# Supplementary material for: V- and VL-scores unveil viral signatures and origins of protein families
Source: Nat Commun. 2026 Apr 28;17:5828. doi: 10.1038/s41467-026-72028-0 (PMC13332234; doi:10.1038/s41467-026-72028-0)
Supplement: Supplementary file 4 — Supplementary Data 2 [file 41467_2026_72028_MOESM4_ESM.xlsx]

## Sheet: Sheet1
Supplementary Data 2: List of Pfam annotations along with their V-scores and VL-scores (for hits greater than zero).
Accession	Number of Hits	[Number of Hits]/100	V-score	VL-score	Normalized V-score	Normalized VL-score	Description
PF00589.26	68142	681.42	10	4.83341	54.2429	26.2178	Phage integrase family
PF01381.26	66583	665.83	10	4.82336	54.2429	26.1633	Helix-turn-helix
PF04860.16	50228	502.28	10	4.70095	54.2429	25.4993	Phage portal protein
PF01555.22	50120	501.2	10	4.70001	54.2429	25.4942	DNA methylase
PF10145.13	46838	468.38	10	4.6706	54.2429	25.3347	Phage-related minor tail protein
PF05065.17	41418	414.18	10	4.61719	54.2429	25.045	Phage capsid family
PF00145.21	39540	395.4	10	4.59704	54.2429	24.9357	C-5 cytosine-specific DNA methylase
PF00476.24	38844	388.44	10	4.58932	54.2429	24.8938	DNA polymerase family A
PF03237.19	36825	368.25	10	4.56614	54.2429	24.7681	Terminase large subunit, T4likevirus-type, N-terminal
PF03796.19	36163	361.63	10	4.55826	54.2429	24.7254	DnaB-like helicase C terminal domain
PF00271.35	35660	356.6	10	4.55218	54.2429	24.6924	Helicase conserved C-terminal domain
PF04851.19	34214	342.14	10	4.5342	54.2429	24.5948	Type III restriction enzyme, res subunit
PF13392.10	34140	341.4	10	4.53326	54.2429	24.5897	HNH endonuclease
PF13560.10	31226	312.26	10	4.49452	54.2429	24.3796	Helix-turn-helix domain
PF20155.3	29961	299.61	10	4.47656	54.2429	24.2821	Tape measure protein
PF02195.22	29744	297.44	10	4.4734	54.2429	24.265	ParB/Sulfiredoxin domain
PF04233.18	28690	286.9	10	4.45773	54.2429	24.18	Phage Mu protein F like protein
PF00436.29	28482	284.82	10	4.45457	54.2429	24.1629	Single-strand binding protein family
PF13481.10	27134	271.34	10	4.43351	54.2429	24.0487	AAA domain
PF00176.27	26130	261.3	10	4.41714	54.2429	23.9598	SNF2-related domain
PF12844.11	25320	253.2	10	4.40346	54.2429	23.8857	Helix-turn-helix domain
PF04586.21	24425	244.25	10	4.38783	54.2429	23.8009	Caudovirus prohead serine protease
PF01391.22	24319	243.19	10	4.38595	54.2429	23.7906	Collagen triple helix repeat (20 copies)
PF13385.10	23804	238.04	10	4.37665	54.2429	23.7402	Concanavalin A-like lectin/glucanases superfamily
PF04466.17	23112	231.12	10	4.36384	54.2429	23.6707	Phage terminase large subunit
PF12705.11	22921	229.21	10	4.36023	54.2429	23.6512	PD-(D/E)XK nuclease superfamily
PF01844.27	22576	225.76	10	4.35365	54.2429	23.6154	HNH endonuclease
PF17289.6	22553	225.53	10	4.3532	54.2429	23.613	Terminase RNaseH-like domain
PF01510.29	22309	223.09	10	4.34848	54.2429	23.5874	N-acetylmuramoyl-L-alanine amidase
PF04865.18	22234	222.34	10	4.34702	54.2429	23.5795	Baseplate J-like protein
PF00270.33	22067	220.67	10	4.34374	54.2429	23.5617	DEAD/DEAH box helicase
PF00239.25	22026	220.26	10	4.34294	54.2429	23.5573	Resolvase, N terminal domain
PF04404.16	21931	219.31	10	4.34106	54.2429	23.5472	ERF superfamily
PF20441.2	21656	216.56	10	4.33558	54.2429	23.5174	Terminase large subunit, endonuclease domain
PF13884.10	21412	214.12	10	4.33066	54.2429	23.4907	Chaperone of endosialidase
PF00717.27	21361	213.61	10	4.32962	54.2429	23.4851	Peptidase S24-like
PF00574.27	20845	208.45	10	4.319	54.2429	23.4275	Clp protease
PF13479.10	20327	203.27	10	4.30807	54.2429	23.3682	AAA domain
PF11753.12	19801	198.01	10	4.29669	54.2429	23.3065	Protein of unknwon function (DUF3310)
PF03354.19	19769	197.69	10	4.29598	54.2429	23.3027	Terminase large subunit, ATPase domain
PF09588.14	19222	192.22	10	4.2838	54.2429	23.2366	YqaJ-like viral recombinase domain
PF00959.23	18318	183.18	10	4.26288	54.2429	23.1231	Phage lysozyme
PF03431.17	18100	181	10	4.25768	54.2429	23.0949	RNA replicase, beta-chain
PF05133.18	17573	175.73	10	4.24485	54.2429	23.0253	Phage portal protein, SPP1 Gp6-like
PF05866.15	17355	173.55	10	4.23942	54.2429	22.9959	Endodeoxyribonuclease RusA
PF03837.18	16882	168.82	10	4.22742	54.2429	22.9308	RecT family
PF08291.15	16340	163.4	10	4.21325	54.2429	22.8539	Peptidase M15
PF00535.30	16306	163.06	10	4.21235	54.2429	22.849	Glycosyl transferase family 2
PF00004.33	16153	161.53	10	4.20825	54.2429	22.8268	ATPase family associated with various cellular activities (AAA)
PF19263.3	16090	160.9	10	4.20656	54.2429	22.8176	Family of unknown function (DUF5906)
PF02511.19	15883	158.83	10	4.20093	54.2429	22.7871	Thymidylate synthase complementing protein
PF03592.20	15335	153.35	10	4.18568	54.2429	22.7044	Terminase small subunit
PF05876.16	15049	150.49	10	4.17751	54.2429	22.66	Phage terminase large subunit gpA, ATPase domain
PF05136.17	14611	146.11	10	4.16468	54.2429	22.5904	Phage portal protein, lambda family
PF12728.11	14579	145.79	10	4.16373	54.2429	22.5853	Helix-turn-helix domain
PF02867.19	14500	145	10	4.16137	54.2429	22.5725	Ribonucleotide reductase, barrel domain
PF01370.25	14178	141.78	10	4.15161	54.2429	22.5196	NAD dependent epimerase/dehydratase family
PF05521.15	14093	140.93	10	4.149	54.2429	22.5054	Phage head-tail joining protein
PF20454.2	13954	139.54	10	4.1447	54.2429	22.4821	Terminase large subunit gpA, endonuclease domain
PF13443.10	13722	137.22	10	4.13742	54.2429	22.4426	Cro/C1-type HTH DNA-binding domain
PF00149.32	13588	135.88	10	4.13316	54.2429	22.4194	Calcineurin-like phosphoesterase
PF13550.10	13458	134.58	10	4.12898	54.2429	22.3968	Putative phage tail protein
PF07508.17	13290	132.9	10	4.12352	54.2429	22.3672	Recombinase
PF00680.24	13261	132.61	10	4.12258	54.2429	22.3621	Viral RNA-dependent RNA polymerase
PF19789.3	13044	130.44	10	4.11541	54.2429	22.3232	Family of unknown function (DUF6273)
PF12684.11	12833	128.33	10	4.10833	54.2429	22.2848	PDDEXK-like domain of unknown function (DUF3799)
PF13155.10	12818	128.18	10	4.10782	54.2429	22.282	Toprim-like
PF12236.12	12789	127.89	10	4.10684	54.2429	22.2767	Bacteriophage head to tail connecting protein
PF16363.9	12788	127.88	10	4.1068	54.2429	22.2765	GDP-mannose 4,6 dehydratase
PF02086.19	12768	127.68	10	4.10612	54.2429	22.2728	D12 class N6 adenine-specific DNA methyltransferase
PF00692.23	12729	127.29	10	4.10479	54.2429	22.2656	dUTPase
PF02498.21	12702	127.02	10	4.10387	54.2429	22.2606	BRO family, N-terminal domain
PF01464.24	12651	126.51	10	4.10212	54.2429	22.2511	Transglycosylase SLT domain
PF06605.15	12468	124.68	10	4.0958	54.2429	22.2168	Prophage endopeptidase tail
PF01471.22	12353	123.53	10	4.09177	54.2429	22.195	Putative peptidoglycan binding domain
PF13245.10	12283	122.83	10	4.0893	54.2429	22.1816	AAA domain
PF09643.14	12162	121.62	10	4.085	54.2429	22.1583	YopX protein
PF02305.21	12155	121.55	10	4.08475	54.2429	22.1569	Capsid protein (F protein)
PF03374.18	12149	121.49	10	4.08454	54.2429	22.1557	Phage antirepressor protein KilAC domain
PF21722.1	11674	116.74	10	4.06722	54.2429	22.0618	Glycine-rich domain
PF07484.16	11592	115.92	10	4.06416	54.2429	22.0452	Phage Tail Collar Domain
PF17288.6	11512	115.12	10	4.06115	54.2429	22.0289	Terminase RNAseH like domain
PF00772.25	11475	114.75	10	4.05975	54.2429	22.0213	DnaB-like helicase N terminal domain
PF01183.24	11391	113.91	10	4.05656	54.2429	22.004	Glycosyl hydrolases family 25
PF13730.10	11390	113.9	10	4.05652	54.2429	22.0038	Helix-turn-helix domain
PF19846.3	11238	112.38	10	4.05069	54.2429	21.9721	Domain of unknown function (DUF6321)
PF04984.18	11136	111.36	10	4.04673	54.2429	21.9506	Phage tail sheath protein subtilisin-like domain
PF17482.6	11096	110.96	10	4.04517	54.2429	21.9422	Phage tail sheath C-terminal domain
PF18906.4	10596	105.96	10	4.02514	54.2429	21.8335	Phage tail tube protein
PF10926.12	10454	104.54	10	4.01928	54.2429	21.8018	Protein of unknown function (DUF2800)
PF04055.25	10436	104.36	10	4.01853	54.2429	21.7977	Radical SAM superfamily
PF14279.10	10434	104.34	10	4.01845	54.2429	21.7972	HNH endonuclease
PF05838.16	10391	103.91	10	4.01666	54.2429	21.7875	Glycosyl hydrolase 108
PF01612.24	10391	103.91	10	4.01666	54.2429	21.7875	3'-5' exonuclease
PF09250.15	10196	101.96	10	4.00843	54.2429	21.7429	Bifunctional DNA primase/polymerase, N-terminal
PF17236.6	10136	101.36	10	4.00587	54.2429	21.729	Family of unknown function (DUF5309)
PF13476.10	9994	99.94	10	3.99974	54.2429	21.6958	AAA domain
PF05119.16	9841	98.41	10	3.99304	54.2429	21.6594	Phage terminase, small subunit
PF00534.24	9796	97.96	10	3.99105	54.2429	21.6486	Glycosyl transferases group 1
PF06074.16	9750	97.5	10	3.989	54.2429	21.6375	Protein of unknown function (DUF935)
PF05919.15	9670	96.7	10	3.98543	54.2429	21.6181	Mitovirus RNA-dependent RNA polymerase
PF05069.17	9369	93.69	10	3.97169	54.2429	21.5436	Phage virion morphogenesis family
PF01507.23	9352	93.52	10	3.9709	54.2429	21.5393	Phosphoadenosine phosphosulfate reductase family
PF01551.26	9076	90.76	10	3.95789	54.2429	21.4688	Peptidase family M23
PF03864.19	9060	90.6	10	3.95713	54.2429	21.4646	Phage major capsid protein E
PF02739.20	9048	90.48	10	3.95655	54.2429	21.4615	5'-3' exonuclease, N-terminal resolvase-like domain
PF00910.26	9006	90.06	10	3.95453	54.2429	21.4505	RNA helicase
PF00154.25	8901	89.01	10	3.94944	54.2429	21.4229	recA bacterial DNA recombination protein
PF00078.31	8809	88.09	10	3.94493	54.2429	21.3984	Reverse transcriptase (RNA-dependent DNA polymerase)
PF05105.16	8739	87.39	10	3.94146	54.2429	21.3796	Bacteriophage holin family
PF05135.17	8737	87.37	10	3.94136	54.2429	21.3791	Phage gp6-like head-tail connector protein
PF18909.4	8695	86.95	10	3.93927	54.2429	21.3677	dATP/dGTP diphosphohydrolase, N-terminal
PF13578.10	8653	86.53	10	3.93717	54.2429	21.3563	Methyltransferase domain
PF02945.19	8589	85.89	10	3.93394	54.2429	21.3388	Recombination endonuclease VII
PF13604.10	8548	85.48	10	3.93186	54.2429	21.3276	AAA domain
PF06067.15	8538	85.38	10	3.93136	54.2429	21.3248	Domain of unknown function (DUF932)
PF13489.10	8405	84.05	10	3.92454	54.2429	21.2878	Methyltransferase domain
PF08706.15	8365	83.65	10	3.92247	54.2429	21.2766	D5 N terminal like
PF13408.10	8276	82.76	10	3.91782	54.2429	21.2514	Recombinase zinc beta ribbon domain
PF07463.15	8268	82.68	10	3.9174	54.2429	21.2491	NUMOD4 motif
PF00929.28	8214	82.14	10	3.91455	54.2429	21.2337	Exonuclease
PF14550.10	8190	81.9	10	3.91328	54.2429	21.2268	Putative phage serine protease XkdF
PF00383.27	8170	81.7	10	3.91222	54.2429	21.221	Cytidine and deoxycytidylate deaminase zinc-binding region
PF01520.22	8167	81.67	10	3.91206	54.2429	21.2202	N-acetylmuramoyl-L-alanine amidase
PF03863.17	8127	81.27	10	3.90993	54.2429	21.2086	Phage maturation protein
PF12571.12	8102	81.02	10	3.90859	54.2429	21.2013	Phage tail-collar fibre protein
PF00877.23	8064	80.64	10	3.90655	54.2429	21.1903	NlpC/P60 family
PF16778.9	8047	80.47	10	3.90563	54.2429	21.1853	Phage tail assembly chaperone protein
PF11651.12	7929	79.29	10	3.89922	54.2429	21.1505	P22 coat protein - gene protein 5
PF09669.14	7927	79.27	10	3.89911	54.2429	21.1499	Phage regulatory protein Rha (Phage_pRha)
PF05766.16	7915	79.15	10	3.89845	54.2429	21.1463	Bacteriophage Lambda NinG protein
PF00303.23	7883	78.83	10	3.89669	54.2429	21.1368	Thymidylate synthase
PF06381.15	7808	78.08	10	3.89254	54.2429	21.1143	Anti-CBASS protein Acb1-like
PF19821.3	7794	77.94	10	3.89176	54.2429	21.11	Phage capsid protein
PF00166.25	7774	77.74	10	3.89064	54.2429	21.104	Chaperonin 10 Kd subunit
PF08299.15	7763	77.63	10	3.89003	54.2429	21.1007	Bacterial dnaA protein helix-turn-helix
PF13640.10	7750	77.5	10	3.8893	54.2429	21.0967	2OG-Fe(II) oxygenase superfamily
PF05272.15	7704	77.04	10	3.88672	54.2429	21.0827	Virulence-associated protein E-like domain
PF18857.5	7673	76.73	10	3.88497	54.2429	21.0732	Large polyvalent protein associated domain 38
PF13692.10	7565	75.65	10	3.87881	54.2429	21.0398	Glycosyl transferases group 1
PF01068.25	7564	75.64	10	3.87875	54.2429	21.0395	ATP dependent DNA ligase domain
PF00805.26	7552	75.52	10	3.87806	54.2429	21.0357	Pentapeptide repeats (8 copies)
PF04321.21	7550	75.5	10	3.87795	54.2429	21.0351	RmlD substrate binding domain
PF01343.22	7548	75.48	10	3.87783	54.2429	21.0345	Peptidase family S49
PF04965.18	7503	75.03	10	3.87523	54.2429	21.0204	Baseplate wedge protein gp25
PF01695.21	7470	74.7	10	3.87332	54.2429	21.01	IstB-like ATP binding protein
PF01476.24	7312	73.12	10	3.86404	54.2429	20.9597	LysM domain
PF07728.18	7302	73.02	10	3.86344	54.2429	20.9564	AAA domain (dynein-related subfamily)
PF19905.3	7289	72.89	10	3.86267	54.2429	20.9522	Domain of unknown function (DUF6378)
PF03167.23	7236	72.36	10	3.8595	54.2429	20.935	Uracil DNA glycosylase superfamily
PF09718.14	7224	72.24	10	3.85878	54.2429	20.9311	Lambda phage tail tape-measure protein (Tape_meas_lam_C)
PF13539.10	7214	72.14	10	3.85818	54.2429	20.9279	D-alanyl-D-alanine carboxypeptidase
PF06152.15	7117	71.17	10	3.8523	54.2429	20.896	Phage minor capsid protein 2
PF13401.10	7078	70.78	10	3.84991	54.2429	20.883	AAA domain
PF08241.16	7064	70.64	10	3.84905	54.2429	20.8784	Methyltransferase domain
PF04883.16	6931	69.31	10	3.8408	54.2429	20.8336	Bacteriophage HK97-gp10, putative tail-component
PF14359.10	6883	68.83	10	3.83778	54.2429	20.8172	Domain of unknown function (DUF4406)
PF05869.15	6847	68.47	10	3.8355	54.2429	20.8049	DNA N-6-adenine-methyltransferase (Dam)
PF06356.15	6815	68.15	10	3.83347	54.2429	20.7938	Protein of unknown function (DUF1064)
PF13472.10	6809	68.09	10	3.83308	54.2429	20.7918	GDSL-like Lipase/Acylhydrolase family
PF07733.16	6805	68.05	10	3.83283	54.2429	20.7904	Bacterial DNA polymerase III alpha NTPase domain
PF11367.12	6786	67.86	10	3.83161	54.2429	20.7838	Protein of unknown function (DUF3168)
PF07505.15	6776	67.76	10	3.83097	54.2429	20.7803	Protein of unknown function (DUF5131)
PF05565.15	6704	67.04	10	3.82633	54.2429	20.7551	Siphovirus Gp157
PF16510.9	6698	66.98	10	3.82595	54.2429	20.753	Phage P22-like portal protein
PF11351.12	6693	66.93	10	3.82562	54.2429	20.7513	Holin of 3TMs, for gene-transfer release
PF09684.14	6688	66.88	10	3.8253	54.2429	20.7495	Phage tail protein (Tail_P2_I)
PF05050.16	6685	66.85	10	3.8251	54.2429	20.7485	Methyltransferase FkbM domain
PF12708.11	6675	66.75	10	3.82445	54.2429	20.7449	Pectate lyase superfamily protein
PF10124.13	6626	66.26	10	3.82125	54.2429	20.7276	Mu-like prophage major head subunit gpT
PF02467.20	6620	66.2	10	3.82086	54.2429	20.7254	Transcription factor WhiB
PF10991.12	6609	66.09	10	3.82014	54.2429	20.7215	Enterobacter phage Enc34, ssDNA-binding protein
PF06791.17	6605	66.05	10	3.81987	54.2429	20.7201	Prophage tail length tape measure protein
PF00293.32	6589	65.89	10	3.81882	54.2429	20.7144	NUDIX domain
PF02463.23	6564	65.64	10	3.81717	54.2429	20.7054	RecF/RecN/SMC N terminal domain
PF18013.5	6558	65.58	10	3.81677	54.2429	20.7033	Phage tail lysozyme
PF01807.24	6535	65.35	10	3.81525	54.2429	20.695	CHC2 zinc finger
PF07282.15	6465	64.65	10	3.81057	54.2429	20.6696	Putative transposase DNA-binding domain
PF13538.10	6425	64.25	10	3.80787	54.2429	20.655	UvrD-like helicase C-terminal domain
PF20901.1	6418	64.18	10	3.8074	54.2429	20.6524	Bacteriophage Sf6, terminase small subunit-like
PF02562.20	6337	63.37	10	3.80188	54.2429	20.6225	PhoH-like protein
PF01832.24	6267	62.67	10	3.79706	54.2429	20.5964	Mannosyl-glycoprotein endo-beta-N-acetylglucosaminidase
PF09979.13	6260	62.6	10	3.79657	54.2429	20.5937	Uncharacterized protein conserved in bacteria (DUF2213)
PF00268.25	6143	61.43	10	3.78838	54.2429	20.5493	Ribonucleotide reductase, small chain
PF00580.25	6106	61.06	10	3.78576	54.2429	20.535	UvrD/REP helicase N-terminal domain
PF10076.13	6100	61	10	3.78533	54.2429	20.5327	Bacteriophage Mu-like, Gp48
PF08707.15	6001	60.01	10	3.77822	54.2429	20.4942	Primase C terminal 2 (PriCT-2)
PF06114.17	5963	59.63	10	3.77546	54.2429	20.4792	IrrE N-terminal-like domain
PF17657.5	5961	59.61	10	3.77532	54.2429	20.4784	Bacterial DNA polymerase III alpha subunit finger domain
PF01443.22	5956	59.56	10	3.77495	54.2429	20.4765	Viral (Superfamily 1) RNA helicase
PF07120.15	5928	59.28	10	3.77291	54.2429	20.4654	Protein of unknown function (DUF1376)
PF04448.16	5926	59.26	10	3.77276	54.2429	20.4646	Protein of unknown function (DUF551)
PF18760.5	5924	59.24	10	3.77262	54.2429	20.4638	ADP-Ribosyltransferase in polyvalent proteins
PF07486.16	5850	58.5	10	3.76716	54.2429	20.4341	Cell Wall Hydrolase
PF05257.20	5848	58.48	10	3.76701	54.2429	20.4333	CHAP domain
PF18925.4	5837	58.37	10	3.76619	54.2429	20.4289	Family of unknown function (DUF5675)
PF00317.25	5831	58.31	10	3.76574	54.2429	20.4265	Ribonucleotide reductase, all-alpha domain
PF09414.14	5829	58.29	10	3.76559	54.2429	20.4257	RNA ligase
PF21448.1	5811	58.11	10	3.76425	54.2429	20.4184	Deoxynucleotide monophosphate kinase
PF00136.25	5725	57.25	10	3.75778	54.2429	20.3833	DNA polymerase family B
PF18454.5	5721	57.21	10	3.75747	54.2429	20.3816	Major tropism determinant N-terminal domain
PF15943.9	5719	57.19	10	3.75732	54.2429	20.3808	Bacterial toxin YdaS
PF00729.22	5695	56.95	10	3.75549	54.2429	20.3709	Viral coat protein (S domain)
PF07030.16	5659	56.59	10	3.75274	54.2429	20.356	Bacteriophage Mu, Gp36
PF09374.14	5649	56.49	10	3.75197	54.2429	20.3518	Predicted Peptidoglycan domain
PF01073.23	5633	56.33	10	3.75074	54.2429	20.3451	3-beta hydroxysteroid dehydrogenase/isomerase family
PF01385.23	5613	56.13	10	3.7492	54.2429	20.3367	Probable transposase
PF14890.10	5583	55.83	10	3.74687	54.2429	20.3241	Intein splicing domain
PF09956.13	5517	55.17	10	3.7417	54.2429	20.2961	Uncharacterized conserved protein (DUF2190)
PF13671.10	5498	54.98	10	3.7402	54.2429	20.288	AAA domain
PF14659.10	5493	54.93	10	3.73981	54.2429	20.2858	Phage integrase, N-terminal SAM-like domain
PF05063.18	5465	54.65	10	3.73759	54.2429	20.2738	MT-A70
PF02811.23	5448	54.48	10	3.73624	54.2429	20.2664	PHP domain
PF04545.20	5445	54.45	10	3.736	54.2429	20.2651	Sigma-70, region 4
PF14437.10	5396	53.96	10	3.73207	54.2429	20.2438	MafB19-like deaminase
PF01541.28	5386	53.86	10	3.73127	54.2429	20.2395	GIY-YIG catalytic domain
PF00998.27	5382	53.82	10	3.73094	54.2429	20.2377	Viral RNA dependent RNA polymerase
PF04542.18	5371	53.71	10	3.73006	54.2429	20.2329	Sigma-70 region 2
PF04717.16	5369	53.69	10	3.72989	54.2429	20.232	Type VI secretion system/phage-baseplate injector OB domain
PF09327.15	5345	53.45	10	3.72795	54.2429	20.2215	Domain of unknown function (DUF1983)
PF13356.10	5306	53.06	10	3.72477	54.2429	20.2042	Arm DNA-binding domain
PF19808.3	5303	53.03	10	3.72452	54.2429	20.2029	Family of unknown function (DUF6291)
PF13649.10	5299	52.99	10	3.72419	54.2429	20.2011	Methyltransferase domain
PF02413.21	5221	52.21	10	3.71775	54.2429	20.1662	Caudovirales tail fibre assembly protein, lambda gpK
PF13148.10	5211	52.11	10	3.71692	54.2429	20.1617	Protein of unknown function (DUF3987)
PF00583.29	5171	51.71	10	3.71357	54.2429	20.1435	Acetyltransferase (GNAT) family
PF06995.15	5123	51.23	10	3.70952	54.2429	20.1215	Phage P2 GpU
PF20557.2	5115	51.15	10	3.70885	54.2429	20.1179	Putative DnaT-like ssDNA binding protein
PF13203.10	5103	51.03	10	3.70783	54.2429	20.1123	Putative metallopeptidase domain
PF10109.13	5063	50.63	10	3.70441	54.2429	20.0938	Phage tail assembly chaperone proteins, E, or 41 or 14
PF06199.15	5061	50.61	10	3.70424	54.2429	20.0929	Phage tail tube protein
PF04985.18	5060	50.6	10	3.70415	54.2429	20.0924	Phage tail tube protein FII
PF11863.12	5052	50.52	10	3.70346	54.2429	20.0887	Protein of unknown function (DUF3383)
PF07460.15	5020	50.2	10	3.7007	54.2429	20.0737	NUMOD3 motif
PF20577.2	4977	49.77	10	3.69697	54.2429	20.0534	Phage ORF5 protein
PF13252.10	4971	49.71	10	3.69644	54.2429	20.0506	Protein of unknown function (DUF4043)
PF14528.10	4960	49.6	10	3.69548	54.2429	20.0454	LAGLIDADG-like domain
PF13229.10	4884	48.84	10	3.68878	54.2429	20.009	Right handed beta helix region
PF09967.13	4842	48.42	10	3.68502	54.2429	19.9886	VWA-like domain (DUF2201)
PF02719.19	4839	48.39	10	3.68476	54.2429	19.9872	Polysaccharide biosynthesis protein
PF14594.10	4803	48.03	10	3.68151	54.2429	19.9696	Siphovirus ReqiPepy6 Gp37-like protein
PF14090.10	4791	47.91	10	3.68043	54.2429	19.9637	Helix-turn-helix domain
PF03104.23	4763	47.63	10	3.67788	54.2429	19.9499	DNA polymerase family B, exonuclease domain
PF10123.13	4752	47.52	10	3.67688	54.2429	19.9444	Mu-like prophage I protein
PF13361.10	4736	47.36	10	3.67541	54.2429	19.9365	UvrD-like helicase C-terminal domain
PF06810.15	4713	47.13	10	3.6733	54.2429	19.925	Phage minor structural protein GP20
PF09675.14	4710	47.1	10	3.67302	54.2429	19.9235	Chlamydia-phage Chp2 scaffold (Chlamy_scaf)
PF13599.10	4678	46.78	10	3.67006	54.2429	19.9075	Pentapeptide repeats (9 copies)
PF13597.10	4637	46.37	10	3.66624	54.2429	19.8867	Anaerobic ribonucleoside-triphosphate reductase
PF06252.16	4634	46.34	10	3.66596	54.2429	19.8852	Bacteriophage Mu, GemA protein
PF05954.15	4550	45.5	10	3.65801	54.2429	19.8421	Phage tail baseplate hub (GPD)
PF00118.28	4545	45.45	10	3.65753	54.2429	19.8395	TCP-1/cpn60 chaperonin family
PF08774.15	4541	45.41	10	3.65715	54.2429	19.8375	VRR-NUC domain
PF13177.10	4529	45.29	10	3.656	54.2429	19.8312	DNA polymerase III, delta subunit
PF13455.10	4517	45.17	10	3.65485	54.2429	19.825	Meiotically up-regulated gene 113
PF02924.18	4510	45.1	10	3.65418	54.2429	19.8213	Bacteriophage lambda head decoration protein D
PF16473.9	4475	44.75	10	3.65079	54.2429	19.803	3'-5' exoribonuclease Rv2179c-like domain
PF12796.11	4472	44.72	10	3.6505	54.2429	19.8014	Ankyrin repeats (3 copies)
PF14354.10	4470	44.7	10	3.65031	54.2429	19.8003	Restriction alleviation protein Lar
PF21821.1	4466	44.66	10	3.64992	54.2429	19.7982	Dit-like phage tail protein
PF03406.17	4426	44.26	10	3.64601	54.2429	19.777	Phage tail fibre repeat
PF00565.21	4419	44.19	10	3.64532	54.2429	19.7733	Staphylococcal nuclease homologue
PF13264.10	4393	43.93	10	3.64276	54.2429	19.7594	Domain of unknown function (DUF4055)
PF20911.1	4347	43.47	10	3.63819	54.2429	19.7346	Major capsid protein GP7
PF03477.20	4298	42.98	10	3.63327	54.2429	19.7079	ATP cone domain
PF03245.17	4296	42.96	10	3.63306	54.2429	19.7068	Bacteriophage Rz lysis protein
PF01145.29	4293	42.93	10	3.63276	54.2429	19.7052	SPFH domain / Band 7 family
PF01467.30	4263	42.63	10	3.62972	54.2429	19.6886	Cytidylyltransferase-like
PF13614.10	4250	42.5	10	3.62839	54.2429	19.6814	AAA domain
PF09950.13	4246	42.46	10	3.62798	54.2429	19.6792	Uncharacterized protein conserved in bacteria (DUF2184)
PF13262.10	4234	42.34	10	3.62675	54.2429	19.6726	Protein of unknown function (DUF4054)
PF06745.17	4215	42.15	10	3.6248	54.2429	19.662	KaiC
PF09356.14	4208	42.08	10	3.62408	54.2429	19.658	Phage conserved hypothetical protein BR0599
PF00085.24	4177	41.77	10	3.62086	54.2429	19.6406	Thioredoxin
PF13662.10	4127	41.27	10	3.61563	54.2429	19.6123	Toprim domain
PF13306.10	4123	41.23	10	3.61521	54.2429	19.61	BspA type Leucine rich repeat region (6 copies)
PF00196.23	4109	41.09	10	3.61374	54.2429	19.602	Bacterial regulatory proteins, luxR family
PF05709.15	4089	40.89	10	3.61162	54.2429	19.5905	Phage tail protein RIFT-related domain
PF13637.10	4067	40.67	10	3.60927	54.2429	19.5778	Ankyrin repeats (many copies)
PF07230.15	4065	40.65	10	3.60906	54.2429	19.5766	Bacteriophage T4-like portal protein (Gp20)
PF13759.10	4057	40.57	10	3.60821	54.2429	19.572	Putative 2OG-Fe(II) oxygenase
PF02384.20	4043	40.43	10	3.6067	54.2429	19.5638	N-6 DNA Methylase
PF16677.9	4030	40.3	10	3.60531	54.2429	19.5562	DNA-packaging protein gp3
PF05772.16	4017	40.17	10	3.6039	54.2429	19.5486	NinB protein
PF08242.16	4005	40.05	10	3.6026	54.2429	19.5416	Methyltransferase domain
PF18766.5	4003	40.03	10	3.60239	54.2429	19.5404	SWI2/SNF2 ATPase
PF11041.12	4001	40.01	10	3.60217	54.2429	19.5392	Protein of unknown function (DUF2612)
PF01656.27	3997	39.97	10	3.60173	54.2429	19.5369	CobQ/CobB/MinD/ParA nucleotide binding domain
PF11195.12	3984	39.84	10	3.60032	54.2429	19.5292	Protein of unknown function (DUF2829)
PF19174.4	3960	39.6	10	3.5977	54.2429	19.5149	Family of unknown function (DUF5856)
PF00940.23	3929	39.29	10	3.59428	54.2429	19.4964	DNA-dependent RNA polymerase
PF00216.25	3923	39.23	10	3.59362	54.2429	19.4928	Bacterial DNA-binding protein
PF13576.10	3916	39.16	10	3.59284	54.2429	19.4886	Pentapeptide repeats (9 copies)
PF05100.16	3895	38.95	10	3.59051	54.2429	19.476	Phage minor tail protein L
PF18352.5	3866	38.66	10	3.58726	54.2429	19.4584	Phage protein Gp138 N-terminal domain
PF14579.10	3865	38.65	10	3.58715	54.2429	19.4577	Helix-hairpin-helix motif
PF00073.24	3840	38.4	10	3.58433	54.2429	19.4425	picornavirus capsid protein
PF19880.3	3823	38.23	10	3.5824	54.2429	19.432	Family of unknown function (DUF6353)
PF05489.16	3821	38.21	10	3.58218	54.2429	19.4308	Phage Tail Protein X
PF08804.14	3818	38.18	10	3.58184	54.2429	19.4289	gp32 DNA binding protein like
PF08346.16	3808	38.08	10	3.5807	54.2429	19.4227	AntA/AntB antirepressor
PF05037.17	3798	37.98	10	3.57955	54.2429	19.4165	Protein of unknown function (DUF669)
PF05707.16	3789	37.89	10	3.57852	54.2429	19.411	Zonular occludens toxin (Zot)
PF13102.10	3784	37.84	10	3.57795	54.2429	19.4078	Phage integrase SAM-like domain
PF06048.15	3784	37.84	10	3.57795	54.2429	19.4078	Domain of unknown function (DUF927)
PF13304.10	3770	37.7	10	3.57634	54.2429	19.3991	AAA domain, putative AbiEii toxin, Type IV TA system
PF03420.17	3752	37.52	10	3.57426	54.2429	19.3878	Prohead core protein serine protease
PF07157.16	3729	37.29	10	3.57159	54.2429	19.3734	DNA circularisation protein N-terminus
PF05396.15	3710	37.1	10	3.56937	54.2429	19.3613	Phage T7 capsid assembly protein
PF07993.16	3704	37.04	10	3.56867	54.2429	19.3575	Male sterility protein
PF11325.12	3645	36.45	10	3.5617	54.2429	19.3197	Domain of unknown function (DUF3127)
PF02407.20	3626	36.26	10	3.55943	54.2429	19.3074	Putative viral replication protein
PF13641.10	3624	36.24	10	3.55919	54.2429	19.3061	Glycosyltransferase like family 2
PF07068.15	3609	36.09	10	3.55739	54.2429	19.2963	Major capsid protein Gp23
PF08230.15	3606	36.06	10	3.55703	54.2429	19.2943	CW_7 repeat
PF00462.28	3605	36.05	10	3.55691	54.2429	19.2937	Glutaredoxin
PF10073.13	3600	36	10	3.5563	54.2429	19.2904	GapR-like, DNA-binding domain
PF13847.10	3596	35.96	10	3.55582	54.2429	19.2878	Methyltransferase domain
PF05939.17	3595	35.95	10	3.5557	54.2429	19.2871	Phage minor tail protein
PF13876.10	3582	35.82	10	3.55413	54.2429	19.2786	Phage protein (N4 Gp49/phage Sf6 gene 66) family
PF00226.35	3574	35.74	10	3.55315	54.2429	19.2733	DnaJ domain
PF00075.28	3555	35.55	10	3.55084	54.2429	19.2608	RNase H
PF06892.15	3542	35.42	10	3.54925	54.2429	19.2522	Phage regulatory protein CII (CP76)
PF13362.10	3530	35.3	10	3.54777	54.2429	19.2442	Toprim domain
PF05367.15	3528	35.28	10	3.54753	54.2429	19.2428	Phage endonuclease I
PF13554.10	3526	35.26	10	3.54728	54.2429	19.2415	Bacteriophage related domain of unknown function
PF08281.16	3517	35.17	10	3.54617	54.2429	19.2355	Sigma-70, region 4
PF13619.10	3505	35.05	10	3.54469	54.2429	19.2274	KTSC domain
PF01041.21	3496	34.96	10	3.54357	54.2429	19.2214	DegT/DnrJ/EryC1/StrS aminotransferase family
PF03906.18	3479	34.79	10	3.54145	54.2429	19.2099	Phage T7 tail fibre protein
PF09681.14	3469	34.69	10	3.5402	54.2429	19.2031	N-terminal phage replisome organiser (Phage_rep_org_N)
PF07261.15	3465	34.65	10	3.5397	54.2429	19.2004	Replication initiation and membrane attachment
PF06378.15	3458	34.58	10	3.53882	54.2429	19.1956	Protein of unknown function (DUF1071)
PF13384.10	3453	34.53	10	3.5382	54.2429	19.1922	Homeodomain-like domain
PF00023.34	3449	34.49	10	3.53769	54.2429	19.1895	Ankyrin repeat
PF14297.10	3441	34.41	10	3.53668	54.2429	19.184	Lin1244/Lin1753-like, N-terminal
PF16945.9	3436	34.36	10	3.53605	54.2429	19.1806	Putative lactococcus lactis phage r1t holin
PF08762.14	3431	34.31	10	3.53542	54.2429	19.1772	CRPV capsid protein like
PF14301.10	3412	34.12	10	3.53301	54.2429	19.1641	Domain of unknown function (DUF4376)
PF09299.15	3409	34.09	10	3.53263	54.2429	19.162	Mu transposase, C-terminal
PF07087.15	3392	33.92	10	3.53046	54.2429	19.1502	Protein of unknown function (DUF1353)
PF14464.10	3390	33.9	10	3.5302	54.2429	19.1488	Prokaryotic homologs of the JAB domain
PF20691.1	3380	33.8	10	3.52892	54.2429	19.1419	TET-Associated Glycosyltransferase
PF18823.5	3378	33.78	10	3.52866	54.2429	19.1405	Inorganic Pyrophosphatase
PF14216.10	3332	33.32	10	3.5227	54.2429	19.1082	Domain of unknown function (DUF4326)
PF14743.10	3329	33.29	10	3.52231	54.2429	19.1061	DNA ligase OB-like domain
PF13175.10	3326	33.26	10	3.52192	54.2429	19.1039	AAA ATPase domain
PF06854.15	3310	33.1	10	3.51983	54.2429	19.0926	Bacteriophage Gp15 protein
PF10544.13	3297	32.97	10	3.51812	54.2429	19.0833	T5orf172 domain
PF13482.10	3283	32.83	10	3.51627	54.2429	19.0733	RNase_H superfamily
PF11985.12	3277	32.77	10	3.51548	54.2429	19.069	Bacteriophage Mu, Gp27
PF17212.7	3276	32.76	10	3.51534	54.2429	19.0682	Tail tubular protein
PF01258.21	3263	32.63	10	3.51362	54.2429	19.0589	Prokaryotic dksA/traR C4-type zinc finger
PF05929.15	3259	32.59	10	3.51308	54.2429	19.056	Phage capsid scaffolding protein (GPO) serine peptidase
PF07083.15	3259	32.59	10	3.51308	54.2429	19.056	Protein of unknown function (DUF1351)
PF04383.17	3248	32.48	10	3.51162	54.2429	19.048	KilA-N domain
PF14284.10	3222	32.22	10	3.50813	54.2429	19.0291	PcfJ-like protein
PF00665.30	3218	32.18	10	3.50759	54.2429	19.0262	Integrase core domain
PF11134.12	3211	32.11	10	3.50664	54.2429	19.021	Phage stabilisation protein
PF12323.12	3210	32.1	10	3.50651	54.2429	19.0203	Helix-turn-helix domain
PF09524.14	3206	32.06	10	3.50596	54.2429	19.0174	Conserved phage C-terminus (Phg_2220_C)
PF09931.13	3197	31.97	10	3.50474	54.2429	19.0107	Uncharacterized conserved protein (DUF2163)
PF13606.10	3180	31.8	10	3.50243	54.2429	18.9982	Ankyrin repeat
PF00182.23	3171	31.71	10	3.5012	54.2429	18.9915	Chitinase class I
PF11363.12	3167	31.67	10	3.50065	54.2429	18.9885	Protein of unknown function (DUF3164)
PF00011.25	3162	31.62	10	3.49996	54.2429	18.9848	Hsp20/alpha crystallin family
PF09343.14	3161	31.61	10	3.49982	54.2429	18.9841	Conserved hypothetical protein 2217 (DUF2460)
PF02368.22	3149	31.49	10	3.49817	54.2429	18.9751	Bacterial Ig-like domain (group 2)
PF10686.13	3130	31.3	10	3.49554	54.2429	18.9608	YspA, cpYpsA-related SLOG family
PF07409.16	3119	31.19	10	3.49402	54.2429	18.9526	Phage protein GP46
PF01751.26	3106	31.06	10	3.4922	54.2429	18.9427	Toprim domain
PF14265.10	3103	31.03	10	3.49178	54.2429	18.9404	Domain of unknown function (DUF4355)
PF00041.25	3102	31.02	10	3.49164	54.2429	18.9397	Fibronectin type III domain
PF12224.12	3080	30.8	10	3.48855	54.2429	18.9229	Putative amidoligase enzyme
PF01242.23	3074	30.74	10	3.4877	54.2429	18.9183	6-pyruvoyl tetrahydropterin synthase
PF00132.28	3069	30.69	10	3.487	54.2429	18.9145	Bacterial transferase hexapeptide (six repeats)
PF18836.5	3060	30.6	10	3.48572	54.2429	18.9076	YdcK Beta solenoid repeat
PF10934.12	3035	30.35	10	3.48216	54.2429	18.8882	Protein of unknown function (DUF2634)
PF03819.21	3030	30.3	10	3.48144	54.2429	18.8844	MazG nucleotide pyrophosphohydrolase domain
PF10651.13	3019	30.19	10	3.47986	54.2429	18.8758	BppU N-terminal domain
PF21683.1	2996	29.96	10	3.47654	54.2429	18.8578	Mu phage baseplate assembly protein GpP-like, N-terminal
PF05352.16	2994	29.94	10	3.47625	54.2429	18.8562	Phage Connector (GP10)
PF19474.3	2991	29.91	10	3.47582	54.2429	18.8538	Family of unknown function (DUF6011)
PF06890.16	2984	29.84	10	3.4748	54.2429	18.8483	Bacteriophage Mu Gp45 spike protein
PF01755.21	2975	29.75	10	3.47349	54.2429	18.8412	Glycosyltransferase family 25 (LPS biosynthesis protein)
PF03382.18	2950	29.5	10	3.46982	54.2429	18.8213	Mycoplasma protein of unknown function, DUF285
PF05840.17	2944	29.44	10	3.46894	54.2429	18.8165	Bacteriophage replication gene A protein (GPA)
PF06891.15	2942	29.42	10	3.46864	54.2429	18.8149	P2 phage tail completion protein R (GpR)
PF05944.16	2940	29.4	10	3.46835	54.2429	18.8133	Phage small terminase subunit
PF14549.10	2919	29.19	10	3.46523	54.2429	18.7964	DNA-binding transcriptional regulator Cro
PF01726.20	2894	28.94	10	3.4615	54.2429	18.7762	LexA DNA binding domain
PF02732.19	2887	28.87	10	3.46045	54.2429	18.7705	ERCC4 domain
PF01757.26	2880	28.8	10	3.45939	54.2429	18.7648	Acyltransferase family
PF01227.26	2879	28.79	10	3.45924	54.2429	18.7639	GTP cyclohydrolase I
PF13857.10	2877	28.77	10	3.45894	54.2429	18.7623	Ankyrin repeats (many copies)
PF16461.9	2867	28.67	10	3.45743	54.2429	18.7541	Lambda phage tail tube protein, TTP
PF07852.15	2859	28.59	10	3.45621	54.2429	18.7475	Protein of unknown function (DUF1642)
PF02767.20	2850	28.5	10	3.45484	54.2429	18.7401	DNA polymerase III beta subunit, central domain
PF00069.29	2850	28.5	10	3.45484	54.2429	18.7401	Protein kinase domain
PF05895.16	2848	28.48	10	3.45454	54.2429	18.7384	Siphovirus protein of unknown function (DUF859)
PF20106.3	2846	28.46	10	3.45423	54.2429	18.7368	Family of unknown function (DUF6496)
PF13365.10	2833	28.33	10	3.45225	54.2429	18.726	Trypsin-like peptidase domain
PF07352.16	2804	28.04	10	3.44778	54.2429	18.7018	Bacteriophage Mu Gam like protein
PF05125.16	2797	27.97	10	3.44669	54.2429	18.6959	Phage major capsid protein, P2 family
PF01503.21	2790	27.9	10	3.4456	54.2429	18.69	Phosphoribosyl-ATP pyrophosphohydrolase
PF19197.4	2788	27.88	10	3.44529	54.2429	18.6883	Family of unknown function (DUF5872)
PF21703.1	2787	27.87	10	3.44514	54.2429	18.6874	Major capsid protein
PF04513.16	2785	27.85	10	3.44483	54.2429	18.6857	Baculovirus polyhedron envelope protein, PEP, C terminus
PF08765.15	2774	27.74	10	3.44311	54.2429	18.6764	Mor transcription activator family
PF00712.23	2757	27.57	10	3.44044	54.2429	18.6619	DNA polymerase III beta subunit, N-terminal domain
PF08809.15	2738	27.38	10	3.43743	54.2429	18.6456	Phage related hypothetical protein (DUF1799)
PF16903.9	2717	27.17	10	3.43409	54.2429	18.6275	Major capsid protein N-terminus
PF13508.11	2705	27.05	10	3.43217	54.2429	18.6171	Acetyltransferase (GNAT) domain
PF10758.13	2703	27.03	10	3.43185	54.2429	18.6153	Protein of unknown function (DUF2586)
PF01653.22	2694	26.94	10	3.4304	54.2429	18.6075	NAD-dependent DNA ligase adenylation domain
PF02586.18	2693	26.93	10	3.43024	54.2429	18.6066	SOS response associated peptidase (SRAP)
PF02839.18	2674	26.74	10	3.42716	54.2429	18.5899	Carbohydrate-binding module family 5/12
PF04492.17	2655	26.55	10	3.42406	54.2429	18.5731	Bacteriophage replication protein O
PF04451.16	2652	26.52	10	3.42357	54.2429	18.5705	Large eukaryotic DNA virus major capsid protein
PF13522.10	2637	26.37	10	3.42111	54.2429	18.5571	Glutamine amidotransferase domain
PF12961.11	2628	26.28	10	3.41963	54.2429	18.549	Domain of unknown function (DUF3850)
PF05926.15	2614	26.14	10	3.41731	54.2429	18.5365	Phage head completion protein (GPL)
PF04002.19	2605	26.05	10	3.41581	54.2429	18.5283	RadC-like JAB domain
PF00072.28	2599	25.99	10	3.41481	54.2429	18.5229	Response regulator receiver domain
PF17338.6	2572	25.72	10	3.41027	54.2429	18.4983	Gene product 88
PF00521.24	2569	25.69	10	3.40976	54.2429	18.4956	DNA gyrase/topoisomerase IV, subunit A
PF03013.18	2565	25.65	10	3.40909	54.2429	18.4919	Pyrimidine dimer DNA glycosylase
PF11492.12	2558	25.58	10	3.4079	54.2429	18.4854	Cricket paralysis virus, VP4
PF12691.11	2553	25.53	10	3.40705	54.2429	18.4808	Bacteriophage minor capsid protein
PF10979.12	2535	25.35	10	3.40398	54.2429	18.4642	Protein of unknown function (DUF2786)
PF06508.17	2533	25.33	10	3.40364	54.2429	18.4623	Queuosine biosynthesis protein QueC
PF08239.15	2518	25.18	10	3.40106	54.2429	18.4483	Bacterial SH3 domain
PF03120.20	2515	25.15	10	3.40054	54.2429	18.4455	NAD-dependent DNA ligase OB-fold domain
PF08719.15	2514	25.14	10	3.40037	54.2429	18.4446	NADAR domain
PF13004.11	2514	25.14	10	3.40037	54.2429	18.4446	Putative binding domain, N-terminal
PF03496.18	2506	25.06	10	3.39898	54.2429	18.4371	ADP-ribosyltransferase exoenzyme
PF16190.9	2504	25.04	10	3.39863	54.2429	18.4352	Ubiquitin-activating enzyme E1 FCCH domain
PF18763.5	2495	24.95	10	3.39707	54.2429	18.4267	ddrB-like ParB superfamily domain
PF00978.25	2484	24.84	10	3.39515	54.2429	18.4163	RNA dependent RNA polymerase
PF10065.13	2466	24.66	10	3.39199	54.2429	18.3992	Uncharacterized conserved protein (DUF2303)
PF00210.28	2466	24.66	10	3.39199	54.2429	18.3992	Ferritin-like domain
PF03175.17	2462	24.62	10	3.39129	54.2429	18.3953	DNA polymerase type B, organellar and viral
PF21190.1	2444	24.44	10	3.3881	54.2429	18.378	Bbp16
PF08401.15	2440	24.4	10	3.38739	54.2429	18.3742	N-terminal domain of anti-restriction factor ArdC
PF07750.15	2440	24.4	10	3.38739	54.2429	18.3742	GcrA cell cycle regulator
PF07927.16	2437	24.37	10	3.38686	54.2429	18.3713	HicA toxin of bacterial toxin-antitoxin,
PF00562.32	2432	24.32	10	3.38596	54.2429	18.3665	RNA polymerase Rpb2, domain 6
PF18894.4	2423	24.23	10	3.38435	54.2429	18.3577	Putative phage metallopeptidase
PF06094.16	2422	24.22	10	3.38417	54.2429	18.3567	Gamma-glutamyl cyclotransferase, AIG2-like
PF02599.20	2421	24.21	10	3.38399	54.2429	18.3558	Global regulator protein family
PF16938.9	2402	24.02	10	3.38057	54.2429	18.3372	Putative phage holin Dp-1
PF20387.2	2396	23.96	10	3.37949	54.2429	18.3313	Family of unknown function (DUF6682)
PF02452.21	2380	23.8	10	3.37658	54.2429	18.3155	PemK-like, MazF-like toxin of type II toxin-antitoxin system
PF10552.13	2379	23.79	10	3.37639	54.2429	18.3145	ORF6C domain
PF08890.15	2365	23.65	10	3.37383	54.2429	18.3006	Phage XkdN-like tail assembly chaperone protein, TAC
PF13353.10	2352	23.52	10	3.37144	54.2429	18.2877	4Fe-4S single cluster domain
PF00005.31	2344	23.44	10	3.36996	54.2429	18.2796	ABC transporter
PF20765.1	2339	23.39	10	3.36903	54.2429	18.2746	Domain of unknown function (DUF6838)
PF09723.14	2329	23.29	10	3.36717	54.2429	18.2645	Zinc ribbon domain
PF08722.15	2321	23.21	10	3.36568	54.2429	18.2564	TnsA-like endonuclease N terminal
PF02557.21	2320	23.2	10	3.36549	54.2429	18.2554	D-alanyl-D-alanine carboxypeptidase
PF09393.14	2311	23.11	10	3.3638	54.2429	18.2462	Phage tail tube protein
PF00204.29	2305	23.05	10	3.36267	54.2429	18.2401	DNA gyrase B
PF00899.25	2280	22.8	10	3.35793	54.2429	18.2144	ThiF family
PF13936.10	2261	22.61	10	3.3543	54.2429	18.1947	Helix-turn-helix domain
PF06056.16	2256	22.56	10	3.35334	54.2429	18.1895	Putative ATPase subunit of terminase (gpP-like)
PF01580.22	2251	22.51	10	3.35238	54.2429	18.1843	FtsK/SpoIIIE family
PF11114.12	2249	22.49	10	3.35199	54.2429	18.1822	Minor capsid protein
PF13524.10	2246	22.46	10	3.35141	54.2429	18.179	Glycosyl transferases group 1
PF05930.16	2237	22.37	10	3.34967	54.2429	18.1696	Prophage CP4-57 regulatory protein (AlpA)
PF11860.12	2236	22.36	10	3.34947	54.2429	18.1685	N-acetylmuramidase
PF13495.10	2236	22.36	10	3.34947	54.2429	18.1685	Phage integrase, N-terminal SAM-like domain
PF01367.24	2231	22.31	10	3.3485	54.2429	18.1632	5'-3' exonuclease, C-terminal SAM fold
PF19835.3	2229	22.29	10	3.34811	54.2429	18.1611	Putative endonuclease segE, GIY-YIG domain
PF01139.21	2219	22.19	10	3.34616	54.2429	18.1505	tRNA-splicing ligase RtcB
PF02768.19	2203	22.03	10	3.34301	54.2429	18.1335	DNA polymerase III beta subunit, C-terminal domain
PF08800.14	2196	21.96	10	3.34163	54.2429	18.126	BT4734-like, N-terminal domain
PF16075.9	2195	21.95	10	3.34143	54.2429	18.1249	Domain of unknown function (DUF4815)
PF18818.5	2192	21.92	10	3.34084	54.2429	18.1217	Zincin-like metallopeptidase
PF10543.13	2187	21.87	10	3.33985	54.2429	18.1163	ORF6N domain
PF04098.19	2179	21.79	10	3.33826	54.2429	18.1077	Rad52/22 family double-strand break repair protein
PF03235.18	2179	21.79	10	3.33826	54.2429	18.1077	Protein of unknown function DUF262
PF04095.20	2158	21.58	10	3.33405	54.2429	18.0849	Nicotinate phosphoribosyltransferase (NAPRTase) family
PF00082.26	2145	21.45	10	3.33143	54.2429	18.0706	Subtilase family
PF05894.16	2126	21.26	10	3.32756	54.2429	18.0497	Podovirus DNA encapsidation protein (Gp16)
PF12706.11	2122	21.22	10	3.32675	54.2429	18.0452	Beta-lactamase superfamily domain
PF21822.1	2121	21.21	10	3.32654	54.2429	18.0441	Phage tail assembly chaperone protein, TAC
PF02123.20	2121	21.21	10	3.32654	54.2429	18.0441	Viral RNA-directed RNA-polymerase
PF10618.13	2116	21.16	10	3.32552	54.2429	18.0386	Phage tail tube protein
PF10127.13	2089	20.89	10	3.31994	54.2429	18.0083	RNA repair pathway DNA polymerase beta family
PF12850.11	2081	20.81	10	3.31827	54.2429	17.9993	Calcineurin-like phosphoesterase superfamily domain
PF14700.10	2077	20.77	10	3.31744	54.2429	17.9947	DNA-directed RNA polymerase N-terminal
PF19222.4	2075	20.75	10	3.31702	54.2429	17.9925	Nodavirus Vmethyltransferase
PF00186.23	2073	20.73	10	3.3166	54.2429	17.9902	Dihydrofolate reductase
PF13274.10	2072	20.72	10	3.31639	54.2429	17.9891	Antitoxin SocA-like, Panacea domain
PF10111.13	2069	20.69	10	3.31576	54.2429	17.9856	Glycosyltransferase like family 2
PF18932.4	2060	20.6	10	3.31387	54.2429	17.9754	Family of unknown function (DUF5681)
PF16786.9	2058	20.58	10	3.31345	54.2429	17.9731	Recombination enhancement, RecA-dependent nuclease
PF05970.18	2056	20.56	10	3.31302	54.2429	17.9708	PIF1-like helicase
PF00984.23	2049	20.49	10	3.31154	54.2429	17.9628	UDP-glucose/GDP-mannose dehydrogenase family, central domain
PF04606.16	2036	20.36	10	3.30878	54.2429	17.9478	Ogr/Delta-like zinc finger
PF07105.15	2018	20.18	10	3.30492	54.2429	17.9269	Protein of unknown function (DUF1367)
PF10721.13	2017	20.17	10	3.30471	54.2429	17.9257	Protein of unknown function (DUF2514)
PF07724.18	2006	20.06	10	3.30233	54.2429	17.9128	AAA domain (Cdc48 subfamily)
PF04531.17	2003	20.03	10	3.30168	54.2429	17.9093	Bacteriophage holin
PF09511.14	1993	19.93	10	3.29951	54.2429	17.8975	RNA ligase
PF16079.9	1993	19.93	10	3.29951	54.2429	17.8975	Phage holin family Hol44, in holin superfamily V
PF01734.26	1992	19.92	10	3.29929	54.2429	17.8963	Patatin-like phospholipase
PF07022.17	1990	19.9	10	3.29885	54.2429	17.8939	Bacteriophage CI repressor helix-turn-helix domain
PF19141.4	1979	19.79	10	3.29645	54.2429	17.8809	Family of unknown function (DUF5824)
PF07102.16	1970	19.7	10	3.29447	54.2429	17.8701	Putative nuclease YbcO
PF03869.18	1963	19.63	10	3.29292	54.2429	17.8618	Arc-like DNA binding domain
PF09693.14	1955	19.55	10	3.29115	54.2429	17.8521	Phage uncharacterised protein (Phage_XkdX)
PF09682.14	1938	19.38	10	3.28735	54.2429	17.8316	Bacteriophage holin of superfamily 6 (Holin_LLH)
PF01327.25	1927	19.27	10	3.28488	54.2429	17.8182	Polypeptide deformylase
PF10983.12	1918	19.18	10	3.28285	54.2429	17.8071	Protein of unknown function (DUF2793)
PF10844.12	1905	19.05	10	3.27989	54.2429	17.7911	Protein of unknown function (DUF2577)
PF07799.16	1900	19	10	3.27875	54.2429	17.7849	Protein of unknown function (DUF1643)
PF02518.30	1899	18.99	10	3.27852	54.2429	17.7837	Histidine kinase-, DNA gyrase B-, and HSP90-like ATPase
PF07714.21	1898	18.98	10	3.2783	54.2429	17.7824	Protein tyrosine and serine/threonine kinase
PF06414.16	1898	18.98	10	3.2783	54.2429	17.7824	Zeta toxin
PF12957.11	1892	18.92	10	3.27692	54.2429	17.775	Domain of unknown function (DUF3846)
PF16724.9	1889	18.89	10	3.27623	54.2429	17.7712	T4-like virus Myoviridae tail sheath stabiliser
PF08875.15	1887	18.87	10	3.27577	54.2429	17.7687	Domain of unknown function (DUF1833)
PF01420.23	1882	18.82	10	3.27462	54.2429	17.7625	Type I restriction modification DNA specificity domain
PF21268.1	1874	18.74	10	3.27277	54.2429	17.7525	Bacteriophage T7 DNA helicase/primase, N-terminal a+b fold
PF14657.10	1870	18.7	10	3.27184	54.2429	17.7474	Arm DNA-binding domain
PF00112.27	1867	18.67	10	3.27114	54.2429	17.7436	Papain family cysteine protease
PF13935.10	1861	18.61	10	3.26975	54.2429	17.7361	Ead/Ea22-like protein
PF20934.1	1849	18.49	10	3.26694	54.2429	17.7208	Bacillus phage phi29, Tail knob protein gp9, C-terminal domain
PF05345.16	1843	18.43	10	3.26553	54.2429	17.7132	Putative Ig domain
PF00799.24	1842	18.42	10	3.26529	54.2429	17.7119	Geminivirus Rep catalytic domain
PF08761.15	1838	18.38	10	3.26435	54.2429	17.7068	dUTPase
PF10547.13	1838	18.38	10	3.26435	54.2429	17.7068	P22_AR N-terminal domain
PF07603.15	1833	18.33	10	3.26316	54.2429	17.7003	Protein of unknown function (DUF1566)
PF02899.21	1825	18.25	10	3.26126	54.2429	17.69	Phage integrase, N-terminal SAM-like domain
PF15919.9	1822	18.22	10	3.26055	54.2429	17.6862	HicB_like antitoxin of bacterial toxin-antitoxin system
PF00657.26	1820	18.2	10	3.26007	54.2429	17.6836	GDSL-like Lipase/Acylhydrolase
PF18838.5	1819	18.19	10	3.25983	54.2429	17.6823	Large polyvalent protein associated domain 23
PF10948.12	1797	17.97	10	3.25455	54.2429	17.6536	Protein of unknown function (DUF2635)
PF03721.18	1789	17.89	10	3.25261	54.2429	17.6431	UDP-glucose/GDP-mannose dehydrogenase family, NAD binding domain
PF21189.1	1788	17.88	10	3.25237	54.2429	17.6418	PHA02142 OB-fold domain
PF02675.19	1779	17.79	10	3.25018	54.2429	17.6299	S-adenosylmethionine decarboxylase
PF14192.10	1764	17.64	10	3.2465	54.2429	17.61	Domain of unknown function (DUF4314)
PF13540.10	1763	17.63	10	3.24625	54.2429	17.6086	Regulator of chromosome condensation (RCC1) repeat
PF19058.4	1761	17.61	10	3.24576	54.2429	17.6059	Family of unknown function (DUF5754)
PF06941.16	1755	17.55	10	3.24428	54.2429	17.5979	5' nucleotidase, deoxy (Pyrimidine), cytosolic type C protein (NT5C)
PF10765.13	1753	17.53	10	3.24378	54.2429	17.5952	Bacteriophage P22, NinX
PF00478.29	1744	17.44	10	3.24155	54.2429	17.5831	IMP dehydrogenase / GMP reductase domain
PF18819.5	1741	17.41	10	3.2408	54.2429	17.579	Phage MuF-C-terminal domain
PF11443.12	1741	17.41	10	3.2408	54.2429	17.579	Domain of unknown function (DUF2828)
PF02357.23	1737	17.37	10	3.2398	54.2429	17.5736	Transcription termination factor nusG
PF19791.3	1736	17.36	10	3.23955	54.2429	17.5723	Family of unknown function (DUF6275)
PF13639.10	1733	17.33	10	3.2388	54.2429	17.5682	Ring finger domain
PF01743.24	1726	17.26	10	3.23704	54.2429	17.5587	Poly A polymerase head domain
PF00313.26	1720	17.2	10	3.23553	54.2429	17.5504	'Cold-shock' DNA-binding domain
PF18834.5	1709	17.09	10	3.23274	54.2429	17.5353	Large polyvalent protein associated domain 22
PF18907.4	1708	17.08	10	3.23249	54.2429	17.534	Family of unknown function (DUF5662)
PF17975.5	1706	17.06	10	3.23198	54.2429	17.5312	Ribonucleotide reductase alpha domain
PF05118.19	1699	16.99	10	3.23019	54.2429	17.5215	Aspartyl/Asparaginyl beta-hydroxylase
PF13521.10	1686	16.86	10	3.22686	54.2429	17.5034	AAA domain
PF12322.12	1683	16.83	10	3.22608	54.2429	17.4992	T4 bacteriophage base plate protein
PF20036.3	1680	16.8	10	3.22531	54.2429	17.495	Major capsid protein 13-like
PF06725.15	1675	16.75	10	3.22401	54.2429	17.488	3D domain
PF00415.22	1672	16.72	10	3.22324	54.2429	17.4838	Regulator of chromosome condensation (RCC1) repeat
PF20274.2	1666	16.66	10	3.22167	54.2429	17.4753	Cyclic-phosphate processing Receiver domain
PF04488.19	1664	16.64	10	3.22115	54.2429	17.4725	Glycosyltransferase sugar-binding region containing DXD motif
PF08275.15	1656	16.56	10	3.21906	54.2429	17.4611	DNA primase catalytic core, N-terminal domain
PF04777.17	1647	16.47	10	3.21669	54.2429	17.4483	Erv1 / Alr family
PF08813.15	1646	16.46	10	3.21643	54.2429	17.4469	Phage tail tube protein, TTP
PF18814.5	1645	16.45	10	3.21617	54.2429	17.4454	phage-Barnase-EndoU-ColicinE5/D-RelE like nuclease5
PF01973.22	1625	16.25	10	3.21085	54.2429	17.4166	6-hydroxymethylpterin diphosphokinase MptE-like
PF13986.10	1622	16.22	10	3.21005	54.2429	17.4123	Domain of unknown function (DUF4224)
PF13529.10	1621	16.21	10	3.20978	54.2429	17.4108	Peptidase_C39 like family
PF18143.5	1617	16.17	10	3.20871	54.2429	17.405	HAD domain in Swiss Army Knife RNA repair proteins
PF00438.24	1612	16.12	10	3.20737	54.2429	17.3977	S-adenosylmethionine synthetase, N-terminal domain
PF14902.10	1611	16.11	10	3.2071	54.2429	17.3962	Domain of unknown function (DUF4494)
PF05731.15	1599	15.99	10	3.20385	54.2429	17.3786	TROVE domain
PF04381.16	1590	15.9	10	3.2014	54.2429	17.3653	Putative exonuclease, RdgC
PF10902.12	1582	15.82	10	3.19921	54.2429	17.3534	WYL_2, Sm-like SH3 beta-barrel fold
PF13693.10	1579	15.79	10	3.19838	54.2429	17.349	Winged helix-turn-helix DNA-binding
PF00106.29	1565	15.65	10	3.19451	54.2429	17.328	short chain dehydrogenase
PF06992.15	1561	15.61	10	3.1934	54.2429	17.3219	Replication protein P
PF00623.24	1549	15.49	10	3.19005	54.2429	17.3038	RNA polymerase Rpb1, domain 2
PF11681.12	1548	15.48	10	3.18977	54.2429	17.3022	Bacteriophage KPP10, Structural protein ORF10
PF11649.12	1547	15.47	10	3.18949	54.2429	17.3007	Virus neck protein
PF13537.10	1544	15.44	10	3.18865	54.2429	17.2962	Glutamine amidotransferase domain
PF09140.15	1540	15.4	10	3.18752	54.2429	17.29	ATPase MipZ
PF16838.9	1538	15.38	10	3.18696	54.2429	17.287	Caudoviral major tail protein N-terminus
PF21379.1	1538	15.38	10	3.18696	54.2429	17.287	Baseplate wedge protein gp6-like, helical domain
PF12167.12	1534	15.34	10	3.18583	54.2429	17.2808	Arm DNA-binding domain
PF00709.25	1533	15.33	10	3.18554	54.2429	17.2793	Adenylosuccinate synthetase
PF04998.21	1533	15.33	10	3.18554	54.2429	17.2793	RNA polymerase Rpb1, domain 5
PF00533.30	1522	15.22	10	3.18241	54.2429	17.2623	BRCA1 C Terminus (BRCT) domain
PF01442.22	1514	15.14	10	3.18013	54.2429	17.2499	Apolipoprotein A1/A4/E domain
PF13704.10	1513	15.13	10	3.17984	54.2429	17.2484	Glycosyl transferase family 2
PF04565.20	1505	15.05	10	3.17754	54.2429	17.2359	RNA polymerase Rpb2, domain 3
PF10734.13	1494	14.94	10	3.17435	54.2429	17.2186	Protein of unknown function (DUF2523)
PF08708.15	1492	14.92	10	3.17377	54.2429	17.2154	Primase C terminal 1 (PriCT-1)
PF18896.4	1481	14.81	10	3.17056	54.2429	17.198	Lysozyme like domain
PF00817.24	1476	14.76	10	3.16909	54.2429	17.19	impB/mucB/samB family
PF19062.4	1474	14.74	10	3.1685	54.2429	17.1869	Family of unknown function (DUF5758)
PF18897.4	1474	14.74	10	3.1685	54.2429	17.1869	Recombination directionality factor-like
PF09397.14	1472	14.72	10	3.16791	54.2429	17.1837	Ftsk gamma domain
PF01531.20	1469	14.69	10	3.16702	54.2429	17.1788	Glycosyl transferase family 11
PF02661.22	1467	14.67	10	3.16643	54.2429	17.1756	Fic/DOC family
PF17481.6	1464	14.64	10	3.16554	54.2429	17.1708	Phage tail sheath protein beta-sandwich domain
PF12421.12	1461	14.61	10	3.16465	54.2429	17.166	Fibronectin type III protein
PF11672.12	1461	14.61	10	3.16465	54.2429	17.166	zinc-finger-containing domain
PF07719.21	1458	14.58	10	3.16376	54.2429	17.1611	Tetratricopeptide repeat
PF10263.13	1457	14.57	10	3.16346	54.2429	17.1595	SprT-like family
PF13683.10	1454	14.54	10	3.16256	54.2429	17.1547	Integrase core domain
PF20137.3	1450	14.5	10	3.16137	54.2429	17.1482	Family of unknown function (DUF6527)
PF02543.19	1449	14.49	10	3.16107	54.2429	17.1466	Carbamoyltransferase N-terminus
PF04313.18	1448	14.48	10	3.16077	54.2429	17.1449	Type I restriction enzyme R protein N terminus (HSDR_N)
PF20459.2	1444	14.44	10	3.15957	54.2429	17.1384	Family of unknown function (DUF6712)
PF19127.4	1440	14.4	10	3.15836	54.2429	17.1319	Choline-binding repeat
PF05488.17	1437	14.37	10	3.15746	54.2429	17.127	PAAR motif
PF18798.5	1437	14.37	10	3.15746	54.2429	17.127	Large polyvalent protein-associated domain 3
PF04560.24	1434	14.34	10	3.15655	54.2429	17.122	RNA polymerase Rpb2, domain 7
PF21241.1	1429	14.29	10	3.15503	54.2429	17.1138	DNA helicase UvsW, N-terminal
PF04563.19	1428	14.28	10	3.15473	54.2429	17.1122	RNA polymerase beta subunit
PF00156.31	1426	14.26	10	3.15412	54.2429	17.1089	Phosphoribosyl transferase domain
PF14386.10	1426	14.26	10	3.15412	54.2429	17.1089	Domain of unknown function (DUF4417)
PF13561.10	1426	14.26	10	3.15412	54.2429	17.1089	Enoyl-(Acyl carrier protein) reductase
PF16861.9	1422	14.22	10	3.1529	54.2429	17.1022	Carbamoyltransferase C-terminus
PF01764.29	1421	14.21	10	3.15259	54.2429	17.1006	Lipase (class 3)
PF11645.12	1417	14.17	10	3.15137	54.2429	17.0939	PD-(D/E)XK endonuclease
PF02796.19	1416	14.16	10	3.15106	54.2429	17.0923	Helix-turn-helix domain of resolvase
PF00392.25	1409	14.09	10	3.14891	54.2429	17.0806	Bacterial regulatory proteins, gntR family
PF06530.16	1408	14.08	10	3.1486	54.2429	17.0789	Phage antitermination protein Q
PF01556.22	1406	14.06	10	3.14799	54.2429	17.0756	DnaJ C terminal domain
PF11056.12	1405	14.05	10	3.14768	54.2429	17.0739	Recombination, repair and ssDNA binding protein UvsY
PF18810.5	1404	14.04	10	3.14737	54.2429	17.0722	phage-Barnase-EndoU-ColicinE5/D-RelE like nuclease2
PF10108.13	1402	14.02	10	3.14675	54.2429	17.0689	Predicted 3'-5' exonuclease related to the exonuclease domain of PolB
PF11799.12	1402	14.02	10	3.14675	54.2429	17.0689	impB/mucB/samB family C-terminal domain
PF05048.17	1399	13.99	10	3.14582	54.2429	17.0638	Periplasmic copper-binding protein (NosD)
PF03330.22	1398	13.98	10	3.14551	54.2429	17.0621	Lytic transglycolase
PF06763.15	1385	13.85	10	3.14145	54.2429	17.0401	Prophage minor tail protein Z (GPZ)
PF20530.2	1384	13.84	10	3.14114	54.2429	17.0384	Domain of unknown function (DUF6745)
PF21328.1	1383	13.83	10	3.14082	54.2429	17.0367	Sliding-clamp-loader large subunit, AAA+ ATPase lid domain
PF20039.3	1370	13.7	10	3.13672	54.2429	17.0145	Family of unknown function (DUF6441)
PF00265.22	1368	13.68	10	3.13609	54.2429	17.011	Thymidine kinase
PF08400.14	1366	13.66	10	3.13545	54.2429	17.0076	Prophage tail fibre N-terminal
PF02223.21	1362	13.62	10	3.13418	54.2429	17.0007	Thymidylate kinase
PF12799.11	1359	13.59	10	3.13322	54.2429	16.9955	Leucine Rich repeats (2 copies)
PF13708.10	1351	13.51	10	3.13066	54.2429	16.9816	Domain of unknown function (DUF4942)
PF11994.12	1348	13.48	10	3.12969	54.2429	16.9763	Protein of unknown function (DUF3489)
PF16784.9	1337	13.37	10	3.12613	54.2429	16.957	Putative HNHc nuclease
PF05951.17	1336	13.36	10	3.12581	54.2429	16.9553	Bacterial protein of unknown function (DUF882)
PF13328.10	1329	13.29	10	3.12352	54.2429	16.9429	HD domain
PF19782.3	1327	13.27	10	3.12287	54.2429	16.9394	Family of unknown function (DUF6267)
PF01818.21	1318	13.18	10	3.11992	54.2429	16.9233	Bacteriophage translational regulator
PF00702.30	1317	13.17	10	3.11959	54.2429	16.9215	haloacid dehalogenase-like hydrolase
PF13307.10	1317	13.17	10	3.11959	54.2429	16.9215	Helicase C-terminal domain
PF13186.10	1314	13.14	10	3.1186	54.2429	16.9162	Iron-sulfur cluster-binding domain
PF01527.24	1314	13.14	10	3.1186	54.2429	16.9162	Transposase
PF16083.9	1311	13.11	10	3.1176	54.2429	16.9108	LydA holin phage, holin superfamily III
PF17293.6	1309	13.09	10	3.11694	54.2429	16.9072	Arm DNA-binding domain
PF13855.10	1307	13.07	10	3.11628	54.2429	16.9036	Leucine rich repeat
PF10668.13	1307	13.07	10	3.11628	54.2429	16.9036	Phage terminase small subunit
PF04566.17	1304	13.04	10	3.11528	54.2429	16.8982	RNA polymerase Rpb2, domain 4
PF13469.10	1302	13.02	10	3.11461	54.2429	16.8946	Sulfotransferase family
PF05203.20	1301	13.01	10	3.11428	54.2429	16.8927	Hom_end-associated Hint
PF01660.21	1299	12.99	10	3.11361	54.2429	16.8891	Viral methyltransferase
PF07275.15	1296	12.96	10	3.11261	54.2429	16.8837	Antirestriction protein (ArdA)
PF16805.9	1290	12.9	10	3.11059	54.2429	16.8727	Phage late-transcription coactivator
PF10431.13	1288	12.88	10	3.10992	54.2429	16.8691	C-terminal, D2-small domain, of ClpB protein
PF16790.9	1285	12.85	10	3.1089	54.2429	16.8636	Bacteriophage clamp loader A subunit
PF00856.32	1284	12.84	10	3.10857	54.2429	16.8618	SET domain
PF07471.16	1283	12.83	10	3.10823	54.2429	16.8599	Phage DNA packaging protein Nu1
PF02914.19	1282	12.82	10	3.10789	54.2429	16.8581	Bacteriophage Mu transposase
PF04446.16	1280	12.8	10	3.10721	54.2429	16.8544	tRNAHis guanylyltransferase
PF10609.13	1279	12.79	10	3.10687	54.2429	16.8526	NUBPL iron-transfer P-loop NTPase
PF02348.23	1277	12.77	10	3.10619	54.2429	16.8489	Cytidylyltransferase
PF09479.14	1274	12.74	10	3.10517	54.2429	16.8433	Listeria-Bacteroides repeat domain (List_Bact_rpt)
PF04688.17	1270	12.7	10	3.1038	54.2429	16.8359	SPP1 phage holin
PF00622.32	1270	12.7	10	3.1038	54.2429	16.8359	SPRY domain
PF00308.22	1268	12.68	10	3.10312	54.2429	16.8322	Bacterial dnaA protein
PF19730.3	1266	12.66	10	3.10243	54.2429	16.8285	Family of unknown function (DUF6221)
PF01972.20	1262	12.62	10	3.10106	54.2429	16.821	Serine dehydrogenase proteinase
PF06841.16	1257	12.57	10	3.09934	54.2429	16.8117	T4-like virus tail tube protein gp19
PF00753.31	1256	12.56	10	3.09899	54.2429	16.8098	Metallo-beta-lactamase superfamily
PF03747.18	1255	12.55	10	3.09864	54.2429	16.8079	ADP-ribosylglycohydrolase
PF18715.5	1247	12.47	10	3.09587	54.2429	16.7929	Phage spike trimer
PF13673.11	1247	12.47	10	3.09587	54.2429	16.7929	Acetyltransferase (GNAT) domain
PF00483.27	1246	12.46	10	3.09552	54.2429	16.791	Nucleotidyl transferase
PF03838.18	1245	12.45	10	3.09517	54.2429	16.7891	Recombination protein U
PF04561.18	1243	12.43	10	3.09447	54.2429	16.7853	RNA polymerase Rpb2, domain 2
PF10045.13	1240	12.4	10	3.09342	54.2429	16.7796	Uncharacterized conserved protein (DUF2280)
PF19586.3	1236	12.36	10	3.09202	54.2429	16.772	Family of unknown function (DUF6093)
PF18723.5	1234	12.34	10	3.09132	54.2429	16.7682	5-hmdU DNA kinase, helical domain
PF08273.16	1233	12.33	10	3.09096	54.2429	16.7663	Zinc-binding domain of primase-helicase
PF13191.10	1231	12.31	10	3.09026	54.2429	16.7625	AAA ATPase domain
PF20647.1	1226	12.26	10	3.08849	54.2429	16.7529	Domain of unknown function (DUF6808)
PF19774.3	1216	12.16	10	3.08493	54.2429	16.7336	Family of unknown function (DUF6260)
PF00733.25	1215	12.15	10	3.08458	54.2429	16.7316	Asparagine synthase
PF11836.12	1212	12.12	10	3.0835	54.2429	16.7258	Phage tail tube protein, GTA-gp10
PF19512.3	1211	12.11	10	3.08314	54.2429	16.7239	Domain of unknown function (DUF6046)
PF10711.13	1211	12.11	10	3.08314	54.2429	16.7239	Hypothetical protein (DUF2513)
PF21096.1	1205	12.05	10	3.08099	54.2429	16.7122	RecA C-terminal domain
PF01075.21	1199	11.99	10	3.07882	54.2429	16.7004	Glycosyltransferase family 9 (heptosyltransferase)
PF12851.11	1198	11.98	10	3.07846	54.2429	16.6984	Oxygenase domain of the 2OGFeDO superfamily
PF01609.25	1194	11.94	10	3.077	54.2429	16.6906	Transposase DDE domain
PF05106.16	1193	11.93	10	3.07664	54.2429	16.6886	Phage holin family (Lysis protein S)
PF21265.1	1185	11.85	10	3.07372	54.2429	16.6727	Single-stranded DNA-binding protein, Bacteriophage T7
PF05658.18	1183	11.83	10	3.07298	54.2429	16.6688	YadA head domain repeat (2 copies)
PF00488.25	1180	11.8	10	3.07188	54.2429	16.6628	MutS domain V
PF20458.2	1180	11.8	10	3.07188	54.2429	16.6628	Family of unknown function (DUF6711)
PF11922.12	1180	11.8	10	3.07188	54.2429	16.6628	Domain of unknown function (DUF3440)
PF13518.10	1178	11.78	10	3.07115	54.2429	16.6588	Helix-turn-helix domain
PF07902.15	1178	11.78	10	3.07115	54.2429	16.6588	gp58-like protein
PF05339.15	1177	11.77	10	3.07078	54.2429	16.6568	Protein of unknown function (DUF739)
PF01966.26	1176	11.76	10	3.07041	54.2429	16.6548	HD domain
PF01165.24	1176	11.76	10	3.07041	54.2429	16.6548	Ribosomal protein S21
PF02316.20	1172	11.72	10	3.06893	54.2429	16.6468	Mu DNA-binding domain
PF12762.11	1169	11.69	10	3.06781	54.2429	16.6407	ISXO2-like transposase domain
PF16452.9	1167	11.67	10	3.06707	54.2429	16.6367	Bacteriophage CI repressor C-terminal domain
PF01469.22	1165	11.65	10	3.06633	54.2429	16.6326	Pentapeptide repeats (8 copies)
PF11417.12	1162	11.62	10	3.06521	54.2429	16.6266	Loader and inhibitor of phage G40P
PF13589.10	1158	11.58	10	3.06371	54.2429	16.6184	Histidine kinase-, DNA gyrase B-, and HSP90-like ATPase
PF03851.18	1154	11.54	10	3.06221	54.2429	16.6103	UV-endonuclease UvdE
PF20025.3	1152	11.52	10	3.06145	54.2429	16.6062	Family of unknown function (DUF6433)
PF03629.22	1152	11.52	10	3.06145	54.2429	16.6062	Carbohydrate esterase, sialic acid-specific acetylesterase
PF00625.25	1150	11.5	10	3.0607	54.2429	16.6021	Guanylate kinase
PF04447.16	1149	11.49	10	3.06032	54.2429	16.6001	dATP/dGTP pyrophosphohydrolase
PF05449.15	1145	11.45	10	3.05881	54.2429	16.5919	Putative 3TM holin, Phage_holin_3
PF21446.1	1140	11.4	10	3.0569	54.2429	16.5815	Long-tail fiber proximal subunit, C-terminal domain
PF19889.3	1137	11.37	10	3.05576	54.2429	16.5753	Domain of unknown function (DUF6362)
PF08748.15	1133	11.33	10	3.05423	54.2429	16.567	Phage tail assembly chaperone
PF09039.15	1130	11.3	10	3.05308	54.2429	16.5608	Mu DNA binding, I gamma subdomain
PF12789.11	1129	11.29	10	3.05269	54.2429	16.5587	Phage tail repeat like
PF01368.24	1129	11.29	10	3.05269	54.2429	16.5587	DHH family
PF02486.23	1128	11.28	10	3.05231	54.2429	16.5566	Replication initiation factor
PF02831.19	1118	11.18	10	3.04844	54.2429	16.5356	gpW
PF07883.15	1117	11.17	10	3.04805	54.2429	16.5335	Cupin domain
PF03161.17	1116	11.16	10	3.04766	54.2429	16.5314	LAGLIDADG DNA endonuclease family
PF10779.13	1114	11.14	10	3.04689	54.2429	16.5272	Haemolysin XhlA
PF02210.28	1114	11.14	10	3.04689	54.2429	16.5272	Laminin G domain
PF04947.18	1109	11.09	10	3.04493	54.2429	16.5166	Poxvirus Late Transcription Factor VLTF3 like
PF13223.10	1108	11.08	10	3.04454	54.2429	16.5145	Protein of unknown function (DUF4031)
PF04327.16	1107	11.07	10	3.04415	54.2429	16.5123	Cysteine protease Prp
PF05014.19	1105	11.05	10	3.04336	54.2429	16.5081	Nucleoside 2-deoxyribosyltransferase
PF11112.12	1098	10.98	10	3.0406	54.2429	16.4931	Pyocin activator protein PrtN
PF21507.1	1088	10.88	10	3.03663	54.2429	16.4716	Sputnik minor capsid protein V18/19
PF16898.9	1086	10.86	10	3.03583	54.2429	16.4672	C-terminal associated domain of TOPRIM
PF18911.4	1085	10.85	10	3.03543	54.2429	16.4651	PKD domain
PF11300.12	1080	10.8	10	3.03342	54.2429	16.4542	Protein of unknown function (DUF3102)
PF07432.17	1077	10.77	10	3.03222	54.2429	16.4476	Histone H1-like protein Hc1
PF04471.16	1077	10.77	10	3.03222	54.2429	16.4476	Restriction endonuclease
PF03567.18	1074	10.74	10	3.031	54.2429	16.441	Sulfotransferase family
PF01521.24	1073	10.73	10	3.0306	54.2429	16.4389	Iron-sulphur cluster biosynthesis
PF18127.5	1071	10.71	10	3.02979	54.2429	16.4345	Nicotinamide phosphoribosyltransferase, N-terminal domain
PF02540.21	1068	10.68	10	3.02857	54.2429	16.4279	NAD synthase
PF12917.11	1065	10.65	10	3.02735	54.2429	16.4212	5'-deoxynucleotidase YfbR-like
PF00515.32	1064	10.64	10	3.02694	54.2429	16.419	Tetratricopeptide repeat
PF04480.16	1061	10.61	10	3.02572	54.2429	16.4124	Protein of unknown function (DUF559)
PF13620.10	1057	10.57	10	3.02407	54.2429	16.4035	Carboxypeptidase regulatory-like domain
PF13460.10	1055	10.55	10	3.02325	54.2429	16.399	NAD(P)H-binding
PF07659.15	1054	10.54	10	3.02284	54.2429	16.3968	Nucleotide modification associated domain 1
PF00089.30	1054	10.54	10	3.02284	54.2429	16.3968	Trypsin
PF00754.29	1051	10.51	10	3.0216	54.2429	16.3901	F5/8 type C domain
PF06630.15	1049	10.49	10	3.02078	54.2429	16.3856	Enterobacterial exodeoxyribonuclease VIII
PF07751.15	1044	10.44	10	3.0187	54.2429	16.3743	Abi-like protein
PF02709.18	1042	10.42	10	3.01787	54.2429	16.3698	N-terminal domain of galactosyltransferase
PF02026.20	1042	10.42	10	3.01787	54.2429	16.3698	RyR domain
PF05496.16	1039	10.39	10	3.01662	54.2429	16.363	Holliday junction DNA helicase RuvB P-loop domain
PF09152.14	1036	10.36	10	3.01536	54.2429	16.3562	Domain of unknown function (DUF1937)
PF18905.4	1035	10.35	10	3.01494	54.2429	16.3539	Protein of unknown function (DUF5661)
PF07866.15	1032	10.32	10	3.01368	54.2429	16.3471	Protein of unknown function (DUF1653)
PF01473.24	1025	10.25	10	3.01072	54.2429	16.331	Putative cell wall binding repeat
PF16931.9	1024	10.24	10	3.0103	54.2429	16.3287	Putative phage holin
PF01833.28	1022	10.22	10	3.00945	54.2429	16.3241	IPT/TIG domain
PF01228.25	1021	10.21	10	3.00903	54.2429	16.3218	Glycine radical
PF20536.2	1021	10.21	10	3.00903	54.2429	16.3218	Family of unknown function (DUF6751)
PF13643.10	1020	10.2	10	3.0086	54.2429	16.3195	Domain of unknown function (DUF4145)
PF17871.5	1018	10.18	10	3.00775	54.2429	16.3149	AAA lid domain
PF03118.19	1016	10.16	10	3.00689	54.2429	16.3103	Bacterial RNA polymerase, alpha chain C terminal domain
PF00486.32	1016	10.16	10	3.00689	54.2429	16.3103	Transcriptional regulatory protein, C terminal
PF06147.15	1013	10.13	10	3.00561	54.2429	16.3033	Protein of unknown function (DUF968)
PF08797.15	1013	10.13	10	3.00561	54.2429	16.3033	HIRAN domain
PF15891.9	1010	10.1	10	3.00432	54.2429	16.2963	Nucleoside 2-deoxyribosyltransferase like
PF04997.16	1008	10.08	10	3.00346	54.2429	16.2916	RNA polymerase Rpb1, domain 1
PF03102.18	1007	10.07	10	3.00303	54.2429	16.2893	NeuB family
PF18858.5	1005	10.05	10	3.00217	54.2429	16.2846	Large polyvalent protein associated domain 39
PF12161.12	1002	10.02	10	3.00087	54.2429	16.2776	HsdM N-terminal domain
PF06528.16	1001	10.01	10	3.00043	54.2429	16.2752	Phage P2 GpE
PF09355.14	1000	10	10	3	54.2429	16.2729	Phage protein Gp19/Gp15/Gp42
PF13419.10	1000	10	10	3	54.2429	16.2729	Haloacid dehalogenase-like hydrolase
PF20706.1	999	9.99	9.99	2.99957	54.1887	16.2705	Family 4 Glycosyltransferase in conflict systems
PF18796.5	998	9.98	9.98	2.99913	54.1344	16.2682	Large polyvalent protein-associated domain 1
PF07453.17	997	9.97	9.97	2.9987	54.0802	16.2658	NUMOD1 domain
PF08423.15	995	9.95	9.95	2.99782	53.9717	16.2611	Rad51
PF20186.2	995	9.95	9.95	2.99782	53.9717	16.2611	Family of unknown function (DUF6549)
PF18335.5	995	9.95	9.95	2.99782	53.9717	16.2611	ATP-dependent RecD-like DNA helicase SH3 domain
PF00685.31	994	9.94	9.94	2.99739	53.9175	16.2587	Sulfotransferase domain
PF18994.4	994	9.94	9.94	2.99739	53.9175	16.2587	Prophage endopeptidase tail N-terminal domain
PF02773.20	992	9.92	9.92	2.99651	53.809	16.254	S-adenosylmethionine synthetase, C-terminal domain
PF00158.30	989	9.89	9.89	2.9952	53.6462	16.2468	Sigma-54 interaction domain
PF14490.10	987	9.87	9.87	2.99432	53.5378	16.242	Helix-hairpin-helix containing domain
PF20612.2	986	9.86	9.86	2.99388	53.4835	16.2397	SHOCT domain
PF20048.3	984	9.84	9.84	2.993	53.375	16.2349	Domain of unknown function (DUF6450)
PF09116.14	977	9.77	9.77	2.98989	52.9953	16.2181	gp45 sliding clamp, C terminal
PF04014.22	975	9.75	9.75	2.989	52.8868	16.2132	Antidote-toxin recognition MazE, bacterial antitoxin
PF07116.15	970	9.7	9.7	2.98677	52.6156	16.2011	Protein of unknown function (DUF1372)
PF07722.17	967	9.67	9.67	2.98543	52.4529	16.1938	Peptidase C26
PF19150.4	967	9.67	9.67	2.98543	52.4529	16.1938	Family of unknown function (DUF5832)
PF14058.10	965	9.65	9.65	2.98453	52.3444	16.1889	PcfK-like protein
PF01096.22	965	9.65	9.65	2.98453	52.3444	16.1889	Transcription factor S-II (TFIIS)
PF11650.12	965	9.65	9.65	2.98453	52.3444	16.1889	P22 tail accessory factor
PF00300.26	962	9.62	9.62	2.98318	52.1817	16.1816	Histidine phosphatase superfamily (branch 1)
PF00946.23	958	9.58	9.58	2.98137	51.9647	16.1718	Mononegavirales RNA dependent RNA polymerase
PF00443.33	957	9.57	9.57	2.98091	51.9105	16.1693	Ubiquitin carboxyl-terminal hydrolase
PF13871.10	956	9.56	9.56	2.98046	51.8562	16.1669	C-terminal domain on Strawberry notch homologue
PF00294.28	955	9.55	9.55	2.98	51.802	16.1644	pfkB family carbohydrate kinase
PF13450.10	953	9.53	9.53	2.97909	51.6935	16.1595	NAD(P)-binding Rossmann-like domain
PF00844.22	951	9.51	9.51	2.97818	51.585	16.1545	Geminivirus coat protein/nuclear export factor BR1 family
PF02201.22	948	9.48	9.48	2.97681	51.4223	16.1471	SWIB/MDM2 domain
PF18668.5	944	9.44	9.44	2.97497	51.2053	16.1371	Tail spike TSP1/Gp66 receptor binding N-terminal domain
PF18998.4	941	9.41	9.41	2.97359	51.0426	16.1296	Divergent InlB B-repeat domain
PF02592.19	941	9.41	9.41	2.97359	51.0426	16.1296	Putative vitamin uptake transporter
PF00211.24	940	9.4	9.4	2.97313	50.9883	16.1271	Adenylate and Guanylate cyclase catalytic domain
PF18406.5	940	9.4	9.4	2.97313	50.9883	16.1271	Ferredoxin-like domain in Api92-like protein
PF08873.15	935	9.35	9.35	2.97081	50.7171	16.1145	Bacteriophage Mu, Gp37
PF13302.11	934	9.34	9.34	2.97035	50.6629	16.112	Acetyltransferase (GNAT) domain
PF01797.20	933	9.33	9.33	2.96988	50.6086	16.1095	Transposase IS200 like
PF01712.23	932	9.32	9.32	2.96942	50.5544	16.107	Deoxynucleoside kinase
PF20188.2	931	9.31	9.31	2.96895	50.5001	16.1044	Family of unknown function (DUF6551)
PF08484.15	930	9.3	9.3	2.96848	50.4459	16.1019	C-methyltransferase C-terminal domain
PF06737.18	930	9.3	9.3	2.96848	50.4459	16.1019	Transglycosylase-like domain
PF03589.17	929	9.29	9.29	2.96802	50.3917	16.0994	Antitermination protein
PF13872.10	929	9.29	9.29	2.96802	50.3917	16.0994	P-loop containing NTP hydrolase pore-1
PF18662.5	924	9.24	9.24	2.96567	50.1204	16.0867	Cch helix turn helix domain
PF01583.24	921	9.21	9.21	2.96426	49.9577	16.079	Adenylylsulphate kinase
PF14520.10	918	9.18	9.18	2.96284	49.795	16.0713	Helix-hairpin-helix domain
PF11397.12	917	9.17	9.17	2.96237	49.7407	16.0688	Glycosyltransferase (GlcNAc)
PF13411.10	917	9.17	9.17	2.96237	49.7407	16.0688	MerR HTH family regulatory protein
PF02018.21	916	9.16	9.16	2.9619	49.6865	16.0662	Carbohydrate binding domain
PF17948.5	915	9.15	9.15	2.96142	49.6323	16.0636	DnaT DNA-binding domain
PF01661.25	910	9.1	9.1	2.95904	49.361	16.0507	Macro domain
PF00782.24	908	9.08	9.08	2.95809	49.2526	16.0455	Dual specificity phosphatase, catalytic domain
PF08924.15	905	9.05	9.05	2.95665	49.0898	16.0377	Rv2525c-like, glycoside hydrolase-like domain
PF13438.10	905	9.05	9.05	2.95665	49.0898	16.0377	Domain of unknown function (DUF4113)
PF02772.20	904	9.04	9.04	2.95617	49.0356	16.0351	S-adenosylmethionine synthetase, central domain
PF13276.10	900	9	9	2.95424	48.8186	16.0247	HTH-like domain
PF04983.22	897	8.97	8.97	2.95279	48.6559	16.0168	RNA polymerase Rpb1, domain 3
PF01624.24	895	8.95	8.95	2.95182	48.5474	16.0115	MutS domain I
PF00847.24	893	8.93	8.93	2.95085	48.4389	16.0063	AP2 domain
PF13086.10	890	8.9	8.9	2.94939	48.2762	15.9983	AAA domain
PF11149.12	890	8.9	8.9	2.94939	48.2762	15.9983	Protein of unknown function (DUF2924)
PF05356.15	889	8.89	8.89	2.9489	48.2219	15.9957	Inovirus Coat protein B
PF18922.4	888	8.88	8.88	2.94841	48.1677	15.993	Protein of unknown function (DUF5672)
PF00705.22	888	8.88	8.88	2.94841	48.1677	15.993	Proliferating cell nuclear antigen, N-terminal domain
PF00636.30	885	8.85	8.85	2.94694	48.005	15.9851	Ribonuclease III domain
PF13505.10	883	8.83	8.83	2.94596	47.8965	15.9797	Outer membrane protein beta-barrel domain
PF05036.17	881	8.81	8.81	2.94498	47.788	15.9744	SPOR domain
PF05016.19	881	8.81	8.81	2.94498	47.788	15.9744	ParE toxin of type II toxin-antitoxin system, parDE
PF00990.25	880	8.8	8.8	2.94448	47.7338	15.9717	Diguanylate cyclase, GGDEF domain
PF00012.24	878	8.78	8.78	2.94349	47.6253	15.9664	Hsp70 protein
PF05711.15	877	8.77	8.77	2.943	47.571	15.9637	Macrocin-O-methyltransferase (TylF)
PF12083.12	877	8.77	8.77	2.943	47.571	15.9637	Domain of unknown function (DUF3560)
PF02075.21	876	8.76	8.76	2.9425	47.5168	15.961	Crossover junction endodeoxyribonuclease RuvC
PF00376.27	875	8.75	8.75	2.94201	47.4625	15.9583	MerR family regulatory protein
PF01223.27	874	8.74	8.74	2.94151	47.4083	15.9556	DNA/RNA non-specific endonuclease
PF18847.5	874	8.74	8.74	2.94151	47.4083	15.9556	Large polyvalent protein associated domain 29
PF03291.20	871	8.71	8.71	2.94002	47.2456	15.9475	mRNA (guanine-N(7))-methyltransferase domain
PF09215.14	869	8.69	8.69	2.93902	47.1371	15.9421	Bacteriophage T4, Gp8
PF09293.14	864	8.64	8.64	2.93651	46.8659	15.9285	T4 RNase H, C terminal
PF13439.10	861	8.61	8.61	2.935	46.7031	15.9203	Glycosyltransferase Family 4
PF05000.21	859	8.59	8.59	2.93399	46.5947	15.9148	RNA polymerase Rpb1, domain 4
PF02371.20	858	8.58	8.58	2.93349	46.5404	15.9121	Transposase IS116/IS110/IS902 family
PF14020.10	857	8.57	8.57	2.93298	46.4862	15.9093	Protein of unknown function (DUF4236)
PF06183.17	857	8.57	8.57	2.93298	46.4862	15.9093	DinI-like family
PF19071.4	857	8.57	8.57	2.93298	46.4862	15.9093	Family of unknown function (DUF5767)
PF08993.14	855	8.55	8.55	2.93197	46.3777	15.9038	T4 gene Gp59 loader of gp41 DNA helicase
PF14239.10	855	8.55	8.55	2.93197	46.3777	15.9038	RRXRR protein
PF00266.23	855	8.55	8.55	2.93197	46.3777	15.9038	Aminotransferase class-V
PF07867.15	851	8.51	8.51	2.92993	46.1607	15.8928	Protein of unknown function (DUF1654)
PF01131.24	851	8.51	8.51	2.92993	46.1607	15.8928	DNA topoisomerase
PF02310.23	850	8.5	8.5	2.92942	46.1065	15.89	B12 binding domain
PF10809.12	848	8.48	8.48	2.9284	45.998	15.8845	Protein of unknown function (DUF2732)
PF01548.21	847	8.47	8.47	2.92788	45.9437	15.8817	Transposase
PF02747.19	841	8.41	8.41	2.9248	45.6183	15.8649	Proliferating cell nuclear antigen, C-terminal domain
PF08822.15	840	8.4	8.4	2.92428	45.564	15.8621	Protein of unknown function (DUF1804)
PF00395.24	836	8.36	8.36	2.92221	45.3471	15.8509	S-layer homology domain
PF12760.11	834	8.34	8.34	2.92117	45.2386	15.8453	Transposase zinc-ribbon domain
PF18812.5	832	8.32	8.32	2.92012	45.1301	15.8396	phage-Barnase-EndoU-ColicinE5/D-RelE like nuclease3
PF19068.4	832	8.32	8.32	2.92012	45.1301	15.8396	Family of unknown function (DUF5764)
PF20356.2	830	8.3	8.3	2.91908	45.0216	15.8339	Family of unknown function (DUF6651)
PF14622.10	828	8.28	8.28	2.91803	44.9131	15.8282	Ribonuclease-III-like
PF13946.10	825	8.25	8.25	2.91645	44.7504	15.8197	Domain of unknown function (DUF4214)
PF05154.20	822	8.22	8.22	2.91487	44.5877	15.8111	TM2 domain
PF17891.5	821	8.21	8.21	2.91434	44.5334	15.8082	Mu-like prophage FluMu N-terminal domain
PF12363.12	820	8.2	8.2	2.91381	44.4792	15.8054	Phage tail assembly chaperone protein, TAC
PF13098.10	819	8.19	8.19	2.91328	44.4249	15.8025	Thioredoxin-like domain
PF04820.18	817	8.17	8.17	2.91222	44.3165	15.7967	Tryptophan halogenase
PF16460.9	815	8.15	8.15	2.91116	44.208	15.791	Phage tail tube, TTP, lambda-like
PF16080.9	815	8.15	8.15	2.91116	44.208	15.791	Bacteriophage holin family HP1
PF12804.11	811	8.11	8.11	2.90902	43.991	15.7794	MobA-like NTP transferase domain
PF19064.4	811	8.11	8.11	2.90902	43.991	15.7794	Family of unknown function (DUF5760)
PF11750.12	807	8.07	8.07	2.90687	43.774	15.7677	Protein of unknown function (DUF3307)
PF00801.24	806	8.06	8.06	2.90634	43.7198	15.7648	PKD domain
PF13424.10	805	8.05	8.05	2.9058	43.6655	15.7619	Tetratricopeptide repeat
PF19759.3	803	8.03	8.03	2.90472	43.5571	15.756	Family of unknown function (DUF6246)
PF06714.15	802	8.02	8.02	2.90417	43.5028	15.7531	Gp5 N-terminal OB domain
PF04308.16	801	8.01	8.01	2.90363	43.4486	15.7501	Ribonuclease H-like
PF11133.12	797	7.97	7.97	2.90146	43.2316	15.7384	Head fiber protein
PF11775.12	797	7.97	7.97	2.90146	43.2316	15.7384	Cobalamin biosynthesis protein CobT VWA domain
PF05226.15	794	7.94	7.94	2.89982	43.0689	15.7295	CHASE2 domain
PF02037.31	793	7.93	7.93	2.89927	43.0146	15.7265	SAP domain
PF01050.22	790	7.9	7.9	2.89763	42.8519	15.7176	Mannose-6-phosphate isomerase
PF03783.18	789	7.89	7.89	2.89708	42.7977	15.7146	Curli production assembly/transport component CsgG
PF13638.10	788	7.88	7.88	2.89653	42.7434	15.7116	PIN domain
PF20121.3	787	7.87	7.87	2.89597	42.6892	15.7086	Family of unknown function (DUF6511)
PF10614.13	782	7.82	7.82	2.89321	42.418	15.6936	Type VIII secretion system (T8SS), CsgF protein
PF00155.25	782	7.82	7.82	2.89321	42.418	15.6936	Aminotransferase class I and II
PF01191.23	781	7.81	7.81	2.89265	42.3637	15.6906	RNA polymerase Rpb5, C-terminal domain
PF14318.10	780	7.8	7.8	2.89209	42.3095	15.6876	Mononegavirales mRNA-capping region V
PF04665.16	777	7.77	7.77	2.89042	42.1467	15.6785	Poxvirus A32 protein
PF14311.10	775	7.75	7.75	2.8893	42.0383	15.6724	Probable Zinc-ribbon domain
PF04149.16	775	7.75	7.75	2.8893	42.0383	15.6724	Domain of unknown function (DUF397)
PF07553.15	772	7.72	7.72	2.88762	41.8755	15.6633	Host cell surface-exposed lipoprotein
PF03159.22	770	7.7	7.7	2.88649	41.767	15.6572	XRN 5'-3' exonuclease N-terminus
PF01936.22	770	7.7	7.7	2.88649	41.767	15.6572	NYN domain
PF04539.20	769	7.69	7.69	2.88593	41.7128	15.6541	Sigma-70 region 3
PF18741.5	768	7.68	7.68	2.88536	41.6586	15.651	REase_MTES_1575
PF12686.11	765	7.65	7.65	2.88366	41.4958	15.6418	Protein of unknown function (DUF3800)
PF06323.15	764	7.64	7.64	2.88309	41.4416	15.6387	Phage antitermination protein Q
PF13181.10	763	7.63	7.63	2.88252	41.3873	15.6357	Tetratricopeptide repeat
PF11171.12	763	7.63	7.63	2.88252	41.3873	15.6357	Protein of unknown function (DUF2958)
PF17989.5	759	7.59	7.59	2.88024	41.1704	15.6233	Actin like proteins N terminal domain
PF09003.14	759	7.59	7.59	2.88024	41.1704	15.6233	Bacteriophage lambda integrase, Arm DNA-binding domain
PF03009.21	756	7.56	7.56	2.87852	41.0076	15.6139	Glycerophosphoryl diester phosphodiesterase family
PF00188.30	755	7.55	7.55	2.87795	40.9534	15.6108	Cysteine-rich secretory protein family
PF17318.6	754	7.54	7.54	2.87737	40.8992	15.6077	Family of unknown function (DUF5361)
PF01981.20	754	7.54	7.54	2.87737	40.8992	15.6077	Peptidyl-tRNA hydrolase PTH2
PF04630.16	753	7.53	7.53	2.87679	40.8449	15.6046	Phage tail tube protein
PF01351.22	753	7.53	7.53	2.87679	40.8449	15.6046	Ribonuclease HII
PF19066.4	753	7.53	7.53	2.87679	40.8449	15.6046	Family of unknown function (DUF5762)
PF00550.29	752	7.52	7.52	2.87622	40.7907	15.6014	Phosphopantetheine attachment site
PF09834.13	751	7.51	7.51	2.87564	40.7364	15.5983	Predicted membrane protein (DUF2061)
PF09424.14	750	7.5	7.5	2.87506	40.6822	15.5952	Yqey-like protein
PF04724.17	748	7.48	7.48	2.8739	40.5737	15.5889	Glycosyltransferase family 17
PF14373.10	747	7.47	7.47	2.87332	40.5195	15.5857	Superinfection immunity protein
PF07690.20	747	7.47	7.47	2.87332	40.5195	15.5857	Major Facilitator Superfamily
PF01569.25	746	7.46	7.46	2.87274	40.4652	15.5826	PAP2 superfamily
PF10546.13	742	7.42	7.42	2.8704	40.2482	15.5699	P63C domain
PF13920.10	740	7.4	7.4	2.86923	40.1398	15.5635	Zinc finger, C3HC4 type (RING finger)
PF01331.23	739	7.39	7.39	2.86864	40.0855	15.5604	mRNA capping enzyme, catalytic domain
PF11246.12	735	7.35	7.35	2.86629	39.8685	15.5476	Base plate wedge protein 53
PF20286.2	734	7.34	7.34	2.8657	39.8143	15.5444	Divergent Family B DNA polymerase
PF10935.12	732	7.32	7.32	2.86451	39.7058	15.5379	Protein of unknown function (DUF2637)
PF08283.15	727	7.27	7.27	2.86153	39.4346	15.5218	Geminivirus rep protein central domain
PF00857.24	726	7.26	7.26	2.86094	39.3804	15.5186	Isochorismatase family
PF20081.3	726	7.26	7.26	2.86094	39.3804	15.5186	Domain of unknown function (DUF6475)
PF14395.10	725	7.25	7.25	2.86034	39.3261	15.5153	Phage phiEco32-like COOH.NH2 ligase-type 2
PF00588.23	720	7.2	7.2	2.85733	39.0549	15.499	SpoU rRNA Methylase family
PF13964.10	720	7.2	7.2	2.85733	39.0549	15.499	Kelch motif
PF09603.14	720	7.2	7.2	2.85733	39.0549	15.499	Fibrobacter succinogenes major domain (Fib_succ_major)
PF19645.3	718	7.18	7.18	2.85612	38.9464	15.4925	Family of unknown function (DUF6148)
PF04245.17	718	7.18	7.18	2.85612	38.9464	15.4925	37-kD nucleoid-associated bacterial protein
PF00382.23	717	7.17	7.17	2.85552	38.8922	15.4892	Transcription factor TFIIB repeat
PF13205.10	715	7.15	7.15	2.85431	38.7837	15.4826	Bacterial Ig-like domain
PF05382.17	715	7.15	7.15	2.85431	38.7837	15.4826	Bacteriophage peptidoglycan hydrolase
PF14312.10	714	7.14	7.14	2.8537	38.7294	15.4793	FG-GAP repeat
PF19063.4	714	7.14	7.14	2.8537	38.7294	15.4793	Family of unknown function (DUF5759)
PF01344.29	712	7.12	7.12	2.85248	38.621	15.4727	Kelch motif
PF00472.24	710	7.1	7.1	2.85126	38.5125	15.4661	RF-1 domain
PF14602.10	709	7.09	7.09	2.85065	38.4582	15.4627	Hexapeptide repeat of succinyl-transferase
PF00124.23	709	7.09	7.09	2.85065	38.4582	15.4627	Photosynthetic reaction centre protein
PF00986.25	703	7.03	7.03	2.84696	38.1328	15.4427	DNA gyrase B subunit, carboxyl terminus
PF09077.15	701	7.01	7.01	2.84572	38.0243	15.436	Mu B transposition protein, C terminal
PF09646.14	700	7	7	2.8451	37.97	15.4326	Gp37 protein
PF11611.12	700	7	7	2.8451	37.97	15.4326	Domain of unknown function (DUF4352)
PF00487.28	700	7	7	2.8451	37.97	15.4326	Fatty acid desaturase
PF00092.32	699	6.99	6.99	2.84448	37.9158	15.4293	von Willebrand factor type A domain
PF17427.6	698	6.98	6.98	2.84386	37.8616	15.4259	Phage Single-stranded DNA-binding protein
PF00852.23	693	6.93	6.93	2.84073	37.5903	15.409	Glycosyltransferase family 10 (fucosyltransferase) C-term
PF10665.13	692	6.92	6.92	2.84011	37.5361	15.4056	Minor capsid protein
PF19622.3	692	6.92	6.92	2.84011	37.5361	15.4056	Family of unknown function (DUF6127)
PF16466.9	691	6.91	6.91	2.83948	37.4819	15.4022	Domain of unknown function (DUF5047)
PF19065.4	690	6.9	6.9	2.83885	37.4276	15.3987	Family of unknown function (DUF5761)
PF03989.17	690	6.9	6.9	2.83885	37.4276	15.3987	DNA gyrase C-terminal domain, beta-propeller
PF03781.20	689	6.89	6.89	2.83822	37.3734	15.3953	Sulfatase-modifying factor enzyme 1
PF10548.13	688	6.88	6.88	2.83759	37.3191	15.3919	P22AR C-terminal domain
PF13272.10	688	6.88	6.88	2.83759	37.3191	15.3919	Putative 2/3 transmembrane domain holin
PF08433.14	688	6.88	6.88	2.83759	37.3191	15.3919	Chromatin associated protein KTI12
PF07278.15	688	6.88	6.88	2.83759	37.3191	15.3919	Protein of unknown function (DUF1441)
PF13475.10	686	6.86	6.86	2.83632	37.2106	15.385	Domain of unknown function (DUF4116)
PF05192.22	685	6.85	6.85	2.83569	37.1564	15.3816	MutS domain III
PF13091.10	685	6.85	6.85	2.83569	37.1564	15.3816	PLD-like domain
PF21628.1	681	6.81	6.81	2.83315	36.9394	15.3678	Major coat protein-like
PF10963.12	681	6.81	6.81	2.83315	36.9394	15.3678	Phage tail assembly chaperone
PF12518.12	680	6.8	6.8	2.83251	36.8852	15.3644	Protein of unknown function
PF01176.23	679	6.79	6.79	2.83187	36.8309	15.3609	Translation initiation factor 1A / IF-1
PF06723.17	674	6.74	6.74	2.82866	36.5597	15.3435	MreB/Mbl protein
PF11774.12	674	6.74	6.74	2.82866	36.5597	15.3435	Lsr2
PF03288.20	672	6.72	6.72	2.82737	36.4512	15.3365	Poxvirus D5 protein-like
PF19847.3	671	6.71	6.71	2.82672	36.397	15.333	Family of unknown function (DUF6322)
PF00578.25	671	6.71	6.71	2.82672	36.397	15.333	AhpC/TSA family
PF14559.10	668	6.68	6.68	2.82478	36.2343	15.3224	Tetratricopeptide repeat
PF19054.4	668	6.68	6.68	2.82478	36.2343	15.3224	Domain of unknown function (DUF5753)
PF13563.10	667	6.67	6.67	2.82413	36.18	15.3189	2'-5' RNA ligase superfamily
PF00179.30	667	6.67	6.67	2.82413	36.18	15.3189	Ubiquitin-conjugating enzyme
PF19404.3	666	6.66	6.66	2.82347	36.1258	15.3153	Family of unknown function (DUF5977)
PF06120.15	665	6.65	6.65	2.82282	36.0715	15.3118	Tail length tape measure protein
PF13426.11	657	6.57	6.57	2.81757	35.6376	15.2833	PAS domain
PF03692.19	655	6.55	6.55	2.81624	35.5291	15.2761	Putative zinc- or iron-chelating domain
PF13733.10	654	6.54	6.54	2.81558	35.4749	15.2725	N-terminal region of glycosyl transferase group 7
PF08421.15	653	6.53	6.53	2.81491	35.4206	15.2689	Putative zinc binding domain
PF05155.19	652	6.52	6.52	2.81425	35.3664	15.2653	Phage X family
PF21817.1	651	6.51	6.51	2.81358	35.3121	15.2617	CapR homology domain
PF17846.5	650	6.5	6.5	2.81291	35.2579	15.2581	Xrn1 helical domain
PF04773.17	649	6.49	6.49	2.81224	35.2036	15.2544	FecR protein
PF00117.32	648	6.48	6.48	2.81158	35.1494	15.2508	Glutamine amidotransferase class-I
PF00142.22	648	6.48	6.48	2.81158	35.1494	15.2508	4Fe-4S iron sulfur cluster binding proteins, NifH/frxC family
PF00551.23	647	6.47	6.47	2.8109	35.0952	15.2472	Formyl transferase
PF00512.29	646	6.46	6.46	2.81023	35.0409	15.2435	His Kinase A (phospho-acceptor) domain
PF13333.10	646	6.46	6.46	2.81023	35.0409	15.2435	Integrase core domain
PF05144.18	646	6.46	6.46	2.81023	35.0409	15.2435	Phage replication protein CRI
PF09008.14	644	6.44	6.44	2.80889	34.9324	15.2362	Head binding
PF12627.11	642	6.42	6.42	2.80754	34.8239	15.2289	Probable RNA and SrmB- binding site of polymerase A
PF13290.10	641	6.41	6.41	2.80686	34.7697	15.2252	Chitobiase/beta-hexosaminidase C-terminal domain
PF14791.10	641	6.41	6.41	2.80686	34.7697	15.2252	DNA polymerase beta thumb
PF05635.15	637	6.37	6.37	2.80414	34.5527	15.2105	23S rRNA-intervening sequence protein
PF04607.21	636	6.36	6.36	2.80346	34.4985	15.2068	Region found in RelA / SpoT proteins
PF10761.13	635	6.35	6.35	2.80277	34.4442	15.2031	Protein of unknown function (DUF2590)
PF13022.10	635	6.35	6.35	2.80277	34.4442	15.2031	Helix-turn-helix of insertion element transposase
PF13973.10	635	6.35	6.35	2.80277	34.4442	15.2031	Domain of unknown function (DUF4222)
PF13547.10	635	6.35	6.35	2.80277	34.4442	15.2031	GTA TIM-barrel-like domain
PF21134.1	634	6.34	6.34	2.80209	34.39	15.1993	Bacteriophage T4, Recombination and repair protein, C-terminal domain
PF12965.11	632	6.32	6.32	2.80072	34.2815	15.1919	Domain of unknown function (DUF3854)
PF20189.2	631	6.31	6.31	2.80003	34.2273	15.1882	Family of unknown function (DUF6552)
PF01935.21	629	6.29	6.29	2.79865	34.1188	15.1807	Helicase HerA, central domain
PF18724.5	628	6.28	6.28	2.79796	34.0645	15.1769	Amino acid:DNA transferase
PF13456.10	627	6.27	6.27	2.79727	34.0103	15.1732	Reverse transcriptase-like
PF18757.5	627	6.27	6.27	2.79727	34.0103	15.1732	Nucleotide modification associated domain 5
PF13173.10	627	6.27	6.27	2.79727	34.0103	15.1732	AAA domain
PF14243.10	626	6.26	6.26	2.79657	33.9561	15.1694	ATP-grasp domain, R2K clade family 3
PF05973.18	625	6.25	6.25	2.79588	33.9018	15.1657	Phage derived protein Gp49-like (DUF891)
PF10805.12	625	6.25	6.25	2.79588	33.9018	15.1657	Protein of unknown function (DUF2730)
PF04196.16	625	6.25	6.25	2.79588	33.9018	15.1657	Bunyavirus RNA dependent RNA polymerase
PF16459.9	620	6.2	6.2	2.79239	33.6306	15.1467	Phage tail assembly chaperone, TAC
PF18291.5	620	6.2	6.2	2.79239	33.6306	15.1467	HU domain fused to wHTH, Ig, or Glycine-rich motif
PF11962.12	620	6.2	6.2	2.79239	33.6306	15.1467	Peptidase_G2, IMC autoproteolytic cleavage domain
PF06254.15	618	6.18	6.18	2.79099	33.5221	15.1391	Bacterial toxin ydaT
PF16468.9	618	6.18	6.18	2.79099	33.5221	15.1391	Domain of unknown function (DUF5049)
PF12810.11	617	6.17	6.17	2.79029	33.4679	15.1353	Glycine rich protein
PF01592.20	615	6.15	6.15	2.78888	33.3594	15.1277	NifU-like N terminal domain
PF00386.25	612	6.12	6.12	2.78675	33.1967	15.1162	C1q domain
PF12833.11	612	6.12	6.12	2.78675	33.1967	15.1162	Helix-turn-helix domain
PF18299.5	610	6.1	6.1	2.78533	33.0882	15.1084	ATP-grasp domain, R2K clade family 2
PF09992.13	609	6.09	6.09	2.78462	33.0339	15.1046	Phosphodiester glycosidase
PF06689.17	607	6.07	6.07	2.78319	32.9254	15.0968	ClpX C4-type zinc finger
PF16793.9	606	6.06	6.06	2.78247	32.8712	15.0929	RepB DNA-primase from phage plasmid
PF13712.10	603	6.03	6.03	2.78032	32.7085	15.0813	Glycosyltransferase like family
PF01501.24	603	6.03	6.03	2.78032	32.7085	15.0813	Glycosyl transferase family 8
PF17961.5	601	6.01	6.01	2.77887	32.6	15.0734	Bacterial Ig domain
PF13519.10	601	6.01	6.01	2.77887	32.6	15.0734	von Willebrand factor type A domain
PF00691.24	600	6	6	2.77815	32.5457	15.0695	OmpA family
PF01028.24	599	5.99	5.99	2.77743	32.4915	15.0656	Eukaryotic DNA topoisomerase I, catalytic core
PF13289.10	599	5.99	5.99	2.77743	32.4915	15.0656	SIR2-like domain
PF13532.10	597	5.97	5.97	2.77597	32.383	15.0577	2OG-Fe(II) oxygenase superfamily
PF13403.10	597	5.97	5.97	2.77597	32.383	15.0577	Hint domain
PF09639.14	596	5.96	5.96	2.77525	32.3288	15.0537	YjcQ protein
PF13551.10	596	5.96	5.96	2.77525	32.3288	15.0537	Winged helix-turn helix
PF14240.10	595	5.95	5.95	2.77452	32.2745	15.0498	YHYH protein
PF07523.16	593	5.93	5.93	2.77305	32.166	15.0419	Bacterial Ig-like domain (group 3)
PF02810.19	592	5.92	5.92	2.77232	32.1118	15.0379	SEC-C motif
PF18316.5	591	5.91	5.91	2.77159	32.0576	15.0339	S-layer protein SbsC C-terminal domain
PF15542.10	591	5.91	5.91	2.77159	32.0576	15.0339	Bacterial toxin 50
PF20449.2	590	5.9	5.9	2.77085	32.0033	15.0299	Family of unknown function (DUF6706)
PF19060.4	588	5.88	5.88	2.76938	31.8948	15.0219	DVNP family
PF01728.23	588	5.88	5.88	2.76938	31.8948	15.0219	FtsJ-like methyltransferase
PF02585.21	587	5.87	5.87	2.76864	31.8406	15.0179	GlcNAc-PI de-N-acetylase
PF20043.3	587	5.87	5.87	2.76864	31.8406	15.0179	Family of unknown function (DUF6445)
PF04679.19	587	5.87	5.87	2.76864	31.8406	15.0179	ATP dependent DNA ligase C terminal region
PF15644.10	586	5.86	5.86	2.7679	31.7863	15.0139	Papain fold toxin 1, glutamine deamidase
PF19244.3	585	5.85	5.85	2.76716	31.7321	15.0099	Poly(A) polymerase catalytic subunit
PF06564.16	583	5.83	5.83	2.76567	31.6236	15.0018	Cellulose biosynthesis protein BcsQ
PF00291.29	583	5.83	5.83	2.76567	31.6236	15.0018	Pyridoxal-phosphate dependent enzyme
PF00989.29	582	5.82	5.82	2.76492	31.5694	14.9977	PAS fold
PF07833.15	582	5.82	5.82	2.76492	31.5694	14.9977	Copper amine oxidase N-terminal domain
PF02604.23	582	5.82	5.82	2.76492	31.5694	14.9977	Antitoxin Phd_YefM, type II toxin-antitoxin system
PF13418.10	581	5.81	5.81	2.76418	31.5151	14.9937	Galactose oxidase, central domain
PF02882.23	580	5.8	5.8	2.76343	31.4609	14.9896	Tetrahydrofolate dehydrogenase/cyclohydrolase, NAD(P)-binding domain
PF13428.10	579	5.79	5.79	2.76268	31.4066	14.9856	Tetratricopeptide repeat
PF16082.9	579	5.79	5.79	2.76268	31.4066	14.9856	Bacteriophage holin family, superfamily II-like
PF16478.9	578	5.78	5.78	2.76193	31.3524	14.9815	Domain of unknown function (DUF5055)
PF13555.10	574	5.74	5.74	2.75891	31.1354	14.9651	P-loop containing region of AAA domain
PF16476.9	574	5.74	5.74	2.75891	31.1354	14.9651	Domain of unknown function (DUF5053)
PF20030.3	572	5.72	5.72	2.7574	31.0269	14.9569	MoxR domain in the MoxR-vWA-beta-propeller ternary systems
PF08447.16	569	5.69	5.69	2.75511	30.8642	14.9445	PAS fold
PF00908.21	568	5.68	5.68	2.75435	30.81	14.9404	dTDP-4-dehydrorhamnose 3,5-epimerase
PF06970.15	568	5.68	5.68	2.75435	30.81	14.9404	Replication initiator protein A (RepA) N-terminus
PF14213.10	568	5.68	5.68	2.75435	30.81	14.9404	STAS-like domain of unknown function (DUF4325)
PF01522.25	566	5.66	5.66	2.75282	30.7015	14.9321	Polysaccharide deacetylase
PF21818.1	563	5.63	5.63	2.75051	30.5388	14.9196	Family of unknown function (DUF6884)
PF09851.13	563	5.63	5.63	2.75051	30.5388	14.9196	Short C-terminal domain
PF05725.16	563	5.63	5.63	2.75051	30.5388	14.9196	FNIP Repeat
PF02617.21	562	5.62	5.62	2.74974	30.4845	14.9154	ATP-dependent Clp protease adaptor protein ClpS
PF13431.10	562	5.62	5.62	2.74974	30.4845	14.9154	Tetratricopeptide repeat
PF07693.18	561	5.61	5.61	2.74896	30.4303	14.9112	KAP family P-loop domain
PF03275.17	561	5.61	5.61	2.74896	30.4303	14.9112	UDP-galactopyranose mutase
PF08863.14	561	5.61	5.61	2.74896	30.4303	14.9112	YolD-like protein
PF04026.16	561	5.61	5.61	2.74896	30.4303	14.9112	SpoVG
PF13651.10	559	5.59	5.59	2.74741	30.3218	14.9028	Adenine-specific methyltransferase EcoRI
PF02643.19	559	5.59	5.59	2.74741	30.3218	14.9028	Uncharacterized ACR, COG1430
PF11053.12	558	5.58	5.58	2.74663	30.2675	14.8985	Terminase DNA packaging enzyme
PF09612.14	558	5.58	5.58	2.74663	30.2675	14.8985	Bacterial protein of unknown function (HtrL_YibB)
PF01652.22	556	5.56	5.56	2.74507	30.1591	14.8901	Eukaryotic initiation factor 4E
PF13287.10	554	5.54	5.54	2.74351	30.0506	14.8816	Fn3 associated
PF18066.5	553	5.53	5.53	2.74273	29.9963	14.8773	Phage ABA sandwich domain
PF04990.16	553	5.53	5.53	2.74273	29.9963	14.8773	RNA polymerase Rpb1, domain 7
PF00561.24	552	5.52	5.52	2.74194	29.9421	14.8731	alpha/beta hydrolase fold
PF00656.26	549	5.49	5.49	2.73957	29.7794	14.8602	Caspase domain
PF00684.23	549	5.49	5.49	2.73957	29.7794	14.8602	DnaJ central domain
PF13432.10	545	5.45	5.45	2.7364	29.5624	14.843	Tetratricopeptide repeat
PF07498.16	543	5.43	5.43	2.7348	29.4539	14.8344	Rho termination factor, N-terminal domain
PF02303.21	542	5.42	5.42	2.734	29.3997	14.83	Helix-destabilising protein
PF18789.5	541	5.41	5.41	2.7332	29.3454	14.8257	Defence against restriction A C-terminal
PF07411.16	540	5.4	5.4	2.73239	29.2912	14.8213	Domain of unknown function (DUF1508)
PF02954.23	540	5.4	5.4	2.73239	29.2912	14.8213	Bacterial regulatory protein, Fis family
PF06559.15	539	5.39	5.39	2.73159	29.2369	14.8169	2'-deoxycytidine 5'-triphosphate deaminase (DCD)
PF04326.18	538	5.38	5.38	2.73078	29.1827	14.8126	Schlafen, AlbA_2
PF02481.19	538	5.38	5.38	2.73078	29.1827	14.8126	DNA recombination-mediator protein A
PF04232.16	537	5.37	5.37	2.72997	29.1284	14.8082	Stage V sporulation protein S (SpoVS)
PF08238.16	536	5.36	5.36	2.72916	29.0742	14.8038	Sel1 repeat
PF07669.15	536	5.36	5.36	2.72916	29.0742	14.8038	Eco57I restriction-modification methylase
PF04365.17	534	5.34	5.34	2.72754	28.9657	14.795	Ribonuclease toxin, BrnT, of type II toxin-antitoxin system
PF20753.1	533	5.33	5.33	2.72673	28.9115	14.7906	Phage tail C-terminal domain
PF20307.2	533	5.33	5.33	2.72673	28.9115	14.7906	Divergent DnaB-like ATPase
PF10772.13	532	5.32	5.32	2.72591	28.8572	14.7861	Bacteriophage HP1, Orf24
PF13676.10	531	5.31	5.31	2.72509	28.803	14.7817	TIR domain
PF19541.3	528	5.28	5.28	2.72263	28.6403	14.7684	Family of unknown function (DUF6065)
PF01194.21	526	5.26	5.26	2.72099	28.5318	14.7594	RNA polymerases N / 8 kDa subunit
PF14384.10	525	5.25	5.25	2.72016	28.4775	14.7549	BrnA antitoxin of type II toxin-antitoxin system
PF00816.25	525	5.25	5.25	2.72016	28.4775	14.7549	H-NS histone family
PF20378.2	525	5.25	5.25	2.72016	28.4775	14.7549	Family of unknown function (DUF6673)
PF12694.11	525	5.25	5.25	2.72016	28.4775	14.7549	Circularly permutated YpsA SLOG family
PF02534.18	521	5.21	5.21	2.71684	28.2606	14.7369	Type IV secretory system Conjugative DNA transfer
PF00140.24	521	5.21	5.21	2.71684	28.2606	14.7369	Sigma-70 factor, region 1.2
PF08645.15	520	5.2	5.2	2.716	28.2063	14.7324	Polynucleotide kinase 3 phosphatase
PF19059.4	519	5.19	5.19	2.71517	28.1521	14.7279	Family of unknown function (DUF5755)
PF13280.10	519	5.19	5.19	2.71517	28.1521	14.7279	WYL domain
PF08460.14	518	5.18	5.18	2.71433	28.0978	14.7233	Bacterial SH3 domain
PF08534.14	517	5.17	5.17	2.71349	28.0436	14.7188	Redoxin
PF09206.15	517	5.17	5.17	2.71349	28.0436	14.7188	Alpha-L-arabinofuranosidase B, catalytic
PF07702.17	512	5.12	5.12	2.70927	27.7724	14.6959	UTRA domain
PF05737.16	512	5.12	5.12	2.70927	27.7724	14.6959	Collagen binding domain
PF17164.8	511	5.11	5.11	2.70842	27.7181	14.6913	Domain of unknown function (DUF5122) beta-propeller
PF09048.14	511	5.11	5.11	2.70842	27.7181	14.6913	Cro
PF01051.25	510	5.1	5.1	2.70757	27.6639	14.6866	Initiator Replication protein, WH1
PF05534.16	509	5.09	5.09	2.70672	27.6096	14.682	HicB family
PF00193.21	504	5.04	5.04	2.70243	27.3384	14.6588	Extracellular link domain
PF01610.21	503	5.03	5.03	2.70157	27.2842	14.6541	Transposase
PF12696.11	502	5.02	5.02	2.7007	27.2299	14.6494	TraM recognition site of TraD and TraG
PF20195.2	502	5.02	5.02	2.7007	27.2299	14.6494	Phage tail protein N-terminal domain
PF13238.10	502	5.02	5.02	2.7007	27.2299	14.6494	AAA domain
PF00872.22	501	5.01	5.01	2.69984	27.1757	14.6447	Transposase, Mutator family
PF01434.22	501	5.01	5.01	2.69984	27.1757	14.6447	Peptidase family M41
PF00240.27	501	5.01	5.01	2.69984	27.1757	14.6447	Ubiquitin family
PF07374.15	501	5.01	5.01	2.69984	27.1757	14.6447	Protein of unknown function (DUF1492)
PF16928.9	499	4.99	4.99	2.6981	27.0672	14.6353	DNA/protein translocase of phage P22 injectosome
PF01396.23	499	4.99	4.99	2.6981	27.0672	14.6353	Topoisomerase DNA binding C4 zinc finger
PF06908.15	499	4.99	4.99	2.6981	27.0672	14.6353	YspA SLOG family
PF20600.2	499	4.99	4.99	2.6981	27.0672	14.6353	Exodeoxyribonuclease X-like C-terminal
PF13923.10	498	4.98	4.98	2.69723	27.013	14.6306	Zinc finger, C3HC4 type (RING finger)
PF05662.18	496	4.96	4.96	2.69548	26.9045	14.6211	Coiled stalk of trimeric autotransporter adhesin
PF06945.17	496	4.96	4.96	2.69548	26.9045	14.6211	Protein of unknown function (DUF1289)
PF04230.17	496	4.96	4.96	2.69548	26.9045	14.6211	Polysaccharide pyruvyl transferase
PF05269.15	493	4.93	4.93	2.69285	26.7418	14.6068	Bacteriophage CII protein
PF08448.14	493	4.93	4.93	2.69285	26.7418	14.6068	PAS fold
PF04992.18	493	4.93	4.93	2.69285	26.7418	14.6068	RNA polymerase Rpb1, domain 6
PF12802.11	492	4.92	4.92	2.69197	26.6875	14.602	MarR family
PF16729.9	492	4.92	4.92	2.69197	26.6875	14.602	Domain of unknown function (DUF5067)
PF04973.16	491	4.91	4.91	2.69108	26.6333	14.5972	Nicotinamide mononucleotide transporter
PF02350.23	491	4.91	4.91	2.69108	26.6333	14.5972	UDP-N-acetylglucosamine 2-epimerase
PF14489.10	491	4.91	4.91	2.69108	26.6333	14.5972	QueF-like protein
PF14337.10	490	4.9	4.9	2.6902	26.579	14.5924	Abortive infection alpha
PF07691.16	489	4.89	4.89	2.68931	26.5248	14.5876	PA14 domain
PF04550.16	488	4.88	4.88	2.68842	26.4705	14.5828	Phage holin family 2
PF00263.25	487	4.87	4.87	2.68753	26.4163	14.5779	Bacterial type II and III secretion system protein
PF13391.10	487	4.87	4.87	2.68753	26.4163	14.5779	HNH endonuclease
PF01408.26	484	4.84	4.84	2.68485	26.2536	14.5634	Oxidoreductase family, NAD-binding Rossmann fold
PF04519.17	482	4.82	4.82	2.68305	26.1451	14.5536	Polymer-forming cytoskeletal
PF19663.3	482	4.82	4.82	2.68305	26.1451	14.5536	Family of unknown function (DUF6166)
PF00352.25	482	4.82	4.82	2.68305	26.1451	14.5536	Transcription factor TFIID (or TATA-binding protein, TBP)
PF06541.15	482	4.82	4.82	2.68305	26.1451	14.5536	Putative ABC-transporter type IV
PF06440.15	481	4.81	4.81	2.68215	26.0908	14.5487	DNA polymerase III, theta subunit
PF10412.13	480	4.8	4.8	2.68124	26.0366	14.5438	Type IV secretion-system coupling protein DNA-binding domain
PF05901.15	478	4.78	4.78	2.67943	25.9281	14.534	Excalibur calcium-binding domain
PF13023.10	478	4.78	4.78	2.67943	25.9281	14.534	HD domain
PF03895.19	478	4.78	4.78	2.67943	25.9281	14.534	YadA-like membrane anchor domain
PF20223.2	478	4.78	4.78	2.67943	25.9281	14.534	Family of unknown function (DUF6582)
PF13588.10	477	4.77	4.77	2.67852	25.8739	14.5291	Type I restriction enzyme R protein N terminus (HSDR_N)
PF00150.22	475	4.75	4.75	2.67669	25.7654	14.5192	Cellulase (glycosyl hydrolase family 5)
PF21779.1	475	4.75	4.75	2.67669	25.7654	14.5192	Family of unknown function (DUF6874)
PF01266.28	475	4.75	4.75	2.67669	25.7654	14.5192	FAD dependent oxidoreductase
PF02779.28	475	4.75	4.75	2.67669	25.7654	14.5192	Transketolase, pyrimidine binding domain
PF05362.17	474	4.74	4.74	2.67578	25.7111	14.5142	Lon protease (S16) C-terminal proteolytic domain
PF02493.24	473	4.73	4.73	2.67486	25.6569	14.5092	MORN repeat
PF12146.12	473	4.73	4.73	2.67486	25.6569	14.5092	Serine aminopeptidase, S33
PF01193.28	470	4.7	4.7	2.6721	25.4942	14.4942	RNA polymerase Rpb3/Rpb11 dimerisation domain
PF05015.17	470	4.7	4.7	2.6721	25.4942	14.4942	RelE-like toxin of type II toxin-antitoxin system HigB
PF00493.27	469	4.69	4.69	2.67117	25.4399	14.4892	MCM P-loop domain
PF01407.21	467	4.67	4.67	2.66932	25.3314	14.4792	Geminivirus AL3 protein
PF03050.18	467	4.67	4.67	2.66932	25.3314	14.4792	Transposase IS66 family
PF05204.18	467	4.67	4.67	2.66932	25.3314	14.4792	Homing endonuclease
PF00773.23	466	4.66	4.66	2.66839	25.2772	14.4741	RNB domain
PF18788.5	466	4.66	4.66	2.66839	25.2772	14.4741	Defence against restriction A N-terminal
PF04971.16	466	4.66	4.66	2.66839	25.2772	14.4741	Bacteriophage P21 holin S
PF05443.15	464	4.64	4.64	2.66652	25.1687	14.464	ROS/MUCR transcriptional regulator protein
PF02794.20	463	4.63	4.63	2.66558	25.1145	14.4589	RTX toxin acyltransferase family
PF00763.27	463	4.63	4.63	2.66558	25.1145	14.4589	Tetrahydrofolate dehydrogenase/cyclohydrolase, catalytic domain
PF11185.12	462	4.62	4.62	2.66464	25.0602	14.4538	Protein of unknown function (DUF2971)
PF01593.28	461	4.61	4.61	2.6637	25.006	14.4487	Flavin containing amine oxidoreductase
PF17768.5	460	4.6	4.6	2.66276	24.9517	14.4436	RecJ OB domain
PF07992.18	460	4.6	4.6	2.66276	24.9517	14.4436	Pyridine nucleotide-disulphide oxidoreductase
PF00091.29	459	4.59	4.59	2.66181	24.8975	14.4384	Tubulin/FtsZ family, GTPase domain
PF08769.15	459	4.59	4.59	2.66181	24.8975	14.4384	Sporulation initiation factor Spo0A C terminal
PF03852.19	458	4.58	4.58	2.66087	24.8433	14.4333	DNA mismatch endonuclease Vsr
PF00126.31	457	4.57	4.57	2.65992	24.789	14.4282	Bacterial regulatory helix-turn-helix protein, lysR family
PF00867.22	457	4.57	4.57	2.65992	24.789	14.4282	XPG I-region
PF07646.19	456	4.56	4.56	2.65896	24.7348	14.423	Kelch motif
PF13250.10	456	4.56	4.56	2.65896	24.7348	14.423	Domain of unknown function (DUF4041)
PF13415.10	456	4.56	4.56	2.65896	24.7348	14.423	Galactose oxidase, central domain
PF07825.15	455	4.55	4.55	2.65801	24.6805	14.4178	Excisionase-like protein
PF01816.21	455	4.55	4.55	2.65801	24.6805	14.4178	Leucine rich repeat variant
PF00560.37	455	4.55	4.55	2.65801	24.6805	14.4178	Leucine Rich Repeat
PF14236.10	454	4.54	4.54	2.65706	24.6263	14.4126	Druantia protein DruA
PF00722.25	454	4.54	4.54	2.65706	24.6263	14.4126	Glycosyl hydrolases family 16
PF01230.27	454	4.54	4.54	2.65706	24.6263	14.4126	HIT domain
PF00165.27	453	4.53	4.53	2.6561	24.572	14.4074	Bacterial regulatory helix-turn-helix proteins, AraC family
PF19077.4	452	4.52	4.52	2.65514	24.5178	14.4022	Bacterial Ig-like domain
PF05183.16	451	4.51	4.51	2.65418	24.4636	14.397	RNA dependent RNA polymerase
PF08757.15	451	4.51	4.51	2.65418	24.4636	14.397	CotH kinase protein
PF07885.20	450	4.5	4.5	2.65321	24.4093	14.3918	Ion channel
PF00202.25	446	4.46	4.46	2.64933	24.1923	14.3708	Aminotransferase class-III
PF01440.20	446	4.46	4.46	2.64933	24.1923	14.3708	Geminivirus AL2 protein
PF00519.21	445	4.45	4.45	2.64836	24.1381	14.3655	Papillomavirus helicase
PF13814.10	444	4.44	4.44	2.64738	24.0839	14.3602	Replication-relaxation
PF05598.15	444	4.44	4.44	2.64738	24.0839	14.3602	Transposase domain (DUF772)
PF14207.10	443	4.43	4.43	2.6464	24.0296	14.3549	DpnD/PcfM-like protein
PF02342.22	443	4.43	4.43	2.6464	24.0296	14.3549	TerD domain
PF13412.10	443	4.43	4.43	2.6464	24.0296	14.3549	Winged helix-turn-helix DNA-binding
PF06163.15	442	4.42	4.42	2.64542	23.9754	14.3495	Bacterial protein of unknown function (DUF977)
PF08867.15	440	4.4	4.4	2.64345	23.8669	14.3389	FRG domain
PF00097.29	440	4.4	4.4	2.64345	23.8669	14.3389	Zinc finger, C3HC4 type (RING finger)
PF07510.15	440	4.4	4.4	2.64345	23.8669	14.3389	Protein of unknown function (DUF1524)
PF19040.4	439	4.39	4.39	2.64246	23.8126	14.3335	SGNH domain (fused to AT3 domains)
PF05491.17	438	4.38	4.38	2.64147	23.7584	14.3281	RuvB C-terminal winged helix domain
PF18962.4	434	4.34	4.34	2.63749	23.5414	14.3065	Secretion system C-terminal sorting domain
PF21205.1	433	4.33	4.33	2.63649	23.4872	14.3011	Initiator Rep protein, WH2
PF07098.15	433	4.33	4.33	2.63649	23.4872	14.3011	Protein of unknown function (DUF1360)
PF02374.19	432	4.32	4.32	2.63548	23.4329	14.2956	Anion-transporting ATPase
PF21716.1	432	4.32	4.32	2.63548	23.4329	14.2956	Probable addiction module antidote protein
PF13632.10	431	4.31	4.31	2.63448	23.3787	14.2902	Glycosyl transferase family group 2
PF13310.10	431	4.31	4.31	2.63448	23.3787	14.2902	Virulence protein RhuM family
PF09926.13	431	4.31	4.31	2.63448	23.3787	14.2902	Uncharacterized small protein (DUF2158)
PF13414.10	430	4.3	4.3	2.63347	23.3245	14.2847	TPR repeat
PF20903.1	430	4.3	4.3	2.63347	23.3245	14.2847	Spore photoproduct lyase
PF18799.5	429	4.29	4.29	2.63246	23.2702	14.2792	Large polyvalent protein-associated domain 5
PF11752.12	429	4.29	4.29	2.63246	23.2702	14.2792	Protein of unknown function (DUF3309)
PF01697.31	428	4.28	4.28	2.63144	23.216	14.2737	Glycosyltransferase family 92
PF03372.27	427	4.27	4.27	2.63043	23.1617	14.2682	Endonuclease/Exonuclease/phosphatase family
PF10908.12	426	4.26	4.26	2.62941	23.1075	14.2627	Tlde1 domain
PF02775.25	425	4.25	4.25	2.62839	23.0532	14.2571	Thiamine pyrophosphate enzyme, C-terminal TPP binding domain
PF10893.12	424	4.24	4.24	2.62737	22.999	14.2516	Bacteriophage 186, Fil
PF04765.17	423	4.23	4.23	2.62634	22.9448	14.246	TOD1/MUCI70, glycosyltransferase-like domain
PF01380.26	422	4.22	4.22	2.62531	22.8905	14.2405	SIS domain
PF04454.16	422	4.22	4.22	2.62531	22.8905	14.2405	Encapsulating protein for peroxidase
PF05721.17	422	4.22	4.22	2.62531	22.8905	14.2405	Phytanoyl-CoA dioxygenase (PhyH)
PF00035.30	421	4.21	4.21	2.62428	22.8363	14.2349	Double-stranded RNA binding motif
PF02777.22	421	4.21	4.21	2.62428	22.8363	14.2349	Iron/manganese superoxide dismutases, C-terminal domain
PF19196.4	419	4.19	4.19	2.62221	22.7278	14.2237	Family of unknown function (DUF5871)
PF17767.5	418	4.18	4.18	2.62118	22.6735	14.218	Nicotinate phosphoribosyltransferase (NAPRTase) N-terminal domain
PF18602.5	417	4.17	4.17	2.62014	22.6193	14.2124	Rap1a immunity proteins
PF01070.22	417	4.17	4.17	2.62014	22.6193	14.2124	FMN-dependent dehydrogenase
PF13227.10	416	4.16	4.16	2.61909	22.5651	14.2067	Protein of unknown function (DUF4035)
PF16085.9	415	4.15	4.15	2.61805	22.5108	14.2011	Bacteriophage holin Hol, superfamily III
PF13744.10	413	4.13	4.13	2.61595	22.4023	14.1897	Helix-turn-helix domain
PF21277.1	412	4.12	4.12	2.6149	22.3481	14.184	Type VI secretion system spike protein VgrG3-like, C-terminal
PF01492.21	411	4.11	4.11	2.61384	22.2938	14.1782	Geminivirus C4 protein
PF01027.24	411	4.11	4.11	2.61384	22.2938	14.1782	Inhibitor of apoptosis-promoting Bax1
PF19264.3	409	4.09	4.09	2.61172	22.1854	14.1667	Repeat of unknown function (DUF5907)
PF04011.16	409	4.09	4.09	2.61172	22.1854	14.1667	LemA family
PF02861.24	408	4.08	4.08	2.61066	22.1311	14.161	Clp amino terminal domain, pathogenicity island component
PF10102.13	407	4.07	4.07	2.60959	22.0769	14.1552	Domain of unknown function (DUF2341)
PF02668.20	407	4.07	4.07	2.60959	22.0769	14.1552	Taurine catabolism dioxygenase TauD, TfdA family
PF10554.13	405	4.05	4.05	2.60746	21.9684	14.1436	Ash protein family
PF00923.23	405	4.05	4.05	2.60746	21.9684	14.1436	Transaldolase/Fructose-6-phosphate aldolase
PF18902.4	404	4.04	4.04	2.60638	21.9141	14.1378	Domain of unknown function (DUF5658)
PF00152.24	404	4.04	4.04	2.60638	21.9141	14.1378	tRNA synthetases class II (D, K and N)
PF04307.18	404	4.04	4.04	2.60638	21.9141	14.1378	LexA-binding, inner membrane-associated putative hydrolase
PF01057.21	404	4.04	4.04	2.60638	21.9141	14.1378	Parvovirus non-structural protein NS1
PF05595.15	403	4.03	4.03	2.60531	21.8599	14.1319	Domain of unknown function (DUF771)
PF13395.10	403	4.03	4.03	2.60531	21.8599	14.1319	HNH endonuclease
PF10549.13	403	4.03	4.03	2.60531	21.8599	14.1319	ORF11CD3 domain
PF00009.31	402	4.02	4.02	2.60423	21.8056	14.1261	Elongation factor Tu GTP binding domain
PF18809.5	402	4.02	4.02	2.60423	21.8056	14.1261	phage-Barnase-EndoU-ColicinE5/D-RelE like nuclease1
PF06210.15	402	4.02	4.02	2.60423	21.8056	14.1261	Protein of unknown function (DUF1003)
PF05616.17	401	4.01	4.01	2.60314	21.7514	14.1202	Neisseria meningitidis TspB protein
PF03432.18	401	4.01	4.01	2.60314	21.7514	14.1202	Relaxase/Mobilisation nuclease domain
PF03061.26	401	4.01	4.01	2.60314	21.7514	14.1202	Thioesterase superfamily
PF17388.6	401	4.01	4.01	2.60314	21.7514	14.1202	Mycobacteriophage tail assembly protein
PF12949.11	399	3.99	3.99	2.60097	21.6429	14.1084	HeH/LEM domain
PF12826.11	398	3.98	3.98	2.59988	21.5887	14.1025	Helix-hairpin-helix motif
PF12869.11	398	3.98	3.98	2.59988	21.5887	14.1025	tRNA_anti-like
PF11976.12	398	3.98	3.98	2.59988	21.5887	14.1025	Ubiquitin-2 like Rad60 SUMO-like
PF05704.16	397	3.97	3.97	2.59879	21.5344	14.0966	Capsular polysaccharide synthesis protein
PF04116.17	396	3.96	3.96	2.5977	21.4802	14.0907	Fatty acid hydroxylase
PF13358.10	395	3.95	3.95	2.5966	21.4259	14.0847	DDE superfamily endonuclease
PF07591.15	394	3.94	3.94	2.5955	21.3717	14.0787	Pretoxin HINT domain
PF12697.11	393	3.93	3.93	2.59439	21.3175	14.0727	Alpha/beta hydrolase family
PF04221.16	392	3.92	3.92	2.59329	21.2632	14.0667	RelB antitoxin
PF03016.19	392	3.92	3.92	2.59329	21.2632	14.0667	Exostosin family
PF00915.24	391	3.91	3.91	2.59218	21.209	14.0607	Calicivirus coat protein
PF08861.14	390	3.9	3.9	2.59106	21.1547	14.0547	Domain of unknown function DUF1828
PF05066.17	389	3.89	3.89	2.58995	21.1005	14.0486	HB1, ASXL, restriction endonuclease HTH domain
PF00528.26	389	3.89	3.89	2.58995	21.1005	14.0486	Binding-protein-dependent transport system inner membrane component
PF04577.18	388	3.88	3.88	2.58883	21.0462	14.0426	Glycosyltransferase 61
PF01071.23	388	3.88	3.88	2.58883	21.0462	14.0426	Phosphoribosylglycinamide synthetase, ATP-grasp (A) domain
PF01819.21	387	3.87	3.87	2.58771	20.992	14.0365	Levivirus coat protein
PF17802.5	386	3.86	3.86	2.58659	20.9378	14.0304	Prealbumin-like fold domain
PF14730.10	385	3.85	3.85	2.58546	20.8835	14.0243	Domain of unknown function (DUF4468) with TBP-like fold
PF06150.16	385	3.85	3.85	2.58546	20.8835	14.0243	ChaB
PF15902.9	385	3.85	3.85	2.58546	20.8835	14.0243	Sortilin, neurotensin receptor 3,
PF09945.13	385	3.85	3.85	2.58546	20.8835	14.0243	Predicted membrane protein (DUF2177)
PF18946.4	384	3.84	3.84	2.58433	20.8293	14.0182	GpV Apex motif
PF18780.5	384	3.84	3.84	2.58433	20.8293	14.0182	Homing endonuclease associated repeat
PF11662.12	384	3.84	3.84	2.58433	20.8293	14.0182	Protein of unknown function (DUF3263)
PF13166.10	383	3.83	3.83	2.5832	20.775	14.012	AAA domain
PF06805.16	382	3.82	3.82	2.58206	20.7208	14.0059	Bacteriophage lambda tail assembly protein I
PF00080.24	382	3.82	3.82	2.58206	20.7208	14.0059	Copper/zinc superoxide dismutase (SODC)
PF03466.24	382	3.82	3.82	2.58206	20.7208	14.0059	LysR substrate binding domain
PF13423.10	382	3.82	3.82	2.58206	20.7208	14.0059	Ubiquitin carboxyl-terminal hydrolase
PF05708.16	381	3.81	3.81	2.58092	20.6665	13.9997	Permuted papain-like amidase enzyme, YaeF/YiiX, C92 family
PF12472.12	381	3.81	3.81	2.58092	20.6665	13.9997	Phage related protein
PF00704.32	380	3.8	3.8	2.57978	20.6123	13.9935	Glycosyl hydrolases family 18
PF00353.23	380	3.8	3.8	2.57978	20.6123	13.9935	RTX calcium-binding nonapeptide repeat (4 copies)
PF05265.17	377	3.77	3.77	2.57634	20.4496	13.9748	Protein of unknown function (DUF723)
PF03332.17	377	3.77	3.77	2.57634	20.4496	13.9748	Eukaryotic phosphomannomutase
PF00676.24	377	3.77	3.77	2.57634	20.4496	13.9748	Dehydrogenase E1 component
PF01171.24	376	3.76	3.76	2.57519	20.3953	13.9686	PP-loop family
PF16656.9	376	3.76	3.76	2.57519	20.3953	13.9686	Purple acid Phosphatase, N-terminal domain
PF21781.1	376	3.76	3.76	2.57519	20.3953	13.9686	Family of unknown function (DUF6876)
PF05593.18	375	3.75	3.75	2.57403	20.3411	13.9623	RHS Repeat
PF00440.27	374	3.74	3.74	2.57287	20.2868	13.956	Bacterial regulatory proteins, tetR family
PF21805.1	372	3.72	3.72	2.57054	20.1784	13.9434	Imm-5 like putative immunity protein
PF08410.14	372	3.72	3.72	2.57054	20.1784	13.9434	Domain of unknown function (DUF1737)
PF19223.4	371	3.71	3.71	2.56937	20.1241	13.937	Chroparavirus methyltransferase
PF21470.1	371	3.71	3.71	2.56937	20.1241	13.937	Minor structural protein 5-like, C-terminal domain
PF09035.14	371	3.71	3.71	2.56937	20.1241	13.937	Excisionase from transposon Tn916
PF20338.2	370	3.7	3.7	2.5682	20.0699	13.9307	Family of unknown function (DUF6633)
PF13927.10	369	3.69	3.69	2.56703	20.0156	13.9243	Immunoglobulin domain
PF18827.5	369	3.69	3.69	2.56703	20.0156	13.9243	Large polyvalent protein-associated domain 14
PF13793.10	368	3.68	3.68	2.56585	19.9614	13.9179	N-terminal domain of ribose phosphate pyrophosphokinase
PF01850.25	368	3.68	3.68	2.56585	19.9614	13.9179	PIN domain
PF04932.19	367	3.67	3.67	2.56467	19.9071	13.9115	O-Antigen ligase
PF13715.10	367	3.67	3.67	2.56467	19.9071	13.9115	CarboxypepD_reg-like domain
PF10960.12	366	3.66	3.66	2.56348	19.8529	13.9051	BhlA holin family
PF02776.22	366	3.66	3.66	2.56348	19.8529	13.9051	Thiamine pyrophosphate enzyme, N-terminal TPP binding domain
PF14072.10	365	3.65	3.65	2.56229	19.7987	13.8986	DNA-sulfur modification-associated
PF03109.20	364	3.64	3.64	2.5611	19.7444	13.8922	ABC1 atypical kinase-like domain
PF19898.3	364	3.64	3.64	2.5611	19.7444	13.8922	Domain of unknown function (DUF6371)
PF07104.15	363	3.63	3.63	2.55991	19.6902	13.8857	Protein of unknown function (DUF1366)
PF00413.28	363	3.63	3.63	2.55991	19.6902	13.8857	Matrixin
PF11360.12	362	3.62	3.62	2.55871	19.6359	13.8792	Protein of unknown function (DUF3110)
PF04193.18	360	3.6	3.6	2.5563	19.5274	13.8661	PQ loop repeat
PF04397.19	359	3.59	3.59	2.55509	19.4732	13.8596	LytTr DNA-binding domain
PF20788.1	358	3.58	3.58	2.55388	19.419	13.853	YuA phage, Gp49
PF00205.26	358	3.58	3.58	2.55388	19.419	13.853	Thiamine pyrophosphate enzyme, central domain
PF00230.24	358	3.58	3.58	2.55388	19.419	13.853	Major intrinsic protein
PF00752.21	357	3.57	3.57	2.55267	19.3647	13.8464	XPG N-terminal domain
PF17854.5	357	3.57	3.57	2.55267	19.3647	13.8464	FtsK alpha domain
PF20034.3	357	3.57	3.57	2.55267	19.3647	13.8464	Peptidase S80 family
PF11913.12	357	3.57	3.57	2.55267	19.3647	13.8464	Protein of unknown function (DUF3431)
PF06116.16	356	3.56	3.56	2.55145	19.3105	13.8398	Transcriptional activator RinB
PF09954.13	356	3.56	3.56	2.55145	19.3105	13.8398	Uncharacterized protein conserved in bacteria (DUF2188)
PF10097.13	356	3.56	3.56	2.55145	19.3105	13.8398	Predicted membrane protein (DUF2335)
PF08343.14	356	3.56	3.56	2.55145	19.3105	13.8398	Ribonucleotide reductase N-terminal
PF00644.24	355	3.55	3.55	2.55023	19.2562	13.8332	Poly(ADP-ribose) polymerase catalytic domain
PF00892.24	354	3.54	3.54	2.549	19.202	13.8265	EamA-like transporter family
PF13240.10	353	3.53	3.53	2.54777	19.1477	13.8199	zinc-ribbon domain
PF01076.23	353	3.53	3.53	2.54777	19.1477	13.8199	Plasmid recombination enzyme
PF13580.10	353	3.53	3.53	2.54777	19.1477	13.8199	SIS domain
PF00563.24	352	3.52	3.52	2.54654	19.0935	13.8132	EAL domain
PF13854.10	351	3.51	3.51	2.54531	19.0393	13.8065	Kelch motif
PF00400.36	350	3.5	3.5	2.54407	18.985	13.7998	WD domain, G-beta repeat
PF01036.22	350	3.5	3.5	2.54407	18.985	13.7998	Bacteriorhodopsin-like protein
PF02985.26	349	3.49	3.49	2.54283	18.9308	13.793	HEAT repeat
PF02735.20	349	3.49	3.49	2.54283	18.9308	13.793	Ku70/Ku80 beta-barrel domain
PF05193.25	348	3.48	3.48	2.54158	18.8765	13.7863	Peptidase M16 inactive domain
PF19883.3	348	3.48	3.48	2.54158	18.8765	13.7863	Family of unknown function (DUF6356)
PF20198.2	347	3.47	3.47	2.54033	18.8223	13.7795	Family of unknown function (DUF6561)
PF01436.25	347	3.47	3.47	2.54033	18.8223	13.7795	NHL repeat
PF09136.14	346	3.46	3.46	2.53908	18.768	13.7727	Glucodextranase, domain B
PF06169.16	345	3.45	3.45	2.53782	18.7138	13.7659	Protein of unknown function (DUF982)
PF02902.23	344	3.44	3.44	2.53656	18.6596	13.759	Ulp1 protease family, C-terminal catalytic domain
PF08659.14	344	3.44	3.44	2.53656	18.6596	13.759	KR domain
PF19591.3	344	3.44	3.44	2.53656	18.6596	13.759	Family of unknown function (DUF6096)
PF11211.12	343	3.43	3.43	2.53529	18.6053	13.7522	Protein of unknown function (DUF2997)
PF00884.27	343	3.43	3.43	2.53529	18.6053	13.7522	Sulfatase
PF14792.10	342	3.42	3.42	2.53403	18.5511	13.7453	DNA polymerase beta palm
PF12699.11	341	3.41	3.41	2.53275	18.4968	13.7384	phiKZ-like phage internal head proteins
PF21522.1	341	3.41	3.41	2.53275	18.4968	13.7384	Archaeal actin homologue MreB-like, C-terminal
PF08450.16	341	3.41	3.41	2.53275	18.4968	13.7384	SMP-30/Gluconolactonase/LRE-like region
PF16754.9	339	3.39	3.39	2.5302	18.3883	13.7245	Bacterial toxin homologue of phage lysozyme, C-term
PF13711.10	339	3.39	3.39	2.5302	18.3883	13.7245	Domain of unknown function (DUF4160)
PF07972.15	338	3.38	3.38	2.52892	18.3341	13.7176	NrdI Flavodoxin like
PF17963.5	338	3.38	3.38	2.52892	18.3341	13.7176	Bacterial Ig domain
PF12849.11	337	3.37	3.37	2.52763	18.2799	13.7106	PBP superfamily domain
PF13772.10	337	3.37	3.37	2.52763	18.2799	13.7106	AIG2-like family
PF06568.15	337	3.37	3.37	2.52763	18.2799	13.7106	Domain of unknown function (DUF1127)
PF18451.5	336	3.36	3.36	2.52634	18.2256	13.7036	Contact-dependent growth inhibition CdiA C-terminal domain
PF08443.15	335	3.35	3.35	2.52504	18.1714	13.6966	RimK-like ATP-grasp domain
PF19800.3	335	3.35	3.35	2.52504	18.1714	13.6966	Family of unknown function (DUF6283)
PF12678.11	334	3.34	3.34	2.52375	18.1171	13.6895	RING-H2 zinc finger domain
PF04343.17	334	3.34	3.34	2.52375	18.1171	13.6895	Protein of unknown function, DUF488
PF10282.13	333	3.33	3.33	2.52244	18.0629	13.6825	Lactonase, 7-bladed beta-propeller
PF02229.20	333	3.33	3.33	2.52244	18.0629	13.6825	Transcriptional Coactivator p15 (PC4)
PF00664.27	333	3.33	3.33	2.52244	18.0629	13.6825	ABC transporter transmembrane region
PF01668.22	332	3.32	3.32	2.52114	18.0086	13.6754	SmpB protein
PF21798.1	332	3.32	3.32	2.52114	18.0086	13.6754	Family of unknown function (DUF6878)
PF05686.16	332	3.32	3.32	2.52114	18.0086	13.6754	Glycosyl transferase family 90
PF00120.28	331	3.31	3.31	2.51983	17.9544	13.6683	Glutamine synthetase, catalytic domain
PF07715.19	331	3.31	3.31	2.51983	17.9544	13.6683	TonB-dependent Receptor Plug Domain
PF18338.5	331	3.31	3.31	2.51983	17.9544	13.6683	Lower baseplate protein N-terminal domain
PF16872.9	330	3.3	3.3	2.51851	17.9002	13.6612	Putative phage abortive infection protein
PF17399.6	330	3.3	3.3	2.51851	17.9002	13.6612	Domain of unknown function (DUF5405)
PF00501.32	330	3.3	3.3	2.51851	17.9002	13.6612	AMP-binding enzyme
PF01078.25	329	3.29	3.29	2.5172	17.8459	13.654	Magnesium chelatase, subunit ChlI
PF20038.3	328	3.28	3.28	2.51587	17.7917	13.6468	Helix-turn-helix domain
PF17862.5	328	3.28	3.28	2.51587	17.7917	13.6468	AAA+ lid domain
PF00961.23	327	3.27	3.27	2.51455	17.7374	13.6396	LAGLIDADG endonuclease
PF17395.6	325	3.25	3.25	2.51188	17.6289	13.6252	Family of unknown function (DUF5403)
PF13313.10	325	3.25	3.25	2.51188	17.6289	13.6252	Domain of unknown function (DUF4082)
PF05621.15	325	3.25	3.25	2.51188	17.6289	13.6252	Bacterial TniB protein
PF06316.15	325	3.25	3.25	2.51188	17.6289	13.6252	Enterobacterial Ail/Lom protein
PF13661.10	324	3.24	3.24	2.51055	17.5747	13.6179	2OG-Fe(II) oxygenase superfamily
PF00793.24	324	3.24	3.24	2.51055	17.5747	13.6179	DAHP synthetase I family
PF02272.23	324	3.24	3.24	2.51055	17.5747	13.6179	DHHA1 domain
PF05657.15	323	3.23	3.23	2.5092	17.5205	13.6106	Protein of unknown function (DUF806)
PF13088.10	322	3.22	3.22	2.50786	17.4662	13.6033	BNR repeat-like domain
PF07661.17	322	3.22	3.22	2.50786	17.4662	13.6033	MORN repeat variant
PF13621.10	322	3.22	3.22	2.50786	17.4662	13.6033	Cupin-like domain
PF00575.27	320	3.2	3.2	2.50515	17.3577	13.5887	S1 RNA binding domain
PF08500.14	320	3.2	3.2	2.50515	17.3577	13.5887	Tombusvirus p33
PF07129.15	319	3.19	3.19	2.50379	17.3035	13.5813	Protein of unknown function (DUF1381)
PF14460.10	318	3.18	3.18	2.50243	17.2492	13.5739	Prokaryotic E2 family D
PF17356.6	318	3.18	3.18	2.50243	17.2492	13.5739	Phage-like element PBSX protein XtrA
PF06739.15	316	3.16	3.16	2.49969	17.1408	13.559	Beta-propeller repeat
PF03793.23	315	3.15	3.15	2.49831	17.0865	13.5516	PASTA domain
PF20037.3	314	3.14	3.14	2.49693	17.0323	13.5441	Family of unknown function (DUF6440)
PF07067.15	313	3.13	3.13	2.49554	16.978	13.5366	Protein of unknown function (DUF1340)
PF00500.22	313	3.13	3.13	2.49554	16.978	13.5366	L1 (late) protein
PF00513.22	312	3.12	3.12	2.49415	16.9238	13.529	Late Protein L2
PF20336.2	312	3.12	3.12	2.49415	16.9238	13.529	Family of unknown function (DUF6631)
PF05637.16	311	3.11	3.11	2.49276	16.8695	13.5215	galactosyl transferase GMA12/MNN10 family
PF18941.4	311	3.11	3.11	2.49276	16.8695	13.5215	Family of unknown function (DUF5688)
PF05996.16	311	3.11	3.11	2.49276	16.8695	13.5215	Ferredoxin-dependent bilin reductase
PF00675.24	311	3.11	3.11	2.49276	16.8695	13.5215	Insulinase (Peptidase family M16)
PF21814.1	310	3.1	3.1	2.49136	16.8153	13.5139	Domain of unknown function (DUF6883)
PF03551.18	309	3.09	3.09	2.48996	16.7611	13.5063	Transcriptional regulator PadR-like family
PF12299.12	308	3.08	3.08	2.48855	16.7068	13.4986	Protein of unknown function (DUF3627)
PF00505.23	308	3.08	3.08	2.48855	16.7068	13.4986	HMG (high mobility group) box
PF00508.21	307	3.07	3.07	2.48714	16.6526	13.491	E2 (early) protein, N terminal
PF17282.6	307	3.07	3.07	2.48714	16.6526	13.491	Family of unknown function (DUF5347)
PF13749.10	307	3.07	3.07	2.48714	16.6526	13.491	Putative ATP-dependent DNA helicase recG C-terminal
PF06894.15	307	3.07	3.07	2.48714	16.6526	13.491	Bacteriophage lambda tail assembly chaperone, TAC, protein G
PF04203.17	306	3.06	3.06	2.48572	16.5983	13.4833	Sortase domain
PF12138.12	305	3.05	3.05	2.4843	16.5441	13.4756	Spherulation-specific family 4
PF00548.24	304	3.04	3.04	2.48287	16.4898	13.4678	3C cysteine protease (picornain 3C)
PF03767.18	303	3.03	3.03	2.48144	16.4356	13.4601	HAD superfamily, subfamily IIIB (Acid phosphatase)
PF02920.19	303	3.03	3.03	2.48144	16.4356	13.4601	DNA binding domain of tn916 integrase
PF04989.16	302	3.02	3.02	2.48001	16.3814	13.4523	Rhamnosyl O-methyltransferase/CmcI
PF03060.19	302	3.02	3.02	2.48001	16.3814	13.4523	Nitronate monooxygenase
PF13340.10	301	3.01	3.01	2.47857	16.3271	13.4445	Putative transposase of IS4/5 family (DUF4096)
PF15738.9	301	3.01	3.01	2.47857	16.3271	13.4445	Bacterial toxin of type II toxin-antitoxin system, YafQ
PF14716.10	300	3	3	2.47712	16.2729	13.4366	Helix-hairpin-helix domain
PF14470.10	300	3	3	2.47712	16.2729	13.4366	Bacterial PH domain
PF15711.9	299	2.99	2.99	2.47567	16.2186	13.4288	Interleukin-like EMT inducer
PF13799.10	298	2.98	2.98	2.47422	16.1644	13.4209	Domain of unknown function (DUF4183)
PF13573.10	298	2.98	2.98	2.47422	16.1644	13.4209	SprB repeat
PF14314.10	298	2.98	2.98	2.47422	16.1644	13.4209	Virus-capping methyltransferase, MT domain
PF00767.22	298	2.98	2.98	2.47422	16.1644	13.4209	Potyvirus coat protein
PF00404.22	298	2.98	2.98	2.47422	16.1644	13.4209	Dockerin type I domain
PF00511.21	298	2.98	2.98	2.47422	16.1644	13.4209	E2 (early) protein, C terminal
PF06222.15	297	2.97	2.97	2.47276	16.1101	13.413	Phage tail assembly chaperone
PF20450.2	296	2.96	2.96	2.47129	16.0559	13.405	Papillomavirus E1, DNA-binding domain
PF08843.15	296	2.96	2.96	2.47129	16.0559	13.405	Nucleotidyl transferase AbiEii toxin, Type IV TA system
PF04991.17	296	2.96	2.96	2.47129	16.0559	13.405	LicD family
PF01926.27	296	2.96	2.96	2.47129	16.0559	13.405	50S ribosome-binding GTPase
PF01209.22	295	2.95	2.95	2.46982	16.0017	13.397	ubiE/COQ5 methyltransferase family
PF13817.10	295	2.95	2.95	2.46982	16.0017	13.397	IS66 C-terminal element
PF10571.13	295	2.95	2.95	2.46982	16.0017	13.397	Uncharacterised protein family UPF0547
PF03412.19	294	2.94	2.94	2.46835	15.9474	13.389	Peptidase C39 family
PF19547.3	294	2.94	2.94	2.46835	15.9474	13.389	Family of unknown function (DUF6071)
PF05268.15	294	2.94	2.94	2.46835	15.9474	13.389	Phage tail fibre adhesin Gp38
PF02146.21	293	2.93	2.93	2.46687	15.8932	13.381	Sir2 family
PF20505.2	293	2.93	2.93	2.46687	15.8932	13.381	Family of unknown function (DUF6731)
PF01170.22	292	2.92	2.92	2.46538	15.8389	13.373	Putative RNA methylase family UPF0020
PF06576.15	291	2.91	2.91	2.46389	15.7847	13.3649	Protein of unknown function (DUF1133)
PF20473.2	291	2.91	2.91	2.46389	15.7847	13.3649	MmeI, DNA-methyltransferase domain
PF19662.3	291	2.91	2.91	2.46389	15.7847	13.3649	Family of unknown function (DUF6165)
PF05717.17	291	2.91	2.91	2.46389	15.7847	13.3649	IS66 Orf2 like protein
PF05305.18	289	2.89	2.89	2.4609	15.6762	13.3486	Protein of unknown function (DUF732)
PF17957.5	289	2.89	2.89	2.4609	15.6762	13.3486	Bacterial Ig domain
PF20350.2	288	2.88	2.88	2.45939	15.622	13.3405	Family of unknown function (DUF6645)
PF04848.17	288	2.88	2.88	2.45939	15.622	13.3405	Poxvirus A22 protein
PF02672.19	287	2.87	2.87	2.45788	15.5677	13.3323	CP12 domain
PF00768.24	287	2.87	2.87	2.45788	15.5677	13.3323	D-alanyl-D-alanine carboxypeptidase
PF07880.15	286	2.86	2.86	2.45637	15.5135	13.324	Bacteriophage T4 gp9/10-like protein
PF00037.31	286	2.86	2.86	2.45637	15.5135	13.324	4Fe-4S binding domain
PF01207.21	285	2.85	2.85	2.45484	15.4592	13.3158	Dihydrouridine synthase (Dus)
PF01126.24	285	2.85	2.85	2.45484	15.4592	13.3158	Heme oxygenase
PF08279.16	284	2.84	2.84	2.45332	15.405	13.3075	HTH domain
PF12937.11	284	2.84	2.84	2.45332	15.405	13.3075	F-box-like
PF00524.22	283	2.83	2.83	2.45179	15.3507	13.2992	E1 Protein, N terminal domain
PF12651.11	283	2.83	2.83	2.45179	15.3507	13.2992	Ribbon-helix-helix domain
PF10910.12	281	2.81	2.81	2.44871	15.2423	13.2825	Protein of unknown function (DUF2744)
PF18756.5	281	2.81	2.81	2.44871	15.2423	13.2825	Nucleotide modification associated domain 4
PF00015.25	281	2.81	2.81	2.44871	15.2423	13.2825	Methyl-accepting chemotaxis protein (MCP) signalling domain
PF18751.5	279	2.79	2.79	2.4456	15.1338	13.2657	P-loop Nucleotide Kinase3
PF13271.10	278	2.78	2.78	2.44404	15.0795	13.2572	Domain of unknown function (DUF4062)
PF06035.15	278	2.78	2.78	2.44404	15.0795	13.2572	Bacterial transglutaminase-like cysteine proteinase BTLCP
PF18824.5	278	2.78	2.78	2.44404	15.0795	13.2572	Large polyvalent protein-associated domain 11
PF01885.20	278	2.78	2.78	2.44404	15.0795	13.2572	RNA 2'-phosphotransferase, Tpt1 / KptA family
PF05887.15	277	2.77	2.77	2.44248	15.0253	13.2487	Procyclic acidic repetitive protein (PARP)
PF19668.3	277	2.77	2.77	2.44248	15.0253	13.2487	Family of unknown function (DUF6171)
PF01261.28	277	2.77	2.77	2.44248	15.0253	13.2487	Xylose isomerase-like TIM barrel
PF00596.25	276	2.76	2.76	2.44091	14.971	13.2402	Class II Aldolase and Adducin N-terminal domain
PF13242.10	276	2.76	2.76	2.44091	14.971	13.2402	HAD-hyrolase-like
PF13565.10	276	2.76	2.76	2.44091	14.971	13.2402	Homeodomain-like domain
PF05099.17	276	2.76	2.76	2.44091	14.971	13.2402	Tellurite resistance protein TerB
PF13608.10	276	2.76	2.76	2.44091	14.971	13.2402	Protein P3 of Potyviral polyprotein
PF14000.10	275	2.75	2.75	2.43933	14.9168	13.2317	DNA packaging protein FI
PF14022.10	275	2.75	2.75	2.43933	14.9168	13.2317	Protein of unknown function (DUF4238)
PF09159.14	275	2.75	2.75	2.43933	14.9168	13.2317	Mitochondrial resolvase Ydc2 / RNA splicing MRS1
PF18974.4	274	2.74	2.74	2.43775	14.8626	13.2231	Domain of unknown function (DUF5710)
PF00456.25	274	2.74	2.74	2.43775	14.8626	13.2231	Transketolase, thiamine diphosphate binding domain
PF13656.10	273	2.73	2.73	2.43616	14.8083	13.2145	RNA polymerase Rpb3/Rpb11 dimerisation domain
PF08889.15	273	2.73	2.73	2.43616	14.8083	13.2145	WbqC-like protein family
PF00464.23	273	2.73	2.73	2.43616	14.8083	13.2145	Serine hydroxymethyltransferase
PF20613.2	273	2.73	2.73	2.43616	14.8083	13.2145	HipA-like kinase
PF03720.19	273	2.73	2.73	2.43616	14.8083	13.2145	UDP-glucose/GDP-mannose dehydrogenase family, UDP binding domain
PF16289.9	273	2.73	2.73	2.43616	14.8083	13.2145	PIN domain
PF10391.13	272	2.72	2.72	2.43457	14.7541	13.2058	Fingers domain of DNA polymerase lambda
PF01336.29	271	2.71	2.71	2.43297	14.6998	13.1971	OB-fold nucleic acid binding domain
PF13735.10	270	2.7	2.7	2.43136	14.6456	13.1884	tRNA nucleotidyltransferase domain 2 putative
PF07789.16	270	2.7	2.7	2.43136	14.6456	13.1884	Protein of unknown function (DUF1627)
PF00518.21	270	2.7	2.7	2.43136	14.6456	13.1884	Early Protein (E6)
PF11655.12	269	2.69	2.69	2.42975	14.5913	13.1797	Protein of unknown function (DUF2589)
PF06141.15	269	2.69	2.69	2.42975	14.5913	13.1797	Phage minor tail protein U
PF13646.10	269	2.69	2.69	2.42975	14.5913	13.1797	HEAT repeats
PF10592.13	269	2.69	2.69	2.42975	14.5913	13.1797	AIPR protein
PF06806.16	268	2.68	2.68	2.42813	14.5371	13.1709	Putative excisionase (DUF1233)
PF00587.29	268	2.68	2.68	2.42813	14.5371	13.1709	tRNA synthetase class II core domain (G, H, P, S and T)
PF07015.15	268	2.68	2.68	2.42813	14.5371	13.1709	VirC1 protein
PF02369.20	268	2.68	2.68	2.42813	14.5371	13.1709	Bacterial Ig-like domain (group 1)
PF13087.10	268	2.68	2.68	2.42813	14.5371	13.1709	AAA domain
PF00054.27	267	2.67	2.67	2.42651	14.4829	13.1621	Laminin G domain
PF21793.1	267	2.67	2.67	2.42651	14.4829	13.1621	Family of unknown function (DUF6877)
PF00071.26	267	2.67	2.67	2.42651	14.4829	13.1621	Ras family
PF20720.1	267	2.67	2.67	2.42651	14.4829	13.1621	Novel STAND NTPase 3
PF13083.10	266	2.66	2.66	2.42488	14.4286	13.1533	KhpA/KhpB, KH domain
PF19114.4	266	2.66	2.66	2.42488	14.4286	13.1533	EsV-1-7 cysteine-rich motif
PF10021.13	265	2.65	2.65	2.42325	14.3744	13.1444	Microbial-type PARG, catalytic domain
PF13007.11	265	2.65	2.65	2.42325	14.3744	13.1444	Transposase C of IS166 homeodomain
PF18735.5	265	2.65	2.65	2.42325	14.3744	13.1444	RiboL-PSP-HEPN
PF06896.15	265	2.65	2.65	2.42325	14.3744	13.1444	Phage tail assembly chaperone proteins, TAC
PF01192.26	264	2.64	2.64	2.4216	14.3201	13.1355	RNA polymerase Rpb6
PF00122.24	264	2.64	2.64	2.4216	14.3201	13.1355	E1-E2 ATPase
PF09334.15	263	2.63	2.63	2.41996	14.2659	13.1265	tRNA synthetases class I (M)
PF21311.1	263	2.63	2.63	2.41996	14.2659	13.1265	Phage 5-bladed beta propeller receptor binding platform domain
PF08960.14	263	2.63	2.63	2.41996	14.2659	13.1265	STIV B116-like
PF20287.2	262	2.62	2.62	2.4183	14.2116	13.1176	SH3 fold domain associated with phage DNA polymerases
PF01693.20	262	2.62	2.62	2.4183	14.2116	13.1176	Caulimovirus viroplasmin
PF18903.4	262	2.62	2.62	2.4183	14.2116	13.1176	Domain of unknown function (DUF5659)
PF13005.11	261	2.61	2.61	2.41664	14.1574	13.1086	zinc-finger binding domain of transposase IS66
PF05857.15	260	2.6	2.6	2.41497	14.1032	13.0995	TraX protein
PF13738.10	260	2.6	2.6	2.41497	14.1032	13.0995	Pyridine nucleotide-disulphide oxidoreductase
PF12989.11	260	2.6	2.6	2.41497	14.1032	13.0995	Domain of unknown function, B. Theta Gene description (DUF3873)
PF13585.10	260	2.6	2.6	2.41497	14.1032	13.0995	CHU_C Type IX secretion signal domain
PF14253.10	260	2.6	2.6	2.41497	14.1032	13.0995	Bacteriophage abortive infection AbiH
PF04266.18	260	2.6	2.6	2.41497	14.1032	13.0995	ASCH domain
PF16640.9	260	2.6	2.6	2.41497	14.1032	13.0995	Bacterial Ig-like domain (group 3)
PF02801.26	260	2.6	2.6	2.41497	14.1032	13.0995	Beta-ketoacyl synthase, C-terminal domain
PF08240.16	260	2.6	2.6	2.41497	14.1032	13.0995	Alcohol dehydrogenase GroES-like domain
PF08477.17	260	2.6	2.6	2.41497	14.1032	13.0995	Ras of Complex, Roc, domain of DAPkinase
PF08007.16	260	2.6	2.6	2.41497	14.1032	13.0995	JmjC domain
PF20469.2	259	2.59	2.59	2.4133	14.0489	13.0904	Overcoming lysogenization defect protein-like, TOPRIM domain
PF20172.2	259	2.59	2.59	2.4133	14.0489	13.0904	Domain of unknown function (DUF6538)
PF19481.3	259	2.59	2.59	2.4133	14.0489	13.0904	Family of unknown function (DUF6017)
PF10138.13	259	2.59	2.59	2.4133	14.0489	13.0904	vWA found in TerF C terminus
PF14393.10	259	2.59	2.59	2.4133	14.0489	13.0904	Domain of unknown function (DUF4422)
PF00707.26	258	2.58	2.58	2.41162	13.9947	13.0813	Translation initiation factor IF-3, C-terminal domain
PF07963.16	258	2.58	2.58	2.41162	13.9947	13.0813	Prokaryotic N-terminal methylation motif
PF01841.23	258	2.58	2.58	2.41162	13.9947	13.0813	Transglutaminase-like superfamily
PF10387.13	258	2.58	2.58	2.41162	13.9947	13.0813	Protein of unknown function (DUF2442)
PF14572.10	257	2.57	2.57	2.40993	13.9404	13.0722	Phosphoribosyl synthetase-associated domain
PF14099.10	257	2.57	2.57	2.40993	13.9404	13.0722	Polysaccharide lyase
PF10834.12	257	2.57	2.57	2.40993	13.9404	13.0722	Protein of unknown function (DUF2560)
PF14191.10	257	2.57	2.57	2.40993	13.9404	13.0722	YodL-like
PF13207.10	256	2.56	2.56	2.40824	13.8862	13.063	AAA domain
PF19190.4	256	2.56	2.56	2.40824	13.8862	13.063	Viral BACON domain
PF00557.28	256	2.56	2.56	2.40824	13.8862	13.063	Metallopeptidase family M24
PF13672.10	256	2.56	2.56	2.40824	13.8862	13.063	Protein phosphatase 2C
PF16243.9	256	2.56	2.56	2.40824	13.8862	13.063	Sm_like domain
PF00527.22	256	2.56	2.56	2.40824	13.8862	13.063	E7 protein, Early protein
PF00246.28	255	2.55	2.55	2.40654	13.8319	13.0538	Zinc carboxypeptidase
PF08855.14	254	2.54	2.54	2.40483	13.7777	13.0445	Domain of unknown function (DUF1825)
PF05198.20	254	2.54	2.54	2.40483	13.7777	13.0445	Translation initiation factor IF-3, N-terminal domain
PF06831.18	254	2.54	2.54	2.40483	13.7777	13.0445	Formamidopyrimidine-DNA glycosylase H2TH domain
PF01149.28	254	2.54	2.54	2.40483	13.7777	13.0445	Formamidopyrimidine-DNA glycosylase N-terminal domain
PF00863.23	254	2.54	2.54	2.40483	13.7777	13.0445	Peptidase family C4
PF01047.26	254	2.54	2.54	2.40483	13.7777	13.0445	MarR family
PF02991.20	254	2.54	2.54	2.40483	13.7777	13.0445	Autophagy protein Atg8 ubiquitin like
PF18476.5	253	2.53	2.53	2.40312	13.7235	13.0352	PIN like domain
PF04647.19	253	2.53	2.53	2.40312	13.7235	13.0352	Accessory gene regulator B
PF00593.28	253	2.53	2.53	2.40312	13.7235	13.0352	TonB dependent receptor
PF10088.13	252	2.52	2.52	2.4014	13.6692	13.0259	Uncharacterised protein conserved in bacteria (DUF2326)
PF21806.1	252	2.52	2.52	2.4014	13.6692	13.0259	Family of unknown function (DUF6879)
PF08937.15	252	2.52	2.52	2.4014	13.6692	13.0259	Thoeris protein ThsB, TIR-like domain
PF02399.19	251	2.51	2.51	2.39967	13.615	13.0165	Origin of replication binding protein
PF03741.20	251	2.51	2.51	2.39967	13.615	13.0165	Integral membrane protein TerC family
PF20961.1	251	2.51	2.51	2.39967	13.615	13.0165	Bacteriophage phiKZ, gp29PR
PF17868.5	250	2.5	2.5	2.39794	13.5607	13.0071	AAA lid domain
PF15518.10	249	2.49	2.49	2.3962	13.5065	12.9977	L protein N-terminus
PF10502.13	249	2.49	2.49	2.3962	13.5065	12.9977	Signal peptidase, peptidase S26
PF01048.24	249	2.49	2.49	2.3962	13.5065	12.9977	Phosphorylase superfamily
PF07151.16	247	2.47	2.47	2.3927	13.398	12.9787	Protein of unknown function (DUF1391)
PF03031.22	247	2.47	2.47	2.3927	13.398	12.9787	NLI interacting factor-like phosphatase
PF00254.32	246	2.46	2.46	2.39094	13.3438	12.9691	FKBP-type peptidyl-prolyl cis-trans isomerase
PF07394.16	246	2.46	2.46	2.39094	13.3438	12.9691	Protein of unknown function (DUF1501)
PF11090.12	245	2.45	2.45	2.38917	13.2895	12.9595	Bacteriophage T7, probable scaffold protein Gp13
PF03414.17	245	2.45	2.45	2.38917	13.2895	12.9595	Glycosyltransferase family 6
PF05406.19	244	2.44	2.44	2.38739	13.2353	12.9499	WGR domain
PF06820.16	244	2.44	2.44	2.38739	13.2353	12.9499	Putative prophage tail fibre C-terminus
PF11126.12	244	2.44	2.44	2.38739	13.2353	12.9499	Transcriptional regulator DsbA
PF02915.21	244	2.44	2.44	2.38739	13.2353	12.9499	Rubrerythrin
PF10743.13	243	2.43	2.43	2.38561	13.181	12.9402	Regulatory phage protein cox
PF10933.12	243	2.43	2.43	2.38561	13.181	12.9402	Protein of unknown function (DUF2827)
PF13176.10	242	2.42	2.42	2.38382	13.1268	12.9305	Tetratricopeptide repeat
PF07768.15	242	2.42	2.42	2.38382	13.1268	12.9305	PVL ORF-50-like family
PF00288.30	242	2.42	2.42	2.38382	13.1268	12.9305	GHMP kinases N terminal domain
PF00248.25	241	2.41	2.41	2.38202	13.0725	12.9208	Aldo/keto reductase family
PF02393.20	241	2.41	2.41	2.38202	13.0725	12.9208	US22 like
PF14235.10	241	2.41	2.41	2.38202	13.0725	12.9208	Domain of unknown function (DUF4337)
PF02784.20	240	2.4	2.4	2.38021	13.0183	12.911	Pyridoxal-dependent decarboxylase, pyridoxal binding domain
PF04285.16	239	2.39	2.39	2.3784	12.9641	12.9011	Protein of unknown function (DUF444)
PF03734.18	238	2.38	2.38	2.37658	12.9098	12.8912	L,D-transpeptidase catalytic domain
PF00777.22	238	2.38	2.38	2.37658	12.9098	12.8912	Glycosyltransferase family 29 (sialyltransferase)
PF07538.15	238	2.38	2.38	2.37658	12.9098	12.8912	Clostridial hydrophobic W
PF03457.18	237	2.37	2.37	2.37475	12.8556	12.8813	Helicase associated domain
PF12773.11	237	2.37	2.37	2.37475	12.8556	12.8813	Double zinc ribbon
PF05649.17	237	2.37	2.37	2.37475	12.8556	12.8813	Peptidase family M13
PF10996.12	237	2.37	2.37	2.37475	12.8556	12.8813	Beta-Casp domain
PF00875.22	237	2.37	2.37	2.37475	12.8556	12.8813	DNA photolyase
PF17420.6	236	2.36	2.36	2.37291	12.8013	12.8714	Superinfection exclusion gene product 17
PF04567.21	236	2.36	2.36	2.37291	12.8013	12.8714	RNA polymerase Rpb2, domain 5
PF00133.26	236	2.36	2.36	2.37291	12.8013	12.8714	tRNA synthetases class I (I, L, M and V)
PF05175.18	236	2.36	2.36	2.37291	12.8013	12.8714	Methyltransferase small domain
PF08902.15	235	2.35	2.35	2.37107	12.7471	12.8614	Domain of unknown function (DUF1848)
PF06213.16	235	2.35	2.35	2.37107	12.7471	12.8614	Cobalamin biosynthesis protein CobT
PF20508.2	235	2.35	2.35	2.37107	12.7471	12.8614	Family of unknown function (DUF6734)
PF07021.16	235	2.35	2.35	2.37107	12.7471	12.8614	Methionine biosynthesis protein MetW
PF01431.25	234	2.34	2.34	2.36922	12.6928	12.8513	Peptidase family M13
PF12836.11	234	2.34	2.34	2.36922	12.6928	12.8513	Helix-hairpin-helix motif
PF12964.11	234	2.34	2.34	2.36922	12.6928	12.8513	Protein of unknown function (DUF3853)
PF20475.2	234	2.34	2.34	2.36922	12.6928	12.8513	Family of unknown function (DUF6717)
PF19044.4	233	2.33	2.33	2.36736	12.6386	12.8412	TraG P-loop domain
PF01596.21	233	2.33	2.33	2.36736	12.6386	12.8412	O-methyltransferase
PF11450.12	233	2.33	2.33	2.36736	12.6386	12.8412	Protein of unknwon function (DUF3008)
PF06223.16	233	2.33	2.33	2.36736	12.6386	12.8412	Minor tail protein T
PF04138.18	233	2.33	2.33	2.36736	12.6386	12.8412	GtrA-like protein
PF07358.15	232	2.32	2.32	2.36549	12.5844	12.8311	Protein of unknown function (DUF1482)
PF03358.19	232	2.32	2.32	2.36549	12.5844	12.8311	NADPH-dependent FMN reductase
PF14454.10	232	2.32	2.32	2.36549	12.5844	12.8311	Prokaryotic Ubiquitin
PF10685.13	231	2.31	2.31	2.36361	12.5301	12.8209	Stress-induced bacterial acidophilic repeat motif
PF17653.5	231	2.31	2.31	2.36361	12.5301	12.8209	Family of unknown function (DUF5522)
PF03703.18	231	2.31	2.31	2.36361	12.5301	12.8209	Bacterial PH domain
PF01226.21	231	2.31	2.31	2.36361	12.5301	12.8209	Formate/nitrite transporter
PF20529.2	230	2.3	2.3	2.36173	12.4759	12.8107	Family of unknown function (DUF6744)
PF01694.26	230	2.3	2.3	2.36173	12.4759	12.8107	Rhomboid family
PF15956.9	230	2.3	2.3	2.36173	12.4759	12.8107	Domain of unknown function (DUF4760)
PF10122.13	230	2.3	2.3	2.36173	12.4759	12.8107	Mu-like prophage protein Com
PF00107.30	229	2.29	2.29	2.35984	12.4216	12.8004	Zinc-binding dehydrogenase
PF14287.10	228	2.28	2.28	2.35793	12.3674	12.7901	Domain of unknown function (DUF4368)
PF07131.15	228	2.28	2.28	2.35793	12.3674	12.7901	Protein of unknown function (DUF1382)
PF20434.2	228	2.28	2.28	2.35793	12.3674	12.7901	BD-FAE
PF19075.4	227	2.27	2.27	2.35603	12.3131	12.7798	Family of unknown function (DUF5771)
PF00974.22	227	2.27	2.27	2.35603	12.3131	12.7798	Rhabdovirus spike glycoprotein
PF09674.14	227	2.27	2.27	2.35603	12.3131	12.7798	Protein of unknown function (DUF2400)
PF08845.14	226	2.26	2.26	2.35411	12.2589	12.7694	Toxin SymE, type I toxin-antitoxin system
PF11999.12	226	2.26	2.26	2.35411	12.2589	12.7694	Ice-binding-like
PF07878.15	226	2.26	2.26	2.35411	12.2589	12.7694	CopG-like RHH_1 or ribbon-helix-helix domain, RHH_5
PF04275.18	226	2.26	2.26	2.35411	12.2589	12.7694	Phosphomevalonate kinase
PF02655.18	226	2.26	2.26	2.35411	12.2589	12.7694	ATP-grasp domain
PF01906.21	225	2.25	2.25	2.35218	12.2047	12.7589	Putative heavy-metal-binding
PF01022.24	225	2.25	2.25	2.35218	12.2047	12.7589	Bacterial regulatory protein, arsR family
PF08148.16	225	2.25	2.25	2.35218	12.2047	12.7589	DSHCT (NUC185) domain
PF00542.23	225	2.25	2.25	2.35218	12.2047	12.7589	Ribosomal protein L7/L12 C-terminal domain
PF09372.14	224	2.24	2.24	2.35025	12.1504	12.7484	PRANC domain
PF14198.10	224	2.24	2.24	2.35025	12.1504	12.7484	Transposon-encoded protein TnpV
PF12733.11	224	2.24	2.24	2.35025	12.1504	12.7484	Cadherin-like beta sandwich domain
PF05067.16	224	2.24	2.24	2.35025	12.1504	12.7484	Manganese containing catalase
PF20941.1	224	2.24	2.24	2.35025	12.1504	12.7484	Domain of unknown function (DUF6848)
PF01829.20	224	2.24	2.24	2.35025	12.1504	12.7484	Peptidase A6 family
PF08440.14	224	2.24	2.24	2.35025	12.1504	12.7484	Potyviridae polyprotein
PF11839.12	223	2.23	2.23	2.3483	12.0962	12.7379	Alanine-zipper, major outer membrane lipoprotein
PF20661.1	223	2.23	2.23	2.3483	12.0962	12.7379	Domain of unknown function (DUF6813)
PF09907.13	223	2.23	2.23	2.3483	12.0962	12.7379	HigB_toxin, RelE-like toxic component of a toxin-antitoxin system
PF17784.5	223	2.23	2.23	2.3483	12.0962	12.7379	Sulfotransferase domain
PF13451.10	223	2.23	2.23	2.3483	12.0962	12.7379	Probable zinc-ribbon domain
PF16774.9	223	2.23	2.23	2.3483	12.0962	12.7379	Distal tail protein, N-terminal domain
PF00437.24	222	2.22	2.22	2.34635	12.0419	12.7273	Type II/IV secretion system protein
PF03452.18	222	2.22	2.22	2.34635	12.0419	12.7273	Anp1
PF18928.4	222	2.22	2.22	2.34635	12.0419	12.7273	Family of unknown function (DUF5677)
PF06673.15	222	2.22	2.22	2.34635	12.0419	12.7273	Lactococcus lactis bacteriophage major capsid protein
PF10709.13	222	2.22	2.22	2.34635	12.0419	12.7273	Protein of unknown function (DUF2511)
PF09339.14	222	2.22	2.22	2.34635	12.0419	12.7273	IclR helix-turn-helix domain
PF00579.29	221	2.21	2.21	2.34439	11.9877	12.7167	tRNA synthetases class I (W and Y)
PF17720.5	221	2.21	2.21	2.34439	11.9877	12.7167	Family of unknown function (DUF5565)
PF00682.23	220	2.2	2.2	2.34242	11.9334	12.706	HMGL-like
PF00520.35	220	2.2	2.2	2.34242	11.9334	12.706	Ion transport protein
PF00497.24	220	2.2	2.2	2.34242	11.9334	12.706	Bacterial extracellular solute-binding proteins, family 3
PF00481.25	220	2.2	2.2	2.34242	11.9334	12.706	Protein phosphatase 2C
PF19746.3	219	2.19	2.19	2.34044	11.8792	12.6953	Family of unknown function (DUF6233)
PF03441.18	219	2.19	2.19	2.34044	11.8792	12.6953	FAD binding domain of DNA photolyase
PF00881.28	219	2.19	2.19	2.34044	11.8792	12.6953	Nitroreductase family
PF13374.10	218	2.18	2.18	2.33846	11.825	12.6845	Tetratricopeptide repeat
PF20051.3	218	2.18	2.18	2.33846	11.825	12.6845	Family of unknown function (DUF6453)
PF06769.18	217	2.17	2.17	2.33646	11.7707	12.6736	YoeB-like toxin of bacterial type II toxin-antitoxin system
PF16775.9	217	2.17	2.17	2.33646	11.7707	12.6736	Target recognition domain of lytic exoenzyme
PF00851.22	217	2.17	2.17	2.33646	11.7707	12.6736	Helper component proteinase
PF14532.10	216	2.16	2.16	2.33445	11.7165	12.6628	Sigma-54 interaction domain
PF00850.23	216	2.16	2.16	2.33445	11.7165	12.6628	Histone deacetylase domain
PF11087.12	216	2.16	2.16	2.33445	11.7165	12.6628	PRD1 phage membrane DNA delivery
PF05670.17	216	2.16	2.16	2.33445	11.7165	12.6628	NFACT protein RNA binding domain
PF13542.10	215	2.15	2.15	2.33244	11.6622	12.6518	Helix-turn-helix domain of transposase family ISL3
PF12840.11	215	2.15	2.15	2.33244	11.6622	12.6518	Helix-turn-helix domain
PF05685.16	215	2.15	2.15	2.33244	11.6622	12.6518	Putative restriction endonuclease
PF04352.17	214	2.14	2.14	2.33041	11.608	12.6408	ProQ/FINO family
PF21080.1	214	2.14	2.14	2.33041	11.608	12.6408	Virus-capping methyltransferase, connector domain
PF00144.28	214	2.14	2.14	2.33041	11.608	12.6408	Beta-lactamase
PF21694.1	214	2.14	2.14	2.33041	11.608	12.6408	DNA polymerase III delta subunit, C-terminal domain
PF03407.20	213	2.13	2.13	2.32838	11.5537	12.6298	Nucleotide-diphospho-sugar transferase
PF00391.27	213	2.13	2.13	2.32838	11.5537	12.6298	PEP-utilising enzyme, mobile domain
PF00206.24	213	2.13	2.13	2.32838	11.5537	12.6298	Lyase
PF15892.9	213	2.13	2.13	2.32838	11.5537	12.6298	BNR repeat-containing family member
PF13751.10	212	2.12	2.12	2.32634	11.4995	12.6187	Transposase DDE domain
PF08795.14	212	2.12	2.12	2.32634	11.4995	12.6187	Putative papain-like cysteine peptidase (DUF1796)
PF06442.15	212	2.12	2.12	2.32634	11.4995	12.6187	R67 dihydrofolate reductase
PF00474.21	212	2.12	2.12	2.32634	11.4995	12.6187	Sodium:solute symporter family
PF00111.31	212	2.12	2.12	2.32634	11.4995	12.6187	2Fe-2S iron-sulfur cluster binding domain
PF00945.22	212	2.12	2.12	2.32634	11.4995	12.6187	Rhabdovirus nucleocapsid protein
PF08282.16	212	2.12	2.12	2.32634	11.4995	12.6187	haloacid dehalogenase-like hydrolase
PF13487.10	211	2.11	2.11	2.32428	11.4453	12.6076	HD domain
PF19251.3	211	2.11	2.11	2.32428	11.4453	12.6076	Family of unknown function (DUF5899)
PF08000.15	211	2.11	2.11	2.32428	11.4453	12.6076	Bacterial PH domain
PF10800.12	211	2.11	2.11	2.32428	11.4453	12.6076	Protein of unknown function (DUF2528)
PF04564.19	210	2.1	2.1	2.32222	11.391	12.5964	U-box domain
PF03401.18	210	2.1	2.1	2.32222	11.391	12.5964	Tripartite tricarboxylate transporter family receptor
PF07026.15	210	2.1	2.1	2.32222	11.391	12.5964	Protein of unknown function (DUF1317)
PF13516.10	210	2.1	2.1	2.32222	11.391	12.5964	Leucine Rich repeat
PF07679.20	209	2.09	2.09	2.32015	11.3368	12.5851	Immunoglobulin I-set domain
PF02517.20	209	2.09	2.09	2.32015	11.3368	12.5851	Type II CAAX prenyl endopeptidase Rce1-like
PF00749.25	208	2.08	2.08	2.31806	11.2825	12.5739	tRNA synthetases class I (E and Q), catalytic domain
PF09388.14	208	2.08	2.08	2.31806	11.2825	12.5739	Spo0E like sporulation regulatory protein
PF11380.12	208	2.08	2.08	2.31806	11.2825	12.5739	Stealth protein CR2, conserved region 2
PF03446.19	208	2.08	2.08	2.31806	11.2825	12.5739	NAD binding domain of 6-phosphogluconate dehydrogenase
PF09825.13	207	2.07	2.07	2.31597	11.2283	12.5625	Biotin-protein ligase, N terminal
PF00653.25	207	2.07	2.07	2.31597	11.2283	12.5625	Inhibitor of Apoptosis domain
PF10117.13	207	2.07	2.07	2.31597	11.2283	12.5625	McrBC 5-methylcytosine restriction system component
PF00278.26	207	2.07	2.07	2.31597	11.2283	12.5625	Pyridoxal-dependent decarboxylase, C-terminal sheet domain
PF02826.23	206	2.06	2.06	2.31387	11.174	12.5511	D-isomer specific 2-hydroxyacid dehydrogenase, NAD binding domain
PF03797.23	206	2.06	2.06	2.31387	11.174	12.5511	Autotransporter beta-domain
PF00153.31	206	2.06	2.06	2.31387	11.174	12.5511	Mitochondrial carrier protein
PF10137.13	206	2.06	2.06	2.31387	11.174	12.5511	CAP12/Pycsar effector protein, TIR domain
PF08298.15	206	2.06	2.06	2.31387	11.174	12.5511	PrkA AAA domain
PF13517.10	205	2.05	2.05	2.31175	11.1198	12.5396	FG-GAP-like repeat
PF03887.18	205	2.05	2.05	2.31175	11.1198	12.5396	YfbU domain
PF00795.26	205	2.05	2.05	2.31175	11.1198	12.5396	Carbon-nitrogen hydrolase
PF13635.10	205	2.05	2.05	2.31175	11.1198	12.5396	Domain of unknown function (DUF4143)
PF06341.15	205	2.05	2.05	2.31175	11.1198	12.5396	Protein of unknown function (DUF1056)
PF13366.10	205	2.05	2.05	2.31175	11.1198	12.5396	PD-(D/E)XK nuclease superfamily
PF01930.21	205	2.05	2.05	2.31175	11.1198	12.5396	Domain of unknown function DUF83
PF08463.14	204	2.04	2.04	2.30963	11.0656	12.5281	EcoEI R protein C-terminal
PF02955.20	204	2.04	2.04	2.30963	11.0656	12.5281	Prokaryotic glutathione synthetase, ATP-grasp domain
PF13545.10	204	2.04	2.04	2.30963	11.0656	12.5281	Crp-like helix-turn-helix domain
PF02627.24	203	2.03	2.03	2.3075	11.0113	12.5165	Carboxymuconolactone decarboxylase family
PF14199.10	203	2.03	2.03	2.3075	11.0113	12.5165	Domain of unknown function (DUF4317)
PF17123.9	202	2.02	2.02	2.30535	10.9571	12.5049	RING-like zinc finger
PF08994.14	202	2.02	2.02	2.30535	10.9571	12.5049	T4 gene Gp59 loader of gp41 DNA helicase C-term
PF13930.10	202	2.02	2.02	2.30535	10.9571	12.5049	DNA/RNA non-specific endonuclease
PF08740.15	202	2.02	2.02	2.30535	10.9571	12.5049	BCS1 N terminal
PF12358.12	202	2.02	2.02	2.30535	10.9571	12.5049	Domain of unknown function (DUF3644)
PF06798.16	201	2.01	2.01	2.3032	10.9028	12.4932	PrkA serine protein kinase C-terminal domain
PF10828.12	201	2.01	2.01	2.3032	10.9028	12.4932	Protein of unknown function (DUF2570)
PF00171.26	199	1.99	1.99	2.29885	10.7943	12.4696	Aldehyde dehydrogenase family
PF07804.16	198	1.98	1.98	2.29667	10.7401	12.4578	HipA-like C-terminal domain
PF13905.10	198	1.98	1.98	2.29667	10.7401	12.4578	Thioredoxin-like
PF00081.26	198	1.98	1.98	2.29667	10.7401	12.4578	Iron/manganese superoxide dismutases, alpha-hairpin domain
PF03160.18	197	1.97	1.97	2.29447	10.6859	12.4459	Calx-beta domain
PF11436.12	197	1.97	1.97	2.29447	10.6859	12.4459	Protein of unknown function (DUF3199)
PF09346.14	197	1.97	1.97	2.29447	10.6859	12.4459	SMI1 / KNR4 family (SUKH-1)
PF07439.15	197	1.97	1.97	2.29447	10.6859	12.4459	Protein of unknown function (DUF1515)
PF01577.20	196	1.96	1.96	2.29226	10.6316	12.4339	Potyvirus P1 protease
PF04293.17	195	1.95	1.95	2.29003	10.5774	12.4218	SpoVR like protein
PF20282.2	195	1.95	1.95	2.29003	10.5774	12.4218	C-terminal domain 6 of the ABC-three component (ABC-3C) systems
PF18762.5	195	1.95	1.95	2.29003	10.5774	12.4218	Serine/Threonine/Tyrosine Kinase found in polyvalent proteins
PF17855.5	195	1.95	1.95	2.29003	10.5774	12.4218	MCM AAA-lid domain
PF15731.9	195	1.95	1.95	2.29003	10.5774	12.4218	Antitoxin component of bacterial toxin-antitoxin system, MqsA
PF00070.31	195	1.95	1.95	2.29003	10.5774	12.4218	Pyridine nucleotide-disulphide oxidoreductase
PF11867.12	195	1.95	1.95	2.29003	10.5774	12.4218	Type I restriction enzyme HindI endonuclease subunit-like, C-terminal
PF16868.9	195	1.95	1.95	2.29003	10.5774	12.4218	NMT1-like family
PF11638.12	195	1.95	1.95	2.29003	10.5774	12.4218	DnaA N-terminal domain
PF12894.11	194	1.94	1.94	2.2878	10.5231	12.4097	Anaphase-promoting complex subunit 4 WD40 domain
PF08378.15	194	1.94	1.94	2.2878	10.5231	12.4097	Nuclease-related domain
PF02769.26	193	1.93	1.93	2.28556	10.4689	12.3975	AIR synthase related protein, C-terminal domain
PF13895.10	193	1.93	1.93	2.28556	10.4689	12.3975	Immunoglobulin domain
PF18573.5	193	1.93	1.93	2.28556	10.4689	12.3975	BclA C-terminal domain
PF11160.12	193	1.93	1.93	2.28556	10.4689	12.3975	Hypervirulence associated proteins TUDOR domain
PF01435.22	193	1.93	1.93	2.28556	10.4689	12.3975	Peptidase family M48
PF00109.30	193	1.93	1.93	2.28556	10.4689	12.3975	Beta-ketoacyl synthase, N-terminal domain
PF14081.10	193	1.93	1.93	2.28556	10.4689	12.3975	Domain of unknown function (DUF4262)
PF13707.10	192	1.92	1.92	2.2833	10.4146	12.3853	RloB-like protein
PF08388.15	192	1.92	1.92	2.2833	10.4146	12.3853	Group II intron, maturase-specific domain
PF13350.10	192	1.92	1.92	2.2833	10.4146	12.3853	Tyrosine phosphatase family
PF17879.5	191	1.91	1.91	2.28103	10.3604	12.373	DNA ligase C-terminal domain
PF01524.21	191	1.91	1.91	2.28103	10.3604	12.373	Geminivirus V2 protein
PF11697.12	191	1.91	1.91	2.28103	10.3604	12.373	Protein of unknown function (DUF3293)
PF15944.9	191	1.91	1.91	2.28103	10.3604	12.373	Domain of unknown function (DUF4752)
PF01402.25	191	1.91	1.91	2.28103	10.3604	12.373	Ribbon-helix-helix protein, copG family
PF18853.5	191	1.91	1.91	2.28103	10.3604	12.373	Large polyvalent protein associated domain 37
PF17917.5	191	1.91	1.91	2.28103	10.3604	12.373	RNase H-like domain found in reverse transcriptase
PF20987.1	191	1.91	1.91	2.28103	10.3604	12.373	Intron-encoded endonuclease 1, DNA-binding domain
PF00255.23	190	1.9	1.9	2.27875	10.3062	12.3606	Glutathione peroxidase
PF14264.10	190	1.9	1.9	2.27875	10.3062	12.3606	Glucosyl transferase GtrII
PF16403.9	190	1.9	1.9	2.27875	10.3062	12.3606	Bacterial surface protein, Ig-like domain
PF08398.14	189	1.89	1.89	2.27646	10.2519	12.3482	Phospholipase A2-like domain
PF13156.10	189	1.89	1.89	2.27646	10.2519	12.3482	Restriction endonuclease
PF08862.14	189	1.89	1.89	2.27646	10.2519	12.3482	Domain of unknown function DUF1829
PF14350.10	189	1.89	1.89	2.27646	10.2519	12.3482	Beta protein
PF02843.20	189	1.89	1.89	2.27646	10.2519	12.3482	Phosphoribosylglycinamide synthetase, C domain
PF01326.23	188	1.88	1.88	2.27416	10.1977	12.3357	Pyruvate phosphate dikinase, AMP/ATP-binding domain
PF00581.24	188	1.88	1.88	2.27416	10.1977	12.3357	Rhodanese-like domain
PF00286.24	188	1.88	1.88	2.27416	10.1977	12.3357	Viral coat protein
PF08406.14	187	1.87	1.87	2.27184	10.1434	12.3231	CbbQ/NirQ/NorQ C-terminal
PF00860.24	187	1.87	1.87	2.27184	10.1434	12.3231	Permease family
PF12385.12	187	1.87	1.87	2.27184	10.1434	12.3231	Papain-like cysteine protease AvrRpt2
PF11236.12	186	1.86	1.86	2.26951	10.0892	12.3105	Protein of unknown function (DUF3037)
PF12206.12	186	1.86	1.86	2.26951	10.0892	12.3105	Domain of unknown function (DUF3599)
PF13360.10	186	1.86	1.86	2.26951	10.0892	12.3105	PQQ-like domain
PF00730.29	186	1.86	1.86	2.26951	10.0892	12.3105	HhH-GPD superfamily base excision DNA repair protein
PF13368.10	186	1.86	1.86	2.26951	10.0892	12.3105	Topoisomerase C-terminal repeat
PF09011.14	186	1.86	1.86	2.26951	10.0892	12.3105	HMG-box domain
PF12768.11	185	1.85	1.85	2.26717	10.0349	12.2978	Rax2 C-terminal beta propeller domain
PF18667.5	185	1.85	1.85	2.26717	10.0349	12.2978	Baseplate upper protein immunoglobulin like domain
PF00076.26	185	1.85	1.85	2.26717	10.0349	12.2978	RNA recognition motif
PF08010.15	185	1.85	1.85	2.26717	10.0349	12.2978	Bacteriophage protein GP30.3
PF03544.18	184	1.84	1.84	2.26482	9.9807	12.285	Gram-negative bacterial TonB protein C-terminal
PF14690.10	184	1.84	1.84	2.26482	9.9807	12.285	zinc-finger of transposase IS204/IS1001/IS1096/IS1165
PF14206.10	184	1.84	1.84	2.26482	9.9807	12.285	Cysteine-rich CPCC
PF03898.17	184	1.84	1.84	2.26482	9.9807	12.285	Satellite tobacco necrosis virus coat protein
PF13420.11	184	1.84	1.84	2.26482	9.9807	12.285	Acetyltransferase (GNAT) domain
PF10504.13	184	1.84	1.84	2.26482	9.9807	12.285	Protein of unknown function (DUF2452)
PF09445.14	184	1.84	1.84	2.26482	9.9807	12.285	RNA cap guanine-N2 methyltransferase
PF07500.18	184	1.84	1.84	2.26482	9.9807	12.285	Transcription factor S-II (TFIIS), central domain
PF12244.12	184	1.84	1.84	2.26482	9.9807	12.285	Protein of unknown function (DUF3606)
PF02082.24	184	1.84	1.84	2.26482	9.9807	12.285	Iron-dependent Transcriptional regulator
PF12831.11	184	1.84	1.84	2.26482	9.9807	12.285	FAD dependent oxidoreductase
PF01925.23	183	1.83	1.83	2.26245	9.92645	12.2722	Sulfite exporter TauE/SafE
PF20277.2	182	1.82	1.82	2.26007	9.87221	12.2593	C-terminal domain 11 of the ABC-three component (ABC-3C) systems
PF21769.1	182	1.82	1.82	2.26007	9.87221	12.2593	Virion DNA-directed RNA polymerase domain
PF08808.15	182	1.82	1.82	2.26007	9.87221	12.2593	RES domain
PF10107.13	182	1.82	1.82	2.26007	9.87221	12.2593	Endonuclease related to archaeal Holliday junction resolvase
PF14015.10	182	1.82	1.82	2.26007	9.87221	12.2593	Protein of unknown function (DUF4231)
PF00903.29	181	1.81	1.81	2.25768	9.81797	12.2463	Glyoxalase/Bleomycin resistance protein/Dioxygenase superfamily
PF08246.16	181	1.81	1.81	2.25768	9.81797	12.2463	Cathepsin propeptide inhibitor domain (I29)
PF01762.25	181	1.81	1.81	2.25768	9.81797	12.2463	Galactosyltransferase
PF21530.1	180	1.8	1.8	2.25527	9.76372	12.2333	DNA helicase Pif1, 2B domain
PF20288.2	180	1.8	1.8	2.25527	9.76372	12.2333	ABC-three component (ABC-3C) system Middle Component 2
PF04231.17	179	1.79	1.79	2.25285	9.70948	12.2201	Endonuclease I
PF12002.12	179	1.79	1.79	2.25285	9.70948	12.2201	MgsA AAA+ ATPase C terminal
PF00672.29	178	1.78	1.78	2.25042	9.65524	12.2069	HAMP domain
PF13188.11	178	1.78	1.78	2.25042	9.65524	12.2069	PAS domain
PF00301.24	178	1.78	1.78	2.25042	9.65524	12.2069	Rubredoxin
PF03073.19	178	1.78	1.78	2.25042	9.65524	12.2069	TspO/MBR family
PF05908.15	177	1.77	1.77	2.24797	9.601	12.1937	Poly-gamma-glutamate hydrolase
PF04255.18	177	1.77	1.77	2.24797	9.601	12.1937	Protein of unknown function (DUF433)
PF13541.10	176	1.76	1.76	2.24551	9.54675	12.1803	Subunit ChlI of Mg-chelatase
PF13020.10	176	1.76	1.76	2.24551	9.54675	12.1803	Protein NO VEIN, C-terminal
PF07410.15	176	1.76	1.76	2.24551	9.54675	12.1803	Streptococcus thermophilus bacteriophage Gp111 protein
PF03557.19	176	1.76	1.76	2.24551	9.54675	12.1803	Bunyavirus glycoprotein G1
PF02956.18	176	1.76	1.76	2.24551	9.54675	12.1803	TT viral orf 1
PF18043.5	176	1.76	1.76	2.24551	9.54675	12.1803	T4 RNA ligase 2 C-terminal
PF10930.12	175	1.75	1.75	2.24304	9.49251	12.1669	Protein of unknown function (DUF2737)
PF00025.25	175	1.75	1.75	2.24304	9.49251	12.1669	ADP-ribosylation factor family
PF19247.3	175	1.75	1.75	2.24304	9.49251	12.1669	Family of unknown function (DUF5895)
PF01446.21	175	1.75	1.75	2.24304	9.49251	12.1669	Replication protein
PF00083.28	175	1.75	1.75	2.24304	9.49251	12.1669	Sugar (and other) transporter
PF10553.13	174	1.74	1.74	2.24055	9.43827	12.1534	MSV199 domain
PF11284.12	174	1.74	1.74	2.24055	9.43827	12.1534	Protein of unknown function (DUF3085)
PF12123.12	173	1.73	1.73	2.23805	9.38402	12.1398	PlyG Cell wall binding domain
PF00326.25	173	1.73	1.73	2.23805	9.38402	12.1398	Prolyl oligopeptidase family
PF00571.32	173	1.73	1.73	2.23805	9.38402	12.1398	CBS domain
PF13586.10	173	1.73	1.73	2.23805	9.38402	12.1398	Transposase DDE domain
PF18737.5	173	1.73	1.73	2.23805	9.38402	12.1398	MAE_28990/MAE_18760-like HEPN
PF19199.4	173	1.73	1.73	2.23805	9.38402	12.1398	Phage major coat protein, Gp8
PF09423.14	172	1.72	1.72	2.23553	9.32978	12.1262	PhoD-like phosphatase
PF20744.1	172	1.72	1.72	2.23553	9.32978	12.1262	Tail fibre protein gp37 trimerization region
PF01307.21	172	1.72	1.72	2.23553	9.32978	12.1262	Plant viral movement protein
PF11348.12	172	1.72	1.72	2.23553	9.32978	12.1262	Protein of unknown function (DUF3150)
PF02687.25	171	1.71	1.71	2.233	9.27554	12.1124	FtsX-like permease family
PF01554.22	171	1.71	1.71	2.233	9.27554	12.1124	MatE
PF05729.16	171	1.71	1.71	2.233	9.27554	12.1124	NACHT domain
PF07459.15	171	1.71	1.71	2.233	9.27554	12.1124	CTX phage RstB protein
PF13180.10	171	1.71	1.71	2.233	9.27554	12.1124	PDZ domain
PF20465.2	171	1.71	1.71	2.233	9.27554	12.1124	MmeI, helicase spacer domain
PF16684.9	171	1.71	1.71	2.233	9.27554	12.1124	Telomere resolvase
PF17864.5	171	1.71	1.71	2.233	9.27554	12.1124	RuvB AAA lid domain
PF00845.23	170	1.7	1.7	2.23045	9.22129	12.0986	Geminivirus BL1 movement protein
PF14200.10	170	1.7	1.7	2.23045	9.22129	12.0986	Ricin-type beta-trefoil lectin domain-like
PF00355.30	168	1.68	1.68	2.22531	9.11281	12.0707	Rieske [2Fe-2S] domain
PF08544.17	168	1.68	1.68	2.22531	9.11281	12.0707	GHMP kinases C terminal
PF01786.21	168	1.68	1.68	2.22531	9.11281	12.0707	Alternative oxidase
PF05464.15	168	1.68	1.68	2.22531	9.11281	12.0707	Phi-29-like late genes activator (early protein GP4)
PF12599.12	167	1.67	1.67	2.22272	9.05857	12.0567	Protein of unknown function (DUF3768)
PF10987.12	167	1.67	1.67	2.22272	9.05857	12.0567	Protein of unknown function (DUF2806)
PF13470.10	167	1.67	1.67	2.22272	9.05857	12.0567	PIN domain
PF11238.12	167	1.67	1.67	2.22272	9.05857	12.0567	Protein of unknown function (DUF3039)
PF09550.14	167	1.67	1.67	2.22272	9.05857	12.0567	Phage tail assembly chaperone protein, TAC
PF07859.17	167	1.67	1.67	2.22272	9.05857	12.0567	alpha/beta hydrolase fold
PF06488.15	167	1.67	1.67	2.22272	9.05857	12.0567	Phage tail tube protein
PF14870.10	166	1.66	1.66	2.22011	9.00432	12.0425	Photosynthesis system II assembly factor YCF48
PF19755.3	166	1.66	1.66	2.22011	9.00432	12.0425	Domain of unknown function (DUF6242)
PF13570.10	166	1.66	1.66	2.22011	9.00432	12.0425	PQQ-like domain
PF09636.14	165	1.65	1.65	2.21748	8.95008	12.0283	XkdW protein
PF17761.5	165	1.65	1.65	2.21748	8.95008	12.0283	DUF1016 N-terminal domain
PF13248.10	165	1.65	1.65	2.21748	8.95008	12.0283	zinc-ribbon domain
PF14903.10	165	1.65	1.65	2.21748	8.95008	12.0283	WG containing repeat
PF20020.3	164	1.64	1.64	2.21484	8.89584	12.014	Domain of unknown function (DUF6431)
PF08787.15	164	1.64	1.64	2.21484	8.89584	12.014	Alginate lyase
PF03129.24	164	1.64	1.64	2.21484	8.89584	12.014	Anticodon binding domain
PF02012.24	163	1.63	1.63	2.21219	8.84159	11.9995	BNR/Asp-box repeat
PF13064.10	163	1.63	1.63	2.21219	8.84159	11.9995	Protein of unknown function (DUF3927)
PF19537.3	163	1.63	1.63	2.21219	8.84159	11.9995	Family of unknown function (DUF6061)
PF13957.10	162	1.62	1.62	2.20952	8.78735	11.9851	Toxin YafO, type II toxin-antitoxin system
PF14190.10	162	1.62	1.62	2.20952	8.78735	11.9851	Domain of unknown function (DUF4313)
PF20292.2	162	1.62	1.62	2.20952	8.78735	11.9851	ABC-three component (ABC-3C) system Middle Component 7
PF00127.24	161	1.61	1.61	2.20683	8.73311	11.9705	Copper binding proteins, plastocyanin/azurin family
PF13784.10	161	1.61	1.61	2.20683	8.73311	11.9705	Fic/DOC family N-terminal
PF12846.11	161	1.61	1.61	2.20683	8.73311	11.9705	AAA-like domain
PF08681.15	160	1.6	1.6	2.20412	8.67887	11.9558	Protein of unknown function (DUF1778)
PF14205.10	160	1.6	1.6	2.20412	8.67887	11.9558	Cysteine-rich KTR
PF11978.12	160	1.6	1.6	2.20412	8.67887	11.9558	Shoulder domain
PF05816.15	160	1.6	1.6	2.20412	8.67887	11.9558	Toxic anion resistance protein (TelA)
PF08471.14	160	1.6	1.6	2.20412	8.67887	11.9558	Class II vitamin B12-dependent ribonucleotide reductase
PF06054.15	159	1.59	1.59	2.2014	8.62462	11.941	Competence protein CoiA-like family
PF20466.2	159	1.59	1.59	2.2014	8.62462	11.941	MmeI, target recognition domain
PF03713.17	159	1.59	1.59	2.2014	8.62462	11.941	Domain of unknown function (DUF305)
PF00096.30	159	1.59	1.59	2.2014	8.62462	11.941	Zinc finger, C2H2 type
PF12116.12	159	1.59	1.59	2.2014	8.62462	11.941	Stage III sporulation protein D
PF18740.5	159	1.59	1.59	2.2014	8.62462	11.941	EC042_2821-like Restriction Endonuclease-like domain
PF02353.24	159	1.59	1.59	2.2014	8.62462	11.941	Mycolic acid cyclopropane synthetase
PF05958.15	158	1.58	1.58	2.19866	8.57038	11.9262	tRNA (Uracil-5-)-methyltransferase
PF14250.10	158	1.58	1.58	2.19866	8.57038	11.9262	AbrB-like transcriptional regulator
PF05733.15	158	1.58	1.58	2.19866	8.57038	11.9262	Tenuivirus/Phlebovirus nucleocapsid protein
PF13844.10	158	1.58	1.58	2.19866	8.57038	11.9262	Glycosyl transferase family 41
PF13269.10	158	1.58	1.58	2.19866	8.57038	11.9262	Protein of unknown function (DUF4060)
PF03144.29	158	1.58	1.58	2.19866	8.57038	11.9262	Elongation factor Tu domain 2
PF18025.5	158	1.58	1.58	2.19866	8.57038	11.9262	Alpha-(1,3)-fucosyltransferase FucT N-terminal domain
PF05518.15	158	1.58	1.58	2.19866	8.57038	11.9262	Totivirus coat protein
PF00719.23	157	1.57	1.57	2.1959	8.51614	11.9112	Inorganic pyrophosphatase
PF13856.10	157	1.57	1.57	2.1959	8.51614	11.9112	ATP-binding sugar transporter from pro-phage
PF14815.10	157	1.57	1.57	2.1959	8.51614	11.9112	NUDIX domain
PF01547.29	157	1.57	1.57	2.1959	8.51614	11.9112	Bacterial extracellular solute-binding protein
PF06250.15	157	1.57	1.57	2.1959	8.51614	11.9112	YhcG PDDEXK nuclease domain
PF20464.2	156	1.56	1.56	2.19312	8.46189	11.8961	MmeI, N-terminal domain
PF11192.12	156	1.56	1.56	2.19312	8.46189	11.8961	Protein of unknown function (DUF2977)
PF02894.21	156	1.56	1.56	2.19312	8.46189	11.8961	Oxidoreductase family, C-terminal alpha/beta domain
PF09563.14	156	1.56	1.56	2.19312	8.46189	11.8961	LlaJI restriction endonuclease
PF12873.11	156	1.56	1.56	2.19312	8.46189	11.8961	Domain of unknown function (DUF3825)
PF00227.30	155	1.55	1.55	2.19033	8.40765	11.881	Proteasome subunit
PF13609.10	155	1.55	1.55	2.19033	8.40765	11.881	Gram-negative porin
PF01345.22	155	1.55	1.55	2.19033	8.40765	11.881	Domain of unknown function DUF11
PF14491.10	155	1.55	1.55	2.19033	8.40765	11.881	Protein of unknown function (DUF4435)
PF16475.9	155	1.55	1.55	2.19033	8.40765	11.881	Domain of unknown function (DUF5052)
PF06600.15	155	1.55	1.55	2.19033	8.40765	11.881	Protein of unknown function (DUF1140)
PF00350.27	155	1.55	1.55	2.19033	8.40765	11.881	Dynamin family
PF02817.21	155	1.55	1.55	2.19033	8.40765	11.881	e3 binding domain
PF19087.4	155	1.55	1.55	2.19033	8.40765	11.881	Domain of unknown function (DUF5776)
PF10746.13	155	1.55	1.55	2.19033	8.40765	11.881	Phage holin T7 family, holin superfamily II
PF11319.12	154	1.54	1.54	2.18752	8.35341	11.8657	Type VI secretion system VasI, EvfG, VC_A0118
PF01545.25	154	1.54	1.54	2.18752	8.35341	11.8657	Cation efflux family
[truncated: 8,837 more rows]
