# Supplementary material for: V- and VL-scores unveil viral signatures and origins of protein families
Source: Nat Commun. 2026 Apr 28;17:5828. doi: 10.1038/s41467-026-72028-0 (PMC13332234; doi:10.1038/s41467-026-72028-0)
Supplement: Supplementary file 5 — Supplementary Data 3 [file 41467_2026_72028_MOESM5_ESM.xlsx]

## Sheet: Sheet1
Supplementary Data 3: List of eggNOG annotations along with their V-scores and VL-scores (for hits greater than zero).
Accession	Number of Hits	[Number of Hits]/100	V-score	VL-score	Normalized V-score	Normalized VL-score	Category	Functional Description
COG1783	87814	878.14	10	4.94356	54.2429	26.8153	NT	phage Terminase large subunit
4QAQE	80443	804.43	10	4.90549	54.2429	26.6088	S	Phage integrase family
COG1196	80163	801.63	10	4.90397	54.2429	26.6006	D	nuclear chromosome segregation
arCOG01241	73111	731.11	10	4.86398	54.2429	26.3837	L	Site-specific tyrosine recombinase, which acts by catalyzing the cutting and rejoining of the recombining DNA molecules
4QB5I	72269	722.69	10	4.85895	54.2429	26.3564	S	N-methyltransferase activity
COG4373	62309	623.09	10	4.79455	54.2429	26.007	L	Mu-like prophage FluMu protein gp28
COG4973	60658	606.58	10	4.78289	54.2429	25.9438	D	Belongs to the 'phage' integrase family. XerC subfamily
COG4626	59557	595.57	10	4.77493	54.2429	25.9006	F	Terminase
4QAYV	53753	537.53	10	4.7304	54.2429	25.6591	S	Phage portal protein
COG0863	53637	536.37	10	4.72946	54.2429	25.654	L	Belongs to the N(4) N(6)-methyltransferase family
COG1813	53527	535.27	10	4.72857	54.2429	25.6492	K	peptidyl-tyrosine sulfation
arCOG01242	51652	516.52	10	4.71309	54.2429	25.5652	L	integrase family
arCOG00115	51554	515.54	10	4.71226	54.2429	25.5607	H	methylase
4QAWG	51424	514.24	10	4.71117	54.2429	25.5547	S	DnaB-like helicase C terminal domain
COG0553	50332	503.32	10	4.70184	54.2429	25.5042	L	Transcription regulator that activates transcription by stimulating RNA polymerase (RNAP) recycling in case of stress conditions such as supercoiled DNA or high salt concentrations. Probably acts by releasing the RNAP, when it is trapped or immobilized on tightly supercoiled DNA. Does not activate transcription on linear DNA. Probably not involved in DNA repair
COG4695	49158	491.58	10	4.69159	54.2429	25.4486	N	Portal protein
COG5362	48814	488.14	10	4.68854	54.2429	25.432	L	TIGRFAM Phage
2SGCR	48649	486.49	10	4.68707	54.2429	25.4241	L	DNA methylase
COG0258	48061	480.61	10	4.68179	54.2429	25.3954	L	In addition to polymerase activity, this DNA polymerase exhibits 5'-3' exonuclease activity
COG4653	47740	477.4	10	4.67888	54.2429	25.3796	G	Phage capsid family
COG2189	47301	473.01	10	4.67487	54.2429	25.3579	L	Belongs to the N(4) N(6)-methyltransferase family
arCOG09550	46956	469.56	10	4.67169	54.2429	25.3406	S
4QAKM	46836	468.36	10	4.67058	54.2429	25.3346	S	DNA polymerase family A
COG2521	46833	468.33	10	4.67055	54.2429	25.3344	AJ	methyltransferase
COG1476	46618	466.18	10	4.66855	54.2429	25.3236	K	TRANSCRIPTIONal
COG1041	46061	460.61	10	4.66333	54.2429	25.2953	L	phosphinothricin N-acetyltransferase activity
COG1396	45715	457.15	10	4.66006	54.2429	25.2775	K	sequence-specific DNA binding
4QAIU	44248	442.48	10	4.64589	54.2429	25.2007	S	HNH endonuclease
arCOG00129	43876	438.76	10	4.64223	54.2429	25.1808	H	methylase
COG5410	43724	437.24	10	4.64072	54.2429	25.1726	K	chromosome segregation
2SJ44	43121	431.21	10	4.63469	54.2429	25.1399	S	Phage Terminase
COG3620	42577	425.77	10	4.62918	54.2429	25.11	K	sequence-specific DNA binding
4QBV3	42573	425.73	10	4.62913	54.2429	25.1098	S	Phage Terminase
COG3740	42411	424.11	10	4.62748	54.2429	25.1008	OU	Phage prohead protease, HK97 family
COG0270	42147	421.47	10	4.62477	54.2429	25.0861	L	DNA (cytosine-5-)-methyltransferase activity
4QAIJ	41700	417	10	4.62014	54.2429	25.061	S	C-5 cytosine-specific DNA methylase
COG0749	41516	415.16	10	4.61822	54.2429	25.0505	L	In addition to polymerase activity, this DNA polymerase exhibits 5'-3' exonuclease activity
4QC1Z	40368	403.68	10	4.60604	54.2429	24.9845	S	Terminase-like family
COG1061	40044	400.44	10	4.60254	54.2429	24.9655	L	Type III restriction enzyme res subunit
4QG21	39443	394.43	10	4.59597	54.2429	24.9299	S	Phage terminase large subunit
COG2369	39247	392.47	10	4.59381	54.2429	24.9181	K	cell adhesion
arCOG04157	38559	385.59	10	4.58613	54.2429	24.8765	H	Belongs to the class I-like SAM-binding methyltransferase superfamily. C5-methyltransferase family
KOG0950	38285	382.85	10	4.58303	54.2429	24.8597	L	plastid DNA replication
arCOG00874	37039	370.39	10	4.56866	54.2429	24.7817	L	COG1061 DNA or RNA helicases of superfamily II
COG3598	36913	369.13	10	4.56718	54.2429	24.7737	L	Psort location Cytoplasmic, score
4QGM3	36807	368.07	10	4.56593	54.2429	24.7669	S	oxidoreductase activity
4QFNJ	36451	364.51	10	4.56171	54.2429	24.744	S	intein-mediated protein splicing
4QC5Z	35930	359.3	10	4.55546	54.2429	24.7101	S	Phage Mu protein F like protein
arCOG11109	34620	346.2	10	4.53933	54.2429	24.6226	D	Phage tail tape measure protein TP901
KOG1000	34319	343.19	10	4.53553	54.2429	24.6021	L	annealing helicase activity
arCOG00890	33407	334.07	10	4.52384	54.2429	24.5386	L	PFAM DNA methylase
arCOG00108	33114	331.14	10	4.52001	54.2429	24.5179	L	DNA methylase N-4 N-6
COG2887	32941	329.41	10	4.51774	54.2429	24.5055	L	Belongs to the helicase family. UvrD subfamily
4QH61	32694	326.94	10	4.51447	54.2429	24.4878	S	Terminase-like family
KOG1001	32323	323.23	10	4.50951	54.2429	24.4609	KL	helicase activity
KOG0387	32220	322.2	10	4.50813	54.2429	24.4534	L	histone H2A-H2B dimer displacement
KOG0919	32207	322.07	10	4.50795	54.2429	24.4524	L	tRNA methyltransferase activity
KOG0389	32089	320.89	10	4.50636	54.2429	24.4438	L	helicase activity
4QCWX	31482	314.82	10	4.49806	54.2429	24.3988	S
COG3886	31326	313.26	10	4.4959	54.2429	24.3871	L	PLD-like domain
2RYYW	31179	311.79	10	4.49386	54.2429	24.376	L	C-5 cytosine-specific DNA methylase
2SHR7	30736	307.36	10	4.48765	54.2429	24.3423	S	Phage integrase, N-terminal SAM-like domain
KOG1002	30436	304.36	10	4.48339	54.2429	24.3192	E	pyrimidine dimer repair by nucleotide-excision repair
arCOG07871	30285	302.85	10	4.48123	54.2429	24.3075	L	COG1061 DNA or RNA helicases of superfamily II
KOG4439	29766	297.66	10	4.47372	54.2429	24.2668	E	ATP binding
COG3655	29760	297.6	10	4.47363	54.2429	24.2663	K	Transcriptional regulator
arCOG00871	29565	295.65	10	4.47078	54.2429	24.2508	L	COG0553 Superfamily II DNA RNA helicases, SNF2 family
4QEFV	29362	293.62	10	4.46779	54.2429	24.2346	S	Pfam:Terminase_3C
KOG0385	28975	289.75	10	4.46202	54.2429	24.2033	KL	helicase activity
arCOG00883	28486	284.86	10	4.45463	54.2429	24.1632	L	COG0553 Superfamily II DNA RNA helicases, SNF2 family
4QAU9	28324	283.24	10	4.45215	54.2429	24.1498	S	Single-strand binding protein family
2S3P9	28285	282.85	10	4.45156	54.2429	24.1465	L	C-5 cytosine-specific DNA methylase
KOG0390	28272	282.72	10	4.45136	54.2429	24.1455	L	DNA repair and recombination protein
4QGAG	28200	282	10	4.45025	54.2429	24.1394	S
COG1066	27927	279.27	10	4.44602	54.2429	24.1165	O	DNA-dependent ATPase involved in processing of recombination intermediates, plays a role in repairing DNA breaks. Stimulates the branch migration of RecA-mediated strand transfer reactions, allowing the 3' invading strand to extend heteroduplex DNA faster. Binds ssDNA in the presence of ADP but not other nucleotides, has ATPase activity that is stimulated by ssDNA and various branched DNA structu…
COG5164	27920	279.2	10	4.44592	54.2429	24.1159	K	cell wall organization
COG0629	27799	277.99	10	4.44403	54.2429	24.1057	L	single-stranded DNA binding
4QAVB	27765	277.65	10	4.4435	54.2429	24.1028	S	defense response to bacterium
4QHDM	27607	276.07	10	4.44102	54.2429	24.0894	S	Terminase-like family
2QPKK	27560	275.6	10	4.44028	54.2429	24.0854	L	DNA (cytosine-5-)-methyltransferase activity
COG0740	27319	273.19	10	4.43646	54.2429	24.0647	OU	serine-type endopeptidase activity
COG3747	27125	271.25	10	4.43337	54.2429	24.0479	L	phage terminase small subunit
2QRXQ	27079	270.79	10	4.43263	54.2429	24.0439	L	DnaB-like helicase C terminal domain
COG2932	27073	270.73	10	4.43254	54.2429	24.0434	K	Transcriptional regulator
2SB19	26862	268.62	10	4.42914	54.2429	24.0249	L	Belongs to the class I-like SAM-binding methyltransferase superfamily. C5-methyltransferase family
4QAR1	26766	267.66	10	4.42758	54.2429	24.0165	S	ATPase activity
arCOG09510	26686	266.86	10	4.42628	54.2429	24.0094	C	head morphogenesis protein, SPP1 gp7
4QARF	26048	260.48	10	4.41577	54.2429	23.9524	S	Pfam:Terminase_3C
KOG3544	25959	259.59	10	4.41429	54.2429	23.9444	D	structural constituent of cuticle
2SFHG	25860	258.6	10	4.41263	54.2429	23.9354	S	Phage integrase family
COG3941	25823	258.23	10	4.41201	54.2429	23.932	O	tape measure
COG3772	24683	246.83	10	4.3924	54.2429	23.8256	E	lysozyme
4QAMU	24603	246.03	10	4.39099	54.2429	23.818	S	Baseplate J-like protein
4QGWR	24586	245.86	10	4.39069	54.2429	23.8164	S	Phage terminase large subunit
COG5283	24316	243.16	10	4.38589	54.2429	23.7904	KT	actin binding
arCOG00876	24195	241.95	10	4.38373	54.2429	23.7786	L	PFAM helicase domain protein
4QCW9	24184	241.84	10	4.38353	54.2429	23.7775	S
KOG0298	24165	241.65	10	4.38319	54.2429	23.7757	KL	ATP binding
COG5323	24156	241.56	10	4.38303	54.2429	23.7748	M	Terminase RNaseH-like domain
COG5280	24009	240.09	10	4.38037	54.2429	23.7604	NT	Phage tail tape measure protein TP901
COG4096	23756	237.56	10	4.37577	54.2429	23.7355	L	Type I site-specific restriction-modification system, R (Restriction) subunit and related
2QWN1	23725	237.25	10	4.37521	54.2429	23.7324	S	amyloid-beta clearance
KOG0383	23723	237.23	10	4.37517	54.2429	23.7322	KL	peripheral T cell tolerance induction
4QF5E	23656	236.56	10	4.37394	54.2429	23.7255	S
COG5377	23632	236.32	10	4.3735	54.2429	23.7231	L	YqaJ viral recombinase family
2SBZD	23548	235.48	10	4.37195	54.2429	23.7148	S	HNH endonuclease
arCOG03898	23547	235.47	10	4.37194	54.2429	23.7147	V	COG1403 Restriction endonuclease
KOG3546	23479	234.79	10	4.37068	54.2429	23.7078	L	biological adhesion
4QBSI	23432	234.32	10	4.36981	54.2429	23.7031	S
2QRPC	23413	234.13	10	4.36946	54.2429	23.7012	S	otolin 1
4QBD3	23371	233.71	10	4.36868	54.2429	23.697	S	P22 coat protein - gene protein 5
4QBIH	23247	232.47	10	4.36637	54.2429	23.6844	S	recombinase activity
2S0M8	23243	232.43	10	4.36629	54.2429	23.684	K	Single-strand binding protein family
2QQKQ	23116	231.16	10	4.36391	54.2429	23.6711	S	toll-like receptor 3 signaling pathway
2QT4U	23092	230.92	10	4.36346	54.2429	23.6687	KL	DEAD DEAH box helicase
33AUY	23076	230.76	10	4.36316	54.2429	23.6671	L	HNH endonuclease domain protein
2RUJ1	22964	229.64	10	4.36105	54.2429	23.6556	S	C-5 cytosine-specific DNA methylase
4QAIK	22918	229.18	10	4.36018	54.2429	23.6509	S	bis(5'-nucleosyl)-tetraphosphatase (symmetrical) activity
4QB6G	22910	229.1	10	4.36003	54.2429	23.65	S	Peptidase M15
4QBNM	22808	228.08	10	4.35809	54.2429	23.6395	S	serine-type endopeptidase activity
2S5G6	22789	227.89	10	4.35773	54.2429	23.6376	L	Single-strand binding protein family
4QBFR	22491	224.91	10	4.35201	54.2429	23.6066	S	ERF superfamily
COG3780	22450	224.5	10	4.35122	54.2429	23.6023	L	DNA packaging
2QS5V	22449	224.49	10	4.3512	54.2429	23.6022	S	skeletal system development
COG4951	22222	222.22	10	4.34678	54.2429	23.5782	L	DNA primase small subunit
2T2RB	22207	222.07	10	4.34649	54.2429	23.5766	S	Phage integrase family
arCOG04050	22183	221.83	10	4.34602	54.2429	23.5741	L	Structure-specific nuclease with 5'-flap endonuclease and 5'-3' exonuclease activities involved in DNA replication and repair. During DNA replication, cleaves the 5'-overhanging flap structure that is generated by displacement synthesis when DNA polymerase encounters the 5'-end of a downstream Okazaki fragment. Binds the unpaired 3'-DNA end and kinks the DNA to facilitate 5' cleavage specificity.…
KOG0392	22073	220.73	10	4.34386	54.2429	23.5624	L	helicase activity
COG4570	22018	220.18	10	4.34278	54.2429	23.5565	L	Endonuclease that resolves Holliday junction intermediates made during homologous genetic recombination and DNA repair. Exhibits sequence and structure-selective cleavage of four-way DNA junctions, where it introduces symmetrical nicks in two strands of the same polarity at the 5' side of dinucleotides. Corrects the defects in genetic recombination and DNA repair associated with inactivation of r…
4QAZF	21839	218.39	10	4.33923	54.2429	23.5373	S	Protein of unknwon function (DUF3310)
KOG0384	21616	216.16	10	4.33478	54.2429	23.5131	KL	helicase activity
KOG1015	21494	214.94	10	4.33232	54.2429	23.4997	KL	post-embryonic limb morphogenesis
KOG0386	21470	214.7	10	4.33183	54.2429	23.4971	KL	aortic smooth muscle cell differentiation
arCOG03162	21362	213.62	10	4.32964	54.2429	23.4852	L	resolvase
COG3378	21344	213.44	10	4.32928	54.2429	23.4833	KL	Phage plasmid primase P4 family
33BW7	21300	213	10	4.32838	54.2429	23.4784	S	Protein of unknwon function (DUF3310)
2QVBU	21036	210.36	10	4.32296	54.2429	23.449	S	negative regulation of cell size
4QAR7	20931	209.31	10	4.32079	54.2429	23.4372	S	Phage portal protein, SPP1 Gp6-like
4QBET	20920	209.2	10	4.32056	54.2429	23.436	S	hydrolase activity, acting on ester bonds
2QRFR	20693	206.93	10	4.31582	54.2429	23.4103	S	angiogenesis
2QR35	20651	206.51	10	4.31494	54.2429	23.4055	L	Single-strand binding protein family
330U8	20550	205.5	10	4.31281	54.2429	23.3939	S	PFAM Pathogenesis-related transcriptional factor and ERF protein
COG0305	20413	204.13	10	4.30991	54.2429	23.3782	L	Participates in initiation and elongation during chromosome replication
4QAXX	20371	203.71	10	4.30901	54.2429	23.3733	S	Phage terminase large subunit (GpA)
COG0358	20282	202.82	10	4.30711	54.2429	23.363	L	DNA primase activity
COG1961	20235	202.35	10	4.3061	54.2429	23.3576	L	COG1961 Site-specific recombinases, DNA invertase Pin homologs
2S76I	20124	201.24	10	4.30371	54.2429	23.3446	S	Collagen triple helix repeat (20 copies)
2SDVG	20112	201.12	10	4.30346	54.2429	23.3432	S
4QAQ9	20054	200.54	10	4.3022	54.2429	23.3364	S
4QB9H	19980	199.8	10	4.3006	54.2429	23.3277	S	Intein splicing domain
4QFFG	19913	199.13	10	4.29914	54.2429	23.3198	S	transmembrane transport
COG0616	19782	197.82	10	4.29627	54.2429	23.3042	OU	signal peptide processing
4QF06	19729	197.29	10	4.29511	54.2429	23.2979	S
arCOG07475	19552	195.52	10	4.29119	54.2429	23.2767	K	IrrE N-terminal-like domain
4QAY9	19535	195.35	10	4.29081	54.2429	23.2746	S	hydrolase activity, acting on acid anhydrides
4QBHS	19534	195.34	10	4.29079	54.2429	23.2745	S	DNA metabolic process
2R68F	19534	195.34	10	4.29079	54.2429	23.2745	S	Complement component C1q domain.
COG4397	19511	195.11	10	4.29028	54.2429	23.2717	D	Mu-like prophage major head subunit gpT
COG1111	19489	194.89	10	4.28979	54.2429	23.2691	L	helicase
4QB0C	19396	193.96	10	4.28771	54.2429	23.2578	S	Endodeoxyribonuclease RusA
4QE7J	19316	193.16	10	4.28592	54.2429	23.2481	S
2RRBA	19276	192.76	10	4.28502	54.2429	23.2432	S	Complement component C1q domain.
arCOG00881	19269	192.69	10	4.28486	54.2429	23.2423	L	PLD-like domain
2QSR5	19169	191.69	10	4.2826	54.2429	23.2301	S	EMI domain
arCOG00880	19071	190.71	10	4.28037	54.2429	23.218	L	Type III restriction enzyme, res subunit
2QRST	19022	190.22	10	4.27926	54.2429	23.2119	S	epithelial cell proliferation
2R6QN	19014	190.14	10	4.27907	54.2429	23.2109	L	C-5 cytosine-specific DNA methylase
arCOG00877	18950	189.5	10	4.27761	54.2429	23.203	L	DEAD DEAH box helicase domain protein
KOG1653	18915	189.15	10	4.27681	54.2429	23.1986	L	single-stranded DNA binding
4QAPV	18910	189.1	10	4.27669	54.2429	23.198	S	DNA binding
32XG5	18780	187.8	10	4.2737	54.2429	23.1818	S	PFAM Pathogenesis-related transcriptional factor and ERF
4QCB0	18773	187.73	10	4.27353	54.2429	23.1809	S	nuclease activity
4QFER	18709	187.09	10	4.27205	54.2429	23.1728	S
COG4889	18693	186.93	10	4.27168	54.2429	23.1708	L	helicase
KOG1016	18670	186.7	10	4.27114	54.2429	23.1679	L	ATP binding
4QH25	18661	186.61	10	4.27093	54.2429	23.1668	S	Phage terminase large subunit
COG3108	18627	186.27	10	4.27014	54.2429	23.1625	M	Peptidase M15
COG4723	18613	186.13	10	4.26982	54.2429	23.1607	M	tail assembly
arCOG01403	18549	185.49	10	4.26832	54.2429	23.1526	M	PFAM Glycosyl transferase, group 1
2TGQJ	18440	184.4	10	4.26576	54.2429	23.1387	S	HNH endonuclease
4QAXQ	18260	182.6	10	4.2615	54.2429	23.1156	S	Ribonucleotide reductase, barrel domain
4QB1F	18208	182.08	10	4.26026	54.2429	23.1089	S
4QCXI	18198	181.98	10	4.26002	54.2429	23.1076	K	RNA replicase, beta-chain
KOG0840	18152	181.52	10	4.25892	54.2429	23.1016	OU	serine-type endopeptidase activity
2SHDX	18130	181.3	10	4.2584	54.2429	23.0988	S	Complement component C1q domain.
COG4733	17970	179.7	10	4.25455	54.2429	23.0779	IQ	cellulase activity
COG3728	17937	179.37	10	4.25375	54.2429	23.0736	L	DNA packaging
2T944	17868	178.68	10	4.25208	54.2429	23.0645	S	Phage lysozyme
4QH67	17856	178.56	10	4.25178	54.2429	23.0629	S	Terminase-like family
COG0209	17800	178	10	4.25042	54.2429	23.0555	F	Provides the precursors necessary for DNA synthesis. Catalyzes the biosynthesis of deoxyribonucleotides from the corresponding ribonucleotides
4QHNH	17778	177.78	10	4.24988	54.2429	23.0526	S
4QE7S	17678	176.78	10	4.24743	54.2429	23.0393	S	Phage terminase large subunit
2S6UW	17627	176.27	10	4.24618	54.2429	23.0325	S	Phage lysozyme
2ZG6U	17611	176.11	10	4.24578	54.2429	23.0304	S	Collagen triple helix repeat (20 copies)
4QB6U	17608	176.08	10	4.24571	54.2429	23.03	S	Terminase small subunit
3328X	17530	175.3	10	4.24378	54.2429	23.0195	S
COG0175	17457	174.57	10	4.24197	54.2429	23.0097	EH	sulfate reduction
2QRY3	17393	173.93	10	4.24037	54.2429	23.001	S	negative regulation of metanephric mesenchymal cell migration
4QBSJ	17390	173.9	10	4.2403	54.2429	23.0006	S	DNA primase activity
COG3800	17387	173.87	10	4.24022	54.2429	23.0002	K	Transcriptional regulator
COG3645	17371	173.71	10	4.23982	54.2429	22.998	K	SOS response
315SK	17325	173.25	10	4.23867	54.2429	22.9918	S
4QH10	17269	172.69	10	4.23727	54.2429	22.9842	S
4QFZG	17250	172.5	10	4.23679	54.2429	22.9816	S	Phage terminase large subunit
COG3299	17236	172.36	10	4.23644	54.2429	22.9797	G	homolog of phage Mu protein gp47
COG0537	17201	172.01	10	4.23555	54.2429	22.9749	FG	adenosine 5'-monophosphoramidase activity
2ZE28	17076	170.76	10	4.23239	54.2429	22.9577	S	HNH endonuclease
4QFE9	17066	170.66	10	4.23213	54.2429	22.9563	S
2SG13	17049	170.49	10	4.2317	54.2429	22.954	L	C-5 cytosine-specific DNA methylase
COG5525	17021	170.21	10	4.23099	54.2429	22.9501	L	Phage terminase large subunit (GpA)
30IP0	16997	169.97	10	4.23037	54.2429	22.9468	L	NUMOD4 domain protein
4QCM9	16976	169.76	10	4.22984	54.2429	22.9439	S
32RPD	16948	169.48	10	4.22912	54.2429	22.94	S	Erf family
4QAKE	16750	167.5	10	4.22401	54.2429	22.9123	S	endonuclease activity
318PV	16748	167.48	10	4.22396	54.2429	22.912	L	HNH endonuclease
COG0438	16729	167.29	10	4.22347	54.2429	22.9093	M	transferase activity, transferring glycosyl groups
2Z96S	16631	166.31	10	4.22092	54.2429	22.8955	S	P22 coat protein-protein 5 domain protein
COG3723	16620	166.2	10	4.22063	54.2429	22.8939	L	Recombinational DNA repair protein, rece pathway
4QAUS	16540	165.4	10	4.21854	54.2429	22.8826	S	flavin adenine dinucleotide binding
arCOG01875	16520	165.2	10	4.21801	54.2429	22.8797	K	PFAM ParB domain protein nuclease
32DKM	16486	164.86	10	4.21712	54.2429	22.8749	S	NUMOD4 motif
4QGV9	16329	163.29	10	4.21296	54.2429	22.8523	S	Pfam:Terminase_3C
KOG0388	16299	162.99	10	4.21216	54.2429	22.848	KL	DNA helicase ino80
arCOG00787	16280	162.8	10	4.21165	54.2429	22.8452	L	UvrD REP helicase
COG5511	16213	162.13	10	4.20986	54.2429	22.8355	F	Phage portal protein, lambda family
COG5005	16209	162.09	10	4.20976	54.2429	22.8349	S	Phage virion morphogenesis
4QFZF	16176	161.76	10	4.20887	54.2429	22.8301	S
32T0J	15900	159	10	4.2014	54.2429	22.7896	S
32R10	15865	158.65	10	4.20044	54.2429	22.7844	S	Methyltransferase domain
COG0338	15677	156.77	10	4.19526	54.2429	22.7563	L	D12 class N6 adenine-specific DNA methyltransferase
2QT6K	15647	156.47	10	4.19443	54.2429	22.7518	S	meiotic spindle midzone assembly
4QATB	15586	155.86	10	4.19273	54.2429	22.7426	S	Phosphoadenosine phosphosulfate reductase family
4QCM5	15560	155.6	10	4.19201	54.2429	22.7387	S	Bacteriophage head to tail connecting protein
COG1351	15535	155.35	10	4.19131	54.2429	22.7349	F	Catalyzes the reductive methylation of 2'-deoxyuridine- 5'-monophosphate (dUMP) to 2'-deoxythymidine-5'-monophosphate (dTMP) while utilizing 5,10-methylenetetrahydrofolate (mTHF) as the methyl donor, and NAD(P)H and FADH(2) as the reductant
COG1006	15514	155.14	10	4.19072	54.2429	22.7317	P	Multisubunit Na H antiporter MnhC subunit
4QFP5	15507	155.07	10	4.19053	54.2429	22.7306	S
arCOG11113	15468	154.68	10	4.18943	54.2429	22.7247	K	TIGRFAM ParB RepB Spo0J family partition protein
4QBHW	15449	154.49	10	4.1889	54.2429	22.7218	S
COG0514	15435	154.35	10	4.18851	54.2429	22.7197	L	ATP-dependent DNA helicase (RecQ)
COG0610	15412	154.12	10	4.18786	54.2429	22.7162	L	Subunit R is required for both nuclease and ATPase activities, but not for modification
arCOG01311	15304	153.04	10	4.1848	54.2429	22.6996	OU	signal peptide peptidase SppA, 36K type
COG0513	15151	151.51	10	4.18044	54.2429	22.6759	L	Belongs to the DEAD box helicase family
2TAAX	15101	151.01	10	4.17901	54.2429	22.6681	S
arCOG03145	15074	150.74	10	4.17823	54.2429	22.6639	L	Possesses two activities a DNA synthesis (polymerase) and an exonucleolytic activity that degrades single-stranded DNA in the 3'- to 5'-direction. Has a template-primer preference which is characteristic of a replicative DNA polymerase
arCOG01411	15020	150.2	10	4.17667	54.2429	22.6555	M	PFAM Glycosyl transferases group 1
32YWU	15011	150.11	10	4.17641	54.2429	22.6541	L	HNH endonuclease
4QED6	15007	150.07	10	4.17629	54.2429	22.6534	S
309HC	14920	149.2	10	4.17377	54.2429	22.6397	L	HNH endonuclease
2QUW0	14800	148	10	4.17026	54.2429	22.6207	U	positive regulation of cholesterol storage
arCOG06914	14740	147.4	10	4.1685	54.2429	22.6111	S	Phage plasmid primase, P4
30IJX	14707	147.07	10	4.16752	54.2429	22.6059	L	HNH endonuclease
33CUC	14671	146.71	10	4.16646	54.2429	22.6001	K	Cro/C1-type HTH DNA-binding domain
4QAXN	14670	146.7	10	4.16643	54.2429	22.5999	S	D12 class N6 adenine-specific DNA methyltransferase
COG3837	14668	146.68	10	4.16637	54.2429	22.5996	K	Cupin domain
arCOG04276	14651	146.51	10	4.16587	54.2429	22.5969	F	Catalyzes the reduction of ribonucleotides to deoxyribonucleotides. May function to provide a pool of deoxyribonucleotide precursors for DNA repair during oxygen limitation and or for immediate growth after restoration of oxygen
32SBG	14634	146.34	10	4.16536	54.2429	22.5941	S
arCOG03713	14631	146.31	10	4.16527	54.2429	22.5937	F	Catalyzes the reduction of ribonucleotides to deoxyribonucleotides. May function to provide a pool of deoxyribonucleotide precursors for DNA repair during oxygen limitation and or for immediate growth after restoration of oxygen
arCOG03158	14559	145.59	10	4.16313	54.2429	22.582	L	Releases the supercoiling and torsional tension of DNA, which is introduced during the DNA replication and transcription, by transiently cleaving and rejoining one strand of the DNA duplex. Introduces a single-strand break via transesterification at a target site in duplex DNA. The scissile phosphodiester is attacked by the catalytic tyrosine of the enzyme, resulting in the formation of a DNA-(5'…
4QAZ6	14556	145.56	10	4.16304	54.2429	22.5816	S	Phage tail sheath protein
4QAZJ	14549	145.49	10	4.16283	54.2429	22.5804	S	Phage portal protein, lambda family
arCOG03151	14537	145.37	10	4.16247	54.2429	22.5785	L	Function in general translation initiation by promoting the binding of the formylmethionine-tRNA to ribosomes. Seems to function along with eIF-2
2SGT2	14482	144.82	10	4.16083	54.2429	22.5695	S
COG3500	14476	144.76	10	4.16065	54.2429	22.5686	L	Late control gene D protein
2Z7II	14421	144.21	10	4.159	54.2429	22.5596	S	P22 coat protein - gene protein 5
arCOG01883	14370	143.7	10	4.15746	54.2429	22.5513	F	Catalyzes the reductive methylation of 2'-deoxyuridine- 5'-monophosphate (dUMP) to 2'-deoxythymidine-5'-monophosphate (dTMP) while utilizing 5,10-methylenetetrahydrofolate (mTHF) as the methyl donor, and NADPH and FADH(2) as the reductant
2RRG5	14350	143.5	10	4.15685	54.2429	22.548	L	DNA (cytosine-5-)-methyltransferase activity
COG0847	14330	143.3	10	4.15625	54.2429	22.5447	L	DNA polymerase III is a complex, multichain enzyme responsible for most of the replicative synthesis in bacteria. The epsilon subunit contain the editing function and is a proofreading 3'-5' exonuclease
4QB40	14308	143.08	10	4.15558	54.2429	22.5411	S	DNA polymerase family B
4QBP3	14271	142.71	10	4.15445	54.2429	22.535	S	PDDEXK-like domain of unknown function (DUF3799)
arCOG01385	14221	142.21	10	4.15293	54.2429	22.5267	M	COG0463 Glycosyltransferases involved in cell wall biogenesis
COG0464	14207	142.07	10	4.1525	54.2429	22.5244	O	growth
4QCM6	14158	141.58	10	4.151	54.2429	22.5162	S	actin binding
COG4722	14124	141.24	10	4.14996	54.2429	22.5106	D	phage tail
30IHU	14123	141.23	10	4.14993	54.2429	22.5104	S	Protein of unknwon function (DUF3310)
33E85	14023	140.23	10	4.14684	54.2429	22.4937	S	Collagen triple helix repeat (20 copies)
4QFF1	14013	140.13	10	4.14653	54.2429	22.492	S
arCOG01381	13983	139.83	10	4.1456	54.2429	22.4869	M	PFAM Glycosyl transferase family 2
COG5518	13946	139.46	10	4.14445	54.2429	22.4807	S	Phage portal protein
30I8Q	13931	139.31	10	4.14398	54.2429	22.4782	S	Protein of unknwon function (DUF3310)
COG1204	13882	138.82	10	4.14245	54.2429	22.4699	L	response to ionizing radiation
4QAQF	13865	138.65	10	4.14192	54.2429	22.467	S	Terminase-like family
KOG0354	13836	138.36	10	4.14101	54.2429	22.462	L	helicase activity
4QCFA	13830	138.3	10	4.14082	54.2429	22.461	S	coenzyme binding
33A3F	13806	138.06	10	4.14007	54.2429	22.4569	L	HNH endonuclease
3036R	13780	137.8	10	4.13925	54.2429	22.4525	L	YqaJ-like viral recombinase domain
2QT82	13769	137.69	10	4.1389	54.2429	22.4506	L	Type III restriction enzyme, res subunit
30J9W	13746	137.46	10	4.13818	54.2429	22.4467	L	NUMOD4 motif
COG3948	13655	136.55	10	4.13529	54.2429	22.431	E	Baseplate J-like protein
32GT6	13649	136.49	10	4.1351	54.2429	22.43	S	PFAM ERF family protein
4QGGQ	13615	136.15	10	4.13402	54.2429	22.4241	S
2S871	13611	136.11	10	4.13389	54.2429	22.4234	L	Arm DNA-binding domain
2Z9EN	13586	135.86	10	4.13309	54.2429	22.4191	L	PDDEXK-like domain of unknown function (DUF3799)
COG3497	13579	135.79	10	4.13287	54.2429	22.4179	M	tail sheath protein
2ZEJD	13539	135.39	10	4.13159	54.2429	22.4109	S
KOG0747	13489	134.89	10	4.12998	54.2429	22.4022	M	dTDP-glucose 4,6-dehydratase activity
COG3617	13438	134.38	10	4.12833	54.2429	22.3933	K	BRO family, N-terminal domain
30IG6	13381	133.81	10	4.12649	54.2429	22.3833	L	HNH endonuclease
COG0756	13380	133.8	10	4.12646	54.2429	22.3831	F	dUTP diphosphatase activity
2Z7XJ	13374	133.74	10	4.12626	54.2429	22.382	S	Bacteriophage head to tail connecting protein
33ART	13341	133.41	10	4.12519	54.2429	22.3762	S	YopX protein
335QX	13328	133.28	10	4.12476	54.2429	22.3739	S
4QAR6	13322	133.22	10	4.12457	54.2429	22.3729	L	dUTP diphosphatase activity
30IJM	13320	133.2	10	4.1245	54.2429	22.3725	L	HNH endonuclease
2Z8C1	13317	133.17	10	4.12441	54.2429	22.372	S	P22 coat protein - gene protein 5
arCOG01376	13254	132.54	10	4.12235	54.2429	22.3608	M	NAD-dependent epimerase dehydratase
4QB53	13231	132.31	10	4.12159	54.2429	22.3567	S
32MNQ	13227	132.27	10	4.12146	54.2429	22.356	S	NUMOD4 motif
arCOG01383	13216	132.16	10	4.1211	54.2429	22.354	M	PFAM Glycosyl transferase family 2
COG1087	13206	132.06	10	4.12077	54.2429	22.3523	M	Belongs to the NAD(P)-dependent epimerase dehydratase family
30JBV	13156	131.56	10	4.11912	54.2429	22.3433	S	Protein of unknwon function (DUF3310)
COG0417	13146	131.46	10	4.11879	54.2429	22.3415	L	DNA replication proofreading
arCOG03416	13142	131.42	10	4.11866	54.2429	22.3408	L	PFAM D12 class N6 adenine-specific DNA methyltransferase
KOG1371	13127	131.27	10	4.11817	54.2429	22.3381	M	racemase and epimerase activity, acting on carbohydrates and derivatives
KOG2373	13099	130.99	10	4.11724	54.2429	22.3331	J	mitochondrial DNA replication
338R3	13075	130.75	10	4.11644	54.2429	22.3288	L	NUMOD3 motif (2 copies)
arCOG01410	13074	130.74	10	4.11641	54.2429	22.3286	M	Glycosyltransferase
COG5281	13071	130.71	10	4.11631	54.2429	22.3281	D	sister chromatid segregation
arCOG01372	13032	130.32	10	4.11501	54.2429	22.321	M	Polysaccharide biosynthesis protein
33AXK	12993	129.93	10	4.11371	54.2429	22.314	S	Bacteriophage HK97-gp10, putative tail-component
4QFEB	12961	129.61	10	4.11264	54.2429	22.3081	S
KOG0351	12933	129.33	10	4.1117	54.2429	22.3031	L	four-way junction helicase activity
4QC7Q	12932	129.32	10	4.11167	54.2429	22.3029	S
COG1484	12925	129.25	10	4.11143	54.2429	22.3016	L	DNA-dependent DNA replication
4QAXV	12839	128.39	10	4.10853	54.2429	22.2859	S	YopX protein
318PU	12800	128	10	4.10721	54.2429	22.2787	L	HNH endonuclease
4QBU2	12792	127.92	10	4.10694	54.2429	22.2772	S	IstB-like ATP binding protein
COG1088	12785	127.85	10	4.1067	54.2429	22.2759	M	dTDP-glucose 4,6-dehydratase activity
KOG1430	12774	127.74	10	4.10633	54.2429	22.2739	GM	3-beta-hydroxy-delta5-steroid dehydrogenase activity
3308F	12774	127.74	10	4.10633	54.2429	22.2739	S	Protein of unknwon function (DUF3310)
308VJ	12744	127.44	10	4.10531	54.2429	22.2684	S
COG0210	12643	126.43	10	4.10185	54.2429	22.2496	L	DNA helicase
COG1216	12630	126.3	10	4.1014	54.2429	22.2472	V	Glycosyl transferase, family 2
30IC1	12624	126.24	10	4.1012	54.2429	22.2461	L	NUMOD4 motif
COG1121	12611	126.11	10	4.10075	54.2429	22.2437	P	(ABC) transporter
arCOG00073	12590	125.9	10	4.10003	54.2429	22.2397	C	Phosphoadenosine phosphosulfate reductase
33BZ7	12580	125.8	10	4.09968	54.2429	22.2379	S	DNA packaging
4QFNI	12552	125.52	10	4.09871	54.2429	22.2326	S	Capsid protein (F protein)
2Z8BQ	12542	125.42	10	4.09837	54.2429	22.2307	S
COG1203	12514	125.14	10	4.0974	54.2429	22.2255	L	CRISPR-associated helicase, Cas3
30K7X	12507	125.07	10	4.09715	54.2429	22.2242	S	HNH endonuclease
COG0234	12478	124.78	10	4.09614	54.2429	22.2187	O	Binds to Cpn60 in the presence of Mg-ATP and suppresses the ATPase activity of the latter
arCOG00801	12464	124.64	10	4.09566	54.2429	22.216	L	UvrD REP helicase
4QB9S	12449	124.49	10	4.09513	54.2429	22.2132	S	Phage major capsid protein E
arCOG00872	12404	124.04	10	4.09356	54.2429	22.2047	L	DEAD DEAH box helicase domain protein
arCOG04468	12364	123.64	10	4.09216	54.2429	22.1971	M	epimerase dehydratase
COG4383	12358	123.58	10	4.09195	54.2429	22.1959	L	Mu-like prophage protein gp29
4QESW	12332	123.32	10	4.09103	54.2429	22.191	S
KOG1429	12326	123.26	10	4.09082	54.2429	22.1898	GM	UDP-glucuronate decarboxylase activity
4QC2T	12298	122.98	10	4.08983	54.2429	22.1845	S
arCOG01369	12296	122.96	10	4.08976	54.2429	22.1841	M	NAD-dependent epimerase dehydratase
4QES4	12287	122.87	10	4.08945	54.2429	22.1823	S
COG0297	12256	122.56	10	4.08835	54.2429	22.1764	G	glycogen (starch) synthase activity
2Z9DD	12209	122.09	10	4.08668	54.2429	22.1673	S	Phage P22-like portal protein
4QB12	12205	122.05	10	4.08654	54.2429	22.1666	S	Phage head-tail joining protein
4QCRD	12177	121.77	10	4.08554	54.2429	22.1612	S
33A1Y	12171	121.71	10	4.08533	54.2429	22.16	S	HNH endonuclease
333QI	12170	121.7	10	4.08529	54.2429	22.1598	S	HNH endonuclease
336AX	12161	121.61	10	4.08497	54.2429	22.1581	L	YqaJ-like viral recombinase domain
2SXEN	12154	121.54	10	4.08472	54.2429	22.1567	S
KOG0344	12136	121.36	10	4.08408	54.2429	22.1532	L	helicase activity
arCOG04627	12120	121.2	10	4.0835	54.2429	22.1501	GM	Catalyzes the two-step NADP-dependent conversion of GDP- 4-dehydro-6-deoxy-D-mannose to GDP-fucose, involving an epimerase and a reductase reaction
2R9YJ	12115	121.15	10	4.08332	54.2429	22.1491	S	Collagen triple helix repeat (20 copies)
4QDQX	12107	121.07	10	4.08304	54.2429	22.1476	S
COG5293	12103	121.03	10	4.08289	54.2429	22.1468	M	efflux transmembrane transporter activity
COG5614	12091	120.91	10	4.08246	54.2429	22.1445	S	head-tail adaptor
2SZVV	12083	120.83	10	4.08217	54.2429	22.1429	S
arCOG10307	12061	120.61	10	4.08138	54.2429	22.1386	S	Baseplate J family protein
33AWF	12053	120.53	10	4.0811	54.2429	22.137	S
COG4540	12052	120.52	10	4.08106	54.2429	22.1369	L	Baseplate assembly protein
2R2C0	12040	120.4	10	4.08063	54.2429	22.1345	S	positive regulation of cell-substrate adhesion
32FU7	11952	119.52	10	4.07744	54.2429	22.1172	S	HNH endonuclease
2S3PU	11921	119.21	10	4.07631	54.2429	22.1111	K	ParB-like nuclease domain
32XHK	11919	119.19	10	4.07624	54.2429	22.1107	S
arCOG01371	11798	117.98	10	4.07181	54.2429	22.0867	M	dTDP-Glucose 4,6-dehydratase
2QQI3	11797	117.97	10	4.07177	54.2429	22.0865	V	HNH endonuclease
4QFT6	11790	117.9	10	4.07151	54.2429	22.0851	S
4QBY0	11783	117.83	10	4.07126	54.2429	22.0837	S	UvrD-like helicase C-terminal domain
arCOG00798	11780	117.8	10	4.07115	54.2429	22.0831	L	PFAM UvrD REP helicase
2ZWQE	11713	117.13	10	4.06867	54.2429	22.0696	S	Phage protein, HK97 gp10 family
4QC5D	11707	117.07	10	4.06845	54.2429	22.0684	S	Protein of unknown function (DUF2800)
4QAM2	11706	117.06	10	4.06841	54.2429	22.0682	S	catalytic activity
COG0535	11653	116.53	10	4.06644	54.2429	22.0575	I	radical SAM domain protein
COG0593	11640	116.4	10	4.06595	54.2429	22.0549	L	it binds specifically double-stranded DNA at a 9 bp consensus (dnaA box) 5'-TTATC CA A CA A-3'. DnaA binds to ATP and to acidic phospholipids
KOG3370	11635	116.35	10	4.06577	54.2429	22.0539	F	dUTP metabolic process
30IC4	11570	115.7	10	4.06333	54.2429	22.0407	S	Phage gp6-like head-tail connector protein
2Z7Z6	11529	115.29	10	4.06179	54.2429	22.0323	S	Phage portal protein, SPP1 family
4QC24	11492	114.92	10	4.0604	54.2429	22.0248	S
337Y3	11453	114.53	10	4.05892	54.2429	22.0168	S
2ZC7X	11429	114.29	10	4.05801	54.2429	22.0118	S	P22 coat protein - gene protein 5
KOG0391	11418	114.18	10	4.05759	54.2429	22.0095	KL	helicase activity
32QYM	11414	114.14	10	4.05744	54.2429	22.0087	S
COG1222	11404	114.04	10	4.05706	54.2429	22.0067	O	aaa ATPase
32Y69	11382	113.82	10	4.05622	54.2429	22.0021	S	VRR-NUC domain
33U4N	11373	113.73	10	4.05588	54.2429	22.0002	S	Capsid protein (F protein)
COG0451	11333	113.33	10	4.05434	54.2429	21.9919	GM	ADP-glyceromanno-heptose 6-epimerase activity
4QG92	11328	113.28	10	4.05415	54.2429	21.9909	S
arCOG00938	11327	113.27	10	4.05411	54.2429	21.9907	P	PFAM Radical SAM domain protein
2R7B6	11299	112.99	10	4.05304	54.2429	21.9849	S	YqaJ-like viral recombinase domain
319VU	11293	112.93	10	4.05281	54.2429	21.9836	S
2RZB8	11243	112.43	10	4.05088	54.2429	21.9732	S
KOG1836	11183	111.83	10	4.04856	54.2429	21.9606	O	biological adhesion
2Z8ZR	11166	111.66	10	4.0479	54.2429	21.957	S
4QCX5	11160	111.6	10	4.04766	54.2429	21.9557	S	Glycosyl hydrolase 108
COG1074	11151	111.51	10	4.04731	54.2429	21.9538	L	ATP-dependent DNA helicase activity
COG3926	11147	111.47	10	4.04716	54.2429	21.953	NU	Glycosyl hydrolase 108
COG1091	11146	111.46	10	4.04712	54.2429	21.9528	M	dTDP-4-dehydrorhamnose reductase activity
33B0P	11138	111.38	10	4.04681	54.2429	21.9511	S
2QR6U	11102	111.02	10	4.0454	54.2429	21.9434	S	DNA (cytosine-5-)-methyltransferase activity, acting on CpN substrates
33IYZ	11086	110.86	10	4.04477	54.2429	21.94	K	Helix-turn-helix
309QE	11071	110.71	10	4.04419	54.2429	21.9368	S
33H1I	11023	110.23	10	4.0423	54.2429	21.9266	S
4QASV	10999	109.99	10	4.04135	54.2429	21.9215	S	recA bacterial DNA recombination protein
arCOG01367	10965	109.65	10	4.04001	54.2429	21.9142	M	dTDP-4-dehydrorhamnose reductase
2RZM2	10946	109.46	10	4.03926	54.2429	21.9101	S	complement activation, classical pathway
2QSM1	10940	109.4	10	4.03902	54.2429	21.9088	O	ferritin receptor activity
COG3179	10888	108.88	10	4.03695	54.2429	21.8976	Q	chitinase
30IDW	10853	108.53	10	4.03555	54.2429	21.89	L	YqaJ-like viral recombinase domain
COG0817	10804	108.04	10	4.03358	54.2429	21.8793	L	Nuclease that resolves Holliday junction intermediates in genetic recombination. Cleaves the cruciform structure in supercoiled DNA by nicking to strands with the same polarity at sites symmetrically opposed at the junction in the homologous arms and leaves a 5'-terminal phosphate and a 3'-terminal hydroxyl group
arCOG03154	10802	108.02	10	4.0335	54.2429	21.8789	L	Produces ATP from ADP in the presence of a proton gradient across the membrane. The archaeal alpha chain is a catalytic subunit
arCOG03146	10717	107.17	10	4.03007	54.2429	21.8603	L	Possesses two activities a DNA synthesis (polymerase) and an exonucleolytic activity that degrades single-stranded DNA in the 3'- to 5'-direction. Has a template-primer preference which is characteristic of a replicative DNA polymerase
30Z9E	10701	107.01	10	4.02942	54.2429	21.8568	S
2S2X9	10686	106.86	10	4.02882	54.2429	21.8535	S	Complement component C1q domain.
COG1280	10674	106.74	10	4.02833	54.2429	21.8508	E	lysine exporter protein (LysE YggA)
arCOG00368	10654	106.54	10	4.02751	54.2429	21.8464	L	Part of the Rad50 Mre11 complex, which is involved in the early steps of DNA double-strand break (DSB) repair. The complex may facilitate opening of the processed DNA ends to aid in the recruitment of HerA and NurA. Rad50 controls the balance between DNA end bridging and DNA resection via ATP-dependent structural rearrangements of the Rad50 Mre11 complex
COG3751	10639	106.39	10	4.0269	54.2429	21.8431	O	2OG-Fe(II) oxygenase superfamily
4QAKZ	10627	106.27	10	4.02641	54.2429	21.8404	S	N-acetyltransferase activity
2SRAF	10615	106.15	10	4.02592	54.2429	21.8378	F	Thymidylate synthase complementing protein
COG4197	10595	105.95	10	4.0251	54.2429	21.8333	K	protein conserved in bacteria, prophage-related
arCOG01373	10587	105.87	10	4.02477	54.2429	21.8315	M	Catalyzes the conversion of GDP-D-mannose to GDP-4- dehydro-6-deoxy-D-mannose
COG0714	10532	105.32	10	4.02251	54.2429	21.8193	KLT	Associated with various cellular activities
30W4N	10479	104.79	10	4.02032	54.2429	21.8074	S	YopX protein
COG3628	10460	104.6	10	4.01953	54.2429	21.8031	L	GPW Gp25 family protein
arCOG01863	10454	104.54	10	4.01928	54.2429	21.8018	K	transcription factor, homolog of eukaryotic MBF1
2QPXS	10434	104.34	10	4.01845	54.2429	21.7972	L	nucleotidyltransferase activity
2QSRN	10433	104.33	10	4.01841	54.2429	21.797	S	Chaperone of endosialidase
2ZAVR	10382	103.82	10	4.01628	54.2429	21.7855	S
2TAYV	10370	103.7	10	4.01578	54.2429	21.7828	S	Caudovirales tail fibre assembly protein, lambda gpK
COG1743	10358	103.58	10	4.01528	54.2429	21.78	L	DNA methylAse
COG1191	10357	103.57	10	4.01523	54.2429	21.7798	K	sigma factor activity
2Z8DD	10341	103.41	10	4.01456	54.2429	21.7762	S
30HPS	10335	103.35	10	4.01431	54.2429	21.7748	S	Phage gp6-like head-tail connector protein
COG2227	10309	103.09	10	4.01322	54.2429	21.7689	H	3-demethylubiquinone-9 3-O-methyltransferase activity
arCOG01407	10280	102.8	10	4.01199	54.2429	21.7622	M	COG0438 Glycosyltransferase
4QBS6	10261	102.61	10	4.01119	54.2429	21.7579	S	Phage terminase, small subunit
COG5301	10247	102.47	10	4.0106	54.2429	21.7546	G	cellulose 1,4-beta-cellobiosidase activity
COG2176	10237	102.37	10	4.01017	54.2429	21.7523	L	DNA-directed DNA polymerase activity
KOG1433	10235	102.35	10	4.01009	54.2429	21.7519	L	recombinase activity
33VBW	10219	102.19	10	4.00941	54.2429	21.7482	S	Terminase RNaseH-like domain
arCOG07935	10215	102.15	10	4.00924	54.2429	21.7473	S	ParB-like nuclease domain
KOG1112	10187	101.87	10	4.00805	54.2429	21.7408	F	ribonucleoside-diphosphate reductase activity
30K7Q	10172	101.72	10	4.00741	54.2429	21.7373	S
COG0420	10168	101.68	10	4.00724	54.2429	21.7364	L	3'-5' exonuclease activity
33KCM	10137	101.37	10	4.00591	54.2429	21.7292	S
2Z7T2	10084	100.84	10	4.00363	54.2429	21.7169	S	AAA domain
4QGS7	10072	100.72	10	4.00312	54.2429	21.7141	S	Terminase-like family
33DUZ	10060	100.6	10	4.0026	54.2429	21.7113	S	Bacteriophage HK97-gp10, putative tail-component
COG4220	10011	100.11	10	4.00048	54.2429	21.6998	L	transposase activity
4QBFN	10011	100.11	10	4.00048	54.2429	21.6998	S	Phage stabilisation protein
32V6V	9997	99.97	10	3.99987	54.2429	21.6965	S
COG1694	9964	99.64	10	3.99843	54.2429	21.6887	FG	Mazg nucleotide pyrophosphohydrolase
2S0EV	9949	99.49	10	3.99778	54.2429	21.6851	L	DNA primase catalytic core, N-terminal domain
KOG0331	9947	99.47	10	3.99769	54.2429	21.6846	L	helicase activity
2ZDSP	9945	99.45	10	3.9976	54.2429	21.6842	S
32SQ7	9923	99.23	10	3.99664	54.2429	21.679	S	Erf family
32YS4	9908	99.08	10	3.99599	54.2429	21.6754	K	Helix-turn-helix domain
COG2944	9897	98.97	10	3.9955	54.2429	21.6728	K	sequence-specific DNA binding
2S45Q	9863	98.63	10	3.99401	54.2429	21.6647	S	D5 N terminal like
COG5442	9830	98.3	10	3.99255	54.2429	21.6568	N	Flagellar protein FlaF
340MS	9826	98.26	10	3.99238	54.2429	21.6558	L
2Z836	9813	98.13	10	3.9918	54.2429	21.6527	S	Family of unknown function (DUF5309)
4QBMX	9767	97.67	10	3.98976	54.2429	21.6416	S	Pfam:Tube
arCOG00202	9758	97.58	10	3.98936	54.2429	21.6395	P	ABC-type cobalt transport system ATPase component
33CID	9741	97.41	10	3.9886	54.2429	21.6353	S	VRR-NUC domain
arCOG11414	9737	97.37	10	3.98843	54.2429	21.6344	S	Phage tail sheath protein
2QT1U	9737	97.37	10	3.98843	54.2429	21.6344	S	protein heterotrimerization
33S42	9724	97.24	10	3.98784	54.2429	21.6312	S
2QRRC	9706	97.06	10	3.98704	54.2429	21.6269	L	reductase
32DPK	9688	96.88	10	3.98623	54.2429	21.6225	S
COG1089	9687	96.87	10	3.98619	54.2429	21.6223	M	Catalyzes the conversion of GDP-D-mannose to GDP-4- dehydro-6-deoxy-D-mannose
COG3344	9676	96.76	10	3.9857	54.2429	21.6196	L	reverse transcriptase
32U0J	9672	96.72	10	3.98552	54.2429	21.6186	S
2QQZZ	9652	96.52	10	3.98462	54.2429	21.6137	S
4QBNJ	9650	96.5	10	3.98453	54.2429	21.6132	S
4QBUC	9639	96.39	10	3.98403	54.2429	21.6105	S
32ZCW	9621	96.21	10	3.98322	54.2429	21.6061	S
COG1793	9619	96.19	10	3.98313	54.2429	21.6057	L	dna ligase
KOG4295	9605	96.05	10	3.9825	54.2429	21.6022	U	serine-type endopeptidase inhibitor activity
arCOG04818	9603	96.03	10	3.98241	54.2429	21.6017	KL	helicase
2ZPHS	9599	95.99	10	3.98223	54.2429	21.6008	S	Collagen triple helix repeat (20 copies)
KOG0701	9589	95.89	10	3.98177	54.2429	21.5983	K	ribonuclease III activity
COG4717	9583	95.83	10	3.9815	54.2429	21.5968	Q	serine-type aminopeptidase activity
COG1974	9574	95.74	10	3.98109	54.2429	21.5946	K	Represses a number of genes involved in the response to DNA damage (SOS response), including recA and lexA. In the presence of single-stranded DNA, RecA interacts with LexA causing an autocatalytic cleavage which disrupts the DNA-binding part of LexA, leading to derepression of the SOS regulon and eventually DNA repair
arCOG11199	9565	95.65	10	3.98068	54.2429	21.5924	S	portal protein
COG1030	9529	95.29	10	3.97905	54.2429	21.5835	O	water channel activity
4QARC	9528	95.28	10	3.979	54.2429	21.5833	S
4QAUT	9504	95.04	10	3.97791	54.2429	21.5773	S	DNA ligase (ATP) activity
2ZA3C	9503	95.03	10	3.97786	54.2429	21.5771	L	HNH endonuclease
2QT36	9489	94.89	10	3.97722	54.2429	21.5736	L	DNA (cytosine-5-)-methyltransferase activity
2SNZR	9484	94.84	10	3.97699	54.2429	21.5724	S	Domain of unknown function (DUF1983)
2ZAS3	9478	94.78	10	3.97672	54.2429	21.5709	L	YqaJ-like viral recombinase domain
2RUDW	9476	94.76	10	3.97663	54.2429	21.5704	S
COG1327	9456	94.56	10	3.97571	54.2429	21.5654	K	Negatively regulates transcription of bacterial ribonucleotide reductase nrd genes and operons by binding to NrdR- boxes
2Z7YN	9442	94.42	10	3.97506	54.2429	21.5619	S
33F5M	9436	94.36	10	3.97479	54.2429	21.5604	S
COG2842	9426	94.26	10	3.97433	54.2429	21.5579	L	Transposition protein
339K8	9411	94.11	10	3.97364	54.2429	21.5542	L	GIY-YIG type nucleases (URI domain)
COG5545	9405	94.05	10	3.97336	54.2429	21.5527	K	protein tyrosine phosphatase activity
3398W	9390	93.9	10	3.97267	54.2429	21.5489	L	Recombination endonuclease VII
33WQ8	9320	93.2	10	3.96942	54.2429	21.5313	S
KOG0353	9310	93.1	10	3.96895	54.2429	21.5287	L	four-way junction helicase activity
COG1195	9300	93	10	3.96848	54.2429	21.5262	L	it is required for DNA replication and normal SOS inducibility. RecF binds preferentially to single-stranded, linear DNA. It also seems to bind ATP
32X4I	9296	92.96	10	3.9683	54.2429	21.5252	S
COG3567	9279	92.79	10	3.9675	54.2429	21.5209	F	Phage-associated protein, HI1409 family
4QETC	9278	92.78	10	3.96745	54.2429	21.5206	S
COG4725	9241	92.41	10	3.96572	54.2429	21.5112	KT	Belongs to the MT-A70-like family
COG1112	9238	92.38	10	3.96558	54.2429	21.5104	L	Superfamily I DNA and RNA helicases and helicase subunits
arCOG06423	9197	91.97	10	3.96365	54.2429	21.5	L	intein-mediated protein splicing
3004J	9185	91.85	10	3.96308	54.2429	21.4969	S	Phage gp6-like head-tail connector protein
COG5437	9178	91.78	10	3.96275	54.2429	21.4951	N	major tail protein TP901-1 family
309P3	9166	91.66	10	3.96218	54.2429	21.492	S
COG0507	9154	91.54	10	3.96161	54.2429	21.4889	L	A helicase nuclease that prepares dsDNA breaks (DSB) for recombinational DNA repair. Binds to DSBs and unwinds DNA via a highly rapid and processive ATP-dependent bidirectional helicase activity. Unwinds dsDNA until it encounters a Chi (crossover hotspot instigator) sequence from the 3' direction. Cuts ssDNA a few nucleotides 3' to the Chi site. The properties and activities of the enzyme are cha…
333VE	9135	91.35	10	3.96071	54.2429	21.484	S	PDDEXK-like domain of unknown function (DUF3799)
4QB1K	9134	91.34	10	3.96066	54.2429	21.4838	S	Gene 25-like lysozyme
319N0	9134	91.34	10	3.96066	54.2429	21.4838	S	Phage gp6-like head-tail connector protein
COG2230	9131	91.31	10	3.96052	54.2429	21.483	M	cyclopropane-fatty-acyl-phospholipid synthase
32D7D	9114	91.14	10	3.95971	54.2429	21.4786	S	NUMOD4 motif
COG4643	9110	91.1	10	3.95952	54.2429	21.4776	P	DNA integration
4QBCW	9109	91.09	10	3.95947	54.2429	21.4773	S	Phage gp6-like head-tail connector protein
336U7	9109	91.09	10	3.95947	54.2429	21.4773	S
31610	9096	90.96	10	3.95885	54.2429	21.474	S	Phage gp6-like head-tail connector protein
2QSK2	9086	90.86	10	3.95837	54.2429	21.4714	S	positive regulation of adiponectin secretion
4QF7H	9077	90.77	10	3.95794	54.2429	21.469	S
COG1898	9069	90.69	10	3.95756	54.2429	21.467	M	dTDP-4-dehydrorhamnose 3,5-epimerase activity
arCOG01171	9065	90.65	10	3.95737	54.2429	21.4659	T	Circadian clock protein KaiC
KOG3317	9055	90.55	10	3.95689	54.2429	21.4633	C	cotranslational protein targeting to membrane
COG0739	9054	90.54	10	3.95684	54.2429	21.4631	M	heme binding
32Y88	9041	90.41	10	3.95622	54.2429	21.4597	S	VRR-NUC domain protein
2QSF6	9031	90.31	10	3.95574	54.2429	21.4571	L	5'-3' exonuclease, N-terminal resolvase-like domain
32WK1	9023	90.23	10	3.95535	54.2429	21.455	S	PDDEXK-like domain of unknown function (DUF3799)
2Z7ZE	9023	90.23	10	3.95535	54.2429	21.455	S
2T1W5	9021	90.21	10	3.95525	54.2429	21.4545	K	Helix-turn-helix XRE-family like proteins
2RVCG	8973	89.73	10	3.95294	54.2429	21.4419	L	C-5 cytosine-specific DNA methylase
31YVV	8944	89.44	10	3.95153	54.2429	21.4343	S
2QQH5	8944	89.44	10	3.95153	54.2429	21.4343	OU	signal peptide processing
4QFEN	8927	89.27	10	3.95071	54.2429	21.4298	S
30JUR	8925	89.25	10	3.95061	54.2429	21.4292	S
COG4388	8917	89.17	10	3.95022	54.2429	21.4271	S	Caudovirus prohead serine protease
COG3953	8912	89.12	10	3.94998	54.2429	21.4258	NT	SLT domain
COG3757	8868	88.68	10	3.94783	54.2429	21.4142	M	hydrolase, family 25
32Z5M	8868	88.68	10	3.94783	54.2429	21.4142	S
COG5519	8833	88.33	10	3.94611	54.2429	21.4048	L	DNA primase
COG3646	8830	88.3	10	3.94596	54.2429	21.404	L	Phage regulatory protein
4QB25	8829	88.29	10	3.94591	54.2429	21.4038	S	2OG-Fe(II) oxygenase superfamily
arCOG00441	8824	88.24	10	3.94567	54.2429	21.4024	V	ATPase associated with various cellular activities, AAA_5
arCOG01308	8816	88.16	10	3.94527	54.2429	21.4003	O	Cell division protein 48, CDC48, domain 2
4QB9Y	8812	88.12	10	3.94507	54.2429	21.3992	S	hydrolase activity, acting on acid anhydrides
2ZI7D	8812	88.12	10	3.94507	54.2429	21.3992	S
COG3904	8806	88.06	10	3.94478	54.2429	21.3976	T	periplasmic protein
4QDRW	8777	87.77	10	3.94335	54.2429	21.3899	S	Phage virion morphogenesis family
32T3A	8773	87.73	10	3.94315	54.2429	21.3888	S	Phage gp6-like head-tail connector protein
2S0S7	8765	87.65	10	3.94275	54.2429	21.3866	S
arCOG00555	8762	87.62	10	3.9426	54.2429	21.3858	L	COG1205 Distinct helicase family with a unique C-terminal domain including a metal-binding cysteine cluster
2TJRE	8751	87.51	10	3.94206	54.2429	21.3829	S
arCOG01773	8748	87.48	10	3.94191	54.2429	21.3821	Q	Methyltransferase type 11
4QE7X	8739	87.39	10	3.94146	54.2429	21.3796	S	Cytidine and deoxycytidylate deaminase zinc-binding region
4QD9Y	8725	87.25	10	3.94077	54.2429	21.3759	S	Pfam:Terminase_6C
COG0286	8718	87.18	10	3.94042	54.2429	21.374	V	site-specific DNA-methyltransferase (adenine-specific) activity
COG0468	8692	86.92	10	3.93912	54.2429	21.3669	L	Can catalyze the hydrolysis of ATP in the presence of single-stranded DNA, the ATP-dependent uptake of single-stranded DNA by duplex DNA, and the ATP-dependent hybridization of homologous single-stranded DNAs. It interacts with LexA causing its activation and leading to its autocatalytic cleavage
4QFB7	8688	86.88	10	3.93892	54.2429	21.3658	L	DNA ligase (ATP) activity
COG1468	8651	86.51	10	3.93707	54.2429	21.3558	L	defense response to virus
COG3311	8636	86.36	10	3.93631	54.2429	21.3517	K	Transcriptional regulator
COG5565	8625	86.25	10	3.93576	54.2429	21.3487	S	DNA packaging protein
COG1780	8613	86.13	10	3.93515	54.2429	21.3454	F	Probably involved in ribonucleotide reductase function
2SZYA	8599	85.99	10	3.93445	54.2429	21.3416	S
KOG2108	8592	85.92	10	3.93409	54.2429	21.3397	L	ATP-dependent DNA helicase activity
4QBPU	8581	85.81	10	3.93354	54.2429	21.3367	A	RNA helicase activity
4QAX8	8580	85.8	10	3.93349	54.2429	21.3364	S	calcium ion binding
4QDG6	8570	85.7	10	3.93298	54.2429	21.3336	S	Reverse transcriptase (RNA-dependent DNA polymerase)
33BYS	8539	85.39	10	3.93141	54.2429	21.3251	K	Cro/C1-type HTH DNA-binding domain
2ZC04	8536	85.36	10	3.93125	54.2429	21.3243	S	Protein of unknown function (DUF2612)
32CE2	8532	85.32	10	3.93105	54.2429	21.3232	S
COG5632	8512	85.12	10	3.93003	54.2429	21.3176	M	N-Acetylmuramoyl-L-alanine amidase
COG0827	8506	85.06	10	3.92973	54.2429	21.316	L	DNA restriction-modification system
4QCW3	8500	85	10	3.92942	54.2429	21.3143	S	Peptidase family S49
3465Z	8487	84.87	10	3.92875	54.2429	21.3107	S
COG0791	8452	84.52	10	3.92696	54.2429	21.301	M	NLP P60 protein
arCOG05109	8445	84.45	10	3.9266	54.2429	21.299	L	PFAM Exonuclease, RNase T and DNA polymerase III
KOG2804	8444	84.44	10	3.92655	54.2429	21.2987	IM	choline-phosphate cytidylyltransferase activity
arCOG00417	8441	84.41	10	3.92639	54.2429	21.2979	L	Involved in DNA repair and in homologous recombination. May regulate the cleavage reactions of the branch-structured DNA. Has a very weak ATPase activity that is not stimulated by DNA. Binds DNA but does not promote DNA strands exchange
arCOG00470	8419	84.19	10	3.92526	54.2429	21.2918	L	Part of the RFC clamp loader complex which loads the PCNA sliding clamp onto DNA
4QGM2	8402	84.02	10	3.92438	54.2429	21.287	S
30KMP	8401	84.01	10	3.92433	54.2429	21.2867	S
2SYWC	8376	83.76	10	3.92304	54.2429	21.2797	S	Bacteriophage Lambda NinG protein
33APW	8371	83.71	10	3.92278	54.2429	21.2783	S
2QW29	8366	83.66	10	3.92252	54.2429	21.2769	L	DNA (cytosine-5-)-methyltransferase activity
30W4Q	8364	83.64	10	3.92241	54.2429	21.2763	S	YopX protein
COG0207	8360	83.6	10	3.92221	54.2429	21.2752	F	Catalyzes the reductive methylation of 2'-deoxyuridine- 5'-monophosphate (dUMP) to 2'-deoxythymidine-5'-monophosphate (dTMP) while utilizing 5,10-methylenetetrahydrofolate (mTHF) as the methyl donor and reductant in the reaction, yielding dihydrofolate (DHF) as a by-product. This enzymatic reaction provides an intracellular de novo source of dTMP, an essential precursor for DNA biosynthesis
COG1475	8355	83.55	10	3.92195	54.2429	21.2738	K	DNA binding
4QEMB	8354	83.54	10	3.92189	54.2429	21.2735	S	Bacteriophage Lambda NinG protein
2S5E8	8353	83.53	10	3.92184	54.2429	21.2732	S	Mitovirus RNA-dependent RNA polymerase
4QCZC	8350	83.5	10	3.92169	54.2429	21.2724	S	Bacterial DNA polymerase III alpha subunit
33CGJ	8342	83.42	10	3.92127	54.2429	21.2701	S	Phage Mu protein F like protein
31Y9U	8339	83.39	10	3.92111	54.2429	21.2693	L	PDDEXK-like domain of unknown function (DUF3799)
COG3756	8318	83.18	10	3.92002	54.2429	21.2633	K	Protein conserved in bacteria
4QDAY	8317	83.17	10	3.91997	54.2429	21.263	S
COG1511	8293	82.93	10	3.91871	54.2429	21.2562	Q	domain protein
arCOG04347	8285	82.85	10	3.91829	54.2429	21.254	Q	Methyltransferase type 11
4QBA2	8284	82.84	10	3.91824	54.2429	21.2537	S	Thymidylate synthase
COG3128	8275	82.75	10	3.91777	54.2429	21.2511	O	pkhd-type hydroxylase
4QG38	8274	82.74	10	3.91772	54.2429	21.2508	S
COG0641	8256	82.56	10	3.91677	54.2429	21.2457	C	radical SAM
31BDU	8247	82.47	10	3.9163	54.2429	21.2431	S	HNH endonuclease
4QB47	8232	82.32	10	3.91551	54.2429	21.2388	A	mRNA methyltransferase activity
COG0465	8224	82.24	10	3.91508	54.2429	21.2366	O	Acts as a processive, ATP-dependent zinc metallopeptidase for both cytoplasmic and membrane proteins. Plays a role in the quality control of integral membrane proteins
31NKK	8210	82.1	10	3.91434	54.2429	21.2325	S	Collagen triple helix repeat (20 copies)
30W4F	8209	82.09	10	3.91429	54.2429	21.2322	S	YopX protein
2RKF4	8199	81.99	10	3.91376	54.2429	21.2294	L	DNA-directed DNA polymerase activity
33IF5	8185	81.85	10	3.91302	54.2429	21.2254	S
4QAZY	8177	81.77	10	3.91259	54.2429	21.223	S	N-acetylmuramoyl-L-alanine amidase
4QCHV	8171	81.71	10	3.91228	54.2429	21.2213	S	Virulence-associated protein E
arCOG03850	8168	81.68	10	3.91212	54.2429	21.2205	M	Methyltransferase domain
4QC3V	8165	81.65	10	3.91196	54.2429	21.2196	S
4QB0W	8163	81.63	10	3.91185	54.2429	21.219	S	Protein of unknown function (DUF1064)
344Q1	8162	81.62	10	3.9118	54.2429	21.2187	L	DNA methylase
32YA0	8160	81.6	10	3.91169	54.2429	21.2181	S	Protein of unknown function (DUF1064)
4QCUC	8159	81.59	10	3.91164	54.2429	21.2179	S	endodeoxyribonuclease activity
2ZCEU	8159	81.59	10	3.91164	54.2429	21.2179	S	Family of unknown function (DUF5309)
2ZBBK	8158	81.58	10	3.91158	54.2429	21.2176	S
32RY9	8157	81.57	10	3.91153	54.2429	21.2173	S
2S9HN	8155	81.55	10	3.91142	54.2429	21.2167	M	Peptidase family M23
30HQ1	8147	81.47	10	3.911	54.2429	21.2144	S	HNH endonuclease
COG4637	8144	81.44	10	3.91084	54.2429	21.2135	L	Psort location Cytoplasmic, score
33ACU	8139	81.39	10	3.91057	54.2429	21.2121	L	GIY-YIG catalytic domain
2Z7ZB	8133	81.33	10	3.91025	54.2429	21.2103	S	Portal protein
31RZY	8096	80.96	10	3.90827	54.2429	21.1996	S
2S3Q5	8096	80.96	10	3.90827	54.2429	21.1996	S	Intron encoded nuclease repeat motif
346YY	8066	80.66	10	3.90666	54.2429	21.1909	S
31K2N	8064	80.64	10	3.90655	54.2429	21.1903	S	Family of unknown function (DUF5309)
arCOG03214	8049	80.49	10	3.90574	54.2429	21.1859	F	Catalyzes the reductive methylation of 2'-deoxyuridine- 5'-monophosphate (dUMP) to 2'-deoxythymidine-5'-monophosphate (dTMP) while utilizing 5,10-methylenetetrahydrofolate (mTHF) as the methyl donor and reductant in the reaction, yielding dihydrofolate (DHF) as a by-product. This enzymatic reaction provides an intracellular de novo source of dTMP, an essential precursor for DNA biosynthesis
2Z8QR	8035	80.35	10	3.90499	54.2429	21.1818	S
2RBZ2	8034	80.34	10	3.90493	54.2429	21.1815	L	DNA repair
arCOG04048	8009	80.09	10	3.90358	54.2429	21.1741	F	Belongs to the dCTP deaminase family
COG4926	8004	80.04	10	3.90331	54.2429	21.1727	NU	Phage minor structural protein
COG3566	7980	79.8	10	3.902	54.2429	21.1656	S	protein conserved in bacteria
COG3860	7945	79.45	10	3.90009	54.2429	21.1552	V	Transcriptional regulator
4QC8M	7934	79.34	10	3.89949	54.2429	21.152	S	Protein of unknown function (DUF1073)
arCOG01420	7923	79.23	10	3.89889	54.2429	21.1487	G	PFAM Glycosyl transferase, group 1
4QBCP	7921	79.21	10	3.89878	54.2429	21.1481	S
4QCE9	7920	79.2	10	3.89873	54.2429	21.1478	S	Pfam:Peptidase_S78_2
4QBF8	7917	79.17	10	3.89856	54.2429	21.1469	S	Phage tail protein
4QB1C	7911	79.11	10	3.89823	54.2429	21.1451	S	ATPase activity, uncoupled
33P81	7895	78.95	10	3.89735	54.2429	21.1404	S
COG2131	7874	78.74	10	3.8962	54.2429	21.1341	F	deaminase
2Z88V	7847	78.47	10	3.8947	54.2429	21.126	S	PDDEXK-like domain of unknown function (DUF3799)
COG0587	7820	78.2	10	3.89321	54.2429	21.1179	L	DNA-directed DNA polymerase activity
4QCEX	7816	78.16	10	3.89298	54.2429	21.1167	S
32FW1	7805	78.05	10	3.89237	54.2429	21.1134	S	VRR-NUC domain
4QBAP	7801	78.01	10	3.89215	54.2429	21.1122	S	transferase activity
4QD6C	7781	77.81	10	3.89104	54.2429	21.1061	S	hydrolase activity, acting on ester bonds
33G5Q	7778	77.78	10	3.89087	54.2429	21.1052	S
33A85	7774	77.74	10	3.89064	54.2429	21.104	S
2S1YV	7749	77.49	10	3.88925	54.2429	21.0964	F	dUTPase
arCOG06451	7743	77.43	10	3.88891	54.2429	21.0946	S	integrase family
310DR	7721	77.21	10	3.88767	54.2429	21.0879	S
2SV4D	7713	77.13	10	3.88722	54.2429	21.0854	S	Phage tail sheath protein subtilisin-like domain
2R33K	7710	77.1	10	3.88705	54.2429	21.0845	L	Ribosomal protein S6
COG4824	7691	76.91	10	3.88598	54.2429	21.0787	M	toxin secretion phage lysis holin
2Z8BH	7645	76.45	10	3.88338	54.2429	21.0646	S	DNA N-6-adenine-methyltransferase
2ZY8S	7631	76.31	10	3.88258	54.2429	21.0603	S
2SPDZ	7628	76.28	10	3.88241	54.2429	21.0593	S
2ZBII	7626	76.26	10	3.8823	54.2429	21.0587	S
4QH5W	7599	75.99	10	3.88076	54.2429	21.0504	S
4QD6Y	7598	75.98	10	3.8807	54.2429	21.05	S	DNA N-6-adenine-methyltransferase (Dam)
4QBA1	7591	75.91	10	3.8803	54.2429	21.0479	S	Putative transposase DNA-binding domain
COG4646	7577	75.77	10	3.8795	54.2429	21.0435	L	helicase C-terminal domain protein
4QG7P	7557	75.57	10	3.87835	54.2429	21.0373	S	kinase activity
4QCVK	7550	75.5	10	3.87795	54.2429	21.0351	L
KOG0730	7539	75.39	10	3.87731	54.2429	21.0317	O	ATP binding
33J70	7537	75.37	10	3.8772	54.2429	21.0311	S	HNH endonuclease
COG1408	7531	75.31	10	3.87685	54.2429	21.0292	M	metallophosphoesterase
4QC8P	7531	75.31	10	3.87685	54.2429	21.0292	S	Phage-related baseplate assembly protein
32WQE	7531	75.31	10	3.87685	54.2429	21.0292	S
2ZNDT	7521	75.21	10	3.87628	54.2429	21.026	S
arCOG03317	7508	75.08	10	3.87552	54.2429	21.022	L	endonuclease
4QGPC	7508	75.08	10	3.87552	54.2429	21.022	S	Prophage tail fibre N-terminal
4QC50	7508	75.08	10	3.87552	54.2429	21.022	S
32UNG	7498	74.98	10	3.87495	54.2429	21.0188	S
2SP6A	7495	74.95	10	3.87477	54.2429	21.0179	S
33E0M	7485	74.85	10	3.87419	54.2429	21.0147	S
arCOG03124	7480	74.8	10	3.8739	54.2429	21.0132	M	low-complexity proteins
COG4976	7477	74.77	10	3.87373	54.2429	21.0122	O	Methyltransferase
2RYR2	7469	74.69	10	3.87326	54.2429	21.0097	S	complement activation, classical pathway
4QBDC	7455	74.55	10	3.87245	54.2429	21.0053	S	Pfam:Phage_holin_4_1
4QB0J	7440	74.4	10	3.87157	54.2429	21.0005	S
4QEWA	7432	74.32	10	3.87111	54.2429	20.998	S
arCOG09405	7425	74.25	10	3.8707	54.2429	20.9958	L	Peptidoglycan-binding domain 1 protein
arCOG00802	7415	74.15	10	3.87011	54.2429	20.9926	L	UvrD REP helicase
4QEW1	7371	73.71	10	3.86753	54.2429	20.9786	L	Phage maturation protein
30W16	7365	73.65	10	3.86717	54.2429	20.9767	S	Family of unknown function (DUF5309)
30I8V	7365	73.65	10	3.86717	54.2429	20.9767	S
COG3950	7363	73.63	10	3.86705	54.2429	20.976	P	AAA domain, putative AbiEii toxin, Type IV TA system
3302I	7361	73.61	10	3.86694	54.2429	20.9754	S	Endodeoxyribonuclease RusA
32VJI	7361	73.61	10	3.86694	54.2429	20.9754	L	Recombination endonuclease VII
30IG3	7361	73.61	10	3.86694	54.2429	20.9754	S	Intron encoded nuclease repeat motif
32PSJ	7357	73.57	10	3.8667	54.2429	20.9741	S
4QF1I	7356	73.56	10	3.86664	54.2429	20.9738	S	Pentapeptide repeats (8 copies)
32UN8	7355	73.55	10	3.86658	54.2429	20.9735	S
30INV	7355	73.55	10	3.86658	54.2429	20.9735	S
2R8RV	7352	73.52	10	3.86641	54.2429	20.9725	M	Peptidase family M23
30HRM	7348	73.48	10	3.86617	54.2429	20.9712	S	ERF superfamily
3306U	7340	73.4	10	3.8657	54.2429	20.9687	S	Phage gp6-like head-tail connector protein
COG0675	7337	73.37	10	3.86552	54.2429	20.9677	L	Transposase, IS605 OrfB family
arCOG02702	7327	73.27	10	3.86493	54.2429	20.9645	Q	Methyltransferase type 11
4QEFX	7320	73.2	10	3.86451	54.2429	20.9622	S
arCOG03929	7311	73.11	10	3.86398	54.2429	20.9593	S	Uncharacterized conserved protein (DUF2249)
4QB41	7288	72.88	10	3.86261	54.2429	20.9519	S	Uncharacterized protein conserved in bacteria (DUF2213)
COG0592	7287	72.87	10	3.86255	54.2429	20.9516	L	DNA-directed DNA polymerase activity
4QHGQ	7282	72.82	10	3.86225	54.2429	20.95	S
arCOG03148	7281	72.81	10	3.86219	54.2429	20.9496	FL	TSCPD domain
4QFZI	7266	72.66	10	3.8613	54.2429	20.9448	S	Terminase-like family
32T0P	7258	72.58	10	3.86082	54.2429	20.9422	S
arCOG01347	7249	72.49	10	3.86028	54.2429	20.9393	F	DNA ligase that seals nicks in double-stranded DNA during DNA replication, DNA recombination and DNA repair
2QTYC	7246	72.46	10	3.8601	54.2429	20.9383	L	DNA ligase OB-like domain
KOG1665	7240	72.4	10	3.85974	54.2429	20.9363	O	protein homooligomerization
2SY8T	7239	72.39	10	3.85968	54.2429	20.936	S	KilA-N domain
33FH4	7238	72.38	10	3.85962	54.2429	20.9357	S
KOG2028	7229	72.29	10	3.85908	54.2429	20.9328	O	DNA replication
4QEUP	7214	72.14	10	3.85818	54.2429	20.9279	S	D-alanyl-D-alanine carboxypeptidase
2SFDK	7200	72	10	3.85733	54.2429	20.9233	S	Phage Tail Collar Domain
COG3973	7186	71.86	10	3.85649	54.2429	20.9187	L	AAA domain
4QBP9	7171	71.71	10	3.85558	54.2429	20.9138	S
COG3593	7165	71.65	10	3.85522	54.2429	20.9118	L	DNA synthesis involved in DNA repair
2QT5D	7159	71.59	10	3.85485	54.2429	20.9098	S	protein heterotrimerization
3300D	7154	71.54	10	3.85455	54.2429	20.9082	S	Phage protein, HK97 gp10 family
KOG4742	7147	71.47	10	3.85412	54.2429	20.9059	P	chitin catabolic process
30MHT	7142	71.42	10	3.85382	54.2429	20.9042	S
4QCT7	7118	71.18	10	3.85236	54.2429	20.8963	S	[formate-C-acetyltransferase]-activating enzyme activity
4QBH1	7117	71.17	10	3.8523	54.2429	20.896	S	AAA domain
arCOG01792	7108	71.08	10	3.85175	54.2429	20.893	K	Methyltransferase type 11
arCOG00940	7102	71.02	10	3.85138	54.2429	20.891	S	Radical SAM
4QECV	7095	70.95	10	3.85095	54.2429	20.8887	S	Pfam:Muraidase
4QEW7	7093	70.93	10	3.85083	54.2429	20.888	S
COG5351	7089	70.89	10	3.85058	54.2429	20.8867	M	Uncharacterized protein conserved in bacteria (DUF2169)
arCOG00679	7089	70.89	10	3.85058	54.2429	20.8867	L	Transposase, IS605 OrfB family
4QD0J	7089	70.89	10	3.85058	54.2429	20.8867	S
4QH9H	7088	70.88	10	3.85052	54.2429	20.8864	S	kinase activity
30J38	7085	70.85	10	3.85034	54.2429	20.8854	S	PDDEXK-like domain of unknown function (DUF3799)
COG4639	7082	70.82	10	3.85016	54.2429	20.8844	Q	AAA domain
COG4385	7073	70.73	10	3.8496	54.2429	20.8814	T	Tail protein
COG4106	7069	70.69	10	3.84936	54.2429	20.88	FG	trans-aconitate 2-methyltransferase activity
33C1H	7069	70.69	10	3.84936	54.2429	20.88	S
COG1357	7068	70.68	10	3.8493	54.2429	20.8797	F	PFAM Pentapeptide repeats (8 copies)
KOG0673	7067	70.67	10	3.84924	54.2429	20.8794	F	thymidylate synthase activity
30W1S	7060	70.6	10	3.8488	54.2429	20.877	S	VRR_NUC
4QGV0	7056	70.56	10	3.84856	54.2429	20.8757	S	Phage minor capsid protein 2
4QGBR	7054	70.54	10	3.84844	54.2429	20.875	S
arCOG01374	7052	70.52	10	3.84831	54.2429	20.8744	M	TIGRFAM CDP-glucose 4,6-dehydratase
2ZB0X	7052	70.52	10	3.84831	54.2429	20.8744	S	Bacteriophage head to tail connecting protein
COG5484	7047	70.47	10	3.848	54.2429	20.8727	L	DNA packaging
32WKU	7044	70.44	10	3.84782	54.2429	20.8717	S	Phage gp6-like head-tail connector protein
32DEY	7030	70.3	10	3.84696	54.2429	20.867	L	GIY-YIG type nucleases (URI domain)
30CKR	7007	70.07	10	3.84553	54.2429	20.8593	K	Helix-turn-helix XRE-family like proteins
arCOG00797	7004	70.04	10	3.84535	54.2429	20.8583	L	COG0210 Superfamily I DNA and RNA helicases
4QEN2	6989	69.89	10	3.84442	54.2429	20.8532	S	Putative ATPase subunit of terminase (gpP-like)
KOG3127	6974	69.74	10	3.84348	54.2429	20.8482	F	dCMP deaminase activity
arCOG03123	6967	69.67	10	3.84305	54.2429	20.8458	S	Pentapeptide repeats (9 copies)
arCOG03714	6957	69.57	10	3.84242	54.2429	20.8424	F	PFAM ATP-cone domain protein
arCOG00469	6952	69.52	10	3.84211	54.2429	20.8407	L	Part of the RFC clamp loader complex which loads the PCNA sliding clamp onto DNA
arCOG01402	6939	69.39	10	3.8413	54.2429	20.8363	Q	TIGRFAM methyltransferase FkbM
4QBX5	6936	69.36	10	3.84111	54.2429	20.8353	S
4QB07	6923	69.23	10	3.84029	54.2429	20.8309	S
30W4J	6923	69.23	10	3.84029	54.2429	20.8309	S	Psort location Cytoplasmic, score 8.87
30I51	6922	69.22	10	3.84023	54.2429	20.8305	S
KOG1502	6913	69.13	10	3.83967	54.2429	20.8275	GM	dihydrokaempferol 4-reductase activity
4QHKD	6912	69.12	10	3.8396	54.2429	20.8271	S
32YAR	6910	69.1	10	3.83948	54.2429	20.8264	S
2SCR8	6907	69.07	10	3.83929	54.2429	20.8254	S	Peptidase family M23
2SN64	6905	69.05	10	3.83916	54.2429	20.8247	L	Bacterial dnaA protein
arCOG01487	6904	69.04	10	3.8391	54.2429	20.8244	F	deaminase
2Z7QU	6898	68.98	10	3.83872	54.2429	20.8224	S	TIGRFAM phage plasmid-related protein TIGR03299
4QBSC	6897	68.97	10	3.83866	54.2429	20.822	S	Phage tail protein (Tail_P2_I)
4QGP7	6894	68.94	10	3.83847	54.2429	20.821	S
2Z8WK	6889	68.89	10	3.83816	54.2429	20.8193	S	major capsid protein E
arCOG00684	6887	68.87	10	3.83803	54.2429	20.8186	L	Transposase, is605 orfb family
4QFZ8	6884	68.84	10	3.83784	54.2429	20.8176	S	Pfam:Terminase_6C
32XXG	6884	68.84	10	3.83784	54.2429	20.8176	S
COG4422	6883	68.83	10	3.83778	54.2429	20.8172	F	Protein of unknown function (DUF5131)
4QHHW	6879	68.79	10	3.83753	54.2429	20.8159	S
33T02	6878	68.78	10	3.83746	54.2429	20.8155	S	Phage capsid family
4QHD0	6872	68.72	10	3.83708	54.2429	20.8135	S	T=7 icosahedral viral capsid
COG2896	6869	68.69	10	3.83689	54.2429	20.8124	H	Catalyzes the cyclization of GTP to (8S)-3',8-cyclo-7,8- dihydroguanosine 5'-triphosphate
4QH89	6868	68.68	10	3.83683	54.2429	20.8121	S
4QHPY	6848	68.48	10	3.83556	54.2429	20.8052	S
2Z8EP	6848	68.48	10	3.83556	54.2429	20.8052	S
4QHC8	6843	68.43	10	3.83525	54.2429	20.8035	S	D-alanyl-D-alanine carboxypeptidase
30W17	6826	68.26	10	3.83417	54.2429	20.7976	S	Family of unknown function (DUF5309)
4QB4T	6819	68.19	10	3.83372	54.2429	20.7952	S
334BG	6815	68.15	10	3.83347	54.2429	20.7938	S
arCOG02632	6802	68.02	10	3.83264	54.2429	20.7893	V	N-6 DNA methylase
4QD7Q	6781	67.81	10	3.83129	54.2429	20.7821	S	Pfam:Phage_tail_APC
COG4886	6769	67.69	10	3.83052	54.2429	20.7779	DZ	Leucine-rich repeat (LRR) protein
30KMR	6756	67.56	10	3.82969	54.2429	20.7734	S	Protein of unknwon function (DUF3310)
COG2520	6753	67.53	10	3.8295	54.2429	20.7723	J	Methyltransferase fkbm family
2Z8D8	6753	67.53	10	3.8295	54.2429	20.7723	S	Domain of unknown function (DUF4055)
33BVK	6739	67.39	10	3.8286	54.2429	20.7674	S
COG1525	6714	67.14	10	3.82698	54.2429	20.7587	L	nuclease
338JJ	6713	67.13	10	3.82692	54.2429	20.7583	S
COG2026	6709	67.09	10	3.82666	54.2429	20.7569	DJ	Addiction module toxin, RelE StbE family
330BC	6705	67.05	10	3.8264	54.2429	20.7555	S	Siphovirus Gp157
4QCCB	6703	67.03	10	3.82627	54.2429	20.7548	S	Pfam:Peptidase_M78
33ESA	6699	66.99	10	3.82601	54.2429	20.7534	S
4QHGK	6698	66.98	10	3.82595	54.2429	20.753	S	kinase activity
4QB49	6692	66.92	10	3.82556	54.2429	20.7509	S	Domain of unknown function (DUF4055)
30QAV	6688	66.88	10	3.8253	54.2429	20.7495	S
arCOG00683	6686	66.86	10	3.82517	54.2429	20.7488	L	Transposase, is605 orfb family
KOG0733	6678	66.78	10	3.82465	54.2429	20.746	O	preribosome binding
COG0860	6654	66.54	10	3.82308	54.2429	20.7375	M	N-Acetylmuramoyl-L-alanine amidase
COG3613	6632	66.32	10	3.82164	54.2429	20.7297	F	nucleoside 2-deoxyribosyltransferase
30VNJ	6628	66.28	10	3.82138	54.2429	20.7283	S	Phage portal protein, SPP1 Gp6-like
4QAUF	6627	66.27	10	3.82132	54.2429	20.7279	S
2Z8YX	6624	66.24	10	3.82112	54.2429	20.7269	S	Protein of unknown function (DUF2815)
4QEWY	6615	66.15	10	3.82053	54.2429	20.7237	S	Pfam:DUF5131
30P62	6610	66.1	10	3.8202	54.2429	20.7219	S
4QBBN	6589	65.89	10	3.81882	54.2429	20.7144	S	Siphovirus Gp157
COG1573	6584	65.84	10	3.81849	54.2429	20.7126	L	uracil-dna glycosylase
4QBV1	6576	65.76	10	3.81796	54.2429	20.7097	S	kinase activity
2S9YY	6576	65.76	10	3.81796	54.2429	20.7097	S
3028U	6569	65.69	10	3.8175	54.2429	20.7072	S
COG2452	6568	65.68	10	3.81743	54.2429	20.7069	L	N-4 methylation of cytosine
2RTNK	6567	65.67	10	3.81737	54.2429	20.7065	S
2QY9N	6552	65.52	10	3.81637	54.2429	20.7011	L	C-5 cytosine-specific DNA methylase
2SK5K	6549	65.49	10	3.81617	54.2429	20.7	S	protein HP-25 homolog
COG4387	6545	65.45	10	3.81591	54.2429	20.6986	S	Mu-like prophage protein GP36
2Z7TR	6538	65.38	10	3.81544	54.2429	20.6961	S	Phage portal protein, SPP1 Gp6-like
33DVK	6526	65.26	10	3.81465	54.2429	20.6918	S	Bacteriophage HK97-gp10, putative tail-component
31NIA	6514	65.14	10	3.81385	54.2429	20.6874	S
COG0433	6506	65.06	10	3.81331	54.2429	20.6845	O	COG0433 Predicted ATPase
COG2812	6505	65.05	10	3.81325	54.2429	20.6842	L	DNA polymerase III is a complex, multichain enzyme responsible for most of the replicative synthesis in bacteria. This DNA polymerase also exhibits 3' to 5' exonuclease activity
2ZBX3	6489	64.89	10	3.81218	54.2429	20.6784	S	Phage portal protein
32WYW	6486	64.86	10	3.81198	54.2429	20.6773	S	Recombinase
32N0X	6484	64.84	10	3.81184	54.2429	20.6765	S	Protein of unknwon function (DUF3310)
33FF4	6481	64.81	10	3.81164	54.2429	20.6755	S	Protein of unknown function (DUF1064)
COG3773	6480	64.8	10	3.81158	54.2429	20.6751	M	Cell wall hydrolase
30XZT	6476	64.76	10	3.81131	54.2429	20.6736	S	YopX protein
COG1106	6475	64.75	10	3.81124	54.2429	20.6733	D	Psort location Cytoplasmic, score
4QAW1	6475	64.75	10	3.81124	54.2429	20.6733	S
KOG0989	6474	64.74	10	3.81117	54.2429	20.6729	L	DNA replication
302EM	6470	64.7	10	3.8109	54.2429	20.6715	S
33FUJ	6456	64.56	10	3.80996	54.2429	20.6664	S
33GDE	6453	64.53	10	3.80976	54.2429	20.6653	K	This gene contains a nucleotide ambiguity which may be the result of a sequencing error
32T8S	6453	64.53	10	3.80976	54.2429	20.6653	S
4QHG7	6432	64.32	10	3.80835	54.2429	20.6576	S	PD-(D/E)XK nuclease superfamily
341SS	6432	64.32	10	3.80835	54.2429	20.6576	S
4QCHF	6414	64.14	10	3.80713	54.2429	20.651	S	PhoH-like protein
2ZCIH	6409	64.09	10	3.80679	54.2429	20.6491	S	Family of unknown function (DUF5309)
4QH23	6408	64.08	10	3.80672	54.2429	20.6488	S	Phage late control gene D protein (GPD)
2S7WC	6401	64.01	10	3.80625	54.2429	20.6462	T	PhoH-like protein
COG1875	6399	63.99	10	3.80611	54.2429	20.6455	T	ATPase related to phosphate starvation-inducible protein PhoH
2S9PA	6387	63.87	10	3.8053	54.2429	20.641	S	Pentapeptide repeats (8 copies)
30W4R	6383	63.83	10	3.80502	54.2429	20.6396	S	YopX protein
2ZZMW	6380	63.8	10	3.80482	54.2429	20.6385	S	VRR_NUC
2Z7JY	6379	63.79	10	3.80475	54.2429	20.6381	S	Phage major capsid protein E
COG3778	6368	63.68	10	3.804	54.2429	20.634	S	Protein conserved in bacteria
4QFRQ	6357	63.57	10	3.80325	54.2429	20.6299	S	Terminase-like family
arCOG00328	6354	63.54	10	3.80305	54.2429	20.6288	L	DNA polymerase
4QFN3	6353	63.53	10	3.80298	54.2429	20.6285	S	catalytic activity
4QD5V	6346	63.46	10	3.8025	54.2429	20.6259	S	Viral coat protein (S domain)
COG1702	6322	63.22	10	3.80085	54.2429	20.6169	T	phosphate starvation-inducible protein PhoH
32DJR	6321	63.21	10	3.80079	54.2429	20.6166	S
3475F	6319	63.19	10	3.80065	54.2429	20.6158	S
2Z882	6306	63.06	10	3.79975	54.2429	20.611	S	Phage stabilisation protein
COG3285	6305	63.05	10	3.79969	54.2429	20.6106	L	dna ligase
arCOG00922	6305	63.05	10	3.79969	54.2429	20.6106	V	ABC-type antimicrobial peptide transport system, ATPase component
4QC5H	6304	63.04	10	3.79962	54.2429	20.6102	S	sigma factor activity
33H6U	6299	62.99	10	3.79927	54.2429	20.6084	S
32TZX	6299	62.99	10	3.79927	54.2429	20.6084	S
33P8N	6296	62.96	10	3.79906	54.2429	20.6072	L	HNH endonuclease
4QFBI	6295	62.95	10	3.799	54.2429	20.6069	S
4QHES	6285	62.85	10	3.79831	54.2429	20.6031	S	catalytic activity
4QCYY	6285	62.85	10	3.79831	54.2429	20.6031	S	catalytic activity
2SGI3	6285	62.85	10	3.79831	54.2429	20.6031	S	Pentapeptide repeats (9 copies)
2S4CZ	6279	62.79	10	3.79789	54.2429	20.6009	S	Pentapeptide repeats (8 copies)
4QC7J	6276	62.76	10	3.79768	54.2429	20.5997	S
4QBRF	6272	62.72	10	3.79741	54.2429	20.5982	S	Transcription factor WhiB
30UIS	6262	62.62	10	3.79671	54.2429	20.5945	K	Transcription factor WhiB
4QG24	6261	62.61	10	3.79664	54.2429	20.5941	S	(deoxy)nucleoside-phosphate kinase activity
arCOG00905	6258	62.58	10	3.79644	54.2429	20.593	L	Uracil-DNA glycosylase
arCOG00397	6256	62.56	10	3.7963	54.2429	20.5922	L	Part of the Rad50 Mre11 complex, which is involved in the early steps of DNA double-strand break (DSB) repair. The complex may facilitate opening of the processed DNA ends to aid in the recruitment of HerA and NurA. Mre11 binds to DSB ends and has both double-stranded 3'-5' exonuclease activity and single- stranded endonuclease activity
2RE2I	6254	62.54	10	3.79616	54.2429	20.5915	S	AAA domain
4QE8A	6253	62.53	10	3.79609	54.2429	20.5911	S
COG0622	6247	62.47	10	3.79567	54.2429	20.5888	T	Phosphoesterase
303ET	6244	62.44	10	3.79546	54.2429	20.5877	S
2Z94K	6242	62.42	10	3.79532	54.2429	20.5869	S
4QENX	6240	62.4	10	3.79518	54.2429	20.5862	S
33DNW	6236	62.36	10	3.79491	54.2429	20.5847	S	Phage gp6-like head-tail connector protein
30IR5	6236	62.36	10	3.79491	54.2429	20.5847	S	Phage gp6-like head-tail connector protein
33J4A	6224	62.24	10	3.79407	54.2429	20.5801	S
KOG1431	6222	62.22	10	3.79393	54.2429	20.5794	GM	GDP-L-fucose synthase activity
300U6	6222	62.22	10	3.79393	54.2429	20.5794	S	Phage gp6-like head-tail connector protein
2ZA7N	6218	62.18	10	3.79365	54.2429	20.5779	S
2S6HH	6218	62.18	10	3.79365	54.2429	20.5779	S	Encoded by
2ZCK6	6212	62.12	10	3.79323	54.2429	20.5756	S	Phage minor capsid protein 2
335GP	6210	62.1	10	3.79309	54.2429	20.5748	S
2RIZH	6200	62	10	3.79239	54.2429	20.571	S	integrin binding involved in cell-matrix adhesion
KOG0990	6198	61.98	10	3.79225	54.2429	20.5703	L	DNA replication
32SZJ	6191	61.91	10	3.79176	54.2429	20.5676	S	Phage gp6-like head-tail connector protein
2ZA6E	6189	61.89	10	3.79162	54.2429	20.5669	S
4QC2G	6180	61.8	10	3.79099	54.2429	20.5634	S	Ribonucleotide reductase, small chain
2ZA0K	6176	61.76	10	3.79071	54.2429	20.5619	S
arCOG12278	6174	61.74	10	3.79057	54.2429	20.5611	S	DNA N-6-adenine-methyltransferase (Dam)
COG0602	6172	61.72	10	3.79043	54.2429	20.5604	H	queuosine metabolic process
2R7CR	6172	61.72	10	3.79043	54.2429	20.5604	OU	Peptidase family S49 N-terminal
COG2226	6157	61.57	10	3.78937	54.2429	20.5546	Q	methyltransferase
4QF3C	6157	61.57	10	3.78937	54.2429	20.5546	S	host cell wall
COG4627	6156	61.56	10	3.7893	54.2429	20.5543	Q	Pfam Methyltransferase
2Z904	6140	61.4	10	3.78817	54.2429	20.5481	S	phage major tail protein, phi13 family
COG3551	6139	61.39	10	3.7881	54.2429	20.5477	J	Protein conserved in bacteria
309BQ	6131	61.31	10	3.78753	54.2429	20.5447	S
COG2856	6130	61.3	10	3.78746	54.2429	20.5443	E	Zn peptidase
32U23	6129	61.29	10	3.78739	54.2429	20.5439	S
319MZ	6129	61.29	10	3.78739	54.2429	20.5439	S
COG3530	6128	61.28	10	3.78732	54.2429	20.5435	L	Putative quorum-sensing-regulated virulence factor
32RIQ	6128	61.28	10	3.78732	54.2429	20.5435	S	Phage minor capsid protein 2
arCOG01865	6125	61.25	10	3.78711	54.2429	20.5424	K	Cupin 2, conserved barrel
31HC8	6125	61.25	10	3.78711	54.2429	20.5424	S
30W1T	6125	61.25	10	3.78711	54.2429	20.5424	S	VRR_NUC
2T6XR	6121	61.21	10	3.78682	54.2429	20.5408	S
32A4Q	6120	61.2	10	3.78675	54.2429	20.5404	S	Phage gp6-like head-tail connector protein
4QFD3	6119	61.19	10	3.78668	54.2429	20.5401	S	Domain of unknown function (DUF4406)
COG0208	6116	61.16	10	3.78647	54.2429	20.5389	F	Provides the precursors necessary for DNA synthesis. Catalyzes the biosynthesis of deoxyribonucleotides from the corresponding ribonucleotides
2SC3Z	6114	61.14	10	3.78633	54.2429	20.5381	S	Putative transposase DNA-binding domain
32HUF	6113	61.13	10	3.78625	54.2429	20.5377	S	Phage gp6-like head-tail connector protein
334US	6107	61.07	10	3.78583	54.2429	20.5354	S
2ZBRH	6100	61	10	3.78533	54.2429	20.5327	S
30W4M	6093	60.93	10	3.78483	54.2429	20.53	S	YopX protein
32TAP	6086	60.86	10	3.78433	54.2429	20.5273	L	C-5 cytosine-specific DNA methylase
33D9N	6080	60.8	10	3.7839	54.2429	20.525	S
3318J	6075	60.75	10	3.78355	54.2429	20.5231	S	Protein of unknown function (DUF3168)
COG2522	6071	60.71	10	3.78326	54.2429	20.5215	O	sequence-specific DNA binding
2N5PM	6066	60.66	10	3.7829	54.2429	20.5196	S	Putative peptidoglycan binding domain
COG3267	6063	60.63	10	3.78269	54.2429	20.5184	U	Type II secretory pathway component ExeA
arCOG01911	6062	60.62	10	3.78262	54.2429	20.518	OU	Serine dehydrogenase proteinase
349YH	6061	60.61	10	3.78254	54.2429	20.5176	S
32S23	6057	60.57	10	3.78226	54.2429	20.5161	K	Acts as a transcriptional regulator. Probably redox- responsive. The apo- but not holo-form probably binds DNA
32U5P	6053	60.53	10	3.78197	54.2429	20.5145	S
COG0741	6048	60.48	10	3.78161	54.2429	20.5126	M	lytic transglycosylase activity
2ZC10	6046	60.46	10	3.78147	54.2429	20.5118	S
KOG1324	6042	60.42	10	3.78118	54.2429	20.5102	H	dihydrofolate reductase activity
COG1379	6042	60.42	10	3.78118	54.2429	20.5102	L	DNA repair
2RYP2	6035	60.35	10	3.78068	54.2429	20.5075	M	Glycosyl hydrolases family 25
arCOG03156	6034	60.34	10	3.78061	54.2429	20.5071	L	ATPase involved in replication control Cdc46 Mcm family
4QH4V	6028	60.28	10	3.78017	54.2429	20.5048	S	AAA domain
337P5	6019	60.19	10	3.77952	54.2429	20.5012	S
30K65	6017	60.17	10	3.77938	54.2429	20.5005	S
COG3392	6008	60.08	10	3.77873	54.2429	20.4969	L	D12 class N6 adenine-specific DNA methyltransferase
2ZA3Z	6008	60.08	10	3.77873	54.2429	20.4969	S
2R8NE	5995	59.95	10	3.77779	54.2429	20.4918	S	Phage Tail Collar Domain
2RTDX	5984	59.84	10	3.77699	54.2429	20.4875	S
2ZA7T	5978	59.78	10	3.77656	54.2429	20.4851	S	Family of unknown function (DUF5309)
330UW	5975	59.75	10	3.77634	54.2429	20.484	S	Domain of unknown function (DUF4406)
32XB4	5973	59.73	10	3.77619	54.2429	20.4832	S	Siphovirus Gp157
2SAHI	5968	59.68	10	3.77583	54.2429	20.4812	S	Mitovirus RNA-dependent RNA polymerase
arCOG01400	5967	59.67	10	3.77576	54.2429	20.4808	Q	TIGRFAM methyltransferase FkbM family
COG4983	5960	59.6	10	3.77525	54.2429	20.478	L	Phage plasmid primase, P4 family domain protein
332GH	5959	59.59	10	3.77517	54.2429	20.4776	S
320MS	5959	59.59	10	3.77517	54.2429	20.4776	S	Protein of unknown function (DUF1064)
KOG0969	5951	59.51	10	3.77459	54.2429	20.4745	L	DNA replication proofreading
arCOG01389	5950	59.5	10	3.77452	54.2429	20.4741	M	PFAM Glycosyl transferase family 2
34BAK	5950	59.5	10	3.77452	54.2429	20.4741	K	Transcription factor WhiB
arCOG01408	5937	59.37	10	3.77357	54.2429	20.4689	M	Glycosyltransferase
33Q1Y	5937	59.37	10	3.77357	54.2429	20.4689	S	Putative phage serine protease XkdF
4QCH6	5936	59.36	10	3.77349	54.2429	20.4685	S	telomere maintenance
arCOG04325	5926	59.26	10	3.77276	54.2429	20.4646	T	KH type 2 domain protein
2SRRP	5919	59.19	10	3.77225	54.2429	20.4618	K	Helix-turn-helix XRE-family like proteins
316U7	5917	59.17	10	3.7721	54.2429	20.461	S	Bacteriophage HK97-gp10, putative tail-component
arCOG00074	5915	59.15	10	3.77195	54.2429	20.4602	EH	PFAM Phosphoadenosine phosphosulfate reductase
COG5306	5913	59.13	10	3.77181	54.2429	20.4594	N	domain protein
32II0	5912	59.12	10	3.77173	54.2429	20.459	S	YopX protein
arCOG03192	5911	59.11	10	3.77166	54.2429	20.4586	L	COG1525 Micrococcal nuclease (thermonuclease) homologs
2RRCQ	5907	59.07	10	3.77137	54.2429	20.457	OU	Peptidase family S49
320MT	5890	58.9	10	3.77012	54.2429	20.4502	S	Protein of unknown function (DUF1064)
332Q5	5889	58.89	10	3.77004	54.2429	20.4498	S
KOG1567	5888	58.88	10	3.76997	54.2429	20.4494	K	ribonucleoside-diphosphate reductase activity
33MYH	5882	58.82	10	3.76953	54.2429	20.447	S
33DTG	5882	58.82	10	3.76953	54.2429	20.447	S
34C7S	5879	58.79	10	3.7693	54.2429	20.4458	K	Acts as a transcriptional regulator. Probably redox- responsive. The apo- but not holo-form probably binds DNA
305GY	5879	58.79	10	3.7693	54.2429	20.4458	S	YopX protein
2ZPVI	5875	58.75	10	3.76901	54.2429	20.4442	S
COG4623	5873	58.73	10	3.76886	54.2429	20.4434	M	carbon-oxygen lyase activity, acting on polysaccharides
KOG2774	5868	58.68	10	3.76849	54.2429	20.4414	GM	L-threonine 3-dehydrogenase activity
KOG0352	5865	58.65	10	3.76827	54.2429	20.4402	L	cellular response to camptothecin
COG3864	5865	58.65	10	3.76827	54.2429	20.4402	L	Putative metallopeptidase domain
32FXB	5864	58.64	10	3.76819	54.2429	20.4398	S	VRR_NUC
COG1122	5859	58.59	10	3.76782	54.2429	20.4378	P	ATPase activity
COG1876	5852	58.52	10	3.7673	54.2429	20.435	M	peptidase activity
32T5J	5849	58.49	10	3.76708	54.2429	20.4337	S	Domain of unknown function (DUF4183)
KOG0991	5847	58.47	10	3.76693	54.2429	20.4329	L	DNA replication
COG0632	5847	58.47	10	3.76693	54.2429	20.4329	L	four-way junction helicase activity
KOG1123	5844	58.44	10	3.76671	54.2429	20.4317	L	ATP-dependent DNA helicase activity
30W4T	5844	58.44	10	3.76671	54.2429	20.4317	S	YopX protein
2SJBZ	5840	58.4	10	3.76641	54.2429	20.4301	S	Transglycosylase SLT domain
2ZWYS	5837	58.37	10	3.76619	54.2429	20.4289	S	ERF superfamily
4QAQQ	5828	58.28	10	3.76552	54.2429	20.4253	S	T4-like virus tail tube protein gp19
30MNI	5825	58.25	10	3.7653	54.2429	20.4241	S	Family of unknown function (DUF5309)
arCOG00790	5821	58.21	10	3.765	54.2429	20.4224	L	CRISPR-associated protein Cas4
30J31	5817	58.17	10	3.7647	54.2429	20.4208	S	ERF superfamily
2ZC2B	5811	58.11	10	3.76425	54.2429	20.4184	S
32ZR9	5801	58.01	10	3.7635	54.2429	20.4143	S	Phage minor capsid protein 2
4QAV0	5800	58	10	3.76343	54.2429	20.4139	S
305QB	5799	57.99	10	3.76335	54.2429	20.4135	S	Chaperone of endosialidase
4QB2H	5770	57.7	10	3.76118	54.2429	20.4017	S
2ZJK5	5769	57.69	10	3.7611	54.2429	20.4013	S
4QCM7	5766	57.66	10	3.76087	54.2429	20.4001	S	RNA ligase
2QQT3	5763	57.63	10	3.76065	54.2429	20.3989	M	Glycosyl transferases group 1
30F9B	5757	57.57	10	3.7602	54.2429	20.3964	S	Phage tail tube, TTP, lambda-like
333Z3	5751	57.51	10	3.75974	54.2429	20.3939	S
2ZCHM	5751	57.51	10	3.75974	54.2429	20.3939	S
30IXJ	5748	57.48	10	3.75952	54.2429	20.3927	S
COG1518	5734	57.34	10	3.75846	54.2429	20.387	L	maintenance of DNA repeat elements
4QGUX	5723	57.23	10	3.75762	54.2429	20.3824	S
32CIU	5721	57.21	10	3.75747	54.2429	20.3816	S
316PJ	5721	57.21	10	3.75747	54.2429	20.3816	K	Cro/C1-type HTH DNA-binding domain
2Z80P	5721	57.21	10	3.75747	54.2429	20.3816	S
32T60	5710	57.1	10	3.75664	54.2429	20.3771	S
31531	5704	57.04	10	3.75618	54.2429	20.3746	S
4QFQN	5700	57	10	3.75587	54.2429	20.373	S
31MZU	5688	56.88	10	3.75496	54.2429	20.368	S
309YB	5688	56.88	10	3.75496	54.2429	20.368	S	Siphovirus Gp157
2ZCHY	5686	56.86	10	3.75481	54.2429	20.3672	S	Phage major capsid protein E
32Z2G	5682	56.82	10	3.7545	54.2429	20.3655	S
COG1591	5680	56.8	10	3.75435	54.2429	20.3647	L	pfam vrr-nuc
32V80	5678	56.78	10	3.7542	54.2429	20.3638	S
4QHFW	5676	56.76	10	3.75404	54.2429	20.363	S	MT-A70
4QFGZ	5672	56.72	10	3.75374	54.2429	20.3614	S	Phage terminase large subunit
33GPW	5672	56.72	10	3.75374	54.2429	20.3614	S
arCOG03019	5665	56.65	10	3.7532	54.2429	20.3584	GM	NAD-dependent epimerase dehydratase
COG3857	5660	56.6	10	3.75282	54.2429	20.3564	L	The heterodimer acts as both an ATP-dependent DNA helicase and an ATP-dependent, dual-direction single-stranded exonuclease. Recognizes the chi site generating a DNA molecule suitable for the initiation of homologous recombination
2Z8ZT	5659	56.59	10	3.75274	54.2429	20.356	S
4QBXB	5651	56.51	10	3.75213	54.2429	20.3526	S	Phage minor structural protein GP20
COG3093	5647	56.47	10	3.75182	54.2429	20.351	K	addiction module antidote protein HigA
arCOG01384	5638	56.38	10	3.75113	54.2429	20.3472	M	PFAM Glycosyl transferase family 2
arCOG01783	5637	56.37	10	3.75105	54.2429	20.3468	Q	Methyltransferase type 11
4QB3X	5634	56.34	10	3.75082	54.2429	20.3455	S	VWA-like domain (DUF2201)
3042M	5634	56.34	10	3.75082	54.2429	20.3455	S
4QAIQ	5633	56.33	10	3.75074	54.2429	20.3451	S	Caudovirales tail fibre assembly protein
333ZX	5633	56.33	10	3.75074	54.2429	20.3451	S
31URG	5627	56.27	10	3.75028	54.2429	20.3426	S	Phage gp6-like head-tail connector protein
COG4942	5620	56.2	10	3.74974	54.2429	20.3397	D	peptidase
30I35	5618	56.18	10	3.74958	54.2429	20.3388	S
2QQA1	5617	56.17	10	3.7495	54.2429	20.3384	S	Pentapeptide repeats (9 copies)
2S19Y	5615	56.15	10	3.74935	54.2429	20.3376	M	Glycosyl hydrolases family 25
2ZCDE	5610	56.1	10	3.74896	54.2429	20.3355	S
349FV	5594	55.94	10	3.74772	54.2429	20.3287	S
KOG2035	5583	55.83	10	3.74687	54.2429	20.3241	L	DNA replication
4QF7M	5581	55.81	10	3.74671	54.2429	20.3233	S	AAA domain
KOG1269	5580	55.8	10	3.74663	54.2429	20.3228	Q	sterol 24-C-methyltransferase activity
arCOG00680	5580	55.8	10	3.74663	54.2429	20.3228	L	stress-induced mitochondrial fusion
arCOG11183	5575	55.75	10	3.74624	54.2429	20.3207	S	Phage baseplate assembly protein W
arCOG06980	5569	55.69	10	3.74578	54.2429	20.3182	O	Putative metallopeptidase domain
4QB4H	5567	55.67	10	3.74562	54.2429	20.3173	S
32HB2	5565	55.65	10	3.74547	54.2429	20.3165	S
COG1120	5555	55.55	10	3.74468	54.2429	20.3123	HP	ATPase activity
4QFZ4	5553	55.53	10	3.74453	54.2429	20.3114	S
4QBYM	5549	55.49	10	3.74421	54.2429	20.3097	S
2ZN9E	5533	55.33	10	3.74296	54.2429	20.3029	K	Acts as a transcriptional regulator. Probably redox- responsive. The apo- but not holo-form probably binds DNA
2ZK2B	5523	55.23	10	3.74218	54.2429	20.2986	S	Recombination endonuclease VII
COG5018	5520	55.2	10	3.74194	54.2429	20.2974	L	Exonuclease
4QB5H	5519	55.19	10	3.74186	54.2429	20.2969	S	Bacteriophage Rz lysis protein
4QAVT	5516	55.16	10	3.74162	54.2429	20.2957	S	kinase activity
4QD68	5515	55.15	10	3.74155	54.2429	20.2952	S
COG1705	5514	55.14	10	3.74147	54.2429	20.2948	NU	Flagellar rod assembly protein muramidase FlgJ
arCOG00889	5513	55.13	10	3.74139	54.2429	20.2944	L	COG1743 Adenine-specific DNA methylase containing a Zn-ribbon
32SV8	5513	55.13	10	3.74139	54.2429	20.2944	S
4QCWP	5511	55.11	10	3.74123	54.2429	20.2935	S
4QB0N	5510	55.1	10	3.74115	54.2429	20.2931	S	Cell Wall Hydrolase
304U8	5505	55.05	10	3.74076	54.2429	20.291	S	Protein of unknwon function (DUF3310)
arCOG15272	5497	54.97	10	3.74013	54.2429	20.2875	L	SMART DNA-directed DNA polymerase B
arCOG03147	5497	54.97	10	3.74013	54.2429	20.2875	L	Possesses two activities a DNA synthesis (polymerase) and an exonucleolytic activity that degrades single-stranded DNA in the 3'- to 5'-direction. Has a template-primer preference which is characteristic of a replicative DNA polymerase
2Z8TJ	5496	54.96	10	3.74005	54.2429	20.2871	S
COG1467	5494	54.94	10	3.73989	54.2429	20.2862	L	DNA replication initiation
338JP	5492	54.92	10	3.73973	54.2429	20.2854	S	Bacteriophage holin family
33RZV	5491	54.91	10	3.73965	54.2429	20.285	S	Phage portal protein, SPP1 Gp6-like
4QDU7	5490	54.9	10	3.73957	54.2429	20.2845	S	Staphylococcal nuclease homologue
4QCV4	5489	54.89	10	3.73949	54.2429	20.2841	S
COG0568	5482	54.82	10	3.73894	54.2429	20.2811	K	sigma factors are initiation factors that promote the attachment of RNA polymerase to specific initiation sites and are then released
arCOG09691	5480	54.8	10	3.73878	54.2429	20.2802	M	Ami_3
arCOG00047	5480	54.8	10	3.73878	54.2429	20.2802	L	RNA methylase
32YV9	5477	54.77	10	3.73854	54.2429	20.2789	K	Acts as a transcriptional regulator. Probably redox- responsive. The apo- but not holo-form probably binds DNA
33KK7	5473	54.73	10	3.73823	54.2429	20.2772	S
30ZAX	5472	54.72	10	3.73815	54.2429	20.2768	S
335JH	5469	54.69	10	3.73791	54.2429	20.2755	S
COG3306	5457	54.57	10	3.73695	54.2429	20.2703	M	glycosyltransferase involved in LPS biosynthesis
4QEB9	5454	54.54	10	3.73672	54.2429	20.269	S
33BE4	5454	54.54	10	3.73672	54.2429	20.269	S
32RSG	5452	54.52	10	3.73656	54.2429	20.2682	K	Transcription factor WhiB
COG2242	5451	54.51	10	3.73648	54.2429	20.2677	H	protein methyltransferase activity
4QAVQ	5449	54.49	10	3.73632	54.2429	20.2669	S	Phage major tail protein 2
30UJ1	5449	54.49	10	3.73632	54.2429	20.2669	K	Acts as a transcriptional regulator. Probably redox- responsive. The apo- but not holo-form probably binds DNA
2QZTK	5444	54.44	10	3.73592	54.2429	20.2647	S	GIY-YIG type nucleases (URI domain)
303F8	5443	54.43	10	3.73584	54.2429	20.2643	S
31PR8	5442	54.42	10	3.73576	54.2429	20.2638	S
2QVXR	5438	54.38	10	3.73544	54.2429	20.2621	K	sigma factor activity
32UDK	5430	54.3	10	3.7348	54.2429	20.2586	S
3473P	5421	54.21	10	3.73408	54.2429	20.2547	K	Acts as a transcriptional regulator. Probably redox- responsive. The apo- but not holo-form probably binds DNA
317T8	5421	54.21	10	3.73408	54.2429	20.2547	S	Protein of unknown function (DUF2815)
arCOG03658	5419	54.19	10	3.73392	54.2429	20.2539	F	COG0208 Ribonucleotide reductase, beta subunit
COG0500	5408	54.08	10	3.73304	54.2429	20.2491	Q	methyltransferase
30W15	5406	54.06	10	3.73288	54.2429	20.2482	S	Family of unknown function (DUF5309)
COG0859	5394	53.94	10	3.73191	54.2429	20.243	M	PFAM glycosyl transferase family 9
32RUK	5389	53.89	10	3.73151	54.2429	20.2408	K	Acts as a transcriptional regulator. Probably redox- responsive. The apo- but not holo-form probably binds DNA
32758	5387	53.87	10	3.73135	54.2429	20.2399	S	Phage replisome organizer
2TJGF	5384	53.84	10	3.73111	54.2429	20.2386	S	Protein of unknown function (DUF1073)
2ZQ3I	5368	53.68	10	3.72981	54.2429	20.2316	S
2RRFY	5365	53.65	10	3.72957	54.2429	20.2303	L	Helix-hairpin-helix containing domain
331IS	5359	53.59	10	3.72908	54.2429	20.2276	S	Phage minor structural protein GP20
33509	5354	53.54	10	3.72868	54.2429	20.2254	S
COG5324	5348	53.48	10	3.72819	54.2429	20.2228	T	RNA ligase
339PV	5342	53.42	10	3.7277	54.2429	20.2202	S
arCOG01245	5332	53.32	10	3.72689	54.2429	20.2157	L	integrase family
32T3V	5322	53.22	10	3.72607	54.2429	20.2113	S
315WC	5322	53.22	10	3.72607	54.2429	20.2113	S
3316C	5306	53.06	10	3.72477	54.2429	20.2042	S	Domain of Unknown Function (DUF1599)
32V5G	5306	53.06	10	3.72477	54.2429	20.2042	K
4QH3H	5301	53.01	10	3.72436	54.2429	20.202	S
arCOG01904	5300	53	10	3.72428	54.2429	20.2016	F	Catalyzes the CTP-dependent phosphorylation of riboflavin (vitamin B2) to form flavin mononucleotide (FMN)
33CG3	5299	52.99	10	3.72419	54.2429	20.2011	S	Bacteriophage Rz lysis protein
2QQHF	5294	52.94	10	3.72378	54.2429	20.1989	L	Toprim-like
4QGKC	5279	52.79	10	3.72255	54.2429	20.1922	S	Toprim-like
31TNF	5279	52.79	10	3.72255	54.2429	20.1922	L
4QG02	5276	52.76	10	3.7223	54.2429	20.1909	S
arCOG01250	5275	52.75	10	3.72222	54.2429	20.1904	L	Integrase
33MQ2	5270	52.7	10	3.72181	54.2429	20.1882	S
30JYG	5268	52.68	10	3.72165	54.2429	20.1873	S
33KWP	5264	52.64	10	3.72132	54.2429	20.1855	S	Phage gp6-like head-tail connector protein
33GCX	5258	52.58	10	3.72082	54.2429	20.1828	S
KOG1111	5256	52.56	10	3.72066	54.2429	20.1819	M	phosphatidylinositol N-acetylglucosaminyltransferase activity
COG3499	5255	52.55	10	3.72057	54.2429	20.1815	S	P2 GpU family protein
KOG3503	5251	52.51	10	3.72024	54.2429	20.1797	J	positive regulation of telomerase RNA localization to Cajal body
34A0S	5250	52.5	10	3.72016	54.2429	20.1792	K	Transcription factor WhiB
4QAQH	5249	52.49	10	3.72008	54.2429	20.1788	S	phosphatase activity
4QDBB	5247	52.47	10	3.71991	54.2429	20.1779	S	Chlamydia-phage Chp2 scaffold (Chlamy_scaf)
33AJ0	5246	52.46	10	3.71983	54.2429	20.1774	S	Pectate lyase superfamily protein
2Z7K7	5242	52.42	10	3.7195	54.2429	20.1756	S
316V9	5241	52.41	10	3.71941	54.2429	20.1752	S	Protein of unknown function (DUF1064)
4QE8F	5235	52.35	10	3.71892	54.2429	20.1725	S
33HPD	5235	52.35	10	3.71892	54.2429	20.1725	S
33MRT	5234	52.34	10	3.71883	54.2429	20.172	S
3360E	5227	52.27	10	3.71825	54.2429	20.1689	S
330PQ	5227	52.27	10	3.71825	54.2429	20.1689	S
COG0639	5226	52.26	10	3.71817	54.2429	20.1684	T	Hydrolyzes diadenosine 5',5'''-P1,P4-tetraphosphate to yield ADP
4QGJD	5225	52.25	10	3.71809	54.2429	20.168	S
4QCA6	5222	52.22	10	3.71784	54.2429	20.1666	S
2Z88Q	5218	52.18	10	3.7175	54.2429	20.1648	S	phage minor capsid protein
arCOG11616	5212	52.12	10	3.717	54.2429	20.1621	M	COG0739 Membrane proteins related to metalloendopeptidases
32TCV	5209	52.09	10	3.71675	54.2429	20.1608	K	4 iron, 4 sulfur cluster binding
4QFIA	5203	52.03	10	3.71625	54.2429	20.158	S
4QEFN	5202	52.02	10	3.71617	54.2429	20.1576	S	D-alanyl-D-alanine carboxypeptidase
33R41	5201	52.01	10	3.71609	54.2429	20.1571	S
arCOG00072	5198	51.98	10	3.71584	54.2429	20.1558	EH	PFAM Phosphoadenosine phosphosulfate reductase
COG3587	5195	51.95	10	3.71559	54.2429	20.1544	L	Type III restriction enzyme, res subunit
330T3	5194	51.94	10	3.7155	54.2429	20.154	S	Holin of 3TMs, for gene-transfer release
KOG0970	5190	51.9	10	3.71517	54.2429	20.1521	L	leading strand elongation
33F33	5190	51.9	10	3.71517	54.2429	20.1521	S	Intron encoded nuclease repeat motif
2T2T1	5189	51.89	10	3.71508	54.2429	20.1517	S
2Z9HT	5186	51.86	10	3.71483	54.2429	20.1503	S
31YCQ	5178	51.78	10	3.71416	54.2429	20.1467	S	Bacteriophage head to tail connecting protein
2Z9TQ	5177	51.77	10	3.71408	54.2429	20.1462	S	Phage portal protein, SPP1 Gp6-like
KOG2098	5176	51.76	10	3.71399	54.2429	20.1458	KT	primary miRNA methylation
32MGF	5176	51.76	10	3.71399	54.2429	20.1458	S
2Z9MZ	5176	51.76	10	3.71399	54.2429	20.1458	S	RecT family
4QG0S	5170	51.7	10	3.71349	54.2429	20.1431	S
4QC9J	5167	51.67	10	3.71324	54.2429	20.1417	S	transferase activity
COG4186	5166	51.66	10	3.71315	54.2429	20.1412	S	nucleotidyltransferase activity
324KK	5162	51.62	10	3.71282	54.2429	20.1394	S
2ZYES	5160	51.6	10	3.71265	54.2429	20.1385	S
4QCQG	5151	51.51	10	3.71189	54.2429	20.1344	S
COG3023	5147	51.47	10	3.71155	54.2429	20.1325	V	N-Acetylmuramoyl-L-alanine amidase
32WGI	5144	51.44	10	3.7113	54.2429	20.1312	S
31GP5	5142	51.42	10	3.71113	54.2429	20.1303	S	HNH endonuclease
COG2256	5134	51.34	10	3.71046	54.2429	20.1266	L	atpase related to the helicase subunit of the holliday junction resolvase
315WE	5114	51.14	10	3.70876	54.2429	20.1174	S
2Z867	5114	51.14	10	3.70876	54.2429	20.1174	S	Protein of unknown function (DUF3383)
333IQ	5112	51.12	10	3.70859	54.2429	20.1165	S
33670	5104	51.04	10	3.70791	54.2429	20.1128	S
32DKY	5103	51.03	10	3.70783	54.2429	20.1123	K	Helix-turn-helix domain
32SIW	5099	50.99	10	3.70749	54.2429	20.1105	S
COG4379	5098	50.98	10	3.7074	54.2429	20.11	S	tail protein
3311Q	5097	50.97	10	3.70731	54.2429	20.1096	S	Siphovirus Gp157
2ZD9H	5097	50.97	10	3.70731	54.2429	20.1096	S
2ZAWR	5097	50.97	10	3.70731	54.2429	20.1096	S
2QR3D	5093	50.93	10	3.70697	54.2429	20.1077	M	N-acetylmuramoyl-L-alanine amidase activity
arCOG01084	5092	50.92	10	3.70689	54.2429	20.1072	S	PFAM MazG nucleotide pyrophosphohydrolase
32UUQ	5091	50.91	10	3.7068	54.2429	20.1068	S
30J8C	5090	50.9	10	3.70672	54.2429	20.1063	S
4QAYT	5089	50.89	10	3.70663	54.2429	20.1059	S	Protein of unknown function (DUF3383)
33HT7	5085	50.85	10	3.70629	54.2429	20.104	S
32Z46	5080	50.8	10	3.70586	54.2429	20.1017	S
32VXG	5073	50.73	10	3.70526	54.2429	20.0984	S
arCOG01290	5069	50.69	10	3.70492	54.2429	20.0966	L	PFAM Radical SAM domain protein
arCOG01387	5068	50.68	10	3.70484	54.2429	20.0961	M	COG0463 Glycosyltransferases involved in cell wall biogenesis
2Z93B	5068	50.68	10	3.70484	54.2429	20.0961	S	PFAM phage portal protein SPP1
4QCWG	5065	50.65	10	3.70458	54.2429	20.0947	S
arCOG01401	5061	50.61	10	3.70424	54.2429	20.0929	Q	TIGRFAM methyltransferase FkbM family
KOG1808	5060	50.6	10	3.70415	54.2429	20.0924	M	Nuclear chaperone required for maturation and nuclear export of pre-60S ribosome subunits
COG3498	5059	50.59	10	3.70406	54.2429	20.0919	S	tail tube protein
4QHMQ	5057	50.57	10	3.70389	54.2429	20.091	A	Viral RNA dependent RNA polymerase
4QAYF	5053	50.53	10	3.70355	54.2429	20.0891	S	Uncharacterized protein conserved in bacteria (DUF2313)
2QV37	5051	50.51	10	3.70338	54.2429	20.0882	S
30W52	5050	50.5	10	3.70329	54.2429	20.0877	S
arCOG01306	5044	50.44	10	3.70278	54.2429	20.0849	O	ATPase which is responsible for recognizing, binding, unfolding and translocation of substrate proteins into the archaeal 20S proteasome core particle. Is essential for opening the gate of the 20S proteasome via an interaction with its C- terminus, thereby allowing substrate entry and access to the site of proteolysis. Thus, the C-termini of the proteasomal ATPase function like a 'key in a lock' …
30A0P	5039	50.39	10	3.70234	54.2429	20.0826	S
32PFD	5038	50.38	10	3.70226	54.2429	20.0821	S
4QDRF	5035	50.35	10	3.702	54.2429	20.0807	S
33DHI	5033	50.33	10	3.70183	54.2429	20.0798	S	PFAM Gp157 family protein
COG4834	5024	50.24	10	3.70105	54.2429	20.0756	L	Protein conserved in bacteria
2S61S	5021	50.21	10	3.70079	54.2429	20.0742	L	transposition
4QGQ9	5019	50.19	10	3.70062	54.2429	20.0732	S	DNA polymerase III, delta subunit
332GF	5017	50.17	10	3.70044	54.2429	20.0723	S
KOG0330	5016	50.16	10	3.70036	54.2429	20.0718	L	helicase activity
COG2214	5012	50.12	10	3.70001	54.2429	20.0699	O	Heat shock protein DnaJ domain protein
30IKH	5011	50.11	10	3.69992	54.2429	20.0695	S
32TY7	5008	50.08	10	3.69966	54.2429	20.0681	S	Caudovirales tail fibre assembly protein, lambda gpK
31CG0	5008	50.08	10	3.69966	54.2429	20.0681	S	Protein of unknown function (DUF2815)
2SJ9T	5003	50.03	10	3.69923	54.2429	20.0657	S	Peptidase S24-like
338M5	5002	50.02	10	3.69914	54.2429	20.0652	S
33R0W	5001	50.01	10	3.69906	54.2429	20.0648	S
4QAZT	4996	49.96	10	3.69862	54.2429	20.0624	S	D-alanyl-D-alanine carboxypeptidase
33070	4993	49.93	10	3.69836	54.2429	20.061	S
4QGG2	4983	49.83	10	3.69749	54.2429	20.0563	S
31XAI	4983	49.83	10	3.69749	54.2429	20.0563	K	Transcription factor WhiB
32NAK	4977	49.77	10	3.69697	54.2429	20.0534	S	Siphovirus Gp157
4QCN4	4971	49.71	10	3.69644	54.2429	20.0506	S	catalytic activity
316YY	4970	49.7	10	3.69636	54.2429	20.0501	S
2QR8J	4967	49.67	10	3.69609	54.2429	20.0487	M	penicillin-binding protein
32NXG	4966	49.66	10	3.69601	54.2429	20.0482	S	Phage gp6-like head-tail connector protein
332BG	4960	49.6	10	3.69548	54.2429	20.0454	S
arCOG01375	4953	49.53	10	3.69487	54.2429	20.042	M	Polysaccharide biosynthesis protein
2Z7WP	4949	49.49	10	3.69452	54.2429	20.0401	S
30IAF	4948	49.48	10	3.69443	54.2429	20.0397	S	Phage tail assembly chaperone protein
4QBKB	4947	49.47	10	3.69434	54.2429	20.0392	S
346JG	4945	49.45	10	3.69417	54.2429	20.0382	S
32S64	4931	49.31	10	3.69294	54.2429	20.0316	S	HNH endonuclease
33C97	4929	49.29	10	3.69276	54.2429	20.0306	S
30JY8	4929	49.29	10	3.69276	54.2429	20.0306	S
4QCCA	4927	49.27	10	3.69258	54.2429	20.0296	S
32GHE	4926	49.26	10	3.69249	54.2429	20.0292	S
4QCGI	4923	49.23	10	3.69223	54.2429	20.0277	S
33SI0	4923	49.23	10	3.69223	54.2429	20.0277	S
KOG0966	4921	49.21	10	3.69205	54.2429	20.0268	L	DNA ligase
arCOG00770	4919	49.19	10	3.69188	54.2429	20.0258	KL	COG1199 Rad3-related DNA helicases
KOG2666	4918	49.18	10	3.69179	54.2429	20.0253	M	UDP-glucose 6-dehydrogenase activity
32H0P	4916	49.16	10	3.69161	54.2429	20.0244	S	minor structural
2QUEA	4915	49.15	10	3.69152	54.2429	20.0239	S	protein trimerization
315AX	4913	49.13	10	3.69135	54.2429	20.0229	S	Domain of unknown function (DUF4055)
4QAWE	4911	49.11	10	3.69117	54.2429	20.022	S	Putative 2OG-Fe(II) oxygenase
32730	4911	49.11	10	3.69117	54.2429	20.022	S
30M0Q	4906	49.06	10	3.69073	54.2429	20.0196	S	Bacteriophage head to tail connecting protein
33GNQ	4903	49.03	10	3.69046	54.2429	20.0181	S
2ZAE8	4895	48.95	10	3.68975	54.2429	20.0143	S	Domain of unknown function (DUF4055)
4QCFY	4891	48.91	10	3.6894	54.2429	20.0124	S	Uncharacterized protein conserved in bacteria (DUF2184)
4QFEY	4889	48.89	10	3.68922	54.2429	20.0114	S	Phage P2 GpU
COG3969	4885	48.85	10	3.68886	54.2429	20.0095	S	phosphoadenosine phosphosulfate
4QGAP	4885	48.85	10	3.68886	54.2429	20.0095	S	Phage tail tube protein FII
2RV3K	4885	48.85	10	3.68886	54.2429	20.0095	S
4QBEJ	4884	48.84	10	3.68878	54.2429	20.009	S
32YEF	4877	48.77	10	3.68815	54.2429	20.0056	S	VRR-NUC domain
330HI	4876	48.76	10	3.68806	54.2429	20.0051	S	Caudovirales tail fibre assembly protein, lambda gpK
2SRC6	4875	48.75	10	3.68797	54.2429	20.0046	S	Peptidase S24-like
3319Y	4874	48.74	10	3.68789	54.2429	20.0042	S
arCOG01075	4868	48.68	10	3.68735	54.2429	20.0013	F	Nudix hydrolase
33FH5	4867	48.67	10	3.68726	54.2429	20.0008	S	Siphovirus Gp157
316CP	4867	48.67	10	3.68726	54.2429	20.0008	S
2Z8I5	4855	48.55	10	3.68619	54.2429	19.995	S
31GMG	4853	48.53	10	3.68601	54.2429	19.994	S	YopX protein
COG4382	4850	48.5	10	3.68574	54.2429	19.9925	S	Mu-like prophage protein Gp16
2ZAXN	4846	48.46	10	3.68538	54.2429	19.9906	S	Terminase-like family
2SJ5I	4845	48.45	10	3.68529	54.2429	19.9901	S
4QAJ1	4844	48.44	10	3.6852	54.2429	19.9896	S	Domain of unknown function (DUF4355)
30W4G	4843	48.43	10	3.68511	54.2429	19.9891	S	YopX protein
33DA4	4842	48.42	10	3.68502	54.2429	19.9886	S
4QG2D	4834	48.34	10	3.68431	54.2429	19.9848	S
33DVF	4834	48.34	10	3.68431	54.2429	19.9848	S
COG4098	4832	48.32	10	3.68413	54.2429	19.9838	L	Superfamily II DNA RNA helicase required for DNA uptake (late competence protein)
KOG4595	4830	48.3	10	3.68395	54.2429	19.9828	G	meiotic DNA integrity checkpoint
COG4696	4829	48.29	10	3.68386	54.2429	19.9823	J	Protein conserved in bacteria
KOG1564	4811	48.11	10	3.68224	54.2429	19.9735	L	meiotic DNA recombinase assembly
COG5566	4810	48.1	10	3.68215	54.2429	19.973	S	PFAM Mor transcription activator
COG1652	4807	48.07	10	3.68187	54.2429	19.9716	O	LysM domain
338TZ	4807	48.07	10	3.68187	54.2429	19.9716	S	Caudovirales tail fibre assembly protein, lambda gpK
338XS	4803	48.03	10	3.68151	54.2429	19.9696	S
3265I	4803	48.03	10	3.68151	54.2429	19.9696	S
4QGYM	4802	48.02	10	3.68142	54.2429	19.9691	S	AAA domain
33K7G	4802	48.02	10	3.68142	54.2429	19.9691	S
2ZC7P	4802	48.02	10	3.68142	54.2429	19.9691	S
4QCSK	4800	48	10	3.68124	54.2429	19.9681	S	virus tail assembly
301QR	4799	47.99	10	3.68115	54.2429	19.9676	S
2S4C4	4796	47.96	10	3.68088	54.2429	19.9662	S	Anaerobic ribonucleoside-triphosphate reductase
COG0717	4794	47.94	10	3.6807	54.2429	19.9652	F	Belongs to the dCTP deaminase family
30B2M	4792	47.92	10	3.68052	54.2429	19.9642	S
32WMB	4788	47.88	10	3.68015	54.2429	19.9622	S
2Z9H7	4786	47.86	10	3.67997	54.2429	19.9612	S
32YYR	4784	47.84	10	3.67979	54.2429	19.9603	S
315AZ	4784	47.84	10	3.67979	54.2429	19.9603	S
COG5449	4782	47.82	10	3.67961	54.2429	19.9593	S	Phage conserved hypothetical protein BR0599
4QH9I	4781	47.81	10	3.67952	54.2429	19.9588	S
3354G	4778	47.78	10	3.67925	54.2429	19.9573	S	Siphovirus Gp157
4QC72	4777	47.77	10	3.67916	54.2429	19.9568	L	Toprim domain
4QFDB	4775	47.75	10	3.67897	54.2429	19.9558	S
333XC	4775	47.75	10	3.67897	54.2429	19.9558	S
4QDM7	4773	47.73	10	3.67879	54.2429	19.9548	S
30C6X	4769	47.69	10	3.67843	54.2429	19.9529	S	Psort location Cytoplasmic, score 8.87
32ZTD	4768	47.68	10	3.67834	54.2429	19.9524	S
arCOG00958	4765	47.65	10	3.67806	54.2429	19.9509	C	PFAM 4Fe-4S ferredoxin, iron-sulfur binding domain protein
arCOG03235	4761	47.61	10	3.6777	54.2429	19.9489	L	ATP-dependent endonuclease of the OLD
4QCT4	4760	47.6	10	3.67761	54.2429	19.9484	S
32ZB3	4759	47.59	10	3.67752	54.2429	19.9479	S
339JA	4756	47.56	10	3.67724	54.2429	19.9464	S	Bacteriophage HK97-gp10, putative tail-component
30J9C	4754	47.54	10	3.67706	54.2429	19.9454	S
312N7	4745	47.45	10	3.67624	54.2429	19.941	S	Holin of 3TMs, for gene-transfer release
arCOG00894	4744	47.44	10	3.67614	54.2429	19.9405	M	PFAM Glycosyl transferase family 2
4QB0T	4744	47.44	10	3.67614	54.2429	19.9405	S	Protein of unknown function (DUF669)
32R1J	4738	47.38	10	3.6756	54.2429	19.9375	S
4QCGN	4737	47.37	10	3.6755	54.2429	19.937	S
COG0466	4734	47.34	10	3.67523	54.2429	19.9355	O	ATP-dependent serine protease that mediates the selective degradation of mutant and abnormal proteins as well as certain short-lived regulatory proteins. Required for cellular homeostasis and for survival from DNA damage and developmental changes induced by stress. Degrades polypeptides processively to yield small peptide fragments that are 5 to 10 amino acids long. Binds to DNA in a double-stran…
2QR9D	4730	47.3	10	3.67486	54.2429	19.9335	S	positive regulation of respiratory gaseous exchange
33EJU	4721	47.21	10	3.67403	54.2429	19.929	S
33292	4720	47.2	10	3.67394	54.2429	19.9285	S
KOG0731	4703	47.03	10	3.67237	54.2429	19.92	O	metalloendopeptidase activity
4QBIG	4703	47.03	10	3.67237	54.2429	19.92	S	DNA replication
4QCMA	4697	46.97	10	3.67182	54.2429	19.917	S
4QBMV	4692	46.92	10	3.67136	54.2429	19.9145	S	DNA-dependent RNA polymerase
30KXM	4690	46.9	10	3.67117	54.2429	19.9135	S
30JHZ	4688	46.88	10	3.67099	54.2429	19.9125	S
KOG0968	4684	46.84	10	3.67062	54.2429	19.9105	L	DNA polymerase activity
32ZS6	4682	46.82	10	3.67043	54.2429	19.9095	S	Bacteriophage HK97-gp10, putative tail-component
4QAJX	4671	46.71	10	3.66941	54.2429	19.9039	S
33DHF	4662	46.62	10	3.66857	54.2429	19.8994	S	Helix-turn-helix domain
3351A	4658	46.58	10	3.6682	54.2429	19.8974	S
332RD	4656	46.56	10	3.66801	54.2429	19.8964	S
301Z6	4653	46.53	10	3.66773	54.2429	19.8949	S
COG1372	4652	46.52	10	3.66764	54.2429	19.8943	L	Participates in initiation and elongation during chromosome replication
3347W	4649	46.49	10	3.66736	54.2429	19.8928	S
COG0459	4648	46.48	10	3.66727	54.2429	19.8923	O	protein refolding
2Z9G2	4646	46.46	10	3.66708	54.2429	19.8913	S
COG3184	4645	46.45	10	3.66699	54.2429	19.8908	KT	Protein conserved in bacteria
4QF7I	4644	46.44	10	3.66689	54.2429	19.8903	S
32UHZ	4643	46.43	10	3.6668	54.2429	19.8898	S	Caudovirales tail fibre assembly protein, lambda gpK
arCOG01154	4641	46.41	10	3.66661	54.2429	19.8888	S	PFAM metallophosphoesterase
337U5	4639	46.39	10	3.66642	54.2429	19.8878	S
33J9I	4635	46.35	10	3.66605	54.2429	19.8857	S
32X0X	4633	46.33	10	3.66586	54.2429	19.8847	S	ERF superfamily
COG2129	4631	46.31	10	3.66567	54.2429	19.8837	L	metallophosphoesterase
302XW	4629	46.29	10	3.66549	54.2429	19.8827	S
2SCFQ	4626	46.26	10	3.66521	54.2429	19.8811	S
302FG	4625	46.25	10	3.66511	54.2429	19.8806	S	Domain of unknown function (DUF4055)
4QFG1	4624	46.24	10	3.66502	54.2429	19.8801	S	protein refolding
4QBDF	4620	46.2	10	3.66464	54.2429	19.8781	S
4QF8X	4619	46.19	10	3.66455	54.2429	19.8776	S
4QBTT	4619	46.19	10	3.66455	54.2429	19.8776	S	Phage conserved hypothetical protein BR0599
33C7V	4618	46.18	10	3.66445	54.2429	19.8771	K
KOG0356	4612	46.12	10	3.66389	54.2429	19.874	O	protein refolding
KOG0327	4611	46.11	10	3.6638	54.2429	19.8735	JKL	helicase activity
KOG0735	4606	46.06	10	3.66332	54.2429	19.8709	O	establishment of protein localization to peroxisome
33AZK	4606	46.06	10	3.66332	54.2429	19.8709	S
3171D	4600	46	10	3.66276	54.2429	19.8679	S
4QHMX	4599	45.99	10	3.66266	54.2429	19.8674	S	metallopeptidase activity
2Z7YI	4598	45.98	10	3.66257	54.2429	19.8668	S	Psort location Cytoplasmic, score
4QEBK	4596	45.96	10	3.66238	54.2429	19.8658	S
30IVR	4594	45.94	10	3.66219	54.2429	19.8648	S
KOG0612	4592	45.92	10	3.662	54.2429	19.8638	KLT	protein serine/threonine kinase activity
4QD4Q	4592	45.92	10	3.662	54.2429	19.8638	S	kinase activity
arCOG05154	4591	45.91	10	3.66191	54.2429	19.8633	O	Prevents misfolding and promotes the refolding and proper assembly of unfolded polypeptides generated under stress conditions
4QD1M	4591	45.91	10	3.66191	54.2429	19.8633	S
COG3561	4587	45.87	10	3.66153	54.2429	19.8612	K	AntA/AntB antirepressor
30HK9	4586	45.86	10	3.66143	54.2429	19.8607	S
33CYH	4585	45.85	10	3.66134	54.2429	19.8602	S	ParB-like nuclease domain
2QVZV	4585	45.85	10	3.66134	54.2429	19.8602	S	DNA (cytosine-5-)-methyltransferase activity
319FI	4584	45.84	10	3.66124	54.2429	19.8597	K	Helix-turn-helix domain
33M5T	4582	45.82	10	3.66106	54.2429	19.8586	S	VRR-NUC domain
4QGZJ	4579	45.79	10	3.66077	54.2429	19.8571	S
4QB2U	4578	45.78	10	3.66068	54.2429	19.8566	S	Pfam:GTA_holin_3TM
COG3935	4577	45.77	10	3.66058	54.2429	19.8561	L	DnaD domain protein
30JYA	4572	45.72	10	3.66011	54.2429	19.8535	S	Protein of unknwon function (DUF3310)
2ZABJ	4565	45.65	10	3.65944	54.2429	19.8499	S
33HAZ	4563	45.63	10	3.65925	54.2429	19.8488	L
2ZF58	4561	45.61	10	3.65906	54.2429	19.8478	S
33QYT	4560	45.6	10	3.65896	54.2429	19.8473	S	Phage tail protein
4QDVQ	4553	45.53	10	3.6583	54.2429	19.8437	S
2S2KY	4552	45.52	10	3.6582	54.2429	19.8432	M	peptidoglycan recognition protein
arCOG03015	4549	45.49	10	3.65792	54.2429	19.8416	GM	NAD-dependent epimerase dehydratase
30VMR	4549	45.49	10	3.65792	54.2429	19.8416	S
2ZBXI	4548	45.48	10	3.65782	54.2429	19.8411	S
COG1002	4547	45.47	10	3.65772	54.2429	19.8406	V	Type II restriction enzyme, methylase subunits
31TP0	4544	45.44	10	3.65744	54.2429	19.839	K	Acts as a transcriptional regulator. Probably redox- responsive. The apo- but not holo-form probably binds DNA
2ZDJW	4544	45.44	10	3.65744	54.2429	19.839	S
arCOG04704	4539	45.39	10	3.65696	54.2429	19.8364	GM	Catalyzes the NAD-dependent oxidation of glucose 6- phosphate to 6-phosphogluconolactone
4QHQ8	4538	45.38	10	3.65686	54.2429	19.8359	S
33HQR	4536	45.36	10	3.65667	54.2429	19.8349	K	Helix-turn-helix domain
KOG1968	4530	45.3	10	3.6561	54.2429	19.8317	E	DNA clamp loader activity
COG0272	4528	45.28	10	3.65591	54.2429	19.8307	L	DNA ligase that catalyzes the formation of phosphodiester linkages between 5'-phosphoryl and 3'-hydroxyl groups in double-stranded DNA using NAD as a coenzyme and as the energy source for the reaction. It is essential for DNA replication and repair of damaged DNA
arCOG00945	4524	45.24	10	3.65552	54.2429	19.8286	C	PFAM Radical SAM domain protein
arCOG00280	4523	45.23	10	3.65543	54.2429	19.8281	I	COG0433 Predicted ATPase
32SAZ	4521	45.21	10	3.65523	54.2429	19.8271	S	Caudovirales tail fibre assembly protein, lambda gpK
32RXE	4517	45.17	10	3.65485	54.2429	19.825	S
4QC7D	4515	45.15	10	3.65466	54.2429	19.8239	S	PD-(D/E)XK nuclease superfamily
arCOG01307	4513	45.13	10	3.65447	54.2429	19.8229	O	PFAM AAA ATPase central domain protein
32DSS	4513	45.13	10	3.65447	54.2429	19.8229	S	Transcription factor WhiB
320H2	4513	45.13	10	3.65447	54.2429	19.8229	K	Acts as a transcriptional regulator. Probably redox- responsive. The apo- but not holo-form probably binds DNA
arCOG04152	4511	45.11	10	3.65427	54.2429	19.8218	K	HTH-type transcriptional regulatory protein
2ZCYP	4506	45.06	10	3.65379	54.2429	19.8192	S	Phage tail assembly chaperone protein
COG5108	4502	45.02	10	3.65341	54.2429	19.8171	K	dna-directed rna polymerase
3168R	4497	44.97	10	3.65292	54.2429	19.8145	S
arCOG00952	4495	44.95	10	3.65273	54.2429	19.8135	C	TIGRFAM anaerobic ribonucleoside-triphosphate reductase activating protein
3145G	4495	44.95	10	3.65273	54.2429	19.8135	S	YqaJ-like viral recombinase domain
4QDKA	4494	44.94	10	3.65263	54.2429	19.8129	S	nuclease activity
4QBX2	4494	44.94	10	3.65263	54.2429	19.8129	S
32BNU	4491	44.91	10	3.65234	54.2429	19.8114	S	Phage tail assembly chaperone protein
COG1948	4489	44.89	10	3.65215	54.2429	19.8103	L	resolution of meiotic recombination intermediates
32C1S	4485	44.85	10	3.65176	54.2429	19.8082	S	Protein of unknwon function (DUF3310)
4QF9I	4484	44.84	10	3.65167	54.2429	19.8077	S
arCOG02616	4482	44.82	10	3.65147	54.2429	19.8066	S	PFAM Radical SAM domain protein
COG5471	4481	44.81	10	3.65137	54.2429	19.8061	S	Conserved Protein
309C5	4476	44.76	10	3.65089	54.2429	19.8035	S
312PK	4468	44.68	10	3.65011	54.2429	19.7993	S
COG1192	4467	44.67	10	3.65002	54.2429	19.7987	D	Involved in chromosome partitioning
arCOG00560	4452	44.52	10	3.64856	54.2429	19.7908	L	DEAD DEAH box helicase
31055	4449	44.49	10	3.64826	54.2429	19.7892	S
3373V	4448	44.48	10	3.64816	54.2429	19.7887	S
KOG4177	4447	44.47	10	3.64807	54.2429	19.7882	I	spectrin binding
4QBQJ	4447	44.47	10	3.64807	54.2429	19.7882	S
30FYP	4447	44.47	10	3.64807	54.2429	19.7882	S	Siphovirus Gp157
32ZA9	4446	44.46	10	3.64797	54.2429	19.7876	S	COG NOG36366 non supervised orthologous group
4QASG	4442	44.42	10	3.64758	54.2429	19.7855	S
2RAQ0	4442	44.42	10	3.64758	54.2429	19.7855	S	WGS project CABT00000000 data, contig 2.1583
33WZX	4439	44.39	10	3.64729	54.2429	19.7839	S	Concanavalin A-like lectin/glucanases superfamily
4QB3I	4435	44.35	10	3.64689	54.2429	19.7818	S
32Z1H	4434	44.34	10	3.6468	54.2429	19.7813	S
4QF1A	4432	44.32	10	3.6466	54.2429	19.7802	S	D-alanyl-D-alanine carboxypeptidase
33WAK	4428	44.28	10	3.64621	54.2429	19.7781	S
33BUW	4428	44.28	10	3.64621	54.2429	19.7781	S	Phage gp6-like head-tail connector protein
30JJJ	4427	44.27	10	3.64611	54.2429	19.7776	S	Caudovirales tail fibre assembly protein, lambda gpK
337KY	4421	44.21	10	3.64552	54.2429	19.7744	S
COG0467	4420	44.2	10	3.64542	54.2429	19.7738	T	Core component of the KaiABC clock protein complex, which constitutes the main circadian regulator in cyanobacteria. Binds to DNA. The KaiABC complex may act as a promoter-nonspecific transcription regulator that represses transcription, possibly by acting on the state of chromosome compaction
COG1896	4417	44.17	10	3.64513	54.2429	19.7722	J	Catalyzes the strictly specific dephosphorylation of 2'- deoxyribonucleoside 5'-monophosphates
arCOG00586	4416	44.16	10	3.64503	54.2429	19.7717	D	COG1192 ATPases involved in chromosome partitioning
4QD3Z	4416	44.16	10	3.64503	54.2429	19.7717	S	FG-GAP repeat
COG1199	4415	44.15	10	3.64493	54.2429	19.7712	L	ATP-dependent helicase activity
4QCC5	4413	44.13	10	3.64473	54.2429	19.7701	S
2Z839	4411	44.11	10	3.64454	54.2429	19.769	S	Phage portal protein, SPP1 Gp6-like
4QC3T	4409	44.09	10	3.64434	54.2429	19.768	S	Helix-turn-helix domain
arCOG04159	4408	44.08	10	3.64424	54.2429	19.7674	S	ATPase activity
30HWN	4404	44.04	10	3.64385	54.2429	19.7653	S
4QGX1	4403	44.03	10	3.64375	54.2429	19.7648	S	kinase activity
KOG0504	4401	44.01	10	3.64355	54.2429	19.7637	I	protein ubiquitination
339BN	4388	43.88	10	3.64227	54.2429	19.7567	S
33KED	4380	43.8	10	3.64147	54.2429	19.7524	S
4QEZR	4379	43.79	10	3.64137	54.2429	19.7519	S
30KXN	4378	43.78	10	3.64128	54.2429	19.7513	S
2ZMDI	4378	43.78	10	3.64128	54.2429	19.7513	K
4QB55	4376	43.76	10	3.64108	54.2429	19.7503	S
4QCAF	4375	43.75	10	3.64098	54.2429	19.7497	S
4QFPG	4372	43.72	10	3.64068	54.2429	19.7481	S
COG2197	4368	43.68	10	3.64028	54.2429	19.746	K	response regulator
30BQ7	4366	43.66	10	3.64008	54.2429	19.7449	S	Homologous to orf229 gp Streptococcus thermophilus bacteriophage Sfi19 gi 9632919 ref NP_049948.1
2ZRGM	4366	43.66	10	3.64008	54.2429	19.7449	S
2Z8CQ	4366	43.66	10	3.64008	54.2429	19.7449	S
arCOG03130	4365	43.65	10	3.63998	54.2429	19.7443	L	Exonuclease
4QGUT	4362	43.62	10	3.63969	54.2429	19.7427	S
2RXYD	4362	43.62	10	3.63969	54.2429	19.7427	S	Animal peptidoglycan recognition proteins homologous to Bacteriophage T3 lysozyme.
4QC3J	4361	43.61	10	3.63959	54.2429	19.7422	S
2ZB2Y	4361	43.61	10	3.63959	54.2429	19.7422	S	Protein of unknown function (DUF4043)
COG3027	4360	43.6	10	3.63949	54.2429	19.7416	D	Activator of cell division through the inhibition of FtsZ GTPase activity, therefore promoting FtsZ assembly into bundles of protofilaments necessary for the formation of the division Z ring. It is recruited early at mid-cell but it is not essential for cell division
30HVV	4360	43.6	10	3.63949	54.2429	19.7416	S
2RZEM	4356	43.56	10	3.63909	54.2429	19.7395	S	ATP dependent DNA ligase domain
32R8G	4355	43.55	10	3.63899	54.2429	19.7389	S	HNH endonuclease
4QH94	4352	43.52	10	3.63869	54.2429	19.7373	S
4QGW7	4352	43.52	10	3.63869	54.2429	19.7373	S
33QAR	4351	43.51	10	3.63859	54.2429	19.7368	S	Baseplate J-like protein
33NBG	4351	43.51	10	3.63859	54.2429	19.7368	S
32U0D	4349	43.49	10	3.63839	54.2429	19.7357	S
33GX7	4345	43.45	10	3.63799	54.2429	19.7335	S
32UJ9	4344	43.44	10	3.63789	54.2429	19.733	S
2RH0T	4344	43.44	10	3.63789	54.2429	19.733	S	Putative transposase DNA-binding domain
33AQE	4327	43.27	10	3.63619	54.2429	19.7237	S
32TZV	4327	43.27	10	3.63619	54.2429	19.7237	S
33T2Y	4319	43.19	10	3.63538	54.2429	19.7194	S
30MHS	4313	43.13	10	3.63478	54.2429	19.7161	S
4QD70	4311	43.11	10	3.63458	54.2429	19.715	S
32KF8	4311	43.11	10	3.63458	54.2429	19.715	S	HNH nucleases
arCOG01257	4304	43.04	10	3.63387	54.2429	19.7112	O	Belongs to the TCP-1 chaperonin family
32HXV	4303	43.03	10	3.63377	54.2429	19.7106	K	Transcription factor WhiB
32YYI	4301	43.01	10	3.63357	54.2429	19.7095	S	ninB family
KOG0734	4298	42.98	10	3.63327	54.2429	19.7079	O	ATP-dependent peptidase activity
30I6G	4289	42.89	10	3.63236	54.2429	19.703	S
COG0615	4288	42.88	10	3.63225	54.2429	19.7024	H	ADP-L-glycero-beta-D-manno-heptose biosynthetic process
2Z83C	4287	42.87	10	3.63215	54.2429	19.7019	S
4QFZA	4286	42.86	10	3.63205	54.2429	19.7013	S	Domain of Unknown Function (DUF1599)
33UDM	4285	42.85	10	3.63195	54.2429	19.7008	L	Single-strand binding protein family
4QDQJ	4281	42.81	10	3.63155	54.2429	19.6986	S
33E66	4279	42.79	10	3.63134	54.2429	19.6975	S	Phage gp6-like head-tail connector protein
4QDCA	4277	42.77	10	3.63114	54.2429	19.6964	S
32TGJ	4274	42.74	10	3.63083	54.2429	19.6947	S
3389V	4272	42.72	10	3.63063	54.2429	19.6936	S
arCOG01409	4271	42.71	10	3.63053	54.2429	19.693	M	PFAM Glycosyl transferase, group 1
COG0590	4270	42.7	10	3.63043	54.2429	19.6925	FJ	tRNA wobble adenosine to inosine editing
30TB2	4269	42.69	10	3.63033	54.2429	19.6919	S
COG1328	4267	42.67	10	3.63012	54.2429	19.6908	F	CTP reductase activity
4QAWN	4262	42.62	10	3.62961	54.2429	19.6881	S	Pfam:YdaS_antitoxin
32REC	4260	42.6	10	3.62941	54.2429	19.687	S
KOG0740	4259	42.59	10	3.62931	54.2429	19.6864	O	Belongs to the AAA ATPase family
348N2	4259	42.59	10	3.62931	54.2429	19.6864	S
COG4228	4257	42.57	10	3.6291	54.2429	19.6853	M	DNA circulation
arCOG03239	4255	42.55	10	3.6289	54.2429	19.6842	L	ATP binding
4QASP	4245	42.45	10	3.62788	54.2429	19.6787	S	Phage endonuclease I
arCOG00434	4244	42.44	10	3.62778	54.2429	19.6781	S	ATPase associated with various cellular activities
32EQG	4243	42.43	10	3.62767	54.2429	19.6776	S
2Z84H	4243	42.43	10	3.62767	54.2429	19.6776	S	Putative phage tail protein
COG0645	4242	42.42	10	3.62757	54.2429	19.677	GK	Protein conserved in bacteria
33B74	4241	42.41	10	3.62747	54.2429	19.6764	K	Helix-turn-helix XRE-family like proteins
2ZQFT	4241	42.41	10	3.62747	54.2429	19.6764	S
32A2R	4239	42.39	10	3.62726	54.2429	19.6753	K	Transcription factor WhiB
2ZVH2	4237	42.37	10	3.62706	54.2429	19.6742	N	Cro/C1-type HTH DNA-binding domain
30GY5	4233	42.33	10	3.62665	54.2429	19.672	S
arCOG01386	4231	42.31	10	3.62644	54.2429	19.6709	M	PFAM Glycosyl transferase family 2
31TEK	4229	42.29	10	3.62624	54.2429	19.6698	S	Transcription factor WhiB
32TSY	4228	42.28	10	3.62613	54.2429	19.6692	S
4QEQW	4225	42.25	10	3.62583	54.2429	19.6675	L	Mu transposase, C-terminal
2S4YP	4225	42.25	10	3.62583	54.2429	19.6675	S	NAD dependent epimerase/dehydratase family
32HWQ	4221	42.21	10	3.62542	54.2429	19.6653	S	Phage minor capsid protein 2
4QEQF	4220	42.2	10	3.62531	54.2429	19.6647	S
COG4963	4219	42.19	10	3.62521	54.2429	19.6642	U	Pilus assembly protein
2S1QZ	4217	42.17	10	3.625	54.2429	19.6631	M	Soluble lytic murein transglycosylase L domain
4QFMI	4215	42.15	10	3.6248	54.2429	19.662	S	PD-(D/E)XK nuclease superfamily
2SCJ7	4215	42.15	10	3.6248	54.2429	19.662	S	Lysin motif
KOG0508	4213	42.13	10	3.62459	54.2429	19.6608	L	EP4 subtype prostaglandin E2 receptor binding
4QAWI	4213	42.13	10	3.62459	54.2429	19.6608	S	Pfam:Peptidase_S77
COG4128	4212	42.12	10	3.62449	54.2429	19.6603	NU	Pfam Zonular occludens toxin
KOG0355	4211	42.11	10	3.62439	54.2429	19.6597	L	DNA topoisomerase type II (ATP-hydrolyzing) activity
4QHMW	4210	42.1	10	3.62428	54.2429	19.6592	S
334J4	4210	42.1	10	3.62428	54.2429	19.6592	S
COG4384	4209	42.09	10	3.62418	54.2429	19.6586	S	Bacteriophage Mu Gp45 protein
31J0S	4204	42.04	10	3.62366	54.2429	19.6558	S
32NFI	4193	41.93	10	3.62252	54.2429	19.6496	S	YopX protein
COG4672	4190	41.9	10	3.62221	54.2429	19.6479	S	phage minor tail protein L
4QFAT	4190	41.9	10	3.62221	54.2429	19.6479	S	AAA domain
4QHQV	4188	41.88	10	3.62201	54.2429	19.6468	S	virus tail assembly
arCOG00792	4187	41.87	10	3.6219	54.2429	19.6463	L	DNA helicase
4QGFJ	4185	41.85	10	3.6217	54.2429	19.6451	S	Concanavalin A-like lectin/glucanases superfamily
COG0488	4180	41.8	10	3.62118	54.2429	19.6423	L	(ABC) transporter
4QAQS	4178	41.78	10	3.62097	54.2429	19.6412	S	Prokaryotic dksA/traR C4-type zinc finger
33HNE	4176	41.76	10	3.62076	54.2429	19.6401	S
4QBSW	4174	41.74	10	3.62055	54.2429	19.6389	S
31Z5X	4174	41.74	10	3.62055	54.2429	19.6389	S	D12 class N6 adenine-specific DNA methyltransferase
2SC8K	4172	41.72	10	3.62034	54.2429	19.6378	S
KOG2356	4171	41.71	10	3.62024	54.2429	19.6372	DZ	site-specific DNA-methyltransferase (adenine-specific) activity
2ZZ0E	4170	41.7	10	3.62014	54.2429	19.6367	S
2ZQEV	4168	41.68	10	3.61993	54.2429	19.6355	S
2ZAJT	4167	41.67	10	3.61982	54.2429	19.635	S
2ZASF	4163	41.63	10	3.61941	54.2429	19.6327	S	RecT family
32BRW	4162	41.62	10	3.6193	54.2429	19.6321	K	Acts as a transcriptional regulator. Probably redox- responsive. The apo- but not holo-form probably binds DNA
2RV2U	4157	41.57	10	3.61878	54.2429	19.6293	L	DNA-directed DNA polymerase activity
30693	4155	41.55	10	3.61857	54.2429	19.6282	K	Helix-turn-helix domain
30K66	4150	41.5	10	3.61805	54.2429	19.6253	S
32SFG	4149	41.49	10	3.61794	54.2429	19.6248	S	Caudovirales tail fibre assembly protein, lambda gpK
4QD4Z	4147	41.47	10	3.61773	54.2429	19.6236	S	Protein of unknown function (DUF1320)
30QGC	4146	41.46	10	3.61763	54.2429	19.6231	S	Chaperone of endosialidase
2Z9TX	4144	41.44	10	3.61742	54.2429	19.6219	S	Siphovirus ReqiPepy6 Gp37-like protein
arCOG08578	4143	41.43	10	3.61731	54.2429	19.6214	S	Bifunctional DNA primase polymerase
COG0494	4141	41.41	10	3.61711	54.2429	19.6202	L	nUDIX hydrolase
2Z9YW	4133	41.33	10	3.61627	54.2429	19.6157	S	DNA N-6-adenine-methyltransferase (Dam)
30JSN	4132	41.32	10	3.61616	54.2429	19.6151	S
COG2870	4128	41.28	10	3.61574	54.2429	19.6128	H	Catalyzes the ADP transfer from ATP to D-glycero-beta-D- manno-heptose 1-phosphate, yielding ADP-D-glycero-beta-D-manno- heptose
2TCUH	4127	41.27	10	3.61563	54.2429	19.6123	S
33HFZ	4126	41.26	10	3.61553	54.2429	19.6117	S
32X3N	4125	41.25	10	3.61542	54.2429	19.6111	S	AAA domain
32W8X	4123	41.23	10	3.61521	54.2429	19.61	S
32W1T	4121	41.21	10	3.615	54.2429	19.6088	L	Phage endonuclease I
2Z7JU	4121	41.21	10	3.615	54.2429	19.6088	S	phage major tail protein, phi13 family
2ZDW4	4113	41.13	10	3.61416	54.2429	19.6042	S
4QE4P	4111	41.11	10	3.61395	54.2429	19.6031	S
32BWY	4111	41.11	10	3.61395	54.2429	19.6031	S	Helix-turn-helix domain
KOG0337	4110	41.1	10	3.61384	54.2429	19.6025	L	ATP-dependent RNA helicase activity
COG0328	4110	41.1	10	3.61384	54.2429	19.6025	L	RNA-DNA hybrid ribonuclease activity
2R55G	4110	41.1	10	3.61384	54.2429	19.6025	D	AAA domain
COG1180	4105	41.05	10	3.61331	54.2429	19.5997	C	Activation of pyruvate formate-lyase under anaerobic conditions by generation of an organic free radical, using S- adenosylmethionine and reduced flavodoxin as cosubstrates to produce 5'-deoxy-adenosine
30UCW	4103	41.03	10	3.6131	54.2429	19.5985	S	Protein of unknown function (DUF1064)
arCOG00185	4101	41.01	10	3.61289	54.2429	19.5974	P	ABC transporter
4QF7N	4099	40.99	10	3.61268	54.2429	19.5962	S
4QBUF	4098	40.98	10	3.61257	54.2429	19.5956	S	Anaerobic ribonucleoside-triphosphate reductase
4QEQS	4094	40.94	10	3.61215	54.2429	19.5933	S
4QFVK	4089	40.89	10	3.61162	54.2429	19.5905	S
arCOG01444	4080	40.8	10	3.61066	54.2429	19.5853	L	CRISPR-associated helicase, Cas3
32YFU	4075	40.75	10	3.61013	54.2429	19.5824	S	Bacteriophage HK97-gp10, putative tail-component
32ZQP	4071	40.71	10	3.6097	54.2429	19.5801	S
4QCMU	4069	40.69	10	3.60949	54.2429	19.5789	S
arCOG08094	4067	40.67	10	3.60927	54.2429	19.5778	S	KTSC domain
30W4K	4060	40.6	10	3.60853	54.2429	19.5737	S	YopX protein
4QGHJ	4055	40.55	10	3.60799	54.2429	19.5708	S
4QBAB	4055	40.55	10	3.60799	54.2429	19.5708	S
4QEE3	4048	40.48	10	3.60724	54.2429	19.5667	S
32AED	4048	40.48	10	3.60724	54.2429	19.5667	S
2QR28	4047	40.47	10	3.60713	54.2429	19.5661	S
arCOG01791	4046	40.46	10	3.60703	54.2429	19.5656	Q	Methyltransferase
30KSD	4046	40.46	10	3.60703	54.2429	19.5656	S	ERF superfamily
4QE8Z	4043	40.43	10	3.6067	54.2429	19.5638	S
4QC9C	4042	40.42	10	3.6066	54.2429	19.5632	S	Phage minor tail protein L
319K5	4038	40.38	10	3.60617	54.2429	19.5609	S	Protein of unknown function (DUF2829)
2S2YM	4034	40.34	10	3.60574	54.2429	19.5586	S	Pentapeptide repeats (8 copies)
2SU7M	4032	40.32	10	3.60552	54.2429	19.5574	O	GIY-YIG type nucleases (URI domain)
2QV7Q	4027	40.27	10	3.60498	54.2429	19.5545	K	Sigma-70 region 2
2Z7PR	4025	40.25	10	3.60477	54.2429	19.5533	S
32CD5	4024	40.24	10	3.60466	54.2429	19.5527	S
30JFY	4019	40.19	10	3.60412	54.2429	19.5498	S
31WF9	4016	40.16	10	3.60379	54.2429	19.548	K	Cro/C1-type HTH DNA-binding domain
4QGWB	4014	40.14	10	3.60358	54.2429	19.5469	S
33658	4013	40.13	10	3.60347	54.2429	19.5463	S	Phage portal protein, SPP1 Gp6-like
4QAX0	4012	40.12	10	3.60336	54.2429	19.5457	S	virus tail
30KR3	4012	40.12	10	3.60336	54.2429	19.5457	L	HNH nucleases
30MUV	4010	40.1	10	3.60314	54.2429	19.5445	L	HNH endonuclease
4QDT5	4008	40.08	10	3.60293	54.2429	19.5433	S
31P5J	4008	40.08	10	3.60293	54.2429	19.5433	K	Transcription factor WhiB
306T2	4004	40.04	10	3.60249	54.2429	19.541	K	Acts as a transcriptional regulator. Probably redox- responsive. The apo- but not holo-form probably binds DNA
336TD	4002	40.02	10	3.60228	54.2429	19.5398	S
2QPRS	4002	40.02	10	3.60228	54.2429	19.5398	K	Sigma-70 region 2
arCOG00589	3997	39.97	10	3.60173	54.2429	19.5369	D	COG0455 ATPases involved in chromosome partitioning
331AT	3996	39.96	10	3.60163	54.2429	19.5363	S
32TI5	3989	39.89	10	3.60086	54.2429	19.5321	S
4QAJ5	3984	39.84	10	3.60032	54.2429	19.5292	S	Major capsid protein Gp23
4QDWY	3982	39.82	10	3.6001	54.2429	19.528	S
3260I	3980	39.8	10	3.59988	54.2429	19.5268	K	Transcription factor WhiB
4QAQA	3979	39.79	10	3.59977	54.2429	19.5262	S	NinB protein
33NDP	3978	39.78	10	3.59966	54.2429	19.5256	S
33J8E	3976	39.76	10	3.59945	54.2429	19.5244	S
2Z8I6	3976	39.76	10	3.59945	54.2429	19.5244	S	Pfam Phage tail sheath protein
4QFMP	3974	39.74	10	3.59923	54.2429	19.5233	S
2S682	3974	39.74	10	3.59923	54.2429	19.5233	S	Insect cuticle protein
331E8	3971	39.71	10	3.5989	54.2429	19.5215	K	Transcription factor WhiB
33FPS	3968	39.68	10	3.59857	54.2429	19.5197	S
2S1HG	3967	39.67	10	3.59846	54.2429	19.5191	S
4QBAK	3962	39.62	10	3.59791	54.2429	19.5161	S	Bacteriophage T4-like capsid assembly protein (Gp20)
2ZU45	3962	39.62	10	3.59791	54.2429	19.5161	K	Helix-turn-helix XRE-family like proteins
COG3972	3960	39.6	10	3.5977	54.2429	19.5149	L	protein homooligomerization
32NPH	3957	39.57	10	3.59737	54.2429	19.5132	S
KOG0743	3954	39.54	10	3.59704	54.2429	19.5114	O	respiratory chain complex III assembly
4QB35	3953	39.53	10	3.59693	54.2429	19.5108	S	SPFH domain / Band 7 family
4QCEC	3948	39.48	10	3.59638	54.2429	19.5078	S
4QFPK	3947	39.47	10	3.59627	54.2429	19.5072	L	DNA polymerase III, delta subunit
4QB6P	3943	39.43	10	3.59583	54.2429	19.5048	S
4QDH7	3940	39.4	10	3.5955	54.2429	19.503	S	kinase activity
4QAT6	3939	39.39	10	3.59539	54.2429	19.5024	S	Protein of unknown function (DUF4054)
arCOG04827	3938	39.38	10	3.59528	54.2429	19.5018	M	CDP-glycerol poly(glycerophosphate) glycerophosphotransferase
336YF	3938	39.38	10	3.59528	54.2429	19.5018	S	VRR_NUC
4QH0X	3935	39.35	10	3.59494	54.2429	19.5	S
33DT4	3934	39.34	10	3.59483	54.2429	19.4994	S
KOG0358	3928	39.28	10	3.59417	54.2429	19.4958	O	unfolded protein binding
32YJP	3926	39.26	10	3.59395	54.2429	19.4946	S
4QAVS	3924	39.24	10	3.59373	54.2429	19.4934	S	Protein of unknown function (DUF2829)
31YAE	3924	39.24	10	3.59373	54.2429	19.4934	K	Helix-turn-helix XRE-family like proteins
33C0D	3919	39.19	10	3.59318	54.2429	19.4904	S	DNA packaging
2QSEG	3916	39.16	10	3.59284	54.2429	19.4886	S	Pentapeptide repeats (8 copies)
arCOG04889	3913	39.13	10	3.59251	54.2429	19.4868	F	TIGRFAM anaerobic ribonucleoside-triphosphate reductase
4QHK2	3913	39.13	10	3.59251	54.2429	19.4868	S	Domain of unknown function (DUF927)
4QGS1	3913	39.13	10	3.59251	54.2429	19.4868	S
32EN1	3913	39.13	10	3.59251	54.2429	19.4868	S	Protein of unknown function (DUF1064)
2SBEQ	3911	39.11	10	3.59229	54.2429	19.4856	M	Glycosyl transferase family 2
30HSG	3908	39.08	10	3.59195	54.2429	19.4838	S	Helix-turn-helix domain
4QD73	3907	39.07	10	3.59184	54.2429	19.4832	S	ORF11CD3 domain
arCOG01258	3905	39.05	10	3.59162	54.2429	19.482	O	Belongs to the TCP-1 chaperonin family
33DQ1	3904	39.04	10	3.59151	54.2429	19.4814	S	Endodeoxyribonuclease RusA
2SA9M	3902	39.02	10	3.59129	54.2429	19.4802	S	Leucine rich repeats (6 copies)
2ZC1E	3901	39.01	10	3.59118	54.2429	19.4796	S
2QTR1	3901	39.01	10	3.59118	54.2429	19.4796	S	Pentapeptide repeats (9 copies)
317J0	3900	39	10	3.59106	54.2429	19.479	S
COG3087	3898	38.98	10	3.59084	54.2429	19.4778	D	Lytic transglycosylase with a strong preference for naked glycan strands that lack stem peptides
4QCXM	3896	38.96	10	3.59062	54.2429	19.4766	S
328B9	3891	38.91	10	3.59006	54.2429	19.4735	K	Transcription factor WhiB
4QD7J	3890	38.9	10	3.58995	54.2429	19.4729	S
4QGCH	3889	38.89	10	3.58984	54.2429	19.4723	S
33E24	3888	38.88	10	3.58973	54.2429	19.4717	K	Helix-turn-helix XRE-family like proteins
2Z9MC	3887	38.87	10	3.58961	54.2429	19.4711	S	Domain of unknown function (DUF4055)
KOG1372	3886	38.86	10	3.5895	54.2429	19.4705	M	GDP-mannose 4,6-dehydratase activity
COG3409	3884	38.84	10	3.58928	54.2429	19.4693	M	Peptidoglycan-binding domain 1 protein
arCOG00666	3883	38.83	10	3.58917	54.2429	19.4687	JM	COG1208 Nucleoside-diphosphate-sugar pyrophosphorylase involved in lipopolysaccharide biosynthesis translation initiation factor 2B, gamma epsilon subunits (eIF-2Bgamma eIF-2Bepsilon)
33M9R	3883	38.83	10	3.58917	54.2429	19.4687	S
2ZEP7	3881	38.81	10	3.58894	54.2429	19.4675	K
2S0SI	3881	38.81	10	3.58894	54.2429	19.4675	S	Concanavalin A-like lectin/glucanases superfamily
KOG0502	3880	38.8	10	3.58883	54.2429	19.4669	J	nerve growth factor signaling pathway
4QANQ	3879	38.79	10	3.58872	54.2429	19.4663	S	RNase H
4QG2G	3878	38.78	10	3.58861	54.2429	19.4657	S
4QETR	3877	38.77	10	3.5885	54.2429	19.465	S	DNA circularisation protein N-terminus
KOG2603	3876	38.76	10	3.58838	54.2429	19.4644	I	protein N-linked glycosylation via asparagine
COG5185	3874	38.74	10	3.58816	54.2429	19.4632	D	Phage-related minor tail protein
2ZED5	3872	38.72	10	3.58794	54.2429	19.462	S	Protein of unknown function (DUF669)
arCOG02173	3870	38.7	10	3.58771	54.2429	19.4608	H	Catalyzes the complex heterocyclic radical-mediated conversion of 6-carboxy-5,6,7,8-tetrahydropterin (CPH4) to 7- carboxy-7-deazaguanine (CDG), a step common to the biosynthetic pathways of all 7-deazapurine-containing compounds
4QBT2	3869	38.69	10	3.5876	54.2429	19.4602	S
33RGR	3868	38.68	10	3.58749	54.2429	19.4596	S
33MPW	3865	38.65	10	3.58715	54.2429	19.4577	S
arCOG06669	3863	38.63	10	3.58692	54.2429	19.4565	S
KOG1038	3862	38.62	10	3.58681	54.2429	19.4559	K	DNA-directed 5'-3' RNA polymerase activity
32VDV	3860	38.6	10	3.58659	54.2429	19.4547	S	Bacteriophage HK97-gp10, putative tail-component
2ZW68	3858	38.58	10	3.58636	54.2429	19.4535	K	Cro/C1-type HTH DNA-binding domain
4QB9C	3857	38.57	10	3.58625	54.2429	19.4529	S
2Z7MH	3856	38.56	10	3.58614	54.2429	19.4523	S
30JDF	3851	38.51	10	3.58557	54.2429	19.4492	S
300KR	3847	38.47	10	3.58512	54.2429	19.4467	S
32Q7F	3846	38.46	10	3.58501	54.2429	19.4461	S	HNH endonuclease
33DKY	3844	38.44	10	3.58478	54.2429	19.4449	K	Helix-turn-helix domain
arCOG00329	3842	38.42	10	3.58456	54.2429	19.4437	L	DNA polymerase elongation subunit (Family B)
arCOG00188	3841	38.41	10	3.58444	54.2429	19.4431	P	PFAM ABC transporter related
4QF40	3840	38.4	10	3.58433	54.2429	19.4425	S
33VGV	3838	38.38	10	3.5841	54.2429	19.4412	S
3347I	3837	38.37	10	3.58399	54.2429	19.4406	S	ASCH domain
33HWZ	3835	38.35	10	3.58377	54.2429	19.4394	S	PFAM tail assembly chaperone gp38
4QBME	3834	38.34	10	3.58365	54.2429	19.4388	S	Zonular occludens toxin (Zot)
KOG0728	3831	38.31	10	3.58331	54.2429	19.4369	O	proteasome-activating ATPase activity
arCOG00833	3831	38.31	10	3.58331	54.2429	19.4369	C	PFAM GCN5-related N-acetyltransferase
COG4712	3830	38.3	10	3.5832	54.2429	19.4363	S	double-strand break repair protein
4QESU	3830	38.3	10	3.5832	54.2429	19.4363	L	Type III restriction enzyme, res subunit
32V0C	3823	38.23	10	3.5824	54.2429	19.432	S
4QHD5	3812	38.12	10	3.58115	54.2429	19.4252	S
4QAJD	3812	38.12	10	3.58115	54.2429	19.4252	S	gp32 DNA binding protein like
339ZU	3812	38.12	10	3.58115	54.2429	19.4252	S
2SNYZ	3812	38.12	10	3.58115	54.2429	19.4252	S	UreE urease accessory protein, C-terminal domain
32SY7	3809	38.09	10	3.58081	54.2429	19.4234	S	Prophage minor tail protein Z (GPZ)
31QAT	3807	38.07	10	3.58058	54.2429	19.4221	S	Phage minor structural protein GP20
COG0695	3806	38.06	10	3.58047	54.2429	19.4215	O	Has a glutathione-disulfide oxidoreductase activity in the presence of NADPH and glutathione reductase. Reduces low molecular weight disulfides and proteins
4QFW6	3801	38.01	10	3.5799	54.2429	19.4184	S
30D1R	3797	37.97	10	3.57944	54.2429	19.4159	S	Protein of unknown function (DUF1064)
336MN	3793	37.93	10	3.57898	54.2429	19.4134	S
COG0732	3791	37.91	10	3.57875	54.2429	19.4122	V	type I restriction modification DNA specificity domain
2SITA	3791	37.91	10	3.57875	54.2429	19.4122	L	IstB-like ATP binding protein
33IE0	3790	37.9	10	3.57864	54.2429	19.4116	S
4QGD7	3786	37.86	10	3.57818	54.2429	19.4091	S
2ZRW4	3783	37.83	10	3.57784	54.2429	19.4072	S	Collagen triple helix repeat (20 copies)
2Z97E	3783	37.83	10	3.57784	54.2429	19.4072	S
2SF9X	3783	37.83	10	3.57784	54.2429	19.4072	S	YqaJ-like viral recombinase domain
2Z9DB	3782	37.82	10	3.57772	54.2429	19.4066	S	Protein of unknown function (DUF3383)
32WJP	3781	37.81	10	3.57761	54.2429	19.406	S	NinB protein
32S9G	3781	37.81	10	3.57761	54.2429	19.406	S
31SV5	3780	37.8	10	3.57749	54.2429	19.4054	E	Transcription factor WhiB
345MW	3777	37.77	10	3.57715	54.2429	19.4035	S
arCOG00291	3774	37.74	10	3.5768	54.2429	19.4016	C	PFAM 4Fe-4S ferredoxin, iron-sulfur binding domain protein
309HB	3774	37.74	10	3.5768	54.2429	19.4016	S
31EKC	3773	37.73	10	3.57669	54.2429	19.401	S
4QHQ5	3771	37.71	10	3.57646	54.2429	19.3997	S
30JXQ	3771	37.71	10	3.57646	54.2429	19.3997	L	DNA N-6-adenine-methyltransferase (Dam)
32TPH	3769	37.69	10	3.57623	54.2429	19.3985	S
339P5	3766	37.66	10	3.57588	54.2429	19.3966	S
32Y13	3766	37.66	10	3.57588	54.2429	19.3966	S
302DK	3765	37.65	10	3.57576	54.2429	19.396	S
COG0330	3761	37.61	10	3.5753	54.2429	19.3935	O	HflC and HflK could
arCOG04311	3761	37.61	10	3.5753	54.2429	19.3935	S	HD superfamily
32RJF	3758	37.58	10	3.57496	54.2429	19.3916	S
2Z81R	3757	37.57	10	3.57484	54.2429	19.391	S
33H03	3756	37.56	10	3.57473	54.2429	19.3904	S
30W1Y	3754	37.54	10	3.57449	54.2429	19.3891	S
COG2771	3752	37.52	10	3.57426	54.2429	19.3878	K	luxR family
349H5	3751	37.51	10	3.57415	54.2429	19.3872	S	Phage tail fibre repeat
2ZB2V	3751	37.51	10	3.57415	54.2429	19.3872	S	P22 coat protein - gene protein 5
4QD8P	3750	37.5	10	3.57403	54.2429	19.3866	S
33MJP	3750	37.5	10	3.57403	54.2429	19.3866	K	Cro/C1-type HTH DNA-binding domain
4QGDW	3748	37.48	10	3.5738	54.2429	19.3853	S
2Z8CS	3748	37.48	10	3.5738	54.2429	19.3853	S
COG0776	3745	37.45	10	3.57345	54.2429	19.3834	L	regulation of translation
4QHQR	3742	37.42	10	3.5731	54.2429	19.3816	S
33YIC	3742	37.42	10	3.5731	54.2429	19.3816	S
31F5W	3742	37.42	10	3.5731	54.2429	19.3816	K	Transcription factor WhiB
2ZZT9	3742	37.42	10	3.5731	54.2429	19.3816	S
4QHBZ	3740	37.4	10	3.57287	54.2429	19.3803	S
341KN	3738	37.38	10	3.57264	54.2429	19.379	S
2RFX3	3738	37.38	10	3.57264	54.2429	19.379	S	Chaperone of endosialidase
4QD6B	3736	37.36	10	3.57241	54.2429	19.3778	L
KOG1969	3731	37.31	10	3.57183	54.2429	19.3746	O	ATP binding
2ZHHP	3731	37.31	10	3.57183	54.2429	19.3746	S
2ZFJJ	3721	37.21	10	3.57066	54.2429	19.3683	S	Phage gp6-like head-tail connector protein
4QE0G	3720	37.2	10	3.57054	54.2429	19.3677	S
2SNXY	3720	37.2	10	3.57054	54.2429	19.3677	S	Prohead core protein serine protease
2S8JJ	3713	37.13	10	3.56972	54.2429	19.3632	S	Cytidine and deoxycytidylate deaminase zinc-binding region
30RQT	3711	37.11	10	3.56949	54.2429	19.362	S	Domain of unknown function (DUF4406)
4QGD2	3706	37.06	10	3.56891	54.2429	19.3588	S	Pentapeptide repeats (9 copies)
32UC6	3704	37.04	10	3.56867	54.2429	19.3575	S	VRR_NUC
4QB9Q	3697	36.97	10	3.56785	54.2429	19.3531	S
32RVG	3697	36.97	10	3.56785	54.2429	19.3531	K	Acts as a transcriptional regulator. Probably redox- responsive. The apo- but not holo-form probably binds DNA
3354E	3696	36.96	10	3.56773	54.2429	19.3524	S
4QCF1	3694	36.94	10	3.5675	54.2429	19.3511	S
32G41	3694	36.94	10	3.5675	54.2429	19.3511	K	Transcription factor WhiB
2ZQ7G	3694	36.94	10	3.5675	54.2429	19.3511	K	Helix-turn-helix XRE-family like proteins
KOG1591	3692	36.92	10	3.56726	54.2429	19.3499	ADK	procollagen-proline 4-dioxygenase activity
32TAZ	3692	36.92	10	3.56726	54.2429	19.3499	S	Phage protein (N4 Gp49/phage Sf6 gene 66) family
3304Y	3690	36.9	10	3.56703	54.2429	19.3486	S
323AV	3689	36.89	10	3.56691	54.2429	19.348	S	Protein of unknown function (DUF1071)
COG1674	3685	36.85	10	3.56644	54.2429	19.3454	D	ftsk spoiiie
301UT	3685	36.85	10	3.56644	54.2429	19.3454	S
30YY9	3684	36.84	10	3.56632	54.2429	19.3448	S	Protein of unknown function (DUF3168)
33FWT	3683	36.83	10	3.5662	54.2429	19.3441	S	Helix-turn-helix domain
32F0A	3682	36.82	10	3.56608	54.2429	19.3435	S	P22 coat protein - gene protein 5
KOG1715	3681	36.81	10	3.56597	54.2429	19.3428	J	structural constituent of ribosome
333Y0	3677	36.77	10	3.56549	54.2429	19.3403	S	Siphovirus ReqiPepy6 Gp37-like protein
2T9Q4	3676	36.76	10	3.56538	54.2429	19.3396	S	YqaJ-like viral recombinase domain
4QEX9	3672	36.72	10	3.5649	54.2429	19.3371	S
4QETU	3670	36.7	10	3.56467	54.2429	19.3358	S	Mu-like prophage major head subunit gpT
arCOG00884	3668	36.68	10	3.56443	54.2429	19.3345	L	DEAD-like helicases superfamily
KOG0732	3667	36.67	10	3.56431	54.2429	19.3339	C	atpase family aaa
33N5S	3667	36.67	10	3.56431	54.2429	19.3339	S
32VTW	3667	36.67	10	3.56431	54.2429	19.3339	S
32RPX	3665	36.65	10	3.56407	54.2429	19.3326	S
4QCMI	3664	36.64	10	3.56396	54.2429	19.3319	S	AAA domain
2SVCM	3661	36.61	10	3.5636	54.2429	19.33	S	Retroviral aspartyl protease
33CK9	3660	36.6	10	3.56348	54.2429	19.3294	K	Helix-turn-helix XRE-family like proteins
COG0455	3658	36.58	10	3.56324	54.2429	19.3281	D	bacterial-type flagellum organization
33NS9	3656	36.56	10	3.56301	54.2429	19.3268	S
4QDF9	3655	36.55	10	3.56289	54.2429	19.3261	S	Protein of unknown function (DUF1071)
4QDYV	3652	36.52	10	3.56253	54.2429	19.3242	S
31WS6	3651	36.51	10	3.56241	54.2429	19.3236	S	Transcription factor WhiB
306T1	3650	36.5	10	3.56229	54.2429	19.3229	K	Transcription factor WhiB
33GSC	3647	36.47	10	3.56194	54.2429	19.321	S
4QAK0	3644	36.44	10	3.56158	54.2429	19.319	S	DnaJ domain
33A77	3641	36.41	10	3.56122	54.2429	19.3171	S
32KIN	3640	36.4	10	3.5611	54.2429	19.3165	K	Cro/C1-type HTH DNA-binding domain
32DE8	3640	36.4	10	3.5611	54.2429	19.3165	S	Protein of unknown function (DUF2829)
2RSKM	3639	36.39	10	3.56098	54.2429	19.3158	S	Chaperone of endosialidase
33E5I	3638	36.38	10	3.56086	54.2429	19.3152	S	VRR-NUC domain
arCOG00124	3636	36.36	10	3.56062	54.2429	19.3139	EH	Phosphoadenosine phosphosulfate reductase
337PW	3631	36.31	10	3.56003	54.2429	19.3106	S	Protein of unknown function (DUF1353)
30W4P	3630	36.3	10	3.55991	54.2429	19.31	S	YopX protein
4QEHM	3627	36.27	10	3.55955	54.2429	19.308	S	DNA polymerase III beta subunit, C-terminal domain
318QH	3627	36.27	10	3.55955	54.2429	19.308	S	VRR_NUC
COG1235	3626	36.26	10	3.55943	54.2429	19.3074	P	May be involved in the transport of PQQ or its precursor to the periplasm
2SA4I	3624	36.24	10	3.55919	54.2429	19.3061	T	helix_turn_helix, Lux Regulon
arCOG01390	3620	36.2	10	3.55871	54.2429	19.3035	M	Glycosyl transferase family 2
KOG3752	3618	36.18	10	3.55847	54.2429	19.3022	L	RNA-DNA hybrid ribonuclease activity
33BQA	3611	36.11	10	3.55763	54.2429	19.2976	S	Phage terminase, small subunit
arCOG06187	3610	36.1	10	3.55751	54.2429	19.297	L	COG1077 Actin-like ATPase involved in cell morphogenesis
COG3706	3608	36.08	10	3.55727	54.2429	19.2956	T	GGDEF domain
33IDG	3607	36.07	10	3.55715	54.2429	19.295	S
2ZBZC	3607	36.07	10	3.55715	54.2429	19.295	S	Phage nucleotide-binding protein
4QC10	3606	36.06	10	3.55703	54.2429	19.2943	S	Bacteriophage lambda head decoration protein D
KOG0715	3603	36.03	10	3.55666	54.2429	19.2924	O	heat shock protein binding
4QH0I	3603	36.03	10	3.55666	54.2429	19.2924	S
30UIZ	3602	36.02	10	3.55654	54.2429	19.2917	S	Transcription factor WhiB
32UII	3600	36	10	3.5563	54.2429	19.2904	S
COG2519	3599	35.99	10	3.55618	54.2429	19.2898	J	Catalyzes the S-adenosyl-L-methionine-dependent formation of N(1)-methyladenine at position 58 (m1A58) in tRNA
COG3750	3598	35.98	10	3.55606	54.2429	19.2891	P	Belongs to the UPF0335 family
2ZDNK	3598	35.98	10	3.55606	54.2429	19.2891	S	Phage minor capsid protein 2
4QBMM	3597	35.97	10	3.55594	54.2429	19.2885	S
2SWUR	3596	35.96	10	3.55582	54.2429	19.2878	S
2ZU5X	3595	35.95	10	3.5557	54.2429	19.2871	K	Cro/C1-type HTH DNA-binding domain
4QHM7	3592	35.92	10	3.55534	54.2429	19.2852	S
4QBTM	3592	35.92	10	3.55534	54.2429	19.2852	S
33HB6	3590	35.9	10	3.55509	54.2429	19.2839	S
4QD6D	3589	35.89	10	3.55497	54.2429	19.2832	S
332BE	3589	35.89	10	3.55497	54.2429	19.2832	S	Protein of unknown function (DUF1364)
346TC	3587	35.87	10	3.55473	54.2429	19.2819	S
3377A	3587	35.87	10	3.55473	54.2429	19.2819	S	Bacteriophage Rz lysis protein
33236	3587	35.87	10	3.55473	54.2429	19.2819	S
COG2263	3585	35.85	10	3.55449	54.2429	19.2806	J	nucleoside metabolic process
333UM	3585	35.85	10	3.55449	54.2429	19.2806	S
317S3	3583	35.83	10	3.55425	54.2429	19.2793	S
30IDM	3582	35.82	10	3.55413	54.2429	19.2786	S
2QQ9I	3582	35.82	10	3.55413	54.2429	19.2786	K	Sigma-70 region 2
4QAQ7	3579	35.79	10	3.55376	54.2429	19.2766	S	Uncharacterized protein conserved in bacteria (DUF2312)
2ZAKV	3579	35.79	10	3.55376	54.2429	19.2766	S
4QHN9	3578	35.78	10	3.55364	54.2429	19.276	S
33NKY	3578	35.78	10	3.55364	54.2429	19.276	S
30QGD	3576	35.76	10	3.5534	54.2429	19.2747	S	Chaperone of endosialidase
2ZIMQ	3576	35.76	10	3.5534	54.2429	19.2747	K	Helix-turn-helix XRE-family like proteins
4QBSK	3574	35.74	10	3.55315	54.2429	19.2733	S
4QEE9	3572	35.72	10	3.55291	54.2429	19.272	S
COG3584	3571	35.71	10	3.55279	54.2429	19.2714	T	3D domain protein
33M29	3570	35.7	10	3.55267	54.2429	19.2707	S
3343W	3570	35.7	10	3.55267	54.2429	19.2707	S	Phage major capsid protein E
COG4718	3569	35.69	10	3.55255	54.2429	19.27	S	Minor tail
4QBDJ	3569	35.69	10	3.55255	54.2429	19.27	S	Phage protein (N4 Gp49/phage Sf6 gene 66) family
COG1310	3564	35.64	10	3.55194	54.2429	19.2667	H	metal-dependent protease of the Pad1 Jab1 superfamily
4QEGJ	3559	35.59	10	3.55133	54.2429	19.2634	S
33EQ5	3557	35.57	10	3.55108	54.2429	19.2621	S	Phage gp6-like head-tail connector protein
3185E	3555	35.55	10	3.55084	54.2429	19.2608	S	Protein of unknown function (DUF2829)
2REF5	3553	35.53	10	3.5506	54.2429	19.2595	S	Chaperone of endosialidase
KOG0713	3551	35.51	10	3.55035	54.2429	19.2581	O	protein folding
30J8S	3550	35.5	10	3.55023	54.2429	19.2575	S
32TR7	3549	35.49	10	3.55011	54.2429	19.2568	S	response to oxidative stress
32WF0	3548	35.48	10	3.54998	54.2429	19.2561	S
4QG67	3547	35.47	10	3.54986	54.2429	19.2555	S
2Z8BD	3547	35.47	10	3.54986	54.2429	19.2555	S
KOG0361	3546	35.46	10	3.54974	54.2429	19.2548	O	protein binding involved in protein folding
4QAQI	3545	35.45	10	3.54962	54.2429	19.2542	S	Bacteriophage related domain of unknown function
2SYH6	3542	35.42	10	3.54925	54.2429	19.2522	S	RNA helicase
308CG	3540	35.4	10	3.549	54.2429	19.2508	S	Psort location Cytoplasmic, score
33CN6	3539	35.39	10	3.54888	54.2429	19.2502	K	Helix-turn-helix domain
COG3320	3538	35.38	10	3.54876	54.2429	19.2495	Q	Male sterility
2S57V	3538	35.38	10	3.54876	54.2429	19.2495	L	Staphylococcal nuclease homologue
4QGQY	3536	35.36	10	3.54851	54.2429	19.2482	S
31WF8	3534	35.34	10	3.54827	54.2429	19.2468	S	Bacteriophage Rz lysis protein
4QEHB	3533	35.33	10	3.54814	54.2429	19.2462	S
33H7G	3532	35.32	10	3.54802	54.2429	19.2455	S
arCOG06276	3530	35.3	10	3.54777	54.2429	19.2442	L	peptidase activity
33F48	3529	35.29	10	3.54765	54.2429	19.2435	S	Helix-turn-helix domain
3163D	3528	35.28	10	3.54753	54.2429	19.2428	S
4QF3K	3525	35.25	10	3.54716	54.2429	19.2408	S
334W4	3525	35.25	10	3.54716	54.2429	19.2408	S	ParB-like nuclease domain
4QGVE	3524	35.24	10	3.54704	54.2429	19.2402	S
3325W	3522	35.22	10	3.54679	54.2429	19.2388	S
arCOG07826	3521	35.21	10	3.54667	54.2429	19.2381	H	transferase activity, transferring glycosyl groups
30KIF	3521	35.21	10	3.54667	54.2429	19.2381	S
33X0P	3519	35.19	10	3.54642	54.2429	19.2368	S
32UFZ	3516	35.16	10	3.54605	54.2429	19.2348	S	PD-(D/E)XK nuclease superfamily
2ZTFB	3515	35.15	10	3.54593	54.2429	19.2341	S
COG4566	3514	35.14	10	3.5458	54.2429	19.2335	T	intracellular signal transduction
33CBF	3511	35.11	10	3.54543	54.2429	19.2314	S
arCOG01915	3509	35.09	10	3.54518	54.2429	19.2301	O	COG0330 Membrane protease subunits stomatin prohibitin homologs
2ZTZ8	3509	35.09	10	3.54518	54.2429	19.2301	S
4QDQN	3508	35.08	10	3.54506	54.2429	19.2294	S
COG5004	3507	35.07	10	3.54494	54.2429	19.2288	U	Tail protein
32F2B	3506	35.06	10	3.54481	54.2429	19.2281	S
arCOG01789	3504	35.04	10	3.54456	54.2429	19.2267	Q	PFAM Methyltransferase type 11
4QEUV	3503	35.03	10	3.54444	54.2429	19.2261	S
30Y54	3503	35.03	10	3.54444	54.2429	19.2261	S	Bacteriophage lambda head decoration protein D
33QNZ	3501	35.01	10	3.54419	54.2429	19.2247	S	Single-strand binding protein family
3292Q	3498	34.98	10	3.54382	54.2429	19.2227	L	GIY-YIG catalytic domain
33DX6	3496	34.96	10	3.54357	54.2429	19.2214	S
32ZUH	3496	34.96	10	3.54357	54.2429	19.2214	S	Bacteriophage lambda head decoration protein D
334N8	3494	34.94	10	3.54332	54.2429	19.22	S
arCOG00118	3493	34.93	10	3.5432	54.2429	19.2193	E	Belongs to the DegT DnrJ EryC1 family
33C68	3492	34.92	10	3.54307	54.2429	19.2187	S
32XZI	3490	34.9	10	3.54283	54.2429	19.2173	S
2Z99H	3490	34.9	10	3.54283	54.2429	19.2173	S
32WIW	3489	34.89	10	3.5427	54.2429	19.2166	S	Bacteriophage HK97-gp10, putative tail-component
30IYG	3489	34.89	10	3.5427	54.2429	19.2166	S
2RUHJ	3489	34.89	10	3.5427	54.2429	19.2166	D	AAA domain
3204H	3486	34.86	10	3.54233	54.2429	19.2146	S
2ZBAT	3485	34.85	10	3.5422	54.2429	19.2139	S	PDDEXK-like domain of unknown function (DUF3799)
4QAY7	3484	34.84	10	3.54208	54.2429	19.2133	S	Protein of unknown function (DUF1018)
COG5083	3483	34.83	10	3.54195	54.2429	19.2126	P	PhoD-like phosphatase
COG2894	3482	34.82	10	3.54183	54.2429	19.2119	D	cell division
33EYT	3480	34.8	10	3.54158	54.2429	19.2106	S
32YSK	3480	34.8	10	3.54158	54.2429	19.2106	S	Caudovirales tail fibre assembly protein, lambda gpK
31XHG	3480	34.8	10	3.54158	54.2429	19.2106	S
30JSB	3477	34.77	10	3.5412	54.2429	19.2085	S
32QZ6	3473	34.73	10	3.5407	54.2429	19.2058	S	NinB protein
KOG0726	3469	34.69	10	3.5402	54.2429	19.2031	O	proteasome-activating ATPase activity
COG4641	3469	34.69	10	3.5402	54.2429	19.2031	M	Protein conserved in bacteria
33F22	3466	34.66	10	3.53983	54.2429	19.2011	S
30N8J	3466	34.66	10	3.53983	54.2429	19.2011	S
4QFUH	3465	34.65	10	3.5397	54.2429	19.2004	S
4QB32	3464	34.64	10	3.53958	54.2429	19.1997	S	Pfam:Terminase_6C
332AB	3463	34.63	10	3.53945	54.2429	19.199	S
4QCRY	3462	34.62	10	3.53933	54.2429	19.1983	S	Phage minor tail protein
30W57	3461	34.61	10	3.5392	54.2429	19.1977	S
KOG0712	3457	34.57	10	3.5387	54.2429	19.1949	O	heat shock protein binding
312CE	3457	34.57	10	3.5387	54.2429	19.1949	S	Phage T7 capsid assembly protein
KOG0996	3455	34.55	10	3.53845	54.2429	19.1936	D	chromosome condensation
4QAUD	3453	34.53	10	3.5382	54.2429	19.1922	S
2ZZ71	3453	34.53	10	3.5382	54.2429	19.1922	S	VRR-NUC domain
4QAKR	3451	34.51	10	3.53794	54.2429	19.1908	S	protein serine/threonine kinase activity
arCOG02846	3450	34.5	10	3.53782	54.2429	19.1902	O	ATP binding to DnaK triggers the release of the substrate protein, thus completing the reaction cycle. Several rounds of ATP-dependent interactions between DnaJ, DnaK and GrpE are required for fully efficient folding. Also involved, together with DnaK and GrpE, in the DNA replication of plasmids through activation of initiation proteins
2ZD43	3449	34.49	10	3.53769	54.2429	19.1895	S	HNH endonuclease
COG0784	3448	34.48	10	3.53757	54.2429	19.1888	T	Response regulator, receiver
31NAS	3444	34.44	10	3.53706	54.2429	19.1861	S	Siphovirus protein of unknown function (DUF859)
333VQ	3442	34.42	10	3.53681	54.2429	19.1847	S
2QRT8	3442	34.42	10	3.53681	54.2429	19.1847	S	Sertoli cell development
32Y78	3440	34.4	10	3.53656	54.2429	19.1833	S
2QRMD	3438	34.38	10	3.53631	54.2429	19.182	K	Sigma-70, region 4
330H4	3437	34.37	10	3.53618	54.2429	19.1813	S
331XT	3432	34.32	10	3.53555	54.2429	19.1778	S	Protein of unknown function (DUF2612)
33EPZ	3431	34.31	10	3.53542	54.2429	19.1772	S
31HXF	3431	34.31	10	3.53542	54.2429	19.1772	S	Psort location Cytoplasmic, score 8.87
COG4227	3427	34.27	10	3.53491	54.2429	19.1744	L	nucleotidyltransferase activity
4QDWB	3427	34.27	10	3.53491	54.2429	19.1744	S	Pfam:Phage_TAC_7
4QDU4	3426	34.26	10	3.53479	54.2429	19.1737	S
32WQ1	3426	34.26	10	3.53479	54.2429	19.1737	S	Bacteriophage HK97-gp10, putative tail-component
2T8TM	3426	34.26	10	3.53479	54.2429	19.1737	S	N-acetylmuramoyl-L-alanine amidase activity. It is involved in the biological process described with peptidoglycan catabolic process
KOG0360	3423	34.23	10	3.53441	54.2429	19.1717	O	translocation of peptides or proteins into other organism involved in symbiotic interaction
33F8W	3422	34.22	10	3.53428	54.2429	19.171	S	Putative lactococcus lactis phage r1t holin
2ZAXY	3422	34.22	10	3.53428	54.2429	19.171	S
arCOG00786	3421	34.21	10	3.53415	54.2429	19.1703	L	TIGRFAM CRISPR-associated protein Cas4
4QEIG	3420	34.2	10	3.53403	54.2429	19.1696	S
COG2202	3419	34.19	10	3.5339	54.2429	19.1689	T	Pas domain
2Z9VC	3419	34.19	10	3.5339	54.2429	19.1689	S
3348A	3418	34.18	10	3.53377	54.2429	19.1682	S
arCOG01972	3416	34.16	10	3.53352	54.2429	19.1668	O	Thioredoxin
arCOG01222	3416	34.16	10	3.53352	54.2429	19.1668	F	Catalyzes the transfer of the AMP portion of ATP to flavin mononucleotide (FMN) to produce flavin adenine dinucleotide (FAD) coenzyme
339YS	3415	34.15	10	3.53339	54.2429	19.1661	S
300A6	3415	34.15	10	3.53339	54.2429	19.1661	L	Phage endonuclease I
33BZW	3414	34.14	10	3.53326	54.2429	19.1654	S
330HV	3414	34.14	10	3.53326	54.2429	19.1654	S	bacteriophage lysis protein
COG0399	3413	34.13	10	3.53314	54.2429	19.1648	E	UDP-4-amino-4-deoxy-L-arabinose aminotransferase
30NQJ	3412	34.12	10	3.53301	54.2429	19.1641	S
2SHWP	3411	34.11	10	3.53288	54.2429	19.1634	GM	RmlD substrate binding domain
2SFCG	3410	34.1	10	3.53275	54.2429	19.1627	O	GIY-YIG type nucleases (URI domain)
2S7P2	3410	34.1	10	3.53275	54.2429	19.1627	D	AAA domain
2T2UC	3409	34.09	10	3.53263	54.2429	19.162	S	Collagen triple helix repeat (20 copies)
2S2DV	3408	34.08	10	3.5325	54.2429	19.1613	M	DegT/DnrJ/EryC1/StrS aminotransferase family
339ZE	3407	34.07	10	3.53237	54.2429	19.1606	S	Caudovirales tail fibre assembly protein, lambda gpK
4QB3F	3405	34.05	10	3.53212	54.2429	19.1592	S	Protein of unknown function (DUF1351)
4QBIU	3404	34.04	10	3.53199	54.2429	19.1585	S
33004	3404	34.04	10	3.53199	54.2429	19.1585	S
4QAM6	3401	34.01	10	3.53161	54.2429	19.1565	S
2Z94E	3401	34.01	10	3.53161	54.2429	19.1565	S	P22 coat protein - gene protein 5
[truncated: 133,511 more rows]
