# Supplementary material for: V- and VL-scores unveil viral signatures and origins of protein families
Source: Nat Commun. 2026 Apr 28;17:5828. doi: 10.1038/s41467-026-72028-0 (PMC13332234; doi:10.1038/s41467-026-72028-0)
Supplement: Supplementary file 6 — Supplementary Data 4 [file 41467_2026_72028_MOESM6_ESM.xlsx]

## Sheet: Sheet1
Supplementary Data 4: List of VOG annotations along with their V-scores and VL-scores (for hits greater than zero).
Accession	Number of Hits	[Number of Hits]/100	V-score	VL-score	Normalized V-score	Normalized VL-score	Protein Count	Species Count	Functional Category	Consensus Functional Description
VOG00108	168378	1683.78	10	5.22629	54.2429	28.3489	4857	4728	XhXr	sp|P17312|TERL_BPT4 Terminase, large subunit
VOG34204	82629	826.29	10	4.91713	54.2429	26.672	2473	2450	XrXs	sp|P19727|CAPSB_BPT7 Minor capsid protein
VOG00084	81162	811.62	10	4.90935	54.2429	26.6298	1361	1266	XhXr	sp|P22877|INTR_SACER Integrase
VOG00037	70246	702.46	10	4.84662	54.2429	26.2895	3114	2445	Xh	sp|P20703|UVSW_BPT4 ATP-dependent DNA helicase uvsW
VOG00131	66956	669.56	10	4.82579	54.2429	26.1765	615	507	XhXp	sp|P14243|MTC9_CITFR Type II methyltransferase M.Cfr9I
VOG03960	66288	662.88	10	4.82143	54.2429	26.1529	2835	2177	XhXr	sp|P04530|HELIC_BPT4 DnaB-like replicative helicase
VOG00113	60098	600.98	10	4.77886	54.2429	25.9219	1154	1133	XhXpXrXs	sp|Q6QGD5|PORTL_BPT5 Portal protein
VOG03547	53168	531.68	10	4.72565	54.2429	25.6333	938	817	XhXp	sp|P34877|MTSA_LACLC Type II methyltransferase M1.ScrFI
VOG00048	49521	495.21	10	4.69479	54.2429	25.4659	75	75	Xu	sp|Q9T1Q7|VP41_BPAPS Putative protein p41
VOG00272	48372	483.72	10	4.68459	54.2429	25.4106	1962	1806	XhXr	sp|O64235|DPOL_BPMD2 DNA polymerase
VOG00513	48052	480.52	10	4.68171	54.2429	25.395	17	17	XhXr	sp|A9M916|CCRM_BRUC2 DNA methyltransferase CcrM
VOG01679	47921	479.21	10	4.68053	54.2429	25.3885	7	7	Xu	REFSEQ integrase
VOG00224	47112	471.12	10	4.67313	54.2429	25.3484	17	17	XhXr	sp|P03692|HELIC_BPT7 DNA helicase/primase
VOG00475	45946	459.46	10	4.66225	54.2429	25.2894	19	19	Xu	sp|O31952|YONF_BACSU SPbeta prophage-derived uncharacterized protein YonF
VOG00025	44986	449.86	10	4.65308	54.2429	25.2396	55	50	Xu	sp|P03796|Y77_BPT7 Protein 7.7
VOG00011	44560	445.6	10	4.64895	54.2429	25.2172	181	156	Xu	sp|P03795|Y28_BPT7 Protein 2.8
VOG00295	41814	418.14	10	4.62132	54.2429	25.0674	21	20	XhXr	sp|Q8X5V3|DNAB_ECO57 Replicative DNA helicase
VOG00002	39605	396.05	10	4.59775	54.2429	24.9395	1272	995	Xu	sp|Q5UR40|YR559_MIMIV Uncharacterized HTH-type transcriptional regulator R559
VOG38124	39500	395	10	4.5966	54.2429	24.9333	1128	1080	XhXs	sp|Q38442|GP7_BPSPP Minor head protein GP7
VOG00416	37984	379.84	10	4.5796	54.2429	24.8411	308	278	Xu	sp|O64197|VG01_BPMD2 Gene 1 protein
VOG00065	37139	371.39	10	4.56983	54.2429	24.7881	1509	1423	XhXr	sp|P04520|PRIM_BPT4 DNA primase
VOG00262	37014	370.14	10	4.56837	54.2429	24.7801	52	51	XhXr	sp|P06225|DPOL_BPSP2 DNA polymerase
VOG00343	36808	368.08	10	4.56594	54.2429	24.767	37	36	XhXr	sp|B0FIL5|DPOL_BPE32 DNA-directed DNA polymerase
VOG00216	36564	365.64	10	4.56305	54.2429	24.7513	16	16	XhXp	sp|P00476|MTBS_BPSPR Orphan methyltransferase M.SPRI
VOG01048	35961	359.61	10	4.55583	54.2429	24.7122	21	21	Xu	REFSEQ terminase large subunit
VOG00009	35468	354.68	10	4.54984	54.2429	24.6796	151	108	Xu	sp|Q5UPT4|YL247_MIMIV Uncharacterized HNH endonuclease L247
VOG03917	35292	352.92	10	4.54768	54.2429	24.6679	659	657	XhXs	sp|D3WAC4|PRO_BPLP2 Probable capsid maturation protease
VOG00656	34320	343.2	10	4.53555	54.2429	24.6021	16	14	XhXp	sp|P36216|MTC1_PBCVI Type II methyltransferase M.CviJI
VOG01361	33997	339.97	10	4.53144	54.2429	24.5799	16	16	Xu	REFSEQ hypothetical protein
VOG01064	33725	337.25	10	4.52795	54.2429	24.5609	11	10	XhXp	sp|O34939|YDIO_BACSU Type II methyltransferase M1.BsuMI
VOG28393	32921	329.21	10	4.51747	54.2429	24.5041	891	862	XhXs	sp|P03711|SCAF_LAMBD Capsid assembly protease C
VOG00581	32277	322.77	10	4.50889	54.2429	24.4575	877	876	Xu	sp|Q9T1P7|VP51_BPAPS Putative protein p51
VOG01116	31919	319.19	10	4.50405	54.2429	24.4313	40	40	XhXr	sp|P17312|TERL_BPT4 Terminase, large subunit
VOG00186	31128	311.28	10	4.49315	54.2429	24.3722	844	843	Xu	sp|Q9T1Q4|VP44_BPAPS Putative nuclease p44
VOG03669	30305	303.05	10	4.48151	54.2429	24.309	6	6	Xr	sp|P06723|VINT_BP186 Integrase
VOG00060	29087	290.87	10	4.4637	54.2429	24.2124	778	774	Xu	REFSEQ hypothetical protein
VOG32733	29077	290.77	10	4.46355	54.2429	24.2116	488	488	Xr	sp|P03698|VBET_LAMBD Recombination protein bet
VOG01417	28433	284.33	10	4.45382	54.2429	24.1588	9	9	Xu	REFSEQ tail length tape measure protein
VOG00886	28405	284.05	10	4.45339	54.2429	24.1565	894	893	Xu	sp|P9WGD5|SSB_MYCTU Single-stranded DNA-binding protein
VOG01996	27842	278.42	10	4.4447	54.2429	24.1093	6	5	Xu	REFSEQ DNA methylase
VOG00336	27498	274.98	10	4.4393	54.2429	24.0801	614	581	XpXrXs	sp|P03728|PORTL_BPT7 Portal protein
VOG00967	27242	272.42	10	4.43524	54.2429	24.058	12	12	XhXs	sp|Q5UQ13|COLL2_MIMIV Collagen-like protein 2
VOG03893	27000	270	10	4.43136	54.2429	24.037	4	4	Xu	REFSEQ RNA-dependent RNA polymerase
VOG02453	26912	269.12	10	4.42995	54.2429	24.0293	52	52	Xu	REFSEQ DNA recombinase
VOG03776	26710	267.1	10	4.42667	54.2429	24.0116	21	21	Xu	REFSEQ hypothetical protein
VOG00635	26464	264.64	10	4.42266	54.2429	23.9898	78	22	Xu	REFSEQ tail fiber protein
VOG00836	26428	264.28	10	4.42206	54.2429	23.9866	12	12	XhXs	sp|P85500|CAPSD_BPPAJ Capsid polyprotein
VOG00595	25858	258.58	10	4.41259	54.2429	23.9352	23	23	XhXp	sp|O80288|ENLYS_BPPS3 SAR-endolysin
VOG00655	25620	256.2	10	4.40858	54.2429	23.9134	16	13	Xh	sp|P02466|CO1A2_RAT Collagen alpha-2(I) chain
VOG00018	25592	255.92	10	4.4081	54.2429	23.9108	143	134	Xp	sp|P00641|ENDO_BPT7 Endonuclease I
VOG00298	25140	251.4	10	4.40037	54.2429	23.8689	693	682	Xu	sp|P45911|YQAN_BACSU Uncharacterized protein YqaN
VOG02206	24882	248.82	10	4.39589	54.2429	23.8446	319	318	Xu	sp|P03697|EXO_LAMBD Exonuclease
VOG04016	24673	246.73	10	4.39222	54.2429	23.8247	81	6	Xh	sp|B2RNN3|C1T9B_HUMAN Complement C1q and tumor necrosis factor-related protein 9B
VOG00363	24485	244.85	10	4.3889	54.2429	23.8067	1494	1470	Xh	sp|B6UL32|SAV_BPLP2 SaV protein
VOG00752	24402	244.02	10	4.38743	54.2429	23.7987	723	719	XhXs	sp|P51767|BPJ_BPP2 Baseplate protein J
VOG00059	24384	243.84	10	4.3871	54.2429	23.7969	59	16	XhXs	sp|Q5UQ13|COLL2_MIMIV Collagen-like protein 2
VOG03975	24191	241.91	10	4.38365	54.2429	23.7782	5	5	XhXs	sp|Q5UNS9|COLL7_MIMIV Collagen-like protein 7
VOG03120	23745	237.45	10	4.37557	54.2429	23.7344	7	5	Xu	REFSEQ DNA polymerase
VOG00190	23402	234.02	10	4.36925	54.2429	23.7001	18	17	Xu	REFSEQ tail length tape measure protein
VOG00225	23388	233.88	10	4.36899	54.2429	23.6987	1053	1052	XpXrXs	sp|O64207|PORTL_BPMD2 Portal protein
VOG00547	23266	232.66	10	4.36672	54.2429	23.6864	428	423	XhXr	sp|Q38199|GIN_BPD10 Serine recombinase gin
VOG02386	23071	230.71	10	4.36307	54.2429	23.6665	7	7	Xs	sp|O64314|TMP_BPP2 Probable tape measure protein
VOG01471	22980	229.8	10	4.36135	54.2429	23.6572	9	8	Xh	sp|C0HLJ8|CO1A2_MEGJE Collagen alpha-2(I) chain (Fragments)
VOG06852	22808	228.08	10	4.35809	54.2429	23.6395	7	7	Xu	REFSEQ portal protein
VOG35998	22801	228.01	10	4.35795	54.2429	23.6388	495	495	Xh	sp|P04892|ERF_BPP22 Essential recombination function protein
VOG02660	22788	227.88	10	4.35771	54.2429	23.6375	5	5	Xr	sp|P08320|VINT_BPP4 Integrase
VOG23388	22729	227.29	10	4.35658	54.2429	23.6314	3334	1983	Xu	sp|Q38441|YOR5_BPSPP Uncharacterized 10.3 kDa protein in GP2-GP6 intergenic region
VOG00196	22662	226.62	10	4.3553	54.2429	23.6244	768	763	Xu	sp|P44225|VG29_HAEIN Mu-like prophage FluMu protein gp29
VOG00120	22422	224.22	10	4.35067	54.2429	23.5993	42	42	Xr	sp|D3WAC1|TERL_BPLP2 Terminase large subunit
VOG00209	22156	221.56	10	4.34549	54.2429	23.5712	17	16	Xu	REFSEQ HNH endonuclease
VOG03921	22093	220.93	10	4.34425	54.2429	23.5645	7	7	Xu	REFSEQ collagen-like protein
VOG00134	21992	219.92	10	4.34226	54.2429	23.5537	523	522	Xh	sp|A7IY64|ISAA_STAXY Probable transglycosylase IsaA
VOG00007	21884	218.84	10	4.34013	54.2429	23.5421	893	715	XhXrXs	sp|P17766|POLG_PPVNA Genome polyprotein
VOG00470	21842	218.42	10	4.33929	54.2429	23.5376	589	586	Xu	sp|O31907|YORG_BACSU SPbeta prophage-derived uncharacterized protein YorG
VOG04519	21702	217.02	10	4.3365	54.2429	23.5224	621	621	Xr	sp|P68928|TERS_BPSF6 Terminase small subunit
VOG01155	21389	213.89	10	4.33019	54.2429	23.4882	6	6	Xu	REFSEQ tail length tape measure protein
VOG00181	21348	213.48	10	4.32936	54.2429	23.4837	22	20	Xu	REFSEQ HNH endonuclease
VOG03976	21256	212.56	10	4.32748	54.2429	23.4735	7	6	Xh	sp|P08120|CO4A1_DROME Collagen alpha-1(IV) chain
VOG06708	21140	211.4	10	4.3251	54.2429	23.4606	4	4	Xh	sp|P08120|CO4A1_DROME Collagen alpha-1(IV) chain
VOG00946	21099	210.99	10	4.32426	54.2429	23.4561	11	11	Xu	REFSEQ DNA helicase
VOG02534	21015	210.15	10	4.32253	54.2429	23.4467	10	10	Xr	sp|P39786|XTMB_BACSU PBSX phage terminase large subunit
VOG01434	21005	210.05	10	4.32232	54.2429	23.4455	8	8	Xu	REFSEQ collagen like minor tail
VOG00414	20973	209.73	10	4.32166	54.2429	23.4419	22	22	Xu	REFSEQ HNH endonuclease
VOG00879	20796	207.96	10	4.31798	54.2429	23.422	152	152	Xu	REFSEQ terminase large subunit
VOG04106	20398	203.98	10	4.30959	54.2429	23.3765	176	176	XhXpXrXs	sp|Q9T1S9|PORTL_BPAPS Portal protein
VOG00053	20311	203.11	10	4.30773	54.2429	23.3664	35	30	Xu	REFSEQ HNH endonuclease
VOG04132	20219	202.19	10	4.30576	54.2429	23.3557	4	4	Xu	REFSEQ tail length tape measure protein
VOG01232	20162	201.62	10	4.30453	54.2429	23.349	9	9	Xu	REFSEQ double zinc ribbon protein
VOG01653	20141	201.41	10	4.30408	54.2429	23.3466	26	26	Xu	REFSEQ DNA primase
VOG07388	20097	200.97	10	4.30313	54.2429	23.3414	4	4	Xu	REFSEQ head maturation protease
VOG00034	20091	200.91	10	4.303	54.2429	23.3407	54	23	XpXs	sp|Q9G0B5|FIB37_BPAR1 Long tail fiber protein Gp37
VOG00162	19967	199.67	10	4.30031	54.2429	23.3261	871	863	XhXp	sp|P04522|EXO2_BPT4 Exonuclease subunit 2
VOG00898	19950	199.5	10	4.29994	54.2429	23.3241	7	7	Xu	REFSEQ HNH endonuclease
VOG04619	19835	198.35	10	4.29743	54.2429	23.3105	25	25	Xu	REFSEQ head morphogenesis protein
VOG00316	19353	193.53	10	4.28675	54.2429	23.2526	13	13	Xu	REFSEQ HNH endonuclease
VOG00109	19171	191.71	10	4.28264	54.2429	23.2303	493	489	XhXs	sp|Q6QGE9|BPPB3_BPT5 Baseplate hub protein pb3
VOG00491	19112	191.12	10	4.28131	54.2429	23.2231	19	19	Xh	sp|P07719|V17_BPT3 Gene 1.7 protein
VOG00839	18743	187.43	10	4.27284	54.2429	23.1771	9	9	Xu	REFSEQ hypothetical protein
VOG00367	18684	186.84	10	4.27147	54.2429	23.1697	13	13	Xu	REFSEQ tail length tape measure protein
VOG32599	18619	186.19	10	4.26996	54.2429	23.1615	880	880	XhXr	sp|P07393|RDRP_BPGA RNA-directed RNA polymerase beta chain
VOG01321	18391	183.91	10	4.26461	54.2429	23.1325	27	27	Xu	REFSEQ HNH endonuclease
VOG02091	18345	183.45	10	4.26352	54.2429	23.1266	124	123	Xu	REFSEQ endolysin
VOG01319	18220	182.2	10	4.26055	54.2429	23.1105	5	5	Xu	REFSEQ hypothetical protein
VOG00055	18202	182.02	10	4.26012	54.2429	23.1081	1562	1493	Xh	sp|P00452|RIR1_ECOLI Ribonucleoside-diphosphate reductase 1 subunit alpha
VOG01220	18107	181.07	10	4.25785	54.2429	23.0958	8	8	Xu	REFSEQ nucleotide kinase
VOG33225	17966	179.66	10	4.25445	54.2429	23.0774	2	2	Xu	REFSEQ tail fiber protein
VOG03543	17911	179.11	10	4.25312	54.2429	23.0702	4	4	Xu	REFSEQ terminase large subunit
VOG02764	17893	178.93	10	4.25268	54.2429	23.0678	6	6	Xu	REFSEQ HNH endonuclease
VOG00794	17844	178.44	10	4.25149	54.2429	23.0613	30	21	Xu	REFSEQ tail fiber assembly
VOG01290	17835	178.35	10	4.25127	54.2429	23.0601	8	7	XhXs	sp|Q5UPS6|COLL5_MIMIV Collagen-like protein 5
VOG02175	17793	177.93	10	4.25025	54.2429	23.0546	6	6	Xu	REFSEQ HNH endonuclease
VOG01764	17722	177.22	10	4.24851	54.2429	23.0452	6	6	Xu	REFSEQ nucleotide kinase
VOG27391	17718	177.18	10	4.24841	54.2429	23.0446	2	2	Xu	REFSEQ tail fiber protein
VOG37946	17428	174.28	10	4.24125	54.2429	23.0058	2	2	Xu	REFSEQ RNA-directed RNA polymerase
VOG30787	17419	174.19	10	4.24102	54.2429	23.0045	2	2	Xu	REFSEQ DNA helicase
VOG00473	17342	173.42	10	4.2391	54.2429	22.9941	136	136	Xu	sp|P03766|Y290_LAMBD Uncharacterized nin region protein ORF290
VOG02740	17288	172.88	10	4.23774	54.2429	22.9868	136	136	Xu	sp|P54326|XKDF_BACSU Phage-like element PBSX protein XkdF
VOG00337	17212	172.12	10	4.23583	54.2429	22.9764	25	25	XhXr	sp|Q07048|RDRP_SCV23 RNA-directed RNA polymerase
VOG02924	17153	171.53	10	4.23434	54.2429	22.9683	5	5	Xu	REFSEQ terminase large subunit
VOG00101	17116	171.16	10	4.2334	54.2429	22.9632	179	175	Xu	sp|P03770|NING_LAMBD Protein ninG
VOG00819	17095	170.95	10	4.23287	54.2429	22.9603	7	7	Xh	sp|P03781|NUCK_BPT7 Nucleotide kinase gp1.7
VOG34030	17027	170.27	10	4.23114	54.2429	22.9509	2	2	Xu	REFSEQ tail length tape measure protein
VOG01030	17021	170.21	10	4.23099	54.2429	22.9501	168	168	XhXr	sp|P10277|PRIM_BPP4 Putative P4-specific DNA primase
VOG00977	16973	169.73	10	4.22976	54.2429	22.9434	6	6	Xu	REFSEQ HNH endonuclease
VOG04316	16837	168.37	10	4.22626	54.2429	22.9245	998	995	XhXs	sp|P09425|BP25_BPT4 Baseplate wedge protein gp25
VOG15688	16736	167.36	10	4.22365	54.2429	22.9103	860	860	XpXrXs	sp|P07394|MATA_BPGA Maturation protein A
VOG03718	16678	166.78	10	4.22214	54.2429	22.9021	4	3	Xu	REFSEQ ATP-dependent clp protease proteolytic subunit
VOG03605	16446	164.46	10	4.21606	54.2429	22.8691	4	4	Xh	sp|A4KX71|HELI1_HVAVE Putative ATP-dependent RNA helicase
VOG02194	16392	163.92	10	4.21463	54.2429	22.8614	5	5	Xu	REFSEQ HNH endonuclease
VOG04104	16288	162.88	10	4.21187	54.2429	22.8464	872	866	XhXr	sp|Q05259|THYX_BPML5 Probable flavin-dependent thymidylate synthase
VOG30846	16259	162.59	10	4.21109	54.2429	22.8422	2	2	Xu	REFSEQ head maturation protease
VOG00484	16001	160.01	10	4.20415	54.2429	22.8045	16	16	Xu	REFSEQ maturation protein
VOG00532	15857	158.57	10	4.20022	54.2429	22.7832	505	501	XhXr	sp|O41156|THYX_PBCV1 Probable flavin-dependent thymidylate synthase
VOG00250	15826	158.26	10	4.19937	54.2429	22.7786	20	13	Xu	sp|Q5UPT6|YL245_MIMIV Uncharacterized HNH endonuclease L245
VOG05211	15722	157.22	10	4.19651	54.2429	22.7631	3	3	Xs	sp|P51731|TMP_BPHC1 Probable tape measure protein
VOG00129	15701	157.01	10	4.19593	54.2429	22.7599	757	630	XhXr	sp|P04526|LOADL_BPT4 Sliding-clamp-loader large subunit
VOG00232	15670	156.7	10	4.19507	54.2429	22.7553	13	12	Xu	sp|P45918|YQBB_BACSU Uncharacterized protein YqbB
VOG00032	15654	156.54	10	4.19463	54.2429	22.7529	400	314	XhXpXrXs	sp|B9VUU3|POLG_HE71 Genome polyprotein
VOG00094	15614	156.14	10	4.19351	54.2429	22.7468	85	70	XhXs	sp|Q5UQ50|COLL6_MIMIV Collagen-like protein 6
VOG00173	15604	156.04	10	4.19324	54.2429	22.7453	42	42	XhXpXs	sp|P10930|FIB12_BPT4 Short tail fiber protein gp12
VOG02903	15560	155.6	10	4.19201	54.2429	22.7387	6	6	XhXs	sp|B0ZSF3|CAPSD_BPHA1 Major capsid protein
VOG00071	15523	155.23	10	4.19098	54.2429	22.7331	409	404	XpXrXs	sp|O48446|HCP16_BPSPP Head completion protein gp16
VOG01322	15499	154.99	10	4.1903	54.2429	22.7294	41	41	Xu	sp|Q5UQV1|YR354_MIMIV Uncharacterized protein R354
VOG00543	15479	154.79	10	4.18974	54.2429	22.7264	12	12	Xu	REFSEQ hypothetical protein
VOG00600	15356	153.56	10	4.18628	54.2429	22.7076	391	391	Xu	sp|P15032|RECE_ECOLI Exodeoxyribonuclease 8
VOG00052	15233	152.33	10	4.18279	54.2429	22.6886	1031	1002	XhXr	sp|Q9CQ43|DUT_MOUSE Deoxyuridine 5'-triphosphate nucleotidohydrolase
VOG00013	15231	152.31	10	4.18273	54.2429	22.6883	123	91	Xh	sp|P07072|TEV2_BPT4 Intron-associated endonuclease 2
VOG00141	15172	151.72	10	4.18104	54.2429	22.6792	47	43	Xu	REFSEQ tail protein
VOG03580	15088	150.88	10	4.17863	54.2429	22.6661	58	58	XhXs	sp|Q9T1W1|CAPSD_BPMU Major capsid protein
VOG02060	15065	150.65	10	4.17797	54.2429	22.6625	16	16	XhXr	sp|A5ISD6|XERC_STAA9 Tyrosine recombinase XerC
VOG00542	15014	150.14	10	4.1765	54.2429	22.6545	21	21	Xu	REFSEQ hypothetical protein
VOG10587	14970	149.7	10	4.17522	54.2429	22.6476	2	2	Xu	REFSEQ collagen-like protein 1
VOG02013	14969	149.69	10	4.17519	54.2429	22.6475	492	487	XhXp	sp|Q38156|DAM_BPT1 DNA N-6-adenine-methyltransferase
VOG00064	14937	149.37	10	4.17426	54.2429	22.6424	405	402	XhXs	sp|Q6QGD9|HCP_BPT5 Head completion protein
VOG04621	14927	149.27	10	4.17397	54.2429	22.6408	4	4	Xu	REFSEQ maturation protein
VOG02928	14927	149.27	10	4.17397	54.2429	22.6408	5	5	Xu	REFSEQ nucleotide kinase
VOG01628	14888	148.88	10	4.17284	54.2429	22.6347	6	6	Xu	REFSEQ maturation protein
VOG01092	14798	147.98	10	4.1702	54.2429	22.6204	98	98	Xu	REFSEQ DNA primase
VOG00404	14778	147.78	10	4.16962	54.2429	22.6172	382	352	XhXpXr	sp|P12427|DMA_BPT2 DNA adenine methylase
VOG00099	14775	147.75	10	4.16953	54.2429	22.6167	505	473	Xh	sp|P04305|PG117_VACCW Uncoating factor OPG117
VOG03431	14763	147.63	10	4.16917	54.2429	22.6148	8	8	Xu	REFSEQ hypothetical protein
VOG01384	14711	147.11	10	4.16764	54.2429	22.6065	123	122	XpXrXs	sp|P03710|PORTL_LAMBD Portal protein B
VOG00103	14627	146.27	10	4.16516	54.2429	22.593	253	140	Xh	sp|Q9EQC1|3BHS7_MOUSE 3 beta-hydroxysteroid dehydrogenase type 7
VOG00698	14582	145.82	10	4.16382	54.2429	22.5858	12	11	XhXrXs	sp|P13529|POLG_PPVD Genome polyprotein
VOG27827	14546	145.46	10	4.16274	54.2429	22.5799	2	2	Xu	REFSEQ hypothetical protein
VOG04955	14508	145.08	10	4.16161	54.2429	22.5738	3	3	Xu	REFSEQ ParB-like partition nuclease
VOG25279	14484	144.84	10	4.16089	54.2429	22.5699	2	2	Xu	REFSEQ hypothetical protein
VOG00074	14472	144.72	10	4.16053	54.2429	22.5679	882	856	Xu	sp|P04536|EXOD_BPT4 Exodeoxyribonuclease
VOG01039	14422	144.22	10	4.15903	54.2429	22.5598	11	11	XhXr	sp|A6LP90|THYX_THEM4 Flavin-dependent thymidylate synthase
VOG05671	14359	143.59	10	4.15712	54.2429	22.5495	3	3	Xu	REFSEQ hypothetical protein
VOG00941	14335	143.35	10	4.1564	54.2429	22.5455	14	14	Xu	REFSEQ head morphogenesis
VOG15647	14240	142.4	10	4.15351	54.2429	22.5298	2	2	Xu	REFSEQ Collagen triple helix repeat
VOG02181	14209	142.09	10	4.15256	54.2429	22.5247	5	5	Xu	REFSEQ HNH endonuclease
VOG32581	14163	141.63	10	4.15116	54.2429	22.5171	2	2	Xu	REFSEQ collagen and repeat containing protein
VOG01015	14139	141.39	10	4.15042	54.2429	22.5131	8	8	Xu	REFSEQ tail fiber protein
VOG00477	14067	140.67	10	4.1482	54.2429	22.5011	15	15	XhXpXs	sp|P26700|FIBH_BPP2 Probable tail fiber protein
VOG00054	14021	140.21	10	4.14678	54.2429	22.4933	734	733	Xu	sp|P13004|YLYS_BPPHV Uncharacterized protein near lysin gene (Fragment)
VOG03161	13977	139.77	10	4.14541	54.2429	22.4859	5	5	Xu	REFSEQ tail length tape measure protein
VOG00341	13833	138.33	10	4.14092	54.2429	22.4615	16	16	XpXs	sp|P07067|FIB37_BPT2 Long tail fiber protein Gp37
VOG02150	13794	137.94	10	4.13969	54.2429	22.4549	4	4	Xu	REFSEQ HNH endonuclease
VOG00881	13792	137.92	10	4.13963	54.2429	22.4545	15	15	XhXs	sp|Q5UQ50|COLL6_MIMIV Collagen-like protein 6
VOG00191	13745	137.45	10	4.13814	54.2429	22.4465	15	15	Xu	REFSEQ maturation protein
VOG01814	13653	136.53	10	4.13523	54.2429	22.4307	5	5	Xu	REFSEQ nucleotide kinase
VOG00862	13639	136.39	10	4.13478	54.2429	22.4283	7	7	Xu	REFSEQ tail spike protein
VOG00275	13545	135.45	10	4.13178	54.2429	22.412	147	147	XhXp	sp|P03706|ENLYS_LAMBD Endolysin
VOG00180	13521	135.21	10	4.13101	54.2429	22.4078	317	313	Xu	sp|Q8QL42|Y207_SIRV1 Uncharacterized protein 207
VOG02127	13421	134.21	10	4.12778	54.2429	22.3903	301	301	XhXr	sp|P0AEF0|DNAC_ECOLI DNA replication protein DnaC
VOG00417	13416	134.16	10	4.12762	54.2429	22.3894	394	382	Xp	sp|P00641|ENDO_BPT7 Endonuclease I
VOG00133	13334	133.34	10	4.12496	54.2429	22.375	258	248	Xu	sp|P10426|YIM2_BPPH1 Uncharacterized immunity region protein 2
VOG01705	13144	131.44	10	4.11873	54.2429	22.3412	585	560	Xu	sp|Q05264|VG54_BPML5 Gene 54 protein
VOG26542	13142	131.42	10	4.11866	54.2429	22.3408	264	223	Xu	sp|O34401|YOPX_BACSU SPbeta prophage-derived uncharacterized protein YopX
VOG02479	13136	131.36	10	4.11846	54.2429	22.3397	6	6	Xu	REFSEQ tail fiber protein
VOG00453	13127	131.27	10	4.11817	54.2429	22.3381	454	451	XhXpXs	sp|P31340|SPIKE_BPP2 Spike protein
VOG00905	13081	130.81	10	4.11664	54.2429	22.3299	380	368	Xh	sp|O31673|CLPE_BACSU ATP-dependent Clp protease ATP-binding subunit ClpE
VOG00815	13040	130.4	10	4.11528	54.2429	22.3225	12	12	Xu	REFSEQ endolysin
VOG02079	12986	129.86	10	4.11348	54.2429	22.3127	106	81	Xu	REFSEQ hypothetical protein
VOG01752	12915	129.15	10	4.11109	54.2429	22.2998	8	4	XhXr	sp|P03708|TERL_LAMBD Terminase, large subunit
VOG00666	12912	129.12	10	4.11099	54.2429	22.2992	17	7	XhXr	sp|B4YNF3|V13_SPTNK Putative helicase V13
VOG02796	12892	128.92	10	4.11032	54.2429	22.2956	6	6	Xu	REFSEQ nucleotide kinase
VOG00680	12887	128.87	10	4.11015	54.2429	22.2947	233	230	Xu	sp|P36934|VPS_BPP2 Tail completion protein S
VOG00940	12849	128.49	10	4.10887	54.2429	22.2877	24	24	Xu	REFSEQ hypothetical protein
VOG02214	12805	128.05	10	4.10738	54.2429	22.2796	51	51	Xu	sp|P45920|YQBD_BACSU Uncharacterized protein YqbD
VOG01890	12782	127.82	10	4.1066	54.2429	22.2754	59	59	Xs	sp|P11333|CAPSD_SPV4 Capsid protein VP1
VOG04822	12633	126.33	10	4.10151	54.2429	22.2478	4	4	Xr	sp|P46495|Y1572_HAEIN Putative integrase/recombinase HI_1572
VOG00457	12623	126.23	10	4.10116	54.2429	22.2459	15	12	XhXpXs	sp|P03743|FIB36_BPT4 Long-tail fiber protein gp36
VOG02878	12587	125.87	10	4.09992	54.2429	22.2392	49	49	Xu	REFSEQ tail fiber protein; host specificity
VOG18117	12492	124.92	10	4.09663	54.2429	22.2213	12	12	Xu	REFSEQ RNA-dependent RNA polymerase
VOG00685	12367	123.67	10	4.09226	54.2429	22.1976	12	12	Xu	REFSEQ head maturation protease
VOG05033	12287	122.87	10	4.08945	54.2429	22.1823	67	67	Xu	sp|P45918|YQBB_BACSU Uncharacterized protein YqbB
VOG02663	12267	122.67	10	4.08874	54.2429	22.1785	4	4	Xu	REFSEQ maturation protein
VOG00325	12139	121.39	10	4.08418	54.2429	22.1538	91	91	Xu	sp|P45925|YQBI_BACSU Uncharacterized protein YqbI
VOG01023	12129	121.29	10	4.08382	54.2429	22.1519	19	18	Xu	REFSEQ HNH endonuclease
VOG21610	12128	121.28	10	4.08379	54.2429	22.1517	1173	1167	Xr	sp|P13319|RNH_BPT4 Ribonuclease H
VOG02809	12086	120.86	10	4.08228	54.2429	22.1435	5	5	Xu	REFSEQ nucleotide kinase
VOG01673	12029	120.29	10	4.08023	54.2429	22.1324	5	5	Xu	REFSEQ maturation protein
VOG00253	11949	119.49	10	4.07733	54.2429	22.1166	237	235	Xu	sp|O31977|YOMH_BACSU SPbeta prophage-derived uncharacterized protein YomH
VOG00237	11906	119.06	10	4.07577	54.2429	22.1081	772	768	Xu	sp|O31948|YONJ_BACSU SPbeta prophage-derived uncharacterized protein YonJ
VOG00044	11905	119.05	10	4.07573	54.2429	22.1079	42	23	Xu	sp|Q91FK9|315L_IIV6 Putative KilA-N domain-containing protein 315L
VOG00292	11876	118.76	10	4.07467	54.2429	22.1022	20	20	Xu	REFSEQ replication initiation protein
VOG03154	11867	118.67	10	4.07434	54.2429	22.1004	4	4	Xu	REFSEQ peptidase
VOG00653	11853	118.53	10	4.07383	54.2429	22.0976	636	630	XhXr	sp|Q9IG45|REP_PICV Replication-associated protein
VOG05856	11787	117.87	10	4.0714	54.2429	22.0845	4	4	Xu	REFSEQ tail length tape measure protein
VOG01630	11774	117.74	10	4.07092	54.2429	22.0819	8	8	Xu	REFSEQ head maturation protease
VOG00592	11772	117.72	10	4.07085	54.2429	22.0815	29	29	Xu	sp|P33227|STFE_ECOLI Putative uncharacterized protein StfE
VOG00015	11708	117.08	10	4.06848	54.2429	22.0686	106	53	Xu	sp|Q91FN5|289L_IIV6 Putative Bro-N domain-containing protein 289L
VOG00360	11697	116.97	10	4.06807	54.2429	22.0664	210	209	XhXs	sp|P51772|BPX_BPP2 Baseplate protein X
VOG00078	11683	116.83	10	4.06755	54.2429	22.0636	212	206	XhXs	sp|Q7Y5D9|COLLR_BPT5 Collar protein p132
VOG00273	11636	116.36	10	4.0658	54.2429	22.0541	544	541	Xr	sp|P20313|SSB_BPT3 Single-stranded DNA-binding protein
VOG00338	11575	115.75	10	4.06352	54.2429	22.0417	34	34	XhXr	sp|P54634|POLG_LORDV Genome polyprotein
VOG01063	11521	115.21	10	4.06149	54.2429	22.0307	149	148	Xu	REFSEQ AAA family ATPase
VOG07521	11502	115.02	10	4.06077	54.2429	22.0268	2	2	Xu	REFSEQ tail length tape measure protein
VOG00261	11475	114.75	10	4.05975	54.2429	22.0213	487	458	XpXrXs	sp|P13332|TSP_BPT4 Tail sheath protein
VOG00732	11442	114.42	10	4.0585	54.2429	22.0145	68	68	Xu	REFSEQ hypothetical protein
VOG00358	11441	114.41	10	4.05846	54.2429	22.0143	15	15	Xu	REFSEQ tail length tape measure protein
VOG02375	11431	114.31	10	4.05808	54.2429	22.0122	393	392	XpXrXs	sp|P03747|TUBE2_BPT7 Tail tubular protein gp12
VOG01640	11423	114.23	10	4.05778	54.2429	22.0106	7	7	Xu	REFSEQ HNH endonuclease
VOG00377	11344	113.44	10	4.05477	54.2429	21.9942	158	141	Xu	REFSEQ hypothetical protein
VOG34560	11304	113.04	10	4.05323	54.2429	21.9859	2	2	Xu	REFSEQ tail fiber protein
VOG00291	11294	112.94	10	4.05285	54.2429	21.9838	18	17	Xu	REFSEQ replication initiation protein
VOG01134	11268	112.68	10	4.05185	54.2429	21.9784	7	7	Xu	REFSEQ maturation protein
VOG00342	11254	112.54	10	4.05131	54.2429	21.9755	15	14	Xu	REFSEQ tail fiber protein
VOG01397	11242	112.42	10	4.05084	54.2429	21.973	12	12	Xh	sp|O55716|RIR1_IIV6 Ribonucleoside-diphosphate reductase large subunit
VOG14911	11242	112.42	10	4.05084	54.2429	21.973	1876	943	Xu	sp|Q9YML3|BROJ_NPVLD Uncharacterized Bro-N domain-containing protein J
VOG02715	11203	112.03	10	4.04933	54.2429	21.9648	6	6	XhXpXs	sp|P03744|FIB37_BPT4 Long-tail fiber protein gp37
VOG01515	11159	111.59	10	4.04763	54.2429	21.9555	5	5	Xu	REFSEQ tail fiber protein
VOG03924	11136	111.36	10	4.04673	54.2429	21.9506	155	154	Xu	REFSEQ endolysin
VOG07391	11134	111.34	10	4.04665	54.2429	21.9502	1171	913	XhXp	sp|P06855|KIPN_BPT4 Polynucleotide kinase
VOG17841	11106	111.06	10	4.04556	54.2429	21.9443	2	2	Xu	REFSEQ tail length tape measure protein
VOG01053	11071	110.71	10	4.04419	54.2429	21.9368	9	9	XhXs	sp|B0FIH7|FIB11_BPE32 Probable tail fiber protein
VOG00081	11065	110.65	10	4.04395	54.2429	21.9356	56	55	Xh	sp|Q8R5N7|KPTA_FUSNN Probable RNA 2'-phosphotransferase
VOG03399	11054	110.54	10	4.04352	54.2429	21.9332	7	7	Xu	REFSEQ hypothetical protein
VOG00440	11052	110.52	10	4.04344	54.2429	21.9328	147	144	XhXs	sp|P21679|BPD_BP186 Probable baseplate hub protein
VOG02259	11049	110.49	10	4.04332	54.2429	21.9322	298	288	XhXr	sp|P22958|RDRP_TNVA RNA-directed RNA polymerase
VOG00335	11037	110.37	10	4.04285	54.2429	21.9296	240	240	Xu	REFSEQ DNA polymerase/primase
VOG00753	11019	110.19	10	4.04214	54.2429	21.9258	10	10	Xu	REFSEQ baseplate wedge subunit
VOG00124	10981	109.81	10	4.04064	54.2429	21.9176	297	274	Xh	sp|P33658|RPSG_CLOAB RNA polymerase sigma-G factor
VOG02216	10965	109.65	10	4.04001	54.2429	21.9142	4	4	Xu	REFSEQ bro-1
VOG00466	10963	109.63	10	4.03993	54.2429	21.9138	11	11	XpXs	sp|Q38394|FIB37_BPK3 Long tail fiber protein Gp37
VOG00183	10957	109.57	10	4.03969	54.2429	21.9125	17	17	Xu	REFSEQ replication initiation protein
VOG00718	10936	109.36	10	4.03886	54.2429	21.9079	9	9	Xu	REFSEQ tail fiber protein
VOG00112	10929	109.29	10	4.03858	54.2429	21.9064	23	20	Xh	sp|P18708|NSF_CRIGR Vesicle-fusing ATPase
VOG00999	10839	108.39	10	4.03499	54.2429	21.887	406	406	XhXs	sp|D6RRG1|CAPSD_BPKPP Major capsid protein
VOG00012	10834	108.34	10	4.03479	54.2429	21.8859	237	112	Xu	sp|P69037|FP25_NPVAC Protein FP25
VOG00419	10771	107.71	10	4.03226	54.2429	21.8721	61	61	Xu	REFSEQ lytic tail protein
VOG23430	10715	107.15	10	4.02999	54.2429	21.8599	118	118	XhXr	sp|Q33339|RDRP_CPMV1 RNA-directed RNA polymerase
VOG33136	10693	106.93	10	4.0291	54.2429	21.855	2	2	Xu	REFSEQ hypothetical protein
VOG00446	10682	106.82	10	4.02865	54.2429	21.8526	16	13	Xu	sp|Q5UPT5|YL246_MIMIV Uncharacterized protein L246
VOG00524	10648	106.48	10	4.02727	54.2429	21.8451	8	8	Xu	REFSEQ tail fiber protein
VOG00031	10623	106.23	10	4.02625	54.2429	21.8395	378	113	Xh	sp|B1XLW1|Y2658_SYNP2 PKHD-type hydroxylase SYNPCC7002_A2658
VOG00267	10566	105.66	10	4.02391	54.2429	21.8269	194	193	XpXs	sp|P07626|VG36_BPK3 Tail fiber protein p36
VOG00431	10544	105.44	10	4.02301	54.2429	21.822	412	375	Xs	sp|P03740|TFA_LAMBD Tail fiber assembly protein
VOG22399	10542	105.42	10	4.02292	54.2429	21.8215	2	2	Xu	REFSEQ hypothetical protein
VOG00409	10493	104.93	10	4.0209	54.2429	21.8105	12	12	Xu	sp|Q196W6|VF050_IIV3 Uncharacterized protein 094L
VOG20957	10477	104.77	10	4.02024	54.2429	21.8069	2	2	XpXrXs	sp|P03610|MATA_BPMS2 Maturation protein A
VOG01433	10381	103.81	10	4.01624	54.2429	21.7853	327	325	Xu	REFSEQ terminase small subunit
VOG02887	10361	103.61	10	4.0154	54.2429	21.7807	5	5	Xh	sp|P03781|NUCK_BPT7 Nucleotide kinase gp1.7
VOG02177	10346	103.46	10	4.01477	54.2429	21.7773	116	113	Xh	sp|Q02TE1|Y807_PSEAB Putative prophage major tail sheath protein
VOG00179	10336	103.36	10	4.01435	54.2429	21.775	23	21	Xu	REFSEQ HNH endonuclease
VOG03818	10314	103.14	10	4.01343	54.2429	21.77	3	3	Xu	REFSEQ anti-repressor Ant
VOG04414	10258	102.58	10	4.01106	54.2429	21.7572	4	4	Xu	REFSEQ tail fiber protein
VOG00593	10225	102.25	10	4.00966	54.2429	21.7496	122	120	Xu	sp|P03765|NINB_LAMBD Protein ninB
VOG02171	10200	102	10	4.0086	54.2429	21.7438	4	4	XhXr	sp|O36966|POLN_DCVEB Replicase polyprotein
VOG01862	10178	101.78	10	4.00766	54.2429	21.7387	7	7	XhXpXrXs	sp|Q6WHG9|NEEDL_BPKVM Protein Gp5
VOG02553	10169	101.69	10	4.00728	54.2429	21.7366	8	8	Xu	REFSEQ major head protein
VOG00924	10162	101.62	10	4.00698	54.2429	21.735	103	103	Xu	REFSEQ membrane protein
VOG00299	10134	101.34	10	4.00578	54.2429	21.7285	18	18	Xu	REFSEQ terminase small subunit
VOG00750	10131	101.31	10	4.00565	54.2429	21.7278	554	554	Xh	sp|O48499|D14_BPT5 Protein D14
VOG02269	10130	101.3	10	4.00561	54.2429	21.7276	199	199	XhXpXs	sp|P13559|ENLYS_BPPRD Endolysin
VOG02296	10120	101.2	10	4.00518	54.2429	21.7253	398	396	XhXpXs	sp|D1L2W4|TUBE1_BPK32 Tail tubular protein A
VOG04859	10063	100.63	10	4.00273	54.2429	21.712	4	4	Xh	sp|P39800|XLYA_BACSU N-acetylmuramoyl-L-alanine amidase XlyA
VOG00114	10031	100.31	10	4.00134	54.2429	21.7045	28	26	XhXpXs	sp|P51735|FIB31_BPHC1 Probable tail fiber protein
VOG00222	10029	100.29	10	4.00126	54.2429	21.704	36	36	Xu	sp|P44193|Y1422_HAEIN Uncharacterized protein HI_1422
VOG22048	10001	100.01	10	4.00004	54.2429	21.6974	2	2	Xu	REFSEQ head maturation protease
VOG01295	9989	99.89	10	3.99952	54.2429	21.6946	6	6	XpXrXs	sp|Q6XQC4|TMP_BPT1 Tape measure protein
VOG00773	9981	99.81	10	3.99917	54.2429	21.6927	11	11	Xs	sp|Q38305|TMP_BPLC2 Probable tape measure protein
VOG01584	9963	99.63	10	3.99839	54.2429	21.6884	194	193	Xh	sp|Q92FD1|Y175_LISIN Uncharacterized protein Lin0175
VOG00268	9885	98.85	10	3.99498	54.2429	21.6699	1108	1106	XhXr	sp|P00970|DNLI_BPT4 DNA ligase
VOG00668	9881	98.81	10	3.9948	54.2429	21.669	1092	870	Xr	sp|P00471|TYSY_BPT4 Thymidylate synthase
VOG02624	9869	98.69	10	3.99427	54.2429	21.6661	4	4	Xu	REFSEQ tail length tape measure protein
VOG03990	9841	98.41	10	3.99304	54.2429	21.6594	40	39	XhXr	sp|P08548|LIN1_NYCCO LINE-1 reverse transcriptase homolog
VOG04365	9793	97.93	10	3.99092	54.2429	21.6479	3	3	Xu	REFSEQ RNA dependent RNA polymerase
VOG15525	9771	97.71	10	3.98994	54.2429	21.6426	35	35	Xh	sp|P26749|VG10_BPP22 Packaged DNA stabilization protein gp10
VOG00659	9740	97.4	10	3.98856	54.2429	21.6351	23	22	Xh	sp|A0A0H3JNB0|TARP_STAAN Poly(ribitol-phosphate) beta-N-acetylglucosaminyltransferase TarP
VOG03020	9709	97.09	10	3.98717	54.2429	21.6276	4	4	Xu	REFSEQ tail length tape measure protein
VOG19827	9646	96.46	10	3.98435	54.2429	21.6123	2	2	Xu	REFSEQ tail length tape measure protein
VOG01405	9605	96.05	10	3.9825	54.2429	21.6022	128	128	XhXrXs	sp|P89509|POLG_TUMVJ Genome polyprotein
VOG36982	9586	95.86	10	3.98164	54.2429	21.5976	2	2	Xu	REFSEQ tail length tape measure protein
VOG04233	9580	95.8	10	3.98137	54.2429	21.5961	4	4	Xu	REFSEQ tail length tape measure protein
VOG01548	9574	95.74	10	3.98109	54.2429	21.5946	191	191	XhXr	sp|B3VML1|RDRP_OUMVV RNA-dependent RNA polymerase
VOG23240	9561	95.61	10	3.9805	54.2429	21.5914	2	2	Xu	REFSEQ putative RNA-dependent RNA polymerase
VOG03918	9520	95.2	10	3.97864	54.2429	21.5813	4	4	Xh	sp|Q5UR22|YL364_MIMIV Putative ATP-dependent RNA helicase L364
VOG28967	9516	95.16	10	3.97845	54.2429	21.5803	50	50	Xu	REFSEQ virion structural protein
VOG11090	9509	95.09	10	3.97813	54.2429	21.5786	2	2	Xu	REFSEQ putative tape measure protein
VOG01734	9507	95.07	10	3.97804	54.2429	21.5781	6	6	Xu	REFSEQ tail length tape measure protein
VOG02575	9477	94.77	10	3.97667	54.2429	21.5706	60	59	Xu	sp|Q8QL45|Y117_SIRV1 Uncharacterized protein 117
VOG00843	9466	94.66	10	3.97617	54.2429	21.5679	150	149	Xu	REFSEQ DNA helicase
VOG02681	9407	94.07	10	3.97345	54.2429	21.5532	4	4	Xu	REFSEQ maturation protein
VOG00907	9401	94.01	10	3.97317	54.2429	21.5517	17	15	Xu	REFSEQ putative ATP-dependent DNA helicase
VOG05668	9398	93.98	10	3.97304	54.2429	21.5509	45	45	Xu	REFSEQ terminase large subunit
VOG04680	9390	93.9	10	3.97267	54.2429	21.5489	4	4	Xu	REFSEQ endolysin
VOG00122	9376	93.76	10	3.97202	54.2429	21.5454	58	51	Xu	REFSEQ hypothetical protein
VOG00046	9362	93.62	10	3.97137	54.2429	21.5419	56	33	Xu	sp|Q5UP86|YL012_MIMIV Uncharacterized protein L12
VOG00061	9348	93.48	10	3.97072	54.2429	21.5383	590	453	XhXpXrXs	sp|P03726|EXLYS_BPT7 Peptidoglycan transglycosylase gp16
VOG02314	9323	93.23	10	3.96956	54.2429	21.532	6	6	Xu	REFSEQ HNH endonuclease
VOG04398	9304	93.04	10	3.96867	54.2429	21.5272	3	3	Xu	REFSEQ Collagen triple helix repeat protein
VOG03045	9302	93.02	10	3.96858	54.2429	21.5267	5	5	Xu	REFSEQ tail length tape measure protein
VOG02064	9291	92.91	10	3.96806	54.2429	21.5239	77	77	Xu	REFSEQ ParB-like partition protein
VOG05408	9278	92.78	10	3.96745	54.2429	21.5206	9	9	Xu	REFSEQ virion structural protein
VOG00492	9276	92.76	10	3.96736	54.2429	21.5201	10	10	Xu	REFSEQ tail fiber protein
VOG00169	9211	92.11	10	3.96431	54.2429	21.5036	141	128	Xu	REFSEQ DNA primase
VOG04416	9199	91.99	10	3.96374	54.2429	21.5005	3	3	Xu	REFSEQ tail fiber protein
VOG35075	9191	91.91	10	3.96336	54.2429	21.4984	2	2	Xu	REFSEQ putative RNA dependent RNA polymerase
VOG31736	9171	91.71	10	3.96242	54.2429	21.4933	2	2	Xu	REFSEQ tail length tape measure protein
VOG00149	9092	90.92	10	3.95866	54.2429	21.4729	133	128	Xu	sp|P14108|Y7K8_BPP22 Uncharacterized 7.8 kDa protein in ral-gp17 intergenic region
VOG26544	9068	90.68	10	3.95751	54.2429	21.4667	2	2	Xu	REFSEQ endolysin
VOG04931	9041	90.41	10	3.95622	54.2429	21.4597	3	3	Xu	REFSEQ maturation protein
VOG00376	9011	90.11	10	3.95477	54.2429	21.4518	30	29	Xs	sp|P85503|STRU3_BPPAJ Structural protein 3
VOG02045	9003	90.03	10	3.95439	54.2429	21.4497	644	630	XhXr	sp|P32270|DDA_BPT4 ATP-dependent DNA helicase dda
VOG00796	8997	89.97	10	3.9541	54.2429	21.4482	69	69	Xu	sp|P68661|YBCO_ECOLI Putative nuclease YbcO
VOG23619	8991	89.91	10	3.95381	54.2429	21.4466	2	2	Xu	REFSEQ RNA-dependent RNA polymerase
VOG22532	8982	89.82	10	3.95337	54.2429	21.4442	2	2	Xu	REFSEQ endolysin
VOG00570	8978	89.78	10	3.95318	54.2429	21.4432	342	340	Xu	sp|P45929|YQBM_BACSU Uncharacterized protein YqbM
VOG00264	8968	89.68	10	3.9527	54.2429	21.4406	118	89	Xu	sp|Q8QL20|Y356_SIRV1 Uncharacterized protein 356
VOG00710	8961	89.61	10	3.95236	54.2429	21.4387	88	49	Xu	REFSEQ hypothetical protein
VOG02089	8935	89.35	10	3.95109	54.2429	21.4319	986	982	Xh	sp|Q7Y4Y9|DNMK_BPR69 Deoxynucleotide monophosphate kinase
VOG01521	8900	89	10	3.94939	54.2429	21.4226	41	38	Xu	REFSEQ virion structural protein
VOG05328	8893	88.93	10	3.94905	54.2429	21.4208	3	3	Xu	REFSEQ minor head protein
VOG01211	8880	88.8	10	3.94841	54.2429	21.4173	8	8	Xs	sp|P51731|TMP_BPHC1 Probable tape measure protein
VOG04836	8878	88.78	10	3.94832	54.2429	21.4168	3	3	Xu	REFSEQ maturation protein
VOG00634	8803	88.03	10	3.94463	54.2429	21.3968	22	17	XhXr	sp|P25479|VPP_BPP2 Terminase, ATPase subunit
VOG00312	8775	87.75	10	3.94325	54.2429	21.3893	924	866	XhXr	sp|Q38087|DPOL_BPR69 DNA-directed DNA polymerase
VOG00887	8671	86.71	10	3.93807	54.2429	21.3612	802	775	XhXr	sp|P16006|DCTD_BPT4 Deoxycytidylate deaminase
VOG04057	8647	86.47	10	3.93687	54.2429	21.3547	4	4	XhXpXrXs	sp|O41174|POLG_PEV9U Genome polyprotein
VOG00451	8630	86.3	10	3.93601	54.2429	21.3501	182	178	Xs	sp|Q9QBU3|CAPSD_POLVP Capsid protein
VOG02399	8587	85.87	10	3.93384	54.2429	21.3383	66	65	Xh	sp|Q8K2I9|FBH1_MOUSE F-box DNA helicase 1
VOG01148	8565	85.65	10	3.93273	54.2429	21.3323	15	15	Xu	REFSEQ minor tail protein
VOG00281	8512	85.12	10	3.93003	54.2429	21.3176	17	16	Xu	REFSEQ tail fiber protein
VOG00192	8500	85	10	3.92942	54.2429	21.3143	15	15	Xu	sp|O64220|VG26_BPMD2 Minor tail protein Gp26
VOG02793	8488	84.88	10	3.92881	54.2429	21.311	5	5	Xu	REFSEQ replication initiation protein
VOG04774	8427	84.27	10	3.92567	54.2429	21.294	152	150	Xu	REFSEQ hypothetical protein
VOG01755	8390	83.9	10	3.92376	54.2429	21.2836	11	11	Xu	REFSEQ major head protein
VOG05106	8345	83.45	10	3.92143	54.2429	21.271	3	3	Xu	REFSEQ tail length tape measure protein
VOG00258	8341	83.41	10	3.92122	54.2429	21.2698	219	214	XhXr	sp|P46850|RTCB_ECOLI RNA-splicing ligase RtcB
VOG00926	8281	82.81	10	3.91808	54.2429	21.2528	17	17	Xu	REFSEQ hypothetical protein
VOG02059	8277	82.77	10	3.91787	54.2429	21.2517	100	100	Xr	sp|O10330|VLF1_NPVOP Very late expression factor 1
VOG00066	8267	82.67	10	3.91735	54.2429	21.2488	68	67	Xh	sp|P34081|HMUI_BPSP1 DNA endonuclease I-HmuI
VOG05541	8239	82.39	10	3.91587	54.2429	21.2408	3	3	Xu	REFSEQ DarB-like antirestriction
VOG03091	8213	82.13	10	3.9145	54.2429	21.2334	200	191	Xs	sp|P85226|VPN2_BPPHE Putative major capsid protein
VOG02332	8156	81.56	10	3.91148	54.2429	21.217	7	7	XhXs	sp|P51768|BPW_BPP2 Baseplate protein W
VOG00200	8154	81.54	10	3.91137	54.2429	21.2164	24	21	Xu	REFSEQ hypothetical protein
VOG00058	8146	81.46	10	3.91094	54.2429	21.2141	1285	443	XhXpXrXs	sp|P13333|TUBE_BPT4 Tail tube protein gp19
VOG36437	8120	81.2	10	3.90956	54.2429	21.2066	259	241	XhXr	sp|Q9XDH5|DPO3A_THEAQ DNA polymerase III subunit alpha
VOG01620	8111	81.11	10	3.90907	54.2429	21.204	8	8	Xu	REFSEQ hypothetical protein
VOG01495	8108	81.08	10	3.90891	54.2429	21.2031	17	17	XhXs	sp|Q5UQ13|COLL2_MIMIV Collagen-like protein 2
VOG05611	8076	80.76	10	3.9072	54.2429	21.1938	3	3	Xu	REFSEQ long tail fiber protein distal subunit
VOG00974	8075	80.75	10	3.90714	54.2429	21.1935	9	8	Xu	REFSEQ baseplate wedge subunit
VOG02985	8048	80.48	10	3.90569	54.2429	21.1856	5	5	Xu	REFSEQ tail fiber protein
VOG00614	8015	80.15	10	3.9039	54.2429	21.1759	19	19	Xu	sp|O64250|VG59_BPMD2 Gene 59 protein
VOG01024	7995	79.95	10	3.90282	54.2429	21.17	191	173	Xu	sp|P52132|YFJQ_ECOLI UPF0380 protein YfjQ
VOG04807	7947	79.47	10	3.9002	54.2429	21.1558	3	3	Xu	REFSEQ HNH endonuclease
VOG00117	7932	79.32	10	3.89938	54.2429	21.1514	60	57	Xu	REFSEQ tail protein
VOG02726	7921	79.21	10	3.89878	54.2429	21.1481	5	5	Xu	REFSEQ endolysin
VOG05405	7902	79.02	10	3.89774	54.2429	21.1425	3	3	Xu	REFSEQ tail length tape measure protein
VOG07642	7882	78.82	10	3.89664	54.2429	21.1365	2	2	Xu	REFSEQ maturation protein
VOG03000	7880	78.8	10	3.89653	54.2429	21.1359	9	9	Xu	REFSEQ DNA primase
VOG03803	7870	78.7	10	3.89597	54.2429	21.1329	3	3	Xu	REFSEQ HNH endonuclease
VOG05851	7836	78.36	10	3.89409	54.2429	21.1227	3	3	Xr	sp|O68992|DUT_CHLTE Deoxyuridine 5'-triphosphate nucleotidohydrolase
VOG00430	7805	78.05	10	3.89237	54.2429	21.1134	757	755	Xp	sp|P04521|EXO1_BPT4 Exonuclease subunit 1
VOG00132	7797	77.97	10	3.89193	54.2429	21.1109	678	643	Xu	sp|P32276|Y12G_BPT4 Uncharacterized 17.1 kDa protein in Gp30-rIII intergenic region
VOG01091	7764	77.64	10	3.89009	54.2429	21.101	6	6	Xu	REFSEQ HNH endonuclease
VOG05426	7761	77.61	10	3.88992	54.2429	21.1	5	5	Xu	REFSEQ minor head protein
VOG02109	7744	77.44	10	3.88897	54.2429	21.0949	403	399	XhXs	sp|O64334|TIPI_BPN15 Tail tip assembly protein I
VOG00075	7729	77.29	10	3.88812	54.2429	21.0903	188	112	Xr	sp|P54992|YSNA_STRPR Putative RNA-guided DNA endonuclease
VOG02555	7695	76.95	10	3.88621	54.2429	21.0799	8	8	Xu	sp|P19655|ANT_BPP1 Antirepressor protein 1
VOG19904	7646	76.46	10	3.88343	54.2429	21.0649	3	3	Xu	REFSEQ ribonucleotide reductase
VOG02583	7645	76.45	10	3.88338	54.2429	21.0646	6	6	XhXs	sp|B0FIH7|FIB11_BPE32 Probable tail fiber protein
VOG16375	7599	75.99	10	3.88076	54.2429	21.0504	2	2	Xu	REFSEQ HNH endonuclease
VOG00135	7588	75.88	10	3.88013	54.2429	21.0469	95	94	Xu	REFSEQ hypothetical protein
VOG00748	7588	75.88	10	3.88013	54.2429	21.0469	322	321	Xu	REFSEQ head-tail adaptor
VOG24828	7583	75.83	10	3.87984	54.2429	21.0454	340	340	Xu	REFSEQ hypothetical protein
VOG12708	7553	75.53	10	3.87812	54.2429	21.036	2	2	Xu	REFSEQ terminase
VOG02141	7499	74.99	10	3.875	54.2429	21.0191	4	4	Xu	sp|Q5UP45|YR502_MIMIV Uncharacterized protein R502
VOG02670	7483	74.83	10	3.87408	54.2429	21.0141	5	5	Xu	REFSEQ HNH endonuclease
VOG04798	7445	74.45	10	3.87186	54.2429	21.0021	3	3	XhXs	sp|Q38442|GP7_BPSPP Minor head protein GP7
VOG02182	7427	74.27	10	3.87081	54.2429	20.9964	5	5	Xu	sp|Q05251|VG04_BPML5 Gene 4 protein
VOG04005	7377	73.77	10	3.86788	54.2429	20.9805	485	482	Xu	REFSEQ head protein
VOG00276	7353	73.53	10	3.86646	54.2429	20.9728	17	17	Xu	REFSEQ tail fiber protein
VOG02617	7347	73.47	10	3.86611	54.2429	20.9709	6	6	Xu	REFSEQ head maturation protease
VOG05427	7340	73.4	10	3.8657	54.2429	20.9687	10	10	Xu	REFSEQ hypothetical protein
VOG21189	7311	73.11	10	3.86398	54.2429	20.9593	2	2	Xh	sp|P20703|UVSW_BPT4 ATP-dependent DNA helicase uvsW
VOG03854	7306	73.06	10	3.86368	54.2429	20.9577	4	4	Xu	REFSEQ HNH endonuclease
VOG26878	7304	73.04	10	3.86356	54.2429	20.9571	59	59	Xu	sp|P44226|VPF_HAEIN Mu-like prophage FluMu F protein
VOG01158	7304	73.04	10	3.86356	54.2429	20.9571	48	48	Xu	REFSEQ endolysin
VOG04714	7290	72.9	10	3.86273	54.2429	20.9526	234	214	Xu	REFSEQ DNA polymerase
VOG00920	7287	72.87	10	3.86255	54.2429	20.9516	279	276	XpXrXs	sp|O48449|TUBE_BPSPP Tail tube protein gp17.1*
VOG00772	7284	72.84	10	3.86237	54.2429	20.9506	174	170	Xu	REFSEQ tail protein
VOG00125	7279	72.79	10	3.86207	54.2429	20.949	20	20	Xu	REFSEQ tail fiber protein
VOG16786	7246	72.46	10	3.8601	54.2429	20.9383	2	2	Xu	REFSEQ DNA primase
VOG06696	7244	72.44	10	3.85998	54.2429	20.9376	3	3	XhXr	sp|O67125|DPO3A_AQUAE DNA polymerase III subunit alpha
VOG05434	7228	72.28	10	3.85902	54.2429	20.9324	4	3	Xu	sp|P33227|STFE_ECOLI Putative uncharacterized protein StfE
VOG00934	7226	72.26	10	3.8589	54.2429	20.9318	80	73	XhXs	sp|Q01267|PRO_BPMU Protease I
VOG07393	7191	71.91	10	3.85679	54.2429	20.9203	2	2	Xu	REFSEQ HNH endonuclease
VOG04586	7189	71.89	10	3.85667	54.2429	20.9197	28	27	Xu	REFSEQ hypothetical protein
VOG01731	7163	71.63	10	3.85509	54.2429	20.9112	71	69	Xu	REFSEQ hypothetical protein
VOG00395	7159	71.59	10	3.85485	54.2429	20.9098	24	24	Xu	REFSEQ DnaA protein
VOG01086	7145	71.45	10	3.854	54.2429	20.9052	66	66	Xu	sp|Q38423|GP30_BPSP1 Gene 30 protein
VOG00746	7140	71.4	10	3.8537	54.2429	20.9036	100	86	Xr	sp|P16942|T629_SHISO Transposase for insertion sequence element IS629
VOG01307	7133	71.33	10	3.85327	54.2429	20.9013	39	24	Xu	sp|Q60329|Y014_METJA Uncharacterized protein MJ0014
VOG01310	7121	71.21	10	3.85254	54.2429	20.8973	10	10	Xr	sp|O22000|DCTD_BPMD2 Deoxycytidylate deaminase
VOG00278	7119	71.19	10	3.85242	54.2429	20.8966	301	285	Xu	sp|Q03182|RINA_BPPHA Transcriptional activator rinA
VOG02748	7115	71.15	10	3.85217	54.2429	20.8953	140	124	Xu	sp|O64269|VG88_BPMD2 Gene 88 protein
VOG00970	7098	70.98	10	3.85114	54.2429	20.8897	500	498	Xu	REFSEQ hypothetical protein
VOG37572	7074	70.74	10	3.84967	54.2429	20.8817	2	2	Xu	REFSEQ maturation protein
VOG01738	7062	70.62	10	3.84893	54.2429	20.8777	34	34	XhXpXrXs	sp|Q01074|GP7_BPP22 Internal virion protein gp7
VOG00259	7048	70.48	10	3.84807	54.2429	20.873	319	316	XhXp	sp|P10305|SPAN1_BPT3 Spanin, inner membrane subunit
VOG01154	7040	70.4	10	3.84757	54.2429	20.8704	7	7	XhXpXs	sp|P26700|FIBH_BPP2 Probable tail fiber protein
VOG02482	7030	70.3	10	3.84696	54.2429	20.867	30	29	XhXr	sp|Q9F5P4|DNAB_MYCIT Replicative DNA helicase (Fragment)
VOG00784	7013	70.13	10	3.8459	54.2429	20.8613	11	11	Xu	REFSEQ tail length tape measure protein
VOG00280	6986	69.86	10	3.84423	54.2429	20.8522	608	426	Xh	sp|A0QTG3|WHIB2_MYCS2 Transcriptional regulator WhiB2
VOG01406	6983	69.83	10	3.84404	54.2429	20.8512	6	6	Xu	REFSEQ RNA-dependent RNA polymerase
VOG01329	6980	69.8	10	3.84386	54.2429	20.8502	6	5	Xu	REFSEQ ATPase
VOG00587	6949	69.49	10	3.84192	54.2429	20.8397	13	10	Xu	REFSEQ tail fiber protein
VOG03509	6916	69.16	10	3.83985	54.2429	20.8285	5	3	Xu	REFSEQ Hoc-like head decoration
VOG33737	6912	69.12	10	3.8396	54.2429	20.8271	2	2	Xu	REFSEQ endolysin
VOG04505	6910	69.1	10	3.83948	54.2429	20.8264	9	9	Xu	REFSEQ portal protein
VOG00201	6859	68.59	10	3.83626	54.2429	20.809	15	12	XhXr	sp|O64301|LOADL_BPR69 Sliding-clamp-loader large subunit
VOG00949	6854	68.54	10	3.83594	54.2429	20.8073	16	8	Xu	sp|P19895|SEGD_BPT4 Putative endonuclease segD
VOG00079	6837	68.37	10	3.83487	54.2429	20.8014	45	45	Xu	REFSEQ endolysin
VOG02468	6835	68.35	10	3.83474	54.2429	20.8007	311	309	Xu	REFSEQ portal protein
VOG03577	6830	68.3	10	3.83442	54.2429	20.799	52	49	Xu	REFSEQ methyltransferase
VOG10536	6826	68.26	10	3.83417	54.2429	20.7976	9	9	Xu	REFSEQ DNA primase
VOG20314	6824	68.24	10	3.83404	54.2429	20.7969	8	8	Xu	REFSEQ hypothetical protein
VOG00598	6820	68.2	10	3.83378	54.2429	20.7956	106	106	XhXr	sp|P03707|TERS_LAMBD Terminase small subunit
VOG07392	6783	67.83	10	3.83142	54.2429	20.7827	2	2	Xu	REFSEQ HNH endonuclease
VOG02943	6777	67.77	10	3.83104	54.2429	20.7807	13	13	Xu	REFSEQ hypothetical protein
VOG00800	6770	67.7	10	3.83059	54.2429	20.7782	7	7	Xu	REFSEQ tail fiber protein
VOG02976	6758	67.58	10	3.82982	54.2429	20.774	8	7	XhXs	sp|B0FIH3|CAPSD_BPE32 Major capsid protein
VOG03604	6718	67.18	10	3.82724	54.2429	20.7601	4	4	XhXs	sp|P0DOQ3|NTP1_VAR67 Nucleoside triphosphatase I
VOG03256	6682	66.82	10	3.82491	54.2429	20.7474	7	7	Xu	REFSEQ DNA polymerase/primase
VOG03627	6676	66.76	10	3.82452	54.2429	20.7453	5	5	Xu	REFSEQ HNH endonuclease
VOG00579	6666	66.66	10	3.82387	54.2429	20.7418	12	12	Xu	sp|P18305|443R_IIV6 Uncharacterized protein 443R
VOG34974	6632	66.32	10	3.82164	54.2429	20.7297	44	42	Xu	REFSEQ hypothetical protein
VOG05189	6631	66.31	10	3.82158	54.2429	20.7294	70	70	Xu	REFSEQ hypothetical protein
VOG02406	6631	66.31	10	3.82158	54.2429	20.7294	561	560	Xh	sp|O07635|YLAK_BACSU Uncharacterized protein YlaK
VOG04721	6619	66.19	10	3.82079	54.2429	20.7251	3	3	Xu	REFSEQ maturation protein
VOG09044	6605	66.05	10	3.81987	54.2429	20.7201	173	172	Xu	REFSEQ Mu Gam-like end protection
VOG17972	6599	65.99	10	3.81948	54.2429	20.718	3	2	Xh	sp|Q52118|YMO3_PANSE Uncharacterized protein in mobD 3'region
VOG03215	6599	65.99	10	3.81948	54.2429	20.718	17	13	Xu	REFSEQ virion structural protein
VOG01327	6594	65.94	10	3.81915	54.2429	20.7162	8	6	Xu	REFSEQ GIY-YIG superfamily protein
VOG03793	6580	65.8	10	3.81823	54.2429	20.7112	49	49	XhXp	sp|P43641|MTMU_MYCSP Type II methyltransferase M.MunI
VOG01742	6565	65.65	10	3.81723	54.2429	20.7058	17	17	Xu	REFSEQ tail protein
VOG02590	6561	65.61	10	3.81697	54.2429	20.7044	5	5	Xu	REFSEQ hypothetical protein
VOG00478	6553	65.53	10	3.81644	54.2429	20.7015	16	16	Xu	sp|O34449|YOQD_BACSU SPbeta prophage-derived putative antirepressor protein YoqD
VOG00115	6552	65.52	10	3.81637	54.2429	20.7011	251	251	Xu	sp|P18679|RCRO_BPHK0 8.4 kDa cro protein
VOG00189	6545	65.45	10	3.81591	54.2429	20.6986	442	442	Xu	REFSEQ coat protein
VOG01722	6537	65.37	10	3.81538	54.2429	20.6957	11	11	Xu	REFSEQ holin
VOG01010	6530	65.3	10	3.81491	54.2429	20.6932	163	163	XhXr	sp|Q9L7L6|DPO3B_MYCPA Beta sliding clamp
VOG04722	6517	65.17	10	3.81405	54.2429	20.6885	4	4	XhXr	sp|Q09843|RFC2_SCHPO Replication factor C subunit 2
VOG00589	6516	65.16	10	3.81398	54.2429	20.6881	9	9	Xu	sp|Q05265|VG55_BPML5 Gene 55 protein
VOG00423	6481	64.81	10	3.81164	54.2429	20.6755	96	96	Xu	REFSEQ hypothetical protein
VOG02157	6472	64.72	10	3.81104	54.2429	20.6722	111	110	XhXs	sp|P26701|BPI_BPP2 Baseplate protein I
VOG00040	6416	64.16	10	3.80726	54.2429	20.6517	126	118	Xu	sp|P14107|Y8K6_BPP22 Uncharacterized 8.6 kDa protein in ral-gp17 intergenic region
VOG05431	6412	64.12	10	3.80699	54.2429	20.6502	4	4	Xu	REFSEQ tail length tape measure protein
VOG02111	6404	64.04	10	3.80645	54.2429	20.6473	885	866	Xu	sp|P39262|VG56_BPT4 dCTP pyrophosphatase
VOG00326	6399	63.99	10	3.80611	54.2429	20.6455	543	521	Xh	sp|P32277|RLIG2_BPT4 RNA ligase 2
VOG08650	6398	63.98	10	3.80604	54.2429	20.6451	2	2	Xu	REFSEQ tail fiber protein
VOG01199	6387	63.87	10	3.8053	54.2429	20.641	11	11	Xu	REFSEQ metallo-endopeptidase
VOG01191	6385	63.85	10	3.80516	54.2429	20.6403	9	7	Xu	REFSEQ tail fiber protein
VOG02596	6378	63.78	10	3.80468	54.2429	20.6377	290	290	Xu	REFSEQ tail completion or Neck1 protein
VOG03764	6375	63.75	10	3.80448	54.2429	20.6366	4	4	Xu	REFSEQ HNH endonuclease
VOG06205	6363	63.63	10	3.80366	54.2429	20.6322	4	4	XhXr	sp|P11640|RDRP_MCMVK RNA-directed RNA polymerase
VOG00168	6361	63.61	10	3.80353	54.2429	20.6314	79	79	Xh	sp|Q605H3|CMOA_METCA Carboxy-S-adenosyl-L-methionine synthase
VOG03874	6342	63.42	10	3.80223	54.2429	20.6244	273	272	Xu	sp|P44180|Y1405_HAEIN Uncharacterized protein HI_1405
VOG20702	6341	63.41	10	3.80216	54.2429	20.624	2	2	Xu	REFSEQ hypothetical protein
VOG02629	6332	63.32	10	3.80154	54.2429	20.6207	76	76	Xu	REFSEQ major head protein
VOG00355	6321	63.21	10	3.80079	54.2429	20.6166	25	25	Xu	REFSEQ tail fiber protein
VOG06631	6320	63.2	10	3.80072	54.2429	20.6162	5	5	Xu	REFSEQ hypothetical protein
VOG01037	6306	63.06	10	3.79975	54.2429	20.611	42	42	Xu	REFSEQ HNH endonuclease
VOG01719	6301	63.01	10	3.79941	54.2429	20.6091	9	9	Xu	REFSEQ amidase
VOG03029	6296	62.96	10	3.79906	54.2429	20.6072	5	5	XhXr	sp|Q58294|RFCL_METJA Replication factor C large subunit
VOG08737	6293	62.93	10	3.79886	54.2429	20.6061	2	2	Xu	REFSEQ minor head protein
VOG00082	6291	62.91	10	3.79872	54.2429	20.6054	113	109	Xh	sp|Q5UPZ9|GNA1_MIMIV Probable glucosamine 6-phosphate N-acetyltransferase
VOG00937	6272	62.72	10	3.79741	54.2429	20.5982	1247	1218	Xh	sp|P37427|RIR2_SALTY Ribonucleoside-diphosphate reductase 1 subunit beta
VOG07192	6269	62.69	10	3.7972	54.2429	20.5971	17	17	XpXrXs	sp|Q9G055|H_BPPHM Minor spike protein H
VOG00407	6262	62.62	10	3.79671	54.2429	20.5945	291	268	Xu	sp|P32271|Y06L_BPT4 Uncharacterized 17.7 kDa protein in e-segB intergenic region
VOG02340	6261	62.61	10	3.79664	54.2429	20.5941	5	4	Xh	sp|B7K077|Y2196_RIPO1 PKHD-type hydroxylase PCC8801_2196
VOG01194	6255	62.55	10	3.79623	54.2429	20.5918	9	6	Xu	REFSEQ tail fiber protein
VOG03602	6197	61.97	10	3.79218	54.2429	20.5699	52	49	Xu	REFSEQ DNA polymerase
VOG06159	6195	61.95	10	3.79204	54.2429	20.5691	3	3	Xu	REFSEQ tail fiber protein
VOG00729	6189	61.89	10	3.79162	54.2429	20.5669	9	6	Xu	REFSEQ hypothetical protein
VOG06186	6163	61.63	10	3.78979	54.2429	20.5569	3	3	Xu	REFSEQ RNA-dependent RNA polymerase
VOG03196	6156	61.56	10	3.7893	54.2429	20.5543	18	18	Xu	REFSEQ terminase large subunit
VOG05516	6155	61.55	10	3.78923	54.2429	20.5539	164	164	Xu	REFSEQ DNA polymerase/primase
VOG00521	6155	61.55	10	3.78923	54.2429	20.5539	110	107	Xu	REFSEQ hypothetical protein
VOG03636	6133	61.33	10	3.78767	54.2429	20.5454	115	111	Xu	REFSEQ endonuclease
VOG01586	6109	61.09	10	3.78597	54.2429	20.5362	327	326	Xu	REFSEQ baseplate hub
VOG03567	6107	61.07	10	3.78583	54.2429	20.5354	5	5	Xu	REFSEQ DNA methyltransferase
VOG02912	6100	61	10	3.78533	54.2429	20.5327	205	203	Xs	sp|D3WAC5|CAPSD_BPLP2 Capsid protein
VOG03662	6098	60.98	10	3.78519	54.2429	20.532	39	38	Xh	sp|Q49492|MYCF_MICGR Mycinamicin III 3''-O-methyltransferase
VOG03628	6078	60.78	10	3.78376	54.2429	20.5242	3	3	Xu	REFSEQ homing endonuclease
VOG00021	6078	60.78	10	3.78376	54.2429	20.5242	803	418	Xh	sp|Q6QGD3|ENDO1_BPT5 Putative endonuclease
VOG00961	6076	60.76	10	3.78362	54.2429	20.5234	38	25	Xu	REFSEQ minor tail protein
VOG05677	6075	60.75	10	3.78355	54.2429	20.5231	75	54	Xu	REFSEQ hypothetical protein
VOG02913	6062	60.62	10	3.78262	54.2429	20.518	5	5	Xu	REFSEQ tail fiber protein
VOG18794	6057	60.57	10	3.78226	54.2429	20.5161	2	2	Xu	REFSEQ endonuclease
VOG02337	6056	60.56	10	3.78219	54.2429	20.5157	6	6	Xs	sp|P11689|CAPSD_TBSVC Capsid protein
VOG00227	6032	60.32	10	3.78046	54.2429	20.5063	38	38	Xu	REFSEQ hypothetical protein
VOG00679	6030	60.3	10	3.78032	54.2429	20.5055	29	29	Xh	sp|B8GUF9|Y2199_THISH PKHD-type hydroxylase Tgr7_2199
VOG00251	6021	60.21	10	3.77967	54.2429	20.502	133	128	XhXp	sp|Q6XQ99|HOLIN_BPT1 Holin
VOG20167	6005	60.05	10	3.77851	54.2429	20.4958	2	2	XhXr	sp|B3VML1|RDRP_OUMVV RNA-dependent RNA polymerase
VOG00943	5998	59.98	10	3.77801	54.2429	20.493	38	38	Xu	REFSEQ helicase
VOG18217	5991	59.91	10	3.7775	54.2429	20.4903	2	2	Xu	REFSEQ RNA dependent RNA polymerase
VOG00413	5983	59.83	10	3.77692	54.2429	20.4871	435	435	Xu	sp|O64253|VG61_BPMD2 Gene 61 protein
VOG10027	5959	59.59	10	3.77517	54.2429	20.4776	2	2	Xu	REFSEQ DNA polymerase
VOG29503	5950	59.5	10	3.77452	54.2429	20.4741	2	2	Xu	REFSEQ maturation protein
VOG01171	5934	59.34	10	3.77335	54.2429	20.4677	25	25	Xu	REFSEQ hypothetical protein
VOG00219	5933	59.33	10	3.77327	54.2429	20.4673	263	258	Xu	sp|Q05247|VG37_BPML5 Gene 37 protein
VOG03199	5931	59.31	10	3.77313	54.2429	20.4665	9	9	Xu	REFSEQ endolysin; inhibits RNA polymerase
VOG02552	5921	59.21	10	3.7724	54.2429	20.4626	43	41	XhXs	sp|Q6QIB5|CAPSD_BPBMU Major capsid protein
VOG00438	5908	59.08	10	3.77144	54.2429	20.4574	18	18	Xu	REFSEQ HNH endonuclease
VOG01583	5900	59	10	3.77085	54.2429	20.4542	443	441	Xs	sp|P19060|BP06_BPT4 Baseplate wedge protein gp6
VOG05103	5898	58.98	10	3.7707	54.2429	20.4534	62	62	Xu	REFSEQ hypothetical protein
VOG01330	5889	58.89	10	3.77004	54.2429	20.4498	346	345	Xu	sp|P13303|Y05O_BPT4 Uncharacterized 14.6 kDa protein in mobD-ri intergenic region
VOG05550	5879	58.79	10	3.7693	54.2429	20.4458	20	17	Xu	REFSEQ hypothetical protein
VOG02506	5877	58.77	10	3.76916	54.2429	20.445	5	5	Xu	REFSEQ long tail fiber protein distal subunit
VOG02880	5871	58.71	10	3.76871	54.2429	20.4426	4	4	Xu	REFSEQ tail spike protein
VOG00411	5870	58.7	10	3.76864	54.2429	20.4422	474	463	XhXp	sp|P00971|RLIG_BPT4 RNA ligase 1
VOG22096	5860	58.6	10	3.7679	54.2429	20.4382	20	20	Xs	sp|P19194|B_BPCHP Internal scaffolding protein VP3
VOG03665	5858	58.58	10	3.76775	54.2429	20.4374	4	4	XhXpXrXs	sp|P16009|NEEDL_BPT4 Pre-baseplate central spike protein Gp5
VOG00023	5858	58.58	10	3.76775	54.2429	20.4374	296	188	XhXr	sp|P03587|RDRP_TOML Replicase large subunit
VOG33135	5849	58.49	10	3.76708	54.2429	20.4337	2	2	Xu	REFSEQ maturation protein
VOG02804	5840	58.4	10	3.76641	54.2429	20.4301	6	6	Xu	REFSEQ hypothetical protein
VOG01164	5791	57.91	10	3.76275	54.2429	20.4103	167	164	Xu	REFSEQ HNH endonuclease
VOG32134	5779	57.79	10	3.76185	54.2429	20.4054	2	2	Xr	sp|P47469|TYSY_MYCGE Thymidylate synthase
VOG06427	5755	57.55	10	3.76005	54.2429	20.3956	3	3	Xu	REFSEQ tail tape measure protein
VOG00166	5747	57.47	10	3.75944	54.2429	20.3923	28	16	Xu	REFSEQ homing endonuclease
VOG03663	5744	57.44	10	3.75921	54.2429	20.3911	4	4	Xr	sp|A7RRJ0|FEN1_NEMVE Flap endonuclease 1
VOG01212	5737	57.37	10	3.75868	54.2429	20.3882	29	28	Xu	REFSEQ tail protein
VOG00010	5736	57.36	10	3.75861	54.2429	20.3878	269	75	Xu	REFSEQ 2OG-Fe(II) oxygenase
VOG10059	5720	57.2	10	3.7574	54.2429	20.3812	4	4	Xu	REFSEQ hypothetical protein
VOG02881	5719	57.19	10	3.75732	54.2429	20.3808	6	6	Xu	REFSEQ host range and adsorption protein
VOG05204	5692	56.92	10	3.75526	54.2429	20.3696	220	220	Xs	sp|P85225|VPN1_BPPHE Putative tail sheath protein
VOG00908	5689	56.89	10	3.75504	54.2429	20.3684	8	7	Xu	sp|Q5UQL8|YR424_MIMIV Uncharacterized protein R424
VOG06701	5669	56.69	10	3.75351	54.2429	20.3601	3	3	Xu	REFSEQ dATP / dGTP pyrophosphohydrolase
VOG02543	5662	56.62	10	3.75297	54.2429	20.3572	5	5	Xu	REFSEQ terminase small subunit
VOG03859	5657	56.57	10	3.75259	54.2429	20.3551	9	9	Xu	REFSEQ hypothetical protein
VOG03562	5647	56.47	10	3.75182	54.2429	20.351	4	4	Xu	REFSEQ hypothetical protein
VOG02705	5623	56.23	10	3.74997	54.2429	20.3409	17	17	XhXr	sp|P10277|PRIM_BPP4 Putative P4-specific DNA primase
VOG00277	5585	55.85	10	3.74702	54.2429	20.3249	13	12	XpXs	sp|Q9G0B5|FIB37_BPAR1 Long tail fiber protein Gp37
VOG35660	5577	55.77	10	3.7464	54.2429	20.3216	3	3	Xu	REFSEQ major head protein
VOG01829	5573	55.73	10	3.74609	54.2429	20.3199	9	9	XhXs	sp|Q38442|GP7_BPSPP Minor head protein GP7
VOG35691	5562	55.62	10	3.74523	54.2429	20.3152	2	2	Xu	REFSEQ DNA primase
VOG02604	5542	55.42	10	3.74367	54.2429	20.3067	4	4	Xu	REFSEQ hypothetical protein
VOG02104	5540	55.4	10	3.74351	54.2429	20.3059	45	45	XhXr	sp|P03763|TARGB_BPMU ATP-dependent target DNA activator B
VOG00348	5536	55.36	10	3.7432	54.2429	20.3042	51	41	Xh	sp|Q8QL34|Y335_SIRV1 Uncharacterized glycosyltransferase 335
VOG24738	5521	55.21	10	3.74202	54.2429	20.2978	386	386	Xs	sp|P11111|NECK2_BPT4 Neck protein gp14
VOG03617	5512	55.12	10	3.74131	54.2429	20.2939	4	4	Xh	sp|O34481|RECDL_BACSU ATP-dependent RecD-like DNA helicase
VOG00971	5512	55.12	10	3.74131	54.2429	20.2939	10	8	Xu	sp|P39420|Y01B_BPT4 Uncharacterized 29.0 kDa protein in dda-modA intergenic region
VOG00922	5510	55.1	10	3.74115	54.2429	20.2931	20	18	Xu	REFSEQ short tail fiber protein
VOG02014	5497	54.97	10	3.74013	54.2429	20.2875	5	5	Xu	REFSEQ dCMP deaminase
VOG24055	5496	54.96	10	3.74005	54.2429	20.2871	2	2	Xu	REFSEQ tail protein
VOG02492	5489	54.89	10	3.73949	54.2429	20.2841	305	305	Xu	REFSEQ head-tail adaptor Ad1
VOG25008	5479	54.79	10	3.7387	54.2429	20.2798	38	38	XhXr	sp|Q9QAZ8|RDRP_SJNNV RNA-directed RNA polymerase
VOG00247	5463	54.63	10	3.73743	54.2429	20.2729	25	25	Xh	sp|Q00092|HELI_ICHVA Probable ATP-dependent helicase 25
VOG02597	5462	54.62	10	3.73735	54.2429	20.2725	7	7	Xu	REFSEQ hypothetical protein
VOG36407	5456	54.56	10	3.73687	54.2429	20.2699	3	3	Xu	REFSEQ collagen-like protein
VOG01660	5454	54.54	10	3.73672	54.2429	20.269	5	5	Xu	REFSEQ minor tail protein
VOG00936	5452	54.52	10	3.73656	54.2429	20.2682	117	117	Xu	REFSEQ minor head protein
VOG02763	5445	54.45	10	3.736	54.2429	20.2651	4	4	Xu	REFSEQ HNH endonuclease
VOG19894	5436	54.36	10	3.73528	54.2429	20.2612	76	76	Xu	REFSEQ terminase large subunit
VOG01497	5434	54.34	10	3.73512	54.2429	20.2604	314	314	Xr	sp|B0FIN6|EXO74_BPE32 3'-5' exonuclease gp74
VOG11028	5401	54.01	10	3.73247	54.2429	20.246	2	2	Xu	REFSEQ putative antirepressor
VOG05379	5385	53.85	10	3.73119	54.2429	20.239	64	64	Xu	REFSEQ hypothetical protein
VOG16808	5384	53.84	10	3.73111	54.2429	20.2386	1034	1027	Xr	sp|P03688|VRPO_LAMBD Replication protein O
VOG02068	5378	53.78	10	3.73062	54.2429	20.236	100	100	Xu	sp|P44230|VG36_HAEIN Mu-like prophage FluMu protein gp36
VOG00681	5362	53.62	10	3.72933	54.2429	20.229	11	11	Xu	sp|Q5UPT6|YL245_MIMIV Uncharacterized HNH endonuclease L245
VOG04590	5355	53.55	10	3.72876	54.2429	20.2259	56	56	XhXp	sp|P06018|MOM_BPMU Methylcarbamoylase mom
VOG01444	5350	53.5	10	3.72835	54.2429	20.2237	240	240	Xu	REFSEQ minor tail protein
VOG01992	5318	53.18	10	3.72575	54.2429	20.2095	5	5	Xu	REFSEQ DNA repair exonuclease
VOG00828	5311	53.11	10	3.72518	54.2429	20.2064	14	14	Xu	REFSEQ tail fiber protein
VOG07186	5310	53.1	10	3.72509	54.2429	20.206	3	3	Xu	REFSEQ putative protein 580
VOG00257	5302	53.02	10	3.72444	54.2429	20.2024	407	404	Xu	REFSEQ baseplate protein
VOG00556	5301	53.01	10	3.72436	54.2429	20.202	24	24	Xu	REFSEQ uracil-DNA glycosylase
VOG04535	5279	52.79	10	3.72255	54.2429	20.1922	3	3	Xu	REFSEQ Rha family transcriptional regulator
VOG02935	5278	52.78	10	3.72247	54.2429	20.1918	11	11	Xu	REFSEQ holin
VOG04357	5270	52.7	10	3.72181	54.2429	20.1882	327	326	Xu	REFSEQ tail sheath
VOG14604	5252	52.52	10	3.72032	54.2429	20.1801	15	15	Xu	REFSEQ hypothetical protein
VOG32626	5230	52.3	10	3.7185	54.2429	20.1702	2	2	Xu	REFSEQ gp32
VOG20054	5220	52.2	10	3.71767	54.2429	20.1657	298	298	Xu	sp|O64249|VG58_BPMD2 Gene 58 protein
VOG36702	5216	52.16	10	3.71734	54.2429	20.1639	2	2	Xu	REFSEQ endolysin
VOG09742	5204	52.04	10	3.71634	54.2429	20.1585	2	2	Xu	REFSEQ tail fiber protein
VOG28408	5194	51.94	10	3.7155	54.2429	20.154	11	11	Xu	REFSEQ protease
VOG00177	5182	51.82	10	3.7145	54.2429	20.1485	186	171	Xu	REFSEQ hypothetical protein
VOG09768	5170	51.7	10	3.71349	54.2429	20.1431	2	2	Xu	sp|O36421|VG73_ALHV1 Uncharacterized gene 73 protein
VOG00511	5169	51.69	10	3.71341	54.2429	20.1426	417	417	Xu	REFSEQ tail completion or Neck1 protein
VOG33296	5164	51.64	10	3.71299	54.2429	20.1403	2	2	Xu	REFSEQ DnaD-like helicase loader
VOG04278	5158	51.58	10	3.71248	54.2429	20.1376	3	3	XhXr	sp|O74111|RFC3_BLAAD Replication factor C subunit 3
VOG00062	5148	51.48	10	3.71164	54.2429	20.133	162	150	Xu	sp|Q5UP18|YR865_MIMIV Uncharacterized protein R865
VOG00987	5125	51.25	10	3.70969	54.2429	20.1225	30	25	Xu	sp|Q5UQL9|YR423_MIMIV Uncharacterized protein R423
VOG00813	5119	51.19	10	3.70919	54.2429	20.1197	9	9	Xu	REFSEQ tail fiber protein
VOG20998	5114	51.14	10	3.70876	54.2429	20.1174	68	68	Xu	REFSEQ tail fiber protein
VOG04651	5076	50.76	10	3.70552	54.2429	20.0998	15	15	Xu	REFSEQ hypothetical protein
VOG00352	5070	50.7	10	3.70501	54.2429	20.097	418	416	Xu	REFSEQ tail terminator
VOG01041	5067	50.67	10	3.70475	54.2429	20.0956	272	271	Xu	REFSEQ hypothetical protein
VOG00672	5064	50.64	10	3.70449	54.2429	20.0943	217	198	XpXrXs	sp|O21879|TUBE_BPLSK Tail tube protein
VOG28485	5059	50.59	10	3.70406	54.2429	20.0919	11	11	Xu	REFSEQ hypothetical protein
VOG03869	5056	50.56	10	3.70381	54.2429	20.0905	113	112	XhXpXrXs	sp|P22502|TUBE_BPP2 Tail tube protein
VOG03568	5049	50.49	10	3.70321	54.2429	20.0873	275	274	Xs	sp|A0A0U5AF03|CAPSD_BPK22 Major capsid protein
VOG06220	5038	50.38	10	3.70226	54.2429	20.0821	3	3	Xu	REFSEQ HNH endonuclease
VOG01420	5025	50.25	10	3.70114	54.2429	20.076	9	7	Xu	REFSEQ hypothetical protein
VOG00737	5025	50.25	10	3.70114	54.2429	20.076	38	37	Xu	REFSEQ lysM motif protein
VOG00481	5023	50.23	10	3.70096	54.2429	20.0751	121	114	Xu	REFSEQ hypothetical protein
VOG00741	5021	50.21	10	3.70079	54.2429	20.0742	112	110	Xs	sp|B0ZSH1|TMP_BPHA1 Probable tape measure protein
VOG15479	5010	50.1	10	3.69984	54.2429	20.069	2	2	Xu	REFSEQ hypothetical protein
VOG33630	4999	49.99	10	3.69888	54.2429	20.0638	25	25	Xh	sp|Q9I4P4|FLGJ_PSEAE Peptidoglycan hydrolase FlgJ
VOG33383	4996	49.96	10	3.69862	54.2429	20.0624	10	10	Xu	REFSEQ hypothetical protein
VOG04415	4994	49.94	10	3.69845	54.2429	20.0615	4	4	Xu	REFSEQ tail fiber protein
VOG01104	4994	49.94	10	3.69845	54.2429	20.0615	7	7	XhXs	sp|Q5UQ50|COLL6_MIMIV Collagen-like protein 6
VOG37737	4974	49.74	10	3.69671	54.2429	20.052	2	2	Xu	REFSEQ tail fiber protein; host specificity
VOG18777	4974	49.74	10	3.69671	54.2429	20.052	2	2	Xu	REFSEQ terminase small subunit
VOG02290	4960	49.6	10	3.69548	54.2429	20.0454	6	6	XpXrXs	sp|E1XTG9|TSP_BPSAV Tail sheath protein
VOG00618	4959	49.59	10	3.69539	54.2429	20.0449	15	15	XpXrXs	sp|Q0PDK6|FIBER_BPSPP Tail spike protein
VOG01877	4950	49.5	10	3.69461	54.2429	20.0406	12	12	Xu	REFSEQ internal virion protein
VOG07396	4948	49.48	10	3.69443	54.2429	20.0397	3	3	Xu	REFSEQ tail fiber protein
VOG00548	4933	49.33	10	3.69311	54.2429	20.0325	12	12	Xu	REFSEQ AAA ATPase
VOG04283	4932	49.32	10	3.69302	54.2429	20.032	4	2	Xu	REFSEQ hypothetical protein
VOG19924	4931	49.31	10	3.69294	54.2429	20.0316	3	3	Xu	REFSEQ virion structural protein
VOG00660	4930	49.3	10	3.69285	54.2429	20.0311	43	43	Xu	REFSEQ tail terminator
VOG04518	4908	49.08	10	3.6909	54.2429	20.0205	4	4	Xu	REFSEQ tail length tape measure protein
VOG32031	4897	48.97	10	3.68993	54.2429	20.0153	6	6	Xu	REFSEQ hypothetical protein
VOG32551	4890	48.9	10	3.68931	54.2429	20.0119	2	2	Xu	REFSEQ putative terminase large subunit
VOG05305	4873	48.73	10	3.6878	54.2429	20.0037	8	8	Xu	REFSEQ transcriptional regulator
VOG00528	4869	48.69	10	3.68744	54.2429	20.0017	178	172	Xu	REFSEQ tail protein
VOG01061	4867	48.67	10	3.68726	54.2429	20.0008	984	982	Xs	sp|Q05229|VG23_BPML5 Major tail protein Gp23
VOG05249	4855	48.55	10	3.68619	54.2429	19.995	5	5	Xu	REFSEQ endolysin
VOG00371	4853	48.53	10	3.68601	54.2429	19.994	48	47	Xu	sp|Q38441|YOR5_BPSPP Uncharacterized 10.3 kDa protein in GP2-GP6 intergenic region
VOG01736	4841	48.41	10	3.68494	54.2429	19.9882	190	189	Xu	sp|P03723|GP13_BPT7 Probable scaffold protein gp13
VOG24037	4841	48.41	10	3.68494	54.2429	19.9882	3	3	Xu	REFSEQ portal protein
VOG16736	4831	48.31	10	3.68404	54.2429	19.9833	2	2	Xu	REFSEQ endolysin
VOG09850	4831	48.31	10	3.68404	54.2429	19.9833	2	2	Xu	REFSEQ endolysin
VOG25131	4823	48.23	10	3.68332	54.2429	19.9794	2	2	Xu	REFSEQ hypothetical protein
VOG01898	4802	48.02	10	3.68142	54.2429	19.9691	27	27	Xu	REFSEQ internal virion protein
VOG00008	4800	48	10	3.68124	54.2429	19.9681	1353	1040	Xr	sp|O22001|VXIS_BPMD2 Excisionase
VOG01468	4787	47.87	10	3.68006	54.2429	19.9617	6	6	Xu	REFSEQ tail fiber protein
VOG15851	4776	47.76	10	3.67906	54.2429	19.9563	52	52	Xu	REFSEQ head scaffolding protein
VOG25876	4776	47.76	10	3.67906	54.2429	19.9563	16	15	Xu	sp|Q9G052|C_BPPHM Protein VP5
VOG03197	4770	47.7	10	3.67852	54.2429	19.9534	49	49	Xs	sp|A0A385DVD6|MUZZL_BPCA1 Muzzle protein
VOG00202	4767	47.67	10	3.67825	54.2429	19.9519	43	29	Xh	sp|P32839|BCS1_YEAST Mitochondrial chaperone BCS1
VOG00739	4763	47.63	10	3.67788	54.2429	19.9499	660	519	XhXr	sp|P00573|RPOL_BPT7 T7 RNA polymerase
VOG05228	4756	47.56	10	3.67724	54.2429	19.9464	27	27	Xu	REFSEQ hypothetical protein
VOG04221	4737	47.37	10	3.6755	54.2429	19.937	4	3	Xu	REFSEQ endonuclease VII
VOG02727	4732	47.32	10	3.67504	54.2429	19.9345	30	30	Xu	REFSEQ DNA polymerase
VOG02402	4726	47.26	10	3.67449	54.2429	19.9315	199	199	Xu	REFSEQ hypothetical protein
VOG02242	4701	47.01	10	3.67219	54.2429	19.919	188	182	Xu	REFSEQ tail assembly protein
VOG17202	4697	46.97	10	3.67182	54.2429	19.917	2	2	Xu	REFSEQ peptidase
VOG01345	4696	46.96	10	3.67173	54.2429	19.9165	64	60	Xh	sp|Q5UPT0|LONH_MIMIV Lon protease homolog
VOG01794	4690	46.9	10	3.67117	54.2429	19.9135	7	7	Xu	REFSEQ tail length tape measure protein
VOG26995	4688	46.88	10	3.67099	54.2429	19.9125	3	3	Xu	REFSEQ chitinase
VOG37441	4687	46.87	10	3.67089	54.2429	19.912	533	533	XhXr	sp|P20376|SSDNA_BPT5 Probable ssDNA-binding protein
VOG01603	4676	46.76	10	3.66987	54.2429	19.9065	5	5	Xu	REFSEQ hypothetical protein
VOG00148	4669	46.69	10	3.66922	54.2429	19.9029	149	149	Xu	REFSEQ head scaffolding protein
VOG02725	4661	46.61	10	3.66848	54.2429	19.8989	4	4	Xu	REFSEQ endolysin
VOG22257	4658	46.58	10	3.6682	54.2429	19.8974	39	39	Xh	sp|A8Z640|CH60_KARMG Chaperonin GroEL
VOG18943	4647	46.47	10	3.66717	54.2429	19.8918	19	19	Xu	sp|Q8QL26|Y1070_SIRV1 Uncharacterized protein 1070
VOG00205	4634	46.34	10	3.66596	54.2429	19.8852	173	160	Xu	sp|Q5UQ73|YL509_MIMIV Uncharacterized protein L509
VOG02040	4627	46.27	10	3.6653	54.2429	19.8817	15	15	Xu	REFSEQ short tail fiber protein
VOG01461	4627	46.27	10	3.6653	54.2429	19.8817	75	75	Xu	sp|P21316|YR7B_ECOLX Protein ORFb in retron Ec67
VOG02634	4624	46.24	10	3.66502	54.2429	19.8801	5	5	Xu	REFSEQ tail length tape measure protein
VOG03597	4621	46.21	10	3.66474	54.2429	19.8786	4	4	Xu	REFSEQ AAA family ATPase
VOG02866	4618	46.18	10	3.66445	54.2429	19.8771	5	4	Xu	REFSEQ tail fiber protein
VOG01514	4606	46.06	10	3.66332	54.2429	19.8709	21	16	Xu	REFSEQ virion structural protein
VOG00072	4600	46	10	3.66276	54.2429	19.8679	527	526	XhXs	sp|O64333|TIPK_BPN15 Tail tip assembly protein K
VOG05556	4599	45.99	10	3.66266	54.2429	19.8674	15	15	Xu	REFSEQ hypothetical protein
VOG05547	4595	45.95	10	3.66229	54.2429	19.8653	60	60	XhXp	sp|P24796|GEMA_BPD10 GemA protein
VOG31300	4593	45.93	10	3.6621	54.2429	19.8643	3	3	Xu	REFSEQ tail fiber protein
VOG00161	4590	45.9	10	3.66181	54.2429	19.8627	298	295	Xs	sp|P03616|CAPSD_BPPRR Capsid protein
VOG00779	4580	45.8	10	3.66087	54.2429	19.8576	11	10	XhXr	sp|P39787|DNAD_BACSU DNA replication protein DnaD
VOG00130	4575	45.75	10	3.66039	54.2429	19.855	494	492	Xu	REFSEQ hypothetical protein
VOG07382	4570	45.7	10	3.65992	54.2429	19.8525	4	4	Xu	REFSEQ tail length tape measure protein
VOG06092	4558	45.58	10	3.65877	54.2429	19.8463	4	4	Xs	sp|P11642|CAPSD_MCMVK Capsid protein
VOG01410	4542	45.42	10	3.65725	54.2429	19.838	92	83	Xu	REFSEQ tail protein
VOG00744	4529	45.29	10	3.656	54.2429	19.8312	396	396	Xu	sp|A0A868BQY3|ACB1_BPFBB Anti-CBASS protein Acb1
VOG01787	4529	45.29	10	3.656	54.2429	19.8312	16	16	Xu	REFSEQ tail protein
VOG31586	4527	45.27	10	3.65581	54.2429	19.8302	95	94	Xh	sp|B8GW31|PARA_CAUVN Chromosome partitioning protein ParA
VOG00848	4526	45.26	10	3.65571	54.2429	19.8297	8	8	Xu	REFSEQ helix-turn-helix domain-containing protein
VOG01527	4523	45.23	10	3.65543	54.2429	19.8281	155	152	XhXs	sp|P25477|CAPSD_BPP2 Capsid proteins
VOG05066	4517	45.17	10	3.65485	54.2429	19.825	4	4	Xu	REFSEQ hypothetical protein
VOG00366	4516	45.16	10	3.65475	54.2429	19.8244	50	50	Xu	sp|P45915|YQAS_BACSU Uncharacterized protein YqaS
VOG04330	4506	45.06	10	3.65379	54.2429	19.8192	3	3	Xu	REFSEQ tail fiber protein
VOG00863	4505	45.05	10	3.65369	54.2429	19.8187	30	28	Xu	REFSEQ endonuclease
VOG04756	4491	44.91	10	3.65234	54.2429	19.8114	4	4	Xu	REFSEQ endolysin
VOG05667	4480	44.8	10	3.65128	54.2429	19.8056	8	8	Xh	sp|P49541|YCF46_TRICV Uncharacterized AAA domain-containing protein ycf46
VOG04307	4479	44.79	10	3.65118	54.2429	19.8051	3	3	Xu	REFSEQ HNH endonuclease
VOG02591	4474	44.74	10	3.6507	54.2429	19.8024	8	8	Xu	REFSEQ HNH endonuclease
VOG17645	4462	44.62	10	3.64953	54.2429	19.7961	2	2	Xu	REFSEQ endolysin
VOG00658	4449	44.49	10	3.64826	54.2429	19.7892	267	267	Xu	REFSEQ virion structural protein
VOG00507	4440	44.4	10	3.64738	54.2429	19.7845	104	104	XhXs	sp|O64325|COMPL_BPN15 Tail completion protein
VOG00068	4434	44.34	10	3.6468	54.2429	19.7813	406	384	Xu	sp|P41039|YBII_ECOLI Uncharacterized protein YbiI
VOG00697	4432	44.32	10	3.6466	54.2429	19.7802	67	55	Xs	sp|Q5UP30|YL851_MIMIV Uncharacterized protein L851
VOG13723	4421	44.21	10	3.64552	54.2429	19.7744	3	3	Xu	REFSEQ tail fiber protein; host specificity
VOG01699	4420	44.2	10	3.64542	54.2429	19.7738	524	288	Xu	REFSEQ tail length tape measure protein
VOG03550	4418	44.18	10	3.64523	54.2429	19.7728	429	385	Xh	sp|Q9L646|NRDD_SALTY Anaerobic ribonucleoside-triphosphate reductase
VOG33611	4396	43.96	10	3.64306	54.2429	19.761	23	23	Xu	REFSEQ outer capsid protein/viral fiber
VOG15228	4374	43.74	10	3.64088	54.2429	19.7492	2	2	Xu	REFSEQ hypothetical protein
VOG00516	4374	43.74	10	3.64088	54.2429	19.7492	21	21	Xu	sp|Q91FB1|VF414_IIV6 Putative hydrolase 414L
VOG02738	4368	43.68	10	3.64028	54.2429	19.746	60	58	Xu	REFSEQ hypothetical protein
VOG01346	4365	43.65	10	3.63998	54.2429	19.7443	401	398	Xh	sp|Q9FHM7|HIR4_ARATH Hypersensitive-induced response protein 4
VOG02647	4358	43.58	10	3.63929	54.2429	19.7406	6	6	Xu	REFSEQ head protein
VOG00412	4357	43.57	10	3.63919	54.2429	19.74	374	351	Xu	sp|B8HPS9|RNH_CYAP4 Ribonuclease H
VOG05869	4340	43.4	10	3.63749	54.2429	19.7308	3	3	Xu	REFSEQ DUF3310 domain-containing protein
VOG04207	4334	43.34	10	3.63689	54.2429	19.7275	5	4	Xu	REFSEQ tail protein
VOG00803	4321	43.21	10	3.63558	54.2429	19.7205	26	26	Xu	sp|Q5UQE7|YL479_MIMIV Uncharacterized protein L479
VOG31578	4312	43.12	10	3.63468	54.2429	19.7156	2	2	Xu	REFSEQ Erf-like ssDNA annealing protein
VOG00518	4307	43.07	10	3.63417	54.2429	19.7128	479	444	Xh	sp|P41515|TOP2A_CRIGR DNA topoisomerase 2-alpha
VOG05510	4306	43.06	10	3.63407	54.2429	19.7123	5	5	Xu	REFSEQ head scaffolding protein
VOG00702	4270	42.7	10	3.63043	54.2429	19.6925	427	421	XhXpXrXs	sp|E1XTG6|PORTL_BPSAV Portal protein
VOG00678	4265	42.65	10	3.62992	54.2429	19.6897	419	414	XhXs	sp|P06807|PCPP_BPT4 Prohead core protein protease
VOG02276	4250	42.5	10	3.62839	54.2429	19.6814	90	89	Xu	REFSEQ RusA-like Holliday junction resolvase
VOG01882	4246	42.46	10	3.62798	54.2429	19.6792	5	5	Xu	REFSEQ tail fiber protein
VOG28269	4245	42.45	10	3.62788	54.2429	19.6787	207	205	XhXr	sp|A7ZED8|DNLJ_CAMC1 DNA ligase
VOG10431	4236	42.36	10	3.62696	54.2429	19.6737	2	2	Xu	REFSEQ hypothetical protein
VOG02258	4235	42.35	10	3.62685	54.2429	19.6731	128	128	XhXs	sp|Q6QGE8|DIT_BPT5 Distal tail protein pb9
VOG00761	4229	42.29	10	3.62624	54.2429	19.6698	57	57	Xu	REFSEQ lipoprotein
VOG00822	4224	42.24	10	3.62572	54.2429	19.667	10	10	Xu	REFSEQ tail fiber protein; host specificity
VOG03848	4220	42.2	10	3.62531	54.2429	19.6647	1258	1254	Xs	sp|Q05222|SCAF_BPML5 Probable capsid assembly scaffolding protein
VOG05034	4218	42.18	10	3.62511	54.2429	19.6636	7	6	Xu	REFSEQ hypothetical protein
VOG01555	4217	42.17	10	3.625	54.2429	19.6631	5	5	Xu	REFSEQ hypothetical protein
VOG00357	4206	42.06	10	3.62387	54.2429	19.6569	29	27	Xu	REFSEQ hypothetical protein
VOG04974	4200	42	10	3.62325	54.2429	19.6536	21	20	Xu	sp|P44233|VPL_HAEIN Mu-like prophage FluMu tail sheath protein
VOG00286	4198	41.98	10	3.62304	54.2429	19.6524	280	280	Xu	REFSEQ virion structural protein
VOG00464	4192	41.92	10	3.62242	54.2429	19.6491	676	410	XhXs	sp|P04535|CAPSH_BPT4 Major capsid protein
VOG01411	4191	41.91	10	3.62232	54.2429	19.6485	123	122	XhXpXrXs	sp|P08558|BP44_BPMU Baseplate hub protein gp44
VOG19004	4184	41.84	10	3.62159	54.2429	19.6446	3	2	Xu	REFSEQ tail length tape measure protein
VOG04140	4173	41.73	10	3.62045	54.2429	19.6384	9	9	Xu	REFSEQ baseplate hub subunit and tail lysozyme
VOG00110	4163	41.63	10	3.61941	54.2429	19.6327	270	250	Xu	sp|P66841|53DR_STAAN Putative 5'(3')-deoxyribonucleotidase
VOG02888	4161	41.61	10	3.6192	54.2429	19.6316	5	5	Xu	REFSEQ hypothetical protein
VOG00535	4157	41.57	10	3.61878	54.2429	19.6293	258	254	XhXpXrXs	sp|O64332|TIPL_BPN15 Tail tip protein L
VOG00039	4151	41.51	10	3.61815	54.2429	19.6259	1801	1423	Xh	sp|P00276|GLRX_BPT4 Glutaredoxin
VOG02163	4141	41.41	10	3.61711	54.2429	19.6202	14	8	Xu	REFSEQ hypothetical protein
VOG01077	4139	41.39	10	3.6169	54.2429	19.6191	73	72	Xu	sp|P76514|YFDR_ECOLI Uncharacterized protein YfdR
VOG31705	4129	41.29	10	3.61584	54.2429	19.6134	5	2	Xu	REFSEQ putative endosialidase
VOG01099	4129	41.29	10	3.61584	54.2429	19.6134	16	16	Xu	REFSEQ head decoration
VOG01854	4124	41.24	10	3.61532	54.2429	19.6105	5	5	Xu	REFSEQ hypothetical protein
VOG01465	4117	41.17	10	3.61458	54.2429	19.6065	384	381	Xh	sp|P07065|TOP5_BPT4 DNA topoisomerase medium subunit
VOG00436	4115	41.15	10	3.61437	54.2429	19.6054	16	16	Xu	REFSEQ nucleotide pyrophosphohydrolase
VOG17044	4106	41.06	10	3.61342	54.2429	19.6002	2	2	Xu	REFSEQ tail protein
VOG18373	4098	40.98	10	3.61257	54.2429	19.5956	2	2	Xu	REFSEQ tail fiber protein
VOG01334	4093	40.93	10	3.61204	54.2429	19.5928	33	33	Xh	sp|P44662|Y361_HAEIN Probable iron transport system ATP-binding protein HI_0361
VOG00590	4088	40.88	10	3.61151	54.2429	19.5899	276	276	XhXp	sp|Q38134|HOLIN_BPR1T Holin
VOG04626	4082	40.82	10	3.61087	54.2429	19.5864	40	40	Xu	REFSEQ exonuclease
VOG02791	4072	40.72	10	3.60981	54.2429	19.5806	6	6	Xu	REFSEQ hypothetical protein
VOG05048	4064	40.64	10	3.60895	54.2429	19.576	10	10	Xu	REFSEQ hypothetical protein
VOG11742	4049	40.49	10	3.60735	54.2429	19.5673	6022	3361	XhXs	sp|P10928|BP10_BPT4 Baseplate wedge protein gp10
VOG10779	4046	40.46	10	3.60703	54.2429	19.5656	2	2	Xu	REFSEQ hypothetical protein
VOG03096	4041	40.41	10	3.60649	54.2429	19.5626	9	9	Xu	REFSEQ tail protein
VOG28867	4038	40.38	10	3.60617	54.2429	19.5609	2	2	Xu	REFSEQ tail protein
VOG02573	4035	40.35	10	3.60584	54.2429	19.5591	21	21	Xu	REFSEQ transglycosylase
VOG04658	4034	40.34	10	3.60574	54.2429	19.5586	11	9	XhXpXs	sp|P15316|HYLP1_BPH44 Hyaluronoglucosaminidase
VOG04293	4025	40.25	10	3.60477	54.2429	19.5533	26	26	Xu	REFSEQ beta-1,4-glycosyltransferase
VOG01003	4024	40.24	10	3.60466	54.2429	19.5527	10	9	Xu	REFSEQ hypothetical protein
VOG00686	4021	40.21	10	3.60433	54.2429	19.551	10	8	Xu	REFSEQ 2OG-Fe(II) oxygenase
VOG34844	4017	40.17	10	3.6039	54.2429	19.5486	14	14	Xu	REFSEQ baseplate wedge subunit
VOG00835	4016	40.16	10	3.60379	54.2429	19.548	8	8	Xu	REFSEQ tail fiber protein
VOG00425	4008	40.08	10	3.60293	54.2429	19.5433	67	65	Xu	sp|Q8QHM9|Y56_SIRV1 Uncharacterized protein 56
VOG01557	4003	40.03	10	3.60239	54.2429	19.5404	133	133	Xu	REFSEQ pyrophosphatase
VOG17056	4001	40.01	10	3.60217	54.2429	19.5392	9	8	Xu	REFSEQ PE-PGRS family protein
VOG00609	3988	39.88	10	3.60076	54.2429	19.5315	18	17	Xu	REFSEQ hypothetical protein
VOG01864	3977	39.77	10	3.59956	54.2429	19.525	15	15	Xr	sp|P71389|VPN_HAEIN Mu-like prophage FluMu DNA circularization protein
VOG02144	3977	39.77	10	3.59956	54.2429	19.525	4	4	Xu	REFSEQ homing endonuclease
VOG25116	3976	39.76	10	3.59945	54.2429	19.5244	2	2	Xu	REFSEQ tail length tape measure protein
VOG10784	3973	39.73	10	3.59912	54.2429	19.5227	51	51	Xu	REFSEQ hypothetical protein
VOG02226	3972	39.72	10	3.59901	54.2429	19.5221	115	114	Xu	REFSEQ AAA family ATPase
VOG04654	3965	39.65	10	3.59824	54.2429	19.5179	6	6	Xu	REFSEQ replication initiation protein
VOG30400	3957	39.57	10	3.59737	54.2429	19.5132	2	2	Xu	REFSEQ structural protein
VOG05167	3956	39.56	10	3.59726	54.2429	19.5126	4	4	Xu	REFSEQ putative DNA primase
VOG00471	3948	39.48	10	3.59638	54.2429	19.5078	691	691	Xu	sp|Q05225|VG19_BPML5 Gene 19 protein
VOG37245	3932	39.32	10	3.59461	54.2429	19.4982	117	116	Xu	REFSEQ DNA binding protein
VOG03822	3929	39.29	10	3.59428	54.2429	19.4964	4	4	XhXr	sp|D4N3P2|REP_HCYV5 Replication-associated protein
VOG00529	3920	39.2	10	3.59329	54.2429	19.491	49	45	Xu	REFSEQ tail fiber protein
VOG01183	3905	39.05	10	3.59162	54.2429	19.482	53	53	Xu	REFSEQ tail assembly chaperone
VOG03632	3893	38.93	10	3.59028	54.2429	19.4747	4	4	Xu	REFSEQ helix-turn-helix domain-containing protein
VOG00899	3890	38.9	10	3.58995	54.2429	19.4729	9	8	Xu	sp|Q6GZN1|094L_FRG3G Uncharacterized protein 094L
VOG00314	3890	38.9	10	3.58995	54.2429	19.4729	232	232	Xs	sp|O48448|COMPL_BPSPP Tail completion protein gp17
VOG03939	3889	38.89	10	3.58984	54.2429	19.4723	4	4	Xu	REFSEQ MazG-like pyrophosphatase
VOG26029	3879	38.79	10	3.58872	54.2429	19.4663	2	2	Xu	REFSEQ hypothetical protein
VOG01175	3869	38.69	10	3.5876	54.2429	19.4602	76	76	Xu	sp|P45934|YQBS_BACSU Uncharacterized protein YqbS
VOG04824	3860	38.6	10	3.58659	54.2429	19.4547	10	10	Xu	REFSEQ hydrolase
VOG04786	3857	38.57	10	3.58625	54.2429	19.4529	12	12	Xu	REFSEQ endolysin
VOG02783	3857	38.57	10	3.58625	54.2429	19.4529	4	4	Xu	REFSEQ structural protein
VOG00826	3857	38.57	10	3.58625	54.2429	19.4529	131	129	Xh	sp|Q06717|GSTG_BPT2 Beta-glucosyl-HMC-alpha-glucosyl-transferase
VOG36294	3843	38.43	10	3.58467	54.2429	19.4443	123	123	Xu	REFSEQ Sak-like ssDNA annealing protein
VOG01107	3841	38.41	10	3.58444	54.2429	19.4431	274	270	Xu	REFSEQ distal tail protein Dit
VOG00041	3836	38.36	10	3.58388	54.2429	19.44	105	99	Xu	REFSEQ Lar-like restriction alleviation protein
VOG02029	3816	38.16	10	3.58161	54.2429	19.4277	14	13	Xh	sp|Q5UQE0|YR476_MIMIV Putative AAA family ATPase R476
VOG00313	3809	38.09	10	3.58081	54.2429	19.4234	254	252	Xu	REFSEQ tail protein
VOG31547	3797	37.97	10	3.57944	54.2429	19.4159	48	47	XhXp	sp|O55247|G1P_BPPHL Gene 1 protein
VOG00279	3794	37.94	10	3.5791	54.2429	19.4141	28	26	Xu	REFSEQ tail fiber protein
VOG02213	3793	37.93	10	3.57898	54.2429	19.4134	5	5	Xu	REFSEQ endonuclease
VOG26739	3790	37.9	10	3.57864	54.2429	19.4116	93	49	Xu	REFSEQ hypothetical protein
VOG03146	3786	37.86	10	3.57818	54.2429	19.4091	9	8	Xu	REFSEQ virion structural protein
VOG36861	3779	37.79	10	3.57738	54.2429	19.4047	2	2	XpXrXs	sp|D3WAC3|PORTL_BPLP2 Probable portal protein
VOG02530	3762	37.62	10	3.57542	54.2429	19.3941	11	11	Xu	REFSEQ methyltransferase
VOG00035	3760	37.6	10	3.57519	54.2429	19.3929	145	73	Xu	sp|Q5UQ39|YL796_MIMIV Uncharacterized protein L796
VOG05651	3756	37.56	10	3.57473	54.2429	19.3904	3	3	Xu	REFSEQ hypothetical protein
VOG03074	3746	37.46	10	3.57357	54.2429	19.3841	239	239	Xr	sp|P0A3H0|DBH_GEOSE DNA-binding protein HU
VOG05982	3742	37.42	10	3.5731	54.2429	19.3816	52	52	Xu	REFSEQ hypothetical protein
VOG01666	3739	37.39	10	3.57276	54.2429	19.3797	130	129	Xu	sp|Q8QL48|Y306_SIRV1 Uncharacterized protein 306
VOG00047	3731	37.31	10	3.57183	54.2429	19.3746	618	309	Xh	sp|P41719|PK1_NPVHZ Serine/threonine-protein kinase 1
VOG00137	3727	37.27	10	3.57136	54.2429	19.3721	24	21	Xh	sp|P07072|TEV2_BPT4 Intron-associated endonuclease 2
VOG05813	3721	37.21	10	3.57066	54.2429	19.3683	5	5	Xu	REFSEQ hypothetical protein
VOG03878	3719	37.19	10	3.57043	54.2429	19.367	36	36	Xu	REFSEQ hypothetical protein
VOG24927	3717	37.17	10	3.57019	54.2429	19.3658	2	2	Xu	REFSEQ minor tail protein
VOG01809	3714	37.14	10	3.56984	54.2429	19.3639	30	30	Xu	REFSEQ hypothetical protein
VOG00665	3712	37.12	10	3.56961	54.2429	19.3626	32	31	Xu	sp|Q5UP23|YR260_MIMIV DnaJ-like protein R260
VOG03571	3712	37.12	10	3.56961	54.2429	19.3626	3	3	Xu	REFSEQ DEXDc helicase
VOG00077	3701	37.01	10	3.56832	54.2429	19.3556	86	84	Xs	sp|P85991|IGLVP_BPSK9 Ig-like virion protein
VOG19792	3699	36.99	10	3.56808	54.2429	19.3543	2	2	Xu	REFSEQ tail length tape measure protein
VOG01382	3697	36.97	10	3.56785	54.2429	19.3531	10	10	Xu	REFSEQ tail sheath
VOG15787	3692	36.92	10	3.56726	54.2429	19.3499	2	2	Xu	REFSEQ DNA-binding protein
VOG00455	3688	36.88	10	3.56679	54.2429	19.3473	26	15	XhXp	sp|P52284|MTR1_PBCVX Type II methyltransferase M.CvrRI
VOG02012	3687	36.87	10	3.56667	54.2429	19.3467	203	181	Xh	sp|Q55928|NADM_SYNY3 Bifunctional NMN adenylyltransferase/Nudix hydrolase
VOG02755	3678	36.78	10	3.56561	54.2429	19.3409	5	4	Xu	REFSEQ minor tail protein
VOG02250	3676	36.76	10	3.56538	54.2429	19.3396	7	5	Xu	REFSEQ tail protein
VOG01419	3664	36.64	10	3.56396	54.2429	19.3319	83	83	XhXs	sp|O64321|DECO7_BPN15 Putative decoration protein
VOG00057	3657	36.57	10	3.56312	54.2429	19.3274	129	66	Xu	REFSEQ DNA endonuclease V
VOG24732	3650	36.5	10	3.56229	54.2429	19.3229	2	2	Xu	REFSEQ tail fiber protein
VOG20371	3643	36.43	10	3.56146	54.2429	19.3184	2	2	Xu	REFSEQ tape measure protein
VOG02773	3625	36.25	10	3.55931	54.2429	19.3067	6	6	Xu	sp|P07074|MOBC_BPT4 Probable mobile endonuclease C
VOG37339	3623	36.23	10	3.55907	54.2429	19.3054	2	2	Xu	REFSEQ HNH endonuclease
VOG04280	3621	36.21	10	3.55883	54.2429	19.3041	34	31	Xu	REFSEQ hypothetical protein
VOG01454	3618	36.18	10	3.55847	54.2429	19.3022	52	52	Xu	sp|B9JS29|Y3695_ALLAM UPF0335 protein Avi_3695
VOG00468	3608	36.08	10	3.55727	54.2429	19.2956	409	404	Xs	sp|P11110|NECK1_BPT4 Neck protein gp13
VOG00385	3596	35.96	10	3.55582	54.2429	19.2878	288	276	XhXs	sp|P17313|VG31_BPT4 Capsid assembly protein Gp31
VOG03964	3592	35.92	10	3.55534	54.2429	19.2852	35	35	Xu	REFSEQ baseplate wedge subunit
VOG19178	3584	35.84	10	3.55437	54.2429	19.2799	2	2	Xu	REFSEQ DnaD-like helicase loader
VOG00393	3582	35.82	10	3.55413	54.2429	19.2786	375	374	Xs	sp|P20324|SCAF_BPT3 Capsid assembly scaffolding protein
VOG01585	3570	35.7	10	3.55267	54.2429	19.2707	253	253	XhXpXrXs	sp|P03737|TIPM_LAMBD Tail tip protein M
VOG00090	3570	35.7	10	3.55267	54.2429	19.2707	194	141	Xu	sp|P03756|EA22_LAMBD Protein ea22
VOG19620	3568	35.68	10	3.55242	54.2429	19.2694	2	2	Xu	REFSEQ tail length tape measure protein
VOG00121	3561	35.61	10	3.55157	54.2429	19.2648	72	60	Xu	REFSEQ replication initiation protein
VOG01315	3560	35.6	10	3.55145	54.2429	19.2641	165	164	Xu	sp|Q5UNU5|YL684_MIMIV Uncharacterized protein L684
VOG05365	3548	35.48	10	3.54998	54.2429	19.2561	14	14	Xu	REFSEQ hypothetical protein
VOG00239	3547	35.47	10	3.54986	54.2429	19.2555	37	23	Xu	REFSEQ radical SAM domain-containing protein
VOG04566	3534	35.34	10	3.54827	54.2429	19.2468	4	4	Xu	REFSEQ endolysin
VOG00526	3524	35.24	10	3.54704	54.2429	19.2402	725	621	XhXr	sp|P13300|KITH_BPT4 Thymidine kinase
VOG01149	3509	35.09	10	3.54518	54.2429	19.2301	63	63	Xs	sp|C0HJH8|CAPSD_BPKP2 Major capsid protein
VOG00056	3504	35.04	10	3.54456	54.2429	19.2267	218	184	Xu	sp|A0A7H0DND1|PG160_MONPV DNA packaging protein OPG160
VOG13088	3504	35.04	10	3.54456	54.2429	19.2267	13	13	Xu	REFSEQ virion structural protein
VOG22763	3503	35.03	10	3.54444	54.2429	19.2261	7	6	Xu	REFSEQ hypothetical protein
VOG00107	3497	34.97	10	3.5437	54.2429	19.222	819	818	Xu	sp|O64216|VG22_BPMD2 Gene 22 protein
VOG21827	3496	34.96	10	3.54357	54.2429	19.2214	2	2	Xu	REFSEQ hypothetical protein
VOG00531	3489	34.89	10	3.5427	54.2429	19.2166	176	175	Xu	sp|Q5UPH8|YR106_MIMIV Uncharacterized protein R106
VOG04502	3485	34.85	10	3.5422	54.2429	19.2139	21	21	Xh	sp|P0AG11|UMUD_ECOLI Protein UmuD
VOG15011	3481	34.81	10	3.5417	54.2429	19.2112	38	38	Xu	REFSEQ single strand DNA binding protein
VOG02297	3481	34.81	10	3.5417	54.2429	19.2112	6	6	Xu	REFSEQ tail protein
VOG11804	3470	34.7	10	3.54033	54.2429	19.2038	2	2	Xu	REFSEQ MutT/NUDIX hydrolase
VOG01337	3457	34.57	10	3.5387	54.2429	19.1949	79	64	Xh	sp|Q5UQ63|YR654_MIMIV Putative fucosyltransferase R654
VOG20380	3455	34.55	10	3.53845	54.2429	19.1936	68	68	Xh	sp|Q9ZCV2|QUEE_RICPR 7-carboxy-7-deazaguanine synthase
VOG30734	3453	34.53	10	3.5382	54.2429	19.1922	96	96	Xu	sp|C0SP91|YYCJ_BACSU Exodeoxyribonuclease YycJ
VOG00667	3445	34.45	10	3.53719	54.2429	19.1867	515	497	Xu	sp|P32279|Y14A_BPT4 Uncharacterized 12.4 kDa protein in nrdA-td intergenic region
VOG02143	3440	34.4	10	3.53656	54.2429	19.1833	12	11	Xu	REFSEQ GIY-YIG catalytic domain-containing endonuclease
VOG00906	3439	34.39	10	3.53643	54.2429	19.1826	193	190	Xu	REFSEQ tail assembly protein
VOG01240	3435	34.35	10	3.53593	54.2429	19.1799	6	6	Xu	REFSEQ tail fiber protein
VOG13615	3434	34.34	10	3.5358	54.2429	19.1792	2	2	Xu	REFSEQ prohead protease
VOG18758	3433	34.33	10	3.53567	54.2429	19.1785	2	2	Xu	REFSEQ maturation protein
VOG00147	3431	34.31	10	3.53542	54.2429	19.1772	89	53	Xu	sp|P03049|RMNT_BPP22 Regulatory protein mnt
VOG00534	3429	34.29	10	3.53517	54.2429	19.1758	354	349	Xu	REFSEQ hypothetical protein
VOG00127	3426	34.26	10	3.53479	54.2429	19.1737	20	19	XpXs	sp|A0A0U3DL17|DPOL1_BPKIM Depolymerase 1, capsule K47-specific
VOG12009	3424	34.24	10	3.53453	54.2429	19.1723	13	13	Xu	REFSEQ portal protein
VOG00321	3412	34.12	10	3.53301	54.2429	19.1641	184	182	Xu	sp|Q05292|VG77_BPML5 Gene 77 protein
VOG05699	3400	34	10	3.53148	54.2429	19.1558	3	3	Xu	REFSEQ helicase DnaB
VOG26017	3388	33.88	10	3.52994	54.2429	19.1474	3	3	Xu	REFSEQ hypothetical protein
VOG30106	3379	33.79	10	3.52879	54.2429	19.1412	2	2	Xu	REFSEQ hypothetical protein
VOG24651	3377	33.77	10	3.52853	54.2429	19.1398	2	2	Xu	REFSEQ tail protein
VOG02816	3375	33.75	10	3.52827	54.2429	19.1384	17	16	Xu	sp|P75982|YMFQ_ECOLI Uncharacterized protein YmfQ
VOG00022	3370	33.7	10	3.52763	54.2429	19.1349	441	248	XrXs	sp|P16650|TGB1_PVSP Movement and silencing protein TGBp1
VOG06216	3346	33.46	10	3.52453	54.2429	19.1181	4	2	Xu	REFSEQ hypothetical protein
VOG26120	3343	33.43	10	3.52414	54.2429	19.1159	2	2	Xu	REFSEQ hypothetical protein
VOG04558	3340	33.4	10	3.52375	54.2429	19.1138	4	4	Xu	sp|P0AEK0|EXOX_ECOLI Exodeoxyribonuclease 10
VOG00576	3338	33.38	10	3.52349	54.2429	19.1124	226	224	XhXr	sp|P48311|DPOL_ADE40 DNA polymerase
VOG02353	3334	33.34	10	3.52297	54.2429	19.1096	10	10	Xu	REFSEQ hypothetical protein
VOG00193	3329	33.29	10	3.52231	54.2429	19.1061	188	188	Xu	sp|P39251|Y16Q_BPT4 Uncharacterized 7.5 kDa protein in denB-rIIB intergenic region
VOG01163	3327	33.27	10	3.52205	54.2429	19.1046	104	99	XhXs	sp|Q37888|CAPSD_BPB03 Major capsid protein
VOG04614	3316	33.16	10	3.52061	54.2429	19.0968	6	6	Xu	REFSEQ tail protein
VOG01173	3316	33.16	10	3.52061	54.2429	19.0968	11	10	Xu	REFSEQ 2OG-Fe(II) oxygenase
VOG00136	3315	33.15	10	3.52048	54.2429	19.0961	145	59	Xu	REFSEQ hypothetical protein
VOG00559	3312	33.12	10	3.52009	54.2429	19.094	17	17	Xu	REFSEQ tail fiber protein
VOG04920	3311	33.11	10	3.51996	54.2429	19.0933	24	24	Xu	sp|O31978|YOMG_BACSU SPbeta prophage-derived uncharacterized protein YomG
VOG03579	3301	33.01	10	3.51865	54.2429	19.0862	25	25	Xh	sp|P27623|TAGD_BACSU Glycerol-3-phosphate cytidylyltransferase
VOG02107	3297	32.97	10	3.51812	54.2429	19.0833	5	5	Xu	REFSEQ minor tail protein
VOG02075	3283	32.83	10	3.51627	54.2429	19.0733	11	11	Xu	REFSEQ head protein
VOG02454	3281	32.81	10	3.51601	54.2429	19.0718	68	68	Xu	sp|Q04768|YG34_BPLLH Uncharacterized protein ORF4
VOG05209	3281	32.81	10	3.51601	54.2429	19.0718	48	48	Xh	sp|Q01075|VG14_BPP22 Protein gp14
VOG02074	3279	32.79	10	3.51574	54.2429	19.0704	112	112	Xu	REFSEQ major tail protein with Ig-like domain
VOG01802	3278	32.78	10	3.51561	54.2429	19.0697	110	106	XhXs	sp|P25478|SCAF_BPP2 Capsid assembly scaffolding protein
VOG32282	3277	32.77	10	3.51548	54.2429	19.069	5	2	Xu	REFSEQ putative endosialidase
VOG03664	3276	32.76	10	3.51534	54.2429	19.0682	3	3	Xh	sp|Q9P6Q3|BCS1_SCHPO Probable mitochondrial chaperone bcs1
VOG29301	3276	32.76	10	3.51534	54.2429	19.0682	12	12	Xu	REFSEQ tail assembly protein
VOG04045	3274	32.74	10	3.51508	54.2429	19.0668	3	3	Xh	sp|Q47YL9|Y3426_COLP3 PKHD-type hydroxylase CPS_3426
VOG05130	3268	32.68	10	3.51428	54.2429	19.0625	102	102	Xu	REFSEQ hypothetical protein
VOG27604	3267	32.67	10	3.51415	54.2429	19.0618	8	8	Xu	REFSEQ DNA methyltransferase
VOG19732	3239	32.39	10	3.51041	54.2429	19.0415	13	13	Xu	REFSEQ virion structural protein
VOG01563	3233	32.33	10	3.50961	54.2429	19.0371	383	242	Xs	sp|D6RRG7|ORF10_BPKPP Structural protein ORF10
VOG05255	3229	32.29	10	3.50907	54.2429	19.0342	35	35	Xu	REFSEQ tail protein
VOG03587	3224	32.24	10	3.5084	54.2429	19.0306	26	25	Xh	sp|Q9ALN8|SPNQ_SACSN dTDP-4-dehydro-2,6-dideoxy-D-glucose 3-dehydratase
VOG04103	3223	32.23	10	3.50826	54.2429	19.0298	20	20	Xu	REFSEQ hypothetical protein
VOG01424	3223	32.23	10	3.50826	54.2429	19.0298	99	98	Xu	REFSEQ hypothetical protein
VOG02166	3222	32.22	10	3.50813	54.2429	19.0291	67	67	XrXs	sp|P19693|CAPSA_BPT3 Major capsid protein
VOG02514	3219	32.19	10	3.50772	54.2429	19.0269	19	18	Xu	REFSEQ virion structural protein
VOG17301	3218	32.18	10	3.50759	54.2429	19.0262	2	2	Xu	REFSEQ endolysin
VOG35556	3214	32.14	10	3.50705	54.2429	19.0232	48	48	Xu	REFSEQ hypothetical protein
VOG05764	3214	32.14	10	3.50705	54.2429	19.0232	10	10	Xu	REFSEQ nucleoside triphosphate pyrophosphohydrolase
VOG02057	3207	32.07	10	3.5061	54.2429	19.0181	4	4	Xu	REFSEQ HNH endonuclease domain protein
VOG00128	3206	32.06	10	3.50596	54.2429	19.0174	74	71	Xu	sp|A4VNI2|Y2887_STUS1 Uncharacterized protein PST_2887
VOG05713	3204	32.04	10	3.50569	54.2429	19.0159	40	21	Xu	REFSEQ glycosyltransferase
VOG03322	3200	32	10	3.50515	54.2429	19.013	25	25	Xu	REFSEQ virion structural protein
VOG13261	3196	31.96	10	3.50461	54.2429	19.01	2	2	Xh	sp|O82150|FTSH_TOBAC ATP-dependent zinc metalloprotease FTSH, chloroplastic
VOG05842	3195	31.95	10	3.50447	54.2429	19.0093	103	59	XhXpXs	sp|Q8SCY1|EXLYS_BPDPK Peptidoglycan hydrolase gp181
VOG16842	3187	31.87	10	3.50338	54.2429	19.0034	13	13	Xu	REFSEQ virion structural protein
VOG01375	3187	31.87	10	3.50338	54.2429	19.0034	34	16	Xu	sp|Q5UPU5|YR266_MIMIV Putative J domain-containing protein R266
VOG00930	3186	31.86	10	3.50325	54.2429	19.0026	162	162	XhXr	sp|A4ZU96|KTHY_ABVP Putative thymidylate kinase
VOG00536	3184	31.84	10	3.50297	54.2429	19.0011	182	182	XpXrXs	sp|Q38584|HCP15_BPSPP Head completion protein gp15
VOG05634	3181	31.81	10	3.50256	54.2429	18.9989	4	4	Xu	REFSEQ exonuclease
VOG03699	3181	31.81	10	3.50256	54.2429	18.9989	87	87	Xu	REFSEQ hypothetical protein
VOG01566	3178	31.78	10	3.50215	54.2429	18.9967	5	5	Xu	REFSEQ appendage
VOG01715	3178	31.78	10	3.50215	54.2429	18.9967	5	5	Xu	REFSEQ hypothetical protein
VOG00001	3175	31.75	10	3.50174	54.2429	18.9945	1662	48	Xh	sp|Q5UQJ2|YR863_MIMIV Putative ankyrin repeat protein R863
VOG00005	3170	31.7	10	3.50106	54.2429	18.9908	627	74	Xh	sp|Q5UPF8|YL088_MIMIV Putative ankyrin repeat protein L88
VOG00743	3170	31.7	10	3.50106	54.2429	18.9908	21	21	Xu	REFSEQ hypothetical protein
VOG00510	3167	31.67	10	3.50065	54.2429	18.9885	9	9	XpXrXs	sp|Q6XQC4|TMP_BPT1 Tape measure protein
VOG01565	3166	31.66	10	3.50051	54.2429	18.9878	8	8	Xu	REFSEQ tail fiber protein
VOG00182	3166	31.66	10	3.50051	54.2429	18.9878	24	22	Xu	REFSEQ pectate lyase
VOG32129	3165	31.65	10	3.50037	54.2429	18.987	70	70	Xu	REFSEQ hypothetical protein
VOG30957	3161	31.61	10	3.49982	54.2429	18.9841	2	2	Xu	REFSEQ tail fiber protein
VOG16932	3149	31.49	10	3.49817	54.2429	18.9751	26	26	XhXr	sp|Q9T1W7|TERS_BPMU Probable terminase, small subunit gp27
VOG00948	3144	31.44	10	3.49748	54.2429	18.9714	188	188	Xu	REFSEQ minor tail protein
VOG00361	3142	31.42	10	3.49721	54.2429	18.9699	26	26	XpXs	sp|O09496|FIBER_BPK5 Tail spike protein
VOG37215	3138	31.38	10	3.49665	54.2429	18.9669	2	2	Xu	REFSEQ hypothetical protein
VOG14935	3137	31.37	10	3.49651	54.2429	18.9661	26	26	Xu	REFSEQ DUF3164 family protein
VOG01339	3132	31.32	10	3.49582	54.2429	18.9624	156	137	Xh	sp|O10364|CATV_NPVOP Viral cathepsin
VOG06387	3125	31.25	10	3.49485	54.2429	18.9571	13	13	Xu	REFSEQ structural protein
VOG00051	3123	31.23	10	3.49457	54.2429	18.9556	1281	775	XhXr	sp|P36279|REP_TLCVA Replication-associated protein
VOG00671	3121	31.21	10	3.49429	54.2429	18.9541	137	137	Xh	sp|Q4JBY3|QUEC_SULAC 7-cyano-7-deazaguanine synthase
VOG00185	3118	31.18	10	3.49388	54.2429	18.9518	184	106	Xu	REFSEQ tail assembly chaperone
VOG01472	3112	31.12	10	3.49304	54.2429	18.9473	156	155	Xh	sp|Q736M3|YKFC_BACC1 Gamma-D-glutamyl-L-lysine dipeptidyl-peptidase
VOG03950	3111	31.11	10	3.4929	54.2429	18.9465	51	39	Xu	REFSEQ tail protein
VOG04317	3099	30.99	10	3.49122	54.2429	18.9374	19	18	Xu	sp|P44239|VG46_HAEIN Mu-like prophage FluMu protein gp46
VOG01089	3098	30.98	10	3.49108	54.2429	18.9366	57	57	Xu	REFSEQ hypothetical protein
VOG04439	3098	30.98	10	3.49108	54.2429	18.9366	4	4	Xu	REFSEQ baseplate wedge subunit
VOG00026	3094	30.94	10	3.49052	54.2429	18.9336	55	38	Xh	sp|Q6QGD3|ENDO1_BPT5 Putative endonuclease
VOG08880	3087	30.87	10	3.48954	54.2429	18.9283	20	20	Xu	REFSEQ DNA methyltransferase
VOG05135	3083	30.83	10	3.48897	54.2429	18.9252	5	5	Xu	REFSEQ tail fiber protein
VOG00588	3081	30.81	10	3.48869	54.2429	18.9237	10	10	Xu	REFSEQ primosomal protein
VOG02025	3080	30.8	10	3.48855	54.2429	18.9229	8	7	Xu	REFSEQ HNH endonuclease
VOG02589	3072	30.72	10	3.48742	54.2429	18.9168	66	65	Xh	sp|Q1RHI6|QUED_RICBR 6-carboxy-5,6,7,8-tetrahydropterin synthase
VOG27565	3068	30.68	10	3.48686	54.2429	18.9137	31	30	Xu	REFSEQ hypothetical protein
VOG00488	3065	30.65	10	3.48643	54.2429	18.9114	10	10	Xu	REFSEQ hypothetical protein
VOG34297	3062	30.62	10	3.48601	54.2429	18.9091	99	99	XhXpXrXs	sp|P04332|PORTL_BPPH2 Portal protein
VOG10195	3060	30.6	10	3.48572	54.2429	18.9076	2	2	Xu	REFSEQ helix-turn-helix DNA binding domain protein
VOG00606	3057	30.57	10	3.4853	54.2429	18.9053	101	101	XhXp	sp|Q37975|HOLIN_BPA18 Putative antiholin
VOG33458	3047	30.47	10	3.48387	54.2429	18.8975	3	3	Xu	REFSEQ portal protein
VOG34125	3045	30.45	10	3.48359	54.2429	18.896	2	2	Xu	REFSEQ hypothetical protein
VOG01140	3045	30.45	10	3.48359	54.2429	18.896	6	6	Xu	REFSEQ tail protein
VOG00036	3044	30.44	10	3.48344	54.2429	18.8952	266	94	Xs	sp|A7U6E9|MCP_POV01 Major capsid protein
VOG01788	3042	30.42	10	3.48316	54.2429	18.8937	19	19	Xu	REFSEQ hypothetical protein
VOG02018	3034	30.34	10	3.48202	54.2429	18.8875	26	26	Xh	sp|Q5UQD2|PNKP_MIMIV Putative bifunctional polynucleotide phosphatase/kinase
VOG02648	3034	30.34	10	3.48202	54.2429	18.8875	6	6	Xu	REFSEQ baseplate protein
VOG28689	3034	30.34	10	3.48202	54.2429	18.8875	17	16	Xu	REFSEQ hypothetical protein
VOG36818	3029	30.29	10	3.4813	54.2429	18.8836	12	12	Xu	REFSEQ hypothetical protein
VOG00369	3021	30.21	10	3.48015	54.2429	18.8774	172	164	Xu	REFSEQ peptidase HslV family
VOG01069	3016	30.16	10	3.47943	54.2429	18.8734	620	406	XhXs	sp|P17173|TAP51_BPT4 Baseplate hub assembly protein gp51
VOG01883	3011	30.11	10	3.47871	54.2429	18.8695	5	5	Xu	REFSEQ tail fiber protein
VOG17231	3008	30.08	10	3.47828	54.2429	18.8672	73	73	Xu	REFSEQ hypothetical protein
VOG18094	3003	30.03	10	3.47756	54.2429	18.8633	2	2	Xu	REFSEQ head morphogenesis
VOG32218	3000	30	10	3.47712	54.2429	18.8609	2	2	Xu	REFSEQ hypothetical protein
VOG03067	2996	29.96	10	3.47654	54.2429	18.8578	7	7	Xu	REFSEQ hypothetical protein
VOG29741	2996	29.96	10	3.47654	54.2429	18.8578	6	6	Xu	REFSEQ RecE-like recombination exonuclease
VOG03362	2995	29.95	10	3.4764	54.2429	18.857	7	5	Xu	REFSEQ DNA polymerase
VOG02028	2992	29.92	10	3.47596	54.2429	18.8546	6	5	Xu	REFSEQ mitochondrial chaperone BCS1
VOG01670	2991	29.91	10	3.47582	54.2429	18.8538	89	86	XhXr	sp|Q06419|VPA_BPP2 Replication gene A protein
VOG02134	2990	29.9	10	3.47567	54.2429	18.8531	48	48	Xu	REFSEQ hypothetical protein
VOG05006	2987	29.87	10	3.47524	54.2429	18.8507	36	36	Xu	REFSEQ DNA methyltransferase
VOG22025	2985	29.85	10	3.47494	54.2429	18.8491	59	59	Xu	REFSEQ amidoligase enzyme
VOG04060	2982	29.82	10	3.47451	54.2429	18.8467	296	289	Xu	REFSEQ hypothetical protein
VOG01547	2976	29.76	10	3.47363	54.2429	18.842	109	107	Xr	sp|P25476|VPM_BPP2 Terminase, endonuclease subunit
VOG03857	2974	29.74	10	3.47334	54.2429	18.8404	92	89	Xu	REFSEQ FtsK/SpoIIIE-like protein
VOG09546	2970	29.7	10	3.47276	54.2429	18.8372	3	3	Xu	REFSEQ hypothetical protein
VOG05633	2965	29.65	10	3.47202	54.2429	18.8333	4	4	Xu	REFSEQ DNA primase/helicase
VOG35342	2965	29.65	10	3.47202	54.2429	18.8333	3	3	Xu	REFSEQ major head protein
VOG01506	2964	29.64	10	3.47188	54.2429	18.8325	119	116	Xu	sp|P36933|VPR_BPP2 Tail completion protein R
VOG02420	2959	29.59	10	3.47114	54.2429	18.8285	99	99	Xu	REFSEQ minor tail protein
VOG01773	2958	29.58	10	3.471	54.2429	18.8277	71	71	Xu	REFSEQ hypothetical protein
VOG01398	2956	29.56	10	3.4707	54.2429	18.8261	6	5	Xu	REFSEQ hypothetical protein
VOG03449	2956	29.56	10	3.4707	54.2429	18.8261	26	24	Xu	REFSEQ LPD5 domain-containing protein
VOG05129	2954	29.54	10	3.47041	54.2429	18.8245	13	12	Xu	REFSEQ virion structural protein
VOG01369	2951	29.51	10	3.46997	54.2429	18.8221	6	5	Xu	REFSEQ DnaJ chaperone protein
VOG01671	2949	29.49	10	3.46967	54.2429	18.8205	27	27	Xh	sp|Q9T1W8|GP26_BPMU Uncharacterized protein gp26
VOG03668	2944	29.44	10	3.46894	54.2429	18.8165	6	5	Xu	REFSEQ hypothetical protein
VOG02030	2936	29.36	10	3.46776	54.2429	18.8101	79	78	Xh	sp|A4J5D0|GCH1_DESRM GTP cyclohydrolase 1
VOG00580	2935	29.35	10	3.46761	54.2429	18.8093	9	9	Xu	REFSEQ tail protein
VOG01147	2934	29.34	10	3.46746	54.2429	18.8085	150	145	Xu	sp|A9CRB8|TAIL_BPMR1 Putative tail protein
VOG01689	2933	29.33	10	3.46731	54.2429	18.8077	110	103	Xu	sp|Q03547|VEAE_BPP22 Eae protein
VOG02145	2932	29.32	10	3.46716	54.2429	18.8069	24	16	Xu	sp|Q5UQ99|YL537_MIMIV Uncharacterized protein L537
VOG00897	2929	29.29	10	3.46672	54.2429	18.8045	418	401	Xu	sp|P39242|Y05G_BPT4 Uncharacterized 38.9 kDa protein in nrdC-mobD intergenic region
VOG00770	2927	29.27	10	3.46642	54.2429	18.8029	11	11	Xu	REFSEQ long tail fiber protein distal subunit
VOG04396	2919	29.19	10	3.46523	54.2429	18.7964	4	4	Xu	REFSEQ hypothetical protein 3
VOG28310	2919	29.19	10	3.46523	54.2429	18.7964	6	6	Xu	REFSEQ minor tail protein
VOG15748	2912	29.12	10	3.46419	54.2429	18.7908	2	2	Xu	REFSEQ tail length tape measure protein
VOG22083	2907	29.07	10	3.46345	54.2429	18.7867	2	2	Xu	REFSEQ HTH DNA binding protein
VOG00814	2900	29	10	3.4624	54.2429	18.7811	9	9	Xu	REFSEQ tail fiber protein
VOG00245	2899	28.99	10	3.46225	54.2429	18.7802	18	18	Xu	REFSEQ hypothetical protein
VOG00754	2897	28.97	10	3.46195	54.2429	18.7786	9	9	Xu	REFSEQ minor head protein
VOG00443	2893	28.93	10	3.46135	54.2429	18.7754	32	16	XhXpXrXs	sp|C0MHL9|POLG_SAFV Genome polyprotein
VOG00998	2891	28.91	10	3.46105	54.2429	18.7737	209	209	Xh	sp|P66015|RELA_MYCBO Probable GTP pyrophosphokinase
VOG34961	2891	28.91	10	3.46105	54.2429	18.7737	2	2	Xu	REFSEQ head morphogenesis
VOG02062	2890	28.9	10	3.4609	54.2429	18.7729	67	66	Xu	sp|P0DTL2|ACPY1_PAEHA Anti-Pycsar protein Apyc1
VOG04220	2883	28.83	10	3.45984	54.2429	18.7672	4	4	Xu	REFSEQ endonuclease
VOG12538	2882	28.82	10	3.45969	54.2429	18.7664	78	78	Xh	sp|O86110|HSPH_BRADU Small heat shock protein HspH
VOG00709	2880	28.8	10	3.45939	54.2429	18.7648	13	13	Xu	REFSEQ HNH endonuclease
VOG02551	2880	28.8	10	3.45939	54.2429	18.7648	6	6	Xu	REFSEQ hypothetical protein
VOG00648	2878	28.78	10	3.45909	54.2429	18.7631	69	24	Xu	REFSEQ hypothetical protein
VOG12583	2877	28.77	10	3.45894	54.2429	18.7623	29	29	Xu	REFSEQ single strand DNA binding protein
VOG37126	2853	28.53	10	3.4553	54.2429	18.7426	3	3	Xr	sp|P21312|ENDOR_ECOLX Probable replication endonuclease from retron Ec67
VOG04640	2851	28.51	10	3.455	54.2429	18.7409	4	4	Xu	REFSEQ tail protein
VOG02351	2847	28.47	10	3.45439	54.2429	18.7376	434	434	Xu	sp|O64208|VG15_BPMD2 Gene 15 protein
VOG35549	2841	28.41	10	3.45347	54.2429	18.7326	3	3	Xu	REFSEQ amidase
VOG13931	2829	28.29	10	3.45163	54.2429	18.7227	5	5	Xu	REFSEQ RNA-dependent RNA polymerase
VOG28020	2822	28.22	10	3.45056	54.2429	18.7168	40	40	Xu	REFSEQ HNH endonuclease
VOG00522	2821	28.21	10	3.4504	54.2429	18.716	636	626	Xu	sp|P13309|Y06D_BPT4 Uncharacterized 17.5 kDa protein in tk-vs intergenic region
VOG00842	2819	28.19	10	3.4501	54.2429	18.7143	155	93	XhXrXs	sp|O64312|TAPFS_BPP2 Tail assembly protein E'
VOG00493	2813	28.13	10	3.44917	54.2429	18.7093	62	62	Xu	REFSEQ L-glutamine-D-fructose-6-phosphate aminotransferase
VOG12816	2810	28.1	10	3.44871	54.2429	18.7068	15	15	Xu	REFSEQ virion structural protein
VOG31987	2808	28.08	10	3.4484	54.2429	18.7051	2	2	Xu	REFSEQ DnaD-like helicase loader
VOG04841	2808	28.08	10	3.4484	54.2429	18.7051	26	26	Xu	REFSEQ hypothetical protein
VOG05080	2807	28.07	10	3.44824	54.2429	18.7043	10	10	Xu	REFSEQ tail protein
VOG15249	2805	28.05	10	3.44793	54.2429	18.7026	20	20	Xu	REFSEQ hypothetical protein
VOG00964	2797	27.97	10	3.44669	54.2429	18.6959	250	247	Xh	sp|Q8ZNY9|PRP1_SALTY Serine/threonine-protein phosphatase 1
VOG28172	2796	27.96	10	3.44654	54.2429	18.695	2	2	Xu	REFSEQ DarB-like antirestriction
VOG27862	2793	27.93	10	3.44607	54.2429	18.6925	12	12	Xu	REFSEQ hypothetical protein
VOG01314	2787	27.87	10	3.44514	54.2429	18.6874	7	7	Xu	REFSEQ helix-turn-helix domain-containing protein
VOG01785	2783	27.83	10	3.44451	54.2429	18.684	7	7	Xu	REFSEQ tail fiber protein
VOG12137	2782	27.82	10	3.44436	54.2429	18.6832	6	6	Xu	REFSEQ DEAD-like helicase domain containing protein
VOG14053	2779	27.79	10	3.44389	54.2429	18.6807	6	6	Xu	REFSEQ tail protein
VOG11471	2779	27.79	10	3.44389	54.2429	18.6807	6	6	XhXr	sp|P71276|RT48_ECOLX Retron Ec48 reverse transcriptase
VOG03054	2770	27.7	10	3.44248	54.2429	18.673	12	12	Xu	REFSEQ tail fiber protein
VOG01846	2768	27.68	10	3.44217	54.2429	18.6713	6	5	Xu	REFSEQ hypothetical protein
VOG00329	2761	27.61	10	3.44107	54.2429	18.6653	17	15	Xu	REFSEQ hypothetical protein
VOG00003	2756	27.56	10	3.44028	54.2429	18.6611	357	79	Xh	sp|Q5UPJ9|YL122_MIMIV Putative ankyrin repeat protein L122
VOG01504	2756	27.56	10	3.44028	54.2429	18.6611	8	5	Xu	REFSEQ N-6 DNA methylase
VOG05190	2750	27.5	10	3.43933	54.2429	18.6559	28	28	Xu	REFSEQ virion structural protein
VOG06110	2747	27.47	10	3.43886	54.2429	18.6534	4	4	Xu	REFSEQ tail fiber protein
VOG01025	2744	27.44	10	3.43838	54.2429	18.6508	25	25	Xu	REFSEQ hypothetical protein
VOG00098	2742	27.42	10	3.43807	54.2429	18.6491	102	88	Xh	sp|Q5UQC1|YL232_MIMIV Putative serine/threonine-protein kinase L232
VOG06536	2742	27.42	10	3.43807	54.2429	18.6491	4	4	Xu	REFSEQ tail length tape measure protein
VOG01674	2737	27.37	10	3.43727	54.2429	18.6448	105	105	Xu	sp|O64363|VG55_BPN15 Protein gp55
VOG02272	2731	27.31	10	3.43632	54.2429	18.6396	12	12	Xh	sp|Q5UQ09|YL193_MIMIV Uncharacterized glycosyltransferase L193
VOG04350	2722	27.22	10	3.43489	54.2429	18.6318	22	22	Xu	REFSEQ hypothetical protein
VOG30876	2722	27.22	10	3.43489	54.2429	18.6318	15	15	Xh	sp|O31916|YOQW_BACSU Abasic site processing protein YoqW
VOG25031	2722	27.22	10	3.43489	54.2429	18.6318	2	2	Xu	REFSEQ head assembly
VOG00767	2720	27.2	10	3.43457	54.2429	18.6301	109	108	Xu	REFSEQ peptidase
VOG02124	2718	27.18	10	3.43425	54.2429	18.6284	13	9	Xu	REFSEQ hypothetical protein
VOG02619	2714	27.14	10	3.43361	54.2429	18.6249	274	273	Xh	sp|P07075|NRDG_BPT4 Anaerobic ribonucleoside-triphosphate reductase-activating protein
VOG02585	2710	27.1	10	3.43297	54.2429	18.6214	84	66	Xu	REFSEQ hypothetical protein
VOG00293	2706	27.06	10	3.43233	54.2429	18.6179	181	180	Xu	REFSEQ hypothetical protein
VOG08675	2706	27.06	10	3.43233	54.2429	18.6179	1261	1207	Xu	sp|O64221|VG27_BPMD2 Minor tail protein Gp27
VOG00566	2701	27.01	10	3.43152	54.2429	18.6136	9	9	Xu	REFSEQ hypothetical protein
VOG01570	2696	26.96	10	3.43072	54.2429	18.6092	42	38	Xu	REFSEQ tail protein with endopeptidase domain
VOG03003	2694	26.94	10	3.4304	54.2429	18.6075	6	6	Xu	sp|Q925W4|Y1253_LISIN Uncharacterized protein Lin1253/Lin1744
VOG04419	2694	26.94	10	3.4304	54.2429	18.6075	32	31	Xu	REFSEQ endonuclease
VOG09175	2693	26.93	10	3.43024	54.2429	18.6066	27	27	Xu	REFSEQ ferredoxin
VOG00305	2689	26.89	10	3.42959	54.2429	18.6031	40	39	Xu	sp|P03798|Y53_BPT7 Protein 5.3
VOG01554	2689	26.89	10	3.42959	54.2429	18.6031	5	5	Xu	REFSEQ hypothetical protein
VOG27659	2684	26.84	10	3.42878	54.2429	18.5987	2	2	Xh	sp|O83296|SOJ_TREPA Protein Soj homolog
VOG01895	2681	26.81	10	3.4283	54.2429	18.5961	6	6	Xu	REFSEQ hypothetical protein
VOG00288	2680	26.8	10	3.42813	54.2429	18.5952	124	120	Xu	REFSEQ hypothetical protein
VOG07120	2680	26.8	10	3.42813	54.2429	18.5952	3	3	XhXp	sp|Q6QGP7|ENLYS_BPT5 L-alanyl-D-glutamate peptidase
VOG29399	2672	26.72	10	3.42684	54.2429	18.5882	2	2	Xu	REFSEQ hypothetical protein
VOG00766	2671	26.71	10	3.42667	54.2429	18.5873	137	77	Xs	sp|A0A385DVC3|RING4_BPCA1 Ring protein 4/5
VOG04941	2668	26.68	10	3.42619	54.2429	18.5846	4	4	Xu	REFSEQ tail fiber protein
VOG00424	2663	26.63	10	3.42537	54.2429	18.5802	36	35	Xu	REFSEQ hypothetical protein
VOG02957	2659	26.59	10	3.42472	54.2429	18.5767	104	104	Xu	sp|P25475|VPL_BPP2 Head completion/stabilization protein
VOG01289	2658	26.58	10	3.42455	54.2429	18.5758	115	113	Xu	sp|P21318|YR7D_ECOLX Protein ORFd in retron Ec67
VOG00373	2656	26.56	10	3.42423	54.2429	18.574	102	46	Xu	REFSEQ hypothetical protein
VOG01597	2655	26.55	10	3.42406	54.2429	18.5731	156	156	Xu	REFSEQ Rnase E
VOG02650	2651	26.51	10	3.42341	54.2429	18.5696	40	40	Xu	REFSEQ NinB/ Orf homologous recombination mediator
VOG00988	2650	26.5	10	3.42325	54.2429	18.5687	40	40	Xu	REFSEQ polynucleotide kinase
VOG06012	2641	26.41	10	3.42177	54.2429	18.5607	7	7	Xu	REFSEQ tail protein
VOG32394	2635	26.35	10	3.42078	54.2429	18.5553	10	9	Xu	REFSEQ hypothetical protein
VOG00508	2625	26.25	10	3.41913	54.2429	18.5464	12	12	XhXpXs	sp|P10930|FIB12_BPT4 Short tail fiber protein gp12
VOG00911	2623	26.23	10	3.4188	54.2429	18.5446	12	8	Xh	sp|Q6QGL2|TFLIV_BPT5 H-N-H endonuclease F-TflIV
VOG04598	2623	26.23	10	3.4188	54.2429	18.5446	23	23	Xu	REFSEQ hypothetical protein
VOG01135	2619	26.19	10	3.41814	54.2429	18.541	65	65	Xu	REFSEQ hypothetical protein
VOG30486	2613	26.13	10	3.41714	54.2429	18.5356	2	2	Xu	REFSEQ pyrophosphatase
VOG00605	2612	26.12	10	3.41697	54.2429	18.5347	166	165	Xu	REFSEQ hypothetical protein
VOG00831	2602	26.02	10	3.41531	54.2429	18.5256	100	99	Xu	REFSEQ hypothetical protein
VOG01122	2601	26.01	10	3.41514	54.2429	18.5247	62	62	Xu	REFSEQ tail fiber protein
VOG04783	2600	26	10	3.41497	54.2429	18.5238	3	3	Xu	REFSEQ hypothetical protein
VOG01762	2600	26	10	3.41497	54.2429	18.5238	99	99	Xu	REFSEQ hypothetical protein
VOG36907	2596	25.96	10	3.4143	54.2429	18.5202	42	41	Xu	REFSEQ hypothetical protein
VOG37818	2583	25.83	10	3.41212	54.2429	18.5084	2	2	Xu	REFSEQ ATPase
VOG00454	2578	25.78	10	3.41128	54.2429	18.5038	13	12	Xu	REFSEQ hypothetical protein
VOG00228	2576	25.76	10	3.41095	54.2429	18.502	27	25	Xu	sp|P59193|YFDT_SHIFL Uncharacterized protein YfdT
VOG00364	2575	25.75	10	3.41078	54.2429	18.501	28	28	Xu	REFSEQ HTH DNA binding protein
VOG03757	2575	25.75	10	3.41078	54.2429	18.501	5	3	Xu	REFSEQ bifunctional AAA family ATPase chaperone/translocase BCS1
VOG04845	2574	25.74	10	3.41061	54.2429	18.5001	4	4	XhXr	sp|P04415|DPOL_BPT4 DNA-directed DNA polymerase
VOG01826	2573	25.73	10	3.41044	54.2429	18.4992	131	62	XhXr	sp|P59642|RPOB_TROW8 DNA-directed RNA polymerase subunit beta
VOG01550	2573	25.73	10	3.41044	54.2429	18.4992	132	131	Xu	sp|O34055|ARPU_BPO12 Putative autolysin regulatory protein ArpU
VOG03062	2571	25.71	10	3.4101	54.2429	18.4974	10	10	Xu	REFSEQ HD domain-containing protein
VOG02140	2564	25.64	10	3.40892	54.2429	18.491	97	97	Xu	REFSEQ cytidyltransferase
VOG07500	2561	25.61	10	3.40841	54.2429	18.4882	99	99	XhXpXrXs	sp|Q37890|DIT9_BPB03 Tail knob protein gp9
VOG00585	2556	25.56	10	3.40756	54.2429	18.4836	11	11	Xu	REFSEQ tail fiber protein
VOG04929	2537	25.37	10	3.40432	54.2429	18.466	23	23	Xu	REFSEQ hypothetical protein
VOG02494	2536	25.36	10	3.40415	54.2429	18.4651	58	57	Xu	sp|P51716|YO14_BPHC1 Uncharacterized 14.9 kDa protein in rep-hol intergenic region
VOG00256	2533	25.33	10	3.40364	54.2429	18.4623	281	95	Xu	REFSEQ hypothetical protein
VOG27434	2531	25.31	10	3.40329	54.2429	18.4604	10	10	Xu	REFSEQ hypothetical protein
VOG01124	2528	25.28	10	3.40278	54.2429	18.4577	24	24	Xu	REFSEQ tail assembly protein
VOG02131	2524	25.24	10	3.40209	54.2429	18.4539	6	6	XhXr	sp|P30320|DPOL_PBCVN DNA polymerase
VOG05240	2523	25.23	10	3.40192	54.2429	18.453	14	14	Xu	REFSEQ hypothetical protein
VOG12510	2519	25.19	10	3.40123	54.2429	18.4493	25	25	Xu	REFSEQ Erf-like ssDNA annealing protein
VOG00154	2518	25.18	10	3.40106	54.2429	18.4483	23	23	Xh	sp|P21542|CARE_STRTH 4''-mycarosyl isovaleryl-CoA transferase
VOG04082	2516	25.16	10	3.40071	54.2429	18.4464	7	7	Xu	REFSEQ HNH endonuclease
VOG00297	2511	25.11	10	3.39985	54.2429	18.4418	80	71	Xu	sp|Q51647|YISX_BURM1 Insertion element IS401 uncharacterized 12.4 kDa protein
VOG01997	2508	25.08	10	3.39933	54.2429	18.4389	19	19	Xh	sp|Q46CH7|AHBD_METBF AdoMet-dependent heme synthase
VOG00441	2507	25.07	10	3.39915	54.2429	18.438	20	18	XhXr	sp|O72157|RDRP_SBMVA Replicase polyprotein P2AB
VOG37957	2503	25.03	10	3.39846	54.2429	18.4342	2	2	Xu	REFSEQ hypothetical protein
VOG00489	2498	24.98	10	3.39759	54.2429	18.4295	219	217	Xu	REFSEQ hypothetical protein
VOG05568	2492	24.92	10	3.39655	54.2429	18.4239	7	7	Xu	REFSEQ hypothetical protein
VOG00038	2488	24.88	10	3.39585	54.2429	18.4201	54	34	Xh	sp|Q5UNT4|YL670_MIMIV Putative serine/threonine-protein kinase L670
VOG00888	2479	24.79	10	3.39428	54.2429	18.4115	12	12	XhXpXrXs	sp|Q6QGE2|TUBE_BPT5 Tail tube protein pb6
VOG02685	2478	24.78	10	3.3941	54.2429	18.4106	177	177	Xu	REFSEQ virion structural protein
VOG01115	2475	24.75	10	3.39358	54.2429	18.4077	29	29	Xu	REFSEQ head scaffolding protein
VOG24535	2469	24.69	10	3.39252	54.2429	18.402	12	12	Xu	REFSEQ co-chaperonin GroES
VOG05835	2466	24.66	10	3.39199	54.2429	18.3992	4	4	Xu	REFSEQ gp83
VOG00024	2464	24.64	10	3.39164	54.2429	18.3972	56	33	Xh	sp|Q5UNT1|YL673_MIMIV Putative serine/threonine-protein kinase L673
VOG25737	2462	24.62	10	3.39129	54.2429	18.3953	61	60	Xu	sp|P76513|YFDQ_ECOLI Uncharacterized protein YfdQ
VOG06010	2458	24.58	10	3.39058	54.2429	18.3915	6	6	Xu	REFSEQ hypothetical protein
VOG03711	2453	24.53	10	3.3897	54.2429	18.3867	4	3	Xu	REFSEQ putative major capsid protein
VOG36936	2452	24.52	10	3.38952	54.2429	18.3857	15	15	Xu	REFSEQ internalin-like protein
VOG03635	2444	24.44	10	3.3881	54.2429	18.378	405	404	Xu	sp|P15075|HDNUC_BPT4 Head completion nuclease
VOG00420	2443	24.43	10	3.38792	54.2429	18.3771	149	124	XhXrXs	sp|A0A7H0DN77|RP147_MONPV DNA-directed RNA polymerase 147 kDa polypeptide
VOG01611	2441	24.41	10	3.38757	54.2429	18.3752	304	301	Xu	sp|P17308|Y13B_BPT4 Uncharacterized 11.5 kDa protein in Gp31-cd intergenic region
VOG02586	2437	24.37	10	3.38686	54.2429	18.3713	93	93	Xh	sp|P44680|Y387_HAEIN Probable ATP-dependent DNA helicase HI_0387
VOG04208	2436	24.36	10	3.38668	54.2429	18.3703	3	3	Xu	REFSEQ tail protein
VOG10770	2433	24.33	10	3.38614	54.2429	18.3674	9	9	Xu	REFSEQ hypothetical protein
VOG01336	2430	24.3	10	3.38561	54.2429	18.3645	18	8	Xh	sp|Q7MD16|LUXQ_VIBVY Autoinducer 2 sensor kinase/phosphatase LuxQ
VOG01562	2429	24.29	10	3.38543	54.2429	18.3635	13	13	Xu	REFSEQ hypothetical protein
VOG18728	2422	24.22	10	3.38417	54.2429	18.3567	3	3	Xu	REFSEQ hydrolase
VOG26799	2414	24.14	10	3.38274	54.2429	18.349	7	7	Xu	REFSEQ hypothetical protein
VOG08628	2412	24.12	10	3.38238	54.2429	18.347	91	91	Xu	REFSEQ baseplate wedge subunit
VOG04589	2411	24.11	10	3.3822	54.2429	18.346	24	21	Xh	sp|P23848|MOR_BPMU Middle operon regulator
VOG00070	2409	24.09	10	3.38184	54.2429	18.3441	47	11	Xh	sp|Q5UP39|YR873_MIMIV Putative ankyrin repeat protein R873
VOG04159	2407	24.07	10	3.38148	54.2429	18.3421	6	6	Xu	REFSEQ AAA ATPase domain containing protein
VOG33148	2404	24.04	10	3.38093	54.2429	18.3392	2	2	Xu	REFSEQ anti-repressor Ant
VOG03666	2400	24	10	3.38021	54.2429	18.3352	343	343	Xu	REFSEQ holin
VOG02508	2398	23.98	10	3.37985	54.2429	18.3333	61	60	XhXp	sp|P06023|GAM_BPMU Putative DNA ends protecting protein gam
VOG00850	2397	23.97	10	3.37967	54.2429	18.3323	19	19	Xu	REFSEQ haemolysin-type calcium binding
VOG04362	2396	23.96	10	3.37949	54.2429	18.3313	31	30	Xu	REFSEQ hypothetical protein
VOG07330	2387	23.87	10	3.37785	54.2429	18.3225	4	4	Xu	REFSEQ hypothetical protein
VOG00408	2376	23.76	10	3.37585	54.2429	18.3116	45	42	Xu	sp|P76162|YDFU_ECOLI Uncharacterized protein YdfU
VOG19593	2373	23.73	10	3.3753	54.2429	18.3086	6	6	Xu	REFSEQ hypothetical protein
VOG09037	2357	23.57	10	3.37236	54.2429	18.2927	7	7	XhXr	sp|P27189|TRAC4_ECOLX DNA primase TraC
VOG12088	2357	23.57	10	3.37236	54.2429	18.2927	2	2	XhXs	sp|P10928|BP10_BPT4 Baseplate wedge protein gp10
VOG00111	2356	23.56	10	3.37218	54.2429	18.2917	165	161	Xu	sp|P21290|ADPP_NPVAC Protein ADP-ribose pyrophosphatase ORF38
VOG12535	2352	23.52	10	3.37144	54.2429	18.2877	2	2	Xu	REFSEQ replication initiation protein
VOG00362	2351	23.51	10	3.37125	54.2429	18.2867	1431	875	XrXs	sp|O64219|TAP25_BPMD2 Tail assembly protein Gp25
VOG01502	2351	23.51	10	3.37125	54.2429	18.2867	6	6	Xu	REFSEQ head maturation protease
VOG00505	2351	23.51	10	3.37125	54.2429	18.2867	119	115	Xu	REFSEQ hypothetical protein
VOG25856	2341	23.41	10	3.3694	54.2429	18.2766	10	10	Xr	sp|Q4JAM0|DCD_SULAC dCTP deaminase
VOG15765	2337	23.37	10	3.36866	54.2429	18.2726	8	8	Xu	REFSEQ hypothetical protein
VOG04059	2336	23.36	10	3.36847	54.2429	18.2716	4	2	XhXpXrXs	sp|P27380|EXLYS_BPPRD Transglycosylase
VOG01561	2332	23.32	10	3.36773	54.2429	18.2675	9	9	Xu	sp|O64200|VG04_BPMD2 Gene 4 protein
VOG04087	2329	23.29	10	3.36717	54.2429	18.2645	12	12	Xh	sp|P0ABH9|CLPA_ECOLI ATP-dependent Clp protease ATP-binding subunit ClpA
VOG01377	2326	23.26	10	3.36661	54.2429	18.2615	134	123	XhXrXs	sp|Q76ZP7|RP132_VACCW DNA-directed RNA polymerase 133 kDa polypeptide
VOG05197	2322	23.22	10	3.36586	54.2429	18.2574	20	15	Xu	REFSEQ alpha-2;3-sialyltransferase
VOG02565	2319	23.19	10	3.3653	54.2429	18.2544	14	14	Xu	REFSEQ hypothetical protein
VOG02155	2318	23.18	10	3.36511	54.2429	18.2534	5	4	Xu	REFSEQ hypothetical protein
VOG02044	2316	23.16	10	3.36474	54.2429	18.2513	13	11	Xs	sp|Q5UQN7|CAPS3_MIMIV Probable capsid protein 3
VOG01711	2314	23.14	10	3.36436	54.2429	18.2493	7	7	Xu	REFSEQ head scaffolding protein
VOG01029	2313	23.13	10	3.36418	54.2429	18.2483	15	12	Xu	REFSEQ hypothetical protein
VOG04638	2312	23.12	10	3.36399	54.2429	18.2472	4	4	Xu	REFSEQ transcriptional regulator
VOG24310	2310	23.1	10	3.36361	54.2429	18.2452	2	2	Xh	sp|B3E339|Y523_TRIL1 UPF0758 protein Glov_0523
VOG00368	2308	23.08	10	3.36324	54.2429	18.2432	25	23	XpXs	sp|A0A219YHC0|DPOL1_BPK52 Depolymerase 1, capsule K30/K69-specific
VOG31056	2308	23.08	10	3.36324	54.2429	18.2432	4	4	Xu	REFSEQ endolysin
VOG00725	2303	23.03	10	3.36229	54.2429	18.2381	184	182	Xu	REFSEQ glycosyltransferase
VOG01602	2300	23	10	3.36173	54.2429	18.235	98	98	XhXpXrXs	sp|P68930|TUB11_BPPH2 Proximal tail tube connector protein
VOG00945	2300	23	10	3.36173	54.2429	18.235	134	132	XhXs	sp|A0A7H0DN63|PG091_MONPV Protein OPG091
VOG03713	2298	22.98	10	3.36135	54.2429	18.2329	59	59	Xu	REFSEQ ribonuclease
VOG00582	2282	22.82	10	3.35832	54.2429	18.2165	79	79	Xu	REFSEQ Holliday junction resolvase
VOG00682	2282	22.82	10	3.35832	54.2429	18.2165	51	47	Xh	sp|P29139|ISP_PAEPO Intracellular serine protease
VOG00444	2282	22.82	10	3.35832	54.2429	18.2165	307	306	Xu	REFSEQ neck protein
VOG00317	2281	22.81	10	3.35813	54.2429	18.2154	46	30	Xh	sp|Q5UQW4|YL373_MIMIV Uncharacterized glycosyltransferase L373
VOG09953	2277	22.77	10	3.35736	54.2429	18.2113	10	10	Xu	REFSEQ hypothetical protein
VOG05973	2273	22.73	10	3.3566	54.2429	18.2072	17	17	Xu	REFSEQ hypothetical protein
VOG00242	2270	22.7	10	3.35603	54.2429	18.2041	135	132	Xu	sp|O31968|YOMP_BACSU SPbeta prophage-derived uncharacterized protein YomP
VOG21718	2267	22.67	10	3.35545	54.2429	18.2009	9	9	Xu	REFSEQ hypothetical protein
VOG04034	2266	22.66	10	3.35526	54.2429	18.1999	399	399	XhXs	sp|P11112|COMPL_BPT4 Tail completion protein gp15
VOG01480	2265	22.65	10	3.35507	54.2429	18.1989	7	7	Xu	REFSEQ hypothetical protein
VOG01306	2262	22.62	10	3.35449	54.2429	18.1957	24	22	XhXp	sp|A0A7H0DN12|PG039_MONPV Interferon antagonist OPG039
VOG02086	2262	22.62	10	3.35449	54.2429	18.1957	16	13	Xh	sp|Q5UNZ1|YL733_MIMIV Uncharacterized ABC transporter ATP-binding protein/permease L733
VOG27195	2258	22.58	10	3.35372	54.2429	18.1916	2	2	Xu	REFSEQ tail fiber protein
VOG05248	2258	22.58	10	3.35372	54.2429	18.1916	29	29	Xu	sp|P45930|YQBN_BACSU Uncharacterized protein YqbN
VOG21166	2257	22.57	10	3.35353	54.2429	18.1905	2	2	Xu	REFSEQ hypothetical protein
VOG04895	2256	22.56	10	3.35334	54.2429	18.1895	100	100	XhXr	sp|P07541|PKG16_BPPZA DNA packaging protein
VOG05879	2251	22.51	10	3.35238	54.2429	18.1843	3	3	Xu	REFSEQ minor tail protein
VOG02263	2243	22.43	10	3.35083	54.2429	18.1759	48	44	Xu	REFSEQ putative DNA N6-adenine methyltransferase
VOG00797	2242	22.42	10	3.35064	54.2429	18.1748	117	117	Xu	REFSEQ holin
VOG31729	2240	22.4	10	3.35025	54.2429	18.1727	2	2	Xu	REFSEQ maturation protein
VOG07233	2236	22.36	10	3.34947	54.2429	18.1685	13	13	Xu	REFSEQ DNA pilot protein VP2
VOG03557	2236	22.36	10	3.34947	54.2429	18.1685	83	81	Xh	sp|P08711|VPB_BP186 Late control gene B protein
VOG01622	2234	22.34	10	3.34908	54.2429	18.1664	12	12	Xu	REFSEQ tape measure protein
VOG24930	2234	22.34	10	3.34908	54.2429	18.1664	2	2	XhXr	sp|Q6WI70|DPOL_BPKVM DNA-directed DNA polymerase
VOG25548	2233	22.33	10	3.34889	54.2429	18.1653	2	2	Xu	REFSEQ hypothetical protein
VOG08649	2230	22.3	10	3.3483	54.2429	18.1622	42	40	Xh	sp|O33952|UDG8_ECOLX UDP-glucose 6-dehydrogenase
VOG01617	2230	22.3	10	3.3483	54.2429	18.1622	98	98	Xu	sp|O31953|YONE_BACSU SPbeta prophage-derived uncharacterized protein YonE
VOG23053	2225	22.25	10	3.34733	54.2429	18.1569	6	6	Xu	REFSEQ endolysin
VOG01856	2222	22.22	10	3.34674	54.2429	18.1537	5	5	Xu	REFSEQ tail fiber protein
VOG26966	2220	22.2	10	3.34635	54.2429	18.1516	3	3	Xu	REFSEQ terminase large subunit
VOG03644	2216	22.16	10	3.34557	54.2429	18.1473	401	401	XhXr	sp|P04524|SIGML_BPT4 RNA polymerase sigma-like factor
VOG01797	2213	22.13	10	3.34498	54.2429	18.1442	36	36	Xu	REFSEQ hypothetical protein
VOG18527	2211	22.11	10	3.34459	54.2429	18.142	6	6	Xu	REFSEQ hypothetical protein
VOG13021	2209	22.09	10	3.3442	54.2429	18.1399	4	4	Xu	REFSEQ surface protein 26-residue repeat-containing protein
VOG03025	2208	22.08	10	3.344	54.2429	18.1388	6	5	Xu	REFSEQ YomR-like protein
VOG05374	2208	22.08	10	3.344	54.2429	18.1388	4	4	Xu	REFSEQ structural protein with Ig domain
VOG01152	2201	22.01	10	3.34262	54.2429	18.1313	9	9	Xs	sp|P03740|TFA_LAMBD Tail fiber assembly protein
VOG33980	2200	22	10	3.34242	54.2429	18.1303	2	2	Xu	REFSEQ tail fiber protein
VOG01333	2199	21.99	10	3.34223	54.2429	18.1292	126	126	Xu	REFSEQ tail fiber protein
VOG03720	2196	21.96	10	3.34163	54.2429	18.126	24	23	Xh	sp|Q7T6X6|GFAT_MIMIV Probable glutamine--fructose-6-phosphate aminotransferase [isomerizing]
VOG36075	2195	21.95	10	3.34143	54.2429	18.1249	4	4	Xu	REFSEQ hypothetical protein
VOG05450	2194	21.94	10	3.34124	54.2429	18.1238	23	23	Xu	REFSEQ hypothetical protein
VOG03559	2192	21.92	10	3.34084	54.2429	18.1217	217	217	Xu	REFSEQ head-tail connector protein
VOG04030	2190	21.9	10	3.34044	54.2429	18.1195	5	4	XrXs	sp|P09514|MCAPS_TYYVF Readthrough protein P3-RTD
VOG06083	2188	21.88	10	3.34005	54.2429	18.1174	4	4	Xu	REFSEQ hypothetical protein
VOG01998	2183	21.83	10	3.33905	54.2429	18.112	5	5	Xh	sp|Q58624|Y1227_METJA Putative glycyl-radical enzyme activating enzyme MJ1227
VOG00140	2182	21.82	10	3.33885	54.2429	18.1109	33	33	Xu	REFSEQ hypothetical protein
VOG00890	2179	21.79	10	3.33826	54.2429	18.1077	68	66	Xu	sp|P36870|YPE6_NPVLD Uncharacterized 33.9 kDa protein in PE 3'region
VOG01294	2177	21.77	10	3.33786	54.2429	18.1055	13	9	Xu	REFSEQ putative ankyrin repeat protein
VOG01718	2177	21.77	10	3.33786	54.2429	18.1055	67	65	Xu	REFSEQ hypothetical protein
VOG04135	2175	21.75	10	3.33746	54.2429	18.1034	21	20	XhXpXs	sp|Q04830|FIBER_BPK1F Tail spike protein
VOG02010	2173	21.73	10	3.33706	54.2429	18.1012	4	4	Xu	REFSEQ hypothetical protein
VOG02398	2171	21.71	10	3.33666	54.2429	18.099	4	4	Xu	REFSEQ tail fiber protein
VOG03566	2168	21.68	10	3.33606	54.2429	18.0958	4	4	XhXr	sp|P04415|DPOL_BPT4 DNA-directed DNA polymerase
VOG02515	2167	21.67	10	3.33586	54.2429	18.0947	5	5	Xu	REFSEQ tail fiber protein
VOG01391	2165	21.65	10	3.33546	54.2429	18.0925	8	8	XhXpXs	sp|P03744|FIB37_BPT4 Long-tail fiber protein gp37
VOG04562	2156	21.56	10	3.33365	54.2429	18.0827	40	40	Xu	REFSEQ peptidase HslV family
VOG01606	2143	21.43	10	3.33102	54.2429	18.0684	7	7	Xu	REFSEQ hypothetical protein
VOG13120	2138	21.38	10	3.33001	54.2429	18.0629	2	2	Xu	REFSEQ hypothetical protein
VOG12047	2133	21.33	10	3.32899	54.2429	18.0574	5	5	Xu	REFSEQ glycosylase
VOG24358	2129	21.29	10	3.32818	54.2429	18.053	15	15	XhXpXs	sp|P07538|GP13_BPPZA Morphogenesis protein 1
VOG02170	2128	21.28	10	3.32797	54.2429	18.0519	591	590	Xh	sp|P04382|DYR_BPT4 Dihydrofolate reductase
VOG02425	2127	21.27	10	3.32777	54.2429	18.0508	8	8	XhXpXs	sp|D1L2X0|DPOL1_BPK32 Depolymerase 1, capsule K3-specific
VOG05620	2123	21.23	10	3.32695	54.2429	18.0463	3	3	Xu	REFSEQ Hef-like homing endonuclease
VOG04702	2123	21.23	10	3.32695	54.2429	18.0463	190	180	Xu	REFSEQ major tail protein
VOG03320	2122	21.22	10	3.32675	54.2429	18.0452	5	4	Xu	REFSEQ hypothetical protein
VOG22397	2122	21.22	10	3.32675	54.2429	18.0452	6	2	Xu	REFSEQ hypothetical protein
VOG03905	2121	21.21	10	3.32654	54.2429	18.0441	6	6	Xu	REFSEQ hypothetical protein
VOG12703	2120	21.2	10	3.32634	54.2429	18.043	2	2	Xu	REFSEQ internal virion protein
VOG02404	2118	21.18	10	3.32593	54.2429	18.0408	78	78	Xs	sp|A0A385DT87|RING2_BPCA1 Ring protein 2
VOG00461	2117	21.17	10	3.32572	54.2429	18.0397	530	530	Xu	sp|O64201|VG05_BPMD2 Gene 5 protein
VOG00095	2113	21.13	10	3.3249	54.2429	18.0352	283	282	Xu	REFSEQ head closure Hc1
VOG00487	2111	21.11	10	3.32449	54.2429	18.033	388	386	XhXp	sp|P39504|SPAN1_BPT4 Spanin, inner membrane subunit
VOG02035	2110	21.1	10	3.32428	54.2429	18.0319	79	78	Xr	sp|Q27274|RO60_CAEEL RNA-binding protein RO60
VOG27264	2107	21.07	10	3.32366	54.2429	18.0285	2	2	Xu	REFSEQ receptor binding tail protein
VOG03637	2103	21.03	10	3.32284	54.2429	18.024	47	47	Xh	sp|P19891|ASNS_CRIGR Asparagine synthetase [glutamine-hydrolyzing]
VOG00421	2097	20.97	10	3.3216	54.2429	18.0173	69	66	Xh	sp|Q16774|KGUA_HUMAN Guanylate kinase
VOG01338	2094	20.94	10	3.32098	54.2429	18.0139	12	12	Xh	sp|B0RVK6|XANB_XANCB Xanthan biosynthesis protein XanB
VOG01451	2094	20.94	10	3.32098	54.2429	18.0139	7	7	Xu	REFSEQ hypothetical protein
VOG28083	2088	20.88	10	3.31973	54.2429	18.0072	39	39	Xu	REFSEQ tail protein
VOG04254	2080	20.8	10	3.31806	54.2429	17.9981	6	6	Xu	REFSEQ acetyltransferase
VOG19341	2079	20.79	10	3.31785	54.2429	17.997	2	2	Xu	REFSEQ head decoration
VOG06315	2078	20.78	10	3.31765	54.2429	17.9959	3	3	Xu	REFSEQ baseplate wedge subunit
VOG17844	2075	20.75	10	3.31702	54.2429	17.9925	16	16	Xu	REFSEQ glycosyltransferase
VOG02355	2067	20.67	10	3.31534	54.2429	17.9834	59	58	Xu	sp|P76512|YFDP_ECOLI Uncharacterized protein YfdP
VOG01178	2066	20.66	10	3.31513	54.2429	17.9822	26	26	Xu	REFSEQ hypothetical protein
VOG00693	2063	20.63	10	3.3145	54.2429	17.9788	105	105	Xh	sp|Q7N1I2|HICA1_PHOLL Probable mRNA interferase HicA 1
VOG03101	2062	20.62	10	3.31429	54.2429	17.9777	39	39	Xu	REFSEQ hypothetical protein
VOG04251	2062	20.62	10	3.31429	54.2429	17.9777	384	384	XhXs	sp|P13339|BP48_BPT4 Baseplate tail-tube junction protein gp48
VOG14699	2060	20.6	10	3.31387	54.2429	17.9754	20	20	Xu	REFSEQ hypothetical protein
VOG00248	2054	20.54	10	3.3126	54.2429	17.9685	233	233	Xu	sp|Q9P9T2|Y1581_XYLFA Uncharacterized protein XF_1581/XF_1686
VOG32492	2054	20.54	10	3.3126	54.2429	17.9685	4	4	Xu	REFSEQ hypothetical protein
VOG00995	2051	20.51	10	3.31197	54.2429	17.9651	129	129	Xu	REFSEQ hypothetical protein
VOG01682	2047	20.47	10	3.31112	54.2429	17.9605	8	8	Xu	REFSEQ tail fiber protein
VOG00798	2046	20.46	10	3.31091	54.2429	17.9593	17	17	Xh	sp|I6XEI5|LYS25_MYCTU Putative peptidoglycan hydrolase Rv2525c
VOG23199	2045	20.45	10	3.31069	54.2429	17.9582	116	116	Xu	REFSEQ exonuclease
VOG31141	2044	20.44	10	3.31048	54.2429	17.957	5	5	Xu	REFSEQ hypothetical protein
VOG37515	2044	20.44	10	3.31048	54.2429	17.957	20	20	Xu	REFSEQ transglycosylase
VOG05418	2043	20.43	10	3.31027	54.2429	17.9559	3	3	Xu	REFSEQ tail sheath
VOG01700	2042	20.42	10	3.31006	54.2429	17.9547	12	12	XhXpXs	sp|P13390|FIBL1_BPT5 Side tail fiber protein pb1
VOG01509	2040	20.4	10	3.30963	54.2429	17.9524	10	10	XhXr	sp|P09507|RDRP_TYYVF Protein P1-P2
VOG31412	2039	20.39	10	3.30942	54.2429	17.9512	62	62	Xu	REFSEQ hypothetical protein
VOG02090	2038	20.38	10	3.3092	54.2429	17.9501	18	18	Xu	REFSEQ hypothetical protein
VOG04105	2034	20.34	10	3.30835	54.2429	17.9455	17	17	Xu	REFSEQ thiamine biosynthesis protein
VOG01687	2027	20.27	10	3.30685	54.2429	17.9373	31	29	Xu	REFSEQ major tail protein
VOG03834	2025	20.25	10	3.30643	54.2429	17.935	11	11	Xh	sp|Q4A0G5|ISAA_STAS1 Probable transglycosylase IsaA
VOG00984	2024	20.24	10	3.30621	54.2429	17.9338	223	221	Xu	sp|P13314|Y06G_BPT4 Uncharacterized 10.2 kDa protein in regB-denV intergenic region
VOG01930	2019	20.19	10	3.30514	54.2429	17.928	5	5	Xu	REFSEQ baseplate wedge tail fiber protein connector
VOG19879	2017	20.17	10	3.30471	54.2429	17.9257	11	11	Xu	REFSEQ hypothetical protein
VOG03883	2016	20.16	10	3.30449	54.2429	17.9245	10	9	Xu	REFSEQ putative capsid protein
VOG01229	2016	20.16	10	3.30449	54.2429	17.9245	21	18	Xu	REFSEQ tail protein
VOG04526	2015	20.15	10	3.30428	54.2429	17.9233	62	62	Xu	REFSEQ virion structural protein
VOG36411	2012	20.12	10	3.30363	54.2429	17.9198	50	50	Xu	REFSEQ ASCH domain-containing protein
VOG07309	2008	20.08	10	3.30276	54.2429	17.9152	4	4	Xu	sp|Q3V4Q0|Y326B_ATV Uncharacterized protein ORF326b
VOG02850	2007	20.07	10	3.30255	54.2429	17.914	25	24	Xu	sp|A0A0H3CCP8|SOCA_CAUVN Antitoxin SocA
VOG02311	2006	20.06	10	3.30233	54.2429	17.9128	5	5	Xu	REFSEQ minor tail protein
VOG00283	2005	20.05	10	3.30211	54.2429	17.9116	80	76	Xu	REFSEQ hypothetical protein
VOG01658	2002	20.02	10	3.30146	54.2429	17.9081	35	34	Xu	REFSEQ lipase
VOG10015	2002	20.02	10	3.30146	54.2429	17.9081	12	12	Xu	REFSEQ serine acetyltransferase
VOG01136	1999	19.99	10	3.30081	54.2429	17.9046	32	32	Xu	REFSEQ cysteine dioxygenase
VOG00501	1997	19.97	10	3.30038	54.2429	17.9022	362	361	Xr	sp|P03693|TERS_BPT7 Terminase, small subunit gp18
VOG01791	1991	19.91	10	3.29907	54.2429	17.8951	8	7	Xu	REFSEQ hypothetical protein
VOG09671	1988	19.88	10	3.29842	54.2429	17.8916	2	2	Xu	REFSEQ capsid protein
VOG09207	1987	19.87	10	3.2982	54.2429	17.8904	2	2	Xu	REFSEQ hypothetical protein
VOG30143	1986	19.86	10	3.29798	54.2429	17.8892	2	2	Xu	REFSEQ maturation protein
VOG00383	1986	19.86	10	3.29798	54.2429	17.8892	15	15	Xu	REFSEQ ead/Ea22-like family protein
VOG36988	1983	19.83	10	3.29732	54.2429	17.8856	62	62	Xu	REFSEQ DNA polymerase
VOG23270	1982	19.82	10	3.2971	54.2429	17.8844	13	13	Xu	REFSEQ hypothetical protein
VOG00069	1979	19.79	10	3.29645	54.2429	17.8809	36	12	Xh	sp|Q9FN03|UVR8_ARATH Ultraviolet-B receptor UVR8
VOG35467	1978	19.78	10	3.29623	54.2429	17.8797	55	53	Xu	REFSEQ portal protein
VOG05862	1975	19.75	10	3.29557	54.2429	17.8761	47	47	Xu	REFSEQ virion structural protein
VOG04639	1974	19.74	10	3.29535	54.2429	17.8749	16	16	Xu	REFSEQ minor tail protein
VOG01474	1971	19.71	10	3.29469	54.2429	17.8713	58	51	Xu	REFSEQ hypothetical protein
VOG34451	1969	19.69	10	3.29425	54.2429	17.8689	5	5	Xu	REFSEQ peptidase
VOG14449	1968	19.68	10	3.29403	54.2429	17.8678	2	2	Xs	sp|Q38580|SCAF_BPSPP Capsid assembly scaffolding protein
VOG05831	1968	19.68	10	3.29403	54.2429	17.8678	5	5	Xu	REFSEQ tail spike protein
VOG32928	1968	19.68	10	3.29403	54.2429	17.8678	51	51	Xu	REFSEQ hypothetical protein
VOG26517	1960	19.6	10	3.29226	54.2429	17.8582	100	100	XhXr	sp|Q97FQ5|DNLJ2_CLOAB DNA ligase 2
VOG17470	1958	19.58	10	3.29181	54.2429	17.8558	12	12	Xu	REFSEQ exonuclease
VOG30644	1957	19.57	10	3.29159	54.2429	17.8545	3	3	Xh	sp|O32001|YOKF_BACSU SPbeta prophage-derived endonuclease YokF
VOG01126	1956	19.56	10	3.29137	54.2429	17.8533	23	23	Xu	REFSEQ tail fiber protein
VOG00742	1954	19.54	10	3.29092	54.2429	17.8509	9	8	Xu	REFSEQ tail protein
VOG00786	1954	19.54	10	3.29092	54.2429	17.8509	106	41	Xu	REFSEQ hypothetical protein
VOG01087	1950	19.5	10	3.29003	54.2429	17.8461	14	14	Xu	REFSEQ hypothetical protein
VOG05820	1948	19.48	10	3.28959	54.2429	17.8437	31	31	XhXpXrXs	sp|P26746|EXLYS_BPP22 Peptidoglycan hydrolase gp4
VOG36055	1946	19.46	10	3.28914	54.2429	17.8413	3	3	Xu	REFSEQ hypothetical protein
VOG02199	1944	19.44	10	3.2887	54.2429	17.8388	21	21	Xu	REFSEQ transcriptional regulator WhiB-like
VOG00692	1943	19.43	10	3.28847	54.2429	17.8376	12	12	XhXpXs	sp|P10930|FIB12_BPT4 Short tail fiber protein gp12
VOG05641	1942	19.42	10	3.28825	54.2429	17.8364	4	4	Xu	REFSEQ hypothetical protein
VOG20946	1940	19.4	10	3.2878	54.2429	17.834	28	28	Xu	REFSEQ hypothetical protein
VOG05701	1938	19.38	10	3.28735	54.2429	17.8316	4	4	Xu	REFSEQ DnaD-like helicase loader
VOG04215	1937	19.37	10	3.28713	54.2429	17.8303	21	20	Xu	REFSEQ transposase
VOG01409	1931	19.31	10	3.28578	54.2429	17.823	52	46	Xh	sp|Q7V558|SPEH_PROMM S-adenosylmethionine decarboxylase proenzyme
VOG04018	1922	19.22	10	3.28375	54.2429	17.812	76	76	Xu	REFSEQ hypothetical protein
VOG31531	1922	19.22	10	3.28375	54.2429	17.812	12	12	Xu	REFSEQ hypothetical protein
VOG02442	1921	19.21	10	3.28353	54.2429	17.8108	6	6	Xu	REFSEQ tail length tape measure protein
VOG05207	1921	19.21	10	3.28353	54.2429	17.8108	4	3	Xs	sp|P85991|IGLVP_BPSK9 Ig-like virion protein
VOG01283	1919	19.19	10	3.28307	54.2429	17.8084	7	7	Xu	REFSEQ tail fiber assembly
VOG04070	1916	19.16	10	3.2824	54.2429	17.8047	164	163	Xu	REFSEQ head maturation protease
VOG00760	1916	19.16	10	3.2824	54.2429	17.8047	370	366	Xh	sp|Q6FDK2|NAMPT_ACIAD Nicotinamide phosphoribosyltransferase
VOG04541	1915	19.15	10	3.28217	54.2429	17.8034	38	38	Xu	REFSEQ hypothetical protein
VOG04248	1913	19.13	10	3.28171	54.2429	17.801	4	4	Xu	REFSEQ major tail protein
VOG04907	1909	19.09	10	3.28081	54.2429	17.796	123	123	Xu	REFSEQ membrane protein
VOG05700	1908	19.08	10	3.28058	54.2429	17.7948	4	4	Xu	REFSEQ tail fiber protein
VOG34877	1908	19.08	10	3.28058	54.2429	17.7948	2	2	Xu	REFSEQ ERF family protein
VOG00199	1908	19.08	10	3.28058	54.2429	17.7948	108	101	Xh	sp|P55257|RMLA_YEREN Glucose-1-phosphate thymidylyltransferase
VOG16089	1907	19.07	10	3.28035	54.2429	17.7936	2	2	Xu	REFSEQ endolysin
VOG00194	1904	19.04	10	3.27967	54.2429	17.7899	228	227	XpXrXs	sp|P03724|GP14_BPT7 Internal virion protein gp14
VOG06835	1904	19.04	10	3.27967	54.2429	17.7899	5	3	Xu	REFSEQ hypothetical protein
VOG13551	1903	19.03	10	3.27944	54.2429	17.7886	12	12	Xh	sp|P73441|DEF_SYNY3 Peptide deformylase
VOG28557	1903	19.03	10	3.27944	54.2429	17.7886	390	390	Xr	sp|P04527|LOADS_BPT4 Sliding-clamp-loader small subunit
VOG00100	1903	19.03	10	3.27944	54.2429	17.7886	30	28	Xu	sp|Q5UPT6|YL245_MIMIV Uncharacterized HNH endonuclease L245
VOG05064	1902	19.02	10	3.27921	54.2429	17.7874	19	19	Xu	sp|Q6G7P1|MAZF_STAAS Endoribonuclease MazF
VOG00601	1901	19.01	10	3.27898	54.2429	17.7862	39	36	XhXp	sp|B8QIR1|ENLYS_BPSH5 Endolysin LysH5
VOG04846	1901	19.01	10	3.27898	54.2429	17.7862	3	3	Xu	REFSEQ hypothetical protein
VOG02562	1901	19.01	10	3.27898	54.2429	17.7862	8	8	Xu	REFSEQ hypothetical protein
VOG00807	1901	19.01	10	3.27898	54.2429	17.7862	100	100	XhXp	sp|O03978|HOLIN_BPDP1 Holin
VOG04295	1900	19	10	3.27875	54.2429	17.7849	18	17	Xu	REFSEQ ERCC4-type nuclease
VOG21281	1899	18.99	10	3.27852	54.2429	17.7837	33	33	Xu	REFSEQ hypothetical protein
VOG01021	1897	18.97	10	3.27807	54.2429	17.7812	131	77	Xu	REFSEQ hypothetical protein
VOG00612	1893	18.93	10	3.27715	54.2429	17.7762	86	86	Xu	REFSEQ Arc-like repressor
VOG02826	1891	18.91	10	3.27669	54.2429	17.7737	28	28	Xu	REFSEQ hypothetical protein
VOG00442	1889	18.89	10	3.27623	54.2429	17.7712	45	42	XhXr	sp|Q9F417|RECA_MYCCI Protein RecA (Fragment)
VOG00447	1887	18.87	10	3.27577	54.2429	17.7687	84	73	Xu	REFSEQ hypothetical protein
VOG01697	1886	18.86	10	3.27554	54.2429	17.7675	8	8	Xu	REFSEQ hypothetical protein
VOG19671	1886	18.86	10	3.27554	54.2429	17.7675	2	2	Xu	REFSEQ baseplate hub subunit and tail lysozyme
VOG02777	1886	18.86	10	3.27554	54.2429	17.7675	6	6	Xu	REFSEQ major tail protein
VOG00577	1885	18.85	10	3.27531	54.2429	17.7662	73	72	XhXr	sp|P09506|P1_TYYVF Protein P1
VOG29908	1884	18.84	10	3.27508	54.2429	17.765	5	5	Xu	REFSEQ hypothetical protein
VOG05063	1879	18.79	10	3.27393	54.2429	17.7587	16	16	Xu	REFSEQ ParB-like partition protein
VOG02103	1872	18.72	10	3.27231	54.2429	17.7499	125	119	Xu	sp|Q5UNY4|YL728_MIMIV Uncharacterized protein L728
VOG06011	1871	18.71	10	3.27207	54.2429	17.7487	28	28	Xu	REFSEQ hypothetical protein
VOG04074	1871	18.71	10	3.27207	54.2429	17.7487	5	5	Xh	sp|B1XLW1|Y2658_SYNP2 PKHD-type hydroxylase SYNPCC7002_A2658
VOG04789	1871	18.71	10	3.27207	54.2429	17.7487	80	45	Xu	REFSEQ hypothetical protein
VOG21088	1868	18.68	10	3.27138	54.2429	17.7449	11	11	Xu	REFSEQ hypothetical protein
VOG02227	1863	18.63	10	3.27021	54.2429	17.7386	84	78	Xs	sp|A0A385DVU6|CAPSD_BPCA1 Major capsid protein
VOG04556	1862	18.62	10	3.26998	54.2429	17.7373	13	13	Xu	REFSEQ hypothetical protein
VOG00520	1861	18.61	10	3.26975	54.2429	17.7361	454	453	XhXr	sp|P03690|VR2A_BPT4 Protein rIIA
VOG01616	1858	18.58	10	3.26905	54.2429	17.7323	9	9	Xu	REFSEQ head scaffolding protein
VOG00164	1856	18.56	10	3.26858	54.2429	17.7297	22	22	XhXr	sp|P03690|VR2A_BPT4 Protein rIIA
VOG03620	1855	18.55	10	3.26834	54.2429	17.7284	41	4	Xu	REFSEQ zinc finger C2H2-type protein
VOG00243	1854	18.54	10	3.26811	54.2429	17.7272	1405	603	XpXs	sp|P36278|CAPSD_TLCVA Capsid protein
VOG18197	1850	18.5	10	3.26717	54.2429	17.7221	5	5	Xu	REFSEQ hypothetical protein
VOG34866	1847	18.47	10	3.26647	54.2429	17.7183	4	4	Xu	REFSEQ tail fiber protein
VOG00019	1845	18.45	10	3.266	54.2429	17.7157	541	501	Xu	sp|Q6QGG9|D5_BPT5 Putative transcription factor D5
VOG00777	1844	18.44	10	3.26576	54.2429	17.7144	30	29	Xu	REFSEQ hypothetical protein
VOG06470	1842	18.42	10	3.26529	54.2429	17.7119	15	15	Xu	REFSEQ hypothetical protein
VOG02105	1842	18.42	10	3.26529	54.2429	17.7119	374	374	Xr	sp|P04537|UVSY_BPT4 Recombination protein uvsY
VOG05728	1840	18.4	10	3.26482	54.2429	17.7093	19	19	Xu	REFSEQ hypothetical protein
VOG00176	1839	18.39	10	3.26458	54.2429	17.708	223	214	Xu	sp|Q87CA2|Y1186_XYLFT Uncharacterized protein PD_1186
VOG00233	1836	18.36	10	3.26387	54.2429	17.7042	23	23	XhXr	sp|P03690|VR2A_BPT4 Protein rIIA
VOG03052	1822	18.22	10	3.26055	54.2429	17.6862	41	28	Xu	REFSEQ hypothetical protein
VOG02766	1822	18.22	10	3.26055	54.2429	17.6862	4	4	Xu	REFSEQ tail fiber protein
VOG08507	1822	18.22	10	3.26055	54.2429	17.6862	2	2	Xu	REFSEQ gp34
VOG26094	1817	18.17	10	3.25935	54.2429	17.6797	2	2	Xu	REFSEQ gp57
VOG01172	1813	18.13	10	3.2584	54.2429	17.6745	11	11	Xu	REFSEQ tail length tape measure protein
VOG00197	1811	18.11	10	3.25792	54.2429	17.6719	178	151	XhXs	sp|P0DOL5|PG072_VAR67 Probable FAD-linked sulfhydryl oxidase OPG072
VOG34605	1811	18.11	10	3.25792	54.2429	17.6719	2	2	Xh	sp|Q37979|AEPE_BPA50 L-alanyl-D-glutamate peptidase
VOG04226	1806	18.06	10	3.25672	54.2429	17.6654	408	405	XhXs	sp|P17172|BP27_BPT4 Baseplate central spike complex protein gp27
VOG36146	1804	18.04	10	3.25624	54.2429	17.6628	5	4	Xu	REFSEQ hypothetical protein
VOG05226	1800	18	10	3.25527	54.2429	17.6575	4	4	Xu	REFSEQ endolysin
VOG05960	1790	17.9	10	3.25285	54.2429	17.6444	78	78	Xs	sp|A0A385DT91|RING1_BPCA1 Ring protein 1
VOG34097	1790	17.9	10	3.25285	54.2429	17.6444	54	53	Xu	REFSEQ hypothetical protein
VOG02606	1789	17.89	10	3.25261	54.2429	17.6431	47	47	Xu	REFSEQ major tail protein
VOG01394	1782	17.82	10	3.25091	54.2429	17.6339	8	8	XhXp	sp|P04413|US03_HHV11 Serine/threonine-protein kinase US3
VOG02721	1782	17.82	10	3.25091	54.2429	17.6339	15	15	Xu	sp|Q03544|VEAA_BPP22 Eaa protein
VOG02038	1781	17.81	10	3.25066	54.2429	17.6325	69	67	XhXr	sp|A8H161|CCA_SHEPA Multifunctional CCA protein
VOG02798	1776	17.76	10	3.24944	54.2429	17.6259	98	98	Xu	REFSEQ hypothetical protein
VOG00790	1773	17.73	10	3.24871	54.2429	17.6219	33	33	Xs	sp|Q38581|DECO_BPSPP Decoration protein gp12
VOG08361	1771	17.71	10	3.24822	54.2429	17.6193	92	92	Xu	sp|P41467|AC66_NPVAC Protein Ac66
VOG04940	1771	17.71	10	3.24822	54.2429	17.6193	5	4	Xu	REFSEQ hypothetical protein
VOG30920	1769	17.69	10	3.24773	54.2429	17.6166	2	2	Xu	REFSEQ hypothetical protein
VOG18379	1766	17.66	10	3.24699	54.2429	17.6126	37	37	Xu	REFSEQ DnaJ-like chaperonin
VOG01830	1764	17.64	10	3.2465	54.2429	17.61	70	63	Xu	REFSEQ hypothetical protein
VOG02331	1760	17.6	10	3.24551	54.2429	17.6046	81	80	Xu	REFSEQ galactosyl transferase
VOG02743	1760	17.6	10	3.24551	54.2429	17.6046	5	5	Xu	REFSEQ HNH endonuclease
VOG00912	1759	17.59	10	3.24527	54.2429	17.6033	23	17	Xh	sp|Q58YV9|WBNK_ECOLX O-antigen biosynthesis glycosyltransferase WbnK
VOG03061	1757	17.57	10	3.24477	54.2429	17.6006	78	62	XhXr	sp|A5CC92|RPOC_ORITB DNA-directed RNA polymerase subunit beta'
VOG04354	1756	17.56	10	3.24452	54.2429	17.5992	16	15	Xh	sp|F4J0A8|P4H6_ARATH Probable prolyl 4-hydroxylase 6
VOG00733	1754	17.54	10	3.24403	54.2429	17.5966	316	315	Xs	sp|P39234|NEED5_BPT4 Baseplate puncturing device gp5.4
VOG28225	1751	17.51	10	3.24329	54.2429	17.5925	9	9	Xh	sp|Q9NJD8|GMPR_ONCVO GMP reductase
VOG01863	1750	17.5	10	3.24304	54.2429	17.5912	18	18	Xu	REFSEQ KilA-N domain-containing protein
VOG00884	1743	17.43	10	3.2413	54.2429	17.5817	134	110	Xh	sp|Q38167|DMP_BPT5 5'-deoxynucleotidase
VOG02786	1742	17.42	10	3.24105	54.2429	17.5804	7	7	Xu	REFSEQ hypothetical protein
VOG05147	1740	17.4	10	3.24055	54.2429	17.5777	23	23	Xu	REFSEQ hypothetical protein
VOG25604	1740	17.4	10	3.24055	54.2429	17.5777	91	91	Xu	REFSEQ coat protein
VOG02230	1739	17.39	10	3.2403	54.2429	17.5763	620	620	Xu	sp|O64214|VG20_BPMD2 Gene 20 protein
VOG00086	1734	17.34	10	3.23905	54.2429	17.5695	70	70	Xu	REFSEQ hypothetical protein
VOG01994	1733	17.33	10	3.2388	54.2429	17.5682	13	12	Xh	sp|Q5UQV3|YL371_MIMIV Putative ankyrin repeat protein L371
VOG03592	1729	17.29	10	3.23779	54.2429	17.5627	12	12	XhXr	sp|D0MYB4|EF3_PHYIT Elongation factor 3
VOG04375	1727	17.27	10	3.23729	54.2429	17.56	5	2	Xu	REFSEQ hypothetical protein
VOG33407	1726	17.26	10	3.23704	54.2429	17.5587	2	2	Xu	REFSEQ tail fiber protein
VOG00165	1724	17.24	10	3.23654	54.2429	17.5559	250	250	Xu	REFSEQ Rz-like spanin
VOG36465	1722	17.22	10	3.23603	54.2429	17.5532	8	8	Xu	REFSEQ RNA polymerase beta subunit
VOG24616	1722	17.22	10	3.23603	54.2429	17.5532	109	109	XhXrXs	sp|Q859P9|RPOLV_BPN4 Virion DNA-directed RNA polymerase
VOG13962	1719	17.19	10	3.23528	54.2429	17.5491	83	72	Xh	sp|Q5UQP2|YL446_MIMIV Uncharacterized protein L446
VOG02178	1719	17.19	10	3.23528	54.2429	17.5491	17	17	Xu	REFSEQ hypothetical protein
VOG04693	1718	17.18	10	3.23502	54.2429	17.5477	8	8	Xu	REFSEQ hypothetical protein
VOG00318	1718	17.18	10	3.23502	54.2429	17.5477	16	15	Xh	sp|Q641J8|RF12A_XENLA E3 ubiquitin-protein ligase RNF12-A
VOG03599	1718	17.18	10	3.23502	54.2429	17.5477	6	6	Xu	REFSEQ hypothetical protein
VOG00673	1716	17.16	10	3.23452	54.2429	17.545	468	466	XhXr	sp|P03691|VR2B_BPT4 Protein rIIB
VOG03591	1716	17.16	10	3.23452	54.2429	17.545	3	3	Xu	sp|P94389|YCGL_BACSU Uncharacterized protein YcgL
VOG04946	1715	17.15	10	3.23426	54.2429	17.5436	5	5	Xu	REFSEQ virion structural protein
VOG02996	1707	17.07	10	3.23223	54.2429	17.5326	121	121	XhXp	sp|P77237|ESSQ_ECOLI Prophage lysis protein S homolog EssQ
VOG05477	1700	17	10	3.23045	54.2429	17.5229	8	8	Xu	sp|Q3V4U3|Y529_ATV Uncharacterized protein ORF529
VOG05149	1699	16.99	10	3.23019	54.2429	17.5215	9	3	Xu	REFSEQ hypothetical protein
VOG01288	1695	16.95	10	3.22917	54.2429	17.516	9	9	Xs	sp|Q9G051|J_BPPHM DNA binding protein VP8
VOG04485	1695	16.95	10	3.22917	54.2429	17.516	37	36	Xh	sp|P37079|SORD_KLEPN Sorbitol-6-phosphate 2-dehydrogenase
VOG05042	1694	16.94	10	3.22891	54.2429	17.5146	47	47	Xu	REFSEQ hypothetical protein
VOG01552	1694	16.94	10	3.22891	54.2429	17.5146	85	83	Xu	REFSEQ hypothetical protein
VOG00388	1686	16.86	10	3.22686	54.2429	17.5034	23	23	Xu	REFSEQ hypothetical protein
VOG01297	1685	16.85	10	3.2266	54.2429	17.502	28	28	Xu	REFSEQ hypothetical protein
VOG04532	1685	16.85	10	3.2266	54.2429	17.502	16	10	Xr	sp|C4K832|CSRA_HAMD5 Translational regulator CsrA
VOG18358	1684	16.84	10	3.22634	54.2429	17.5006	2	2	Xu	REFSEQ tail fiber protein
VOG13721	1683	16.83	10	3.22608	54.2429	17.4992	8	8	Xs	sp|P18056|HOC_BPT4 Highly immunogenic outer capsid protein
VOG25386	1681	16.81	10	3.22557	54.2429	17.4964	29	29	Xu	REFSEQ hypothetical protein
VOG10597	1679	16.79	10	3.22505	54.2429	17.4936	10	10	Xu	REFSEQ hypothetical protein
VOG08667	1676	16.76	10	3.22427	54.2429	17.4894	2	2	Xu	REFSEQ hypothetical protein
VOG03755	1676	16.76	10	3.22427	54.2429	17.4894	13	13	XhXr	sp|P28859|DPOL_ICHVA DNA polymerase
VOG11426	1675	16.75	10	3.22401	54.2429	17.488	2	2	Xu	REFSEQ major head protein
VOG06610	1674	16.74	10	3.22376	54.2429	17.4866	3	3	Xu	REFSEQ tail spike protein
VOG02445	1674	16.74	10	3.22376	54.2429	17.4866	4	4	Xu	REFSEQ long tail fiber protein distal subunit
VOG15090	1670	16.7	10	3.22272	54.2429	17.481	4786	4142	XhXpXrXs	sp|P16009|NEEDL_BPT4 Pre-baseplate central spike protein Gp5
VOG04432	1665	16.65	10	3.22141	54.2429	17.4739	6	6	Xu	sp|Q5UR11|YL142_MIMIV Uncharacterized protein L142
VOG26123	1663	16.63	10	3.22089	54.2429	17.4711	5	5	Xu	REFSEQ hypothetical protein
VOG22891	1663	16.63	10	3.22089	54.2429	17.4711	41	41	Xr	sp|P03689|VRPP_LAMBD Replication protein P
VOG10186	1663	16.63	10	3.22089	54.2429	17.4711	2	2	Xu	REFSEQ PcfJ domain-containing protein
VOG02049	1661	16.61	10	3.22037	54.2429	17.4682	51	51	Xh	sp|P14358|ICP46_FRG3G Immediate-early protein ICP-46
VOG04255	1659	16.59	10	3.21985	54.2429	17.4654	47	46	Xu	REFSEQ cytidyltransferase
VOG04701	1656	16.56	10	3.21906	54.2429	17.4611	4	4	Xu	REFSEQ hypothetical protein
VOG02677	1655	16.55	10	3.2188	54.2429	17.4597	5	5	Xu	REFSEQ structural protein
VOG32181	1650	16.5	10	3.21748	54.2429	17.4526	7	7	Xu	REFSEQ DNA primase
VOG03901	1649	16.49	10	3.21722	54.2429	17.4511	9	9	Xu	REFSEQ glycosyltransferase
VOG05227	1646	16.46	10	3.21643	54.2429	17.4469	11	11	Xu	REFSEQ hypothetical protein
VOG02387	1645	16.45	10	3.21617	54.2429	17.4454	211	104	Xu	REFSEQ structural protein
VOG00230	1645	16.45	10	3.21617	54.2429	17.4454	38	38	Xu	REFSEQ hypothetical protein
VOG05140	1642	16.42	10	3.21537	54.2429	17.4411	3	3	Xu	REFSEQ RIIA lysis inhibitor
VOG02610	1640	16.4	10	3.21484	54.2429	17.4382	11	10	Xu	REFSEQ minor tail protein
VOG27891	1640	16.4	10	3.21484	54.2429	17.4382	61	61	Xu	REFSEQ peptidase
VOG15000	1638	16.38	10	3.21431	54.2429	17.4354	4	4	Xu	REFSEQ hypothetical protein
VOG04832	1636	16.36	10	3.21378	54.2429	17.4325	147	143	Xu	REFSEQ hypothetical protein
VOG00282	1632	16.32	10	3.21272	54.2429	17.4267	144	144	Xu	REFSEQ holin
VOG02941	1632	16.32	10	3.21272	54.2429	17.4267	5	5	Xu	REFSEQ homing endonuclease
VOG16356	1631	16.31	10	3.21245	54.2429	17.4253	3	3	Xu	REFSEQ ATP-dependent RNA helicase
VOG01701	1631	16.31	10	3.21245	54.2429	17.4253	102	102	Xr	sp|A6V2F6|RDGC_PSEA7 Recombination-associated protein RdgC
VOG19273	1628	16.28	10	3.21165	54.2429	17.4209	2	2	Xu	REFSEQ hypothetical protein
VOG04333	1628	16.28	10	3.21165	54.2429	17.4209	384	384	Xs	sp|Q9ZXI1|SCAF_BPAR1 Capsid assembly scaffolding protein
VOG02496	1628	16.28	10	3.21165	54.2429	17.4209	46	46	Xu	sp|G3FFN4|DATPH_BPVC8 dATP triphosphohydrolase
VOG04648	1625	16.25	10	3.21085	54.2429	17.4166	58	56	Xu	REFSEQ hypothetical protein
VOG02160	1624	16.24	10	3.21059	54.2429	17.4152	12	12	XhXp	sp|P0CAF6|VF364_ASFK5 ERCC4 domain-containing protein EP364R
VOG25506	1623	16.23	10	3.21032	54.2429	17.4137	11	11	Xu	REFSEQ D-alanyl-D-alanine carboxypeptidase
VOG07366	1622	16.22	10	3.21005	54.2429	17.4123	3	3	Xu	REFSEQ hypothetical protein
VOG01601	1622	16.22	10	3.21005	54.2429	17.4123	69	69	Xu	sp|O48429|REGQ_BPH19 Antitermination protein Q
VOG02538	1617	16.17	10	3.20871	54.2429	17.405	26	26	Xu	sp|O31954|YOND_BACSU SPbeta prophage-derived uncharacterized protein YonD
VOG28703	1617	16.17	10	3.20871	54.2429	17.405	15	15	Xu	REFSEQ hypothetical protein
VOG30996	1616	16.16	10	3.20844	54.2429	17.4035	173	168	Xu	REFSEQ hypothetical protein
VOG00246	1614	16.14	10	3.2079	54.2429	17.4006	151	134	Xu	sp|O10310|Y053_NPVOP Uncharacterized 17.0 kDa protein
VOG02944	1613	16.13	10	3.20763	54.2429	17.3991	38	38	Xr	sp|Q74LQ9|NTD_LACJO Nucleoside deoxyribosyltransferase
VOG03097	1611	16.11	10	3.2071	54.2429	17.3962	11	11	XhXs	sp|P79677|GP38_BPMU Putative sheath terminator protein
VOG01326	1605	16.05	10	3.20548	54.2429	17.3874	8	6	Xu	sp|Q196W7|VF019_IIV3 Putative MSV199 domain-containing protein 093L
VOG25154	1599	15.99	10	3.20385	54.2429	17.3786	5	5	Xu	REFSEQ hypothetical protein
VOG01542	1599	15.99	10	3.20385	54.2429	17.3786	30	21	Xh	sp|Q70IY1|TOBZ_STRSD nebramycin 5' synthase
VOG08064	1597	15.97	10	3.2033	54.2429	17.3757	4	4	Xh	sp|Q83WF2|MYCE_MICGR Mycinamicin VI 2''-O-methyltransferase
VOG00153	1596	15.96	10	3.20303	54.2429	17.3742	275	140	Xu	REFSEQ tail assembly chaperone
VOG02860	1594	15.94	10	3.20249	54.2429	17.3712	6	6	Xu	REFSEQ baseplate hub subunit and tail lysozyme
VOG03065	1593	15.93	10	3.20222	54.2429	17.3698	13	12	XhXpXrXs	sp|P79679|TUBE_BPMU Tail tube protein
VOG01683	1593	15.93	10	3.20222	54.2429	17.3698	13	12	Xu	REFSEQ excisionase
VOG04259	1591	15.91	10	3.20167	54.2429	17.3668	379	377	XhXs	sp|P16011|BP53_BPT4 Baseplate wedge protein gp53
VOG01904	1590	15.9	10	3.2014	54.2429	17.3653	14	14	Xu	REFSEQ hypothetical protein
VOG22551	1590	15.9	10	3.2014	54.2429	17.3653	12	12	Xu	REFSEQ amidase
VOG21480	1588	15.88	10	3.20085	54.2429	17.3623	49	49	Xu	REFSEQ hypothetical protein
VOG08194	1584	15.84	10	3.19976	54.2429	17.3564	2	2	Xu	REFSEQ maturation protein
VOG29642	1584	15.84	10	3.19976	54.2429	17.3564	3	3	Xu	REFSEQ gp156
VOG18693	1583	15.83	10	3.19948	54.2429	17.3549	392	391	Xr	sp|P04525|CLAMP_BPT4 Sliding clamp
VOG00703	1583	15.83	10	3.19948	54.2429	17.3549	95	95	Xu	REFSEQ head decoration
VOG37666	1583	15.83	10	3.19948	54.2429	17.3549	4	4	Xu	REFSEQ hypothetical protein
VOG04202	1580	15.8	10	3.19866	54.2429	17.3504	15	15	Xu	REFSEQ hypothetical protein
VOG03821	1580	15.8	10	3.19866	54.2429	17.3504	18	18	Xu	REFSEQ tail fiber protein
VOG01581	1579	15.79	10	3.19838	54.2429	17.349	79	77	Xu	REFSEQ anti-restriction protein
VOG37888	1578	15.78	10	3.19811	54.2429	17.3475	4	4	Xh	sp|P04152|UMUC_ECOLI Protein UmuC
VOG35954	1578	15.78	10	3.19811	54.2429	17.3475	11	11	Xh	sp|P28903|NRDD_ECOLI Anaerobic ribonucleoside-triphosphate reductase
VOG02630	1577	15.77	10	3.19783	54.2429	17.346	12	12	Xu	REFSEQ tail fiber protein
VOG37140	1576	15.76	10	3.19756	54.2429	17.3445	2	2	Xu	REFSEQ hypothetical protein
VOG33066	1575	15.75	10	3.19728	54.2429	17.343	3	3	Xu	REFSEQ portal protein
VOG05657	1573	15.73	10	3.19673	54.2429	17.34	6	3	Xu	REFSEQ hypothetical protein
VOG19700	1573	15.73	10	3.19673	54.2429	17.34	76	76	Xu	REFSEQ hypothetical protein
VOG35724	1571	15.71	10	3.19618	54.2429	17.337	3	3	Xu	REFSEQ tail sheath
VOG28305	1571	15.71	10	3.19618	54.2429	17.337	7	7	Xu	REFSEQ hypothetical protein
VOG16285	1570	15.7	10	3.1959	54.2429	17.3355	3	3	Xu	REFSEQ peptidase
VOG03641	1570	15.7	10	3.1959	54.2429	17.3355	27	27	Xu	sp|O31963|YOMU_BACSU SPbeta prophage-derived uncharacterized protein YomU
VOG06439	1568	15.68	10	3.19535	54.2429	17.3325	6	6	Xu	REFSEQ hypothetical protein
VOG15920	1566	15.66	10	3.19479	54.2429	17.3295	2	2	Xu	REFSEQ hypothetical protein
VOG02892	1562	15.62	10	3.19368	54.2429	17.3235	14	14	Xu	REFSEQ baseplate hub subunit and tail lysozyme
VOG02564	1560	15.6	10	3.19312	54.2429	17.3204	36	33	Xu	REFSEQ hypothetical protein
VOG36890	1558	15.58	10	3.19257	54.2429	17.3174	49	49	Xu	REFSEQ hypothetical protein
VOG10098	1555	15.55	10	3.19173	54.2429	17.3129	210	209	Xu	sp|Q91UM2|UNG_VACCA Uracil-DNA glycosylase
VOG10978	1554	15.54	10	3.19145	54.2429	17.3114	4	4	XhXrXs	sp|Q83034|POLG_RTSVA Genome polyprotein
VOG24287	1550	15.5	10	3.19033	54.2429	17.3053	5	5	Xu	REFSEQ hypothetical protein
VOG02568	1550	15.5	10	3.19033	54.2429	17.3053	6	6	Xu	REFSEQ replication initiation protein
VOG00867	1547	15.47	10	3.18949	54.2429	17.3007	11	10	Xu	REFSEQ hypothetical protein
VOG02416	1547	15.47	10	3.18949	54.2429	17.3007	22	22	Xu	REFSEQ hypothetical protein
VOG38051	1547	15.47	10	3.18949	54.2429	17.3007	2	2	Xu	REFSEQ hypothetical protein
VOG00315	1544	15.44	10	3.18865	54.2429	17.2962	119	72	Xu	sp|Q197F3|007R_IIV3 Uncharacterized protein 007R
VOG25505	1544	15.44	10	3.18865	54.2429	17.2962	78	77	Xh	sp|Q57981|PURA_METJA Adenylosuccinate synthetase
VOG04228	1544	15.44	10	3.18865	54.2429	17.2962	225	225	Xu	sp|Q05277|VG64_BPML5 Gene 64 protein
VOG27464	1543	15.43	10	3.18837	54.2429	17.2946	20	20	Xu	REFSEQ replicative DNA helicase
VOG30496	1543	15.43	10	3.18837	54.2429	17.2946	12	11	Xu	REFSEQ hypothetical protein
VOG00311	1537	15.37	10	3.18667	54.2429	17.2854	23	21	XhXp	sp|P0C775|PG021_VACC8 Host range factor p28
VOG00921	1534	15.34	10	3.18583	54.2429	17.2808	45	27	Xu	sp|Q1I0U1|VP11_MPRVN Uncharacterized protein VP11
VOG02289	1533	15.33	10	3.18554	54.2429	17.2793	35	33	Xu	REFSEQ hypothetical protein
VOG27942	1532	15.32	10	3.18526	54.2429	17.2778	66	66	Xu	REFSEQ hypothetical protein
VOG08173	1531	15.31	10	3.18498	54.2429	17.2762	379	378	Xr	sp|P17311|TERS_BPT4 Terminase, small subunit
VOG10969	1531	15.31	10	3.18498	54.2429	17.2762	2	2	Xu	REFSEQ integrase
VOG21353	1531	15.31	10	3.18498	54.2429	17.2762	2	2	Xh	sp|Q9SZR9|AB9G_ARATH ABC transporter G family member 9
VOG25485	1529	15.29	10	3.18441	54.2429	17.2732	8	8	Xu	REFSEQ head-tail adaptor
VOG04964	1528	15.28	10	3.18412	54.2429	17.2716	4	4	Xu	REFSEQ hypothetical protein
VOG05127	1528	15.28	10	3.18412	54.2429	17.2716	4	4	Xu	REFSEQ head decoration
VOG05172	1528	15.28	10	3.18412	54.2429	17.2716	8	8	Xu	REFSEQ short tail fiber protein
VOG04727	1526	15.26	10	3.18355	54.2429	17.2685	43	43	Xu	REFSEQ tail fiber protein
VOG12839	1523	15.23	10	3.1827	54.2429	17.2639	2	2	Xu	REFSEQ tail terminator
VOG11694	1522	15.22	10	3.18241	54.2429	17.2623	2	2	Xu	REFSEQ dATP / dGTP pyrophosphohydrolase
VOG01690	1521	15.21	10	3.18213	54.2429	17.2608	15	14	Xu	REFSEQ hypothetical protein
VOG04704	1520	15.2	10	3.18184	54.2429	17.2592	48	48	Xu	REFSEQ hypothetical protein
VOG00449	1516	15.16	10	3.1807	54.2429	17.253	91	88	XhXp	sp|Q3T4L9|HOLIN_BPPRD Holin
VOG02908	1512	15.12	10	3.17955	54.2429	17.2468	5	5	Xu	REFSEQ replication protein
VOG01425	1506	15.06	10	3.17782	54.2429	17.2374	139	139	Xu	REFSEQ hypothetical protein
VOG17900	1504	15.04	10	3.17725	54.2429	17.2343	2	2	Xu	REFSEQ putative peptidoglycan hydrolase
VOG23803	1503	15.03	10	3.17696	54.2429	17.2328	2	2	Xu	REFSEQ N-6 DNA methylase
VOG02133	1502	15.02	10	3.17667	54.2429	17.2312	28	27	Xu	REFSEQ hypothetical protein
VOG01260	1499	14.99	10	3.1758	54.2429	17.2265	34	34	XhXr	sp|Q8JVC2|RDRP_PCVC RNA-directed RNA polymerase
VOG31008	1498	14.98	10	3.17551	54.2429	17.2249	362	361	XpXs	sp|P15076|DNAPR_BPT4 Terminal DNA protecting protein
VOG13228	1496	14.96	10	3.17493	54.2429	17.2218	3	3	Xu	REFSEQ hypothetical protein
VOG21845	1496	14.96	10	3.17493	54.2429	17.2218	2	2	Xu	REFSEQ Cas4 family exonuclease
VOG17654	1496	14.96	10	3.17493	54.2429	17.2218	3	3	Xu	REFSEQ putative tail protein
VOG01165	1496	14.96	10	3.17493	54.2429	17.2218	31	31	Xu	REFSEQ hypothetical protein
VOG36922	1495	14.95	10	3.17464	54.2429	17.2202	2	2	Xu	REFSEQ major tail protein
VOG04575	1494	14.94	10	3.17435	54.2429	17.2186	3	3	Xu	REFSEQ scaffolding protein
VOG00689	1493	14.93	10	3.17406	54.2429	17.217	25	25	Xu	REFSEQ esterase/lipase
VOG07378	1492	14.92	10	3.17377	54.2429	17.2154	3	3	Xu	REFSEQ tail length tape measure protein
VOG04436	1491	14.91	10	3.17348	54.2429	17.2139	14	14	Xu	REFSEQ tail fiber protein
VOG28211	1488	14.88	10	3.1726	54.2429	17.2091	7	7	Xu	REFSEQ hypothetical protein
VOG01080	1487	14.87	10	3.17231	54.2429	17.2075	8	8	Xu	sp|P13329|MOBB_BPT4 Probable mobile endonuclease B
VOG00050	1486	14.86	10	3.17202	54.2429	17.206	76	48	Xu	REFSEQ hypothetical protein
VOG00515	1486	14.86	10	3.17202	54.2429	17.206	40	39	Xu	REFSEQ glycosyltransferase
VOG04607	1485	14.85	10	3.17173	54.2429	17.2044	8	8	Xu	REFSEQ hypothetical protein
VOG17429	1483	14.83	10	3.17114	54.2429	17.2012	2	2	Xu	REFSEQ ERF family protein
VOG18633	1479	14.79	10	3.16997	54.2429	17.1948	49	49	Xu	REFSEQ virion structural protein
VOG01291	1477	14.77	10	3.16938	54.2429	17.1916	10	9	Xh	sp|Q9J519|V216_FOWPN Putative ankyrin repeat protein FPV216
VOG01740	1477	14.77	10	3.16938	54.2429	17.1916	78	78	XhXr	sp|P20376|SSDNA_BPT5 Probable ssDNA-binding protein
VOG01748	1477	14.77	10	3.16938	54.2429	17.1916	33	33	Xu	REFSEQ transcriptional regulator
VOG03036	1476	14.76	10	3.16909	54.2429	17.19	18	18	Xu	REFSEQ DnaJ-like chaperonin
VOG04242	1471	14.71	10	3.16761	54.2429	17.1821	14	14	Xu	REFSEQ helicase
VOG30054	1470	14.7	10	3.16732	54.2429	17.1805	3	3	Xu	REFSEQ DNA translocase FtsK
VOG17695	1468	14.68	10	3.16673	54.2429	17.1772	5	5	Xu	REFSEQ virion structural protein
VOG00802	1468	14.68	10	3.16673	54.2429	17.1772	9	9	Xu	REFSEQ tail protein
VOG02488	1467	14.67	10	3.16643	54.2429	17.1756	13	12	Xu	REFSEQ pre-neck appendage protein
VOG02503	1467	14.67	10	3.16643	54.2429	17.1756	40	40	Xu	REFSEQ RNA-dependent RNA polymerase
VOG35137	1465	14.65	10	3.16584	54.2429	17.1724	2	2	Xu	REFSEQ tail fiber protein; host specificity
VOG02707	1465	14.65	10	3.16584	54.2429	17.1724	9	9	Xu	REFSEQ peptidase
VOG01120	1463	14.63	10	3.16524	54.2429	17.1692	15	15	XhXpXs	sp|Q9T1V0|S1_BPMU Tail fiber protein S
VOG00410	1463	14.63	10	3.16524	54.2429	17.1692	179	161	Xu	sp|Q9J5H2|V029_FOWPN Putative peptidyl-tRNA hydrolase
VOG01588	1462	14.62	10	3.16495	54.2429	17.1676	90	90	Xu	REFSEQ hypothetical protein
VOG28625	1462	14.62	10	3.16495	54.2429	17.1676	2	2	Xu	REFSEQ hypothetical protein
VOG05292	1461	14.61	10	3.16465	54.2429	17.166	27	27	Xu	REFSEQ hypothetical protein
VOG05094	1460	14.6	10	3.16435	54.2429	17.1644	5	5	Xu	REFSEQ DNA primase/polymerase
VOG03677	1460	14.6	10	3.16435	54.2429	17.1644	3	3	Xu	REFSEQ hypothetical protein
VOG12331	1460	14.6	10	3.16435	54.2429	17.1644	2	2	Xh	sp|Q99758|ABCA3_HUMAN Phospholipid-transporting ATPase ABCA3
VOG04546	1460	14.6	10	3.16435	54.2429	17.1644	52	52	Xu	REFSEQ hypothetical protein
VOG25443	1459	14.59	10	3.16406	54.2429	17.1628	49	49	Xu	REFSEQ hypothetical protein
VOG01558	1458	14.58	10	3.16376	54.2429	17.1611	264	261	Xu	sp|A0A0R4IWG9|GCNA_DANRE Germ cell nuclear acidic protein
VOG26093	1454	14.54	10	3.16256	54.2429	17.1547	18	18	Xu	REFSEQ head-tail adaptor
VOG13003	1450	14.5	10	3.16137	54.2429	17.1482	11	10	Xh	sp|Q55752|RLPA_SYNY3 Probable endolytic peptidoglycan transglycosylase RlpA
VOG00152	1449	14.49	10	3.16107	54.2429	17.1466	23	23	XpXs	sp|P0DTN7|DEPOL_BPKB1 Depolymerase, capsule K2-specific
VOG31513	1448	14.48	10	3.16077	54.2429	17.1449	2	2	Xu	REFSEQ clamp loader of DNA polymerase
VOG02757	1448	14.48	10	3.16077	54.2429	17.1449	7	7	Xu	REFSEQ hypothetical protein
VOG00300	1447	14.47	10	3.16047	54.2429	17.1433	17	17	Xu	REFSEQ tail spike protein
VOG35902	1446	14.46	10	3.16017	54.2429	17.1417	2	2	Xu	REFSEQ putative tail protein b
VOG01160	1441	14.41	10	3.15866	54.2429	17.1335	23	23	Xu	REFSEQ hypothetical protein
VOG00263	1440	14.4	10	3.15836	54.2429	17.1319	142	138	Xu	REFSEQ hypothetical protein
VOG05766	1440	14.4	10	3.15836	54.2429	17.1319	78	78	Xu	REFSEQ virion structural protein
VOG03613	1438	14.38	10	3.15776	54.2429	17.1286	93	90	Xu	REFSEQ hypothetical protein
VOG21378	1438	14.38	10	3.15776	54.2429	17.1286	2	2	Xu	REFSEQ hypothetical protein
VOG00858	1437	14.37	10	3.15746	54.2429	17.127	44	43	XpXrXs	sp|A0A385DV85|CARG1_BPCA1 Cargo protein 1
VOG29454	1437	14.37	10	3.15746	54.2429	17.127	31	31	Xu	REFSEQ protein with Ig domain
VOG02669	1435	14.35	10	3.15685	54.2429	17.1237	4	4	Xu	sp|G3XCY4|AMRZ_PSEAE Transcription factor AmrZ
VOG00063	1433	14.33	10	3.15625	54.2429	17.1204	111	111	Xu	REFSEQ Rz-like spanin
VOG01381	1431	14.31	10	3.15564	54.2429	17.1171	6	6	Xh	sp|P20703|UVSW_BPT4 ATP-dependent DNA helicase uvsW
VOG18009	1431	14.31	10	3.15564	54.2429	17.1171	60	60	Xu	REFSEQ hypothetical protein
VOG22967	1430	14.3	10	3.15534	54.2429	17.1155	2	2	Xu	REFSEQ dUTPase
VOG02925	1429	14.29	10	3.15503	54.2429	17.1138	7	7	Xu	REFSEQ DnaJ domain containing protein
VOG17116	1429	14.29	10	3.15503	54.2429	17.1138	4	4	Xu	REFSEQ endolysin
VOG04181	1427	14.27	10	3.15442	54.2429	17.1105	1032	777	Xu	sp|Q05241|VG32_BPML5 Gene 32 protein
VOG00304	1426	14.26	10	3.15412	54.2429	17.1089	16	9	Xu	REFSEQ virion structural protein
VOG02950	1425	14.25	10	3.15381	54.2429	17.1072	9	9	Xu	REFSEQ tail protein
VOG00458	1425	14.25	10	3.15381	54.2429	17.1072	57	57	Xu	REFSEQ nucleoside triphosphate pyrophosphohydrolase
VOG16033	1423	14.23	10	3.1532	54.2429	17.1039	2	2	Xu	REFSEQ hypothetical protein
VOG09303	1422	14.22	10	3.1529	54.2429	17.1022	2	2	Xu	REFSEQ hypothetical protein
VOG11055	1422	14.22	10	3.1529	54.2429	17.1022	42	42	Xu	REFSEQ hypothetical protein
VOG00712	1422	14.22	10	3.1529	54.2429	17.1022	35	24	Xu	REFSEQ hypothetical protein
VOG04522	1422	14.22	10	3.1529	54.2429	17.1022	3	3	Xu	REFSEQ helix-turn-helix DNA binding domain protein
VOG00892	1421	14.21	10	3.15259	54.2429	17.1006	166	162	Xu	sp|P42250|YCBR_BACSU Uncharacterized protein YcbR
VOG08542	1421	14.21	10	3.15259	54.2429	17.1006	5	5	Xu	REFSEQ portal protein
VOG11634	1418	14.18	10	3.15168	54.2429	17.0956	30	30	Xu	REFSEQ protease
VOG02128	1418	14.18	10	3.15168	54.2429	17.0956	12	10	Xu	sp|Q9KSW4|CSPD_VIBCH Cold shock-like protein CspD
VOG00560	1416	14.16	10	3.15106	54.2429	17.0923	25	23	Xu	REFSEQ virion structural protein
VOG24250	1415	14.15	10	3.15076	54.2429	17.0906	6	6	Xu	sp|A0A0H3G0N3|ASCHD_ZYMMA ASCH domain-containing ribonuclease
VOG35510	1415	14.15	10	3.15076	54.2429	17.0906	8	8	Xu	REFSEQ portal protein
VOG05008	1414	14.14	10	3.15045	54.2429	17.089	7	7	Xu	REFSEQ head scaffolding protein
VOG21623	1414	14.14	10	3.15045	54.2429	17.089	2	2	Xu	REFSEQ tail protein
VOG11439	1414	14.14	10	3.15045	54.2429	17.089	3	3	Xu	REFSEQ hypothetical protein
VOG32820	1413	14.13	10	3.15014	54.2429	17.0873	30	30	Xu	REFSEQ queuine tRNA-ribosyltransferase
VOG27816	1409	14.09	10	3.14891	54.2429	17.0806	19	19	Xu	REFSEQ FtsK/SpoIIIE-like protein
VOG02906	1406	14.06	10	3.14799	54.2429	17.0756	4	4	Xu	REFSEQ Avd protein of DGR
VOG05283	1405	14.05	10	3.14768	54.2429	17.0739	29	29	Xh	sp|P26748|VG08_BPP22 Scaffolding protein
VOG00334	1402	14.02	10	3.14675	54.2429	17.0689	30	20	Xu	REFSEQ minor coat protein
VOG04031	1398	13.98	10	3.14551	54.2429	17.0621	3	3	Xu	REFSEQ putative capsid protein
VOG01352	1398	13.98	10	3.14551	54.2429	17.0621	34	34	Xh	sp|Q5UPV7|YR277_MIMIV Uncharacterized protein R277
VOG16025	1398	13.98	10	3.14551	54.2429	17.0621	2	2	Xu	REFSEQ hypothetical protein
VOG00893	1397	13.97	10	3.1452	54.2429	17.0605	33	31	Xu	REFSEQ hydrolase
VOG04328	1397	13.97	10	3.1452	54.2429	17.0605	12	12	Xu	REFSEQ portal protein
VOG19702	1397	13.97	10	3.1452	54.2429	17.0605	292	292	XhXr	sp|Q973F3|KPRS_SULTO Ribose-phosphate pyrophosphokinase
VOG13776	1395	13.95	10	3.14457	54.2429	17.0571	6	6	Xu	REFSEQ Fibrinogen-like coiled coil protein
VOG01935	1394	13.94	10	3.14426	54.2429	17.0554	11	11	Xu	REFSEQ hypothetical protein
VOG01790	1394	13.94	10	3.14426	54.2429	17.0554	56	56	Xh	sp|A0KFE0|RIMK_AERHH Probable alpha-L-glutamate ligase
VOG02618	1393	13.93	10	3.14395	54.2429	17.0537	6	6	Xu	REFSEQ DNA methyltransferase
VOG21850	1393	13.93	10	3.14395	54.2429	17.0537	49	49	Xu	REFSEQ single strand annealing protein
VOG00397	1391	13.91	10	3.14333	54.2429	17.0503	130	129	Xu	REFSEQ hypothetical protein
VOG04451	1391	13.91	10	3.14333	54.2429	17.0503	18	18	Xu	REFSEQ hypothetical protein
VOG05830	1391	13.91	10	3.14333	54.2429	17.0503	24	20	Xu	sp|P51739|YO35_BPHC1 Uncharacterized 58.7 kDa protein in lys 3'region
VOG17533	1390	13.9	10	3.14301	54.2429	17.0486	45	45	Xu	sp|P0DW57|TAD1_BPPSB Thoeris anti-defense 1
VOG03697	1390	13.9	10	3.14301	54.2429	17.0486	130	130	Xu	REFSEQ hypothetical protein
VOG03034	1389	13.89	10	3.1427	54.2429	17.0469	20	20	Xu	REFSEQ DUF2577 domain-containing protein
VOG01402	1389	13.89	10	3.1427	54.2429	17.0469	6	5	Xu	REFSEQ hypothetical protein
VOG21164	1387	13.87	10	3.14208	54.2429	17.0435	2	2	Xu	REFSEQ tail fiber protein
VOG13872	1387	13.87	10	3.14208	54.2429	17.0435	4	4	Xu	REFSEQ hypothetical protein
VOG04801	1386	13.86	10	3.14176	54.2429	17.0418	6	5	Xu	REFSEQ hypothetical protein
VOG08976	1384	13.84	10	3.14114	54.2429	17.0384	75	75	Xu	REFSEQ hypothetical protein
VOG04848	1382	13.82	10	3.14051	54.2429	17.035	95	95	Xu	REFSEQ HNH endonuclease
VOG01629	1380	13.8	10	3.13988	54.2429	17.0316	10	8	Xu	REFSEQ tail spike protein
VOG37499	1377	13.77	10	3.13893	54.2429	17.0265	49	49	Xu	REFSEQ hypothetical protein
VOG26742	1376	13.76	10	3.13862	54.2429	17.0248	10	10	Xu	REFSEQ hypothetical protein
VOG00632	1376	13.76	10	3.13862	54.2429	17.0248	19	19	Xu	REFSEQ hypothetical protein
VOG24318	1376	13.76	10	3.13862	54.2429	17.0248	2	2	Xu	REFSEQ AAA ATPase
VOG00762	1375	13.75	10	3.1383	54.2429	17.0231	17	15	Xu	REFSEQ tail assembly chaperone
VOG00229	1375	13.75	10	3.1383	54.2429	17.0231	67	67	Xu	REFSEQ hypothetical protein
VOG09788	1374	13.74	10	3.13799	54.2429	17.0214	3	3	Xu	REFSEQ tail fiber protein
VOG00657	1373	13.73	10	3.13767	54.2429	17.0196	72	28	XhXpXr	sp|P0C6W3|R1AB_BCHK4 Replicase polyprotein 1ab
VOG02567	1373	13.73	10	3.13767	54.2429	17.0196	18	18	Xu	REFSEQ hypothetical protein
VOG01768	1370	13.7	10	3.13672	54.2429	17.0145	78	60	Xu	REFSEQ hypothetical protein
VOG05833	1368	13.68	10	3.13609	54.2429	17.011	3	3	Xu	REFSEQ hypothetical protein
VOG03831	1368	13.68	10	3.13609	54.2429	17.011	6	6	XhXrXs	sp|Q91PP5|POLG_RTSVT Genome polyprotein
VOG01279	1367	13.67	10	3.13577	54.2429	17.0093	27	25	Xu	REFSEQ tail protein
VOG03384	1367	13.67	10	3.13577	54.2429	17.0093	8	8	Xu	REFSEQ hypothetical protein
VOG11393	1367	13.67	10	3.13577	54.2429	17.0093	91	91	Xu	REFSEQ hypothetical protein
VOG01587	1365	13.65	10	3.13513	54.2429	17.0059	5	5	Xu	REFSEQ hypothetical protein
VOG21725	1365	13.65	10	3.13513	54.2429	17.0059	2	2	Xu	REFSEQ hypothetical protein
VOG07343	1364	13.64	10	3.13481	54.2429	17.0041	5	5	Xu	REFSEQ hypothetical protein
VOG04089	1364	13.64	10	3.13481	54.2429	17.0041	25	25	Xu	REFSEQ replication terminator
VOG34393	1363	13.63	10	3.1345	54.2429	17.0024	2	2	Xu	REFSEQ hypothetical protein
VOG34867	1361	13.61	10	3.13386	54.2429	16.999	6	6	Xu	REFSEQ virion structural protein
VOG20646	1360	13.6	10	3.13354	54.2429	16.9972	57	57	Xu	REFSEQ hypothetical protein
VOG03607	1359	13.59	10	3.13322	54.2429	16.9955	3	3	Xu	REFSEQ tail assembly protein
VOG00982	1359	13.59	10	3.13322	54.2429	16.9955	92	92	Xu	REFSEQ hypothetical protein
VOG00591	1357	13.57	10	3.13258	54.2429	16.992	72	72	Xu	REFSEQ DUF550 domain-containing protein
VOG04778	1357	13.57	10	3.13258	54.2429	16.992	250	168	Xu	REFSEQ portal protein
VOG07775	1349	13.49	10	3.13001	54.2429	16.9781	49	49	Xu	REFSEQ hypothetical protein
VOG25150	1347	13.47	10	3.12937	54.2429	16.9746	2	2	Xu	REFSEQ putative SNF2 DNA repair protein
VOG01676	1347	13.47	10	3.12937	54.2429	16.9746	16	16	Xu	REFSEQ tail protein
VOG03569	1347	13.47	10	3.12937	54.2429	16.9746	65	65	Xu	REFSEQ virion structural protein
VOG03881	1347	13.47	10	3.12937	54.2429	16.9746	3	3	XhXp	sp|A0A7H0DMZ9|PG023_MONPV Ankyrin repeat domain-containing protein OPG023
VOG08094	1346	13.46	10	3.12905	54.2429	16.9729	19	19	Xr	sp|C5D324|RECU_GEOSW Holliday junction resolvase RecU
VOG03023	1345	13.45	10	3.12872	54.2429	16.9711	6	2	Xu	REFSEQ hypothetical protein
VOG19395	1344	13.44	10	3.1284	54.2429	16.9693	25	25	Xu	sp|O31951|YONG_BACSU SPbeta prophage-derived uncharacterized protein YonG
VOG28880	1343	13.43	10	3.12808	54.2429	16.9676	3	3	Xu	REFSEQ tail length tape measure protein
VOG00690	1343	13.43	10	3.12808	54.2429	16.9676	45	45	Xu	REFSEQ minor tail protein
VOG01559	1341	13.41	10	3.12743	54.2429	16.9641	108	107	Xu	REFSEQ hypothetical protein
VOG04689	1339	13.39	10	3.12678	54.2429	16.9606	33	33	Xu	REFSEQ hypothetical protein
VOG04780	1339	13.39	10	3.12678	54.2429	16.9606	4	4	Xu	REFSEQ hypothetical protein
VOG01702	1338	13.38	10	3.12646	54.2429	16.9588	8	8	XhXp	sp|P62692|ENLYS_BPLC2 Endolysin
VOG10788	1338	13.38	10	3.12646	54.2429	16.9588	2	2	Xu	REFSEQ hypothetical protein
VOG00415	1336	13.36	10	3.12581	54.2429	16.9553	151	117	XhXrXs	sp|Q8QMV9|MCEL_CWPXB mRNA-capping enzyme catalytic subunit
VOG33947	1336	13.36	10	3.12581	54.2429	16.9553	2	2	Xu	REFSEQ DNA primase
VOG05054	1332	13.32	10	3.1245	54.2429	16.9482	3	3	Xu	REFSEQ distal tail protein Dit
VOG03693	1332	13.32	10	3.1245	54.2429	16.9482	3	3	Xu	REFSEQ hypothetical protein
VOG31031	1329	13.29	10	3.12352	54.2429	16.9429	30	30	Xu	REFSEQ hypothetical protein
VOG01399	1327	13.27	10	3.12287	54.2429	16.9394	24	24	XhXpXs	sp|Q9J7Z0|CAPSD_PAV Capsid protein alpha
VOG04762	1327	13.27	10	3.12287	54.2429	16.9394	210	210	Xu	sp|O64239|VG49_BPMD2 Gene 49 protein
VOG29776	1327	13.27	10	3.12287	54.2429	16.9394	36	36	Xu	sp|Q5UP24|YR259_MIMIV Uncharacterized protein R259
VOG01357	1326	13.26	10	3.12254	54.2429	16.9376	109	107	Xu	sp|P9WJ72|EXRBN_MYCTO 3'-5' exoribonuclease MT2234.1
VOG03145	1324	13.24	10	3.12189	54.2429	16.934	169	168	Xu	sp|P36549|YAF2_BACLI Uncharacterized 9.7 kDa protein in cwlL 5'region
VOG29558	1323	13.23	10	3.12156	54.2429	16.9322	18	18	Xu	REFSEQ hypothetical protein
VOG03716	1323	13.23	10	3.12156	54.2429	16.9322	369	369	Xr	sp|P69626|REGA_BPT6 Translation repressor protein
VOG07247	1323	13.23	10	3.12156	54.2429	16.9322	4	4	Xu	REFSEQ tail protein
VOG01857	1322	13.22	10	3.12123	54.2429	16.9305	11	11	Xu	sp|P76515|YFDS_ECOLI Uncharacterized protein YfdS
VOG01455	1322	13.22	10	3.12123	54.2429	16.9305	86	86	Xu	REFSEQ virion structural protein
VOG03879	1321	13.21	10	3.1209	54.2429	16.9287	362	360	Xu	sp|P13338|LTACT_BPT4 Late transcription coactivator
VOG29884	1320	13.2	10	3.12057	54.2429	16.9269	2	2	Xu	REFSEQ hypothetical protein
VOG11908	1320	13.2	10	3.12057	54.2429	16.9269	75	72	Xu	REFSEQ hypothetical protein
VOG15491	1320	13.2	10	3.12057	54.2429	16.9269	3	3	Xu	REFSEQ hypothetical protein
VOG00584	1319	13.19	10	3.12024	54.2429	16.9251	80	71	Xu	REFSEQ hypothetical protein
VOG18799	1319	13.19	10	3.12024	54.2429	16.9251	3	3	Xu	REFSEQ intein-containing split DNA polymerase precursor
VOG02241	1318	13.18	10	3.11992	54.2429	16.9233	812	803	Xu	sp|Q05235|VG28_BPML5 Minor tail protein Gp28
VOG05767	1314	13.14	10	3.1186	54.2429	16.9162	6	2	Xu	REFSEQ hypothetical protein
VOG21085	1314	13.14	10	3.1186	54.2429	16.9162	2	2	Xu	sp|O31966|YOMR_BACSU SPbeta prophage-derived uncharacterized protein YomR
VOG37369	1313	13.13	10	3.11826	54.2429	16.9144	2	2	Xu	REFSEQ DNA primase
VOG33688	1313	13.13	10	3.11826	54.2429	16.9144	3	3	Xu	REFSEQ DNA methyltransferase
VOG00808	1313	13.13	10	3.11826	54.2429	16.9144	104	73	Xu	REFSEQ ParB-like nuclease domain protein
VOG36472	1312	13.12	10	3.11793	54.2429	16.9126	2	2	Xu	REFSEQ hypothetical protein
VOG29566	1308	13.08	10	3.11661	54.2429	16.9054	11	11	Xu	REFSEQ hypothetical protein
VOG26684	1308	13.08	10	3.11661	54.2429	16.9054	19	19	Xu	REFSEQ DNA topoisomerase
VOG01703	1306	13.06	10	3.11594	54.2429	16.9018	37	32	Xu	REFSEQ major tail protein
VOG01810	1304	13.04	10	3.11528	54.2429	16.8982	9	9	Xu	REFSEQ hypothetical protein
VOG11941	1303	13.03	10	3.11494	54.2429	16.8964	168	168	Xu	REFSEQ major head protein
VOG10131	1302	13.02	10	3.11461	54.2429	16.8946	43	43	Xu	REFSEQ hypothetical protein
VOG14922	1297	12.97	10	3.11294	54.2429	16.8855	30	30	Xu	REFSEQ transcriptional regulator
VOG32437	1296	12.96	10	3.11261	54.2429	16.8837	14	14	Xu	REFSEQ hypothetical protein
VOG01713	1295	12.95	10	3.11227	54.2429	16.8819	8	8	Xu	REFSEQ HNH endonuclease
VOG01765	1295	12.95	10	3.11227	54.2429	16.8819	5	5	Xu	REFSEQ tail spike protein
VOG05221	1295	12.95	10	3.11227	54.2429	16.8819	4	4	Xu	REFSEQ transcriptional regulator WhiB-like
VOG04520	1295	12.95	10	3.11227	54.2429	16.8819	18	18	Xu	REFSEQ DUF2280 domain-containing protein
VOG04887	1295	12.95	10	3.11227	54.2429	16.8819	5	4	Xu	REFSEQ helix-turn-helix DNA-binding protein
VOG25278	1294	12.94	10	3.11193	54.2429	16.88	60	60	Xu	REFSEQ RNA polymerase beta subunit
VOG36788	1291	12.91	10	3.11093	54.2429	16.8746	2	2	Xu	REFSEQ hypothetical protein
VOG01387	1291	12.91	10	3.11093	54.2429	16.8746	5	5	XhXp	sp|A0A7H0DMZ7|PG021_MONPV Host range factor p28
VOG20955	1289	12.89	10	3.11025	54.2429	16.8709	8	8	Xu	REFSEQ hypothetical protein
VOG02165	1288	12.88	10	3.10992	54.2429	16.8691	12	12	Xu	sp|P44215|Y1489_HAEIN Uncharacterized protein HI_1489
VOG03551	1288	12.88	10	3.10992	54.2429	16.8691	144	144	XhXr	sp|P04893|TERS_BPP22 Terminase, small subunit
VOG06448	1286	12.86	10	3.10924	54.2429	16.8654	6	6	Xu	REFSEQ hypothetical protein
VOG15177	1285	12.85	10	3.1089	54.2429	16.8636	2	2	Xh	sp|Q9L9E7|NOVU_STRNV C-methyltransferase NovU
VOG37220	1284	12.84	10	3.10857	54.2429	16.8618	2	2	Xu	REFSEQ hypothetical protein
VOG31026	1284	12.84	10	3.10857	54.2429	16.8618	2	2	Xu	REFSEQ endolysin
VOG17754	1283	12.83	10	3.10823	54.2429	16.8599	49	49	Xu	REFSEQ hypothetical protein
VOG02731	1280	12.8	10	3.10721	54.2429	16.8544	50	49	Xu	REFSEQ hypothetical protein
VOG21792	1279	12.79	10	3.10687	54.2429	16.8526	6	6	Xu	REFSEQ ATPase
VOG31860	1279	12.79	10	3.10687	54.2429	16.8526	3	3	Xu	REFSEQ putative tail protein
VOG31582	1279	12.79	10	3.10687	54.2429	16.8526	3	3	Xu	REFSEQ DnaB-like replicative helicase
VOG02667	1278	12.78	10	3.10653	54.2429	16.8507	4	4	Xu	REFSEQ hypothetical protein
VOG30725	1278	12.78	10	3.10653	54.2429	16.8507	25	25	Xu	REFSEQ hypothetical protein
VOG01534	1278	12.78	10	3.10653	54.2429	16.8507	8	8	Xu	REFSEQ head scaffolding protein
VOG21126	1275	12.75	10	3.10551	54.2429	16.8452	5	5	Xu	REFSEQ ParB-like partition protein
VOG26580	1274	12.74	10	3.10517	54.2429	16.8433	2	2	Xu	REFSEQ hypothetical protein
VOG16171	1274	12.74	10	3.10517	54.2429	16.8433	3	3	Xu	REFSEQ site-specific DNA methyltransferase
VOG30757	1273	12.73	10	3.10483	54.2429	16.8415	15	15	Xu	REFSEQ UvsX-like recombinase
VOG04827	1273	12.73	10	3.10483	54.2429	16.8415	4	4	Xu	REFSEQ hypothetical protein
VOG36497	1272	12.72	10	3.10449	54.2429	16.8396	2	2	Xu	REFSEQ RNA-dependent RNA polymerase
VOG31494	1272	12.72	10	3.10449	54.2429	16.8396	2	2	Xu	REFSEQ tail fiber protein
VOG02224	1271	12.71	10	3.10415	54.2429	16.8378	5	4	Xu	REFSEQ tail protein
VOG03380	1270	12.7	10	3.1038	54.2429	16.8359	6	6	Xu	sp|P39241|MOBD_BPT4 Probable mobile endonuclease D
VOG00083	1270	12.7	10	3.1038	54.2429	16.8359	178	178	Xu	REFSEQ nucleotidyltransferase
VOG00294	1269	12.69	10	3.10346	54.2429	16.8341	16	15	XhXpXs	sp|Q9XJP3|FIBER_BPSFV Tail spike protein
VOG07394	1269	12.69	10	3.10346	54.2429	16.8341	2	2	Xu	sp|D3WAC2|ENDON_BPLP2 Probable HNH endonuclease
VOG29597	1267	12.67	10	3.10278	54.2429	16.8304	3	3	Xu	REFSEQ hypothetical protein
VOG11349	1267	12.67	10	3.10278	54.2429	16.8304	2	2	Xu	REFSEQ minor head protein
VOG16230	1266	12.66	10	3.10243	54.2429	16.8285	2	2	Xu	REFSEQ UDP-3-O-[3-hydroxy-myristory] glucosamine N-acyltransferase
VOG10509	1265	12.65	10	3.10209	54.2429	16.8266	5	5	Xu	sp|Q9XIP8|CDI_ARATH Protein CDI
VOG04732	1265	12.65	10	3.10209	54.2429	16.8266	19	19	Xu	REFSEQ hypothetical protein
VOG36948	1263	12.63	10	3.1014	54.2429	16.8229	2	2	Xu	REFSEQ HNH endonuclease
VOG36329	1262	12.62	10	3.10106	54.2429	16.821	136	136	Xu	REFSEQ hypothetical protein
VOG19890	1261	12.61	10	3.10072	54.2429	16.8192	11	11	Xu	REFSEQ hypothetical protein
VOG03365	1261	12.61	10	3.10072	54.2429	16.8192	5	5	Xu	REFSEQ hypothetical protein
VOG02628	1261	12.61	10	3.10072	54.2429	16.8192	17	17	Xu	REFSEQ hypothetical protein
VOG06570	1261	12.61	10	3.10072	54.2429	16.8192	3	3	Xu	REFSEQ tail fiber protein
VOG36439	1258	12.58	10	3.09968	54.2429	16.8136	2	2	Xu	REFSEQ maturation protein
VOG01088	1258	12.58	10	3.09968	54.2429	16.8136	13	13	Xu	REFSEQ tail fiber protein
VOG00654	1256	12.56	10	3.09899	54.2429	16.8098	649	645	XhXrXs	sp|Q8B0H5|L_VSIVS RNA-directed RNA polymerase L
VOG02651	1254	12.54	10	3.0983	54.2429	16.8061	5	5	Xu	REFSEQ virion structural protein
VOG11337	1254	12.54	10	3.0983	54.2429	16.8061	929	928	Xu	sp|Q05240|VG31_BPML5 Gene 31 protein
VOG00004	1252	12.52	10	3.0976	54.2429	16.8023	213	42	Xu	sp|Q91FD6|388R_IIV6 Putative MSV199 domain-containing protein 388R
VOG02548	1252	12.52	10	3.0976	54.2429	16.8023	43	43	Xu	REFSEQ lysin A
VOG06921	1251	12.51	10	3.09726	54.2429	16.8004	12	12	Xu	REFSEQ endonuclease
VOG01608	1251	12.51	10	3.09726	54.2429	16.8004	19	19	Xu	REFSEQ terminase small subunit
VOG14920	1251	12.51	10	3.09726	54.2429	16.8004	2	2	Xu	REFSEQ homing endonuclease
VOG06480	1251	12.51	10	3.09726	54.2429	16.8004	19	19	Xu	REFSEQ hypothetical protein
VOG09210	1248	12.48	10	3.09621	54.2429	16.7948	11	11	Xu	REFSEQ baseplate wedge subunit
VOG33446	1247	12.47	10	3.09587	54.2429	16.7929	3	3	Xu	REFSEQ major head protein
VOG16267	1244	12.44	10	3.09482	54.2429	16.7872	18	18	Xu	REFSEQ hypothetical protein
VOG30296	1242	12.42	10	3.09412	54.2429	16.7834	35	35	Xu	REFSEQ tail fiber protein
VOG17480	1242	12.42	10	3.09412	54.2429	16.7834	3	3	Xu	REFSEQ baseplate hub
VOG00700	1240	12.4	10	3.09342	54.2429	16.7796	412	310	Xu	REFSEQ hypothetical protein
VOG00206	1240	12.4	10	3.09342	54.2429	16.7796	64	33	Xh	sp|Q6GZV6|019R_FRG3G Putative serine/threonine-protein kinase 019R
VOG20204	1239	12.39	10	3.09307	54.2429	16.7777	13	13	Xu	REFSEQ hypothetical protein
VOG05867	1238	12.38	10	3.09272	54.2429	16.7758	16	16	Xu	REFSEQ hypothetical protein
VOG06611	1236	12.36	10	3.09202	54.2429	16.772	3	3	Xu	REFSEQ tail protein
VOG18499	1236	12.36	10	3.09202	54.2429	16.772	4	4	Xu	REFSEQ hypothetical protein
VOG02085	1235	12.35	10	3.09167	54.2429	16.7701	42	32	Xu	sp|B0KTG8|TRI1_PSEPG ADP-ribosylarginine hydrolase Tri1
VOG00328	1235	12.35	10	3.09167	54.2429	16.7701	126	107	Xr	sp|Q84513|PCNA1_PBCV1 Probable DNA polymerase sliding clamp 1
VOG17362	1235	12.35	10	3.09167	54.2429	16.7701	4	4	Xu	REFSEQ virion structural protein
VOG00043	1234	12.34	10	3.09132	54.2429	16.7682	191	165	Xu	REFSEQ hypothetical protein
VOG32144	1233	12.33	10	3.09096	54.2429	16.7663	5	5	Xu	REFSEQ minor tail protein
VOG32501	1233	12.33	10	3.09096	54.2429	16.7663	2	2	Xu	REFSEQ endolysin
VOG14400	1229	12.29	10	3.08955	54.2429	16.7586	2	2	Xu	REFSEQ hypothetical protein
VOG06509	1229	12.29	10	3.08955	54.2429	16.7586	15	13	Xu	REFSEQ tail appendage
VOG03031	1228	12.28	10	3.0892	54.2429	16.7567	14	14	Xu	sp|P44186|Y1414_HAEIN Uncharacterized protein HI_1414
VOG23403	1223	12.23	10	3.08743	54.2429	16.7471	2	2	Xu	REFSEQ DNA methyltransferase
VOG06287	1223	12.23	10	3.08743	54.2429	16.7471	3	3	Xu	REFSEQ Holliday junction resolvase
VOG01695	1222	12.22	10	3.08707	54.2429	16.7452	59	59	Xu	REFSEQ hypothetical protein
VOG01440	1222	12.22	10	3.08707	54.2429	16.7452	115	107	XhXp	sp|P03705|HOLIN_LAMBD Antiholin
VOG19500	1221	12.21	10	3.08672	54.2429	16.7432	48	48	Xu	REFSEQ hypothetical protein
VOG33060	1220	12.2	10	3.08636	54.2429	16.7413	2	2	Xu	REFSEQ EndoU domain-containing protein
VOG18939	1219	12.19	10	3.086	54.2429	16.7394	2	2	Xu	REFSEQ endolysin
VOG04715	1216	12.16	10	3.08493	54.2429	16.7336	77	76	Xu	REFSEQ hypothetical protein
VOG02411	1216	12.16	10	3.08493	54.2429	16.7336	7	4	Xu	REFSEQ radical SAM domain-containing protein
VOG06893	1215	12.15	10	3.08458	54.2429	16.7316	5	5	Xu	REFSEQ hypothetical protein
VOG32921	1214	12.14	10	3.08422	54.2429	16.7297	2	2	Xu	REFSEQ hypothetical protein
VOG09922	1213	12.13	10	3.08386	54.2429	16.7278	2	2	Xu	REFSEQ tail fiber protein
VOG21808	1213	12.13	10	3.08386	54.2429	16.7278	20	20	Xu	sp|O34558|YOPR_BACSU SPbeta prophage-derived uncharacterized protein YopR
VOG22899	1213	12.13	10	3.08386	54.2429	16.7278	47	47	Xu	REFSEQ holin
VOG02477	1213	12.13	10	3.08386	54.2429	16.7278	127	79	Xu	REFSEQ tail fiber protein
VOG05935	1212	12.12	10	3.0835	54.2429	16.7258	85	85	XhXp	sp|F8WQ30|HMUDK_BPS10 5-hmdU DNA kinase
VOG02088	1212	12.12	10	3.0835	54.2429	16.7258	17	17	Xh	sp|A4XIX0|HSLU_CALS8 ATP-dependent protease ATPase subunit HslU
VOG19136	1212	12.12	10	3.0835	54.2429	16.7258	5	5	Xu	REFSEQ hypothetical protein
VOG30681	1211	12.11	10	3.08314	54.2429	16.7239	4	4	Xu	REFSEQ tail protein
VOG25550	1210	12.1	10	3.08279	54.2429	16.7219	2	2	Xu	REFSEQ tail fiber protein
VOG04227	1210	12.1	10	3.08279	54.2429	16.7219	19	19	Xu	REFSEQ terminase small subunit
VOG04552	1208	12.08	10	3.08207	54.2429	16.718	23	23	Xu	REFSEQ tail assembly protein
VOG23589	1207	12.07	10	3.08171	54.2429	16.7161	3	3	Xu	REFSEQ nucleotidyltransferase
VOG01604	1204	12.04	10	3.08063	54.2429	16.7102	65	35	Xu	REFSEQ hypothetical protein
VOG06102	1204	12.04	10	3.08063	54.2429	16.7102	6	6	Xs	sp|B4YNG0|CAPSD_SPTNK Putative capsid protein V20
VOG22087	1204	12.04	10	3.08063	54.2429	16.7102	167	167	Xu	REFSEQ head-tail adaptor
VOG33204	1203	12.03	10	3.08027	54.2429	16.7083	54	54	Xu	REFSEQ peptidoglycan-associated protein-like protein
VOG29873	1202	12.02	10	3.0799	54.2429	16.7063	13	13	Xu	REFSEQ virion structural protein
VOG05525	1201	12.01	10	3.07954	54.2429	16.7043	78	78	Xu	REFSEQ head protein
VOG33725	1200	12	10	3.07918	54.2429	16.7024	10	10	Xu	REFSEQ hypothetical protein
VOG04599	1200	12	10	3.07918	54.2429	16.7024	8	4	Xu	REFSEQ major tail protein
VOG01251	1198	11.98	10	3.07846	54.2429	16.6984	21	11	Xu	sp|P18305|443R_IIV6 Uncharacterized protein 443R
VOG02693	1197	11.97	10	3.07809	54.2429	16.6965	168	168	Xu	REFSEQ hypothetical protein
VOG36390	1197	11.97	10	3.07809	54.2429	16.6965	4	4	Xu	REFSEQ hypothetical protein
VOG19606	1193	11.93	10	3.07664	54.2429	16.6886	2	2	Xu	REFSEQ hypothetical protein
VOG16562	1192	11.92	10	3.07628	54.2429	16.6866	2	2	Xu	REFSEQ bifunctional heptose 7-phosphate kinase/heptose 1-phosphate adenyltransferase
VOG02381	1192	11.92	10	3.07628	54.2429	16.6866	28	28	Xu	REFSEQ hypothetical protein
VOG02436	1192	11.92	10	3.07628	54.2429	16.6866	273	143	Xu	REFSEQ hypothetical protein
VOG03970	1191	11.91	10	3.07591	54.2429	16.6846	4	4	Xu	REFSEQ hypothetical protein
VOG05185	1191	11.91	10	3.07591	54.2429	16.6846	7	7	Xu	REFSEQ HNH endonuclease
VOG26789	1189	11.89	10	3.07518	54.2429	16.6807	2	2	Xu	REFSEQ hypothetical protein
VOG21688	1188	11.88	10	3.07482	54.2429	16.6787	5	5	Xu	REFSEQ baseplate wedge subunit
VOG32770	1186	11.86	10	3.07408	54.2429	16.6747	3	3	Xu	REFSEQ hypothetical protein
VOG03735	1186	11.86	10	3.07408	54.2429	16.6747	70	70	Xu	REFSEQ hypothetical protein
VOG02745	1186	11.86	10	3.07408	54.2429	16.6747	42	40	Xh	sp|Q46636|AMSF_ERWAM Amylovoran biosynthesis protein AmsF
VOG01600	1185	11.85	10	3.07372	54.2429	16.6727	168	168	Xh	sp|O34506|YNGL_BACSU UPF0713 protein YngL
VOG07075	1184	11.84	10	3.07335	54.2429	16.6708	8	4	Xu	REFSEQ hypothetical protein
VOG04314	1184	11.84	10	3.07335	54.2429	16.6708	76	76	Xu	REFSEQ hypothetical protein
VOG01804	1184	11.84	10	3.07335	54.2429	16.6708	112	112	Xh	sp|Q58909|Y1514_METJA Putative gamma-glutamylcyclotransferase MJ1514
VOG03129	1182	11.82	10	3.07262	54.2429	16.6668	132	131	Xu	REFSEQ hypothetical protein
VOG01392	1181	11.81	10	3.07225	54.2429	16.6648	18	17	Xu	sp|O31966|YOMR_BACSU SPbeta prophage-derived uncharacterized protein YomR
VOG31323	1181	11.81	10	3.07225	54.2429	16.6648	168	168	Xu	REFSEQ major tail protein
VOG00033	1178	11.78	10	3.07115	54.2429	16.6588	219	35	Xu	REFSEQ virion structural protein
VOG02692	1176	11.76	10	3.07041	54.2429	16.6548	28	28	Xu	REFSEQ coat protein
VOG03176	1174	11.74	10	3.06967	54.2429	16.6508	33	33	XhXs	sp|O64324|FII_BPN15 Head-tail joining protein
VOG38163	1172	11.72	10	3.06893	54.2429	16.6468	2	2	Xu	REFSEQ hypothetical protein
VOG05360	1170	11.7	10	3.06819	54.2429	16.6427	28	28	Xu	REFSEQ head maturation protease
VOG02278	1170	11.7	10	3.06819	54.2429	16.6427	13	8	Xu	sp|O55757|159L_IIV6 Uncharacterized protein 159L
VOG26165	1169	11.69	10	3.06781	54.2429	16.6407	4	4	XhXpXs	sp|Q775D6|FIBD_BPBPP Tail fiber receptor-binding protein
VOG00562	1166	11.66	10	3.0667	54.2429	16.6347	15	13	Xu	REFSEQ tail fiber protein
VOG23584	1166	11.66	10	3.0667	54.2429	16.6347	61	60	Xu	REFSEQ Rz-like spanin
VOG00764	1166	11.66	10	3.0667	54.2429	16.6347	22	22	Xu	REFSEQ hypothetical protein
VOG08774	1165	11.65	10	3.06633	54.2429	16.6326	8	8	Xu	REFSEQ head maturation protease
VOG34615	1164	11.64	10	3.06595	54.2429	16.6306	5	5	Xu	REFSEQ tail fiber protein
VOG11457	1163	11.63	10	3.06558	54.2429	16.6286	2	2	Xu	REFSEQ transcriptional regulator
VOG02052	1162	11.62	10	3.06521	54.2429	16.6266	154	122	Xu	REFSEQ hypothetical protein
VOG01412	1162	11.62	10	3.06521	54.2429	16.6266	143	143	Xu	REFSEQ single strand DNA binding protein
VOG05097	1161	11.61	10	3.06483	54.2429	16.6245	6	6	Xu	REFSEQ putative transferase
VOG03542	1161	11.61	10	3.06483	54.2429	16.6245	11	5	Xu	REFSEQ Ankyrin repeat domain containing protein
VOG00860	1160	11.6	10	3.06446	54.2429	16.6225	30	30	Xu	REFSEQ tail protein
VOG23191	1159	11.59	10	3.06408	54.2429	16.6205	76	76	Xu	REFSEQ hypothetical protein
VOG00270	1156	11.56	10	3.06296	54.2429	16.6144	128	123	Xu	sp|Q06425|YO83_BPP2 Uncharacterized 10.2 kDa protein in GpA 5'region
VOG22377	1156	11.56	10	3.06296	54.2429	16.6144	2	2	Xu	REFSEQ hypothetical protein
VOG10744	1156	11.56	10	3.06296	54.2429	16.6144	2	2	Xu	REFSEQ hypothetical protein
VOG03355	1155	11.55	10	3.06258	54.2429	16.6123	102	100	XhXpXrXs	sp|Q6QGE7|TMP_BPT5 Tape measure protein pb2 precursor
VOG02390	1155	11.55	10	3.06258	54.2429	16.6123	4	4	Xu	REFSEQ hypothetical protein
VOG11884	1154	11.54	10	3.06221	54.2429	16.6103	2	2	Xu	REFSEQ enoyl-CoA hydratase/carnithine racemase-like
VOG04475	1152	11.52	10	3.06145	54.2429	16.6062	55	54	Xu	REFSEQ hypothetical protein
VOG00719	1152	11.52	10	3.06145	54.2429	16.6062	72	72	Xu	REFSEQ transcriptional regulator
VOG35358	1151	11.51	10	3.06108	54.2429	16.6042	4	4	Xu	REFSEQ glycosyltransferase
VOG05893	1151	11.51	10	3.06108	54.2429	16.6042	25	24	Xu	REFSEQ DUF2513 domain-containing protein
VOG03200	1150	11.5	10	3.0607	54.2429	16.6021	56	56	Xu	REFSEQ hypothetical protein
VOG00806	1150	11.5	10	3.0607	54.2429	16.6021	86	85	Xu	sp|P37135|YAF1_BACLI Uncharacterized 11.0 kDa protein in cwlL 5'region
VOG05005	1149	11.49	10	3.06032	54.2429	16.6001	15	15	Xu	sp|P13870|REGQ_BP82 Antitermination protein Q
VOG02802	1149	11.49	10	3.06032	54.2429	16.6001	260	260	Xu	sp|Q01434|Y00D_BPT4 Uncharacterized 5.1 kDa protein in Gp39-comCA intergenic region
VOG05007	1146	11.46	10	3.05918	54.2429	16.5939	21	20	Xu	REFSEQ pectin lyase fold domain-containing protein
VOG02094	1145	11.45	10	3.05881	54.2429	16.5919	164	153	Xh	sp|P0DOT5|VLTF3_VAR67 Viral late gene transcription factor 3
VOG22444	1144	11.44	10	3.05843	54.2429	16.5898	37	37	Xr	sp|B7IR00|UVSE_BACC2 UV DNA damage endonuclease
VOG13305	1144	11.44	10	3.05843	54.2429	16.5898	159	154	Xu	sp|Q05298|VG82_BPML5 Gene 82 protein
VOG14431	1143	11.43	10	3.05805	54.2429	16.5877	3	3	Xu	REFSEQ glycosyltransferase
VOG35007	1143	11.43	10	3.05805	54.2429	16.5877	7	7	Xu	REFSEQ tail fiber protein
VOG03290	1143	11.43	10	3.05805	54.2429	16.5877	5	5	Xs	sp|B4YNF9|V19_SPTNK Structural protein V19
VOG03722	1141	11.41	10	3.05729	54.2429	16.5836	4	4	Xu	REFSEQ aerobic NDP reductase, small subunit
VOG19446	1141	11.41	10	3.05729	54.2429	16.5836	60	60	Xu	REFSEQ hypothetical protein
VOG00909	1139	11.39	10	3.05652	54.2429	16.5795	71	60	Xu	sp|Q5UQD6|YR465_MIMIV Uncharacterized protein R465
VOG02973	1138	11.38	10	3.05614	54.2429	16.5774	15	15	Xu	REFSEQ virion structural protein
VOG00604	1137	11.37	10	3.05576	54.2429	16.5753	36	35	Xu	REFSEQ minor tail protein
VOG18297	1135	11.35	10	3.055	54.2429	16.5712	3	3	Xu	REFSEQ virion structural protein
VOG02042	1135	11.35	10	3.055	54.2429	16.5712	27	27	Xu	REFSEQ hypothetical protein
VOG00688	1135	11.35	10	3.055	54.2429	16.5712	42	24	Xu	REFSEQ HNH endonuclease
VOG12276	1133	11.33	10	3.05423	54.2429	16.567	3	3	Xu	REFSEQ major capsid protein
VOG03661	1133	11.33	10	3.05423	54.2429	16.567	4	4	Xu	REFSEQ Putative methyltransferase
VOG10685	1129	11.29	10	3.05269	54.2429	16.5587	3	3	Xu	REFSEQ hypothetical protein
VOG03828	1127	11.27	10	3.05192	54.2429	16.5545	51	51	Xu	REFSEQ major head protein
VOG37029	1126	11.26	10	3.05154	54.2429	16.5524	2	2	Xu	REFSEQ head-tail adaptor Ad1
VOG26324	1125	11.25	10	3.05115	54.2429	16.5503	5	5	Xu	REFSEQ hypothetical protein
VOG33877	1124	11.24	10	3.05077	54.2429	16.5482	5	5	Xu	sp|Q6GZQ9|066L_FRG3G Uncharacterized protein 066L
VOG19425	1124	11.24	10	3.05077	54.2429	16.5482	2	2	Xu	REFSEQ portal protein
VOG28655	1123	11.23	10	3.05038	54.2429	16.5461	2	2	Xh	sp|A1VMK3|ERPA2_POLNA Putative iron-sulfur cluster insertion protein ErpA 2
VOG02995	1121	11.21	10	3.04961	54.2429	16.5419	7	7	Xu	REFSEQ hypothetical protein
VOG00903	1120	11.2	10	3.04922	54.2429	16.5398	27	25	Xu	REFSEQ hypothetical protein
VOG01207	1119	11.19	10	3.04883	54.2429	16.5377	26	26	Xu	REFSEQ hypothetical protein
VOG05026	1118	11.18	10	3.04844	54.2429	16.5356	225	222	Xs	sp|P19062|BP08_BPT4 Baseplate wedge protein gp8
VOG09774	1118	11.18	10	3.04844	54.2429	16.5356	32	31	Xu	REFSEQ DNA replication initiation protein
VOG01403	1118	11.18	10	3.04844	54.2429	16.5356	6	5	Xu	REFSEQ hypothetical protein
VOG01206	1118	11.18	10	3.04844	54.2429	16.5356	285	283	Xu	sp|P22917|Y16D_BPT4 Uncharacterized 17.8 kDa protein in arn-motA intergenic region
VOG03590	1118	11.18	10	3.04844	54.2429	16.5356	26	26	Xu	REFSEQ head-tail adapter protein
VOG03105	1117	11.17	10	3.04805	54.2429	16.5335	5	5	Xu	REFSEQ tail fiber protein
VOG35920	1116	11.16	10	3.04766	54.2429	16.5314	5	5	Xu	REFSEQ hypothetical protein
VOG22111	1112	11.12	10	3.0461	54.2429	16.523	5	5	Xu	REFSEQ DNA mismatch repair ATPase MutS subfamily 8
VOG05045	1112	11.12	10	3.0461	54.2429	16.523	6	6	Xu	REFSEQ hypothetical protein
VOG01638	1111	11.11	10	3.04571	54.2429	16.5208	25	25	Xu	REFSEQ hypothetical protein
VOG28403	1107	11.07	10	3.04415	54.2429	16.5123	5	5	Xu	REFSEQ hypothetical protein
VOG05542	1106	11.06	10	3.04376	54.2429	16.5102	9	9	Xu	REFSEQ Holliday junction resolvase
VOG00894	1104	11.04	10	3.04297	54.2429	16.5059	141	130	Xr	sp|A0A7H0DNC1|RUVV_MONPV Resolvase OPG149
VOG37206	1104	11.04	10	3.04297	54.2429	16.5059	2	2	Xu	REFSEQ alpha-1,4 fucosyltransferase
VOG33573	1104	11.04	10	3.04297	54.2429	16.5059	2	2	XrXs	sp|P19693|CAPSA_BPT3 Major capsid protein
VOG02916	1101	11.01	10	3.04179	54.2429	16.4995	11	11	Xu	REFSEQ hypothetical protein
VOG36529	1101	11.01	10	3.04179	54.2429	16.4995	6	6	Xu	REFSEQ hypothetical protein
VOG11565	1100	11	10	3.04139	54.2429	16.4974	108	81	Xu	REFSEQ endonuclease
VOG00167	1099	10.99	10	3.041	54.2429	16.4953	51	50	XhXr	sp|P03763|TARGB_BPMU ATP-dependent target DNA activator B
VOG07274	1098	10.98	10	3.0406	54.2429	16.4931	4	4	Xu	REFSEQ hypothetical protein
VOG09658	1097	10.97	10	3.04021	54.2429	16.491	3	3	Xu	REFSEQ hypothetical protein
VOG15884	1096	10.96	10	3.03981	54.2429	16.4888	64	64	Xu	REFSEQ head decoration
VOG04027	1095	10.95	10	3.03941	54.2429	16.4867	14	10	Xu	REFSEQ Galactose-3-O-sulfotransferase
VOG00091	1095	10.95	10	3.03941	54.2429	16.4867	66	13	Xh	sp|Q54AX5|LRRA_DICDI Leucine-rich repeat protein lrrA
VOG18223	1092	10.92	10	3.03822	54.2429	16.4802	2	2	Xh	sp|P00375|DYR_MOUSE Dihydrofolate reductase
VOG02969	1092	10.92	10	3.03822	54.2429	16.4802	8	8	Xu	REFSEQ hypothetical protein
[truncated: 36,205 more rows]
