# Supplementary material for: V- and VL-scores unveil viral signatures and origins of protein families
Source: Nat Commun. 2026 Apr 28;17:5828. doi: 10.1038/s41467-026-72028-0 (PMC13332234; doi:10.1038/s41467-026-72028-0)
Supplement: Supplementary file 7 — Supplementary Data 5 [file 41467_2026_72028_MOESM7_ESM.xlsx]

## Sheet: Sheet1
Supplementary Data 5: List of PHROG annotations along with their V-scores and VL-scores (for hits greater than zero).
Accession	Number of Hits	[Number of Hits]/100	V-score	VL-score	Normalized V-score	Normalized VL-score	Functional Description	Functional Category
phrog_498	41998	419.98	10	4.62323	54.2429	25.0777	DNA methyltransferase	other
phrog_216	41566	415.66	10	4.61874	54.2429	25.0534	integrase	integration and excision
phrog_1	37871	378.71	10	4.57831	54.2429	24.8341	integrase	integration and excision
phrog_116	36191	361.91	10	4.5586	54.2429	24.7272	DNA methyltransferase	other
phrog_363	34957	349.57	10	4.54353	54.2429	24.6455	DNA methyltransferase	other
phrog_3008	34939	349.39	10	4.54331	54.2429	24.6442	DNA methyltransferase	other
phrog_67	32111	321.11	10	4.50665	54.2429	24.4454	DNA methyltransferase	other
phrog_9	30982	309.82	10	4.49111	54.2429	24.3611	terminase large subunit	head and packaging
phrog_62	29992	299.92	10	4.47701	54.2429	24.2846	DNA helicase	DNA, RNA and nucleotide metabolism
phrog_12	29728	297.28	10	4.47317	54.2429	24.2638	portal protein	head and packaging
phrog_38	29082	290.82	10	4.46362	54.2429	24.212	terminase large subunit	head and packaging
phrog_44	26159	261.59	10	4.41762	54.2429	23.9625	single strand DNA binding protein	DNA, RNA and nucleotide metabolism
phrog_19	25012	250.12	10	4.39815	54.2429	23.8568	DnaB-like replicative helicase	DNA, RNA and nucleotide metabolism
phrog_2	24394	243.94	10	4.38728	54.2429	23.7979	terminase large subunit	head and packaging
phrog_2662	24149	241.49	10	4.3829	54.2429	23.7741	portal protein	head and packaging
phrog_59	22387	223.87	10	4.35	54.2429	23.5956	HNH endonuclease	DNA, RNA and nucleotide metabolism
phrog_80	21810	218.1	10	4.33866	54.2429	23.5341	head maturation protease	head and packaging
phrog_2699	21692	216.92	10	4.3363	54.2429	23.5214	terminase large subunit	head and packaging
phrog_620	20722	207.22	10	4.31643	54.2429	23.4136	ParB-like partition protein	DNA, RNA and nucleotide metabolism
phrog_95	20511	205.11	10	4.31199	54.2429	23.3895	integrase	integration and excision
phrog_23085	20359	203.59	10	4.30876	54.2429	23.3719	NA	unknown function
phrog_94	20207	202.07	10	4.3055	54.2429	23.3543	head maturation protease	head and packaging
phrog_7	19935	199.35	10	4.29962	54.2429	23.3224	endolysin	lysis
phrog_99	19408	194.08	10	4.28798	54.2429	23.2593	HNH endonuclease	DNA, RNA and nucleotide metabolism
phrog_5929	18503	185.03	10	4.26724	54.2429	23.1468	portal protein	head and packaging
phrog_155	18026	180.26	10	4.2559	54.2429	23.0852	Erf-like ssDNA annealing protein	DNA, RNA and nucleotide metabolism
phrog_125	17971	179.71	10	4.25457	54.2429	23.078	DNA invertase	DNA, RNA and nucleotide metabolism
phrog_144	17949	179.49	10	4.25404	54.2429	23.0752	HNH endonuclease	DNA, RNA and nucleotide metabolism
phrog_4267	17783	177.83	10	4.25001	54.2429	23.0533	RNA replicase beta subunit	DNA, RNA and nucleotide metabolism
phrog_236	17750	177.5	10	4.2492	54.2429	23.0489	nucleotide kinase	other
phrog_5653	17354	173.54	10	4.2394	54.2429	22.9957	terminase large subunit	head and packaging
phrog_4758	17342	173.42	10	4.2391	54.2429	22.9941	terminase large subunit	head and packaging
phrog_53	17222	172.22	10	4.23608	54.2429	22.9778	head maturation protease	head and packaging
phrog_239	17053	170.53	10	4.2318	54.2429	22.9545	DNA primase/helicase	DNA, RNA and nucleotide metabolism
phrog_1533	16855	168.55	10	4.22673	54.2429	22.927	tail length tape measure protein	tail
phrog_959	16758	167.58	10	4.22422	54.2429	22.9134	HNH endonuclease	DNA, RNA and nucleotide metabolism
phrog_8071	16307	163.07	10	4.21237	54.2429	22.8491	ParB-like partition protein	DNA, RNA and nucleotide metabolism
phrog_894	16207	162.07	10	4.2097	54.2429	22.8347	endolysin	lysis
phrog_2976	15857	158.57	10	4.20022	54.2429	22.7832	head maturation protease	head and packaging
phrog_18293	15652	156.52	10	4.19457	54.2429	22.7526	methyltransferase	other
phrog_4704	15540	155.4	10	4.19145	54.2429	22.7357	tail length tape measure protein	tail
phrog_1492	15502	155.02	10	4.19039	54.2429	22.7299	HNH endonuclease	DNA, RNA and nucleotide metabolism
phrog_47	15358	153.58	10	4.18633	54.2429	22.7079	DNA primase	DNA, RNA and nucleotide metabolism
phrog_119	15274	152.74	10	4.18395	54.2429	22.695	HNH endonuclease	DNA, RNA and nucleotide metabolism
phrog_3717	15222	152.22	10	4.18247	54.2429	22.6869	terminase large subunit	head and packaging
phrog_1684	15103	151.03	10	4.17906	54.2429	22.6685	head maturation protease	head and packaging
phrog_4914	14841	148.41	10	4.17146	54.2429	22.6272	terminase large subunit	head and packaging
phrog_16	14787	147.87	10	4.16988	54.2429	22.6186	DNA helicase	DNA, RNA and nucleotide metabolism
phrog_4578	14666	146.66	10	4.16631	54.2429	22.5993	HNH endonuclease	DNA, RNA and nucleotide metabolism
phrog_85	14580	145.8	10	4.16376	54.2429	22.5854	thymidylate synthase	DNA, RNA and nucleotide metabolism
phrog_31	14535	145.35	10	4.16242	54.2429	22.5782	central tail fiber J	tail
phrog_15	14433	144.33	10	4.15936	54.2429	22.5616	terminase large subunit	head and packaging
phrog_3348	14304	143.04	10	4.15546	54.2429	22.5404	NA	unknown function
phrog_5999	14130	141.3	10	4.15014	54.2429	22.5116	DNA methyltransferase	other
phrog_21	14005	140.05	10	4.14628	54.2429	22.4906	portal protein	head and packaging
phrog_27782	13687	136.87	10	4.13631	54.2429	22.4365	NA	unknown function
phrog_56	13092	130.92	10	4.11701	54.2429	22.3318	DNA methyltransferase	other
phrog_156	13057	130.57	10	4.11584	54.2429	22.3255	portal protein	head and packaging
phrog_33083	12936	129.36	10	4.1118	54.2429	22.3036	endolysin	lysis
phrog_6672	12932	129.32	10	4.11167	54.2429	22.3029	terminase large subunit	head and packaging
phrog_2263	12917	129.17	10	4.11116	54.2429	22.3001	major head protein	head and packaging
phrog_140	12826	128.26	10	4.10809	54.2429	22.2835	RusA-like Holliday junction resolvase	DNA, RNA and nucleotide metabolism
phrog_15396	12783	127.83	10	4.10663	54.2429	22.2756	ParB-like partition nuclease	DNA, RNA and nucleotide metabolism
phrog_10457	12636	126.36	10	4.10161	54.2429	22.2483	endolysin	lysis
phrog_332	12442	124.42	10	4.09489	54.2429	22.2119	head-tail adaptor	connector
phrog_23148	12334	123.34	10	4.0911	54.2429	22.1913	NA	unknown function
phrog_5493	12231	122.31	10	4.08746	54.2429	22.1716	tail length tape measure protein	tail
phrog_1156	12203	122.03	10	4.08647	54.2429	22.1662	DNA primase	DNA, RNA and nucleotide metabolism
phrog_1293	12149	121.49	10	4.08454	54.2429	22.1557	tail length tape measure protein	tail
phrog_19074	11887	118.87	10	4.07507	54.2429	22.1044	NA	unknown function
phrog_243	11881	118.81	10	4.07485	54.2429	22.1032	DnaB-like replicative helicase	DNA, RNA and nucleotide metabolism
phrog_7331	11833	118.33	10	4.07309	54.2429	22.0937	terminase large subunit	head and packaging
phrog_10	11824	118.24	10	4.07276	54.2429	22.0919	major head protein	head and packaging
phrog_6	11804	118.04	10	4.07203	54.2429	22.0879	baseplate wedge subunit	tail
phrog_11518	11750	117.5	10	4.07004	54.2429	22.0771	tail fiber protein	tail
phrog_115	11668	116.68	10	4.067	54.2429	22.0606	minor head protein	head and packaging
phrog_979	11635	116.35	10	4.06577	54.2429	22.0539	terminase large subunit	head and packaging
phrog_1272	11629	116.29	10	4.06554	54.2429	22.0527	tail length tape measure protein	tail
phrog_617	11606	116.06	10	4.06468	54.2429	22.048	major head protein	head and packaging
phrog_540	11579	115.79	10	4.06367	54.2429	22.0425	nucleotide-sugar epimerase	DNA, RNA and nucleotide metabolism
phrog_130	11476	114.76	10	4.05979	54.2429	22.0215	anti-repressor Ant	transcription regulation
phrog_69	11470	114.7	10	4.05956	54.2429	22.0203	exonuclease	DNA, RNA and nucleotide metabolism
phrog_4	11446	114.46	10	4.05865	54.2429	22.0153	transcriptional repressor	transcription regulation
phrog_2324	11392	113.92	10	4.0566	54.2429	22.0042	Erf-like ssDNA annealing protein	DNA, RNA and nucleotide metabolism
phrog_124	11316	113.16	10	4.05369	54.2429	21.9884	Sak4-like ssDNA annealing protein	DNA, RNA and nucleotide metabolism
phrog_327	11244	112.44	10	4.05092	54.2429	21.9734	tail protein	tail
phrog_18056	11151	111.51	10	4.04731	54.2429	21.9538	ParB-like partition nuclease	DNA, RNA and nucleotide metabolism
phrog_93	11082	110.82	10	4.04462	54.2429	21.9392	endonuclease	DNA, RNA and nucleotide metabolism
phrog_1829	11071	110.71	10	4.04419	54.2429	21.9368	DNA primase	DNA, RNA and nucleotide metabolism
phrog_514	11046	110.46	10	4.04321	54.2429	21.9315	major head protein	head and packaging
phrog_5218	11034	110.34	10	4.04273	54.2429	21.929	NA	unknown function
phrog_3377	11026	110.26	10	4.04242	54.2429	21.9273	HNH endonuclease	DNA, RNA and nucleotide metabolism
phrog_2081	11023	110.23	10	4.0423	54.2429	21.9266	HNH endonuclease	DNA, RNA and nucleotide metabolism
phrog_1689	10998	109.98	10	4.04131	54.2429	21.9213	nucleotide kinase	other
phrog_424	10982	109.82	10	4.04068	54.2429	21.9178	phosphoadenosine phosphosulfate reductase	moron, auxiliary metabolic gene and host takeover
phrog_181	10968	109.68	10	4.04013	54.2429	21.9148	endolysin	lysis
phrog_11530	10960	109.6	10	4.03981	54.2429	21.9131	NA	unknown function
phrog_376	10896	108.96	10	4.03727	54.2429	21.8993	tail protein	tail
phrog_8769	10813	108.13	10	4.03395	54.2429	21.8813	methyltransferase	other
phrog_2011	10774	107.74	10	4.03238	54.2429	21.8728	anti-repressor Ant	transcription regulation
phrog_2593	10725	107.25	10	4.0304	54.2429	21.862	anti-repressor	transcription regulation
phrog_135	10576	105.76	10	4.02432	54.2429	21.8291	dUTPase	DNA, RNA and nucleotide metabolism
phrog_16692	10551	105.51	10	4.02329	54.2429	21.8235	NA	unknown function
phrog_113	10530	105.3	10	4.02243	54.2429	21.8188	portal protein	head and packaging
phrog_84	10521	105.21	10	4.02206	54.2429	21.8168	ribonucleoside-diphosphate reductase large subunit	DNA, RNA and nucleotide metabolism
phrog_38390	10504	105.04	10	4.02135	54.2429	21.813	tail length tape measure protein	tail
phrog_367	10501	105.01	10	4.02123	54.2429	21.8123	ribonucleotide reductase	DNA, RNA and nucleotide metabolism
phrog_5060	10492	104.92	10	4.02086	54.2429	21.8103	anti-repressor Ant	transcription regulation
phrog_10517	10434	104.34	10	4.01845	54.2429	21.7972	terminase large subunit	head and packaging
phrog_28	10434	104.34	10	4.01845	54.2429	21.7972	tail length tape measure protein	tail
phrog_2335	10426	104.26	10	4.01812	54.2429	21.7954	tail length tape measure protein	tail
phrog_1872	10409	104.09	10	4.01741	54.2429	21.7916	endonuclease	DNA, RNA and nucleotide metabolism
phrog_315	10388	103.88	10	4.01653	54.2429	21.7868	endolysin	lysis
phrog_245	10334	103.34	10	4.01427	54.2429	21.7746	anti-repressor Ant	transcription regulation
phrog_291	10312	103.12	10	4.01334	54.2429	21.7695	endolysin	lysis
phrog_107	10302	103.02	10	4.01292	54.2429	21.7673	exonuclease	DNA, RNA and nucleotide metabolism
phrog_7766	10297	102.97	10	4.01271	54.2429	21.7661	DNA polymerase	DNA, RNA and nucleotide metabolism
phrog_50	10250	102.5	10	4.01072	54.2429	21.7553	DnaC-like helicase loader	DNA, RNA and nucleotide metabolism
phrog_8790	10171	101.71	10	4.00736	54.2429	21.7371	restriction endonuclease	DNA, RNA and nucleotide metabolism
phrog_826	10166	101.66	10	4.00715	54.2429	21.7359	HNH endonuclease	DNA, RNA and nucleotide metabolism
phrog_5181	10105	101.05	10	4.00454	54.2429	21.7218	NA	unknown function
phrog_7940	10094	100.94	10	4.00406	54.2429	21.7192	NA	unknown function
phrog_32885	10065	100.65	10	4.00281	54.2429	21.7124	tail length tape measure protein	tail
phrog_434	9970	99.7	10	3.9987	54.2429	21.6901	RecE-like recombination exonuclease	DNA, RNA and nucleotide metabolism
phrog_4689	9957	99.57	10	3.99813	54.2429	21.687	NA	unknown function
phrog_2097	9886	98.86	10	3.99502	54.2429	21.6702	tail fiber protein	tail
phrog_149	9851	98.51	10	3.99348	54.2429	21.6618	exonuclease	DNA, RNA and nucleotide metabolism
phrog_295	9740	97.4	10	3.98856	54.2429	21.6351	tail fiber protein	tail
phrog_25722	9727	97.27	10	3.98798	54.2429	21.632	NA	unknown function
phrog_2899	9715	97.15	10	3.98744	54.2429	21.6291	anti-repressor Ant	transcription regulation
phrog_38044	9665	96.65	10	3.9852	54.2429	21.6169	NA	unknown function
phrog_412	9559	95.59	10	3.98041	54.2429	21.5909	exonuclease VIII	DNA, RNA and nucleotide metabolism
phrog_11324	9506	95.06	10	3.978	54.2429	21.5778	nucleotide kinase	other
phrog_148	9505	95.05	10	3.97795	54.2429	21.5776	RecT-like ssDNA annealing protein	DNA, RNA and nucleotide metabolism
phrog_864	9483	94.83	10	3.97695	54.2429	21.5721	DNA primase	DNA, RNA and nucleotide metabolism
phrog_28420	9423	94.23	10	3.97419	54.2429	21.5572	tail length tape measure protein	tail
phrog_8462	9397	93.97	10	3.97299	54.2429	21.5506	tail length tape measure protein	tail
phrog_51	9352	93.52	10	3.9709	54.2429	21.5393	terminase small subunit	head and packaging
phrog_6088	9342	93.42	10	3.97044	54.2429	21.5368	DNA primase	DNA, RNA and nucleotide metabolism
phrog_10089	9311	93.11	10	3.969	54.2429	21.529	DarB-like antirestriction	moron, auxiliary metabolic gene and host takeover
phrog_26317	9258	92.58	10	3.96652	54.2429	21.5155	NA	unknown function
phrog_13984	9216	92.16	10	3.96454	54.2429	21.5048	NA	unknown function
phrog_1107	9196	91.96	10	3.9636	54.2429	21.4997	tail length tape measure protein	tail
phrog_4523	9188	91.88	10	3.96322	54.2429	21.4977	major head and protease protein	head and packaging
phrog_15566	9161	91.61	10	3.96194	54.2429	21.4907	tail protein	tail
phrog_21311	9156	91.56	10	3.96171	54.2429	21.4894	terminase large subunit	head and packaging
phrog_30251	9114	91.14	10	3.95971	54.2429	21.4786	terminase large subunit	head and packaging
phrog_14570	9098	90.98	10	3.95895	54.2429	21.4745	NA	unknown function
phrog_3593	9053	90.53	10	3.95679	54.2429	21.4628	HNH endonuclease	DNA, RNA and nucleotide metabolism
phrog_17300	9051	90.51	10	3.9567	54.2429	21.4623	tail length tape measure protein	tail
phrog_1423	9041	90.41	10	3.95622	54.2429	21.4597	Reverse transcriptase	DNA, RNA and nucleotide metabolism
phrog_6202	9033	90.33	10	3.95583	54.2429	21.4576	tail fiber protein	tail
phrog_463	8977	89.77	10	3.95313	54.2429	21.4429	anti-repressor	transcription regulation
phrog_578	8977	89.77	10	3.95313	54.2429	21.4429	head closure Hc3	connector
phrog_11323	8815	88.15	10	3.94522	54.2429	21.4	NA	unknown function
phrog_314	8815	88.15	10	3.94522	54.2429	21.4	homing endonuclease	DNA, RNA and nucleotide metabolism
phrog_824	8718	87.18	10	3.94042	54.2429	21.374	NA	unknown function
phrog_3519	8703	87.03	10	3.93967	54.2429	21.3699	tail length tape measure protein	tail
phrog_15657	8684	86.84	10	3.93872	54.2429	21.3648	NA	unknown function
phrog_3336	8681	86.81	10	3.93857	54.2429	21.3639	tail length tape measure protein	tail
phrog_394	8670	86.7	10	3.93802	54.2429	21.361	tail protein	tail
phrog_355	8553	85.53	10	3.93212	54.2429	21.329	nucleoside 2-deoxyribosyltransferase	DNA, RNA and nucleotide metabolism
phrog_3028	8539	85.39	10	3.93141	54.2429	21.3251	NA	unknown function
phrog_2589	8501	85.01	10	3.92947	54.2429	21.3146	tail protein	tail
phrog_283	8467	84.67	10	3.92773	54.2429	21.3051	major head protein	head and packaging
phrog_942	8454	84.54	10	3.92706	54.2429	21.3015	replication initiation protein	DNA, RNA and nucleotide metabolism
phrog_5573	8432	84.32	10	3.92593	54.2429	21.2954	terminase large subunit	head and packaging
phrog_595	8387	83.87	10	3.92361	54.2429	21.2828	head maturation protease	head and packaging
phrog_10285	8331	83.31	10	3.9207	54.2429	21.267	DNA polymerase	DNA, RNA and nucleotide metabolism
phrog_267	8330	83.3	10	3.92065	54.2429	21.2667	major head protein	head and packaging
phrog_2472	8329	83.29	10	3.92059	54.2429	21.2664	NA	unknown function
phrog_7740	8292	82.92	10	3.91866	54.2429	21.2559	tail length tape measure protein	tail
phrog_10250	8249	82.49	10	3.9164	54.2429	21.2437	terminase large subunit	head and packaging
phrog_6254	8242	82.42	10	3.91603	54.2429	21.2417	HNH endonuclease	DNA, RNA and nucleotide metabolism
phrog_9116	8163	81.63	10	3.91185	54.2429	21.219	tail protein	tail
phrog_3844	8160	81.6	10	3.91169	54.2429	21.2181	NrdA-like aerobic NDP reductase large subunit	moron, auxiliary metabolic gene and host takeover
phrog_757	8154	81.54	10	3.91137	54.2429	21.2164	DNA methyltransferase	other
phrog_381	8145	81.45	10	3.91089	54.2429	21.2138	tail fiber protein	tail
phrog_97	8114	81.14	10	3.90924	54.2429	21.2048	UvsX-like recombinase	other
phrog_14712	8078	80.78	10	3.9073	54.2429	21.1944	chitinase	moron, auxiliary metabolic gene and host takeover
phrog_9644	8019	80.19	10	3.90412	54.2429	21.1771	head maturation protease	head and packaging
phrog_675	8008	80.08	10	3.90352	54.2429	21.1739	terminase large subunit	head and packaging
phrog_7595	8007	80.07	10	3.90347	54.2429	21.1736	NA	unknown function
phrog_339	8004	80.04	10	3.90331	54.2429	21.1727	tail length tape measure protein	tail
phrog_9506	7995	79.95	10	3.90282	54.2429	21.17	endolysin	lysis
phrog_98	7971	79.71	10	3.90151	54.2429	21.1629	NA	unknown function
phrog_2977	7952	79.52	10	3.90048	54.2429	21.1573	anti-repressor	transcription regulation
phrog_1068	7922	79.22	10	3.89883	54.2429	21.1484	tail length tape measure protein	tail
phrog_3427	7912	79.12	10	3.89829	54.2429	21.1454	holin	lysis
phrog_1328	7789	77.89	10	3.89148	54.2429	21.1085	major head protein	head and packaging
phrog_20269	7757	77.57	10	3.88969	54.2429	21.0988	NA	unknown function
phrog_3953	7757	77.57	10	3.88969	54.2429	21.0988	exonuclease	DNA, RNA and nucleotide metabolism
phrog_18345	7736	77.36	10	3.88852	54.2429	21.0924	tail fiber protein	tail
phrog_988	7702	77.02	10	3.8866	54.2429	21.0821	tail protein	tail
phrog_2636	7699	76.99	10	3.88643	54.2429	21.0812	tail fiber protein	tail
phrog_221	7697	76.97	10	3.88632	54.2429	21.0805	metallo-phosphoesterase	other
phrog_270	7675	76.75	10	3.88508	54.2429	21.0738	replication initiation protein	DNA, RNA and nucleotide metabolism
phrog_374	7663	76.63	10	3.8844	54.2429	21.0701	HNH endonuclease	DNA, RNA and nucleotide metabolism
phrog_12706	7651	76.51	10	3.88372	54.2429	21.0664	tail length tape measure protein	tail
phrog_3987	7650	76.5	10	3.88366	54.2429	21.0661	ribonucleotide reductase large subunit	DNA, RNA and nucleotide metabolism
phrog_8010	7646	76.46	10	3.88343	54.2429	21.0649	tail length tape measure protein	tail
phrog_111	7636	76.36	10	3.88287	54.2429	21.0618	DNA methyltransferase	other
phrog_6025	7631	76.31	10	3.88258	54.2429	21.0603	DNA methyltransferase	other
phrog_298	7606	76.06	10	3.88116	54.2429	21.0525	exonuclease	DNA, RNA and nucleotide metabolism
phrog_256	7595	75.95	10	3.88053	54.2429	21.0491	DNA helicase	DNA, RNA and nucleotide metabolism
phrog_405	7550	75.5	10	3.87795	54.2429	21.0351	DNA polymerase	DNA, RNA and nucleotide metabolism
phrog_1216	7541	75.41	10	3.87743	54.2429	21.0323	portal protein	head and packaging
phrog_2647	7529	75.29	10	3.87674	54.2429	21.0286	head decoration	head and packaging
phrog_8713	7524	75.24	10	3.87645	54.2429	21.027	tail fiber protein	tail
phrog_2468	7519	75.19	10	3.87616	54.2429	21.0254	head morphogenesis	head and packaging
phrog_15962	7516	75.16	10	3.87599	54.2429	21.0245	DNA primase	DNA, RNA and nucleotide metabolism
phrog_953	7507	75.07	10	3.87547	54.2429	21.0217	HNH endonuclease	DNA, RNA and nucleotide metabolism
phrog_11354	7500	75	10	3.87506	54.2429	21.0195	NA	unknown function
phrog_27190	7496	74.96	10	3.87483	54.2429	21.0182	tail length tape measure protein	tail
phrog_25747	7481	74.81	10	3.87396	54.2429	21.0135	tail fiber protein	tail
phrog_3287	7471	74.71	10	3.87338	54.2429	21.0103	virion structural protein	head and packaging
phrog_1727	7469	74.69	10	3.87326	54.2429	21.0097	tail protein and host specificity	tail
phrog_1996	7465	74.65	10	3.87303	54.2429	21.0084	DNA methyltransferase	other
phrog_15971	7445	74.45	10	3.87186	54.2429	21.0021	DNA polymerase I	DNA, RNA and nucleotide metabolism
phrog_9327	7436	74.36	10	3.87134	54.2429	20.9993	primosomal protein	DNA, RNA and nucleotide metabolism
phrog_64	7352	73.52	10	3.86641	54.2429	20.9725	portal protein	head and packaging
phrog_1197	7322	73.22	10	3.86463	54.2429	20.9629	tail protein	tail
phrog_58	7316	73.16	10	3.86427	54.2429	20.9609	tail length tape measure protein	tail
phrog_146	7313	73.13	10	3.8641	54.2429	20.96	portal protein	head and packaging
phrog_1313	7305	73.05	10	3.86362	54.2429	20.9574	DNA helicase	DNA, RNA and nucleotide metabolism
phrog_83	7290	72.9	10	3.86273	54.2429	20.9526	terminase small subunit	head and packaging
phrog_1858	7281	72.81	10	3.86219	54.2429	20.9496	tail fiber protein	tail
phrog_5034	7277	72.77	10	3.86195	54.2429	20.9484	NinG/ Rap DNA junction specific endonuclease	DNA, RNA and nucleotide metabolism
phrog_16297	7266	72.66	10	3.8613	54.2429	20.9448	tail length tape measure protein	tail
phrog_474	7229	72.29	10	3.85908	54.2429	20.9328	phosphofructokinase	other
phrog_9959	7218	72.18	10	3.85842	54.2429	20.9292	tail length tape measure protein	tail
phrog_2633	7215	72.15	10	3.85824	54.2429	20.9282	endonuclease VII	DNA, RNA and nucleotide metabolism
phrog_1640	7214	72.14	10	3.85818	54.2429	20.9279	tail protein	tail
phrog_10346	7185	71.85	10	3.85643	54.2429	20.9184	NA	unknown function
phrog_16889	7169	71.69	10	3.85546	54.2429	20.9131	tail length tape measure protein	tail
phrog_1224	7168	71.68	10	3.8554	54.2429	20.9128	endolysin	head and packaging
phrog_139	7161	71.61	10	3.85497	54.2429	20.9105	deoxynucleoside monophosphate kinase	other
phrog_17390	7152	71.52	10	3.85443	54.2429	20.9075	NA	unknown function
phrog_61	7135	71.35	10	3.85339	54.2429	20.9019	2OG-Fe(II) oxygenase	moron, auxiliary metabolic gene and host takeover
phrog_30010	7112	71.12	10	3.85199	54.2429	20.8943	NA	unknown function
phrog_174	7108	71.08	10	3.85175	54.2429	20.893	dCMP deaminase	DNA, RNA and nucleotide metabolism
phrog_77	7081	70.81	10	3.85009	54.2429	20.884	SbcC-like subunit of palindrome specific endonuclease	DNA, RNA and nucleotide metabolism
phrog_307	7072	70.72	10	3.84954	54.2429	20.881	endonuclease VII	DNA, RNA and nucleotide metabolism
phrog_435	7047	70.47	10	3.848	54.2429	20.8727	endolysin	lysis
phrog_38707	7015	70.15	10	3.84603	54.2429	20.862	NA	unknown function
phrog_7997	7004	70.04	10	3.84535	54.2429	20.8583	tail protein and host specificity	tail
phrog_220	6979	69.79	10	3.84379	54.2429	20.8499	minor head protein and DNA pilot	head and packaging
phrog_241	6960	69.6	10	3.84261	54.2429	20.8434	head morphogenesis	head and packaging
phrog_2914	6939	69.39	10	3.8413	54.2429	20.8363	endonuclease VII	DNA, RNA and nucleotide metabolism
phrog_23	6938	69.38	10	3.84123	54.2429	20.836	tail sheath	tail
phrog_30335	6927	69.27	10	3.84055	54.2429	20.8322	NA	unknown function
phrog_7759	6911	69.11	10	3.83954	54.2429	20.8268	NA	unknown function
phrog_28234	6899	68.99	10	3.83879	54.2429	20.8227	endolysin	lysis
phrog_1535	6896	68.96	10	3.8386	54.2429	20.8217	tail length tape measure protein	tail
phrog_822	6889	68.89	10	3.83816	54.2429	20.8193	amidase	lysis
phrog_1493	6876	68.76	10	3.83734	54.2429	20.8148	endolysin	lysis
phrog_14774	6866	68.66	10	3.8367	54.2429	20.8114	NA	unknown function
phrog_4618	6856	68.56	10	3.83607	54.2429	20.808	tail collar fiber protein	tail
phrog_2478	6855	68.55	10	3.83601	54.2429	20.8076	DNA polymerase/primase	DNA, RNA and nucleotide metabolism
phrog_9353	6853	68.53	10	3.83588	54.2429	20.8069	NA	unknown function
phrog_874	6852	68.52	10	3.83582	54.2429	20.8066	NA	unknown function
phrog_723	6839	68.39	10	3.83499	54.2429	20.8021	ParB-like partition protein	DNA, RNA and nucleotide metabolism
phrog_28918	6830	68.3	10	3.83442	54.2429	20.799	NA	unknown function
phrog_17	6813	68.13	10	3.83334	54.2429	20.7931	DNA polymerase	DNA, RNA and nucleotide metabolism
phrog_7032	6766	67.66	10	3.83033	54.2429	20.7768	tail fiber protein	tail
phrog_11	6756	67.56	10	3.82969	54.2429	20.7734	baseplate spike	tail
phrog_581	6680	66.8	10	3.82478	54.2429	20.7467	minor head protein	head and packaging
phrog_465	6664	66.64	10	3.82373	54.2429	20.7411	endolysin	lysis
phrog_6201	6639	66.39	10	3.8221	54.2429	20.7322	CI-like repressor	transcription regulation
phrog_2045	6635	66.35	10	3.82184	54.2429	20.7308	NA	unknown function
phrog_26	6630	66.3	10	3.82151	54.2429	20.729	tail completion or Neck1 protein	connector
phrog_9696	6603	66.03	10	3.81974	54.2429	20.7194	tail length tape measure protein	tail
phrog_2249	6591	65.91	10	3.81895	54.2429	20.7151	DNA primase	DNA, RNA and nucleotide metabolism
phrog_171	6545	65.45	10	3.81591	54.2429	20.6986	NinG/ Rap DNA junction specific endonuclease	DNA, RNA and nucleotide metabolism
phrog_537	6544	65.44	10	3.81584	54.2429	20.6982	portal protein	head and packaging
phrog_1519	6502	65.02	10	3.81305	54.2429	20.6831	endolysin	lysis
phrog_325	6470	64.7	10	3.8109	54.2429	20.6715	Dda-like helicase	DNA, RNA and nucleotide metabolism
phrog_1252	6454	64.54	10	3.80983	54.2429	20.6656	DNA polymerase	DNA, RNA and nucleotide metabolism
phrog_523	6429	64.29	10	3.80814	54.2429	20.6565	tail collar fiber protein	tail
phrog_16950	6413	64.13	10	3.80706	54.2429	20.6506	DNA primase	DNA, RNA and nucleotide metabolism
phrog_1780	6408	64.08	10	3.80672	54.2429	20.6488	tail collar fiber protein	tail
phrog_799	6385	63.85	10	3.80516	54.2429	20.6403	DNA methyltransferase	other
phrog_971	6380	63.8	10	3.80482	54.2429	20.6385	endolysin	lysis
phrog_52	6333	63.33	10	3.80161	54.2429	20.621	tail protein	tail
phrog_114	6331	63.31	10	3.80147	54.2429	20.6203	ATP-dependent DNA ligase	DNA, RNA and nucleotide metabolism
phrog_21643	6327	63.27	10	3.8012	54.2429	20.6188	NA	unknown function
phrog_859	6296	62.96	10	3.79906	54.2429	20.6072	portal protein	head and packaging
phrog_170	6290	62.9	10	3.79865	54.2429	20.605	PhoH-like phosphate starvation-inducible	other
phrog_16867	6265	62.65	10	3.79692	54.2429	20.5956	NA	unknown function
phrog_6162	6252	62.52	10	3.79602	54.2429	20.5907	tail fiber protein	tail
phrog_2514	6251	62.51	10	3.79595	54.2429	20.5903	DnaD-like helicase loader	DNA, RNA and nucleotide metabolism
phrog_4372	6212	62.12	10	3.79323	54.2429	20.5756	tail length tape measure protein	tail
phrog_2323	6208	62.08	10	3.79295	54.2429	20.5741	HNH endonuclease	DNA, RNA and nucleotide metabolism
phrog_506	6201	62.01	10	3.79246	54.2429	20.5714	transposase	integration and excision
phrog_32311	6186	61.86	10	3.79141	54.2429	20.5657	NA	unknown function
phrog_16028	6185	61.85	10	3.79134	54.2429	20.5653	NA	unknown function
phrog_16593	6184	61.84	10	3.79127	54.2429	20.5649	DNA primase	DNA, RNA and nucleotide metabolism
phrog_29197	6174	61.74	10	3.79057	54.2429	20.5611	NA	unknown function
phrog_2941	6171	61.71	10	3.79036	54.2429	20.56	virion structural protein	head and packaging
phrog_11165	6160	61.6	10	3.78958	54.2429	20.5558	DNA polymerase	DNA, RNA and nucleotide metabolism
phrog_192	6151	61.51	10	3.78895	54.2429	20.5523	DNA polymerase exonuclease subunit	DNA, RNA and nucleotide metabolism
phrog_23238	6149	61.49	10	3.7888	54.2429	20.5516	NA	unknown function
phrog_5902	6133	61.33	10	3.78767	54.2429	20.5454	NA	unknown function
phrog_2841	6092	60.92	10	3.78476	54.2429	20.5296	minor head protein	head and packaging
phrog_801	6069	60.69	10	3.78312	54.2429	20.5207	dATP / dGTP pyrophosphohydrolase	DNA, RNA and nucleotide metabolism
phrog_48	6068	60.68	10	3.78305	54.2429	20.5203	tail protein	tail
phrog_36873	6065	60.65	10	3.78283	54.2429	20.5192	DNA helicase	DNA, RNA and nucleotide metabolism
phrog_5616	6061	60.61	10	3.78254	54.2429	20.5176	tail fiber protein	tail
phrog_12862	6060	60.6	10	3.78247	54.2429	20.5172	NA	unknown function
phrog_4897	6051	60.51	10	3.78183	54.2429	20.5137	kinase	other
phrog_43	6047	60.47	10	3.78154	54.2429	20.5122	baseplate wedge subunit	tail
phrog_4200	6042	60.42	10	3.78118	54.2429	20.5102	tail length tape measure protein	tail
phrog_30390	6032	60.32	10	3.78046	54.2429	20.5063	NA	unknown function
phrog_199	6019	60.19	10	3.77952	54.2429	20.5012	holin	lysis
phrog_4715	6009	60.09	10	3.7788	54.2429	20.4973	ParB-like partition protein	DNA, RNA and nucleotide metabolism
phrog_13338	6007	60.07	10	3.77866	54.2429	20.4965	NA	unknown function
phrog_19943	6004	60.04	10	3.77844	54.2429	20.4954	virion structural protein	head and packaging
phrog_4346	6000	60	10	3.77815	54.2429	20.4938	NA	unknown function
phrog_1162	5999	59.99	10	3.77808	54.2429	20.4934	tail fiber protein	tail
phrog_472	5995	59.95	10	3.77779	54.2429	20.4918	WhiB transcriptional factor	transcription regulation
phrog_2137	5990	59.9	10	3.77743	54.2429	20.4899	tail fiber protein	tail
phrog_3981	5984	59.84	10	3.77699	54.2429	20.4875	tail length tape measure protein	tail
phrog_25	5981	59.81	10	3.77677	54.2429	20.4863	head closure Hc1	connector
phrog_1067	5964	59.64	10	3.77554	54.2429	20.4796	minor head protein	head and packaging
phrog_86	5962	59.62	10	3.77539	54.2429	20.4788	ribonucleoside diphosphate reductase small subunit	DNA, RNA and nucleotide metabolism
phrog_6043	5953	59.53	10	3.77474	54.2429	20.4753	NA	unknown function
phrog_29583	5945	59.45	10	3.77415	54.2429	20.4721	DNA methyltransferase	other
phrog_10644	5924	59.24	10	3.77262	54.2429	20.4638	thymidylate synthase	DNA, RNA and nucleotide metabolism
phrog_72	5924	59.24	10	3.77262	54.2429	20.4638	NinB/ Orf homologous recombination mediator	DNA, RNA and nucleotide metabolism
phrog_4226	5909	59.09	10	3.77151	54.2429	20.4578	baseplate protein	tail
phrog_530	5905	59.05	10	3.77122	54.2429	20.4562	head maturation protease	head and packaging
phrog_16528	5900	59	10	3.77085	54.2429	20.4542	DNA methyltransferase	other
phrog_34417	5896	58.96	10	3.77056	54.2429	20.4526	NA	unknown function
phrog_2573	5896	58.96	10	3.77056	54.2429	20.4526	DNA polymerase	DNA, RNA and nucleotide metabolism
phrog_21652	5868	58.68	10	3.76849	54.2429	20.4414	DNA polymerase	DNA, RNA and nucleotide metabolism
phrog_589	5858	58.58	10	3.76775	54.2429	20.4374	HNH endonuclease	DNA, RNA and nucleotide metabolism
phrog_1967	5856	58.56	10	3.7676	54.2429	20.4366	DNA helicase	DNA, RNA and nucleotide metabolism
phrog_7601	5854	58.54	10	3.76745	54.2429	20.4358	NA	unknown function
phrog_11180	5837	58.37	10	3.76619	54.2429	20.4289	NA	unknown function
phrog_12798	5808	58.08	10	3.76403	54.2429	20.4172	tail length tape measure protein	tail
phrog_31104	5785	57.85	10	3.7623	54.2429	20.4078	NA	unknown function
phrog_38759	5768	57.68	10	3.76103	54.2429	20.4009	NA	unknown function
phrog_262	5757	57.57	10	3.7602	54.2429	20.3964	DNA polymerase	DNA, RNA and nucleotide metabolism
phrog_10780	5745	57.45	10	3.75929	54.2429	20.3915	tail length tape measure protein	tail
phrog_9532	5724	57.24	10	3.7577	54.2429	20.3829	tail fiber protein	tail
phrog_1608	5716	57.16	10	3.75709	54.2429	20.3796	tail protein	tail
phrog_11717	5699	56.99	10	3.7558	54.2429	20.3725	NA	unknown function
phrog_309	5687	56.87	10	3.75488	54.2429	20.3676	terminase small subunit	head and packaging
phrog_145	5684	56.84	10	3.75465	54.2429	20.3663	portal protein	head and packaging
phrog_105	5667	56.67	10	3.75335	54.2429	20.3593	tail fiber assembly	tail
phrog_28631	5660	56.6	10	3.75282	54.2429	20.3564	NA	unknown function
phrog_359	5653	56.53	10	3.75228	54.2429	20.3535	DNA methyltransferase	other
phrog_12219	5644	56.44	10	3.75159	54.2429	20.3497	DNA polymerase	DNA, RNA and nucleotide metabolism
phrog_24921	5631	56.31	10	3.75059	54.2429	20.3443	NA	unknown function
phrog_7625	5621	56.21	10	3.74981	54.2429	20.3401	head morphogenesis	head and packaging
phrog_19618	5607	56.07	10	3.74873	54.2429	20.3342	tail collar protein	tail
phrog_30733	5586	55.86	10	3.7471	54.2429	20.3254	NA	unknown function
phrog_3264	5584	55.84	10	3.74695	54.2429	20.3245	ParB-like partition protein	DNA, RNA and nucleotide metabolism
phrog_37683	5583	55.83	10	3.74687	54.2429	20.3241	NA	unknown function
phrog_18538	5577	55.77	10	3.7464	54.2429	20.3216	NA	unknown function
phrog_5302	5569	55.69	10	3.74578	54.2429	20.3182	tail protein	tail
phrog_2423	5568	55.68	10	3.7457	54.2429	20.3178	NA	unknown function
phrog_561	5554	55.54	10	3.74461	54.2429	20.3118	RecT-like ssDNA annealing protein	DNA, RNA and nucleotide metabolism
phrog_38058	5524	55.24	10	3.74225	54.2429	20.2991	tail fiber protein	tail
phrog_34	5496	54.96	10	3.74005	54.2429	20.2871	RusA-like Holliday junction resolvase	DNA, RNA and nucleotide metabolism
phrog_1642	5492	54.92	10	3.73973	54.2429	20.2854	virion structural protein	head and packaging
phrog_4472	5487	54.87	10	3.73933	54.2429	20.2832	nucleotide kinase	other
phrog_310	5475	54.75	10	3.73838	54.2429	20.2781	transposase	integration and excision
phrog_23820	5467	54.67	10	3.73775	54.2429	20.2746	tail fiber protein	tail
phrog_190	5463	54.63	10	3.73743	54.2429	20.2729	Holliday junction resolvase	DNA, RNA and nucleotide metabolism
phrog_31452	5463	54.63	10	3.73743	54.2429	20.2729	tail length tape measure protein	tail
phrog_18186	5456	54.56	10	3.73687	54.2429	20.2699	baseplate wedge subunit	tail
phrog_40	5450	54.5	10	3.7364	54.2429	20.2673	head-tail adaptor Ad1	connector
phrog_333	5449	54.49	10	3.73632	54.2429	20.2669	HNH endonuclease	DNA, RNA and nucleotide metabolism
phrog_10993	5440	54.4	10	3.7356	54.2429	20.263	Hoc-like head decoration	head and packaging
phrog_18361	5439	54.39	10	3.73552	54.2429	20.2625	NA	unknown function
phrog_1883	5424	54.24	10	3.73432	54.2429	20.256	DNA helicase	DNA, RNA and nucleotide metabolism
phrog_100	5418	54.18	10	3.73384	54.2429	20.2534	SbcD-like subunit of palindrome specific endonuclease	DNA, RNA and nucleotide metabolism
phrog_30680	5417	54.17	10	3.73376	54.2429	20.253	NA	unknown function
phrog_29443	5413	54.13	10	3.73344	54.2429	20.2513	NA	unknown function
phrog_1163	5410	54.1	10	3.7332	54.2429	20.2499	NA	unknown function
phrog_329	5385	53.85	10	3.73119	54.2429	20.239	minor tail protein	tail
phrog_212	5345	53.45	10	3.72795	54.2429	20.2215	major head protein	head and packaging
phrog_7698	5342	53.42	10	3.7277	54.2429	20.2202	endolysin	lysis
phrog_3437	5341	53.41	10	3.72762	54.2429	20.2197	major head protein	head and packaging
phrog_13518	5323	53.23	10	3.72616	54.2429	20.2118	NA	unknown function
phrog_9976	5319	53.19	10	3.72583	54.2429	20.21	anti-repressor	transcription regulation
phrog_10153	5304	53.04	10	3.7246	54.2429	20.2033	tail fiber protein	tail
phrog_87	5301	53.01	10	3.72436	54.2429	20.202	metallo-protease	other
phrog_24595	5275	52.75	10	3.72222	54.2429	20.1904	virion structural protein	head and packaging
phrog_5846	5253	52.53	10	3.72041	54.2429	20.1806	clamp loader of DNA polymerase	DNA, RNA and nucleotide metabolism
phrog_10652	5242	52.42	10	3.7195	54.2429	20.1756	NA	unknown function
phrog_2013	5226	52.26	10	3.71817	54.2429	20.1684	lytic tail protein	tail
phrog_21528	5223	52.23	10	3.71792	54.2429	20.1671	NA	unknown function
phrog_4757	5222	52.22	10	3.71784	54.2429	20.1666	NA	unknown function
phrog_10538	5222	52.22	10	3.71784	54.2429	20.1666	NA	unknown function
phrog_1314	5180	51.8	10	3.71433	54.2429	20.1476	HNH endonuclease	DNA, RNA and nucleotide metabolism
phrog_4070	5177	51.77	10	3.71408	54.2429	20.1462	tail length tape measure protein	tail
phrog_697	5165	51.65	10	3.71307	54.2429	20.1408	structural protein	head and packaging
phrog_17264	5161	51.61	10	3.71273	54.2429	20.1389	NA	unknown function
phrog_2271	5129	51.29	10	3.71003	54.2429	20.1243	portal protein	head and packaging
phrog_3244	5123	51.23	10	3.70952	54.2429	20.1215	head maturation protease	head and packaging
phrog_9474	5120	51.2	10	3.70927	54.2429	20.1202	replication initiation protein	DNA, RNA and nucleotide metabolism
phrog_7765	5112	51.12	10	3.70859	54.2429	20.1165	NA	unknown function
phrog_2252	5106	51.06	10	3.70808	54.2429	20.1137	endolysin; inhibits RNA polymerase	lysis
phrog_10469	5091	50.91	10	3.7068	54.2429	20.1068	DnaD-like helicase loader	DNA, RNA and nucleotide metabolism
phrog_12864	5087	50.87	10	3.70646	54.2429	20.1049	head maturation protease	head and packaging
phrog_27471	5085	50.85	10	3.70629	54.2429	20.104	NA	unknown function
phrog_5107	5083	50.83	10	3.70612	54.2429	20.1031	amidase	lysis
phrog_1686	5079	50.79	10	3.70578	54.2429	20.1012	tail length tape measure protein	tail
phrog_2765	5053	50.53	10	3.70355	54.2429	20.0891	PhoH-like phosphate starvation-inducible	other
phrog_1501	5050	50.5	10	3.70329	54.2429	20.0877	NA	unknown function
phrog_168	5049	50.49	10	3.70321	54.2429	20.0873	clamp loader of DNA polymerase	DNA, RNA and nucleotide metabolism
phrog_2214	5048	50.48	10	3.70312	54.2429	20.0868	HNH endonuclease	DNA, RNA and nucleotide metabolism
phrog_3277	5044	50.44	10	3.70278	54.2429	20.0849	DnaC-like helicase loader	DNA, RNA and nucleotide metabolism
phrog_10837	5039	50.39	10	3.70234	54.2429	20.0826	NA	unknown function
phrog_229	5030	50.3	10	3.70157	54.2429	20.0784	MazG-like pyrophosphatase	other
phrog_296	5014	50.14	10	3.70018	54.2429	20.0709	DNA transposition protein	integration and excision
phrog_4728	5002	50.02	10	3.69914	54.2429	20.0652	head morphogenesis	head and packaging
phrog_14105	5000	50	10	3.69897	54.2429	20.0643	NA	unknown function
phrog_7767	4987	49.87	10	3.69784	54.2429	20.0582	metallo-endopeptidase	other
phrog_284	4979	49.79	10	3.69714	54.2429	20.0544	exonuclease	DNA, RNA and nucleotide metabolism
phrog_20119	4957	49.57	10	3.69522	54.2429	20.0439	tail length tape measure protein	tail
phrog_704	4943	49.43	10	3.69399	54.2429	20.0373	DNA repair exonuclease	DNA, RNA and nucleotide metabolism
phrog_8537	4940	49.4	10	3.69373	54.2429	20.0358	NA	unknown function
phrog_6547	4936	49.36	10	3.69338	54.2429	20.0339	portal protein	head and packaging
phrog_104	4921	49.21	10	3.69205	54.2429	20.0268	portal protein	head and packaging
phrog_112	4919	49.19	10	3.69188	54.2429	20.0258	Gp2.5-like ssDNA binding protein and ssDNA annealing protein	DNA, RNA and nucleotide metabolism
phrog_403	4918	49.18	10	3.69179	54.2429	20.0253	DNA polymerase exonuclease subunit	DNA, RNA and nucleotide metabolism
phrog_36427	4911	49.11	10	3.69117	54.2429	20.022	NA	unknown function
phrog_11358	4902	49.02	10	3.69037	54.2429	20.0177	NA	unknown function
phrog_19846	4902	49.02	10	3.69037	54.2429	20.0177	NA	unknown function
phrog_24267	4900	49	10	3.6902	54.2429	20.0167	NA	unknown function
phrog_1221	4898	48.98	10	3.69002	54.2429	20.0157	NA	unknown function
phrog_1794	4897	48.97	10	3.68993	54.2429	20.0153	amidase	lysis
phrog_1384	4894	48.94	10	3.68966	54.2429	20.0138	Mom-like DNA modification protein	other
phrog_7168	4886	48.86	10	3.68895	54.2429	20.01	homing endonuclease	DNA, RNA and nucleotide metabolism
phrog_1482	4885	48.85	10	3.68886	54.2429	20.0095	terminase small subunit	head and packaging
phrog_24898	4884	48.84	10	3.68878	54.2429	20.009	tail fiber protein	tail
phrog_36964	4877	48.77	10	3.68815	54.2429	20.0056	terminase large subunit	head and packaging
phrog_17422	4867	48.67	10	3.68726	54.2429	20.0008	NA	unknown function
phrog_8684	4864	48.64	10	3.68699	54.2429	19.9993	NA	unknown function
phrog_547	4862	48.62	10	3.68681	54.2429	19.9984	phosphoesterase	other
phrog_324	4862	48.62	10	3.68681	54.2429	19.9984	head morphogenesis	head and packaging
phrog_160	4858	48.58	10	3.68646	54.2429	19.9964	thymidylate synthase	DNA, RNA and nucleotide metabolism
phrog_17585	4851	48.51	10	3.68583	54.2429	19.993	NA	unknown function
phrog_12300	4851	48.51	10	3.68583	54.2429	19.993	transposase	integration and excision
phrog_6681	4849	48.49	10	3.68565	54.2429	19.9921	terminase large subunit	head and packaging
phrog_13288	4842	48.42	10	3.68502	54.2429	19.9886	NA	unknown function
phrog_9953	4837	48.37	10	3.68458	54.2429	19.9862	major head protein	head and packaging
phrog_423	4836	48.36	10	3.68449	54.2429	19.9857	endonuclease VII	DNA, RNA and nucleotide metabolism
phrog_1167	4830	48.3	10	3.68395	54.2429	19.9828	phosphofructokinase	other
phrog_6219	4825	48.25	10	3.6835	54.2429	19.9804	endolysin	lysis
phrog_598	4820	48.2	10	3.68305	54.2429	19.9779	DNA ejection	DNA, RNA and nucleotide metabolism
phrog_13893	4819	48.19	10	3.68296	54.2429	19.9774	tail protein	tail
phrog_6745	4819	48.19	10	3.68296	54.2429	19.9774	endolysin	lysis
phrog_23072	4816	48.16	10	3.68269	54.2429	19.976	DNA methyltransferase	other
phrog_11693	4803	48.03	10	3.68151	54.2429	19.9696	pilot protein for DNA ejection	tail
phrog_1670	4803	48.03	10	3.68151	54.2429	19.9696	DNA binding protein	DNA, RNA and nucleotide metabolism
phrog_6002	4800	48	10	3.68124	54.2429	19.9681	virion structural protein	head and packaging
phrog_6577	4799	47.99	10	3.68115	54.2429	19.9676	NA	unknown function
phrog_25370	4773	47.73	10	3.67879	54.2429	19.9548	NA	unknown function
phrog_533	4770	47.7	10	3.67852	54.2429	19.9534	portal protein	head and packaging
phrog_188	4766	47.66	10	3.67815	54.2429	19.9514	tail fiber assembly protein	tail
phrog_15528	4765	47.65	10	3.67806	54.2429	19.9509	portal protein	head and packaging
phrog_195	4752	47.52	10	3.67688	54.2429	19.9444	head-tail adaptor	connector
phrog_33693	4751	47.51	10	3.67679	54.2429	19.944	portal protein	head and packaging
phrog_938	4743	47.43	10	3.67605	54.2429	19.94	endolysin	lysis
phrog_27063	4740	47.4	10	3.67578	54.2429	19.9385	pilot protein for DNA ejection	tail
phrog_3904	4716	47.16	10	3.67357	54.2429	19.9265	tail fiber protein	tail
phrog_5448	4707	47.07	10	3.67274	54.2429	19.922	tail length tape measure protein	tail
phrog_14478	4705	47.05	10	3.67256	54.2429	19.921	virion structural protein	head and packaging
phrog_30158	4703	47.03	10	3.67237	54.2429	19.92	NA	unknown function
phrog_9958	4699	46.99	10	3.67201	54.2429	19.918	NA	unknown function
phrog_8742	4694	46.94	10	3.67154	54.2429	19.9155	pilot protein for DNA ejection	tail
phrog_1357	4684	46.84	10	3.67062	54.2429	19.9105	major head protein	head and packaging
phrog_4433	4680	46.8	10	3.67025	54.2429	19.9085	NA	unknown function
phrog_38258	4675	46.75	10	3.66978	54.2429	19.906	NA	unknown function
phrog_5726	4670	46.7	10	3.66932	54.2429	19.9034	tail protein	tail
phrog_19347	4663	46.63	10	3.66867	54.2429	19.8999	NA	unknown function
phrog_4456	4655	46.55	10	3.66792	54.2429	19.8959	NA	unknown function
phrog_5755	4654	46.54	10	3.66783	54.2429	19.8954	tail length tape measure protein	tail
phrog_419	4647	46.47	10	3.66717	54.2429	19.8918	NA	unknown function
phrog_4660	4640	46.4	10	3.66652	54.2429	19.8883	minor head protein	head and packaging
phrog_46	4633	46.33	10	3.66586	54.2429	19.8847	baseplate hub	tail
phrog_2649	4632	46.32	10	3.66577	54.2429	19.8842	endolysin	lysis
phrog_15928	4624	46.24	10	3.66502	54.2429	19.8801	major head protein	head and packaging
phrog_6468	4618	46.18	10	3.66445	54.2429	19.8771	tail fiber protein; host specificity	tail
phrog_12986	4613	46.13	10	3.66398	54.2429	19.8745	NA	unknown function
phrog_28131	4612	46.12	10	3.66389	54.2429	19.874	NA	unknown function
phrog_25966	4609	46.09	10	3.66361	54.2429	19.8725	tail length tape measure protein	tail
phrog_9483	4609	46.09	10	3.66361	54.2429	19.8725	tail length tape measure protein	tail
phrog_26005	4583	45.83	10	3.66115	54.2429	19.8591	NA	unknown function
phrog_10372	4573	45.73	10	3.6602	54.2429	19.854	NA	unknown function
phrog_16516	4560	45.6	10	3.65896	54.2429	19.8473	minor tail protein	tail
phrog_2657	4554	45.54	10	3.65839	54.2429	19.8442	transcriptional regulator	transcription regulation
phrog_1330	4542	45.42	10	3.65725	54.2429	19.838	tail protein	tail
phrog_244	4536	45.36	10	3.65667	54.2429	19.8349	RusA-like Holliday junction resolvase	DNA, RNA and nucleotide metabolism
phrog_55	4532	45.32	10	3.65629	54.2429	19.8328	head closure	connector
phrog_670	4527	45.27	10	3.65581	54.2429	19.8302	endolysin	lysis
phrog_13289	4520	45.2	10	3.65514	54.2429	19.8265	tail protein	tail
phrog_3100	4496	44.96	10	3.65283	54.2429	19.814	tail fiber protein	tail
phrog_63	4492	44.92	10	3.65244	54.2429	19.8119	anti-repressor Ant	transcription regulation
phrog_4492	4491	44.91	10	3.65234	54.2429	19.8114	tail fiber protein	tail
phrog_45	4489	44.89	10	3.65215	54.2429	19.8103	tail tube	tail
phrog_5725	4487	44.87	10	3.65196	54.2429	19.8093	chaperonin groEL	other
phrog_1297	4483	44.83	10	3.65157	54.2429	19.8072	ATPase	other
phrog_6444	4483	44.83	10	3.65157	54.2429	19.8072	DNA primase	DNA, RNA and nucleotide metabolism
phrog_2148	4482	44.82	10	3.65147	54.2429	19.8066	tail fiber protein	tail
phrog_1408	4471	44.71	10	3.6504	54.2429	19.8009	replication initiation protein	DNA, RNA and nucleotide metabolism
phrog_133	4470	44.7	10	3.65031	54.2429	19.8003	head maturation protease	head and packaging
phrog_25305	4469	44.69	10	3.65021	54.2429	19.7998	tail fiber protein	tail
phrog_1800	4463	44.63	10	3.64963	54.2429	19.7966	tail collar fiber protein	tail
phrog_6747	4461	44.61	10	3.64943	54.2429	19.7956	tail length tape measure protein	tail
phrog_20472	4455	44.55	10	3.64885	54.2429	19.7924	NA	unknown function
phrog_518	4451	44.51	10	3.64846	54.2429	19.7903	Rha-like transcriptional regulator	transcription regulation
phrog_7513	4448	44.48	10	3.64816	54.2429	19.7887	NA	unknown function
phrog_6523	4438	44.38	10	3.64719	54.2429	19.7834	endolysin	lysis
phrog_22637	4438	44.38	10	3.64719	54.2429	19.7834	pilot protein for DNA ejection	tail
phrog_34817	4427	44.27	10	3.64611	54.2429	19.7776	NA	unknown function
phrog_5555	4424	44.24	10	3.64582	54.2429	19.776	tail protein	tail
phrog_17284	4408	44.08	10	3.64424	54.2429	19.7674	NA	unknown function
phrog_21962	4408	44.08	10	3.64424	54.2429	19.7674	tail protein	tail
phrog_222	4407	44.07	10	3.64414	54.2429	19.7669	tail completion or Neck1 protein	connector
phrog_76	4392	43.92	10	3.64266	54.2429	19.7589	tail protein	tail
phrog_538	4373	43.73	10	3.64078	54.2429	19.7486	minor tail protein	tail
phrog_9589	4359	43.59	10	3.63939	54.2429	19.7411	endolysin	lysis
phrog_21315	4359	43.59	10	3.63939	54.2429	19.7411	NA	unknown function
phrog_9611	4354	43.54	10	3.63889	54.2429	19.7384	endolysin	lysis
phrog_8239	4353	43.53	10	3.63879	54.2429	19.7378	tail fiber protein	tail
phrog_13892	4351	43.51	10	3.63859	54.2429	19.7368	minor tail protein	tail
phrog_477	4340	43.4	10	3.63749	54.2429	19.7308	head-tail adaptor Ad1	connector
phrog_1768	4334	43.34	10	3.63689	54.2429	19.7275	endolysin	lysis
phrog_338	4332	43.32	10	3.63669	54.2429	19.7265	HNH endonuclease	DNA, RNA and nucleotide metabolism
phrog_342	4327	43.27	10	3.63619	54.2429	19.7237	internal virion protein with endolysin domain	head and packaging
phrog_7142	4327	43.27	10	3.63619	54.2429	19.7237	tail protein	tail
phrog_1990	4326	43.26	10	3.63609	54.2429	19.7232	Cas4-domain exonuclease	DNA, RNA and nucleotide metabolism
phrog_16490	4306	43.06	10	3.63407	54.2429	19.7123	NA	unknown function
phrog_3992	4302	43.02	10	3.63367	54.2429	19.7101	primosomal protein	DNA, RNA and nucleotide metabolism
phrog_16726	4298	42.98	10	3.63327	54.2429	19.7079	HNH endonuclease	DNA, RNA and nucleotide metabolism
phrog_906	4281	42.81	10	3.63155	54.2429	19.6986	DNA polymerase/primase	DNA, RNA and nucleotide metabolism
phrog_1005	4265	42.65	10	3.62992	54.2429	19.6897	major head protein	head and packaging
phrog_19443	4263	42.63	10	3.62972	54.2429	19.6886	minor head protein	head and packaging
phrog_510	4262	42.62	10	3.62961	54.2429	19.6881	DNA primase	DNA, RNA and nucleotide metabolism
phrog_17087	4261	42.61	10	3.62951	54.2429	19.6875	NA	unknown function
phrog_2606	4257	42.57	10	3.6291	54.2429	19.6853	terminase small subunit	head and packaging
phrog_6900	4255	42.55	10	3.6289	54.2429	19.6842	tail length tape measure protein	tail
phrog_31660	4233	42.33	10	3.62665	54.2429	19.672	tail fiber protein	tail
phrog_24	4227	42.27	10	3.62603	54.2429	19.6687	tail length tape measure protein	tail
phrog_21483	4223	42.23	10	3.62562	54.2429	19.6664	NA	unknown function
phrog_26324	4219	42.19	10	3.62521	54.2429	19.6642	DNA methyltransferase	other
phrog_9438	4218	42.18	10	3.62511	54.2429	19.6636	anti-repressor	transcription regulation
phrog_715	4211	42.11	10	3.62439	54.2429	19.6597	MazG-like pyrophosphatase	other
phrog_33119	4208	42.08	10	3.62408	54.2429	19.658	long tail fiber protein distal subunit	tail
phrog_14531	4196	41.96	10	3.62284	54.2429	19.6513	NA	unknown function
phrog_21357	4195	41.95	10	3.62273	54.2429	19.6508	endolysin	lysis
phrog_34374	4182	41.82	10	3.62138	54.2429	19.6434	pilot protein for DNA ejection	tail
phrog_21722	4171	41.71	10	3.62024	54.2429	19.6372	long tail fiber protein distal subunit	tail
phrog_164	4163	41.63	10	3.61941	54.2429	19.6327	ParA-like partition protein	DNA, RNA and nucleotide metabolism
phrog_4759	4161	41.61	10	3.6192	54.2429	19.6316	NA	unknown function
phrog_11581	4161	41.61	10	3.6192	54.2429	19.6316	NA	unknown function
phrog_6375	4143	41.43	10	3.61731	54.2429	19.6214	DNA polymerase	DNA, RNA and nucleotide metabolism
phrog_159	4139	41.39	10	3.6169	54.2429	19.6191	RuvC-like Holliday junction resolvase	DNA, RNA and nucleotide metabolism
phrog_34853	4136	41.36	10	3.61658	54.2429	19.6174	NA	unknown function
phrog_28672	4128	41.28	10	3.61574	54.2429	19.6128	metallo-endopeptidase	other
phrog_727	4126	41.26	10	3.61553	54.2429	19.6117	NA	unknown function
phrog_35928	4120	41.2	10	3.6149	54.2429	19.6083	pilot protein for DNA ejection	tail
phrog_23738	4113	41.13	10	3.61416	54.2429	19.6042	NA	unknown function
phrog_249	4108	41.08	10	3.61363	54.2429	19.6014	porphyrin biosynthesis	moron, auxiliary metabolic gene and host takeover
phrog_19921	4107	41.07	10	3.61352	54.2429	19.6008	tail spike protein	tail
phrog_14910	4101	41.01	10	3.61289	54.2429	19.5974	NA	unknown function
phrog_4412	4097	40.97	10	3.61247	54.2429	19.5951	exonuclease V	DNA, RNA and nucleotide metabolism
phrog_8469	4096	40.96	10	3.61236	54.2429	19.5945	tail fiber protein	tail
phrog_18375	4089	40.89	10	3.61162	54.2429	19.5905	DNA primase/helicase	DNA, RNA and nucleotide metabolism
phrog_371	4087	40.87	10	3.6114	54.2429	19.5893	major head protein	head and packaging
phrog_22708	4087	40.87	10	3.6114	54.2429	19.5893	thymidylate synthase	DNA, RNA and nucleotide metabolism
phrog_17747	4084	40.84	10	3.61109	54.2429	19.5876	NA	unknown function
phrog_4286	4083	40.83	10	3.61098	54.2429	19.587	head maturation protease	head and packaging
phrog_1770	4072	40.72	10	3.60981	54.2429	19.5806	Holliday junction resolvase	DNA, RNA and nucleotide metabolism
phrog_22740	4058	40.58	10	3.60831	54.2429	19.5725	NA	unknown function
phrog_2824	4053	40.53	10	3.60778	54.2429	19.5696	virion structural protein	head and packaging
phrog_4502	4046	40.46	10	3.60703	54.2429	19.5656	NA	unknown function
phrog_2369	4044	40.44	10	3.60681	54.2429	19.5644	dCMP deaminase	DNA, RNA and nucleotide metabolism
phrog_4211	4037	40.37	10	3.60606	54.2429	19.5603	tail length tape measure protein	tail
phrog_30939	4019	40.19	10	3.60412	54.2429	19.5498	ribonucleotide reductase	DNA, RNA and nucleotide metabolism
phrog_286	4007	40.07	10	3.60282	54.2429	19.5427	NA	unknown function
phrog_428	3994	39.94	10	3.60141	54.2429	19.5351	replication initiation protein	DNA, RNA and nucleotide metabolism
phrog_5995	3991	39.91	10	3.60108	54.2429	19.5333	DNA polymerase	DNA, RNA and nucleotide metabolism
phrog_391	3980	39.8	10	3.59988	54.2429	19.5268	replication initiation O-like	DNA, RNA and nucleotide metabolism
phrog_165	3974	39.74	10	3.59923	54.2429	19.5233	tail sheath	tail
phrog_36211	3963	39.63	10	3.59802	54.2429	19.5167	head maturation protease	head and packaging
phrog_29	3963	39.63	10	3.59802	54.2429	19.5167	major head protein	head and packaging
phrog_21973	3961	39.61	10	3.5978	54.2429	19.5155	tail protein	tail
phrog_207	3951	39.51	10	3.59671	54.2429	19.5096	head maturation protease	head and packaging
phrog_5781	3935	39.35	10	3.59494	54.2429	19.5	NA	unknown function
phrog_19976	3928	39.28	10	3.59417	54.2429	19.4958	tail assembly protein	tail
phrog_13169	3927	39.27	10	3.59406	54.2429	19.4952	DNA polymerase	DNA, RNA and nucleotide metabolism
phrog_22212	3924	39.24	10	3.59373	54.2429	19.4934	NA	unknown function
phrog_2229	3923	39.23	10	3.59362	54.2429	19.4928	head maturation protease	head and packaging
phrog_1992	3922	39.22	10	3.59351	54.2429	19.4922	MazG-like pyrophosphatase	other
phrog_9064	3910	39.1	10	3.59218	54.2429	19.485	portal protein	head and packaging
phrog_1588	3904	39.04	10	3.59151	54.2429	19.4814	NA	unknown function
phrog_6218	3901	39.01	10	3.59118	54.2429	19.4796	ParB-like partition protein	DNA, RNA and nucleotide metabolism
phrog_21472	3897	38.97	10	3.59073	54.2429	19.4772	NA	unknown function
phrog_240	3890	38.9	10	3.58995	54.2429	19.4729	head protein	head and packaging
phrog_5070	3886	38.86	10	3.5895	54.2429	19.4705	NA	unknown function
phrog_19658	3884	38.84	10	3.58928	54.2429	19.4693	replication initiation protein	DNA, RNA and nucleotide metabolism
phrog_1506	3884	38.84	10	3.58928	54.2429	19.4693	tail length tape measure protein	tail
phrog_9992	3881	38.81	10	3.58894	54.2429	19.4675	baseplate assembly protein	tail
phrog_28576	3874	38.74	10	3.58816	54.2429	19.4632	NA	unknown function
phrog_457	3870	38.7	10	3.58771	54.2429	19.4608	tail protein	tail
phrog_3477	3869	38.69	10	3.5876	54.2429	19.4602	NA	unknown function
phrog_37900	3868	38.68	10	3.58749	54.2429	19.4596	NA	unknown function
phrog_945	3867	38.67	10	3.58737	54.2429	19.459	endonuclease	DNA, RNA and nucleotide metabolism
phrog_6722	3863	38.63	10	3.58692	54.2429	19.4565	tail fiber protein	tail
phrog_18	3853	38.53	10	3.5858	54.2429	19.4504	minor tail protein	tail
phrog_3022	3852	38.52	10	3.58569	54.2429	19.4498	DNA primase	DNA, RNA and nucleotide metabolism
phrog_177	3847	38.47	10	3.58512	54.2429	19.4467	baseplate hub	tail
phrog_35074	3845	38.45	10	3.5849	54.2429	19.4455	NA	unknown function
phrog_30133	3839	38.39	10	3.58422	54.2429	19.4418	virion structural protein	head and packaging
phrog_624	3837	38.37	10	3.58399	54.2429	19.4406	DNA binding protein	DNA, RNA and nucleotide metabolism
phrog_7964	3836	38.36	10	3.58388	54.2429	19.44	NA	unknown function
phrog_28737	3834	38.34	10	3.58365	54.2429	19.4388	NA	unknown function
phrog_3423	3829	38.29	10	3.58309	54.2429	19.4357	NA	unknown function
phrog_2255	3829	38.29	10	3.58309	54.2429	19.4357	HNH endonuclease	DNA, RNA and nucleotide metabolism
phrog_7269	3824	38.24	10	3.58252	54.2429	19.4326	integrase	integration and excision
phrog_5989	3821	38.21	10	3.58218	54.2429	19.4308	terminase large subunit	head and packaging
phrog_778	3819	38.19	10	3.58195	54.2429	19.4295	tail assembly protein	tail
phrog_2631	3815	38.15	10	3.58149	54.2429	19.4271	tail fiber protein	tail
phrog_15002	3814	38.14	10	3.58138	54.2429	19.4265	NA	unknown function
phrog_19194	3810	38.1	10	3.58092	54.2429	19.424	NA	unknown function
phrog_33534	3801	38.01	10	3.5799	54.2429	19.4184	NA	unknown function
phrog_12767	3793	37.93	10	3.57898	54.2429	19.4134	NA	unknown function
phrog_4849	3781	37.81	10	3.57761	54.2429	19.406	tail protein	tail
phrog_9880	3775	37.75	10	3.57692	54.2429	19.4022	NA	unknown function
phrog_13964	3774	37.74	10	3.5768	54.2429	19.4016	transposase	integration and excision
phrog_1333	3773	37.73	10	3.57669	54.2429	19.401	NA	unknown function
phrog_13621	3769	37.69	10	3.57623	54.2429	19.3985	NA	unknown function
phrog_205	3761	37.61	10	3.5753	54.2429	19.3935	tail sheath	tail
phrog_1716	3757	37.57	10	3.57484	54.2429	19.391	tail length tape measure protein	tail
phrog_13042	3757	37.57	10	3.57484	54.2429	19.391	major head protein	head and packaging
phrog_15437	3750	37.5	10	3.57403	54.2429	19.3866	tail fiber protein	tail
phrog_452	3749	37.49	10	3.57392	54.2429	19.386	endonuclease	DNA, RNA and nucleotide metabolism
phrog_213	3749	37.49	10	3.57392	54.2429	19.386	portal protein	head and packaging
phrog_34255	3742	37.42	10	3.5731	54.2429	19.3816	NA	unknown function
phrog_872	3739	37.39	10	3.57276	54.2429	19.3797	NA	unknown function
phrog_3193	3737	37.37	10	3.57252	54.2429	19.3784	NA	unknown function
phrog_184	3737	37.37	10	3.57252	54.2429	19.3784	baseplate hub	tail
phrog_1961	3737	37.37	10	3.57252	54.2429	19.3784	NA	unknown function
phrog_33100	3716	37.16	10	3.57008	54.2429	19.3651	NA	unknown function
phrog_4209	3712	37.12	10	3.56961	54.2429	19.3626	tail fiber protein	tail
phrog_14911	3708	37.08	10	3.56914	54.2429	19.3601	NA	unknown function
phrog_2967	3704	37.04	10	3.56867	54.2429	19.3575	transcriptional regulator	transcription regulation
phrog_587	3703	37.03	10	3.56855	54.2429	19.3569	structural protein	head and packaging
phrog_3513	3701	37.01	10	3.56832	54.2429	19.3556	endolysin	lysis
phrog_6616	3700	37	10	3.5682	54.2429	19.355	tail protein	tail
phrog_3925	3697	36.97	10	3.56785	54.2429	19.3531	terminase large subunit	head and packaging
phrog_261	3696	36.96	10	3.56773	54.2429	19.3524	baseplate wedge subunit	tail
phrog_7802	3695	36.95	10	3.56761	54.2429	19.3518	NA	unknown function
phrog_15768	3686	36.86	10	3.56656	54.2429	19.346	NA	unknown function
phrog_35358	3678	36.78	10	3.56561	54.2429	19.3409	DNA primase	DNA, RNA and nucleotide metabolism
phrog_32294	3672	36.72	10	3.5649	54.2429	19.3371	baseplate wedge subunit	tail
phrog_449	3671	36.71	10	3.56478	54.2429	19.3364	head-tail adaptor	connector
phrog_505	3667	36.67	10	3.56431	54.2429	19.3339	polynucleotide kinase	other
phrog_4842	3666	36.66	10	3.56419	54.2429	19.3332	HNH endonuclease	DNA, RNA and nucleotide metabolism
phrog_131	3665	36.65	10	3.56407	54.2429	19.3326	HNH endonuclease	DNA, RNA and nucleotide metabolism
phrog_6256	3665	36.65	10	3.56407	54.2429	19.3326	tail fiber protein	tail
phrog_5158	3656	36.56	10	3.56301	54.2429	19.3268	NA	unknown function
phrog_4581	3655	36.55	10	3.56289	54.2429	19.3261	terminase small subunit	head and packaging
phrog_30	3650	36.5	10	3.56229	54.2429	19.3229	minor tail protein	tail
phrog_8693	3649	36.49	10	3.56217	54.2429	19.3223	pilot protein for DNA ejection	tail
phrog_37402	3639	36.39	10	3.56098	54.2429	19.3158	NA	unknown function
phrog_328	3635	36.35	10	3.5605	54.2429	19.3132	head maturation protease	head and packaging
phrog_11242	3629	36.29	10	3.55979	54.2429	19.3093	NA	unknown function
phrog_2166	3625	36.25	10	3.55931	54.2429	19.3067	N4-like RNA polymerase	DNA, RNA and nucleotide metabolism
phrog_5817	3621	36.21	10	3.55883	54.2429	19.3041	anti-repressor Ant	transcription regulation
phrog_6459	3619	36.19	10	3.55859	54.2429	19.3028	tail collar protein	tail
phrog_12032	3615	36.15	10	3.55811	54.2429	19.3002	short tail fiber protein	tail
phrog_289	3608	36.08	10	3.55727	54.2429	19.2956	GTP-binding domain	other
phrog_138	3598	35.98	10	3.55606	54.2429	19.2891	major head protein	head and packaging
phrog_6142	3594	35.94	10	3.55558	54.2429	19.2865	baseplate assembly protein	tail
phrog_366	3593	35.93	10	3.55546	54.2429	19.2858	tail fiber protein	tail
phrog_19680	3592	35.92	10	3.55534	54.2429	19.2852	NA	unknown function
phrog_24280	3591	35.91	10	3.55522	54.2429	19.2845	tail fiber adhesin	tail
phrog_2338	3590	35.9	10	3.55509	54.2429	19.2839	endolysin	lysis
phrog_29900	3588	35.88	10	3.55485	54.2429	19.2826	NA	unknown function
phrog_29288	3586	35.86	10	3.55461	54.2429	19.2812	NA	unknown function
phrog_414	3578	35.78	10	3.55364	54.2429	19.276	RNA polymerase	DNA, RNA and nucleotide metabolism
phrog_24456	3578	35.78	10	3.55364	54.2429	19.276	tail fiber protein	tail
phrog_821	3577	35.77	10	3.55352	54.2429	19.2753	transcriptional regulator	transcription regulation
phrog_26705	3575	35.75	10	3.55328	54.2429	19.274	NA	unknown function
phrog_20388	3566	35.66	10	3.55218	54.2429	19.2681	endolysin	lysis
phrog_35	3559	35.59	10	3.55133	54.2429	19.2634	transcriptional repressor	transcription regulation
phrog_1032	3558	35.58	10	3.55121	54.2429	19.2628	replication initiation protein	DNA, RNA and nucleotide metabolism
phrog_255	3550	35.5	10	3.55023	54.2429	19.2575	exonuclease	DNA, RNA and nucleotide metabolism
phrog_22896	3544	35.44	10	3.54949	54.2429	19.2535	tail protein	tail
phrog_252	3535	35.35	10	3.54839	54.2429	19.2475	Bet-like ssDNA annealing protein	DNA, RNA and nucleotide metabolism
phrog_247	3533	35.33	10	3.54814	54.2429	19.2462	major head protein	head and packaging
phrog_22609	3533	35.33	10	3.54814	54.2429	19.2462	tail fiber protein	tail
phrog_25360	3529	35.29	10	3.54765	54.2429	19.2435	NA	unknown function
phrog_1048	3514	35.14	10	3.5458	54.2429	19.2335	NA	unknown function
phrog_16427	3511	35.11	10	3.54543	54.2429	19.2314	DNA methyltransferase	other
phrog_833	3504	35.04	10	3.54456	54.2429	19.2267	endolysin	lysis
phrog_2443	3503	35.03	10	3.54444	54.2429	19.2261	amidoligase enzyme	other
phrog_16985	3502	35.02	10	3.54432	54.2429	19.2254	NA	unknown function
phrog_15877	3501	35.01	10	3.54419	54.2429	19.2247	DNA methyltransferase	other
phrog_873	3501	35.01	10	3.54419	54.2429	19.2247	endolysin	head and packaging
phrog_9534	3493	34.93	10	3.5432	54.2429	19.2193	head protein	head and packaging
phrog_5115	3482	34.82	10	3.54183	54.2429	19.2119	ferredoxin	moron, auxiliary metabolic gene and host takeover
phrog_13242	3480	34.8	10	3.54158	54.2429	19.2106	NA	unknown function
phrog_14988	3476	34.76	10	3.54108	54.2429	19.2078	peptidase	other
phrog_29834	3473	34.73	10	3.5407	54.2429	19.2058	NA	unknown function
phrog_5939	3471	34.71	10	3.54045	54.2429	19.2045	tail protein	tail
phrog_10581	3470	34.7	10	3.54033	54.2429	19.2038	tail sheath	tail
phrog_4197	3467	34.67	10	3.53995	54.2429	19.2017	tail length tape measure protein	tail
phrog_18886	3464	34.64	10	3.53958	54.2429	19.1997	NA	unknown function
phrog_197	3457	34.57	10	3.5387	54.2429	19.1949	Zot-like toxin	moron, auxiliary metabolic gene and host takeover
phrog_20656	3453	34.53	10	3.5382	54.2429	19.1922	NA	unknown function
phrog_15478	3450	34.5	10	3.53782	54.2429	19.1902	tail length tape measure protein	tail
phrog_3322	3448	34.48	10	3.53757	54.2429	19.1888	endonuclease	DNA, RNA and nucleotide metabolism
phrog_22953	3446	34.46	10	3.53732	54.2429	19.1874	ribonucleotide reductase	DNA, RNA and nucleotide metabolism
phrog_23416	3440	34.4	10	3.53656	54.2429	19.1833	NA	unknown function
phrog_15074	3431	34.31	10	3.53542	54.2429	19.1772	NA	unknown function
phrog_27411	3431	34.31	10	3.53542	54.2429	19.1772	NA	unknown function
phrog_392	3428	34.28	10	3.53504	54.2429	19.1751	metal-dependent hydrolase	other
phrog_169	3426	34.26	10	3.53479	54.2429	19.1737	tail completion or Neck1 protein	connector
phrog_318	3425	34.25	10	3.53466	54.2429	19.173	deoxyribonucleoside 5' monophosphate phosphatase	other
phrog_12727	3423	34.23	10	3.53441	54.2429	19.1717	endolysin	lysis
phrog_322	3420	34.2	10	3.53403	54.2429	19.1696	NA	unknown function
phrog_14342	3414	34.14	10	3.53326	54.2429	19.1654	lytic tail fiber protein	tail
phrog_18505	3398	33.98	10	3.53122	54.2429	19.1544	DNA polymerase	DNA, RNA and nucleotide metabolism
phrog_25848	3395	33.95	10	3.53084	54.2429	19.1523	tail fiber protein	tail
phrog_1366	3394	33.94	10	3.53071	54.2429	19.1516	NA	unknown function
phrog_1827	3393	33.93	10	3.53058	54.2429	19.1509	ATP-dependent protease	other
phrog_16736	3391	33.91	10	3.53033	54.2429	19.1495	NA	unknown function
phrog_2152	3387	33.87	10	3.52982	54.2429	19.1467	NA	unknown function
phrog_4212	3387	33.87	10	3.52982	54.2429	19.1467	NA	unknown function
phrog_1891	3381	33.81	10	3.52905	54.2429	19.1426	HNH endonuclease	DNA, RNA and nucleotide metabolism
phrog_7025	3380	33.8	10	3.52892	54.2429	19.1419	tail length tape measure protein	tail
phrog_2062	3378	33.78	10	3.52866	54.2429	19.1405	DNA polymerase	DNA, RNA and nucleotide metabolism
phrog_2552	3371	33.71	10	3.52776	54.2429	19.1356	NA	unknown function
phrog_5956	3366	33.66	10	3.52711	54.2429	19.1321	HNH endonuclease	DNA, RNA and nucleotide metabolism
phrog_23013	3363	33.63	10	3.52673	54.2429	19.13	tail length tape measure protein	tail
phrog_12171	3362	33.62	10	3.5266	54.2429	19.1293	terminase	head and packaging
phrog_3792	3360	33.6	10	3.52634	54.2429	19.1279	tail assembly chaperone	tail
phrog_24074	3356	33.56	10	3.52582	54.2429	19.1251	NA	unknown function
phrog_2850	3351	33.51	10	3.52517	54.2429	19.1216	NA	unknown function
phrog_3927	3348	33.48	10	3.52479	54.2429	19.1195	head scaffolding protein	head and packaging
phrog_880	3344	33.44	10	3.52427	54.2429	19.1166	endolysin	lysis
phrog_35520	3344	33.44	10	3.52427	54.2429	19.1166	tail protein	tail
phrog_1220	3341	33.41	10	3.52388	54.2429	19.1145	head protein	head and packaging
phrog_21412	3334	33.34	10	3.52297	54.2429	19.1096	tail fiber protein	tail
phrog_8649	3331	33.31	10	3.52257	54.2429	19.1075	NA	unknown function
phrog_22546	3329	33.29	10	3.52231	54.2429	19.1061	NA	unknown function
phrog_995	3327	33.27	10	3.52205	54.2429	19.1046	transcriptional regulator	transcription regulation
phrog_20149	3317	33.17	10	3.52075	54.2429	19.0975	NA	unknown function
phrog_14	3307	33.07	10	3.51943	54.2429	19.0904	minor tail protein	tail
phrog_15968	3304	33.04	10	3.51904	54.2429	19.0883	anti-repressor	transcription regulation
phrog_2118	3298	32.98	10	3.51825	54.2429	19.084	HNH endonuclease	DNA, RNA and nucleotide metabolism
phrog_9690	3297	32.97	10	3.51812	54.2429	19.0833	DNA helicase	DNA, RNA and nucleotide metabolism
phrog_5909	3291	32.91	10	3.51733	54.2429	19.079	terminase large subunit	head and packaging
phrog_659	3284	32.84	10	3.5164	54.2429	19.074	Sak-like ssDNA annealing protein	DNA, RNA and nucleotide metabolism
phrog_308	3282	32.82	10	3.51614	54.2429	19.0726	internal virion protein	head and packaging
phrog_19737	3270	32.7	10	3.51455	54.2429	19.0639	NA	unknown function
phrog_136	3268	32.68	10	3.51428	54.2429	19.0625	tail fiber assembly protein	tail
phrog_12751	3267	32.67	10	3.51415	54.2429	19.0618	NA	unknown function
phrog_3088	3257	32.57	10	3.51282	54.2429	19.0545	amidase	lysis
phrog_2103	3256	32.56	10	3.51268	54.2429	19.0538	baseplate protein	tail
phrog_73	3251	32.51	10	3.51202	54.2429	19.0502	head scaffolding protein	head and packaging
phrog_11933	3242	32.42	10	3.51081	54.2429	19.0437	head maturation protease	head and packaging
phrog_32960	3242	32.42	10	3.51081	54.2429	19.0437	NA	unknown function
phrog_8492	3239	32.39	10	3.51041	54.2429	19.0415	Sak-like ssDNA annealing protein	DNA, RNA and nucleotide metabolism
phrog_1499	3238	32.38	10	3.51028	54.2429	19.0408	NA	unknown function
phrog_9886	3238	32.38	10	3.51028	54.2429	19.0408	NA	unknown function
phrog_5073	3235	32.35	10	3.50987	54.2429	19.0386	tail fiber protein	tail
phrog_34934	3235	32.35	10	3.50987	54.2429	19.0386	tail protein	tail
phrog_991	3229	32.29	10	3.50907	54.2429	19.0342	tail length tape measure protein	tail
phrog_10327	3226	32.26	10	3.50866	54.2429	19.032	hydrolase	other
phrog_2048	3225	32.25	10	3.50853	54.2429	19.0313	tail protein	tail
phrog_21825	3222	32.22	10	3.50813	54.2429	19.0291	endolysin	lysis
phrog_1810	3216	32.16	10	3.50732	54.2429	19.0247	NA	unknown function
phrog_13	3209	32.09	10	3.50637	54.2429	19.0196	Rz-like spanin	lysis
phrog_4946	3201	32.01	10	3.50529	54.2429	19.0137	tail protein	tail
phrog_6090	3197	31.97	10	3.50474	54.2429	19.0107	tail length tape measure protein	tail
phrog_446	3196	31.96	10	3.50461	54.2429	19.01	tail protein	tail
phrog_120	3175	31.75	10	3.50174	54.2429	18.9945	baseplate wedge subunit	tail
phrog_372	3172	31.72	10	3.50133	54.2429	18.9923	tail protein	tail
phrog_264	3159	31.59	10	3.49955	54.2429	18.9826	major head protein	head and packaging
phrog_1485	3155	31.55	10	3.499	54.2429	18.9796	NA	unknown function
phrog_36643	3151	31.51	10	3.49845	54.2429	18.9766	NA	unknown function
phrog_19265	3143	31.43	10	3.49734	54.2429	18.9706	NA	unknown function
phrog_706	3143	31.43	10	3.49734	54.2429	18.9706	NA	unknown function
phrog_36614	3140	31.4	10	3.49693	54.2429	18.9684	NA	unknown function
phrog_20705	3135	31.35	10	3.49624	54.2429	18.9646	virion structural protein	head and packaging
phrog_21789	3121	31.21	10	3.49429	54.2429	18.9541	virion structural protein	head and packaging
phrog_36752	3119	31.19	10	3.49402	54.2429	18.9526	NA	unknown function
phrog_16167	3119	31.19	10	3.49402	54.2429	18.9526	replication initiation protein	DNA, RNA and nucleotide metabolism
phrog_846	3114	31.14	10	3.49332	54.2429	18.9488	NA	unknown function
phrog_5131	3113	31.13	10	3.49318	54.2429	18.948	thymidylate synthase	DNA, RNA and nucleotide metabolism
phrog_8927	3105	31.05	10	3.49206	54.2429	18.942	tail length tape measure protein	tail
phrog_334	3105	31.05	10	3.49206	54.2429	18.942	major head protein	head and packaging
phrog_13769	3101	31.01	10	3.4915	54.2429	18.9389	NA	unknown function
phrog_253	3099	30.99	10	3.49122	54.2429	18.9374	Mu Gam-like end protection	DNA, RNA and nucleotide metabolism
phrog_8396	3099	30.99	10	3.49122	54.2429	18.9374	NA	unknown function
phrog_4498	3095	30.95	10	3.49066	54.2429	18.9344	tail length tape measure protein	tail
phrog_7878	3094	30.94	10	3.49052	54.2429	18.9336	bifunctional heptose 7-phosphate kinase/heptose 1-phosphate adenyltransferase	other
phrog_14211	3093	30.93	10	3.49038	54.2429	18.9328	anti-repressor	transcription regulation
phrog_2387	3086	30.86	10	3.4894	54.2429	18.9275	nucleotide kinase	other
phrog_10231	3083	30.83	10	3.48897	54.2429	18.9252	NA	unknown function
phrog_28554	3082	30.82	10	3.48883	54.2429	18.9244	MazG-like pyrophosphatase	other
phrog_6904	3076	30.76	10	3.48799	54.2429	18.9199	NA	unknown function
phrog_29482	3075	30.75	10	3.48785	54.2429	18.9191	NA	unknown function
phrog_29592	3058	30.58	10	3.48544	54.2429	18.906	NA	unknown function
phrog_13163	3058	30.58	10	3.48544	54.2429	18.906	baseplate wedge subunit	tail
phrog_701	3057	30.57	10	3.4853	54.2429	18.9053	virion structural protein	head and packaging
phrog_13901	3057	30.57	10	3.4853	54.2429	18.9053	DNA primase/helicase	DNA, RNA and nucleotide metabolism
phrog_1273	3045	30.45	10	3.48359	54.2429	18.896	NA	unknown function
phrog_35166	3043	30.43	10	3.4833	54.2429	18.8944	NA	unknown function
phrog_1259	3043	30.43	10	3.4833	54.2429	18.8944	baseplate hub subunit and tail lysozyme	tail
phrog_2872	3041	30.41	10	3.48302	54.2429	18.8929	Sak4-like ssDNA annealing protein	DNA, RNA and nucleotide metabolism
phrog_1238	3038	30.38	10	3.48259	54.2429	18.8906	phosphoheptose isomerase	moron, auxiliary metabolic gene and host takeover
phrog_3742	3037	30.37	10	3.48244	54.2429	18.8898	NA	unknown function
phrog_1574	3036	30.36	10	3.4823	54.2429	18.889	NA	unknown function
phrog_12082	3036	30.36	10	3.4823	54.2429	18.889	portal protein	head and packaging
phrog_30017	3035	30.35	10	3.48216	54.2429	18.8882	NA	unknown function
phrog_68	3026	30.26	10	3.48087	54.2429	18.8812	portal protein	head and packaging
phrog_18802	3024	30.24	10	3.48058	54.2429	18.8797	virion structural protein	head and packaging
phrog_14543	3023	30.23	10	3.48044	54.2429	18.8789	virion structural protein	head and packaging
phrog_17622	3023	30.23	10	3.48044	54.2429	18.8789	NA	unknown function
phrog_1617	3020	30.2	10	3.48001	54.2429	18.8766	NA	unknown function
phrog_4824	3019	30.19	10	3.47986	54.2429	18.8758	NA	unknown function
phrog_8467	3009	30.09	10	3.47842	54.2429	18.868	deoxyribonucleoside 5' monophosphate phosphatase	other
phrog_1853	3008	30.08	10	3.47828	54.2429	18.8672	NA	unknown function
phrog_1994	3008	30.08	10	3.47828	54.2429	18.8672	DNA binding protein	DNA, RNA and nucleotide metabolism
phrog_36003	3008	30.08	10	3.47828	54.2429	18.8672	NA	unknown function
phrog_122	3004	30.04	10	3.4777	54.2429	18.8641	head decoration	head and packaging
phrog_5690	3003	30.03	10	3.47756	54.2429	18.8633	NA	unknown function
phrog_33412	2997	29.97	10	3.47669	54.2429	18.8586	NA	unknown function
phrog_14441	2997	29.97	10	3.47669	54.2429	18.8586	tail length tape measure protein	tail
phrog_6721	2997	29.97	10	3.47669	54.2429	18.8586	NA	unknown function
phrog_19299	2994	29.94	10	3.47625	54.2429	18.8562	terminase large subunit	head and packaging
phrog_4973	2992	29.92	10	3.47596	54.2429	18.8546	NA	unknown function
phrog_2585	2989	29.89	10	3.47553	54.2429	18.8523	nucleotide kinase	other
phrog_2270	2987	29.87	10	3.47524	54.2429	18.8507	NA	unknown function
phrog_13704	2985	29.85	10	3.47494	54.2429	18.8491	virion structural protein	head and packaging
phrog_38407	2984	29.84	10	3.4748	54.2429	18.8483	NA	unknown function
phrog_36601	2981	29.81	10	3.47436	54.2429	18.846	tail fiber protein	tail
phrog_35419	2972	29.72	10	3.47305	54.2429	18.8388	tail fiber protein	tail
phrog_28019	2971	29.71	10	3.4729	54.2429	18.838	NA	unknown function
phrog_1101	2968	29.68	10	3.47246	54.2429	18.8357	tail protein	tail
phrog_219	2968	29.68	10	3.47246	54.2429	18.8357	baseplate wedge subunit	tail
phrog_15127	2967	29.67	10	3.47232	54.2429	18.8349	head protein	head and packaging
phrog_27166	2966	29.66	10	3.47217	54.2429	18.8341	tail length tape measure protein	tail
phrog_18032	2961	29.61	10	3.47144	54.2429	18.8301	endolysin	lysis
phrog_12985	2960	29.6	10	3.47129	54.2429	18.8293	NA	unknown function
phrog_3934	2960	29.6	10	3.47129	54.2429	18.8293	NA	unknown function
phrog_2076	2960	29.6	10	3.47129	54.2429	18.8293	QueE-like radical SAM domain	moron, auxiliary metabolic gene and host takeover
phrog_74	2959	29.59	10	3.47114	54.2429	18.8285	terminase small subunit	head and packaging
phrog_1158	2958	29.58	10	3.471	54.2429	18.8277	tail assembly chaperone	tail
phrog_16384	2956	29.56	10	3.4707	54.2429	18.8261	NA	unknown function
phrog_2149	2952	29.52	10	3.47012	54.2429	18.8229	replication initiation protein	DNA, RNA and nucleotide metabolism
phrog_37668	2946	29.46	10	3.46923	54.2429	18.8181	head maturation protease	head and packaging
phrog_442	2945	29.45	10	3.46909	54.2429	18.8173	head-tail adaptor	connector
phrog_858	2944	29.44	10	3.46894	54.2429	18.8165	starvation-inducible transcriptional regulator	transcription regulation
phrog_11489	2937	29.37	10	3.4679	54.2429	18.8109	NA	unknown function
phrog_203	2934	29.34	10	3.46746	54.2429	18.8085	baseplate wedge subunit	tail
phrog_850	2933	29.33	10	3.46731	54.2429	18.8077	RNA-binding protein	DNA, RNA and nucleotide metabolism
phrog_2742	2932	29.32	10	3.46716	54.2429	18.8069	endolysin	lysis
phrog_25139	2932	29.32	10	3.46716	54.2429	18.8069	NA	unknown function
phrog_20276	2925	29.25	10	3.46613	54.2429	18.8013	NA	unknown function
phrog_3584	2923	29.23	10	3.46583	54.2429	18.7997	replication initiation protein	DNA, RNA and nucleotide metabolism
phrog_1198	2920	29.2	10	3.46538	54.2429	18.7972	MutT/NUDIX hydrolase	other
phrog_12661	2913	29.13	10	3.46434	54.2429	18.7916	transglycosylase	other
phrog_91	2913	29.13	10	3.46434	54.2429	18.7916	nicking at origin of replication	DNA, RNA and nucleotide metabolism
phrog_9765	2912	29.12	10	3.46419	54.2429	18.7908	DNA primase	DNA, RNA and nucleotide metabolism
phrog_8780	2911	29.11	10	3.46404	54.2429	18.79	minor tail protein	tail
phrog_6857	2909	29.09	10	3.46374	54.2429	18.7884	NA	unknown function
phrog_13649	2909	29.09	10	3.46374	54.2429	18.7884	NA	unknown function
phrog_27495	2908	29.08	10	3.46359	54.2429	18.7875	NA	unknown function
phrog_34786	2904	29.04	10	3.463	54.2429	18.7843	NA	unknown function
phrog_30742	2902	29.02	10	3.4627	54.2429	18.7827	tail fiber protein	tail
phrog_16615	2902	29.02	10	3.4627	54.2429	18.7827	peptidase	other
phrog_11257	2901	29.01	10	3.46255	54.2429	18.7819	NA	unknown function
phrog_3869	2900	29	10	3.4624	54.2429	18.7811	NAD-dependent DNA ligase	DNA, RNA and nucleotide metabolism
phrog_2597	2900	29	10	3.4624	54.2429	18.7811	DNA primase	DNA, RNA and nucleotide metabolism
phrog_422	2899	28.99	10	3.46225	54.2429	18.7802	major head protein	head and packaging
phrog_196	2898	28.98	10	3.4621	54.2429	18.7794	baseplate hub	tail
phrog_293	2895	28.95	10	3.46165	54.2429	18.777	ABC transporter	moron, auxiliary metabolic gene and host takeover
phrog_2506	2890	28.9	10	3.4609	54.2429	18.7729	exonuclease	DNA, RNA and nucleotide metabolism
phrog_33023	2889	28.89	10	3.46075	54.2429	18.7721	NA	unknown function
phrog_179	2886	28.86	10	3.4603	54.2429	18.7697	tail terminator	connector
phrog_10056	2883	28.83	10	3.45984	54.2429	18.7672	RecT-like ssDNA annealing protein	DNA, RNA and nucleotide metabolism
phrog_464	2880	28.8	10	3.45939	54.2429	18.7648	unknown function	unknown function
phrog_2562	2877	28.77	10	3.45894	54.2429	18.7623	replication initiation protein	DNA, RNA and nucleotide metabolism
phrog_2201	2876	28.76	10	3.45879	54.2429	18.7615	NA	unknown function
phrog_23656	2875	28.75	10	3.45864	54.2429	18.7607	virion structural protein	head and packaging
phrog_351	2873	28.73	10	3.45834	54.2429	18.759	RNA polymerase sigma factor	transcription regulation
phrog_2197	2872	28.72	10	3.45818	54.2429	18.7582	GTP cyclohydrolase	other
phrog_19091	2871	28.71	10	3.45803	54.2429	18.7574	NA	unknown function
phrog_35823	2871	28.71	10	3.45803	54.2429	18.7574	NA	unknown function
phrog_2051	2869	28.69	10	3.45773	54.2429	18.7557	RNA polymerase	DNA, RNA and nucleotide metabolism
phrog_29996	2862	28.62	10	3.45667	54.2429	18.75	NA	unknown function
phrog_129	2856	28.56	10	3.45576	54.2429	18.745	transcriptional regulator	transcription regulation
phrog_521	2853	28.53	10	3.4553	54.2429	18.7426	tail protein	tail
phrog_5182	2851	28.51	10	3.455	54.2429	18.7409	endolysin	lysis
phrog_503	2849	28.49	10	3.45469	54.2429	18.7393	NA	unknown function
phrog_18947	2848	28.48	10	3.45454	54.2429	18.7384	NA	unknown function
phrog_29665	2848	28.48	10	3.45454	54.2429	18.7384	NA	unknown function
phrog_27282	2844	28.44	10	3.45393	54.2429	18.7351	NA	unknown function
phrog_9453	2839	28.39	10	3.45317	54.2429	18.731	terminase large subunit	head and packaging
phrog_38237	2834	28.34	10	3.4524	54.2429	18.7268	NA	unknown function
phrog_5207	2827	28.27	10	3.45133	54.2429	18.721	NA	unknown function
phrog_28319	2825	28.25	10	3.45102	54.2429	18.7193	NA	unknown function
phrog_1645	2823	28.23	10	3.45071	54.2429	18.7177	virion structural protein	head and packaging
phrog_16855	2822	28.22	10	3.45056	54.2429	18.7168	Gpu-like tail protein	tail
phrog_2300	2822	28.22	10	3.45056	54.2429	18.7168	NA	unknown function
phrog_426	2820	28.2	10	3.45025	54.2429	18.7152	terminase small subunit	head and packaging
phrog_511	2815	28.15	10	3.44948	54.2429	18.711	internal virion protein	head and packaging
phrog_1663	2815	28.15	10	3.44948	54.2429	18.711	dCTP deaminase	DNA, RNA and nucleotide metabolism
phrog_277	2810	28.1	10	3.44871	54.2429	18.7068	replication initiation O-like	DNA, RNA and nucleotide metabolism
phrog_14959	2810	28.1	10	3.44871	54.2429	18.7068	NA	unknown function
phrog_4118	2810	28.1	10	3.44871	54.2429	18.7068	primosomal protein	DNA, RNA and nucleotide metabolism
phrog_7053	2807	28.07	10	3.44824	54.2429	18.7043	head maturation protease	head and packaging
phrog_18608	2804	28.04	10	3.44778	54.2429	18.7018	NA	unknown function
phrog_36	2802	28.02	10	3.44747	54.2429	18.7001	transcriptional regulator	transcription regulation
phrog_1726	2800	28	10	3.44716	54.2429	18.6984	anti-repressor	transcription regulation
phrog_1204	2799	27.99	10	3.447	54.2429	18.6975	tail protein	tail
phrog_2402	2789	27.89	10	3.44545	54.2429	18.6891	NA	unknown function
phrog_2295	2788	27.88	10	3.44529	54.2429	18.6883	NA	unknown function
phrog_37590	2781	27.81	10	3.4442	54.2429	18.6823	NA	unknown function
phrog_14652	2775	27.75	10	3.44326	54.2429	18.6773	DNA binding protein	DNA, RNA and nucleotide metabolism
phrog_599	2774	27.74	10	3.44311	54.2429	18.6764	Lar-like restriction alleviation protein	moron, auxiliary metabolic gene and host takeover
phrog_5702	2770	27.7	10	3.44248	54.2429	18.673	Holliday junction resolvase	DNA, RNA and nucleotide metabolism
phrog_26519	2767	27.67	10	3.44201	54.2429	18.6705	NA	unknown function
phrog_674	2764	27.64	10	3.44154	54.2429	18.6679	NA	unknown function
phrog_2134	2761	27.61	10	3.44107	54.2429	18.6653	NA	unknown function
phrog_14307	2760	27.6	10	3.44091	54.2429	18.6645	NA	unknown function
phrog_9228	2758	27.58	10	3.44059	54.2429	18.6628	tail length tape measure protein	tail
phrog_4880	2755	27.55	10	3.44012	54.2429	18.6602	replisome organizer	DNA, RNA and nucleotide metabolism
phrog_28877	2754	27.54	10	3.43996	54.2429	18.6594	DNA topoisomerase II	DNA, RNA and nucleotide metabolism
phrog_20981	2753	27.53	10	3.43981	54.2429	18.6585	NA	unknown function
phrog_2780	2750	27.5	10	3.43933	54.2429	18.6559	RecT-like ssDNA annealing protein	DNA, RNA and nucleotide metabolism
phrog_13977	2750	27.5	10	3.43933	54.2429	18.6559	virion structural protein	head and packaging
phrog_17220	2747	27.47	10	3.43886	54.2429	18.6534	NA	unknown function
phrog_88	2746	27.46	10	3.4387	54.2429	18.6525	major tail protein	tail
phrog_29945	2744	27.44	10	3.43838	54.2429	18.6508	NA	unknown function
phrog_65	2742	27.42	10	3.43807	54.2429	18.6491	tail terminator	connector
phrog_2524	2741	27.41	10	3.43791	54.2429	18.6482	NA	unknown function
phrog_811	2737	27.37	10	3.43727	54.2429	18.6448	UmuD-like protein	DNA, RNA and nucleotide metabolism
phrog_117	2736	27.36	10	3.43712	54.2429	18.6439	major tail protein	tail
phrog_1052	2736	27.36	10	3.43712	54.2429	18.6439	head assembly	head and packaging
phrog_5718	2735	27.35	10	3.43696	54.2429	18.6431	HNH endonuclease	DNA, RNA and nucleotide metabolism
phrog_10445	2728	27.28	10	3.43584	54.2429	18.637	NA	unknown function
phrog_30701	2726	27.26	10	3.43553	54.2429	18.6353	NA	unknown function
phrog_28504	2721	27.21	10	3.43473	54.2429	18.631	lytic tail fiber protein	tail
phrog_9915	2720	27.2	10	3.43457	54.2429	18.6301	NA	unknown function
phrog_23296	2713	27.13	10	3.43345	54.2429	18.624	DNA methyltransferase	other
phrog_1918	2705	27.05	10	3.43217	54.2429	18.6171	DNA polymerase	DNA, RNA and nucleotide metabolism
phrog_924	2701	27.01	10	3.43152	54.2429	18.6136	NA	unknown function
phrog_6451	2701	27.01	10	3.43152	54.2429	18.6136	primosomal protein	DNA, RNA and nucleotide metabolism
phrog_13449	2700	27	10	3.43136	54.2429	18.6127	transglycosylase	other
phrog_8716	2699	26.99	10	3.4312	54.2429	18.6118	tail fiber protein	tail
phrog_8392	2696	26.96	10	3.43072	54.2429	18.6092	portal protein	head and packaging
phrog_380	2689	26.89	10	3.42959	54.2429	18.6031	endolysin	lysis
phrog_23464	2687	26.87	10	3.42927	54.2429	18.6013	NA	unknown function
phrog_180	2684	26.84	10	3.42878	54.2429	18.5987	baseplate wedge subunit	tail
phrog_9133	2684	26.84	10	3.42878	54.2429	18.5987	NA	unknown function
phrog_415	2682	26.82	10	3.42846	54.2429	18.597	polynucleotide kinase	other
phrog_1807	2682	26.82	10	3.42846	54.2429	18.597	tail fiber protein	tail
phrog_1924	2680	26.8	10	3.42813	54.2429	18.5952	minor tail protein	tail
phrog_3657	2679	26.79	10	3.42797	54.2429	18.5943	NA	unknown function
phrog_38559	2678	26.78	10	3.42781	54.2429	18.5934	NA	unknown function
phrog_12846	2672	26.72	10	3.42684	54.2429	18.5882	tail fiber protein; Ig-domain containing	tail
phrog_28871	2670	26.7	10	3.42651	54.2429	18.5864	NA	unknown function
phrog_10602	2665	26.65	10	3.4257	54.2429	18.582	nucleotide kinase	other
phrog_15288	2661	26.61	10	3.42504	54.2429	18.5784	major head protein	head and packaging
phrog_543	2661	26.61	10	3.42504	54.2429	18.5784	DNA topoisomerase II large subunit	DNA, RNA and nucleotide metabolism
phrog_887	2661	26.61	10	3.42504	54.2429	18.5784	queuine tRNA-ribosyltransferase	moron, auxiliary metabolic gene and host takeover
phrog_33607	2660	26.6	10	3.42488	54.2429	18.5776	NA	unknown function
phrog_28865	2657	26.57	10	3.42439	54.2429	18.5749	tail protein	tail
phrog_1599	2654	26.54	10	3.4239	54.2429	18.5722	NA	unknown function
phrog_28775	2648	26.48	10	3.42292	54.2429	18.5669	tail length tape measure protein	tail
phrog_32758	2643	26.43	10	3.4221	54.2429	18.5625	DNA methyltransferase	other
phrog_17635	2639	26.39	10	3.42144	54.2429	18.5589	tail fiber protein	tail
phrog_12312	2636	26.36	10	3.42095	54.2429	18.5562	virion structural protein	head and packaging
phrog_684	2635	26.35	10	3.42078	54.2429	18.5553	virion structural protein	head and packaging
phrog_302	2633	26.33	10	3.42045	54.2429	18.5535	virion structural protein	head and packaging
phrog_968	2633	26.33	10	3.42045	54.2429	18.5535	RNA ligase	DNA, RNA and nucleotide metabolism
phrog_18604	2627	26.27	10	3.41946	54.2429	18.5481	minor tail protein	tail
phrog_31467	2619	26.19	10	3.41814	54.2429	18.541	NA	unknown function
phrog_32366	2616	26.16	10	3.41764	54.2429	18.5383	NA	unknown function
phrog_990	2615	26.15	10	3.41747	54.2429	18.5374	metal-dependent phosphohydrolase	other
phrog_5839	2613	26.13	10	3.41714	54.2429	18.5356	NA	unknown function
phrog_400	2612	26.12	10	3.41697	54.2429	18.5347	tail protein	tail
phrog_15001	2611	26.11	10	3.41681	54.2429	18.5338	endolysin	lysis
phrog_3746	2610	26.1	10	3.41664	54.2429	18.5329	terminase large subunit	head and packaging
phrog_17582	2608	26.08	10	3.41631	54.2429	18.531	tail fiber protein	tail
phrog_2245	2607	26.07	10	3.41614	54.2429	18.5301	nucleoside triphosphate pyrophosphohydrolase	other
phrog_7037	2601	26.01	10	3.41514	54.2429	18.5247	tail fiber protein	tail
phrog_12853	2595	25.95	10	3.41414	54.2429	18.5193	NA	unknown function
phrog_487	2593	25.93	10	3.4138	54.2429	18.5175	NrdD-like anaerobic ribonucleotide reductase large subunit	moron, auxiliary metabolic gene and host takeover
phrog_9084	2586	25.86	10	3.41263	54.2429	18.5111	homing endonuclease	DNA, RNA and nucleotide metabolism
phrog_541	2581	25.81	10	3.41179	54.2429	18.5065	head-tail adaptor	connector
phrog_19210	2580	25.8	10	3.41162	54.2429	18.5056	NA	unknown function
phrog_71	2576	25.76	10	3.41095	54.2429	18.502	head-tail adaptor Ad1	connector
phrog_5269	2575	25.75	10	3.41078	54.2429	18.501	NA	unknown function
phrog_681	2573	25.73	10	3.41044	54.2429	18.4992	endonuclease	DNA, RNA and nucleotide metabolism
phrog_3558	2568	25.68	10	3.4096	54.2429	18.4946	tail protein	tail
phrog_4554	2564	25.64	10	3.40892	54.2429	18.491	tail protein	tail
phrog_2006	2563	25.63	10	3.40875	54.2429	18.49	major head protein	head and packaging
phrog_30543	2561	25.61	10	3.40841	54.2429	18.4882	tail length tape measure protein	tail
phrog_18337	2560	25.6	10	3.40824	54.2429	18.4873	NA	unknown function
phrog_17672	2559	25.59	10	3.40807	54.2429	18.4864	terminase large subunit	head and packaging
phrog_5682	2557	25.57	10	3.40773	54.2429	18.4845	thymidylate synthase	DNA, RNA and nucleotide metabolism
phrog_18548	2552	25.52	10	3.40688	54.2429	18.4799	NA	unknown function
phrog_16684	2549	25.49	10	3.40637	54.2429	18.4771	NA	unknown function
phrog_954	2548	25.48	10	3.4062	54.2429	18.4762	DNA methyltransferase	other
phrog_1731	2544	25.44	10	3.40552	54.2429	18.4725	virion structural protein	head and packaging
phrog_347	2543	25.43	10	3.40535	54.2429	18.4716	tail terminator	connector
phrog_1532	2541	25.41	10	3.405	54.2429	18.4697	NA	unknown function
phrog_18097	2538	25.38	10	3.40449	54.2429	18.467	DNA primase	DNA, RNA and nucleotide metabolism
phrog_2635	2536	25.36	10	3.40415	54.2429	18.4651	tail protein	tail
phrog_377	2536	25.36	10	3.40415	54.2429	18.4651	anti-repressor Ant	transcription regulation
phrog_1649	2536	25.36	10	3.40415	54.2429	18.4651	metallo-phosphoesterase	other
phrog_379	2535	25.35	10	3.40398	54.2429	18.4642	DNA binding protein	DNA, RNA and nucleotide metabolism
phrog_54	2534	25.34	10	3.40381	54.2429	18.4632	DksA-like zinc-finger protein	other
phrog_28992	2532	25.32	10	3.40346	54.2429	18.4614	NA	unknown function
phrog_469	2524	25.24	10	3.40209	54.2429	18.4539	tail protein	tail
phrog_16381	2523	25.23	10	3.40192	54.2429	18.453	NA	unknown function
phrog_1033	2522	25.22	10	3.40175	54.2429	18.4521	ParB-like partition protein	DNA, RNA and nucleotide metabolism
phrog_26019	2516	25.16	10	3.40071	54.2429	18.4464	NA	unknown function
phrog_3704	2514	25.14	10	3.40037	54.2429	18.4446	ferredoxin	moron, auxiliary metabolic gene and host takeover
phrog_27714	2513	25.13	10	3.40019	54.2429	18.4436	NA	unknown function
phrog_8979	2497	24.97	10	3.39742	54.2429	18.4286	NA	unknown function
phrog_947	2497	24.97	10	3.39742	54.2429	18.4286	DNA polymerase processivity factor	DNA, RNA and nucleotide metabolism
phrog_24754	2494	24.94	10	3.3969	54.2429	18.4258	tail fiber protein	tail
phrog_1233	2489	24.89	10	3.39602	54.2429	18.421	NA	unknown function
phrog_2913	2485	24.85	10	3.39533	54.2429	18.4172	glycoside hydrolase	other
phrog_20188	2484	24.84	10	3.39515	54.2429	18.4163	endonuclease	DNA, RNA and nucleotide metabolism
phrog_26724	2481	24.81	10	3.39463	54.2429	18.4134	NA	unknown function
phrog_4590	2479	24.79	10	3.39428	54.2429	18.4115	NA	unknown function
phrog_15524	2478	24.78	10	3.3941	54.2429	18.4106	terminase large subunit	head and packaging
phrog_9467	2472	24.72	10	3.39305	54.2429	18.4049	NA	unknown function
phrog_986	2471	24.71	10	3.39287	54.2429	18.4039	RNA-binding protein	DNA, RNA and nucleotide metabolism
phrog_548	2470	24.7	10	3.3927	54.2429	18.403	RNA ligase	DNA, RNA and nucleotide metabolism
phrog_1701	2468	24.68	10	3.39235	54.2429	18.4011	DnaD-like helicase loader	DNA, RNA and nucleotide metabolism
phrog_2466	2468	24.68	10	3.39235	54.2429	18.4011	Rz-like spanin	lysis
phrog_6013	2463	24.63	10	3.39146	54.2429	18.3963	tail protein	tail
phrog_6121	2463	24.63	10	3.39146	54.2429	18.3963	virion structural protein	head and packaging
phrog_5852	2462	24.62	10	3.39129	54.2429	18.3953	DNA polymerase/primase	DNA, RNA and nucleotide metabolism
phrog_28958	2460	24.6	10	3.39094	54.2429	18.3934	NA	unknown function
phrog_4470	2459	24.59	10	3.39076	54.2429	18.3925	acyl-CoA N-acyltransferase	moron, auxiliary metabolic gene and host takeover
phrog_877	2459	24.59	10	3.39076	54.2429	18.3925	NA	unknown function
phrog_11564	2458	24.58	10	3.39058	54.2429	18.3915	DNA methyltransferase	other
phrog_458	2454	24.54	10	3.38987	54.2429	18.3877	protease	other
phrog_1699	2450	24.5	10	3.38917	54.2429	18.3838	long tail fiber protein distal subunit	tail
phrog_34082	2448	24.48	10	3.38881	54.2429	18.3819	tail length tape measure protein	tail
phrog_17587	2447	24.47	10	3.38863	54.2429	18.3809	tail fiber protein	tail
phrog_3861	2446	24.46	10	3.38846	54.2429	18.38	amidase	lysis
phrog_15351	2446	24.46	10	3.38846	54.2429	18.38	endolysin	lysis
phrog_27028	2446	24.46	10	3.38846	54.2429	18.38	endonuclease	DNA, RNA and nucleotide metabolism
phrog_2170	2445	24.45	10	3.38828	54.2429	18.379	glycosyltransferase	moron, auxiliary metabolic gene and host takeover
phrog_432	2444	24.44	10	3.3881	54.2429	18.378	Hsp20 heat shock protein	other
phrog_20891	2443	24.43	10	3.38792	54.2429	18.3771	HNH endonuclease	DNA, RNA and nucleotide metabolism
phrog_551	2443	24.43	10	3.38792	54.2429	18.3771	DNA topoisomerase II	DNA, RNA and nucleotide metabolism
phrog_807	2440	24.4	10	3.38739	54.2429	18.3742	major tail protein with Ig-like domain	tail
phrog_4145	2439	24.39	10	3.38721	54.2429	18.3732	terminase large subunit	head and packaging
phrog_17321	2439	24.39	10	3.38721	54.2429	18.3732	NA	unknown function
phrog_4245	2426	24.26	10	3.38489	54.2429	18.3606	NA	unknown function
phrog_1889	2426	24.26	10	3.38489	54.2429	18.3606	terminase small subunit	head and packaging
phrog_19195	2426	24.26	10	3.38489	54.2429	18.3606	virion structural protein	head and packaging
phrog_14295	2424	24.24	10	3.38453	54.2429	18.3587	NA	unknown function
phrog_1907	2424	24.24	10	3.38453	54.2429	18.3587	DNA polymerase	DNA, RNA and nucleotide metabolism
phrog_3737	2422	24.22	10	3.38417	54.2429	18.3567	tail fiber protein	tail
phrog_10030	2415	24.15	10	3.38292	54.2429	18.3499	tail length tape measure protein	tail
phrog_11048	2413	24.13	10	3.38256	54.2429	18.348	tail sheath	tail
phrog_1139	2412	24.12	10	3.38238	54.2429	18.347	DNA primase	DNA, RNA and nucleotide metabolism
phrog_2812	2408	24.08	10	3.38166	54.2429	18.3431	NA	unknown function
phrog_2337	2407	24.07	10	3.38148	54.2429	18.3421	tail length tape measure protein	tail
phrog_6151	2407	24.07	10	3.38148	54.2429	18.3421	DNA methyltransferase	other
phrog_678	2405	24.05	10	3.38112	54.2429	18.3402	replication initiation O-like	DNA, RNA and nucleotide metabolism
phrog_18154	2402	24.02	10	3.38057	54.2429	18.3372	single strand DNA binding protein	DNA, RNA and nucleotide metabolism
phrog_21084	2401	24.01	10	3.38039	54.2429	18.3362	recombinase	other
phrog_3676	2401	24.01	10	3.38039	54.2429	18.3362	thymidylate synthase	DNA, RNA and nucleotide metabolism
phrog_27817	2396	23.96	10	3.37949	54.2429	18.3313	NA	unknown function
phrog_210	2395	23.95	10	3.37931	54.2429	18.3303	NA	unknown function
phrog_2449	2385	23.85	10	3.37749	54.2429	18.3205	single strand annealing protein	DNA, RNA and nucleotide metabolism
phrog_27370	2384	23.84	10	3.37731	54.2429	18.3195	NA	unknown function
phrog_37124	2378	23.78	10	3.37621	54.2429	18.3136	NA	unknown function
phrog_1040	2377	23.77	10	3.37603	54.2429	18.3126	peptidase HslV family	other
phrog_12556	2373	23.73	10	3.3753	54.2429	18.3086	replication initiation protein	DNA, RNA and nucleotide metabolism
phrog_8643	2369	23.69	10	3.37457	54.2429	18.3046	DNA polymerase/primase	DNA, RNA and nucleotide metabolism
phrog_25314	2368	23.68	10	3.37438	54.2429	18.3036	NA	unknown function
phrog_17162	2368	23.68	10	3.37438	54.2429	18.3036	NA	unknown function
phrog_26577	2365	23.65	10	3.37383	54.2429	18.3006	NA	unknown function
phrog_158	2364	23.64	10	3.37365	54.2429	18.2996	major tail protein	tail
phrog_1480	2363	23.63	10	3.37346	54.2429	18.2986	tail sheath	tail
phrog_33513	2362	23.62	10	3.37328	54.2429	18.2977	NA	unknown function
phrog_8411	2361	23.61	10	3.3731	54.2429	18.2967	NA	unknown function
phrog_4271	2360	23.6	10	3.37291	54.2429	18.2957	tail protein	tail
phrog_11801	2357	23.57	10	3.37236	54.2429	18.2927	DNA methyltransferase	other
phrog_7162	2357	23.57	10	3.37236	54.2429	18.2927	glycosyltransferase	moron, auxiliary metabolic gene and host takeover
phrog_34170	2354	23.54	10	3.37181	54.2429	18.2897	NA	unknown function
phrog_37298	2349	23.49	10	3.37088	54.2429	18.2847	NA	unknown function
phrog_388	2346	23.46	10	3.37033	54.2429	18.2816	nucleotidyltransferase	DNA, RNA and nucleotide metabolism
phrog_8746	2346	23.46	10	3.37033	54.2429	18.2816	tail fiber assembly protein	tail
phrog_16241	2344	23.44	10	3.36996	54.2429	18.2796	endolysin	lysis
phrog_3270	2342	23.42	10	3.36959	54.2429	18.2776	head maturation protease	head and packaging
phrog_11992	2342	23.42	10	3.36959	54.2429	18.2776	NA	unknown function
phrog_22978	2336	23.36	10	3.36847	54.2429	18.2716	NA	unknown function
phrog_34368	2334	23.34	10	3.3681	54.2429	18.2696	NA	unknown function
phrog_7305	2331	23.31	10	3.36754	54.2429	18.2665	NA	unknown function
phrog_4105	2329	23.29	10	3.36717	54.2429	18.2645	NA	unknown function
phrog_38233	2325	23.25	10	3.36642	54.2429	18.2605	tail fiber protein	tail
phrog_6228	2324	23.24	10	3.36624	54.2429	18.2594	NA	unknown function
phrog_531	2324	23.24	10	3.36624	54.2429	18.2594	Rnase H	DNA, RNA and nucleotide metabolism
phrog_1685	2324	23.24	10	3.36624	54.2429	18.2594	NA	unknown function
phrog_14917	2323	23.23	10	3.36605	54.2429	18.2584	tail length tape measure protein	tail
phrog_496	2322	23.22	10	3.36586	54.2429	18.2574	tail fiber protein	tail
phrog_842	2317	23.17	10	3.36493	54.2429	18.2523	beta-glucosyl-HMC-alpha-glucosyltransferase	other
phrog_25289	2316	23.16	10	3.36474	54.2429	18.2513	NA	unknown function
phrog_2302	2315	23.15	10	3.36455	54.2429	18.2503	phosphoadenosine phosphosulfate reductase	moron, auxiliary metabolic gene and host takeover
phrog_101	2312	23.12	10	3.36399	54.2429	18.2472	CII-like transcriptional activator	transcription regulation
phrog_497	2311	23.11	10	3.3638	54.2429	18.2462	toxin-antitoxin system HicB-like	moron, auxiliary metabolic gene and host takeover
phrog_14699	2311	23.11	10	3.3638	54.2429	18.2462	NA	unknown function
phrog_32	2310	23.1	10	3.36361	54.2429	18.2452	tail assembly protein	tail
phrog_7245	2309	23.09	10	3.36342	54.2429	18.2442	anti-restriction protein	moron, auxiliary metabolic gene and host takeover
phrog_16259	2307	23.07	10	3.36305	54.2429	18.2421	DNA helicase	DNA, RNA and nucleotide metabolism
phrog_14867	2307	23.07	10	3.36305	54.2429	18.2421	major head protein	head and packaging
phrog_6015	2307	23.07	10	3.36305	54.2429	18.2421	single strand DNA binding protein	DNA, RNA and nucleotide metabolism
phrog_37190	2304	23.04	10	3.36248	54.2429	18.2391	peptidase	other
phrog_14078	2302	23.02	10	3.36211	54.2429	18.237	NA	unknown function
phrog_11191	2299	22.99	10	3.36154	54.2429	18.234	NA	unknown function
phrog_436	2297	22.97	10	3.36116	54.2429	18.2319	NA	unknown function
phrog_2189	2296	22.96	10	3.36097	54.2429	18.2309	tail protein	tail
phrog_4932	2292	22.92	10	3.36021	54.2429	18.2268	single strand DNA binding protein	DNA, RNA and nucleotide metabolism
phrog_443	2291	22.91	10	3.36003	54.2429	18.2258	holin	lysis
phrog_37852	2284	22.84	10	3.3587	54.2429	18.2185	NA	unknown function
phrog_1550	2283	22.83	10	3.35851	54.2429	18.2175	QueC-like queuosine biosynthesis	moron, auxiliary metabolic gene and host takeover
phrog_559	2277	22.77	10	3.35736	54.2429	18.2113	HNH endonuclease	DNA, RNA and nucleotide metabolism
phrog_7785	2277	22.77	10	3.35736	54.2429	18.2113	HNH endonuclease	DNA, RNA and nucleotide metabolism
phrog_3139	2276	22.76	10	3.35717	54.2429	18.2103	aminotransferase	other
phrog_280	2276	22.76	10	3.35717	54.2429	18.2103	virion structural protein	head and packaging
phrog_992	2273	22.73	10	3.3566	54.2429	18.2072	head protein	head and packaging
phrog_103	2271	22.71	10	3.35622	54.2429	18.2051	tail protein	tail
phrog_20532	2269	22.69	10	3.35583	54.2429	18.203	NA	unknown function
phrog_5968	2265	22.65	10	3.35507	54.2429	18.1989	replisome organizer	DNA, RNA and nucleotide metabolism
phrog_8125	2264	22.64	10	3.35488	54.2429	18.1978	tail length tape measure protein	tail
phrog_24896	2262	22.62	10	3.35449	54.2429	18.1957	NA	unknown function
phrog_588	2262	22.62	10	3.35449	54.2429	18.1957	tail fiber protein and host specificity	tail
phrog_5292	2260	22.6	10	3.35411	54.2429	18.1937	tail sheath	tail
phrog_35436	2253	22.53	10	3.35276	54.2429	18.1864	amidase	lysis
phrog_817	2252	22.52	10	3.35257	54.2429	18.1853	tail fiber protein	tail
phrog_26466	2252	22.52	10	3.35257	54.2429	18.1853	NA	unknown function
phrog_19200	2252	22.52	10	3.35257	54.2429	18.1853	virion structural protein	head and packaging
phrog_6859	2248	22.48	10	3.3518	54.2429	18.1811	tail fiber protein	tail
phrog_556	2247	22.47	10	3.3516	54.2429	18.1801	minor head protein	head and packaging
phrog_7566	2246	22.46	10	3.35141	54.2429	18.179	NA	unknown function
phrog_11355	2242	22.42	10	3.35064	54.2429	18.1748	tail fiber protein	tail
phrog_26678	2240	22.4	10	3.35025	54.2429	18.1727	NA	unknown function
phrog_8865	2239	22.39	10	3.35005	54.2429	18.1717	head scaffolding protein	head and packaging
phrog_399	2238	22.38	10	3.34986	54.2429	18.1706	structural protein	head and packaging
phrog_9298	2237	22.37	10	3.34967	54.2429	18.1696	radical SAM domain protein	other
phrog_33904	2236	22.36	10	3.34947	54.2429	18.1685	tail fiber protein	tail
phrog_447	2235	22.35	10	3.34928	54.2429	18.1675	NAD synthetase	other
phrog_12477	2234	22.34	10	3.34908	54.2429	18.1664	NA	unknown function
phrog_2159	2229	22.29	10	3.34811	54.2429	18.1611	ParB-like partition protein	DNA, RNA and nucleotide metabolism
phrog_14314	2228	22.28	10	3.34792	54.2429	18.1601	HNH endonuclease	DNA, RNA and nucleotide metabolism
phrog_2710	2218	22.18	10	3.34596	54.2429	18.1495	tail fiber protein	tail
phrog_12925	2215	22.15	10	3.34537	54.2429	18.1463	tail protein	tail
phrog_3106	2211	22.11	10	3.34459	54.2429	18.142	HNH endonuclease	DNA, RNA and nucleotide metabolism
phrog_2860	2210	22.1	10	3.34439	54.2429	18.141	endolysin	head and packaging
phrog_669	2204	22.04	10	3.34321	54.2429	18.1346	endolysin	lysis
phrog_7685	2202	22.02	10	3.34282	54.2429	18.1324	integrase	integration and excision
phrog_20762	2200	22	10	3.34242	54.2429	18.1303	NA	unknown function
phrog_5931	2199	21.99	10	3.34223	54.2429	18.1292	NA	unknown function
phrog_24573	2197	21.97	10	3.34183	54.2429	18.1271	NA	unknown function
phrog_794	2195	21.95	10	3.34143	54.2429	18.1249	tail length tape measure protein	tail
phrog_17247	2194	21.94	10	3.34124	54.2429	18.1238	NA	unknown function
phrog_3420	2193	21.93	10	3.34104	54.2429	18.1228	NA	unknown function
phrog_1075	2193	21.93	10	3.34104	54.2429	18.1228	tRNA splicing ligase	DNA, RNA and nucleotide metabolism
phrog_18805	2189	21.89	10	3.34025	54.2429	18.1185	NA	unknown function
phrog_3827	2188	21.88	10	3.34005	54.2429	18.1174	tail length tape measure protein	tail
phrog_5339	2184	21.84	10	3.33925	54.2429	18.1131	virion structural protein	head and packaging
phrog_1097	2180	21.8	10	3.33846	54.2429	18.1088	Erf-like ssDNA annealing protein	DNA, RNA and nucleotide metabolism
phrog_11208	2179	21.79	10	3.33826	54.2429	18.1077	NA	unknown function
phrog_976	2179	21.79	10	3.33826	54.2429	18.1077	head maturation protease	head and packaging
phrog_21917	2178	21.78	10	3.33806	54.2429	18.1066	NA	unknown function
phrog_32829	2177	21.77	10	3.33786	54.2429	18.1055	tail fiber protein	tail
phrog_5342	2176	21.76	10	3.33766	54.2429	18.1044	tail fiber protein	tail
phrog_3757	2174	21.74	10	3.33726	54.2429	18.1023	NA	unknown function
phrog_14336	2174	21.74	10	3.33726	54.2429	18.1023	NA	unknown function
phrog_365	2174	21.74	10	3.33726	54.2429	18.1023	tail protein	tail
phrog_8558	2171	21.71	10	3.33666	54.2429	18.099	NA	unknown function
phrog_2760	2168	21.68	10	3.33606	54.2429	18.0958	RecT-like ssDNA annealing protein	DNA, RNA and nucleotide metabolism
phrog_31611	2162	21.62	10	3.33486	54.2429	18.0892	tail collar protein	tail
phrog_3758	2158	21.58	10	3.33405	54.2429	18.0849	virion structural protein	head and packaging
phrog_28855	2157	21.57	10	3.33385	54.2429	18.0838	NA	unknown function
phrog_1017	2153	21.53	10	3.33304	54.2429	18.0794	NA	unknown function
phrog_4529	2151	21.51	10	3.33264	54.2429	18.0772	minor head protein and DNA pilot	head and packaging
phrog_23108	2150	21.5	10	3.33244	54.2429	18.0761	tail length tape measure protein	tail
phrog_5774	2148	21.48	10	3.33203	54.2429	18.0739	head-tail joining	connector
phrog_10276	2148	21.48	10	3.33203	54.2429	18.0739	DNA repair protein	DNA, RNA and nucleotide metabolism
phrog_3108	2143	21.43	10	3.33102	54.2429	18.0684	NA	unknown function
phrog_218	2139	21.39	10	3.33021	54.2429	18.064	head closure	connector
phrog_6950	2138	21.38	10	3.33001	54.2429	18.0629	NA	unknown function
phrog_20231	2136	21.36	10	3.3296	54.2429	18.0607	tail protein	tail
phrog_193	2134	21.34	10	3.32919	54.2429	18.0585	head maturation protease	head and packaging
phrog_14459	2134	21.34	10	3.32919	54.2429	18.0585	transcriptional regulator WhiB-like	transcription regulation
phrog_562	2133	21.33	10	3.32899	54.2429	18.0574	RNA ligase and tail fiber protein attachment catalyst	tail
phrog_1951	2133	21.33	10	3.32899	54.2429	18.0574	head-tail adaptor	connector
phrog_5751	2131	21.31	10	3.32858	54.2429	18.0552	terminase large subunit	head and packaging
phrog_10613	2128	21.28	10	3.32797	54.2429	18.0519	tail length tape measure protein	tail
phrog_17020	2124	21.24	10	3.32715	54.2429	18.0475	NA	unknown function
phrog_14296	2123	21.23	10	3.32695	54.2429	18.0463	DNA primase	DNA, RNA and nucleotide metabolism
phrog_16759	2122	21.22	10	3.32675	54.2429	18.0452	NA	unknown function
phrog_1682	2122	21.22	10	3.32675	54.2429	18.0452	RusA-like Holliday junction resolvase	DNA, RNA and nucleotide metabolism
phrog_9793	2122	21.22	10	3.32675	54.2429	18.0452	NA	unknown function
phrog_18726	2121	21.21	10	3.32654	54.2429	18.0441	NA	unknown function
phrog_9745	2121	21.21	10	3.32654	54.2429	18.0441	NA	unknown function
phrog_1171	2119	21.19	10	3.32613	54.2429	18.0419	tail spike protein	tail
phrog_603	2117	21.17	10	3.32572	54.2429	18.0397	transcriptional regulator	transcription regulation
phrog_10324	2115	21.15	10	3.32531	54.2429	18.0375	anti-repressor Ant	transcription regulation
phrog_8337	2115	21.15	10	3.32531	54.2429	18.0375	DNA repair protein	DNA, RNA and nucleotide metabolism
phrog_1358	2112	21.12	10	3.32469	54.2429	18.0341	FtsK/SpoIIIE-like protein	moron, auxiliary metabolic gene and host takeover
phrog_4916	2111	21.11	10	3.32449	54.2429	18.033	NA	unknown function
phrog_19415	2109	21.09	10	3.32408	54.2429	18.0308	NA	unknown function
phrog_606	2108	21.08	10	3.32387	54.2429	18.0296	terminase small subunit	head and packaging
phrog_279	2106	21.06	10	3.32346	54.2429	18.0274	tail sheath	tail
phrog_881	2105	21.05	10	3.32325	54.2429	18.0263	holin	lysis
phrog_5997	2104	21.04	10	3.32305	54.2429	18.0252	terminase small subunit	head and packaging
phrog_23735	2103	21.03	10	3.32284	54.2429	18.024	NA	unknown function
phrog_2854	2102	21.02	10	3.32263	54.2429	18.0229	tail length tape measure protein	tail
phrog_3123	2101	21.01	10	3.32243	54.2429	18.0218	NA	unknown function
phrog_9273	2101	21.01	10	3.32243	54.2429	18.0218	terminase small subunit	head and packaging
phrog_234	2101	21.01	10	3.32243	54.2429	18.0218	late sigma transcription factor	transcription regulation
phrog_14770	2099	20.99	10	3.32201	54.2429	18.0196	NA	unknown function
phrog_25460	2099	20.99	10	3.32201	54.2429	18.0196	NA	unknown function
phrog_18522	2097	20.97	10	3.3216	54.2429	18.0173	tail protein	tail
phrog_18627	2096	20.96	10	3.32139	54.2429	18.0162	tail protein	tail
phrog_4199	2095	20.95	10	3.32118	54.2429	18.0151	minor tail protein	tail
phrog_7182	2095	20.95	10	3.32118	54.2429	18.0151	tail injection transglycosylase	other
phrog_17594	2094	20.94	10	3.32098	54.2429	18.0139	tail length tape measure protein	tail
phrog_18891	2087	20.87	10	3.31952	54.2429	18.0061	tail length tape measure protein	tail
phrog_37728	2087	20.87	10	3.31952	54.2429	18.0061	NA	unknown function
phrog_28740	2087	20.87	10	3.31952	54.2429	18.0061	NA	unknown function
phrog_81	2085	20.85	10	3.31911	54.2429	18.0038	2OG-Fe(II) oxygenase	moron, auxiliary metabolic gene and host takeover
phrog_4762	2076	20.76	10	3.31723	54.2429	17.9936	NA	unknown function
phrog_2645	2074	20.74	10	3.31681	54.2429	17.9913	major tail protein	tail
phrog_4710	2066	20.66	10	3.31513	54.2429	17.9822	NA	unknown function
phrog_26622	2064	20.64	10	3.31471	54.2429	17.98	tail fiber protein	tail
phrog_2554	2060	20.6	10	3.31387	54.2429	17.9754	NA	unknown function
phrog_6132	2059	20.59	10	3.31366	54.2429	17.9742	ribonucleotide reductase large subunit	DNA, RNA and nucleotide metabolism
phrog_90	2057	20.57	10	3.31323	54.2429	17.9719	endolysin	lysis
phrog_17373	2055	20.55	10	3.31281	54.2429	17.9697	peptidase	other
phrog_28263	2052	20.52	10	3.31218	54.2429	17.9662	tail fiber protein	tail
phrog_24607	2051	20.51	10	3.31197	54.2429	17.9651	tail protein	tail
phrog_923	2050	20.5	10	3.31175	54.2429	17.9639	NA	unknown function
phrog_3136	2046	20.46	10	3.31091	54.2429	17.9593	NA	unknown function
phrog_358	2046	20.46	10	3.31091	54.2429	17.9593	NA	unknown function
phrog_28838	2044	20.44	10	3.31048	54.2429	17.957	NA	unknown function
phrog_9854	2042	20.42	10	3.31006	54.2429	17.9547	NA	unknown function
phrog_2340	2042	20.42	10	3.31006	54.2429	17.9547	endonuclease	DNA, RNA and nucleotide metabolism
phrog_3359	2040	20.4	10	3.30963	54.2429	17.9524	NAD-dependent DNA ligase	DNA, RNA and nucleotide metabolism
phrog_3490	2038	20.38	10	3.3092	54.2429	17.9501	ERCC4-type nuclease	DNA, RNA and nucleotide metabolism
phrog_319	2035	20.35	10	3.30856	54.2429	17.9466	NinB/ Orf homologous recombination mediator	DNA, RNA and nucleotide metabolism
phrog_22682	2029	20.29	10	3.30728	54.2429	17.9397	tail fiber protein	tail
phrog_2713	2027	20.27	10	3.30685	54.2429	17.9373	NA	unknown function
phrog_4538	2027	20.27	10	3.30685	54.2429	17.9373	NA	unknown function
phrog_6253	2026	20.26	10	3.30664	54.2429	17.9362	minor tail protein	tail
phrog_202	2026	20.26	10	3.30664	54.2429	17.9362	distal tail protein Dit	tail
phrog_13350	2025	20.25	10	3.30643	54.2429	17.935	NA	unknown function
phrog_8470	2025	20.25	10	3.30643	54.2429	17.935	NA	unknown function
phrog_19550	2024	20.24	10	3.30621	54.2429	17.9338	NA	unknown function
phrog_2417	2024	20.24	10	3.30621	54.2429	17.9338	NA	unknown function
phrog_15615	2024	20.24	10	3.30621	54.2429	17.9338	virion structural protein	head and packaging
phrog_37568	2024	20.24	10	3.30621	54.2429	17.9338	NA	unknown function
phrog_12185	2023	20.23	10	3.306	54.2429	17.9327	NA	unknown function
phrog_23217	2022	20.22	10	3.30578	54.2429	17.9315	NA	unknown function
phrog_12019	2022	20.22	10	3.30578	54.2429	17.9315	MazG-like pyrophosphatase	other
phrog_6263	2020	20.2	10	3.30535	54.2429	17.9292	DNA methyltransferase	other
phrog_11838	2018	20.18	10	3.30492	54.2429	17.9269	clamp loader of DNA polymerase	DNA, RNA and nucleotide metabolism
phrog_3333	2016	20.16	10	3.30449	54.2429	17.9245	O-acetyltransferase	other
phrog_15439	2016	20.16	10	3.30449	54.2429	17.9245	peptidase	other
phrog_33894	2014	20.14	10	3.30406	54.2429	17.9222	NA	unknown function
phrog_12229	2011	20.11	10	3.30341	54.2429	17.9187	ribonucleotide reductase	DNA, RNA and nucleotide metabolism
phrog_7244	2005	20.05	10	3.30211	54.2429	17.9116	integrase	integration and excision
phrog_2389	2005	20.05	10	3.30211	54.2429	17.9116	QueD-like 6-pyruvoyl-tetrahydropterin synthase	moron, auxiliary metabolic gene and host takeover
phrog_14892	2004	20.04	10	3.3019	54.2429	17.9105	head closure	connector
phrog_15723	2004	20.04	10	3.3019	54.2429	17.9105	NA	unknown function
phrog_30463	2003	20.03	10	3.30168	54.2429	17.9093	NA	unknown function
phrog_2139	2002	20.02	10	3.30146	54.2429	17.9081	exonuclease	DNA, RNA and nucleotide metabolism
phrog_19282	1999	19.99	10	3.30081	54.2429	17.9046	NA	unknown function
phrog_23469	1999	19.99	10	3.30081	54.2429	17.9046	NA	unknown function
phrog_2127	1994	19.94	10	3.29973	54.2429	17.8987	anti-repressor	transcription regulation
phrog_2150	1994	19.94	10	3.29973	54.2429	17.8987	terminase	head and packaging
phrog_16802	1993	19.93	10	3.29951	54.2429	17.8975	NA	unknown function
phrog_3339	1991	19.91	10	3.29907	54.2429	17.8951	homing endonuclease	DNA, RNA and nucleotide metabolism
phrog_6427	1991	19.91	10	3.29907	54.2429	17.8951	NA	unknown function
phrog_18557	1990	19.9	10	3.29885	54.2429	17.8939	terminase large subunit	head and packaging
phrog_33972	1989	19.89	10	3.29863	54.2429	17.8928	tail protein	tail
phrog_316	1987	19.87	10	3.2982	54.2429	17.8904	dihydrofolate reductase	DNA, RNA and nucleotide metabolism
phrog_70	1985	19.85	10	3.29776	54.2429	17.888	major head protein	head and packaging
phrog_27786	1985	19.85	10	3.29776	54.2429	17.888	tail spike protein	tail
phrog_5510	1984	19.84	10	3.29754	54.2429	17.8868	tail fiber protein	tail
phrog_18955	1983	19.83	10	3.29732	54.2429	17.8856	NA	unknown function
phrog_9114	1981	19.81	10	3.29688	54.2429	17.8833	NA	unknown function
phrog_1084	1980	19.8	10	3.29667	54.2429	17.8821	unknown function	unknown function
phrog_25979	1979	19.79	10	3.29645	54.2429	17.8809	NA	unknown function
phrog_3778	1978	19.78	10	3.29623	54.2429	17.8797	head maturation protease	head and packaging
phrog_297	1978	19.78	10	3.29623	54.2429	17.8797	holin	lysis
phrog_1657	1977	19.77	10	3.29601	54.2429	17.8785	head morphogenesis	head and packaging
phrog_32430	1976	19.76	10	3.29579	54.2429	17.8773	tRNA splicing ligase RtcB	DNA, RNA and nucleotide metabolism
phrog_21406	1976	19.76	10	3.29579	54.2429	17.8773	NA	unknown function
phrog_5889	1971	19.71	10	3.29469	54.2429	17.8713	NA	unknown function
phrog_36058	1971	19.71	10	3.29469	54.2429	17.8713	NA	unknown function
phrog_9148	1971	19.71	10	3.29469	54.2429	17.8713	UDP-glucose dehydrogenase	other
phrog_34748	1968	19.68	10	3.29403	54.2429	17.8678	NA	unknown function
phrog_2889	1968	19.68	10	3.29403	54.2429	17.8678	NA	unknown function
phrog_396	1967	19.67	10	3.2938	54.2429	17.8666	minor tail protein	tail
phrog_19556	1964	19.64	10	3.29314	54.2429	17.863	tail fiber protein; host specificity	tail
phrog_208	1963	19.63	10	3.29292	54.2429	17.8618	NA	unknown function
phrog_33262	1961	19.61	10	3.29248	54.2429	17.8594	phosphoadenosine phosphosulfate reductase	moron, auxiliary metabolic gene and host takeover
phrog_2378	1960	19.6	10	3.29226	54.2429	17.8582	NA	unknown function
phrog_32087	1958	19.58	10	3.29181	54.2429	17.8558	NA	unknown function
phrog_9590	1957	19.57	10	3.29159	54.2429	17.8545	NA	unknown function
phrog_35103	1954	19.54	10	3.29092	54.2429	17.8509	NA	unknown function
phrog_10967	1950	19.5	10	3.29003	54.2429	17.8461	endolysin	lysis
phrog_4218	1949	19.49	10	3.28981	54.2429	17.8449	anaerobic ribonucleoside reductase large subunit	DNA, RNA and nucleotide metabolism
phrog_1833	1945	19.45	10	3.28892	54.2429	17.8401	tail fiber protein	tail
phrog_37543	1944	19.44	10	3.2887	54.2429	17.8388	NA	unknown function
phrog_28766	1943	19.43	10	3.28847	54.2429	17.8376	tail fiber protein	tail
phrog_15831	1939	19.39	10	3.28758	54.2429	17.8328	head closure	connector
phrog_25363	1935	19.35	10	3.28668	54.2429	17.8279	NA	unknown function
phrog_14970	1933	19.33	10	3.28623	54.2429	17.8255	NA	unknown function
phrog_24349	1931	19.31	10	3.28578	54.2429	17.823	NA	unknown function
phrog_1538	1925	19.25	10	3.28443	54.2429	17.8157	tail length tape measure protein	tail
phrog_8489	1924	19.24	10	3.28421	54.2429	17.8145	DnaD-like helicase loader	DNA, RNA and nucleotide metabolism
phrog_7838	1923	19.23	10	3.28398	54.2429	17.8133	exonuclease	DNA, RNA and nucleotide metabolism
phrog_10693	1922	19.22	10	3.28375	54.2429	17.812	host range and adsorption protein	moron, auxiliary metabolic gene and host takeover
phrog_626	1921	19.21	10	3.28353	54.2429	17.8108	anaerobic ribonucleotide reductase small subunit	DNA, RNA and nucleotide metabolism
phrog_5482	1920	19.2	10	3.2833	54.2429	17.8096	NA	unknown function
phrog_8783	1919	19.19	10	3.28307	54.2429	17.8084	NA	unknown function
phrog_36001	1914	19.14	10	3.28194	54.2429	17.8022	NA	unknown function
phrog_11011	1912	19.12	10	3.28149	54.2429	17.7997	long tail fiber protein distal subunit	tail
phrog_224	1910	19.1	10	3.28103	54.2429	17.7973	single strand DNA binding protein	DNA, RNA and nucleotide metabolism
phrog_8809	1908	19.08	10	3.28058	54.2429	17.7948	NA	unknown function
phrog_1281	1907	19.07	10	3.28035	54.2429	17.7936	NA	unknown function
phrog_421	1904	19.04	10	3.27967	54.2429	17.7899	unknown function	unknown function
phrog_2545	1903	19.03	10	3.27944	54.2429	17.7886	head-tail adaptor Ad1	connector
phrog_12398	1903	19.03	10	3.27944	54.2429	17.7886	NA	unknown function
phrog_11769	1903	19.03	10	3.27944	54.2429	17.7886	NA	unknown function
phrog_1392	1901	19.01	10	3.27898	54.2429	17.7862	NA	unknown function
phrog_28804	1900	19	10	3.27875	54.2429	17.7849	thymidylate synthase	DNA, RNA and nucleotide metabolism
phrog_29822	1897	18.97	10	3.27807	54.2429	17.7812	NA	unknown function
phrog_5572	1895	18.95	10	3.27761	54.2429	17.7787	NA	unknown function
phrog_1218	1891	18.91	10	3.27669	54.2429	17.7737	exonuclease	DNA, RNA and nucleotide metabolism
phrog_16267	1889	18.89	10	3.27623	54.2429	17.7712	NA	unknown function
phrog_4151	1887	18.87	10	3.27577	54.2429	17.7687	DNA binding protein	DNA, RNA and nucleotide metabolism
phrog_9236	1886	18.86	10	3.27554	54.2429	17.7675	pyrophosphatase	other
phrog_16986	1884	18.84	10	3.27508	54.2429	17.765	NA	unknown function
phrog_31303	1882	18.82	10	3.27462	54.2429	17.7625	NA	unknown function
phrog_4036	1880	18.8	10	3.27416	54.2429	17.76	tail length tape measure protein	tail
phrog_21765	1874	18.74	10	3.27277	54.2429	17.7525	NA	unknown function
phrog_5715	1874	18.74	10	3.27277	54.2429	17.7525	exonuclease	DNA, RNA and nucleotide metabolism
phrog_2520	1873	18.73	10	3.27254	54.2429	17.7512	gamma-glutamyl cyclotransferase	moron, auxiliary metabolic gene and host takeover
phrog_3617	1873	18.73	10	3.27254	54.2429	17.7512	NA	unknown function
phrog_13676	1872	18.72	10	3.27231	54.2429	17.7499	head closure	connector
phrog_5918	1871	18.71	10	3.27207	54.2429	17.7487	NA	unknown function
phrog_10775	1869	18.69	10	3.27161	54.2429	17.7462	tail protein	tail
phrog_27200	1868	18.68	10	3.27138	54.2429	17.7449	NA	unknown function
phrog_13678	1868	18.68	10	3.27138	54.2429	17.7449	NA	unknown function
phrog_448	1867	18.67	10	3.27114	54.2429	17.7436	nicotinamide phosphoribosyl transferase	other
phrog_246	1866	18.66	10	3.27091	54.2429	17.7424	NinI-like serine-threonine phosphatase	other
phrog_335	1861	18.61	10	3.26975	54.2429	17.7361	phosphatase	other
phrog_2439	1857	18.57	10	3.26881	54.2429	17.731	transcriptional regulator	transcription regulation
phrog_4891	1856	18.56	10	3.26858	54.2429	17.7297	NA	unknown function
phrog_389	1855	18.55	10	3.26834	54.2429	17.7284	tail protein XkdN-like	tail
phrog_35892	1853	18.53	10	3.26788	54.2429	17.7259	NA	unknown function
phrog_24060	1853	18.53	10	3.26788	54.2429	17.7259	NA	unknown function
phrog_22901	1853	18.53	10	3.26788	54.2429	17.7259	NA	unknown function
phrog_22529	1851	18.51	10	3.26741	54.2429	17.7234	NA	unknown function
phrog_18673	1850	18.5	10	3.26717	54.2429	17.7221	tail fiber protein	tail
phrog_23910	1849	18.49	10	3.26694	54.2429	17.7208	NA	unknown function
phrog_9729	1849	18.49	10	3.26694	54.2429	17.7208	tail fiber protein	tail
phrog_20739	1846	18.46	10	3.26623	54.2429	17.717	tail length tape measure protein	tail
phrog_7792	1846	18.46	10	3.26623	54.2429	17.717	NA	unknown function
phrog_360	1845	18.45	10	3.266	54.2429	17.7157	DNA primase	DNA, RNA and nucleotide metabolism
phrog_17901	1844	18.44	10	3.26576	54.2429	17.7144	DNA helicase	DNA, RNA and nucleotide metabolism
phrog_16939	1844	18.44	10	3.26576	54.2429	17.7144	NA	unknown function
phrog_3017	1842	18.42	10	3.26529	54.2429	17.7119	head maturation protease	head and packaging
phrog_625	1842	18.42	10	3.26529	54.2429	17.7119	NA	unknown function
phrog_312	1841	18.41	10	3.26505	54.2429	17.7106	Rz-like spanin	lysis
phrog_38319	1841	18.41	10	3.26505	54.2429	17.7106	NA	unknown function
phrog_836	1840	18.4	10	3.26482	54.2429	17.7093	late transcriptional activator	transcription regulation
phrog_11718	1839	18.39	10	3.26458	54.2429	17.708	NA	unknown function
phrog_1775	1838	18.38	10	3.26435	54.2429	17.7068	minor head protein	head and packaging
phrog_27667	1838	18.38	10	3.26435	54.2429	17.7068	single strand DNA binding protein	DNA, RNA and nucleotide metabolism
phrog_38418	1837	18.37	10	3.26411	54.2429	17.7055	NA	unknown function
phrog_3230	1835	18.35	10	3.26364	54.2429	17.7029	NA	unknown function
phrog_1035	1835	18.35	10	3.26364	54.2429	17.7029	endonuclease VII	DNA, RNA and nucleotide metabolism
phrog_7084	1831	18.31	10	3.26269	54.2429	17.6978	NA	unknown function
phrog_1812	1829	18.29	10	3.26221	54.2429	17.6952	NA	unknown function
phrog_2489	1828	18.28	10	3.26198	54.2429	17.6939	exonuclease	DNA, RNA and nucleotide metabolism
phrog_22591	1825	18.25	10	3.26126	54.2429	17.69	NA	unknown function
phrog_544	1822	18.22	10	3.26055	54.2429	17.6862	major head protein	head and packaging
phrog_16943	1822	18.22	10	3.26055	54.2429	17.6862	NA	unknown function
phrog_11531	1819	18.19	10	3.25983	54.2429	17.6823	integrase	integration and excision
phrog_5708	1818	18.18	10	3.25959	54.2429	17.681	DnaD-like helicase loader	DNA, RNA and nucleotide metabolism
phrog_11226	1816	18.16	10	3.25912	54.2429	17.6784	portal protein	head and packaging
phrog_7622	1816	18.16	10	3.25912	54.2429	17.6784	terminase large subunit	head and packaging
phrog_8156	1816	18.16	10	3.25912	54.2429	17.6784	methyltransferase	other
phrog_9526	1814	18.14	10	3.25864	54.2429	17.6758	terminase large subunit	head and packaging
phrog_5810	1814	18.14	10	3.25864	54.2429	17.6758	replication initiation protein	DNA, RNA and nucleotide metabolism
phrog_35587	1812	18.12	10	3.25816	54.2429	17.6732	terminase large subunit	head and packaging
phrog_460	1811	18.11	10	3.25792	54.2429	17.6719	head closure Hc2	connector
phrog_420	1809	18.09	10	3.25744	54.2429	17.6693	unknown function	unknown function
phrog_13596	1808	18.08	10	3.2572	54.2429	17.668	NA	unknown function
phrog_4210	1805	18.05	10	3.25648	54.2429	17.6641	DNA polymerase	DNA, RNA and nucleotide metabolism
phrog_7839	1804	18.04	10	3.25624	54.2429	17.6628	NA	unknown function
phrog_3030	1804	18.04	10	3.25624	54.2429	17.6628	NA	unknown function
phrog_5658	1802	18.02	10	3.25575	54.2429	17.6602	pyrophosphatase	other
phrog_38038	1801	18.01	10	3.25551	54.2429	17.6589	NA	unknown function
phrog_15280	1798	17.98	10	3.25479	54.2429	17.6549	NA	unknown function
phrog_21866	1796	17.96	10	3.25431	54.2429	17.6523	primase	DNA, RNA and nucleotide metabolism
phrog_1836	1795	17.95	10	3.25406	54.2429	17.651	tail fiber protein	tail
phrog_24580	1793	17.93	10	3.25358	54.2429	17.6484	tail fiber protein	tail
phrog_23925	1793	17.93	10	3.25358	54.2429	17.6484	NA	unknown function
phrog_31265	1792	17.92	10	3.25334	54.2429	17.6471	NA	unknown function
phrog_6493	1784	17.84	10	3.25139	54.2429	17.6365	DnaD-like helicase loader	DNA, RNA and nucleotide metabolism
phrog_32444	1784	17.84	10	3.25139	54.2429	17.6365	NA	unknown function
phrog_15982	1781	17.81	10	3.25066	54.2429	17.6325	NA	unknown function
phrog_1376	1779	17.79	10	3.25018	54.2429	17.6299	NA	unknown function
phrog_1419	1774	17.74	10	3.24895	54.2429	17.6233	tail protein	tail
phrog_13126	1774	17.74	10	3.24895	54.2429	17.6233	beta-1,4-glycosyltransferase	moron, auxiliary metabolic gene and host takeover
phrog_13182	1774	17.74	10	3.24895	54.2429	17.6233	NA	unknown function
phrog_4786	1773	17.73	10	3.24871	54.2429	17.6219	cysteine dioxygenase	other
phrog_1942	1772	17.72	10	3.24846	54.2429	17.6206	tail length tape measure protein	tail
phrog_22793	1766	17.66	10	3.24699	54.2429	17.6126	NA	unknown function
phrog_17633	1766	17.66	10	3.24699	54.2429	17.6126	minor tail protein	tail
phrog_15428	1766	17.66	10	3.24699	54.2429	17.6126	NA	unknown function
phrog_11206	1765	17.65	10	3.24674	54.2429	17.6113	NA	unknown function
phrog_11321	1764	17.64	10	3.2465	54.2429	17.61	NA	unknown function
phrog_38031	1755	17.55	10	3.24428	54.2429	17.5979	NA	unknown function
phrog_35951	1755	17.55	10	3.24428	54.2429	17.5979	NA	unknown function
phrog_3531	1749	17.49	10	3.24279	54.2429	17.5898	ferrochelatase	moron, auxiliary metabolic gene and host takeover
phrog_13925	1748	17.48	10	3.24254	54.2429	17.5885	NA	unknown function
phrog_16547	1747	17.47	10	3.24229	54.2429	17.5871	nicotinamide phosphoribosyl transferase	other
phrog_8065	1747	17.47	10	3.24229	54.2429	17.5871	NA	unknown function
phrog_430	1745	17.45	10	3.2418	54.2429	17.5844	baseplate hub subunit and tail lysozyme	tail
phrog_849	1745	17.45	10	3.2418	54.2429	17.5844	DNA primase	DNA, RNA and nucleotide metabolism
phrog_11303	1745	17.45	10	3.2418	54.2429	17.5844	tail fiber protein	tail
phrog_5143	1745	17.45	10	3.2418	54.2429	17.5844	NA	unknown function
phrog_17105	1744	17.44	10	3.24155	54.2429	17.5831	NA	unknown function
phrog_395	1743	17.43	10	3.2413	54.2429	17.5817	cytidyltransferase	other
phrog_37556	1740	17.4	10	3.24055	54.2429	17.5777	NA	unknown function
phrog_30034	1740	17.4	10	3.24055	54.2429	17.5777	NA	unknown function
phrog_13339	1739	17.39	10	3.2403	54.2429	17.5763	tail length tape measure protein	tail
phrog_21649	1739	17.39	10	3.2403	54.2429	17.5763	NA	unknown function
phrog_11143	1737	17.37	10	3.2398	54.2429	17.5736	NA	unknown function
phrog_33377	1736	17.36	10	3.23955	54.2429	17.5723	NA	unknown function
phrog_26700	1736	17.36	10	3.23955	54.2429	17.5723	NA	unknown function
phrog_1129	1735	17.35	10	3.2393	54.2429	17.5709	holin	lysis
phrog_1082	1735	17.35	10	3.2393	54.2429	17.5709	tail assembly protein	tail
phrog_26446	1734	17.34	10	3.23905	54.2429	17.5695	anaerobic ribonucleoside reductase large subunit	DNA, RNA and nucleotide metabolism
phrog_5313	1733	17.33	10	3.2388	54.2429	17.5682	NA	unknown function
phrog_2617	1733	17.33	10	3.2388	54.2429	17.5682	short tail fiber protein	tail
phrog_10334	1732	17.32	10	3.23855	54.2429	17.5668	terminase large subunit	head and packaging
phrog_3099	1729	17.29	10	3.23779	54.2429	17.5627	NA	unknown function
phrog_17775	1728	17.28	10	3.23754	54.2429	17.5614	NA	unknown function
phrog_15015	1723	17.23	10	3.23629	54.2429	17.5546	NA	unknown function
phrog_2044	1723	17.23	10	3.23629	54.2429	17.5546	RNA polymerase beta subunit	DNA, RNA and nucleotide metabolism
phrog_16254	1722	17.22	10	3.23603	54.2429	17.5532	NA	unknown function
phrog_3292	1721	17.21	10	3.23578	54.2429	17.5518	NA	unknown function
phrog_20365	1718	17.18	10	3.23502	54.2429	17.5477	NA	unknown function
phrog_11233	1716	17.16	10	3.23452	54.2429	17.545	replication initiation protein	DNA, RNA and nucleotide metabolism
phrog_211	1716	17.16	10	3.23452	54.2429	17.545	head-tail adaptor Ad2	connector
phrog_7484	1716	17.16	10	3.23452	54.2429	17.545	NA	unknown function
phrog_30556	1709	17.09	10	3.23274	54.2429	17.5353	NA	unknown function
phrog_16304	1706	17.06	10	3.23198	54.2429	17.5312	NA	unknown function
phrog_4276	1706	17.06	10	3.23198	54.2429	17.5312	NA	unknown function
phrog_1374	1706	17.06	10	3.23198	54.2429	17.5312	NA	unknown function
phrog_4630	1704	17.04	10	3.23147	54.2429	17.5284	DNA primase	DNA, RNA and nucleotide metabolism
phrog_1936	1704	17.04	10	3.23147	54.2429	17.5284	MazF-like growth inhibitor	moron, auxiliary metabolic gene and host takeover
phrog_1980	1703	17.03	10	3.23121	54.2429	17.527	tail fiber protein	tail
phrog_2244	1702	17.02	10	3.23096	54.2429	17.5257	tRNA nucleotidyltransferase	DNA, RNA and nucleotide metabolism
phrog_7489	1701	17.01	10	3.2307	54.2429	17.5243	tail fiber protein	tail
phrog_1760	1700	17	10	3.23045	54.2429	17.5229	anti-repressor	transcription regulation
phrog_3754	1699	16.99	10	3.23019	54.2429	17.5215	NA	unknown function
phrog_8841	1699	16.99	10	3.23019	54.2429	17.5215	DNA primase/helicase	DNA, RNA and nucleotide metabolism
phrog_9582	1699	16.99	10	3.23019	54.2429	17.5215	dehydrogenase	other
phrog_524	1698	16.98	10	3.22994	54.2429	17.5201	anti-repressor Ant	transcription regulation
phrog_5363	1698	16.98	10	3.22994	54.2429	17.5201	NA	unknown function
phrog_7972	1697	16.97	10	3.22968	54.2429	17.5187	NA	unknown function
phrog_16213	1695	16.95	10	3.22917	54.2429	17.516	DNA primase	DNA, RNA and nucleotide metabolism
phrog_29160	1695	16.95	10	3.22917	54.2429	17.516	anaerobic ribonucleoside reductase large subunit	DNA, RNA and nucleotide metabolism
phrog_918	1692	16.92	10	3.2284	54.2429	17.5118	NA	unknown function
phrog_740	1690	16.9	10	3.22789	54.2429	17.509	HNH endonuclease	DNA, RNA and nucleotide metabolism
phrog_9434	1687	16.87	10	3.22712	54.2429	17.5048	NA	unknown function
phrog_30299	1685	16.85	10	3.2266	54.2429	17.502	tail fiber protein	tail
phrog_8198	1684	16.84	10	3.22634	54.2429	17.5006	NA	unknown function
phrog_89	1683	16.83	10	3.22608	54.2429	17.4992	Rz-like spanin	lysis
phrog_31460	1682	16.82	10	3.22583	54.2429	17.4978	tail protein	tail
phrog_27239	1682	16.82	10	3.22583	54.2429	17.4978	major head protein	head and packaging
phrog_612	1682	16.82	10	3.22583	54.2429	17.4978	RIIA lysis inhibitor	lysis
phrog_1569	1681	16.81	10	3.22557	54.2429	17.4964	NA	unknown function
phrog_4636	1678	16.78	10	3.22479	54.2429	17.4922	tail spike protein	tail
phrog_25359	1675	16.75	10	3.22401	54.2429	17.488	NA	unknown function
phrog_1041	1675	16.75	10	3.22401	54.2429	17.488	CTXphi Zot-like toxin	moron, auxiliary metabolic gene and host takeover
phrog_14736	1673	16.73	10	3.2235	54.2429	17.4852	HNH endonuclease	DNA, RNA and nucleotide metabolism
phrog_5986	1672	16.72	10	3.22324	54.2429	17.4838	NA	unknown function
phrog_227	1671	16.71	10	3.22298	54.2429	17.4824	tail sheath stabilizer	tail
phrog_6574	1669	16.69	10	3.22246	54.2429	17.4795	NA	unknown function
phrog_6284	1668	16.68	10	3.2222	54.2429	17.4781	tail protein	tail
phrog_2509	1665	16.65	10	3.22141	54.2429	17.4739	replication initiation protein	DNA, RNA and nucleotide metabolism
phrog_118	1664	16.64	10	3.22115	54.2429	17.4725	head-tail adaptor	connector
phrog_166	1664	16.64	10	3.22115	54.2429	17.4725	tail protein	tail
phrog_4645	1663	16.63	10	3.22089	54.2429	17.4711	endonuclease	DNA, RNA and nucleotide metabolism
phrog_33450	1660	16.6	10	3.22011	54.2429	17.4668	tail fiber protein	tail
phrog_11667	1657	16.57	10	3.21932	54.2429	17.4625	NA	unknown function
phrog_12726	1652	16.52	10	3.21801	54.2429	17.4554	NA	unknown function
phrog_18320	1649	16.49	10	3.21722	54.2429	17.4511	NA	unknown function
phrog_8424	1649	16.49	10	3.21722	54.2429	17.4511	NA	unknown function
phrog_12049	1648	16.48	10	3.21696	54.2429	17.4497	head morphogenesis	head and packaging
phrog_2363	1646	16.46	10	3.21643	54.2429	17.4469	NA	unknown function
phrog_9666	1643	16.43	10	3.21564	54.2429	17.4426	NA	unknown function
phrog_22470	1642	16.42	10	3.21537	54.2429	17.4411	replication protein	DNA, RNA and nucleotide metabolism
phrog_353	1641	16.41	10	3.21511	54.2429	17.4397	toxin	moron, auxiliary metabolic gene and host takeover
phrog_14404	1641	16.41	10	3.21511	54.2429	17.4397	baseplate protein	tail
phrog_1128	1635	16.35	10	3.21352	54.2429	17.4311	enoyl-CoA hydratase/carnithine racemase-like	moron, auxiliary metabolic gene and host takeover
phrog_2890	1635	16.35	10	3.21352	54.2429	17.4311	peptide deformylase	other
phrog_29415	1635	16.35	10	3.21352	54.2429	17.4311	NA	unknown function
phrog_5906	1630	16.3	10	3.21219	54.2429	17.4238	NA	unknown function
phrog_693	1630	16.3	10	3.21219	54.2429	17.4238	tail fiber protein	tail
phrog_1591	1629	16.29	10	3.21192	54.2429	17.4224	tail fiber protein	tail
phrog_14048	1628	16.28	10	3.21165	54.2429	17.4209	endolysin	lysis
phrog_6281	1627	16.27	10	3.21139	54.2429	17.4195	NA	unknown function
phrog_226	1627	16.27	10	3.21139	54.2429	17.4195	minor tail protein	tail
phrog_7578	1624	16.24	10	3.21059	54.2429	17.4152	NA	unknown function
phrog_34011	1621	16.21	10	3.20978	54.2429	17.4108	NA	unknown function
phrog_29268	1619	16.19	10	3.20925	54.2429	17.4079	NA	unknown function
phrog_2959	1618	16.18	10	3.20898	54.2429	17.4064	minor tail protein	tail
phrog_24210	1617	16.17	10	3.20871	54.2429	17.405	tail fiber protein	tail
phrog_843	1611	16.11	10	3.2071	54.2429	17.3962	Holliday junction resolvase	DNA, RNA and nucleotide metabolism
phrog_17114	1610	16.1	10	3.20683	54.2429	17.3948	NA	unknown function
phrog_20617	1609	16.09	10	3.20656	54.2429	17.3933	minor tail protein	tail
phrog_14726	1609	16.09	10	3.20656	54.2429	17.3933	tail fiber protein	tail
phrog_29238	1608	16.08	10	3.20629	54.2429	17.3918	NA	unknown function
phrog_15695	1607	16.07	10	3.20602	54.2429	17.3904	tail fiber protein	tail
phrog_4094	1607	16.07	10	3.20602	54.2429	17.3904	NA	unknown function
phrog_27545	1605	16.05	10	3.20548	54.2429	17.3874	NA	unknown function
phrog_25354	1605	16.05	10	3.20548	54.2429	17.3874	NA	unknown function
phrog_4792	1603	16.03	10	3.20493	54.2429	17.3845	anti-repressor	transcription regulation
phrog_18716	1603	16.03	10	3.20493	54.2429	17.3845	NA	unknown function
phrog_5184	1602	16.02	10	3.20466	54.2429	17.383	NA	unknown function
phrog_25337	1602	16.02	10	3.20466	54.2429	17.383	tail length tape measure protein	tail
phrog_24209	1601	16.01	10	3.20439	54.2429	17.3816	NA	unknown function
phrog_24775	1599	15.99	10	3.20385	54.2429	17.3786	NA	unknown function
phrog_215	1598	15.98	10	3.20358	54.2429	17.3771	structural protein with Ig domain	head and packaging
phrog_2447	1597	15.97	10	3.2033	54.2429	17.3757	replication initiation protein	DNA, RNA and nucleotide metabolism
phrog_21233	1596	15.96	10	3.20303	54.2429	17.3742	NA	unknown function
phrog_13211	1595	15.95	10	3.20276	54.2429	17.3727	baseplate hub subunit and tail lysozyme	tail
phrog_17230	1593	15.93	10	3.20222	54.2429	17.3698	tail fiber protein/ lysozyme	tail
phrog_1802	1590	15.9	10	3.2014	54.2429	17.3653	radical SAM domain-containing protein	other
phrog_1268	1588	15.88	10	3.20085	54.2429	17.3623	DNA polymerase	DNA, RNA and nucleotide metabolism
phrog_8235	1586	15.86	10	3.2003	54.2429	17.3594	anti-repressor	transcription regulation
phrog_1044	1586	15.86	10	3.2003	54.2429	17.3594	endolysin	lysis
phrog_2979	1585	15.85	10	3.20003	54.2429	17.3579	RIIA lysis inhibitor	lysis
phrog_6278	1584	15.84	10	3.19976	54.2429	17.3564	NA	unknown function
phrog_4204	1583	15.83	10	3.19948	54.2429	17.3549	tail terminator	connector
phrog_176	1581	15.81	10	3.19893	54.2429	17.3519	tail terminator	connector
phrog_10546	1581	15.81	10	3.19893	54.2429	17.3519	NA	unknown function
phrog_9807	1580	15.8	10	3.19866	54.2429	17.3504	tail length tape measure protein	tail
phrog_513	1580	15.8	10	3.19866	54.2429	17.3504	transposase	integration and excision
phrog_1597	1580	15.8	10	3.19866	54.2429	17.3504	NA	unknown function
phrog_14025	1576	15.76	10	3.19756	54.2429	17.3445	NA	unknown function
phrog_13230	1575	15.75	10	3.19728	54.2429	17.343	NA	unknown function
phrog_17727	1575	15.75	10	3.19728	54.2429	17.343	tail length tape measure protein	tail
phrog_3926	1574	15.74	10	3.197	54.2429	17.3415	replication initiation protein	DNA, RNA and nucleotide metabolism
phrog_21388	1573	15.73	10	3.19673	54.2429	17.34	exonuclease	DNA, RNA and nucleotide metabolism
phrog_16277	1569	15.69	10	3.19562	54.2429	17.334	tail length tape measure protein	tail
phrog_13857	1569	15.69	10	3.19562	54.2429	17.334	tail protein	tail
phrog_1302	1566	15.66	10	3.19479	54.2429	17.3295	distal tail protein	tail
phrog_5223	1564	15.64	10	3.19424	54.2429	17.3265	neck protein	connector
phrog_679	1564	15.64	10	3.19424	54.2429	17.3265	head closure Hc2	connector
phrog_1623	1564	15.64	10	3.19424	54.2429	17.3265	virion structural protein	head and packaging
phrog_2934	1563	15.63	10	3.19396	54.2429	17.325	NA	unknown function
phrog_4542	1561	15.61	10	3.1934	54.2429	17.3219	tail tube protein	tail
phrog_21656	1560	15.6	10	3.19312	54.2429	17.3204	peptidase	other
phrog_12508	1556	15.56	10	3.19201	54.2429	17.3144	NA	unknown function
phrog_25849	1556	15.56	10	3.19201	54.2429	17.3144	NA	unknown function
phrog_1066	1555	15.55	10	3.19173	54.2429	17.3129	NA	unknown function
phrog_30832	1554	15.54	10	3.19145	54.2429	17.3114	RIIA lysis inhibitor	lysis
phrog_22023	1554	15.54	10	3.19145	54.2429	17.3114	NA	unknown function
phrog_29753	1554	15.54	10	3.19145	54.2429	17.3114	NA	unknown function
phrog_237	1550	15.5	10	3.19033	54.2429	17.3053	head scaffolding protein	head and packaging
phrog_22758	1549	15.49	10	3.19005	54.2429	17.3038	MazG-like pyrophosphatase	other
phrog_409	1548	15.48	10	3.18977	54.2429	17.3022	transcriptional regulator	transcription regulation
phrog_21033	1546	15.46	10	3.18921	54.2429	17.2992	NA	unknown function
phrog_17211	1544	15.44	10	3.18865	54.2429	17.2962	NA	unknown function
phrog_20370	1541	15.41	10	3.1878	54.2429	17.2916	NA	unknown function
phrog_150	1540	15.4	10	3.18752	54.2429	17.29	baseplate hub	tail
phrog_14030	1540	15.4	10	3.18752	54.2429	17.29	NA	unknown function
phrog_24709	1540	15.4	10	3.18752	54.2429	17.29	tail length tape measure protein	tail
phrog_3782	1536	15.36	10	3.18639	54.2429	17.2839	NA	unknown function
phrog_4291	1536	15.36	10	3.18639	54.2429	17.2839	RNA-dependent RNA polymerase	DNA, RNA and nucleotide metabolism
phrog_24147	1536	15.36	10	3.18639	54.2429	17.2839	DNA polymerase	DNA, RNA and nucleotide metabolism
phrog_9804	1535	15.35	10	3.18611	54.2429	17.2824	NA	unknown function
phrog_4771	1531	15.31	10	3.18498	54.2429	17.2762	DHH phosphoesterase	other
phrog_3206	1531	15.31	10	3.18498	54.2429	17.2762	Avd protein of DGR	DNA, RNA and nucleotide metabolism
phrog_478	1529	15.29	10	3.18441	54.2429	17.2732	site-specific recombination directionality factor RDF	integration and excision
phrog_25563	1529	15.29	10	3.18441	54.2429	17.2732	NA	unknown function
phrog_185	1526	15.26	10	3.18355	54.2429	17.2685	tail tube protein	tail
phrog_655	1526	15.26	10	3.18355	54.2429	17.2685	homing endonuclease	DNA, RNA and nucleotide metabolism
phrog_1008	1525	15.25	10	3.18327	54.2429	17.267	DNA methyltransferase	other
phrog_38424	1524	15.24	10	3.18298	54.2429	17.2654	NA	unknown function
phrog_24229	1524	15.24	10	3.18298	54.2429	17.2654	tRNA nucleotidyltransferase	DNA, RNA and nucleotide metabolism
phrog_5795	1522	15.22	10	3.18241	54.2429	17.2623	tail protein	tail
phrog_3517	1520	15.2	10	3.18184	54.2429	17.2592	head morphogenesis	head and packaging
phrog_7655	1520	15.2	10	3.18184	54.2429	17.2592	RecE-like recombination exonuclease	DNA, RNA and nucleotide metabolism
phrog_1211	1518	15.18	10	3.18127	54.2429	17.2561	2-aminooxy adenylosuccinate synthetase	DNA, RNA and nucleotide metabolism
phrog_11450	1518	15.18	10	3.18127	54.2429	17.2561	NA	unknown function
phrog_770	1517	15.17	10	3.18099	54.2429	17.2546	DNA transfer protein	other
phrog_437	1516	15.16	10	3.1807	54.2429	17.253	virion structural protein	head and packaging
phrog_2276	1516	15.16	10	3.1807	54.2429	17.253	tail length tape measure protein	tail
phrog_1885	1515	15.15	10	3.18041	54.2429	17.2515	minor tail protein	tail
phrog_8711	1513	15.13	10	3.17984	54.2429	17.2484	terminase large subunit	head and packaging
phrog_28876	1509	15.09	10	3.17869	54.2429	17.2421	metal-dependent phosphohydrolase	other
phrog_8638	1508	15.08	10	3.1784	54.2429	17.2406	NA	unknown function
phrog_12796	1507	15.07	10	3.17811	54.2429	17.239	tail fiber protein	tail
phrog_885	1503	15.03	10	3.17696	54.2429	17.2328	major tail protein	tail
phrog_26804	1501	15.01	10	3.17638	54.2429	17.2296	NA	unknown function
phrog_36437	1499	14.99	10	3.1758	54.2429	17.2265	NA	unknown function
phrog_32123	1496	14.96	10	3.17493	54.2429	17.2218	NA	unknown function
phrog_532	1496	14.96	10	3.17493	54.2429	17.2218	late transcriptional activator	transcription regulation
phrog_12517	1495	14.95	10	3.17464	54.2429	17.2202	NA	unknown function
phrog_4282	1495	14.95	10	3.17464	54.2429	17.2202	NA	unknown function
phrog_6654	1495	14.95	10	3.17464	54.2429	17.2202	NA	unknown function
phrog_24386	1494	14.94	10	3.17435	54.2429	17.2186	NA	unknown function
phrog_5	1493	14.93	10	3.17406	54.2429	17.217	tail completion or Neck1 protein	connector
phrog_4936	1493	14.93	10	3.17406	54.2429	17.217	transcriptional regulator	transcription regulation
phrog_337	1493	14.93	10	3.17406	54.2429	17.217	tail protein	tail
phrog_8404	1493	14.93	10	3.17406	54.2429	17.217	NA	unknown function
phrog_225	1492	14.92	10	3.17377	54.2429	17.2154	clamp loader of DNA polymerase	DNA, RNA and nucleotide metabolism
phrog_9994	1491	14.91	10	3.17348	54.2429	17.2139	NA	unknown function
phrog_8418	1490	14.9	10	3.17319	54.2429	17.2123	portal protein	head and packaging
phrog_13625	1488	14.88	10	3.1726	54.2429	17.2091	NA	unknown function
phrog_19179	1486	14.86	10	3.17202	54.2429	17.206	terminase large subunit	head and packaging
phrog_341	1485	14.85	10	3.17173	54.2429	17.2044	major tail protein	tail
phrog_12476	1483	14.83	10	3.17114	54.2429	17.2012	NA	unknown function
phrog_38417	1482	14.82	10	3.17085	54.2429	17.1996	hyaluronidase	other
phrog_2392	1482	14.82	10	3.17085	54.2429	17.1996	ABC transporter	moron, auxiliary metabolic gene and host takeover
phrog_408	1481	14.81	10	3.17056	54.2429	17.198	NA	unknown function
phrog_438	1481	14.81	10	3.17056	54.2429	17.198	baseplate wedge subunit	tail
phrog_10822	1480	14.8	10	3.17026	54.2429	17.1964	HNH endonuclease	DNA, RNA and nucleotide metabolism
phrog_724	1477	14.77	10	3.16938	54.2429	17.1916	exonuclease recombination-associated	DNA, RNA and nucleotide metabolism
phrog_525	1477	14.77	10	3.16938	54.2429	17.1916	NA	unknown function
phrog_13141	1476	14.76	10	3.16909	54.2429	17.19	NA	unknown function
phrog_1706	1475	14.75	10	3.16879	54.2429	17.1885	CRISPR/Cas system associated	DNA, RNA and nucleotide metabolism
phrog_15471	1475	14.75	10	3.16879	54.2429	17.1885	HNH endonuclease	DNA, RNA and nucleotide metabolism
phrog_232	1474	14.74	10	3.1685	54.2429	17.1869	baseplate wedge subunit	tail
phrog_2644	1474	14.74	10	3.1685	54.2429	17.1869	glycosyltransferase	moron, auxiliary metabolic gene and host takeover
phrog_6402	1474	14.74	10	3.1685	54.2429	17.1869	deoxyribonucleoside 5' monophosphate phosphatase	other
phrog_18834	1472	14.72	10	3.16791	54.2429	17.1837	NA	unknown function
phrog_3475	1471	14.71	10	3.16761	54.2429	17.1821	minor tail protein	tail
phrog_12631	1470	14.7	10	3.16732	54.2429	17.1805	single strand DNA binding protein	DNA, RNA and nucleotide metabolism
phrog_21461	1469	14.69	10	3.16702	54.2429	17.1788	phosphohydrolase	other
phrog_1863	1469	14.69	10	3.16702	54.2429	17.1788	NA	unknown function
phrog_82	1469	14.69	10	3.16702	54.2429	17.1788	head closure Hc1	connector
phrog_2431	1466	14.66	10	3.16613	54.2429	17.174	NA	unknown function
phrog_9932	1466	14.66	10	3.16613	54.2429	17.174	NA	unknown function
phrog_20016	1466	14.66	10	3.16613	54.2429	17.174	NA	unknown function
phrog_17193	1466	14.66	10	3.16613	54.2429	17.174	tail completion or Neck1 protein	connector
phrog_4102	1464	14.64	10	3.16554	54.2429	17.1708	terminase small subunit	head and packaging
phrog_4137	1462	14.62	10	3.16495	54.2429	17.1676	NA	unknown function
phrog_4338	1459	14.59	10	3.16406	54.2429	17.1628	NA	unknown function
phrog_16160	1457	14.57	10	3.16346	54.2429	17.1595	NA	unknown function
phrog_3041	1455	14.55	10	3.16286	54.2429	17.1563	cytidyltransferase	other
phrog_4652	1454	14.54	10	3.16256	54.2429	17.1547	NA	unknown function
phrog_795	1453	14.53	10	3.16227	54.2429	17.153	partition protein ATPase	other
phrog_38337	1453	14.53	10	3.16227	54.2429	17.153	NA	unknown function
phrog_3225	1452	14.52	10	3.16197	54.2429	17.1514	adaptor Ad4	connector
phrog_3502	1450	14.5	10	3.16137	54.2429	17.1482	NA	unknown function
phrog_501	1449	14.49	10	3.16107	54.2429	17.1466	head closure Hc1	connector
phrog_607	1448	14.48	10	3.16077	54.2429	17.1449	exonuclease VII	DNA, RNA and nucleotide metabolism
phrog_1029	1448	14.48	10	3.16077	54.2429	17.1449	NA	unknown function
phrog_418	1446	14.46	10	3.16017	54.2429	17.1417	internal virion protein	head and packaging
phrog_584	1446	14.46	10	3.16017	54.2429	17.1417	major tail protein	tail
phrog_28014	1445	14.45	10	3.15987	54.2429	17.14	NA	unknown function
phrog_615	1445	14.45	10	3.15987	54.2429	17.14	head-tail adaptor	connector
phrog_1815	1444	14.44	10	3.15957	54.2429	17.1384	guanylate kinase	other
phrog_20437	1443	14.43	10	3.15927	54.2429	17.1368	DNA replication initiation	DNA, RNA and nucleotide metabolism
phrog_10903	1443	14.43	10	3.15927	54.2429	17.1368	NA	unknown function
phrog_820	1441	14.41	10	3.15866	54.2429	17.1335	major tail protein	tail
phrog_2071	1440	14.4	10	3.15836	54.2429	17.1319	ATPase	other
phrog_19632	1439	14.39	10	3.15806	54.2429	17.1302	NA	unknown function
phrog_35286	1439	14.39	10	3.15806	54.2429	17.1302	NA	unknown function
phrog_760	1438	14.38	10	3.15776	54.2429	17.1286	NA	unknown function
phrog_962	1438	14.38	10	3.15776	54.2429	17.1286	holin	lysis
phrog_4079	1436	14.36	10	3.15715	54.2429	17.1253	NA	unknown function
phrog_24476	1436	14.36	10	3.15715	54.2429	17.1253	phosphodiesterase	other
phrog_32227	1434	14.34	10	3.15655	54.2429	17.122	NA	unknown function
phrog_4191	1433	14.33	10	3.15625	54.2429	17.1204	peptidase	other
phrog_33923	1433	14.33	10	3.15625	54.2429	17.1204	NA	unknown function
phrog_4247	1428	14.28	10	3.15473	54.2429	17.1122	virion structural protein	head and packaging
phrog_758	1427	14.27	10	3.15442	54.2429	17.1105	head morphogenesis	head and packaging
phrog_16625	1427	14.27	10	3.15442	54.2429	17.1105	Bxa ADP-ribosyl transferase	moron, auxiliary metabolic gene and host takeover
phrog_38832	1427	14.27	10	3.15442	54.2429	17.1105	NA	unknown function
phrog_769	1426	14.26	10	3.15412	54.2429	17.1089	transcriptional repressor	transcription regulation
phrog_15800	1424	14.24	10	3.15351	54.2429	17.1056	nicotinamide phosphoribosyl transferase	other
phrog_21277	1424	14.24	10	3.15351	54.2429	17.1056	terminase large subunit	head and packaging
phrog_209	1424	14.24	10	3.15351	54.2429	17.1056	portal protein	head and packaging
phrog_57	1424	14.24	10	3.15351	54.2429	17.1056	terminase small subunit	head and packaging
phrog_30773	1423	14.23	10	3.1532	54.2429	17.1039	NA	unknown function
phrog_609	1423	14.23	10	3.1532	54.2429	17.1039	RIIB lysis inhibitor	lysis
phrog_4389	1423	14.23	10	3.1532	54.2429	17.1039	NA	unknown function
phrog_9763	1423	14.23	10	3.1532	54.2429	17.1039	NA	unknown function
phrog_29804	1422	14.22	10	3.1529	54.2429	17.1022	NA	unknown function
phrog_1934	1422	14.22	10	3.1529	54.2429	17.1022	NA	unknown function
phrog_12622	1420	14.2	10	3.15229	54.2429	17.0989	DNA primase	DNA, RNA and nucleotide metabolism
phrog_33547	1419	14.19	10	3.15198	54.2429	17.0973	NA	unknown function
phrog_30434	1418	14.18	10	3.15168	54.2429	17.0956	NA	unknown function
phrog_2299	1418	14.18	10	3.15168	54.2429	17.0956	NA	unknown function
phrog_1362	1418	14.18	10	3.15168	54.2429	17.0956	NA	unknown function
phrog_15388	1417	14.17	10	3.15137	54.2429	17.0939	NA	unknown function
phrog_563	1415	14.15	10	3.15076	54.2429	17.0906	virion structural protein	head and packaging
phrog_9210	1413	14.13	10	3.15014	54.2429	17.0873	NA	unknown function
phrog_2119	1411	14.11	10	3.14953	54.2429	17.084	NA	unknown function
phrog_12143	1410	14.1	10	3.14922	54.2429	17.0823	NA	unknown function
phrog_20129	1410	14.1	10	3.14922	54.2429	17.0823	NA	unknown function
phrog_1761	1404	14.04	10	3.14737	54.2429	17.0722	NA	unknown function
phrog_5696	1401	14.01	10	3.14644	54.2429	17.0672	NA	unknown function
phrog_677	1400	14	10	3.14613	54.2429	17.0655	baseplate wedge tail fiber protein connector	tail
phrog_1086	1399	13.99	10	3.14582	54.2429	17.0638	NA	unknown function
phrog_19547	1397	13.97	10	3.1452	54.2429	17.0605	NA	unknown function
phrog_29234	1396	13.96	10	3.14489	54.2429	17.0588	NA	unknown function
phrog_79	1395	13.95	10	3.14457	54.2429	17.0571	anti-termination protein Q-like	transcription regulation
phrog_4871	1394	13.94	10	3.14426	54.2429	17.0554	ATP-dependent protease	other
phrog_32779	1393	13.93	10	3.14395	54.2429	17.0537	NA	unknown function
phrog_5062	1392	13.92	10	3.14364	54.2429	17.052	tail length tape measure protein	tail
phrog_4617	1391	13.91	10	3.14333	54.2429	17.0503	replication initiation protein	DNA, RNA and nucleotide metabolism
phrog_223	1390	13.9	10	3.14301	54.2429	17.0486	DNA polymerase processivity factor	DNA, RNA and nucleotide metabolism
phrog_862	1389	13.89	10	3.1427	54.2429	17.0469	NA	unknown function
phrog_305	1388	13.88	10	3.14239	54.2429	17.0452	tail length tape measure protein	tail
phrog_11320	1387	13.87	10	3.14208	54.2429	17.0435	NA	unknown function
phrog_38880	1387	13.87	10	3.14208	54.2429	17.0435	NA	unknown function
phrog_7348	1387	13.87	10	3.14208	54.2429	17.0435	endolysin	lysis
phrog_19445	1386	13.86	10	3.14176	54.2429	17.0418	tail tip protein Tal	head and packaging
phrog_21129	1384	13.84	10	3.14114	54.2429	17.0384	NA	unknown function
phrog_11896	1383	13.83	10	3.14082	54.2429	17.0367	primosomal protein	DNA, RNA and nucleotide metabolism
phrog_32482	1383	13.83	10	3.14082	54.2429	17.0367	PhoH-like phosphate starvation-inducible	other
phrog_18402	1382	13.82	10	3.14051	54.2429	17.035	head maturation protease	head and packaging
phrog_16529	1380	13.8	10	3.13988	54.2429	17.0316	NA	unknown function
phrog_230	1379	13.79	10	3.13956	54.2429	17.0299	baseplate tail tube cap	tail
phrog_2871	1379	13.79	10	3.13956	54.2429	17.0299	tail protein	tail
phrog_13932	1379	13.79	10	3.13956	54.2429	17.0299	co-chaperonin GroES	other
phrog_33615	1379	13.79	10	3.13956	54.2429	17.0299	NA	unknown function
phrog_25788	1379	13.79	10	3.13956	54.2429	17.0299	tail fiber protein	tail
phrog_6128	1379	13.79	10	3.13956	54.2429	17.0299	NA	unknown function
phrog_15238	1375	13.75	10	3.1383	54.2429	17.0231	NA	unknown function
phrog_27	1375	13.75	10	3.1383	54.2429	17.0231	tail completion or Neck1 protein	connector
phrog_21670	1375	13.75	10	3.1383	54.2429	17.0231	NA	unknown function
phrog_8687	1374	13.74	10	3.13799	54.2429	17.0214	tail protein with peptidase activity	other
phrog_3366	1374	13.74	10	3.13799	54.2429	17.0214	NA	unknown function
phrog_16406	1371	13.71	10	3.13704	54.2429	17.0162	NA	unknown function
phrog_761	1370	13.7	10	3.13672	54.2429	17.0145	thymidylate kinase	other
phrog_14476	1368	13.68	10	3.13609	54.2429	17.011	virion structural protein	head and packaging
phrog_14819	1367	13.67	10	3.13577	54.2429	17.0093	NA	unknown function
phrog_36429	1367	13.67	10	3.13577	54.2429	17.0093	NA	unknown function
phrog_11117	1366	13.66	10	3.13545	54.2429	17.0076	portal protein	head and packaging
phrog_109	1365	13.65	10	3.13513	54.2429	17.0059	P-like helicase loader	DNA, RNA and nucleotide metabolism
phrog_445	1365	13.65	10	3.13513	54.2429	17.0059	terminase small subunit	head and packaging
phrog_4603	1365	13.65	10	3.13513	54.2429	17.0059	alpha-2;3-sialyltransferase	other
phrog_7290	1362	13.62	10	3.13418	54.2429	17.0007	tail fiber assembly protein	tail
phrog_1210	1360	13.6	10	3.13354	54.2429	16.9972	PblB-type receptor binding	other
phrog_22	1360	13.6	10	3.13354	54.2429	16.9972	thioredoxin domain	DNA, RNA and nucleotide metabolism
phrog_20240	1358	13.58	10	3.1329	54.2429	16.9938	NA	unknown function
phrog_4128	1357	13.57	10	3.13258	54.2429	16.992	tail fiber protein	tail
phrog_398	1356	13.56	10	3.13226	54.2429	16.9903	NA	unknown function
phrog_21980	1355	13.55	10	3.13194	54.2429	16.9886	NA	unknown function
phrog_1512	1354	13.54	10	3.13162	54.2429	16.9868	endolysin	lysis
phrog_3301	1354	13.54	10	3.13162	54.2429	16.9868	pyrophosphatase	other
phrog_619	1354	13.54	10	3.13162	54.2429	16.9868	ribose-phosphate pyrophosphokinase	other
phrog_28581	1352	13.52	10	3.13098	54.2429	16.9833	NA	unknown function
phrog_12386	1352	13.52	10	3.13098	54.2429	16.9833	NA	unknown function
phrog_21978	1352	13.52	10	3.13098	54.2429	16.9833	NA	unknown function
phrog_250	1351	13.51	10	3.13066	54.2429	16.9816	NA	unknown function
phrog_13879	1350	13.5	10	3.13033	54.2429	16.9798	NA	unknown function
phrog_2072	1350	13.5	10	3.13033	54.2429	16.9798	NA	unknown function
phrog_729	1348	13.48	10	3.12969	54.2429	16.9763	cold shock protein	other
phrog_194	1347	13.47	10	3.12937	54.2429	16.9746	head scaffolding protein	head and packaging
phrog_1479	1344	13.44	10	3.1284	54.2429	16.9693	NA	unknown function
phrog_907	1343	13.43	10	3.12808	54.2429	16.9676	tail sheath	tail
phrog_940	1343	13.43	10	3.12808	54.2429	16.9676	nuclease	DNA, RNA and nucleotide metabolism
phrog_4270	1342	13.42	10	3.12775	54.2429	16.9658	NA	unknown function
phrog_30593	1342	13.42	10	3.12775	54.2429	16.9658	NA	unknown function
phrog_8308	1342	13.42	10	3.12775	54.2429	16.9658	NA	unknown function
phrog_35723	1341	13.41	10	3.12743	54.2429	16.9641	NA	unknown function
phrog_4321	1341	13.41	10	3.12743	54.2429	16.9641	HNH endonuclease	DNA, RNA and nucleotide metabolism
phrog_32437	1338	13.38	10	3.12646	54.2429	16.9588	NA	unknown function
phrog_12493	1335	13.35	10	3.12548	54.2429	16.9535	tail protein	tail
phrog_20469	1334	13.34	10	3.12516	54.2429	16.9518	Nol-like carbamoyltransferase	moron, auxiliary metabolic gene and host takeover
phrog_18648	1334	13.34	10	3.12516	54.2429	16.9518	NA	unknown function
phrog_35295	1334	13.34	10	3.12516	54.2429	16.9518	NA	unknown function
phrog_6628	1334	13.34	10	3.12516	54.2429	16.9518	NA	unknown function
phrog_1674	1334	13.34	10	3.12516	54.2429	16.9518	exonuclease	DNA, RNA and nucleotide metabolism
phrog_2781	1332	13.32	10	3.1245	54.2429	16.9482	NA	unknown function
phrog_4259	1332	13.32	10	3.1245	54.2429	16.9482	NA	unknown function
phrog_30637	1332	13.32	10	3.1245	54.2429	16.9482	NA	unknown function
phrog_5707	1332	13.32	10	3.1245	54.2429	16.9482	NA	unknown function
phrog_3000	1331	13.31	10	3.12418	54.2429	16.9465	NA	unknown function
phrog_14880	1330	13.3	10	3.12385	54.2429	16.9447	NA	unknown function
phrog_19630	1330	13.3	10	3.12385	54.2429	16.9447	virion structural protein	head and packaging
phrog_709	1329	13.29	10	3.12352	54.2429	16.9429	NA	unknown function
phrog_36267	1329	13.29	10	3.12352	54.2429	16.9429	DNA methyltransferase	other
phrog_708	1327	13.27	10	3.12287	54.2429	16.9394	baseplate wedge subunit	tail
phrog_9413	1324	13.24	10	3.12189	54.2429	16.934	tail protein and host specificity	tail
phrog_1276	1323	13.23	10	3.12156	54.2429	16.9322	NA	unknown function
phrog_11561	1322	13.22	10	3.12123	54.2429	16.9305	NA	unknown function
phrog_121	1321	13.21	10	3.1209	54.2429	16.9287	NA	unknown function
phrog_3547	1321	13.21	10	3.1209	54.2429	16.9287	tail length tape measure protein	tail
phrog_14429	1321	13.21	10	3.1209	54.2429	16.9287	hydrolase	other
phrog_96	1320	13.2	10	3.12057	54.2429	16.9269	HNH endonuclease	DNA, RNA and nucleotide metabolism
phrog_37649	1320	13.2	10	3.12057	54.2429	16.9269	tail length tape measure protein	tail
phrog_242	1318	13.18	10	3.11992	54.2429	16.9233	translation repressor	other
phrog_4787	1317	13.17	10	3.11959	54.2429	16.9215	single strand annealing protein	DNA, RNA and nucleotide metabolism
phrog_20862	1317	13.17	10	3.11959	54.2429	16.9215	NA	unknown function
phrog_13674	1317	13.17	10	3.11959	54.2429	16.9215	tail length tape measure protein	tail
phrog_6361	1317	13.17	10	3.11959	54.2429	16.9215	NA	unknown function
phrog_3636	1316	13.16	10	3.11926	54.2429	16.9198	DNA binding protein	DNA, RNA and nucleotide metabolism
phrog_35916	1315	13.15	10	3.11893	54.2429	16.918	NA	unknown function
phrog_2258	1313	13.13	10	3.11826	54.2429	16.9144	baseplate protein	tail
phrog_592	1313	13.13	10	3.11826	54.2429	16.9144	thymidine kinase	other
phrog_326	1313	13.13	10	3.11826	54.2429	16.9144	tail protein with endopeptidase domain	other
phrog_429	1311	13.11	10	3.1176	54.2429	16.9108	DNA end protector	DNA, RNA and nucleotide metabolism
phrog_2328	1311	13.11	10	3.1176	54.2429	16.9108	transcriptional repressor	transcription regulation
phrog_3279	1308	13.08	10	3.11661	54.2429	16.9054	tail fiber protein	tail
phrog_25611	1307	13.07	10	3.11628	54.2429	16.9036	anaerobic ribonucleoside reductase large subunit	DNA, RNA and nucleotide metabolism
phrog_21498	1305	13.05	10	3.11561	54.2429	16.9	NA	unknown function
phrog_13481	1304	13.04	10	3.11528	54.2429	16.8982	tail fiber protein	tail
phrog_23632	1303	13.03	10	3.11494	54.2429	16.8964	NA	unknown function
phrog_5123	1302	13.02	10	3.11461	54.2429	16.8946	homing endonuclease with GIY-YIG motif	DNA, RNA and nucleotide metabolism
phrog_28310	1300	13	10	3.11394	54.2429	16.8909	NA	unknown function
phrog_2952	1298	12.98	10	3.11327	54.2429	16.8873	minor tail protein	tail
phrog_6083	1297	12.97	10	3.11294	54.2429	16.8855	DNA methylase	DNA, RNA and nucleotide metabolism
phrog_9500	1294	12.94	10	3.11193	54.2429	16.88	CsrA-like regulator	transcription regulation
phrog_7485	1294	12.94	10	3.11193	54.2429	16.88	NA	unknown function
phrog_1206	1293	12.93	10	3.1116	54.2429	16.8782	terminase small subunit	head and packaging
phrog_25042	1293	12.93	10	3.1116	54.2429	16.8782	tail fiber protein	tail
phrog_21718	1292	12.92	10	3.11126	54.2429	16.8764	NA	unknown function
phrog_4717	1291	12.91	10	3.11093	54.2429	16.8746	tRNA-His guanylyltransferase	DNA, RNA and nucleotide metabolism
phrog_28211	1291	12.91	10	3.11093	54.2429	16.8746	NA	unknown function
phrog_10048	1291	12.91	10	3.11093	54.2429	16.8746	NA	unknown function
phrog_5086	1291	12.91	10	3.11093	54.2429	16.8746	NA	unknown function
phrog_22284	1290	12.9	10	3.11059	54.2429	16.8727	tail fiber protein	tail
phrog_3266	1290	12.9	10	3.11059	54.2429	16.8727	tail completion	connector
phrog_33680	1290	12.9	10	3.11059	54.2429	16.8727	NA	unknown function
phrog_13714	1286	12.86	10	3.10924	54.2429	16.8654	tail fiber protein	tail
phrog_1194	1284	12.84	10	3.10857	54.2429	16.8618	NA	unknown function
phrog_2557	1283	12.83	10	3.10823	54.2429	16.8599	virion structural protein	head and packaging
phrog_12150	1282	12.82	10	3.10789	54.2429	16.8581	NA	unknown function
phrog_30929	1282	12.82	10	3.10789	54.2429	16.8581	NA	unknown function
phrog_11221	1281	12.81	10	3.10755	54.2429	16.8563	RIIB lysis inhibitor	lysis
phrog_13388	1279	12.79	10	3.10687	54.2429	16.8526	tail collar fiber protein	tail
phrog_11504	1277	12.77	10	3.10619	54.2429	16.8489	NA	unknown function
phrog_34270	1277	12.77	10	3.10619	54.2429	16.8489	tail length tape measure protein	tail
phrog_4303	1277	12.77	10	3.10619	54.2429	16.8489	NA	unknown function
phrog_680	1277	12.77	10	3.10619	54.2429	16.8489	tail length tape measure protein	tail
phrog_9478	1277	12.77	10	3.10619	54.2429	16.8489	minor tail protein	tail
phrog_7339	1275	12.75	10	3.10551	54.2429	16.8452	DNA repair exonuclease	DNA, RNA and nucleotide metabolism
phrog_26429	1275	12.75	10	3.10551	54.2429	16.8452	NA	unknown function
phrog_2810	1273	12.73	10	3.10483	54.2429	16.8415	virion structural protein	head and packaging
phrog_997	1272	12.72	10	3.10449	54.2429	16.8396	replication terminator	DNA, RNA and nucleotide metabolism
phrog_491	1271	12.71	10	3.10415	54.2429	16.8378	Mu Gam-like end protection	DNA, RNA and nucleotide metabolism
phrog_8892	1271	12.71	10	3.10415	54.2429	16.8378	tail length tape measure protein	tail
phrog_8368	1271	12.71	10	3.10415	54.2429	16.8378	aerobic NDP reductase small subunit	DNA, RNA and nucleotide metabolism
phrog_3982	1271	12.71	10	3.10415	54.2429	16.8378	NA	unknown function
phrog_8460	1271	12.71	10	3.10415	54.2429	16.8378	tail fiber protein	tail
phrog_36818	1269	12.69	10	3.10346	54.2429	16.8341	RIIB lysis inhibitor	lysis
phrog_10356	1268	12.68	10	3.10312	54.2429	16.8322	virion structural protein	head and packaging
phrog_5177	1267	12.67	10	3.10278	54.2429	16.8304	DNA polymerase/primase	DNA, RNA and nucleotide metabolism
phrog_36555	1266	12.66	10	3.10243	54.2429	16.8285	ribonucleotide reductase	DNA, RNA and nucleotide metabolism
phrog_18251	1264	12.64	10	3.10175	54.2429	16.8248	NA	unknown function
phrog_12261	1261	12.61	10	3.10072	54.2429	16.8192	NA	unknown function
phrog_9856	1261	12.61	10	3.10072	54.2429	16.8192	NA	unknown function
phrog_5120	1258	12.58	10	3.09968	54.2429	16.8136	NA	unknown function
phrog_10315	1256	12.56	10	3.09899	54.2429	16.8098	NA	unknown function
phrog_3169	1255	12.55	10	3.09864	54.2429	16.8079	NA	unknown function
phrog_25635	1255	12.55	10	3.09864	54.2429	16.8079	NA	unknown function
phrog_8200	1254	12.54	10	3.0983	54.2429	16.8061	NA	unknown function
phrog_350	1254	12.54	10	3.0983	54.2429	16.8061	tail protein	tail
phrog_6342	1250	12.5	10	3.09691	54.2429	16.7985	NA	unknown function
phrog_1571	1249	12.49	10	3.09656	54.2429	16.7967	HNH endonuclease	DNA, RNA and nucleotide metabolism
phrog_2030	1248	12.48	10	3.09621	54.2429	16.7948	transcriptional regulator	transcription regulation
phrog_28018	1246	12.46	10	3.09552	54.2429	16.791	NA	unknown function
phrog_12506	1245	12.45	10	3.09517	54.2429	16.7891	tail length tape measure protein	tail
phrog_10582	1244	12.44	10	3.09482	54.2429	16.7872	ribonucleotide reductase class Ia beta subunit	DNA, RNA and nucleotide metabolism
phrog_6247	1244	12.44	10	3.09482	54.2429	16.7872	DNA topoisomerase	DNA, RNA and nucleotide metabolism
phrog_3551	1243	12.43	10	3.09447	54.2429	16.7853	FtsK/SpoIIIE-like protein	moron, auxiliary metabolic gene and host takeover
phrog_23595	1242	12.42	10	3.09412	54.2429	16.7834	minor tail protein	tail
phrog_22322	1242	12.42	10	3.09412	54.2429	16.7834	tail protein	tail
phrog_717	1240	12.4	10	3.09342	54.2429	16.7796	NA	unknown function
phrog_4678	1240	12.4	10	3.09342	54.2429	16.7796	NA	unknown function
phrog_34633	1240	12.4	10	3.09342	54.2429	16.7796	NA	unknown function
phrog_12600	1238	12.38	10	3.09272	54.2429	16.7758	NA	unknown function
phrog_3055	1238	12.38	10	3.09272	54.2429	16.7758	RusA-like Holliday junction resolvase	DNA, RNA and nucleotide metabolism
phrog_23254	1236	12.36	10	3.09202	54.2429	16.772	NA	unknown function
phrog_27331	1236	12.36	10	3.09202	54.2429	16.772	NA	unknown function
phrog_38059	1235	12.35	10	3.09167	54.2429	16.7701	NA	unknown function
phrog_8763	1234	12.34	10	3.09132	54.2429	16.7682	tail protein	tail
phrog_407	1233	12.33	10	3.09096	54.2429	16.7663	NA	unknown function
phrog_776	1233	12.33	10	3.09096	54.2429	16.7663	portal protein	head and packaging
phrog_546	1233	12.33	10	3.09096	54.2429	16.7663	NA	unknown function
phrog_26922	1233	12.33	10	3.09096	54.2429	16.7663	DnaC-like helicase loader	DNA, RNA and nucleotide metabolism
phrog_8689	1233	12.33	10	3.09096	54.2429	16.7663	pilot protein for DNA ejection	tail
phrog_24033	1232	12.32	10	3.09061	54.2429	16.7644	NA	unknown function
phrog_3649	1231	12.31	10	3.09026	54.2429	16.7625	NA	unknown function
phrog_36443	1230	12.3	10	3.08991	54.2429	16.7605	NA	unknown function
phrog_8917	1228	12.28	10	3.0892	54.2429	16.7567	NA	unknown function
phrog_8540	1227	12.27	10	3.08884	54.2429	16.7548	replication initiation O-like	DNA, RNA and nucleotide metabolism
phrog_28779	1227	12.27	10	3.08884	54.2429	16.7548	tail length tape measure protein	tail
phrog_3170	1226	12.26	10	3.08849	54.2429	16.7529	NA	unknown function
phrog_6543	1225	12.25	10	3.08814	54.2429	16.7509	NA	unknown function
phrog_777	1222	12.22	10	3.08707	54.2429	16.7452	major head protein	head and packaging
phrog_4707	1221	12.21	10	3.08672	54.2429	16.7432	replication initiation protein	DNA, RNA and nucleotide metabolism
phrog_4440	1221	12.21	10	3.08672	54.2429	16.7432	tail fiber protein	tail
phrog_4171	1221	12.21	10	3.08672	54.2429	16.7432	RecT-like ssDNA annealing protein	DNA, RNA and nucleotide metabolism
phrog_36881	1221	12.21	10	3.08672	54.2429	16.7432	NA	unknown function
phrog_25777	1221	12.21	10	3.08672	54.2429	16.7432	DNA primase	DNA, RNA and nucleotide metabolism
phrog_6437	1221	12.21	10	3.08672	54.2429	16.7432	NA	unknown function
phrog_21470	1220	12.2	10	3.08636	54.2429	16.7413	NA	unknown function
phrog_4890	1219	12.19	10	3.086	54.2429	16.7394	NA	unknown function
phrog_13634	1219	12.19	10	3.086	54.2429	16.7394	NA	unknown function
phrog_2259	1218	12.18	10	3.08565	54.2429	16.7374	Rnase H	DNA, RNA and nucleotide metabolism
phrog_37801	1217	12.17	10	3.08529	54.2429	16.7355	NA	unknown function
phrog_345	1217	12.17	10	3.08529	54.2429	16.7355	replication initiation O-like	DNA, RNA and nucleotide metabolism
phrog_2379	1216	12.16	10	3.08493	54.2429	16.7336	anti-repressor	transcription regulation
phrog_26190	1216	12.16	10	3.08493	54.2429	16.7336	NA	unknown function
phrog_15205	1215	12.15	10	3.08458	54.2429	16.7316	tail assembly protein	tail
phrog_8275	1215	12.15	10	3.08458	54.2429	16.7316	DNA invertase	DNA, RNA and nucleotide metabolism
phrog_2161	1214	12.14	10	3.08422	54.2429	16.7297	NA	unknown function
phrog_173	1213	12.13	10	3.08386	54.2429	16.7278	nucleoside triphosphate pyrophosphohydrolase	DNA, RNA and nucleotide metabolism
phrog_973	1213	12.13	10	3.08386	54.2429	16.7278	tail length tape measure protein	tail
phrog_14885	1212	12.12	10	3.0835	54.2429	16.7258	NA	unknown function
phrog_22824	1211	12.11	10	3.08314	54.2429	16.7239	NA	unknown function
phrog_20984	1211	12.11	10	3.08314	54.2429	16.7239	NA	unknown function
phrog_8309	1210	12.1	10	3.08279	54.2429	16.7219	NA	unknown function
phrog_2698	1210	12.1	10	3.08279	54.2429	16.7219	NA	unknown function
phrog_4602	1209	12.09	10	3.08243	54.2429	16.72	transglycosylase	other
phrog_7755	1208	12.08	10	3.08207	54.2429	16.718	anti-repressor	transcription regulation
phrog_2345	1207	12.07	10	3.08171	54.2429	16.7161	transcriptional regulator	transcription regulation
phrog_8680	1206	12.06	10	3.08135	54.2429	16.7141	NA	unknown function
phrog_30971	1206	12.06	10	3.08135	54.2429	16.7141	clamp loader of DNA polymerase	DNA, RNA and nucleotide metabolism
phrog_6578	1205	12.05	10	3.08099	54.2429	16.7122	tail fiber protein	tail
phrog_4574	1205	12.05	10	3.08099	54.2429	16.7122	major tail protein	tail
phrog_3980	1205	12.05	10	3.08099	54.2429	16.7122	NA	unknown function
phrog_16683	1204	12.04	10	3.08063	54.2429	16.7102	NA	unknown function
phrog_32732	1203	12.03	10	3.08027	54.2429	16.7083	NA	unknown function
phrog_1454	1202	12.02	10	3.0799	54.2429	16.7063	NA	unknown function
phrog_1811	1201	12.01	10	3.07954	54.2429	16.7043	NA	unknown function
phrog_660	1200	12	10	3.07918	54.2429	16.7024	NA	unknown function
phrog_36982	1200	12	10	3.07918	54.2429	16.7024	NA	unknown function
phrog_23459	1199	11.99	10	3.07882	54.2429	16.7004	NA	unknown function
phrog_4159	1198	11.98	10	3.07846	54.2429	16.6984	nucleotide pyrophosphohydrolase	other
phrog_157	1198	11.98	10	3.07846	54.2429	16.6984	transposase	integration and excision
phrog_26960	1198	11.98	10	3.07846	54.2429	16.6984	NA	unknown function
phrog_2428	1197	11.97	10	3.07809	54.2429	16.6965	NA	unknown function
phrog_25774	1197	11.97	10	3.07809	54.2429	16.6965	NA	unknown function
phrog_2484	1196	11.96	10	3.07773	54.2429	16.6945	RecJ-like ssDNA exonuclease	DNA, RNA and nucleotide metabolism
phrog_12296	1194	11.94	10	3.077	54.2429	16.6906	tail fiber protein	tail
phrog_1227	1194	11.94	10	3.077	54.2429	16.6906	exonuclease	DNA, RNA and nucleotide metabolism
phrog_1818	1194	11.94	10	3.077	54.2429	16.6906	NA	unknown function
phrog_644	1194	11.94	10	3.077	54.2429	16.6906	NA	unknown function
phrog_1922	1194	11.94	10	3.077	54.2429	16.6906	baseplate hub subunit and tail lysozyme	tail
phrog_20554	1193	11.93	10	3.07664	54.2429	16.6886	hyaluronidase	other
phrog_2175	1192	11.92	10	3.07628	54.2429	16.6866	protein with Ig domain	other
phrog_29860	1190	11.9	10	3.07555	54.2429	16.6827	virion structural protein	head and packaging
phrog_13439	1190	11.9	10	3.07555	54.2429	16.6827	NA	unknown function
phrog_6651	1189	11.89	10	3.07518	54.2429	16.6807	internal virion protein	head and packaging
phrog_6380	1187	11.87	10	3.07445	54.2429	16.6767	DNA methyltransferase	other
phrog_38322	1187	11.87	10	3.07445	54.2429	16.6767	NA	unknown function
phrog_7545	1186	11.86	10	3.07408	54.2429	16.6747	HNH endonuclease	DNA, RNA and nucleotide metabolism
phrog_1292	1186	11.86	10	3.07408	54.2429	16.6747	tail length tape measure protein	tail
phrog_774	1185	11.85	10	3.07372	54.2429	16.6727	NA	unknown function
phrog_16448	1185	11.85	10	3.07372	54.2429	16.6727	ATPase	other
phrog_528	1184	11.84	10	3.07335	54.2429	16.6708	NA	unknown function
phrog_11393	1184	11.84	10	3.07335	54.2429	16.6708	tail fiber protein	tail
phrog_21247	1183	11.83	10	3.07298	54.2429	16.6688	tail protein	tail
phrog_22285	1183	11.83	10	3.07298	54.2429	16.6688	tail fiber protein	tail
phrog_939	1183	11.83	10	3.07298	54.2429	16.6688	head protein	head and packaging
phrog_3007	1182	11.82	10	3.07262	54.2429	16.6668	RusA-like Holliday junction resolvase	DNA, RNA and nucleotide metabolism
phrog_614	1182	11.82	10	3.07262	54.2429	16.6668	NA	unknown function
phrog_5075	1180	11.8	10	3.07188	54.2429	16.6628	NA	unknown function
phrog_17147	1180	11.8	10	3.07188	54.2429	16.6628	NA	unknown function
phrog_8244	1179	11.79	10	3.07151	54.2429	16.6608	NA	unknown function
phrog_1530	1177	11.77	10	3.07078	54.2429	16.6568	DNA methyltransferase	other
phrog_26630	1176	11.76	10	3.07041	54.2429	16.6548	tail fiber protein	tail
phrog_13257	1175	11.75	10	3.07004	54.2429	16.6528	head maturation protease	head and packaging
[truncated: 36,880 more rows]
