# Supplementary material for: V- and VL-scores unveil viral signatures and origins of protein families
Source: Nat Commun. 2026 Apr 28;17:5828. doi: 10.1038/s41467-026-72028-0 (PMC13332234; doi:10.1038/s41467-026-72028-0)
Supplement: Supplementary file 8 — Supplementary Data 6 [file 41467_2026_72028_MOESM8_ESM.xlsx]

## Sheet: Sheet1
Supplementary Data 6: Fraction of viral genomes across varying KEGG AV-score and AVL-score cutoffs for fragmented sequences.
Fragment Length	Metric	Cutoff for Metric Score	Fraction of Viral Genomes
1000-1998bp	AVL-score	0	0.212222
1000-1998bp	AVL-score	0.1	0.214467
1000-1998bp	AVL-score	0.2	0.214674
1000-1998bp	AVL-score	0.3	0.214928
1000-1998bp	AVL-score	0.4	0.216134
1000-1998bp	AVL-score	0.5	0.217466
1000-1998bp	AVL-score	0.6	0.218058
1000-1998bp	AVL-score	0.7	0.220559
1000-1998bp	AVL-score	0.8	0.222166
1000-1998bp	AVL-score	0.9	0.223811
1000-1998bp	AVL-score	1	0.226356
1000-1998bp	AVL-score	1.1	0.229958
1000-1998bp	AVL-score	1.2	0.233167
1000-1998bp	AVL-score	1.3	0.237875
1000-1998bp	AVL-score	1.4	0.243637
1000-1998bp	AVL-score	1.5	0.249598
1000-1998bp	AVL-score	1.6	0.256614
1000-1998bp	AVL-score	1.7	0.264085
1000-1998bp	AVL-score	1.8	0.273177
1000-1998bp	AVL-score	1.9	0.284324
1000-1998bp	AVL-score	2	0.294903
1000-1998bp	AVL-score	2.1	0.301516
1000-1998bp	AVL-score	2.2	0.315989
1000-1998bp	AVL-score	2.3	0.32812
1000-1998bp	AVL-score	2.4	0.346687
1000-1998bp	AVL-score	2.5	0.364745
1000-1998bp	AVL-score	2.6	0.387399
1000-1998bp	AVL-score	2.7	0.406526
1000-1998bp	AVL-score	2.8	0.427577
1000-1998bp	AVL-score	2.9	0.442604
1000-1998bp	AVL-score	3	0.459454
1000-1998bp	AVL-score	3.1	0.472753
1000-1998bp	AVL-score	3.2	0.496317
1000-1998bp	AVL-score	3.3	0.517048
1000-1998bp	AVL-score	3.4	0.548343
1000-1998bp	AVL-score	3.5	0.562983
1000-1998bp	AVL-score	3.6	0.57264
1000-1998bp	AVL-score	3.7	0.590068
1000-1998bp	AVL-score	3.8	0.599321
1000-1998bp	AVL-score	3.9	0.603988
1000-1998bp	AVL-score	4	0.618745
1000-1998bp	AVL-score	4.1	0.63582
1000-1998bp	AVL-score	4.2	0.646186
1000-1998bp	AVL-score	4.3	0.642919
1000-1998bp	AVL-score	4.4	0.58095
1000-1998bp	AVL-score	4.5	0.595685
1000-1998bp	AVL-score	4.6	0.579212
1000-1998bp	AVL-score	4.7	0.552016
1000-1998bp	AVL-score	4.8	0.562196
1000-1998bp	AVL-score	4.9	0
2000-2998bp	AVL-score	0	0.236232
2000-2998bp	AVL-score	0.1	0.237495
2000-2998bp	AVL-score	0.2	0.237716
2000-2998bp	AVL-score	0.3	0.238077
2000-2998bp	AVL-score	0.4	0.238898
2000-2998bp	AVL-score	0.5	0.239941
2000-2998bp	AVL-score	0.6	0.240805
2000-2998bp	AVL-score	0.7	0.242845
2000-2998bp	AVL-score	0.8	0.244286
2000-2998bp	AVL-score	0.9	0.245819
2000-2998bp	AVL-score	1	0.248265
2000-2998bp	AVL-score	1.1	0.251575
2000-2998bp	AVL-score	1.2	0.254727
2000-2998bp	AVL-score	1.3	0.259227
2000-2998bp	AVL-score	1.4	0.264439
2000-2998bp	AVL-score	1.5	0.27043
2000-2998bp	AVL-score	1.6	0.277303
2000-2998bp	AVL-score	1.7	0.285374
2000-2998bp	AVL-score	1.8	0.294788
2000-2998bp	AVL-score	1.9	0.306811
2000-2998bp	AVL-score	2	0.319129
2000-2998bp	AVL-score	2.1	0.32984
2000-2998bp	AVL-score	2.2	0.345646
2000-2998bp	AVL-score	2.3	0.361759
2000-2998bp	AVL-score	2.4	0.381535
2000-2998bp	AVL-score	2.5	0.400748
2000-2998bp	AVL-score	2.6	0.423004
2000-2998bp	AVL-score	2.7	0.445609
2000-2998bp	AVL-score	2.8	0.468761
2000-2998bp	AVL-score	2.9	0.487939
2000-2998bp	AVL-score	3	0.5066
2000-2998bp	AVL-score	3.1	0.523827
2000-2998bp	AVL-score	3.2	0.546119
2000-2998bp	AVL-score	3.3	0.565918
2000-2998bp	AVL-score	3.4	0.595953
2000-2998bp	AVL-score	3.5	0.615857
2000-2998bp	AVL-score	3.6	0.622909
2000-2998bp	AVL-score	3.7	0.637987
2000-2998bp	AVL-score	3.8	0.645035
2000-2998bp	AVL-score	3.9	0.643271
2000-2998bp	AVL-score	4	0.653342
2000-2998bp	AVL-score	4.1	0.665213
2000-2998bp	AVL-score	4.2	0.66386
2000-2998bp	AVL-score	4.3	0.676329
2000-2998bp	AVL-score	4.4	0.628904
2000-2998bp	AVL-score	4.5	0.623469
2000-2998bp	AVL-score	4.6	0.58118
2000-2998bp	AVL-score	4.7	0.53991
2000-2998bp	AVL-score	4.8	0.540346
2000-2998bp	AVL-score	4.9	0
3000-3998bp	AVL-score	0	0.2537
3000-3998bp	AVL-score	0.1	0.254551
3000-3998bp	AVL-score	0.2	0.254798
3000-3998bp	AVL-score	0.3	0.255149
3000-3998bp	AVL-score	0.4	0.255727
3000-3998bp	AVL-score	0.5	0.256514
3000-3998bp	AVL-score	0.6	0.257237
3000-3998bp	AVL-score	0.7	0.258903
3000-3998bp	AVL-score	0.8	0.260198
3000-3998bp	AVL-score	0.9	0.261306
3000-3998bp	AVL-score	1	0.263681
3000-3998bp	AVL-score	1.1	0.266803
3000-3998bp	AVL-score	1.2	0.269855
3000-3998bp	AVL-score	1.3	0.274105
3000-3998bp	AVL-score	1.4	0.279084
3000-3998bp	AVL-score	1.5	0.284796
3000-3998bp	AVL-score	1.6	0.291969
3000-3998bp	AVL-score	1.7	0.300505
3000-3998bp	AVL-score	1.8	0.310323
3000-3998bp	AVL-score	1.9	0.322583
3000-3998bp	AVL-score	2	0.336436
3000-3998bp	AVL-score	2.1	0.35002
3000-3998bp	AVL-score	2.2	0.367239
3000-3998bp	AVL-score	2.3	0.385479
3000-3998bp	AVL-score	2.4	0.408986
3000-3998bp	AVL-score	2.5	0.430262
3000-3998bp	AVL-score	2.6	0.455254
3000-3998bp	AVL-score	2.7	0.479356
3000-3998bp	AVL-score	2.8	0.502414
3000-3998bp	AVL-score	2.9	0.522444
3000-3998bp	AVL-score	3	0.547172
3000-3998bp	AVL-score	3.1	0.56807
3000-3998bp	AVL-score	3.2	0.589442
3000-3998bp	AVL-score	3.3	0.611742
3000-3998bp	AVL-score	3.4	0.639544
3000-3998bp	AVL-score	3.5	0.660965
3000-3998bp	AVL-score	3.6	0.669468
3000-3998bp	AVL-score	3.7	0.687351
3000-3998bp	AVL-score	3.8	0.694107
3000-3998bp	AVL-score	3.9	0.698075
3000-3998bp	AVL-score	4	0.670678
3000-3998bp	AVL-score	4.1	0.685339
3000-3998bp	AVL-score	4.2	0.688062
3000-3998bp	AVL-score	4.3	0.696965
3000-3998bp	AVL-score	4.4	0.661616
3000-3998bp	AVL-score	4.5	0.666667
3000-3998bp	AVL-score	4.6	0.605941
3000-3998bp	AVL-score	4.7	0.574269
3000-3998bp	AVL-score	4.8	0.588199
3000-3998bp	AVL-score	4.9	0
4000-4998bp	AVL-score	0	0.265138
4000-4998bp	AVL-score	0.1	0.265557
4000-4998bp	AVL-score	0.2	0.265724
4000-4998bp	AVL-score	0.3	0.266064
4000-4998bp	AVL-score	0.4	0.26653
4000-4998bp	AVL-score	0.5	0.267227
4000-4998bp	AVL-score	0.6	0.267826
4000-4998bp	AVL-score	0.7	0.269032
4000-4998bp	AVL-score	0.8	0.270114
4000-4998bp	AVL-score	0.9	0.271485
4000-4998bp	AVL-score	1	0.273442
4000-4998bp	AVL-score	1.1	0.276199
4000-4998bp	AVL-score	1.2	0.278991
4000-4998bp	AVL-score	1.3	0.28284
4000-4998bp	AVL-score	1.4	0.287753
4000-4998bp	AVL-score	1.5	0.293519
4000-4998bp	AVL-score	1.6	0.300633
4000-4998bp	AVL-score	1.7	0.309318
4000-4998bp	AVL-score	1.8	0.319237
4000-4998bp	AVL-score	1.9	0.332237
4000-4998bp	AVL-score	2	0.346456
4000-4998bp	AVL-score	2.1	0.36189
4000-4998bp	AVL-score	2.2	0.380844
4000-4998bp	AVL-score	2.3	0.401063
4000-4998bp	AVL-score	2.4	0.42539
4000-4998bp	AVL-score	2.5	0.449478
4000-4998bp	AVL-score	2.6	0.476384
4000-4998bp	AVL-score	2.7	0.501124
4000-4998bp	AVL-score	2.8	0.527181
4000-4998bp	AVL-score	2.9	0.549641
4000-4998bp	AVL-score	3	0.575632
4000-4998bp	AVL-score	3.1	0.597809
4000-4998bp	AVL-score	3.2	0.621037
4000-4998bp	AVL-score	3.3	0.64005
4000-4998bp	AVL-score	3.4	0.664701
4000-4998bp	AVL-score	3.5	0.682442
4000-4998bp	AVL-score	3.6	0.695065
4000-4998bp	AVL-score	3.7	0.707213
4000-4998bp	AVL-score	3.8	0.715909
4000-4998bp	AVL-score	3.9	0.72595
4000-4998bp	AVL-score	4	0.729278
4000-4998bp	AVL-score	4.1	0.740471
4000-4998bp	AVL-score	4.2	0.739349
4000-4998bp	AVL-score	4.3	0.754479
4000-4998bp	AVL-score	4.4	0.724129
4000-4998bp	AVL-score	4.5	0.734643
4000-4998bp	AVL-score	4.6	0.662844
4000-4998bp	AVL-score	4.7	0.619661
4000-4998bp	AVL-score	4.8	0.638826
4000-4998bp	AVL-score	4.9	0
5000-5998bp	AVL-score	0	0.266076
5000-5998bp	AVL-score	0.1	0.266411
5000-5998bp	AVL-score	0.2	0.266551
5000-5998bp	AVL-score	0.3	0.26681
5000-5998bp	AVL-score	0.4	0.26709
5000-5998bp	AVL-score	0.5	0.267723
5000-5998bp	AVL-score	0.6	0.268249
5000-5998bp	AVL-score	0.7	0.269151
5000-5998bp	AVL-score	0.8	0.270119
5000-5998bp	AVL-score	0.9	0.271542
5000-5998bp	AVL-score	1	0.273331
5000-5998bp	AVL-score	1.1	0.275962
5000-5998bp	AVL-score	1.2	0.278527
5000-5998bp	AVL-score	1.3	0.282046
5000-5998bp	AVL-score	1.4	0.286482
5000-5998bp	AVL-score	1.5	0.291744
5000-5998bp	AVL-score	1.6	0.298657
5000-5998bp	AVL-score	1.7	0.306864
5000-5998bp	AVL-score	1.8	0.317048
5000-5998bp	AVL-score	1.9	0.33046
5000-5998bp	AVL-score	2	0.345529
5000-5998bp	AVL-score	2.1	0.364224
5000-5998bp	AVL-score	2.2	0.385573
5000-5998bp	AVL-score	2.3	0.407758
5000-5998bp	AVL-score	2.4	0.432864
5000-5998bp	AVL-score	2.5	0.459032
5000-5998bp	AVL-score	2.6	0.487535
5000-5998bp	AVL-score	2.7	0.513415
5000-5998bp	AVL-score	2.8	0.541864
5000-5998bp	AVL-score	2.9	0.565637
5000-5998bp	AVL-score	3	0.591759
5000-5998bp	AVL-score	3.1	0.615914
5000-5998bp	AVL-score	3.2	0.637371
5000-5998bp	AVL-score	3.3	0.656976
5000-5998bp	AVL-score	3.4	0.680791
5000-5998bp	AVL-score	3.5	0.69643
5000-5998bp	AVL-score	3.6	0.710045
5000-5998bp	AVL-score	3.7	0.722091
5000-5998bp	AVL-score	3.8	0.733044
5000-5998bp	AVL-score	3.9	0.751676
5000-5998bp	AVL-score	4	0.765308
5000-5998bp	AVL-score	4.1	0.778936
5000-5998bp	AVL-score	4.2	0.777022
5000-5998bp	AVL-score	4.3	0.790527
5000-5998bp	AVL-score	4.4	0.750383
5000-5998bp	AVL-score	4.5	0.765484
5000-5998bp	AVL-score	4.6	0.706049
5000-5998bp	AVL-score	4.7	0.68498
5000-5998bp	AVL-score	4.8	0.724045
5000-5998bp	AVL-score	4.9	0
6000-6998bp	AVL-score	0	0.27887
6000-6998bp	AVL-score	0.1	0.279143
6000-6998bp	AVL-score	0.2	0.279275
6000-6998bp	AVL-score	0.3	0.27948
6000-6998bp	AVL-score	0.4	0.279807
6000-6998bp	AVL-score	0.5	0.280296
6000-6998bp	AVL-score	0.6	0.28074
6000-6998bp	AVL-score	0.7	0.281409
6000-6998bp	AVL-score	0.8	0.282186
6000-6998bp	AVL-score	0.9	0.283429
6000-6998bp	AVL-score	1	0.284911
6000-6998bp	AVL-score	1.1	0.287266
6000-6998bp	AVL-score	1.2	0.289785
6000-6998bp	AVL-score	1.3	0.293087
6000-6998bp	AVL-score	1.4	0.297467
6000-6998bp	AVL-score	1.5	0.302851
6000-6998bp	AVL-score	1.6	0.30986
6000-6998bp	AVL-score	1.7	0.318522
6000-6998bp	AVL-score	1.8	0.329292
6000-6998bp	AVL-score	1.9	0.342871
6000-6998bp	AVL-score	2	0.35919
6000-6998bp	AVL-score	2.1	0.377862
6000-6998bp	AVL-score	2.2	0.400936
6000-6998bp	AVL-score	2.3	0.423483
6000-6998bp	AVL-score	2.4	0.450516
6000-6998bp	AVL-score	2.5	0.477297
6000-6998bp	AVL-score	2.6	0.505756
6000-6998bp	AVL-score	2.7	0.532782
6000-6998bp	AVL-score	2.8	0.559151
6000-6998bp	AVL-score	2.9	0.58477
6000-6998bp	AVL-score	3	0.613882
6000-6998bp	AVL-score	3.1	0.636581
6000-6998bp	AVL-score	3.2	0.660325
6000-6998bp	AVL-score	3.3	0.680271
6000-6998bp	AVL-score	3.4	0.702746
6000-6998bp	AVL-score	3.5	0.719118
6000-6998bp	AVL-score	3.6	0.730914
6000-6998bp	AVL-score	3.7	0.746047
6000-6998bp	AVL-score	3.8	0.755621
6000-6998bp	AVL-score	3.9	0.771255
6000-6998bp	AVL-score	4	0.78194
6000-6998bp	AVL-score	4.1	0.794723
6000-6998bp	AVL-score	4.2	0.797928
6000-6998bp	AVL-score	4.3	0.809904
6000-6998bp	AVL-score	4.4	0.793085
6000-6998bp	AVL-score	4.5	0.798097
6000-6998bp	AVL-score	4.6	0.758902
6000-6998bp	AVL-score	4.7	0.737278
6000-6998bp	AVL-score	4.8	0.773125
6000-6998bp	AVL-score	4.9	0
7000-7998bp	AVL-score	0	0.284746
7000-7998bp	AVL-score	0.1	0.284901
7000-7998bp	AVL-score	0.2	0.284996
7000-7998bp	AVL-score	0.3	0.285164
7000-7998bp	AVL-score	0.4	0.285456
7000-7998bp	AVL-score	0.5	0.285875
7000-7998bp	AVL-score	0.6	0.28621
7000-7998bp	AVL-score	0.7	0.286643
7000-7998bp	AVL-score	0.8	0.28732
7000-7998bp	AVL-score	0.9	0.288496
7000-7998bp	AVL-score	1	0.289861
7000-7998bp	AVL-score	1.1	0.292106
7000-7998bp	AVL-score	1.2	0.294552
7000-7998bp	AVL-score	1.3	0.29761
7000-7998bp	AVL-score	1.4	0.30153
7000-7998bp	AVL-score	1.5	0.306676
7000-7998bp	AVL-score	1.6	0.313327
7000-7998bp	AVL-score	1.7	0.321676
7000-7998bp	AVL-score	1.8	0.332692
7000-7998bp	AVL-score	1.9	0.346465
7000-7998bp	AVL-score	2	0.363143
7000-7998bp	AVL-score	2.1	0.383134
7000-7998bp	AVL-score	2.2	0.406986
7000-7998bp	AVL-score	2.3	0.432702
7000-7998bp	AVL-score	2.4	0.462224
7000-7998bp	AVL-score	2.5	0.491875
7000-7998bp	AVL-score	2.6	0.52217
7000-7998bp	AVL-score	2.7	0.553094
7000-7998bp	AVL-score	2.8	0.58108
7000-7998bp	AVL-score	2.9	0.6098
7000-7998bp	AVL-score	3	0.638303
7000-7998bp	AVL-score	3.1	0.66084
7000-7998bp	AVL-score	3.2	0.681897
7000-7998bp	AVL-score	3.3	0.701238
7000-7998bp	AVL-score	3.4	0.721179
7000-7998bp	AVL-score	3.5	0.736824
7000-7998bp	AVL-score	3.6	0.750445
7000-7998bp	AVL-score	3.7	0.770816
7000-7998bp	AVL-score	3.8	0.781206
7000-7998bp	AVL-score	3.9	0.798448
7000-7998bp	AVL-score	4	0.813802
7000-7998bp	AVL-score	4.1	0.828456
7000-7998bp	AVL-score	4.2	0.818817
7000-7998bp	AVL-score	4.3	0.833232
7000-7998bp	AVL-score	4.4	0.818083
7000-7998bp	AVL-score	4.5	0.820129
7000-7998bp	AVL-score	4.6	0.797366
7000-7998bp	AVL-score	4.7	0.781746
7000-7998bp	AVL-score	4.8	0.773926
7000-7998bp	AVL-score	4.9	0
8000-8998bp	AVL-score	0	0.291001
8000-8998bp	AVL-score	0.1	0.291138
8000-8998bp	AVL-score	0.2	0.291227
8000-8998bp	AVL-score	0.3	0.291352
8000-8998bp	AVL-score	0.4	0.291559
8000-8998bp	AVL-score	0.5	0.291888
8000-8998bp	AVL-score	0.6	0.292217
8000-8998bp	AVL-score	0.7	0.292668
8000-8998bp	AVL-score	0.8	0.293276
8000-8998bp	AVL-score	0.9	0.294328
8000-8998bp	AVL-score	1	0.29573
8000-8998bp	AVL-score	1.1	0.297919
8000-8998bp	AVL-score	1.2	0.300285
8000-8998bp	AVL-score	1.3	0.303165
8000-8998bp	AVL-score	1.4	0.30694
8000-8998bp	AVL-score	1.5	0.311977
8000-8998bp	AVL-score	1.6	0.318543
8000-8998bp	AVL-score	1.7	0.327073
8000-8998bp	AVL-score	1.8	0.337903
8000-8998bp	AVL-score	1.9	0.351866
8000-8998bp	AVL-score	2	0.368553
8000-8998bp	AVL-score	2.1	0.389745
8000-8998bp	AVL-score	2.2	0.415478
8000-8998bp	AVL-score	2.3	0.442369
8000-8998bp	AVL-score	2.4	0.474281
8000-8998bp	AVL-score	2.5	0.50442
8000-8998bp	AVL-score	2.6	0.536939
8000-8998bp	AVL-score	2.7	0.568665
8000-8998bp	AVL-score	2.8	0.599882
8000-8998bp	AVL-score	2.9	0.629038
8000-8998bp	AVL-score	3	0.657453
8000-8998bp	AVL-score	3.1	0.679445
8000-8998bp	AVL-score	3.2	0.701929
8000-8998bp	AVL-score	3.3	0.721212
8000-8998bp	AVL-score	3.4	0.741621
8000-8998bp	AVL-score	3.5	0.757597
8000-8998bp	AVL-score	3.6	0.769183
8000-8998bp	AVL-score	3.7	0.786404
8000-8998bp	AVL-score	3.8	0.7974
8000-8998bp	AVL-score	3.9	0.814162
8000-8998bp	AVL-score	4	0.831741
8000-8998bp	AVL-score	4.1	0.84537
8000-8998bp	AVL-score	4.2	0.848536
8000-8998bp	AVL-score	4.3	0.85858
8000-8998bp	AVL-score	4.4	0.854013
8000-8998bp	AVL-score	4.5	0.859461
8000-8998bp	AVL-score	4.6	0.839009
8000-8998bp	AVL-score	4.7	0.816444
8000-8998bp	AVL-score	4.8	0.825455
8000-8998bp	AVL-score	4.9	0
9000-9998bp	AVL-score	0	0.297472
9000-9998bp	AVL-score	0.1	0.297588
9000-9998bp	AVL-score	0.2	0.297649
9000-9998bp	AVL-score	0.3	0.297786
9000-9998bp	AVL-score	0.4	0.297976
9000-9998bp	AVL-score	0.5	0.298262
9000-9998bp	AVL-score	0.6	0.298548
9000-9998bp	AVL-score	0.7	0.299024
9000-9998bp	AVL-score	0.8	0.299631
9000-9998bp	AVL-score	0.9	0.300493
9000-9998bp	AVL-score	1	0.301675
9000-9998bp	AVL-score	1.1	0.30374
9000-9998bp	AVL-score	1.2	0.306012
9000-9998bp	AVL-score	1.3	0.308975
9000-9998bp	AVL-score	1.4	0.312462
9000-9998bp	AVL-score	1.5	0.317228
9000-9998bp	AVL-score	1.6	0.323837
9000-9998bp	AVL-score	1.7	0.332596
9000-9998bp	AVL-score	1.8	0.343475
9000-9998bp	AVL-score	1.9	0.357861
9000-9998bp	AVL-score	2	0.375651
9000-9998bp	AVL-score	2.1	0.39724
9000-9998bp	AVL-score	2.2	0.424193
9000-9998bp	AVL-score	2.3	0.452594
9000-9998bp	AVL-score	2.4	0.485885
9000-9998bp	AVL-score	2.5	0.517393
9000-9998bp	AVL-score	2.6	0.552083
9000-9998bp	AVL-score	2.7	0.585878
9000-9998bp	AVL-score	2.8	0.616169
9000-9998bp	AVL-score	2.9	0.643767
9000-9998bp	AVL-score	3	0.671959
9000-9998bp	AVL-score	3.1	0.698064
9000-9998bp	AVL-score	3.2	0.721335
9000-9998bp	AVL-score	3.3	0.743665
9000-9998bp	AVL-score	3.4	0.763772
9000-9998bp	AVL-score	3.5	0.78006
9000-9998bp	AVL-score	3.6	0.792607
9000-9998bp	AVL-score	3.7	0.812721
9000-9998bp	AVL-score	3.8	0.825768
9000-9998bp	AVL-score	3.9	0.84495
9000-9998bp	AVL-score	4	0.858269
9000-9998bp	AVL-score	4.1	0.866708
9000-9998bp	AVL-score	4.2	0.868664
9000-9998bp	AVL-score	4.3	0.877866
9000-9998bp	AVL-score	4.4	0.879626
9000-9998bp	AVL-score	4.5	0.882782
9000-9998bp	AVL-score	4.6	0.858352
9000-9998bp	AVL-score	4.7	0.849716
9000-9998bp	AVL-score	4.8	0.844433
9000-9998bp	AVL-score	4.9	0
10000-10998bp	AVL-score	0	0.302406
10000-10998bp	AVL-score	0.1	0.302501
10000-10998bp	AVL-score	0.2	0.302537
10000-10998bp	AVL-score	0.3	0.30265
10000-10998bp	AVL-score	0.4	0.302826
10000-10998bp	AVL-score	0.5	0.303079
10000-10998bp	AVL-score	0.6	0.303345
10000-10998bp	AVL-score	0.7	0.303745
10000-10998bp	AVL-score	0.8	0.304303
10000-10998bp	AVL-score	0.9	0.305088
10000-10998bp	AVL-score	1	0.306157
10000-10998bp	AVL-score	1.1	0.308004
10000-10998bp	AVL-score	1.2	0.310159
10000-10998bp	AVL-score	1.3	0.312964
10000-10998bp	AVL-score	1.4	0.316609
10000-10998bp	AVL-score	1.5	0.32119
10000-10998bp	AVL-score	1.6	0.327704
10000-10998bp	AVL-score	1.7	0.336188
10000-10998bp	AVL-score	1.8	0.347425
10000-10998bp	AVL-score	1.9	0.362009
10000-10998bp	AVL-score	2	0.380309
10000-10998bp	AVL-score	2.1	0.402762
10000-10998bp	AVL-score	2.2	0.430914
10000-10998bp	AVL-score	2.3	0.461838
10000-10998bp	AVL-score	2.4	0.4963
10000-10998bp	AVL-score	2.5	0.531198
10000-10998bp	AVL-score	2.6	0.567151
10000-10998bp	AVL-score	2.7	0.600022
10000-10998bp	AVL-score	2.8	0.631617
10000-10998bp	AVL-score	2.9	0.66104
10000-10998bp	AVL-score	3	0.686996
10000-10998bp	AVL-score	3.1	0.711308
10000-10998bp	AVL-score	3.2	0.734092
10000-10998bp	AVL-score	3.3	0.755002
10000-10998bp	AVL-score	3.4	0.772168
10000-10998bp	AVL-score	3.5	0.785646
10000-10998bp	AVL-score	3.6	0.7985
10000-10998bp	AVL-score	3.7	0.816716
10000-10998bp	AVL-score	3.8	0.826896
10000-10998bp	AVL-score	3.9	0.845193
10000-10998bp	AVL-score	4	0.858512
10000-10998bp	AVL-score	4.1	0.865246
10000-10998bp	AVL-score	4.2	0.871803
10000-10998bp	AVL-score	4.3	0.872846
10000-10998bp	AVL-score	4.4	0.875792
10000-10998bp	AVL-score	4.5	0.866766
10000-10998bp	AVL-score	4.6	0.829019
10000-10998bp	AVL-score	4.7	0.812665
10000-10998bp	AVL-score	4.8	0.822364
10000-10998bp	AVL-score	4.9	0
11000-11998bp	AVL-score	0	0.308061
11000-11998bp	AVL-score	0.1	0.308164
11000-11998bp	AVL-score	0.2	0.308196
11000-11998bp	AVL-score	0.3	0.308258
11000-11998bp	AVL-score	0.4	0.308417
11000-11998bp	AVL-score	0.5	0.308666
11000-11998bp	AVL-score	0.6	0.308919
11000-11998bp	AVL-score	0.7	0.309324
11000-11998bp	AVL-score	0.8	0.309902
11000-11998bp	AVL-score	0.9	0.31039
11000-11998bp	AVL-score	1	0.311361
11000-11998bp	AVL-score	1.1	0.313311
11000-11998bp	AVL-score	1.2	0.315196
11000-11998bp	AVL-score	1.3	0.317881
11000-11998bp	AVL-score	1.4	0.321109
11000-11998bp	AVL-score	1.5	0.325587
11000-11998bp	AVL-score	1.6	0.331967
11000-11998bp	AVL-score	1.7	0.340783
11000-11998bp	AVL-score	1.8	0.351761
11000-11998bp	AVL-score	1.9	0.366473
11000-11998bp	AVL-score	2	0.385334
11000-11998bp	AVL-score	2.1	0.408496
11000-11998bp	AVL-score	2.2	0.438029
11000-11998bp	AVL-score	2.3	0.470991
11000-11998bp	AVL-score	2.4	0.50751
11000-11998bp	AVL-score	2.5	0.544079
11000-11998bp	AVL-score	2.6	0.579874
11000-11998bp	AVL-score	2.7	0.614486
11000-11998bp	AVL-score	2.8	0.648266
11000-11998bp	AVL-score	2.9	0.678895
11000-11998bp	AVL-score	3	0.704731
11000-11998bp	AVL-score	3.1	0.728383
11000-11998bp	AVL-score	3.2	0.750677
11000-11998bp	AVL-score	3.3	0.76932
11000-11998bp	AVL-score	3.4	0.785023
11000-11998bp	AVL-score	3.5	0.79905
11000-11998bp	AVL-score	3.6	0.813353
11000-11998bp	AVL-score	3.7	0.83229
11000-11998bp	AVL-score	3.8	0.843512
11000-11998bp	AVL-score	3.9	0.860794
11000-11998bp	AVL-score	4	0.878144
11000-11998bp	AVL-score	4.1	0.888922
11000-11998bp	AVL-score	4.2	0.89379
11000-11998bp	AVL-score	4.3	0.900053
11000-11998bp	AVL-score	4.4	0.895161
11000-11998bp	AVL-score	4.5	0.897734
11000-11998bp	AVL-score	4.6	0.88989
11000-11998bp	AVL-score	4.7	0.898123
11000-11998bp	AVL-score	4.8	0.910426
11000-11998bp	AVL-score	4.9	0
12000-12998bp	AVL-score	0	0.31046
12000-12998bp	AVL-score	0.1	0.310519
12000-12998bp	AVL-score	0.2	0.310539
12000-12998bp	AVL-score	0.3	0.310571
12000-12998bp	AVL-score	0.4	0.31069
12000-12998bp	AVL-score	0.5	0.310944
12000-12998bp	AVL-score	0.6	0.311193
12000-12998bp	AVL-score	0.7	0.311469
12000-12998bp	AVL-score	0.8	0.311963
12000-12998bp	AVL-score	0.9	0.312614
12000-12998bp	AVL-score	1	0.313647
12000-12998bp	AVL-score	1.1	0.315308
12000-12998bp	AVL-score	1.2	0.317319
12000-12998bp	AVL-score	1.3	0.319757
12000-12998bp	AVL-score	1.4	0.32288
12000-12998bp	AVL-score	1.5	0.327149
12000-12998bp	AVL-score	1.6	0.333114
12000-12998bp	AVL-score	1.7	0.341403
12000-12998bp	AVL-score	1.8	0.352309
12000-12998bp	AVL-score	1.9	0.36692
12000-12998bp	AVL-score	2	0.385996
12000-12998bp	AVL-score	2.1	0.409954
12000-12998bp	AVL-score	2.2	0.439887
12000-12998bp	AVL-score	2.3	0.473683
12000-12998bp	AVL-score	2.4	0.511888
12000-12998bp	AVL-score	2.5	0.549562
12000-12998bp	AVL-score	2.6	0.588193
12000-12998bp	AVL-score	2.7	0.624028
12000-12998bp	AVL-score	2.8	0.659
12000-12998bp	AVL-score	2.9	0.68831
12000-12998bp	AVL-score	3	0.714552
12000-12998bp	AVL-score	3.1	0.737391
12000-12998bp	AVL-score	3.2	0.760347
12000-12998bp	AVL-score	3.3	0.778859
12000-12998bp	AVL-score	3.4	0.796466
12000-12998bp	AVL-score	3.5	0.810533
12000-12998bp	AVL-score	3.6	0.82312
12000-12998bp	AVL-score	3.7	0.841524
12000-12998bp	AVL-score	3.8	0.854226
12000-12998bp	AVL-score	3.9	0.869468
12000-12998bp	AVL-score	4	0.88173
12000-12998bp	AVL-score	4.1	0.894552
12000-12998bp	AVL-score	4.2	0.901539
12000-12998bp	AVL-score	4.3	0.914137
12000-12998bp	AVL-score	4.4	0.906516
12000-12998bp	AVL-score	4.5	0.901133
12000-12998bp	AVL-score	4.6	0.903763
12000-12998bp	AVL-score	4.7	0.906472
12000-12998bp	AVL-score	4.8	0.91703
12000-12998bp	AVL-score	4.9	0
13000-13998bp	AVL-score	0	0.31241
13000-13998bp	AVL-score	0.1	0.312434
13000-13998bp	AVL-score	0.2	0.312452
13000-13998bp	AVL-score	0.3	0.312467
13000-13998bp	AVL-score	0.4	0.31254
13000-13998bp	AVL-score	0.5	0.312737
13000-13998bp	AVL-score	0.6	0.312977
13000-13998bp	AVL-score	0.7	0.313294
13000-13998bp	AVL-score	0.8	0.313805
13000-13998bp	AVL-score	0.9	0.31434
13000-13998bp	AVL-score	1	0.315325
13000-13998bp	AVL-score	1.1	0.316915
13000-13998bp	AVL-score	1.2	0.318872
13000-13998bp	AVL-score	1.3	0.321153
13000-13998bp	AVL-score	1.4	0.324371
13000-13998bp	AVL-score	1.5	0.328529
13000-13998bp	AVL-score	1.6	0.334389
13000-13998bp	AVL-score	1.7	0.34248
13000-13998bp	AVL-score	1.8	0.353927
13000-13998bp	AVL-score	1.9	0.369124
13000-13998bp	AVL-score	2	0.3888
13000-13998bp	AVL-score	2.1	0.413744
13000-13998bp	AVL-score	2.2	0.444688
13000-13998bp	AVL-score	2.3	0.479782
13000-13998bp	AVL-score	2.4	0.519858
13000-13998bp	AVL-score	2.5	0.559303
13000-13998bp	AVL-score	2.6	0.59817
13000-13998bp	AVL-score	2.7	0.634445
13000-13998bp	AVL-score	2.8	0.669039
13000-13998bp	AVL-score	2.9	0.698465
13000-13998bp	AVL-score	3	0.724833
13000-13998bp	AVL-score	3.1	0.747633
13000-13998bp	AVL-score	3.2	0.77018
13000-13998bp	AVL-score	3.3	0.789039
13000-13998bp	AVL-score	3.4	0.807402
13000-13998bp	AVL-score	3.5	0.819315
13000-13998bp	AVL-score	3.6	0.830622
13000-13998bp	AVL-score	3.7	0.849518
13000-13998bp	AVL-score	3.8	0.860099
13000-13998bp	AVL-score	3.9	0.873658
13000-13998bp	AVL-score	4	0.892722
13000-13998bp	AVL-score	4.1	0.900708
13000-13998bp	AVL-score	4.2	0.906599
13000-13998bp	AVL-score	4.3	0.91088
13000-13998bp	AVL-score	4.4	0.917581
13000-13998bp	AVL-score	4.5	0.901061
13000-13998bp	AVL-score	4.6	0.86875
13000-13998bp	AVL-score	4.7	0.862413
13000-13998bp	AVL-score	4.8	0.881099
13000-13998bp	AVL-score	4.9	0
14000-14998bp	AVL-score	0	0.316855
14000-14998bp	AVL-score	0.1	0.31688
14000-14998bp	AVL-score	0.2	0.316891
14000-14998bp	AVL-score	0.3	0.316933
14000-14998bp	AVL-score	0.4	0.316983
14000-14998bp	AVL-score	0.5	0.317189
14000-14998bp	AVL-score	0.6	0.31747
14000-14998bp	AVL-score	0.7	0.317772
14000-14998bp	AVL-score	0.8	0.318166
14000-14998bp	AVL-score	0.9	0.318768
14000-14998bp	AVL-score	1	0.3197
14000-14998bp	AVL-score	1.1	0.321235
14000-14998bp	AVL-score	1.2	0.32313
14000-14998bp	AVL-score	1.3	0.325238
14000-14998bp	AVL-score	1.4	0.328345
14000-14998bp	AVL-score	1.5	0.332405
14000-14998bp	AVL-score	1.6	0.337969
14000-14998bp	AVL-score	1.7	0.34601
14000-14998bp	AVL-score	1.8	0.357193
14000-14998bp	AVL-score	1.9	0.372447
14000-14998bp	AVL-score	2	0.392673
14000-14998bp	AVL-score	2.1	0.418364
14000-14998bp	AVL-score	2.2	0.449958
14000-14998bp	AVL-score	2.3	0.486637
14000-14998bp	AVL-score	2.4	0.527545
14000-14998bp	AVL-score	2.5	0.56945
14000-14998bp	AVL-score	2.6	0.609029
14000-14998bp	AVL-score	2.7	0.647067
14000-14998bp	AVL-score	2.8	0.682465
14000-14998bp	AVL-score	2.9	0.714951
14000-14998bp	AVL-score	3	0.742226
14000-14998bp	AVL-score	3.1	0.765196
14000-14998bp	AVL-score	3.2	0.786205
14000-14998bp	AVL-score	3.3	0.803876
14000-14998bp	AVL-score	3.4	0.819342
14000-14998bp	AVL-score	3.5	0.834428
14000-14998bp	AVL-score	3.6	0.845727
14000-14998bp	AVL-score	3.7	0.86356
14000-14998bp	AVL-score	3.8	0.87369
14000-14998bp	AVL-score	3.9	0.886167
14000-14998bp	AVL-score	4	0.901231
14000-14998bp	AVL-score	4.1	0.909017
14000-14998bp	AVL-score	4.2	0.914885
14000-14998bp	AVL-score	4.3	0.913659
14000-14998bp	AVL-score	4.4	0.91436
14000-14998bp	AVL-score	4.5	0.899016
14000-14998bp	AVL-score	4.6	0.876458
14000-14998bp	AVL-score	4.7	0.901217
14000-14998bp	AVL-score	4.8	0.91748
14000-14998bp	AVL-score	4.9	0
1000-1998bp	AV-score	0	0.212222
1000-1998bp	AV-score	0.2	0.23361
1000-1998bp	AV-score	0.4	0.248368
1000-1998bp	AV-score	0.6	0.259404
1000-1998bp	AV-score	0.8	0.270477
1000-1998bp	AV-score	1	0.278142
1000-1998bp	AV-score	1.2	0.280634
1000-1998bp	AV-score	1.4	0.28868
1000-1998bp	AV-score	1.6	0.295727
1000-1998bp	AV-score	1.8	0.300452
1000-1998bp	AV-score	2	0.304577
1000-1998bp	AV-score	2.2	0.31022
1000-1998bp	AV-score	2.4	0.315701
1000-1998bp	AV-score	2.6	0.321654
1000-1998bp	AV-score	2.8	0.326302
1000-1998bp	AV-score	3	0.330487
1000-1998bp	AV-score	3.2	0.336576
1000-1998bp	AV-score	3.4	0.341582
1000-1998bp	AV-score	3.6	0.348617
1000-1998bp	AV-score	3.8	0.354146
1000-1998bp	AV-score	4	0.358731
1000-1998bp	AV-score	4.2	0.36248
1000-1998bp	AV-score	4.4	0.366888
1000-1998bp	AV-score	4.6	0.370114
1000-1998bp	AV-score	4.8	0.372496
1000-1998bp	AV-score	5	0.375578
1000-1998bp	AV-score	5.2	0.398236
1000-1998bp	AV-score	5.4	0.410498
1000-1998bp	AV-score	5.6	0.415533
1000-1998bp	AV-score	5.8	0.421804
1000-1998bp	AV-score	6	0.426894
1000-1998bp	AV-score	6.2	0.432105
1000-1998bp	AV-score	6.4	0.436053
1000-1998bp	AV-score	6.6	0.441195
1000-1998bp	AV-score	6.8	0.445723
1000-1998bp	AV-score	7	0.45061
1000-1998bp	AV-score	7.2	0.452917
1000-1998bp	AV-score	7.4	0.455189
1000-1998bp	AV-score	7.6	0.4581
1000-1998bp	AV-score	7.8	0.459172
1000-1998bp	AV-score	8	0.461576
1000-1998bp	AV-score	8.2	0.46636
1000-1998bp	AV-score	8.4	0.467582
1000-1998bp	AV-score	8.6	0.469114
1000-1998bp	AV-score	8.8	0.472172
1000-1998bp	AV-score	9	0.474602
1000-1998bp	AV-score	9.2	0.475197
1000-1998bp	AV-score	9.4	0.476032
1000-1998bp	AV-score	9.6	0.477574
1000-1998bp	AV-score	9.8	0.478856
1000-1998bp	AV-score	10	0.480576
2000-2998bp	AV-score	0	0.236232
2000-2998bp	AV-score	0.2	0.252862
2000-2998bp	AV-score	0.4	0.264085
2000-2998bp	AV-score	0.6	0.273488
2000-2998bp	AV-score	0.8	0.28303
2000-2998bp	AV-score	1	0.290201
2000-2998bp	AV-score	1.2	0.294122
2000-2998bp	AV-score	1.4	0.301809
2000-2998bp	AV-score	1.6	0.307144
2000-2998bp	AV-score	1.8	0.31292
2000-2998bp	AV-score	2	0.318243
2000-2998bp	AV-score	2.2	0.32473
2000-2998bp	AV-score	2.4	0.329559
2000-2998bp	AV-score	2.6	0.335915
2000-2998bp	AV-score	2.8	0.341262
2000-2998bp	AV-score	3	0.345873
2000-2998bp	AV-score	3.2	0.350643
2000-2998bp	AV-score	3.4	0.35645
2000-2998bp	AV-score	3.6	0.366007
2000-2998bp	AV-score	3.8	0.373599
2000-2998bp	AV-score	4	0.379763
2000-2998bp	AV-score	4.2	0.385806
2000-2998bp	AV-score	4.4	0.391677
2000-2998bp	AV-score	4.6	0.396051
2000-2998bp	AV-score	4.8	0.399805
2000-2998bp	AV-score	5	0.404913
2000-2998bp	AV-score	5.2	0.43036
2000-2998bp	AV-score	5.4	0.4461
2000-2998bp	AV-score	5.6	0.450829
2000-2998bp	AV-score	5.8	0.459951
2000-2998bp	AV-score	6	0.465722
2000-2998bp	AV-score	6.2	0.47283
2000-2998bp	AV-score	6.4	0.477396
2000-2998bp	AV-score	6.6	0.482732
2000-2998bp	AV-score	6.8	0.494655
2000-2998bp	AV-score	7	0.505402
2000-2998bp	AV-score	7.2	0.510217
2000-2998bp	AV-score	7.4	0.513466
2000-2998bp	AV-score	7.6	0.518082
2000-2998bp	AV-score	7.8	0.521311
2000-2998bp	AV-score	8	0.524475
2000-2998bp	AV-score	8.2	0.531234
2000-2998bp	AV-score	8.4	0.534077
2000-2998bp	AV-score	8.6	0.535165
2000-2998bp	AV-score	8.8	0.537785
2000-2998bp	AV-score	9	0.540108
2000-2998bp	AV-score	9.2	0.542471
2000-2998bp	AV-score	9.4	0.54367
2000-2998bp	AV-score	9.6	0.54587
2000-2998bp	AV-score	9.8	0.547304
2000-2998bp	AV-score	10	0.549041
3000-3998bp	AV-score	0	0.2537
3000-3998bp	AV-score	0.2	0.266237
3000-3998bp	AV-score	0.4	0.275664
3000-3998bp	AV-score	0.6	0.28326
3000-3998bp	AV-score	0.8	0.291121
3000-3998bp	AV-score	1	0.297569
3000-3998bp	AV-score	1.2	0.301831
3000-3998bp	AV-score	1.4	0.309404
3000-3998bp	AV-score	1.6	0.315226
3000-3998bp	AV-score	1.8	0.320667
3000-3998bp	AV-score	2	0.32596
3000-3998bp	AV-score	2.2	0.332632
3000-3998bp	AV-score	2.4	0.338292
3000-3998bp	AV-score	2.6	0.344652
3000-3998bp	AV-score	2.8	0.35208
3000-3998bp	AV-score	3	0.358304
3000-3998bp	AV-score	3.2	0.363147
3000-3998bp	AV-score	3.4	0.371052
3000-3998bp	AV-score	3.6	0.383012
3000-3998bp	AV-score	3.8	0.392611
3000-3998bp	AV-score	4	0.400467
3000-3998bp	AV-score	4.2	0.40912
3000-3998bp	AV-score	4.4	0.417071
3000-3998bp	AV-score	4.6	0.42369
3000-3998bp	AV-score	4.8	0.429545
3000-3998bp	AV-score	5	0.435853
3000-3998bp	AV-score	5.2	0.460885
3000-3998bp	AV-score	5.4	0.477119
3000-3998bp	AV-score	5.6	0.481925
3000-3998bp	AV-score	5.8	0.491608
3000-3998bp	AV-score	6	0.499304
3000-3998bp	AV-score	6.2	0.506912
3000-3998bp	AV-score	6.4	0.512407
3000-3998bp	AV-score	6.6	0.518911
3000-3998bp	AV-score	6.8	0.533596
3000-3998bp	AV-score	7	0.546399
3000-3998bp	AV-score	7.2	0.554707
3000-3998bp	AV-score	7.4	0.558275
3000-3998bp	AV-score	7.6	0.565283
3000-3998bp	AV-score	7.8	0.571712
3000-3998bp	AV-score	8	0.576359
3000-3998bp	AV-score	8.2	0.586791
3000-3998bp	AV-score	8.4	0.590874
3000-3998bp	AV-score	8.6	0.595829
3000-3998bp	AV-score	8.8	0.598941
3000-3998bp	AV-score	9	0.602178
3000-3998bp	AV-score	9.2	0.603638
3000-3998bp	AV-score	9.4	0.606393
3000-3998bp	AV-score	9.6	0.609059
3000-3998bp	AV-score	9.8	0.610297
3000-3998bp	AV-score	10	0.611719
4000-4998bp	AV-score	0	0.265138
4000-4998bp	AV-score	0.2	0.274367
4000-4998bp	AV-score	0.4	0.281949
4000-4998bp	AV-score	0.6	0.288372
4000-4998bp	AV-score	0.8	0.294929
4000-4998bp	AV-score	1	0.300843
4000-4998bp	AV-score	1.2	0.305856
4000-4998bp	AV-score	1.4	0.312063
4000-4998bp	AV-score	1.6	0.317034
4000-4998bp	AV-score	1.8	0.322527
4000-4998bp	AV-score	2	0.327775
4000-4998bp	AV-score	2.2	0.334728
4000-4998bp	AV-score	2.4	0.341151
4000-4998bp	AV-score	2.6	0.348462
4000-4998bp	AV-score	2.8	0.35764
4000-4998bp	AV-score	3	0.365271
4000-4998bp	AV-score	3.2	0.372014
4000-4998bp	AV-score	3.4	0.381748
4000-4998bp	AV-score	3.6	0.394036
4000-4998bp	AV-score	3.8	0.405009
4000-4998bp	AV-score	4	0.414136
4000-4998bp	AV-score	4.2	0.424478
4000-4998bp	AV-score	4.4	0.434345
4000-4998bp	AV-score	4.6	0.442998
4000-4998bp	AV-score	4.8	0.449548
4000-4998bp	AV-score	5	0.458127
4000-4998bp	AV-score	5.2	0.481044
4000-4998bp	AV-score	5.4	0.497574
4000-4998bp	AV-score	5.6	0.501781
4000-4998bp	AV-score	5.8	0.513017
4000-4998bp	AV-score	6	0.52136
4000-4998bp	AV-score	6.2	0.531343
4000-4998bp	AV-score	6.4	0.539368
4000-4998bp	AV-score	6.6	0.546611
4000-4998bp	AV-score	6.8	0.563082
4000-4998bp	AV-score	7	0.576977
4000-4998bp	AV-score	7.2	0.583827
4000-4998bp	AV-score	7.4	0.588931
4000-4998bp	AV-score	7.6	0.598485
4000-4998bp	AV-score	7.8	0.607099
4000-4998bp	AV-score	8	0.614371
4000-4998bp	AV-score	8.2	0.625617
4000-4998bp	AV-score	8.4	0.63099
4000-4998bp	AV-score	8.6	0.637837
4000-4998bp	AV-score	8.8	0.641251
4000-4998bp	AV-score	9	0.64502
4000-4998bp	AV-score	9.2	0.647078
4000-4998bp	AV-score	9.4	0.650119
4000-4998bp	AV-score	9.6	0.652611
4000-4998bp	AV-score	9.8	0.653913
4000-4998bp	AV-score	10	0.654778
5000-5998bp	AV-score	0	0.266076
5000-5998bp	AV-score	0.2	0.273338
5000-5998bp	AV-score	0.4	0.279129
5000-5998bp	AV-score	0.6	0.284173
5000-5998bp	AV-score	0.8	0.290191
5000-5998bp	AV-score	1	0.295384
5000-5998bp	AV-score	1.2	0.301297
5000-5998bp	AV-score	1.4	0.307428
5000-5998bp	AV-score	1.6	0.312887
5000-5998bp	AV-score	1.8	0.318419
5000-5998bp	AV-score	2	0.32393
5000-5998bp	AV-score	2.2	0.331107
5000-5998bp	AV-score	2.4	0.337931
5000-5998bp	AV-score	2.6	0.345833
5000-5998bp	AV-score	2.8	0.355594
5000-5998bp	AV-score	3	0.363806
5000-5998bp	AV-score	3.2	0.372157
5000-5998bp	AV-score	3.4	0.382029
5000-5998bp	AV-score	3.6	0.395021
5000-5998bp	AV-score	3.8	0.406788
5000-5998bp	AV-score	4	0.41704
5000-5998bp	AV-score	4.2	0.429328
5000-5998bp	AV-score	4.4	0.440322
5000-5998bp	AV-score	4.6	0.450463
5000-5998bp	AV-score	4.8	0.460288
5000-5998bp	AV-score	5	0.467828
5000-5998bp	AV-score	5.2	0.490176
5000-5998bp	AV-score	5.4	0.50705
5000-5998bp	AV-score	5.6	0.515434
5000-5998bp	AV-score	5.8	0.527393
5000-5998bp	AV-score	6	0.536159
5000-5998bp	AV-score	6.2	0.548802
5000-5998bp	AV-score	6.4	0.55856
5000-5998bp	AV-score	6.6	0.564226
5000-5998bp	AV-score	6.8	0.582096
5000-5998bp	AV-score	7	0.596962
5000-5998bp	AV-score	7.2	0.606946
5000-5998bp	AV-score	7.4	0.612277
5000-5998bp	AV-score	7.6	0.623208
5000-5998bp	AV-score	7.8	0.630612
5000-5998bp	AV-score	8	0.64036
5000-5998bp	AV-score	8.2	0.654173
5000-5998bp	AV-score	8.4	0.658541
5000-5998bp	AV-score	8.6	0.666078
5000-5998bp	AV-score	8.8	0.670337
5000-5998bp	AV-score	9	0.675709
5000-5998bp	AV-score	9.2	0.681252
5000-5998bp	AV-score	9.4	0.683026
5000-5998bp	AV-score	9.6	0.686409
5000-5998bp	AV-score	9.8	0.687365
5000-5998bp	AV-score	10	0.687652
6000-6998bp	AV-score	0	0.27887
6000-6998bp	AV-score	0.2	0.284299
6000-6998bp	AV-score	0.4	0.289126
6000-6998bp	AV-score	0.6	0.293598
6000-6998bp	AV-score	0.8	0.298785
6000-6998bp	AV-score	1	0.303806
6000-6998bp	AV-score	1.2	0.30872
6000-6998bp	AV-score	1.4	0.314567
6000-6998bp	AV-score	1.6	0.320119
6000-6998bp	AV-score	1.8	0.325581
6000-6998bp	AV-score	2	0.330253
6000-6998bp	AV-score	2.2	0.338591
6000-6998bp	AV-score	2.4	0.346076
6000-6998bp	AV-score	2.6	0.354883
6000-6998bp	AV-score	2.8	0.3652
6000-6998bp	AV-score	3	0.374631
6000-6998bp	AV-score	3.2	0.382893
6000-6998bp	AV-score	3.4	0.393615
6000-6998bp	AV-score	3.6	0.406141
6000-6998bp	AV-score	3.8	0.418586
6000-6998bp	AV-score	4	0.42969
6000-6998bp	AV-score	4.2	0.442976
6000-6998bp	AV-score	4.4	0.454188
6000-6998bp	AV-score	4.6	0.466254
6000-6998bp	AV-score	4.8	0.476538
6000-6998bp	AV-score	5	0.486297
6000-6998bp	AV-score	5.2	0.507517
6000-6998bp	AV-score	5.4	0.52352
6000-6998bp	AV-score	5.6	0.530772
6000-6998bp	AV-score	5.8	0.542931
6000-6998bp	AV-score	6	0.553271
6000-6998bp	AV-score	6.2	0.568193
6000-6998bp	AV-score	6.4	0.578699
6000-6998bp	AV-score	6.6	0.586271
6000-6998bp	AV-score	6.8	0.604339
6000-6998bp	AV-score	7	0.618199
6000-6998bp	AV-score	7.2	0.62824
6000-6998bp	AV-score	7.4	0.635175
6000-6998bp	AV-score	7.6	0.647542
6000-6998bp	AV-score	7.8	0.657935
6000-6998bp	AV-score	8	0.667506
6000-6998bp	AV-score	8.2	0.680949
6000-6998bp	AV-score	8.4	0.688202
6000-6998bp	AV-score	8.6	0.698152
6000-6998bp	AV-score	8.8	0.701146
6000-6998bp	AV-score	9	0.70713
6000-6998bp	AV-score	9.2	0.714489
6000-6998bp	AV-score	9.4	0.718943
6000-6998bp	AV-score	9.6	0.722016
6000-6998bp	AV-score	9.8	0.724178
6000-6998bp	AV-score	10	0.724729
7000-7998bp	AV-score	0	0.284746
7000-7998bp	AV-score	0.2	0.288808
7000-7998bp	AV-score	0.4	0.292616
7000-7998bp	AV-score	0.6	0.296028
7000-7998bp	AV-score	0.8	0.30063
7000-7998bp	AV-score	1	0.305073
7000-7998bp	AV-score	1.2	0.309852
7000-7998bp	AV-score	1.4	0.315144
7000-7998bp	AV-score	1.6	0.320267
7000-7998bp	AV-score	1.8	0.326534
7000-7998bp	AV-score	2	0.332302
7000-7998bp	AV-score	2.2	0.341073
7000-7998bp	AV-score	2.4	0.34945
7000-7998bp	AV-score	2.6	0.358531
7000-7998bp	AV-score	2.8	0.369225
7000-7998bp	AV-score	3	0.379116
7000-7998bp	AV-score	3.2	0.38872
7000-7998bp	AV-score	3.4	0.400063
7000-7998bp	AV-score	3.6	0.414035
7000-7998bp	AV-score	3.8	0.427236
7000-7998bp	AV-score	4	0.439891
7000-7998bp	AV-score	4.2	0.454377
7000-7998bp	AV-score	4.4	0.468287
7000-7998bp	AV-score	4.6	0.481389
7000-7998bp	AV-score	4.8	0.493046
7000-7998bp	AV-score	5	0.504221
7000-7998bp	AV-score	5.2	0.524567
7000-7998bp	AV-score	5.4	0.539956
7000-7998bp	AV-score	5.6	0.549655
7000-7998bp	AV-score	5.8	0.562844
7000-7998bp	AV-score	6	0.574006
7000-7998bp	AV-score	6.2	0.589312
7000-7998bp	AV-score	6.4	0.601593
7000-7998bp	AV-score	6.6	0.61098
7000-7998bp	AV-score	6.8	0.629037
7000-7998bp	AV-score	7	0.645374
7000-7998bp	AV-score	7.2	0.655593
7000-7998bp	AV-score	7.4	0.663994
7000-7998bp	AV-score	7.6	0.676631
7000-7998bp	AV-score	7.8	0.68608
7000-7998bp	AV-score	8	0.695745
7000-7998bp	AV-score	8.2	0.710108
7000-7998bp	AV-score	8.4	0.716322
7000-7998bp	AV-score	8.6	0.727711
7000-7998bp	AV-score	8.8	0.732425
7000-7998bp	AV-score	9	0.738708
7000-7998bp	AV-score	9.2	0.746784
7000-7998bp	AV-score	9.4	0.751354
7000-7998bp	AV-score	9.6	0.75412
7000-7998bp	AV-score	9.8	0.756264
7000-7998bp	AV-score	10	0.756617
8000-8998bp	AV-score	0	0.291001
8000-8998bp	AV-score	0.2	0.294304
8000-8998bp	AV-score	0.4	0.297481
8000-8998bp	AV-score	0.6	0.300592
8000-8998bp	AV-score	0.8	0.304541
8000-8998bp	AV-score	1	0.308552
8000-8998bp	AV-score	1.2	0.312927
8000-8998bp	AV-score	1.4	0.318014
8000-8998bp	AV-score	1.6	0.323671
8000-8998bp	AV-score	1.8	0.329935
8000-8998bp	AV-score	2	0.335785
8000-8998bp	AV-score	2.2	0.344391
8000-8998bp	AV-score	2.4	0.353293
8000-8998bp	AV-score	2.6	0.362847
8000-8998bp	AV-score	2.8	0.373632
8000-8998bp	AV-score	3	0.384811
8000-8998bp	AV-score	3.2	0.395044
8000-8998bp	AV-score	3.4	0.406679
8000-8998bp	AV-score	3.6	0.421529
8000-8998bp	AV-score	3.8	0.435123
8000-8998bp	AV-score	4	0.448602
8000-8998bp	AV-score	4.2	0.463799
8000-8998bp	AV-score	4.4	0.478174
8000-8998bp	AV-score	4.6	0.493342
8000-8998bp	AV-score	4.8	0.506713
8000-8998bp	AV-score	5	0.519473
8000-8998bp	AV-score	5.2	0.540077
8000-8998bp	AV-score	5.4	0.556748
8000-8998bp	AV-score	5.6	0.568245
8000-8998bp	AV-score	5.8	0.581277
8000-8998bp	AV-score	6	0.594018
8000-8998bp	AV-score	6.2	0.609105
8000-8998bp	AV-score	6.4	0.621598
8000-8998bp	AV-score	6.6	0.631666
8000-8998bp	AV-score	6.8	0.648709
8000-8998bp	AV-score	7	0.665595
8000-8998bp	AV-score	7.2	0.677537
8000-8998bp	AV-score	7.4	0.687986
8000-8998bp	AV-score	7.6	0.702441
8000-8998bp	AV-score	7.8	0.712177
8000-8998bp	AV-score	8	0.722702
8000-8998bp	AV-score	8.2	0.7374
8000-8998bp	AV-score	8.4	0.743757
8000-8998bp	AV-score	8.6	0.755532
8000-8998bp	AV-score	8.8	0.761178
8000-8998bp	AV-score	9	0.767628
8000-8998bp	AV-score	9.2	0.775656
8000-8998bp	AV-score	9.4	0.781018
8000-8998bp	AV-score	9.6	0.78518
8000-8998bp	AV-score	9.8	0.788593
8000-8998bp	AV-score	10	0.78914
9000-9998bp	AV-score	0	0.297472
9000-9998bp	AV-score	0.2	0.300226
9000-9998bp	AV-score	0.4	0.302798
9000-9998bp	AV-score	0.6	0.305353
9000-9998bp	AV-score	0.8	0.308722
9000-9998bp	AV-score	1	0.312262
9000-9998bp	AV-score	1.2	0.316205
9000-9998bp	AV-score	1.4	0.321204
9000-9998bp	AV-score	1.6	0.32677
9000-9998bp	AV-score	1.8	0.333506
9000-9998bp	AV-score	2	0.338898
9000-9998bp	AV-score	2.2	0.347232
9000-9998bp	AV-score	2.4	0.356593
9000-9998bp	AV-score	2.6	0.367103
9000-9998bp	AV-score	2.8	0.378528
9000-9998bp	AV-score	3	0.389862
9000-9998bp	AV-score	3.2	0.400389
9000-9998bp	AV-score	3.4	0.41392
9000-9998bp	AV-score	3.6	0.428805
9000-9998bp	AV-score	3.8	0.442636
9000-9998bp	AV-score	4	0.457154
9000-9998bp	AV-score	4.2	0.473874
9000-9998bp	AV-score	4.4	0.48954
9000-9998bp	AV-score	4.6	0.505852
9000-9998bp	AV-score	4.8	0.520214
9000-9998bp	AV-score	5	0.533251
9000-9998bp	AV-score	5.2	0.553224
9000-9998bp	AV-score	5.4	0.570066
9000-9998bp	AV-score	5.6	0.581544
9000-9998bp	AV-score	5.8	0.59611
9000-9998bp	AV-score	6	0.608745
9000-9998bp	AV-score	6.2	0.624683
9000-9998bp	AV-score	6.4	0.638758
9000-9998bp	AV-score	6.6	0.64977
9000-9998bp	AV-score	6.8	0.668347
9000-9998bp	AV-score	7	0.68317
9000-9998bp	AV-score	7.2	0.696004
9000-9998bp	AV-score	7.4	0.70592
9000-9998bp	AV-score	7.6	0.72094
9000-9998bp	AV-score	7.8	0.731295
9000-9998bp	AV-score	8	0.744349
9000-9998bp	AV-score	8.2	0.759218
9000-9998bp	AV-score	8.4	0.76777
9000-9998bp	AV-score	8.6	0.779538
9000-9998bp	AV-score	8.8	0.785886
9000-9998bp	AV-score	9	0.792799
9000-9998bp	AV-score	9.2	0.801721
9000-9998bp	AV-score	9.4	0.806956
9000-9998bp	AV-score	9.6	0.811598
9000-9998bp	AV-score	9.8	0.814887
9000-9998bp	AV-score	10	0.814827
10000-10998bp	AV-score	0	0.302406
10000-10998bp	AV-score	0.2	0.304452
10000-10998bp	AV-score	0.4	0.306402
10000-10998bp	AV-score	0.6	0.308745
10000-10998bp	AV-score	0.8	0.311939
10000-10998bp	AV-score	1	0.315412
10000-10998bp	AV-score	1.2	0.319253
10000-10998bp	AV-score	1.4	0.32431
10000-10998bp	AV-score	1.6	0.330047
10000-10998bp	AV-score	1.8	0.336776
10000-10998bp	AV-score	2	0.343199
10000-10998bp	AV-score	2.2	0.35188
10000-10998bp	AV-score	2.4	0.361592
10000-10998bp	AV-score	2.6	0.371955
10000-10998bp	AV-score	2.8	0.383878
10000-10998bp	AV-score	3	0.396052
10000-10998bp	AV-score	3.2	0.407639
10000-10998bp	AV-score	3.4	0.421104
10000-10998bp	AV-score	3.6	0.436578
10000-10998bp	AV-score	3.8	0.451917
10000-10998bp	AV-score	4	0.467688
10000-10998bp	AV-score	4.2	0.484218
10000-10998bp	AV-score	4.4	0.500637
10000-10998bp	AV-score	4.6	0.517129
10000-10998bp	AV-score	4.8	0.532997
10000-10998bp	AV-score	5	0.547301
10000-10998bp	AV-score	5.2	0.567024
10000-10998bp	AV-score	5.4	0.583951
10000-10998bp	AV-score	5.6	0.597514
10000-10998bp	AV-score	5.8	0.612384
10000-10998bp	AV-score	6	0.626073
10000-10998bp	AV-score	6.2	0.641772
10000-10998bp	AV-score	6.4	0.656057
10000-10998bp	AV-score	6.6	0.667003
10000-10998bp	AV-score	6.8	0.683032
10000-10998bp	AV-score	7	0.698295
10000-10998bp	AV-score	7.2	0.709808
10000-10998bp	AV-score	7.4	0.721378
10000-10998bp	AV-score	7.6	0.734195
10000-10998bp	AV-score	7.8	0.744141
10000-10998bp	AV-score	8	0.755975
10000-10998bp	AV-score	8.2	0.769653
10000-10998bp	AV-score	8.4	0.777381
10000-10998bp	AV-score	8.6	0.788536
10000-10998bp	AV-score	8.8	0.794448
10000-10998bp	AV-score	9	0.801671
10000-10998bp	AV-score	9.2	0.809685
10000-10998bp	AV-score	9.4	0.816613
10000-10998bp	AV-score	9.6	0.820934
10000-10998bp	AV-score	9.8	0.826224
10000-10998bp	AV-score	10	0.826104
11000-11998bp	AV-score	0	0.308061
11000-11998bp	AV-score	0.2	0.309459
11000-11998bp	AV-score	0.4	0.311095
11000-11998bp	AV-score	0.6	0.312956
11000-11998bp	AV-score	0.8	0.315809
11000-11998bp	AV-score	1	0.318971
11000-11998bp	AV-score	1.2	0.322563
11000-11998bp	AV-score	1.4	0.327734
11000-11998bp	AV-score	1.6	0.333591
11000-11998bp	AV-score	1.8	0.340348
11000-11998bp	AV-score	2	0.347065
11000-11998bp	AV-score	2.2	0.355969
11000-11998bp	AV-score	2.4	0.365702
11000-11998bp	AV-score	2.6	0.376395
11000-11998bp	AV-score	2.8	0.388117
11000-11998bp	AV-score	3	0.400636
11000-11998bp	AV-score	3.2	0.412561
11000-11998bp	AV-score	3.4	0.427326
11000-11998bp	AV-score	3.6	0.443949
11000-11998bp	AV-score	3.8	0.45949
11000-11998bp	AV-score	4	0.475429
11000-11998bp	AV-score	4.2	0.493178
11000-11998bp	AV-score	4.4	0.510285
11000-11998bp	AV-score	4.6	0.528327
11000-11998bp	AV-score	4.8	0.544188
11000-11998bp	AV-score	5	0.559891
11000-11998bp	AV-score	5.2	0.580209
11000-11998bp	AV-score	5.4	0.59775
11000-11998bp	AV-score	5.6	0.612887
11000-11998bp	AV-score	5.8	0.627891
11000-11998bp	AV-score	6	0.642729
11000-11998bp	AV-score	6.2	0.658597
11000-11998bp	AV-score	6.4	0.673138
11000-11998bp	AV-score	6.6	0.684327
11000-11998bp	AV-score	6.8	0.701686
11000-11998bp	AV-score	7	0.716207
11000-11998bp	AV-score	7.2	0.728863
11000-11998bp	AV-score	7.4	0.741097
11000-11998bp	AV-score	7.6	0.75619
11000-11998bp	AV-score	7.8	0.763705
11000-11998bp	AV-score	8	0.775833
11000-11998bp	AV-score	8.2	0.791247
11000-11998bp	AV-score	8.4	0.799355
11000-11998bp	AV-score	8.6	0.809767
11000-11998bp	AV-score	8.8	0.815497
11000-11998bp	AV-score	9	0.824169
11000-11998bp	AV-score	9.2	0.830794
11000-11998bp	AV-score	9.4	0.838092
11000-11998bp	AV-score	9.6	0.842002
11000-11998bp	AV-score	9.8	0.845748
11000-11998bp	AV-score	10	0.845563
12000-12998bp	AV-score	0	0.31046
12000-12998bp	AV-score	0.2	0.311609
12000-12998bp	AV-score	0.4	0.312837
12000-12998bp	AV-score	0.6	0.314347
12000-12998bp	AV-score	0.8	0.316776
12000-12998bp	AV-score	1	0.319266
12000-12998bp	AV-score	1.2	0.322859
12000-12998bp	AV-score	1.4	0.32753
12000-12998bp	AV-score	1.6	0.332932
12000-12998bp	AV-score	1.8	0.339521
12000-12998bp	AV-score	2	0.345919
12000-12998bp	AV-score	2.2	0.354501
12000-12998bp	AV-score	2.4	0.364449
12000-12998bp	AV-score	2.6	0.375226
12000-12998bp	AV-score	2.8	0.387686
12000-12998bp	AV-score	3	0.400807
12000-12998bp	AV-score	3.2	0.413656
12000-12998bp	AV-score	3.4	0.428414
12000-12998bp	AV-score	3.6	0.444841
12000-12998bp	AV-score	3.8	0.462006
12000-12998bp	AV-score	4	0.478583
12000-12998bp	AV-score	4.2	0.49665
12000-12998bp	AV-score	4.4	0.514173
12000-12998bp	AV-score	4.6	0.532487
12000-12998bp	AV-score	4.8	0.550512
12000-12998bp	AV-score	5	0.567092
12000-12998bp	AV-score	5.2	0.587382
12000-12998bp	AV-score	5.4	0.606214
12000-12998bp	AV-score	5.6	0.622098
12000-12998bp	AV-score	5.8	0.636925
12000-12998bp	AV-score	6	0.653318
12000-12998bp	AV-score	6.2	0.670256
12000-12998bp	AV-score	6.4	0.683518
12000-12998bp	AV-score	6.6	0.6951
12000-12998bp	AV-score	6.8	0.711141
12000-12998bp	AV-score	7	0.724596
12000-12998bp	AV-score	7.2	0.73598
12000-12998bp	AV-score	7.4	0.74735
12000-12998bp	AV-score	7.6	0.763174
12000-12998bp	AV-score	7.8	0.774434
12000-12998bp	AV-score	8	0.786553
12000-12998bp	AV-score	8.2	0.80223
12000-12998bp	AV-score	8.4	0.810952
12000-12998bp	AV-score	8.6	0.821476
12000-12998bp	AV-score	8.8	0.82662
12000-12998bp	AV-score	9	0.835625
12000-12998bp	AV-score	9.2	0.843452
12000-12998bp	AV-score	9.4	0.850419
12000-12998bp	AV-score	9.6	0.854422
12000-12998bp	AV-score	9.8	0.860047
12000-12998bp	AV-score	10	0.858754
13000-13998bp	AV-score	0	0.31241
13000-13998bp	AV-score	0.2	0.313244
13000-13998bp	AV-score	0.4	0.314479
13000-13998bp	AV-score	0.6	0.316007
13000-13998bp	AV-score	0.8	0.318335
13000-13998bp	AV-score	1	0.320913
13000-13998bp	AV-score	1.2	0.324842
13000-13998bp	AV-score	1.4	0.329709
13000-13998bp	AV-score	1.6	0.335182
13000-13998bp	AV-score	1.8	0.34153
13000-13998bp	AV-score	2	0.348809
13000-13998bp	AV-score	2.2	0.35759
13000-13998bp	AV-score	2.4	0.367454
13000-13998bp	AV-score	2.6	0.378557
13000-13998bp	AV-score	2.8	0.390732
13000-13998bp	AV-score	3	0.404051
13000-13998bp	AV-score	3.2	0.417651
13000-13998bp	AV-score	3.4	0.432801
13000-13998bp	AV-score	3.6	0.449393
13000-13998bp	AV-score	3.8	0.466718
13000-13998bp	AV-score	4	0.484567
13000-13998bp	AV-score	4.2	0.502601
13000-13998bp	AV-score	4.4	0.521573
13000-13998bp	AV-score	4.6	0.540634
13000-13998bp	AV-score	4.8	0.559531
13000-13998bp	AV-score	5	0.575723
13000-13998bp	AV-score	5.2	0.596683
13000-13998bp	AV-score	5.4	0.615211
13000-13998bp	AV-score	5.6	0.630834
13000-13998bp	AV-score	5.8	0.647642
13000-13998bp	AV-score	6	0.66434
13000-13998bp	AV-score	6.2	0.680673
13000-13998bp	AV-score	6.4	0.69547
13000-13998bp	AV-score	6.6	0.708764
13000-13998bp	AV-score	6.8	0.72438
13000-13998bp	AV-score	7	0.737942
13000-13998bp	AV-score	7.2	0.749118
13000-13998bp	AV-score	7.4	0.760778
13000-13998bp	AV-score	7.6	0.776279
13000-13998bp	AV-score	7.8	0.785729
13000-13998bp	AV-score	8	0.798859
13000-13998bp	AV-score	8.2	0.812722
13000-13998bp	AV-score	8.4	0.822232
13000-13998bp	AV-score	8.6	0.833619
13000-13998bp	AV-score	8.8	0.839048
13000-13998bp	AV-score	9	0.846157
13000-13998bp	AV-score	9.2	0.853121
13000-13998bp	AV-score	9.4	0.862138
13000-13998bp	AV-score	9.6	0.868195
13000-13998bp	AV-score	9.8	0.872841
13000-13998bp	AV-score	10	0.872104
14000-14998bp	AV-score	0	0.316855
14000-14998bp	AV-score	0.2	0.317568
14000-14998bp	AV-score	0.4	0.318595
14000-14998bp	AV-score	0.6	0.319885
14000-14998bp	AV-score	0.8	0.322043
14000-14998bp	AV-score	1	0.324608
14000-14998bp	AV-score	1.2	0.327892
14000-14998bp	AV-score	1.4	0.332342
14000-14998bp	AV-score	1.6	0.337585
14000-14998bp	AV-score	1.8	0.343984
14000-14998bp	AV-score	2	0.3506
14000-14998bp	AV-score	2.2	0.359046
14000-14998bp	AV-score	2.4	0.368948
14000-14998bp	AV-score	2.6	0.379676
14000-14998bp	AV-score	2.8	0.391854
14000-14998bp	AV-score	3	0.405613
14000-14998bp	AV-score	3.2	0.420431
14000-14998bp	AV-score	3.4	0.436587
14000-14998bp	AV-score	3.6	0.454387
14000-14998bp	AV-score	3.8	0.472232
14000-14998bp	AV-score	4	0.489923
14000-14998bp	AV-score	4.2	0.509904
14000-14998bp	AV-score	4.4	0.529896
14000-14998bp	AV-score	4.6	0.549423
14000-14998bp	AV-score	4.8	0.568811
14000-14998bp	AV-score	5	0.587225
14000-14998bp	AV-score	5.2	0.609227
14000-14998bp	AV-score	5.4	0.629057
14000-14998bp	AV-score	5.6	0.645479
14000-14998bp	AV-score	5.8	0.66265
14000-14998bp	AV-score	6	0.680724
14000-14998bp	AV-score	6.2	0.697925
14000-14998bp	AV-score	6.4	0.713476
14000-14998bp	AV-score	6.6	0.726262
14000-14998bp	AV-score	6.8	0.741238
14000-14998bp	AV-score	7	0.754748
14000-14998bp	AV-score	7.2	0.767101
14000-14998bp	AV-score	7.4	0.777969
14000-14998bp	AV-score	7.6	0.791678
14000-14998bp	AV-score	7.8	0.80197
14000-14998bp	AV-score	8	0.812797
14000-14998bp	AV-score	8.2	0.825597
14000-14998bp	AV-score	8.4	0.834308
14000-14998bp	AV-score	8.6	0.84479
14000-14998bp	AV-score	8.8	0.852854
14000-14998bp	AV-score	9	0.861649
14000-14998bp	AV-score	9.2	0.867213
14000-14998bp	AV-score	9.4	0.874688
14000-14998bp	AV-score	9.6	0.879652
14000-14998bp	AV-score	9.8	0.883969
14000-14998bp	AV-score	10	0.883705
