# Supplementary material for: V- and VL-scores unveil viral signatures and origins of protein families
Source: Nat Commun. 2026 Apr 28;17:5828. doi: 10.1038/s41467-026-72028-0 (PMC13332234; doi:10.1038/s41467-026-72028-0)
Supplement: Supplementary file 9 — Supplementary Data 7 [file 41467_2026_72028_MOESM9_ESM.xlsx]

## Sheet: Sheet1
Supplementary Data 7: Fraction of viral genomes across varying Pfam AV-score and AVL-score cutoffs for fragmented sequences.
Fragment Length	Metric	Cutoff for Metric Score	Fraction of Viral Genomes
1000-1998bp	AVL-score	0	0.236592
1000-1998bp	AVL-score	0.1	0.242121
1000-1998bp	AVL-score	0.2	0.242445
1000-1998bp	AVL-score	0.3	0.242878
1000-1998bp	AVL-score	0.4	0.245761
1000-1998bp	AVL-score	0.5	0.248587
1000-1998bp	AVL-score	0.6	0.249526
1000-1998bp	AVL-score	0.7	0.253396
1000-1998bp	AVL-score	0.8	0.256064
1000-1998bp	AVL-score	0.9	0.2588
1000-1998bp	AVL-score	1	0.262555
1000-1998bp	AVL-score	1.1	0.267485
1000-1998bp	AVL-score	1.2	0.272147
1000-1998bp	AVL-score	1.3	0.27715
1000-1998bp	AVL-score	1.4	0.284166
1000-1998bp	AVL-score	1.5	0.290298
1000-1998bp	AVL-score	1.6	0.298266
1000-1998bp	AVL-score	1.7	0.307459
1000-1998bp	AVL-score	1.8	0.317788
1000-1998bp	AVL-score	1.9	0.333171
1000-1998bp	AVL-score	2	0.345705
1000-1998bp	AVL-score	2.1	0.350591
1000-1998bp	AVL-score	2.2	0.363656
1000-1998bp	AVL-score	2.3	0.37774
1000-1998bp	AVL-score	2.4	0.395126
1000-1998bp	AVL-score	2.5	0.411219
1000-1998bp	AVL-score	2.6	0.437136
1000-1998bp	AVL-score	2.7	0.462989
1000-1998bp	AVL-score	2.8	0.486859
1000-1998bp	AVL-score	2.9	0.506757
1000-1998bp	AVL-score	3	0.533687
1000-1998bp	AVL-score	3.1	0.558236
1000-1998bp	AVL-score	3.2	0.580306
1000-1998bp	AVL-score	3.3	0.595315
1000-1998bp	AVL-score	3.4	0.624364
1000-1998bp	AVL-score	3.5	0.637452
1000-1998bp	AVL-score	3.6	0.642371
1000-1998bp	AVL-score	3.7	0.670467
1000-1998bp	AVL-score	3.8	0.67688
1000-1998bp	AVL-score	3.9	0.688697
1000-1998bp	AVL-score	4	0.701576
1000-1998bp	AVL-score	4.1	0.72019
1000-1998bp	AVL-score	4.2	0.723321
1000-1998bp	AVL-score	4.3	0.710013
1000-1998bp	AVL-score	4.4	0.692613
1000-1998bp	AVL-score	4.5	0.69259
1000-1998bp	AVL-score	4.6	0.553044
1000-1998bp	AVL-score	4.7	0.494583
1000-1998bp	AVL-score	4.8	0.433164
1000-1998bp	AVL-score	4.9	0
2000-2998bp	AVL-score	0	0.260892
2000-2998bp	AVL-score	0.1	0.264357
2000-2998bp	AVL-score	0.2	0.264712
2000-2998bp	AVL-score	0.3	0.265206
2000-2998bp	AVL-score	0.4	0.267022
2000-2998bp	AVL-score	0.5	0.268828
2000-2998bp	AVL-score	0.6	0.270408
2000-2998bp	AVL-score	0.7	0.273452
2000-2998bp	AVL-score	0.8	0.276664
2000-2998bp	AVL-score	0.9	0.279311
2000-2998bp	AVL-score	1	0.282943
2000-2998bp	AVL-score	1.1	0.287577
2000-2998bp	AVL-score	1.2	0.292745
2000-2998bp	AVL-score	1.3	0.298445
2000-2998bp	AVL-score	1.4	0.305375
2000-2998bp	AVL-score	1.5	0.31297
2000-2998bp	AVL-score	1.6	0.321873
2000-2998bp	AVL-score	1.7	0.332191
2000-2998bp	AVL-score	1.8	0.343194
2000-2998bp	AVL-score	1.9	0.358473
2000-2998bp	AVL-score	2	0.373264
2000-2998bp	AVL-score	2.1	0.384362
2000-2998bp	AVL-score	2.2	0.400263
2000-2998bp	AVL-score	2.3	0.419618
2000-2998bp	AVL-score	2.4	0.440272
2000-2998bp	AVL-score	2.5	0.461567
2000-2998bp	AVL-score	2.6	0.490556
2000-2998bp	AVL-score	2.7	0.518415
2000-2998bp	AVL-score	2.8	0.545822
2000-2998bp	AVL-score	2.9	0.571061
2000-2998bp	AVL-score	3	0.601239
2000-2998bp	AVL-score	3.1	0.624916
2000-2998bp	AVL-score	3.2	0.648879
2000-2998bp	AVL-score	3.3	0.667243
2000-2998bp	AVL-score	3.4	0.693129
2000-2998bp	AVL-score	3.5	0.709617
2000-2998bp	AVL-score	3.6	0.713319
2000-2998bp	AVL-score	3.7	0.735688
2000-2998bp	AVL-score	3.8	0.752973
2000-2998bp	AVL-score	3.9	0.763535
2000-2998bp	AVL-score	4	0.774063
2000-2998bp	AVL-score	4.1	0.784349
2000-2998bp	AVL-score	4.2	0.782741
2000-2998bp	AVL-score	4.3	0.771615
2000-2998bp	AVL-score	4.4	0.76942
2000-2998bp	AVL-score	4.5	0.766651
2000-2998bp	AVL-score	4.6	0.598119
2000-2998bp	AVL-score	4.7	0.54027
2000-2998bp	AVL-score	4.8	0.494705
2000-2998bp	AVL-score	4.9	0
3000-3998bp	AVL-score	0	0.283725
3000-3998bp	AVL-score	0.1	0.286017
3000-3998bp	AVL-score	0.2	0.28643
3000-3998bp	AVL-score	0.3	0.286903
3000-3998bp	AVL-score	0.4	0.288502
3000-3998bp	AVL-score	0.5	0.289964
3000-3998bp	AVL-score	0.6	0.291391
3000-3998bp	AVL-score	0.7	0.293913
3000-3998bp	AVL-score	0.8	0.296783
3000-3998bp	AVL-score	0.9	0.299178
3000-3998bp	AVL-score	1	0.302642
3000-3998bp	AVL-score	1.1	0.306843
3000-3998bp	AVL-score	1.2	0.31177
3000-3998bp	AVL-score	1.3	0.317731
3000-3998bp	AVL-score	1.4	0.32482
3000-3998bp	AVL-score	1.5	0.332867
3000-3998bp	AVL-score	1.6	0.342084
3000-3998bp	AVL-score	1.7	0.352653
3000-3998bp	AVL-score	1.8	0.365174
3000-3998bp	AVL-score	1.9	0.381635
3000-3998bp	AVL-score	2	0.398383
3000-3998bp	AVL-score	2.1	0.412032
3000-3998bp	AVL-score	2.2	0.431727
3000-3998bp	AVL-score	2.3	0.453709
3000-3998bp	AVL-score	2.4	0.477773
3000-3998bp	AVL-score	2.5	0.502331
3000-3998bp	AVL-score	2.6	0.532921
3000-3998bp	AVL-score	2.7	0.564602
3000-3998bp	AVL-score	2.8	0.597945
3000-3998bp	AVL-score	2.9	0.6254
3000-3998bp	AVL-score	3	0.657087
3000-3998bp	AVL-score	3.1	0.684775
3000-3998bp	AVL-score	3.2	0.711107
3000-3998bp	AVL-score	3.3	0.730973
3000-3998bp	AVL-score	3.4	0.755094
3000-3998bp	AVL-score	3.5	0.773143
3000-3998bp	AVL-score	3.6	0.778838
3000-3998bp	AVL-score	3.7	0.8019
3000-3998bp	AVL-score	3.8	0.818374
3000-3998bp	AVL-score	3.9	0.82825
3000-3998bp	AVL-score	4	0.84425
3000-3998bp	AVL-score	4.1	0.819393
3000-3998bp	AVL-score	4.2	0.825301
3000-3998bp	AVL-score	4.3	0.798217
3000-3998bp	AVL-score	4.4	0.789797
3000-3998bp	AVL-score	4.5	0.786109
3000-3998bp	AVL-score	4.6	0.693722
3000-3998bp	AVL-score	4.7	0.601876
3000-3998bp	AVL-score	4.8	0.49859
3000-3998bp	AVL-score	4.9	0
4000-4998bp	AVL-score	0	0.292316
4000-4998bp	AVL-score	0.1	0.293971
4000-4998bp	AVL-score	0.2	0.2944
4000-4998bp	AVL-score	0.3	0.294751
4000-4998bp	AVL-score	0.4	0.295746
4000-4998bp	AVL-score	0.5	0.296893
4000-4998bp	AVL-score	0.6	0.29825
4000-4998bp	AVL-score	0.7	0.300421
4000-4998bp	AVL-score	0.8	0.30274
4000-4998bp	AVL-score	0.9	0.305025
4000-4998bp	AVL-score	1	0.308181
4000-4998bp	AVL-score	1.1	0.312173
4000-4998bp	AVL-score	1.2	0.316706
4000-4998bp	AVL-score	1.3	0.322403
4000-4998bp	AVL-score	1.4	0.329087
4000-4998bp	AVL-score	1.5	0.337048
4000-4998bp	AVL-score	1.6	0.346635
4000-4998bp	AVL-score	1.7	0.358446
4000-4998bp	AVL-score	1.8	0.372225
4000-4998bp	AVL-score	1.9	0.389262
4000-4998bp	AVL-score	2	0.408054
4000-4998bp	AVL-score	2.1	0.425214
4000-4998bp	AVL-score	2.2	0.448113
4000-4998bp	AVL-score	2.3	0.47442
4000-4998bp	AVL-score	2.4	0.501686
4000-4998bp	AVL-score	2.5	0.53292
4000-4998bp	AVL-score	2.6	0.566647
4000-4998bp	AVL-score	2.7	0.598476
4000-4998bp	AVL-score	2.8	0.630369
4000-4998bp	AVL-score	2.9	0.660468
4000-4998bp	AVL-score	3	0.691241
4000-4998bp	AVL-score	3.1	0.719081
4000-4998bp	AVL-score	3.2	0.7449
4000-4998bp	AVL-score	3.3	0.7642
4000-4998bp	AVL-score	3.4	0.784216
4000-4998bp	AVL-score	3.5	0.8011
4000-4998bp	AVL-score	3.6	0.811049
4000-4998bp	AVL-score	3.7	0.827287
4000-4998bp	AVL-score	3.8	0.842377
4000-4998bp	AVL-score	3.9	0.84816
4000-4998bp	AVL-score	4	0.856121
4000-4998bp	AVL-score	4.1	0.842629
4000-4998bp	AVL-score	4.2	0.847119
4000-4998bp	AVL-score	4.3	0.833314
4000-4998bp	AVL-score	4.4	0.823635
4000-4998bp	AVL-score	4.5	0.82548
4000-4998bp	AVL-score	4.6	0.726169
4000-4998bp	AVL-score	4.7	0.651824
4000-4998bp	AVL-score	4.8	0.547955
4000-4998bp	AVL-score	4.9	0
5000-5998bp	AVL-score	0	0.298406
5000-5998bp	AVL-score	0.1	0.299719
5000-5998bp	AVL-score	0.2	0.300103
5000-5998bp	AVL-score	0.3	0.300414
5000-5998bp	AVL-score	0.4	0.30111
5000-5998bp	AVL-score	0.5	0.302016
5000-5998bp	AVL-score	0.6	0.303238
5000-5998bp	AVL-score	0.7	0.305042
5000-5998bp	AVL-score	0.8	0.307209
5000-5998bp	AVL-score	0.9	0.309286
5000-5998bp	AVL-score	1	0.312203
5000-5998bp	AVL-score	1.1	0.316008
5000-5998bp	AVL-score	1.2	0.32032
5000-5998bp	AVL-score	1.3	0.325432
5000-5998bp	AVL-score	1.4	0.332011
5000-5998bp	AVL-score	1.5	0.340393
5000-5998bp	AVL-score	1.6	0.350071
5000-5998bp	AVL-score	1.7	0.362126
5000-5998bp	AVL-score	1.8	0.376425
5000-5998bp	AVL-score	1.9	0.394899
5000-5998bp	AVL-score	2	0.414481
5000-5998bp	AVL-score	2.1	0.435329
5000-5998bp	AVL-score	2.2	0.460505
5000-5998bp	AVL-score	2.3	0.488428
5000-5998bp	AVL-score	2.4	0.519022
5000-5998bp	AVL-score	2.5	0.551201
5000-5998bp	AVL-score	2.6	0.587179
5000-5998bp	AVL-score	2.7	0.620403
5000-5998bp	AVL-score	2.8	0.654651
5000-5998bp	AVL-score	2.9	0.685451
5000-5998bp	AVL-score	3	0.716467
5000-5998bp	AVL-score	3.1	0.748204
5000-5998bp	AVL-score	3.2	0.772637
5000-5998bp	AVL-score	3.3	0.794112
5000-5998bp	AVL-score	3.4	0.816037
5000-5998bp	AVL-score	3.5	0.831001
5000-5998bp	AVL-score	3.6	0.842608
5000-5998bp	AVL-score	3.7	0.858015
5000-5998bp	AVL-score	3.8	0.868666
5000-5998bp	AVL-score	3.9	0.876881
5000-5998bp	AVL-score	4	0.882467
5000-5998bp	AVL-score	4.1	0.884518
5000-5998bp	AVL-score	4.2	0.88834
5000-5998bp	AVL-score	4.3	0.878727
5000-5998bp	AVL-score	4.4	0.861376
5000-5998bp	AVL-score	4.5	0.853182
5000-5998bp	AVL-score	4.6	0.779197
5000-5998bp	AVL-score	4.7	0.58928
5000-5998bp	AVL-score	4.8	0.462034
5000-5998bp	AVL-score	4.9	0
6000-6998bp	AVL-score	0	0.30517
6000-6998bp	AVL-score	0.1	0.3061
6000-6998bp	AVL-score	0.2	0.306437
6000-6998bp	AVL-score	0.3	0.306701
6000-6998bp	AVL-score	0.4	0.307352
6000-6998bp	AVL-score	0.5	0.308065
6000-6998bp	AVL-score	0.6	0.309037
6000-6998bp	AVL-score	0.7	0.310484
6000-6998bp	AVL-score	0.8	0.312406
6000-6998bp	AVL-score	0.9	0.314211
6000-6998bp	AVL-score	1	0.316735
6000-6998bp	AVL-score	1.1	0.320198
6000-6998bp	AVL-score	1.2	0.323957
6000-6998bp	AVL-score	1.3	0.328935
6000-6998bp	AVL-score	1.4	0.335601
6000-6998bp	AVL-score	1.5	0.34365
6000-6998bp	AVL-score	1.6	0.353833
6000-6998bp	AVL-score	1.7	0.366191
6000-6998bp	AVL-score	1.8	0.381623
6000-6998bp	AVL-score	1.9	0.400492
6000-6998bp	AVL-score	2	0.421186
6000-6998bp	AVL-score	2.1	0.443842
6000-6998bp	AVL-score	2.2	0.470705
6000-6998bp	AVL-score	2.3	0.501333
6000-6998bp	AVL-score	2.4	0.533037
6000-6998bp	AVL-score	2.5	0.568624
6000-6998bp	AVL-score	2.6	0.604251
6000-6998bp	AVL-score	2.7	0.638543
6000-6998bp	AVL-score	2.8	0.675668
6000-6998bp	AVL-score	2.9	0.706274
6000-6998bp	AVL-score	3	0.734917
6000-6998bp	AVL-score	3.1	0.764867
6000-6998bp	AVL-score	3.2	0.788813
6000-6998bp	AVL-score	3.3	0.811887
6000-6998bp	AVL-score	3.4	0.832008
6000-6998bp	AVL-score	3.5	0.846162
6000-6998bp	AVL-score	3.6	0.854882
6000-6998bp	AVL-score	3.7	0.868766
6000-6998bp	AVL-score	3.8	0.880577
6000-6998bp	AVL-score	3.9	0.888829
6000-6998bp	AVL-score	4	0.890813
6000-6998bp	AVL-score	4.1	0.892881
6000-6998bp	AVL-score	4.2	0.892504
6000-6998bp	AVL-score	4.3	0.8827
6000-6998bp	AVL-score	4.4	0.870664
6000-6998bp	AVL-score	4.5	0.860305
6000-6998bp	AVL-score	4.6	0.784715
6000-6998bp	AVL-score	4.7	0.733656
6000-6998bp	AVL-score	4.8	0.333792
6000-6998bp	AVL-score	4.9	0
7000-7998bp	AVL-score	0	0.308866
7000-7998bp	AVL-score	0.1	0.309638
7000-7998bp	AVL-score	0.2	0.309909
7000-7998bp	AVL-score	0.3	0.310195
7000-7998bp	AVL-score	0.4	0.310722
7000-7998bp	AVL-score	0.5	0.311275
7000-7998bp	AVL-score	0.6	0.312046
7000-7998bp	AVL-score	0.7	0.313496
7000-7998bp	AVL-score	0.8	0.315231
7000-7998bp	AVL-score	0.9	0.316797
7000-7998bp	AVL-score	1	0.318871
7000-7998bp	AVL-score	1.1	0.322092
7000-7998bp	AVL-score	1.2	0.325686
7000-7998bp	AVL-score	1.3	0.330429
7000-7998bp	AVL-score	1.4	0.336678
7000-7998bp	AVL-score	1.5	0.344635
7000-7998bp	AVL-score	1.6	0.354465
7000-7998bp	AVL-score	1.7	0.366876
7000-7998bp	AVL-score	1.8	0.382134
7000-7998bp	AVL-score	1.9	0.40103
7000-7998bp	AVL-score	2	0.422399
7000-7998bp	AVL-score	2.1	0.446173
7000-7998bp	AVL-score	2.2	0.475521
7000-7998bp	AVL-score	2.3	0.509178
7000-7998bp	AVL-score	2.4	0.541546
7000-7998bp	AVL-score	2.5	0.578723
7000-7998bp	AVL-score	2.6	0.615924
7000-7998bp	AVL-score	2.7	0.652962
7000-7998bp	AVL-score	2.8	0.690751
7000-7998bp	AVL-score	2.9	0.724663
7000-7998bp	AVL-score	3	0.755326
7000-7998bp	AVL-score	3.1	0.782933
7000-7998bp	AVL-score	3.2	0.80753
7000-7998bp	AVL-score	3.3	0.830918
7000-7998bp	AVL-score	3.4	0.847876
7000-7998bp	AVL-score	3.5	0.860611
7000-7998bp	AVL-score	3.6	0.868209
7000-7998bp	AVL-score	3.7	0.88528
7000-7998bp	AVL-score	3.8	0.89771
7000-7998bp	AVL-score	3.9	0.907126
7000-7998bp	AVL-score	4	0.905756
7000-7998bp	AVL-score	4.1	0.905815
7000-7998bp	AVL-score	4.2	0.90154
7000-7998bp	AVL-score	4.3	0.893997
7000-7998bp	AVL-score	4.4	0.8836
7000-7998bp	AVL-score	4.5	0.871816
7000-7998bp	AVL-score	4.6	0.738147
7000-7998bp	AVL-score	4.7	0.653849
7000-7998bp	AVL-score	4.8	0.440597
7000-7998bp	AVL-score	4.9	0
8000-8998bp	AVL-score	0	0.312932
8000-8998bp	AVL-score	0.1	0.313618
8000-8998bp	AVL-score	0.2	0.3139
8000-8998bp	AVL-score	0.3	0.314143
8000-8998bp	AVL-score	0.4	0.314557
8000-8998bp	AVL-score	0.5	0.315047
8000-8998bp	AVL-score	0.6	0.31594
8000-8998bp	AVL-score	0.7	0.317156
8000-8998bp	AVL-score	0.8	0.318784
8000-8998bp	AVL-score	0.9	0.320267
8000-8998bp	AVL-score	1	0.322209
8000-8998bp	AVL-score	1.1	0.324753
8000-8998bp	AVL-score	1.2	0.328169
8000-8998bp	AVL-score	1.3	0.332856
8000-8998bp	AVL-score	1.4	0.338933
8000-8998bp	AVL-score	1.5	0.346637
8000-8998bp	AVL-score	1.6	0.356647
8000-8998bp	AVL-score	1.7	0.36948
8000-8998bp	AVL-score	1.8	0.384826
8000-8998bp	AVL-score	1.9	0.403986
8000-8998bp	AVL-score	2	0.427082
8000-8998bp	AVL-score	2.1	0.453793
8000-8998bp	AVL-score	2.2	0.483723
8000-8998bp	AVL-score	2.3	0.518521
8000-8998bp	AVL-score	2.4	0.553777
8000-8998bp	AVL-score	2.5	0.593891
8000-8998bp	AVL-score	2.6	0.633429
8000-8998bp	AVL-score	2.7	0.671094
8000-8998bp	AVL-score	2.8	0.707493
8000-8998bp	AVL-score	2.9	0.74092
8000-8998bp	AVL-score	3	0.774909
8000-8998bp	AVL-score	3.1	0.802458
8000-8998bp	AVL-score	3.2	0.823909
8000-8998bp	AVL-score	3.3	0.844982
8000-8998bp	AVL-score	3.4	0.861255
8000-8998bp	AVL-score	3.5	0.875471
8000-8998bp	AVL-score	3.6	0.883756
8000-8998bp	AVL-score	3.7	0.897967
8000-8998bp	AVL-score	3.8	0.906749
8000-8998bp	AVL-score	3.9	0.915601
8000-8998bp	AVL-score	4	0.913393
8000-8998bp	AVL-score	4.1	0.914724
8000-8998bp	AVL-score	4.2	0.918188
8000-8998bp	AVL-score	4.3	0.910659
8000-8998bp	AVL-score	4.4	0.909878
8000-8998bp	AVL-score	4.5	0.909824
8000-8998bp	AVL-score	4.6	0.798873
8000-8998bp	AVL-score	4.7	0.735353
8000-8998bp	AVL-score	4.8	0.612131
8000-8998bp	AVL-score	4.9	0
9000-9998bp	AVL-score	0	0.315271
9000-9998bp	AVL-score	0.1	0.315773
9000-9998bp	AVL-score	0.2	0.315965
9000-9998bp	AVL-score	0.3	0.316236
9000-9998bp	AVL-score	0.4	0.316664
9000-9998bp	AVL-score	0.5	0.317095
9000-9998bp	AVL-score	0.6	0.317837
9000-9998bp	AVL-score	0.7	0.318899
9000-9998bp	AVL-score	0.8	0.320461
9000-9998bp	AVL-score	0.9	0.321753
9000-9998bp	AVL-score	1	0.323698
9000-9998bp	AVL-score	1.1	0.32617
9000-9998bp	AVL-score	1.2	0.329138
9000-9998bp	AVL-score	1.3	0.333691
9000-9998bp	AVL-score	1.4	0.339471
9000-9998bp	AVL-score	1.5	0.346876
9000-9998bp	AVL-score	1.6	0.356754
9000-9998bp	AVL-score	1.7	0.369246
9000-9998bp	AVL-score	1.8	0.385369
9000-9998bp	AVL-score	1.9	0.404838
9000-9998bp	AVL-score	2	0.428458
9000-9998bp	AVL-score	2.1	0.456451
9000-9998bp	AVL-score	2.2	0.488126
9000-9998bp	AVL-score	2.3	0.526143
9000-9998bp	AVL-score	2.4	0.56523
9000-9998bp	AVL-score	2.5	0.60752
9000-9998bp	AVL-score	2.6	0.64889
9000-9998bp	AVL-score	2.7	0.687886
9000-9998bp	AVL-score	2.8	0.725367
9000-9998bp	AVL-score	2.9	0.758219
9000-9998bp	AVL-score	3	0.78979
9000-9998bp	AVL-score	3.1	0.816951
9000-9998bp	AVL-score	3.2	0.839822
9000-9998bp	AVL-score	3.3	0.862007
9000-9998bp	AVL-score	3.4	0.878252
9000-9998bp	AVL-score	3.5	0.891495
9000-9998bp	AVL-score	3.6	0.902138
9000-9998bp	AVL-score	3.7	0.913544
9000-9998bp	AVL-score	3.8	0.920781
9000-9998bp	AVL-score	3.9	0.926245
9000-9998bp	AVL-score	4	0.926512
9000-9998bp	AVL-score	4.1	0.929015
9000-9998bp	AVL-score	4.2	0.933753
9000-9998bp	AVL-score	4.3	0.929212
9000-9998bp	AVL-score	4.4	0.922131
9000-9998bp	AVL-score	4.5	0.915201
9000-9998bp	AVL-score	4.6	0.835097
9000-9998bp	AVL-score	4.7	0.76313
9000-9998bp	AVL-score	4.8	0.593571
9000-9998bp	AVL-score	4.9	0
10000-10998bp	AVL-score	0	0.320173
10000-10998bp	AVL-score	0.1	0.32058
10000-10998bp	AVL-score	0.2	0.320764
10000-10998bp	AVL-score	0.3	0.321009
10000-10998bp	AVL-score	0.4	0.321374
10000-10998bp	AVL-score	0.5	0.321693
10000-10998bp	AVL-score	0.6	0.322433
10000-10998bp	AVL-score	0.7	0.323428
10000-10998bp	AVL-score	0.8	0.324747
10000-10998bp	AVL-score	0.9	0.325932
10000-10998bp	AVL-score	1	0.327811
10000-10998bp	AVL-score	1.1	0.330101
10000-10998bp	AVL-score	1.2	0.333201
10000-10998bp	AVL-score	1.3	0.337408
10000-10998bp	AVL-score	1.4	0.343043
10000-10998bp	AVL-score	1.5	0.350153
10000-10998bp	AVL-score	1.6	0.360078
10000-10998bp	AVL-score	1.7	0.372545
10000-10998bp	AVL-score	1.8	0.388663
10000-10998bp	AVL-score	1.9	0.408966
10000-10998bp	AVL-score	2	0.434059
10000-10998bp	AVL-score	2.1	0.461958
10000-10998bp	AVL-score	2.2	0.496742
10000-10998bp	AVL-score	2.3	0.535141
10000-10998bp	AVL-score	2.4	0.576888
10000-10998bp	AVL-score	2.5	0.620563
10000-10998bp	AVL-score	2.6	0.663284
10000-10998bp	AVL-score	2.7	0.703786
10000-10998bp	AVL-score	2.8	0.739932
10000-10998bp	AVL-score	2.9	0.773241
10000-10998bp	AVL-score	3	0.805685
10000-10998bp	AVL-score	3.1	0.830548
10000-10998bp	AVL-score	3.2	0.852013
10000-10998bp	AVL-score	3.3	0.872287
10000-10998bp	AVL-score	3.4	0.888171
10000-10998bp	AVL-score	3.5	0.900578
10000-10998bp	AVL-score	3.6	0.910236
10000-10998bp	AVL-score	3.7	0.922072
10000-10998bp	AVL-score	3.8	0.930069
10000-10998bp	AVL-score	3.9	0.936182
10000-10998bp	AVL-score	4	0.937394
10000-10998bp	AVL-score	4.1	0.941631
10000-10998bp	AVL-score	4.2	0.937236
10000-10998bp	AVL-score	4.3	0.931006
10000-10998bp	AVL-score	4.4	0.933324
10000-10998bp	AVL-score	4.5	0.924288
10000-10998bp	AVL-score	4.6	0.886841
10000-10998bp	AVL-score	4.7	0.852718
10000-10998bp	AVL-score	4.8	0.419974
10000-10998bp	AVL-score	4.9	0
11000-11998bp	AVL-score	0	0.322745
11000-11998bp	AVL-score	0.1	0.323105
11000-11998bp	AVL-score	0.2	0.323254
11000-11998bp	AVL-score	0.3	0.323462
11000-11998bp	AVL-score	0.4	0.323849
11000-11998bp	AVL-score	0.5	0.324197
11000-11998bp	AVL-score	0.6	0.32497
11000-11998bp	AVL-score	0.7	0.325902
11000-11998bp	AVL-score	0.8	0.326973
11000-11998bp	AVL-score	0.9	0.328155
11000-11998bp	AVL-score	1	0.329981
11000-11998bp	AVL-score	1.1	0.332225
11000-11998bp	AVL-score	1.2	0.335249
11000-11998bp	AVL-score	1.3	0.339022
11000-11998bp	AVL-score	1.4	0.344332
11000-11998bp	AVL-score	1.5	0.351312
11000-11998bp	AVL-score	1.6	0.360802
11000-11998bp	AVL-score	1.7	0.373576
11000-11998bp	AVL-score	1.8	0.390191
11000-11998bp	AVL-score	1.9	0.411462
11000-11998bp	AVL-score	2	0.43724
11000-11998bp	AVL-score	2.1	0.467175
11000-11998bp	AVL-score	2.2	0.503322
11000-11998bp	AVL-score	2.3	0.542464
11000-11998bp	AVL-score	2.4	0.583739
11000-11998bp	AVL-score	2.5	0.628644
11000-11998bp	AVL-score	2.6	0.671829
11000-11998bp	AVL-score	2.7	0.714749
11000-11998bp	AVL-score	2.8	0.750907
11000-11998bp	AVL-score	2.9	0.784991
11000-11998bp	AVL-score	3	0.816481
11000-11998bp	AVL-score	3.1	0.842349
11000-11998bp	AVL-score	3.2	0.862567
11000-11998bp	AVL-score	3.3	0.882536
11000-11998bp	AVL-score	3.4	0.897489
11000-11998bp	AVL-score	3.5	0.908074
11000-11998bp	AVL-score	3.6	0.917322
11000-11998bp	AVL-score	3.7	0.926858
11000-11998bp	AVL-score	3.8	0.934271
11000-11998bp	AVL-score	3.9	0.941969
11000-11998bp	AVL-score	4	0.944702
11000-11998bp	AVL-score	4.1	0.943985
11000-11998bp	AVL-score	4.2	0.943455
11000-11998bp	AVL-score	4.3	0.931258
11000-11998bp	AVL-score	4.4	0.939146
11000-11998bp	AVL-score	4.5	0.93376
11000-11998bp	AVL-score	4.6	0.906281
11000-11998bp	AVL-score	4.7	0.879279
11000-11998bp	AVL-score	4.8	0.486119
11000-11998bp	AVL-score	4.9	0
12000-12998bp	AVL-score	0	0.322941
12000-12998bp	AVL-score	0.1	0.32322
12000-12998bp	AVL-score	0.2	0.323365
12000-12998bp	AVL-score	0.3	0.32353
12000-12998bp	AVL-score	0.4	0.32384
12000-12998bp	AVL-score	0.5	0.324228
12000-12998bp	AVL-score	0.6	0.324946
12000-12998bp	AVL-score	0.7	0.325768
12000-12998bp	AVL-score	0.8	0.326747
12000-12998bp	AVL-score	0.9	0.327862
12000-12998bp	AVL-score	1	0.329586
12000-12998bp	AVL-score	1.1	0.33164
12000-12998bp	AVL-score	1.2	0.334506
12000-12998bp	AVL-score	1.3	0.338045
12000-12998bp	AVL-score	1.4	0.343128
12000-12998bp	AVL-score	1.5	0.349859
12000-12998bp	AVL-score	1.6	0.35874
12000-12998bp	AVL-score	1.7	0.371208
12000-12998bp	AVL-score	1.8	0.387162
12000-12998bp	AVL-score	1.9	0.408134
12000-12998bp	AVL-score	2	0.434235
12000-12998bp	AVL-score	2.1	0.465643
12000-12998bp	AVL-score	2.2	0.50337
12000-12998bp	AVL-score	2.3	0.545787
12000-12998bp	AVL-score	2.4	0.591053
12000-12998bp	AVL-score	2.5	0.637947
12000-12998bp	AVL-score	2.6	0.682222
12000-12998bp	AVL-score	2.7	0.724417
12000-12998bp	AVL-score	2.8	0.760303
12000-12998bp	AVL-score	2.9	0.793958
12000-12998bp	AVL-score	3	0.824529
12000-12998bp	AVL-score	3.1	0.849304
12000-12998bp	AVL-score	3.2	0.869041
12000-12998bp	AVL-score	3.3	0.889625
12000-12998bp	AVL-score	3.4	0.905176
12000-12998bp	AVL-score	3.5	0.914992
12000-12998bp	AVL-score	3.6	0.923423
12000-12998bp	AVL-score	3.7	0.933425
12000-12998bp	AVL-score	3.8	0.94242
12000-12998bp	AVL-score	3.9	0.947823
12000-12998bp	AVL-score	4	0.953554
12000-12998bp	AVL-score	4.1	0.954752
12000-12998bp	AVL-score	4.2	0.953061
12000-12998bp	AVL-score	4.3	0.947401
12000-12998bp	AVL-score	4.4	0.947116
12000-12998bp	AVL-score	4.5	0.958889
12000-12998bp	AVL-score	4.6	0.923629
12000-12998bp	AVL-score	4.7	0.918189
12000-12998bp	AVL-score	4.8	0.855712
12000-12998bp	AVL-score	4.9	0
13000-13998bp	AVL-score	0	0.323765
13000-13998bp	AVL-score	0.1	0.323955
13000-13998bp	AVL-score	0.2	0.324071
13000-13998bp	AVL-score	0.3	0.324181
13000-13998bp	AVL-score	0.4	0.324295
13000-13998bp	AVL-score	0.5	0.324646
13000-13998bp	AVL-score	0.6	0.32532
13000-13998bp	AVL-score	0.7	0.326236
13000-13998bp	AVL-score	0.8	0.327169
13000-13998bp	AVL-score	0.9	0.328153
13000-13998bp	AVL-score	1	0.329677
13000-13998bp	AVL-score	1.1	0.331687
13000-13998bp	AVL-score	1.2	0.334412
13000-13998bp	AVL-score	1.3	0.337979
13000-13998bp	AVL-score	1.4	0.342939
13000-13998bp	AVL-score	1.5	0.349546
13000-13998bp	AVL-score	1.6	0.358516
13000-13998bp	AVL-score	1.7	0.371216
13000-13998bp	AVL-score	1.8	0.387627
13000-13998bp	AVL-score	1.9	0.409646
13000-13998bp	AVL-score	2	0.436636
13000-13998bp	AVL-score	2.1	0.469303
13000-13998bp	AVL-score	2.2	0.507857
13000-13998bp	AVL-score	2.3	0.552994
13000-13998bp	AVL-score	2.4	0.599982
13000-13998bp	AVL-score	2.5	0.647325
13000-13998bp	AVL-score	2.6	0.692247
13000-13998bp	AVL-score	2.7	0.733512
13000-13998bp	AVL-score	2.8	0.770647
13000-13998bp	AVL-score	2.9	0.804291
13000-13998bp	AVL-score	3	0.836199
13000-13998bp	AVL-score	3.1	0.859517
13000-13998bp	AVL-score	3.2	0.87863
13000-13998bp	AVL-score	3.3	0.89592
13000-13998bp	AVL-score	3.4	0.911277
13000-13998bp	AVL-score	3.5	0.921294
13000-13998bp	AVL-score	3.6	0.929224
13000-13998bp	AVL-score	3.7	0.936995
13000-13998bp	AVL-score	3.8	0.945931
13000-13998bp	AVL-score	3.9	0.951882
13000-13998bp	AVL-score	4	0.958169
13000-13998bp	AVL-score	4.1	0.957206
13000-13998bp	AVL-score	4.2	0.954126
13000-13998bp	AVL-score	4.3	0.950104
13000-13998bp	AVL-score	4.4	0.941315
13000-13998bp	AVL-score	4.5	0.936259
13000-13998bp	AVL-score	4.6	0.911734
13000-13998bp	AVL-score	4.7	0.891935
13000-13998bp	AVL-score	4.8	0.689172
13000-13998bp	AVL-score	4.9	0
14000-14998bp	AVL-score	0	0.327463
14000-14998bp	AVL-score	0.1	0.327606
14000-14998bp	AVL-score	0.2	0.327721
14000-14998bp	AVL-score	0.3	0.327849
14000-14998bp	AVL-score	0.4	0.328159
14000-14998bp	AVL-score	0.5	0.328479
14000-14998bp	AVL-score	0.6	0.329122
14000-14998bp	AVL-score	0.7	0.329903
14000-14998bp	AVL-score	0.8	0.330757
14000-14998bp	AVL-score	0.9	0.331744
14000-14998bp	AVL-score	1	0.333196
14000-14998bp	AVL-score	1.1	0.335124
14000-14998bp	AVL-score	1.2	0.337521
14000-14998bp	AVL-score	1.3	0.340843
14000-14998bp	AVL-score	1.4	0.345515
14000-14998bp	AVL-score	1.5	0.352037
14000-14998bp	AVL-score	1.6	0.360843
14000-14998bp	AVL-score	1.7	0.373209
14000-14998bp	AVL-score	1.8	0.389591
14000-14998bp	AVL-score	1.9	0.411675
14000-14998bp	AVL-score	2	0.439247
14000-14998bp	AVL-score	2.1	0.472734
14000-14998bp	AVL-score	2.2	0.512944
14000-14998bp	AVL-score	2.3	0.558281
14000-14998bp	AVL-score	2.4	0.607359
14000-14998bp	AVL-score	2.5	0.658157
14000-14998bp	AVL-score	2.6	0.704531
14000-14998bp	AVL-score	2.7	0.745261
14000-14998bp	AVL-score	2.8	0.783092
14000-14998bp	AVL-score	2.9	0.814934
14000-14998bp	AVL-score	3	0.843763
14000-14998bp	AVL-score	3.1	0.867858
14000-14998bp	AVL-score	3.2	0.886323
14000-14998bp	AVL-score	3.3	0.902841
14000-14998bp	AVL-score	3.4	0.915206
14000-14998bp	AVL-score	3.5	0.925668
14000-14998bp	AVL-score	3.6	0.931769
14000-14998bp	AVL-score	3.7	0.939063
14000-14998bp	AVL-score	3.8	0.945942
14000-14998bp	AVL-score	3.9	0.950845
14000-14998bp	AVL-score	4	0.953709
14000-14998bp	AVL-score	4.1	0.955994
14000-14998bp	AVL-score	4.2	0.959256
14000-14998bp	AVL-score	4.3	0.95548
14000-14998bp	AVL-score	4.4	0.956286
14000-14998bp	AVL-score	4.5	0.962365
14000-14998bp	AVL-score	4.6	0.964858
14000-14998bp	AVL-score	4.7	0.952055
14000-14998bp	AVL-score	4.8	0.958364
14000-14998bp	AVL-score	4.9	0
1000-1998bp	AV-score	0	0.236592
1000-1998bp	AV-score	0.2	0.2704
1000-1998bp	AV-score	0.4	0.286347
1000-1998bp	AV-score	0.6	0.300317
1000-1998bp	AV-score	0.8	0.313775
1000-1998bp	AV-score	1	0.322589
1000-1998bp	AV-score	1.2	0.322814
1000-1998bp	AV-score	1.4	0.329397
1000-1998bp	AV-score	1.6	0.335752
1000-1998bp	AV-score	1.8	0.340784
1000-1998bp	AV-score	2	0.346304
1000-1998bp	AV-score	2.2	0.352902
1000-1998bp	AV-score	2.4	0.359897
1000-1998bp	AV-score	2.6	0.364827
1000-1998bp	AV-score	2.8	0.370399
1000-1998bp	AV-score	3	0.37371
1000-1998bp	AV-score	3.2	0.375601
1000-1998bp	AV-score	3.4	0.382521
1000-1998bp	AV-score	3.6	0.389698
1000-1998bp	AV-score	3.8	0.394606
1000-1998bp	AV-score	4	0.402797
1000-1998bp	AV-score	4.2	0.406439
1000-1998bp	AV-score	4.4	0.410686
1000-1998bp	AV-score	4.6	0.415277
1000-1998bp	AV-score	4.8	0.42155
1000-1998bp	AV-score	5	0.426199
1000-1998bp	AV-score	5.2	0.459866
1000-1998bp	AV-score	5.4	0.473034
1000-1998bp	AV-score	5.6	0.47884
1000-1998bp	AV-score	5.8	0.485467
1000-1998bp	AV-score	6	0.491013
1000-1998bp	AV-score	6.2	0.495754
1000-1998bp	AV-score	6.4	0.498826
1000-1998bp	AV-score	6.6	0.502177
1000-1998bp	AV-score	6.8	0.506514
1000-1998bp	AV-score	7	0.51295
1000-1998bp	AV-score	7.2	0.514836
1000-1998bp	AV-score	7.4	0.517494
1000-1998bp	AV-score	7.6	0.525068
1000-1998bp	AV-score	7.8	0.524698
1000-1998bp	AV-score	8	0.528245
1000-1998bp	AV-score	8.2	0.530421
1000-1998bp	AV-score	8.4	0.532992
1000-1998bp	AV-score	8.6	0.540145
1000-1998bp	AV-score	8.8	0.542806
1000-1998bp	AV-score	9	0.547159
1000-1998bp	AV-score	9.2	0.548493
1000-1998bp	AV-score	9.4	0.550858
1000-1998bp	AV-score	9.6	0.555062
1000-1998bp	AV-score	9.8	0.557032
1000-1998bp	AV-score	10	0.560304
2000-2998bp	AV-score	0	0.260892
2000-2998bp	AV-score	0.2	0.287341
2000-2998bp	AV-score	0.4	0.301026
2000-2998bp	AV-score	0.6	0.312431
2000-2998bp	AV-score	0.8	0.322978
2000-2998bp	AV-score	1	0.331493
2000-2998bp	AV-score	1.2	0.334341
2000-2998bp	AV-score	1.4	0.341501
2000-2998bp	AV-score	1.6	0.347697
2000-2998bp	AV-score	1.8	0.354061
2000-2998bp	AV-score	2	0.358918
2000-2998bp	AV-score	2.2	0.364802
2000-2998bp	AV-score	2.4	0.371765
2000-2998bp	AV-score	2.6	0.378218
2000-2998bp	AV-score	2.8	0.385665
2000-2998bp	AV-score	3	0.391634
2000-2998bp	AV-score	3.2	0.395534
2000-2998bp	AV-score	3.4	0.40411
2000-2998bp	AV-score	3.6	0.417106
2000-2998bp	AV-score	3.8	0.425807
2000-2998bp	AV-score	4	0.434516
2000-2998bp	AV-score	4.2	0.439835
2000-2998bp	AV-score	4.4	0.446068
2000-2998bp	AV-score	4.6	0.452653
2000-2998bp	AV-score	4.8	0.459491
2000-2998bp	AV-score	5	0.465849
2000-2998bp	AV-score	5.2	0.502984
2000-2998bp	AV-score	5.4	0.521339
2000-2998bp	AV-score	5.6	0.529037
2000-2998bp	AV-score	5.8	0.536416
2000-2998bp	AV-score	6	0.544509
2000-2998bp	AV-score	6.2	0.552223
2000-2998bp	AV-score	6.4	0.558241
2000-2998bp	AV-score	6.6	0.562726
2000-2998bp	AV-score	6.8	0.579375
2000-2998bp	AV-score	7	0.590705
2000-2998bp	AV-score	7.2	0.594257
2000-2998bp	AV-score	7.4	0.599687
2000-2998bp	AV-score	7.6	0.610726
2000-2998bp	AV-score	7.8	0.614733
2000-2998bp	AV-score	8	0.61875
2000-2998bp	AV-score	8.2	0.621631
2000-2998bp	AV-score	8.4	0.624486
2000-2998bp	AV-score	8.6	0.629062
2000-2998bp	AV-score	8.8	0.633544
2000-2998bp	AV-score	9	0.638205
2000-2998bp	AV-score	9.2	0.639891
2000-2998bp	AV-score	9.4	0.643654
2000-2998bp	AV-score	9.6	0.647767
2000-2998bp	AV-score	9.8	0.650991
2000-2998bp	AV-score	10	0.655221
3000-3998bp	AV-score	0	0.283725
3000-3998bp	AV-score	0.2	0.304016
3000-3998bp	AV-score	0.4	0.315552
3000-3998bp	AV-score	0.6	0.324011
3000-3998bp	AV-score	0.8	0.332894
3000-3998bp	AV-score	1	0.340971
3000-3998bp	AV-score	1.2	0.343331
3000-3998bp	AV-score	1.4	0.350371
3000-3998bp	AV-score	1.6	0.35626
3000-3998bp	AV-score	1.8	0.362777
3000-3998bp	AV-score	2	0.368691
3000-3998bp	AV-score	2.2	0.375186
3000-3998bp	AV-score	2.4	0.382296
3000-3998bp	AV-score	2.6	0.390226
3000-3998bp	AV-score	2.8	0.399868
3000-3998bp	AV-score	3	0.40732
3000-3998bp	AV-score	3.2	0.414161
3000-3998bp	AV-score	3.4	0.424653
3000-3998bp	AV-score	3.6	0.439429
3000-3998bp	AV-score	3.8	0.45144
3000-3998bp	AV-score	4	0.462655
3000-3998bp	AV-score	4.2	0.471086
3000-3998bp	AV-score	4.4	0.48
3000-3998bp	AV-score	4.6	0.488453
3000-3998bp	AV-score	4.8	0.497787
3000-3998bp	AV-score	5	0.506861
3000-3998bp	AV-score	5.2	0.542584
3000-3998bp	AV-score	5.4	0.56427
3000-3998bp	AV-score	5.6	0.573698
3000-3998bp	AV-score	5.8	0.582031
3000-3998bp	AV-score	6	0.593291
3000-3998bp	AV-score	6.2	0.603706
3000-3998bp	AV-score	6.4	0.612892
3000-3998bp	AV-score	6.6	0.619785
3000-3998bp	AV-score	6.8	0.642288
3000-3998bp	AV-score	7	0.659244
3000-3998bp	AV-score	7.2	0.666384
3000-3998bp	AV-score	7.4	0.674722
3000-3998bp	AV-score	7.6	0.689006
3000-3998bp	AV-score	7.8	0.695296
3000-3998bp	AV-score	8	0.699412
3000-3998bp	AV-score	8.2	0.705089
3000-3998bp	AV-score	8.4	0.71089
3000-3998bp	AV-score	8.6	0.714646
3000-3998bp	AV-score	8.8	0.720703
3000-3998bp	AV-score	9	0.725409
3000-3998bp	AV-score	9.2	0.726998
3000-3998bp	AV-score	9.4	0.731835
3000-3998bp	AV-score	9.6	0.736447
3000-3998bp	AV-score	9.8	0.740858
3000-3998bp	AV-score	10	0.744198
4000-4998bp	AV-score	0	0.292316
4000-4998bp	AV-score	0.2	0.307559
4000-4998bp	AV-score	0.4	0.316755
4000-4998bp	AV-score	0.6	0.324022
4000-4998bp	AV-score	0.8	0.331912
4000-4998bp	AV-score	1	0.339411
4000-4998bp	AV-score	1.2	0.342688
4000-4998bp	AV-score	1.4	0.349141
4000-4998bp	AV-score	1.6	0.355667
4000-4998bp	AV-score	1.8	0.362384
4000-4998bp	AV-score	2	0.368415
4000-4998bp	AV-score	2.2	0.375794
4000-4998bp	AV-score	2.4	0.384561
4000-4998bp	AV-score	2.6	0.394049
4000-4998bp	AV-score	2.8	0.405708
4000-4998bp	AV-score	3	0.415567
4000-4998bp	AV-score	3.2	0.426238
4000-4998bp	AV-score	3.4	0.438821
4000-4998bp	AV-score	3.6	0.454375
4000-4998bp	AV-score	3.8	0.467803
4000-4998bp	AV-score	4	0.479187
4000-4998bp	AV-score	4.2	0.490283
4000-4998bp	AV-score	4.4	0.501483
4000-4998bp	AV-score	4.6	0.513879
4000-4998bp	AV-score	4.8	0.524235
4000-4998bp	AV-score	5	0.535911
4000-4998bp	AV-score	5.2	0.568909
4000-4998bp	AV-score	5.4	0.590029
4000-4998bp	AV-score	5.6	0.599691
4000-4998bp	AV-score	5.8	0.61034
4000-4998bp	AV-score	6	0.621589
4000-4998bp	AV-score	6.2	0.634247
4000-4998bp	AV-score	6.4	0.646166
4000-4998bp	AV-score	6.6	0.655048
4000-4998bp	AV-score	6.8	0.677137
4000-4998bp	AV-score	7	0.693634
4000-4998bp	AV-score	7.2	0.702451
4000-4998bp	AV-score	7.4	0.711549
4000-4998bp	AV-score	7.6	0.727396
4000-4998bp	AV-score	7.8	0.734877
4000-4998bp	AV-score	8	0.743032
4000-4998bp	AV-score	8.2	0.750388
4000-4998bp	AV-score	8.4	0.756214
4000-4998bp	AV-score	8.6	0.760764
4000-4998bp	AV-score	8.8	0.764494
4000-4998bp	AV-score	9	0.767728
4000-4998bp	AV-score	9.2	0.771551
4000-4998bp	AV-score	9.4	0.775302
4000-4998bp	AV-score	9.6	0.778483
4000-4998bp	AV-score	9.8	0.782409
4000-4998bp	AV-score	10	0.785338
5000-5998bp	AV-score	0	0.298406
5000-5998bp	AV-score	0.2	0.31039
5000-5998bp	AV-score	0.4	0.31787
5000-5998bp	AV-score	0.6	0.324402
5000-5998bp	AV-score	0.8	0.331868
5000-5998bp	AV-score	1	0.338117
5000-5998bp	AV-score	1.2	0.342521
5000-5998bp	AV-score	1.4	0.348593
5000-5998bp	AV-score	1.6	0.354964
5000-5998bp	AV-score	1.8	0.361794
5000-5998bp	AV-score	2	0.368318
5000-5998bp	AV-score	2.2	0.377473
5000-5998bp	AV-score	2.4	0.387067
5000-5998bp	AV-score	2.6	0.397499
5000-5998bp	AV-score	2.8	0.409338
5000-5998bp	AV-score	3	0.420454
5000-5998bp	AV-score	3.2	0.431247
5000-5998bp	AV-score	3.4	0.444259
5000-5998bp	AV-score	3.6	0.459933
5000-5998bp	AV-score	3.8	0.474478
5000-5998bp	AV-score	4	0.487138
5000-5998bp	AV-score	4.2	0.502367
5000-5998bp	AV-score	4.4	0.516499
5000-5998bp	AV-score	4.6	0.530624
5000-5998bp	AV-score	4.8	0.542851
5000-5998bp	AV-score	5	0.556796
5000-5998bp	AV-score	5.2	0.587903
5000-5998bp	AV-score	5.4	0.608512
5000-5998bp	AV-score	5.6	0.619906
5000-5998bp	AV-score	5.8	0.631387
5000-5998bp	AV-score	6	0.64422
5000-5998bp	AV-score	6.2	0.660537
5000-5998bp	AV-score	6.4	0.674218
5000-5998bp	AV-score	6.6	0.685154
5000-5998bp	AV-score	6.8	0.707629
5000-5998bp	AV-score	7	0.723792
5000-5998bp	AV-score	7.2	0.734693
5000-5998bp	AV-score	7.4	0.744958
5000-5998bp	AV-score	7.6	0.760253
5000-5998bp	AV-score	7.8	0.769025
5000-5998bp	AV-score	8	0.777245
5000-5998bp	AV-score	8.2	0.786966
5000-5998bp	AV-score	8.4	0.793699
5000-5998bp	AV-score	8.6	0.799591
5000-5998bp	AV-score	8.8	0.805151
5000-5998bp	AV-score	9	0.809466
5000-5998bp	AV-score	9.2	0.813377
5000-5998bp	AV-score	9.4	0.817018
5000-5998bp	AV-score	9.6	0.820436
5000-5998bp	AV-score	9.8	0.824775
5000-5998bp	AV-score	10	0.828179
6000-6998bp	AV-score	0	0.30517
6000-6998bp	AV-score	0.2	0.314468
6000-6998bp	AV-score	0.4	0.320247
6000-6998bp	AV-score	0.6	0.326039
6000-6998bp	AV-score	0.8	0.33202
6000-6998bp	AV-score	1	0.337536
6000-6998bp	AV-score	1.2	0.342294
6000-6998bp	AV-score	1.4	0.34837
6000-6998bp	AV-score	1.6	0.354709
6000-6998bp	AV-score	1.8	0.362403
6000-6998bp	AV-score	2	0.369935
6000-6998bp	AV-score	2.2	0.378451
6000-6998bp	AV-score	2.4	0.388364
6000-6998bp	AV-score	2.6	0.399635
6000-6998bp	AV-score	2.8	0.411329
6000-6998bp	AV-score	3	0.423548
6000-6998bp	AV-score	3.2	0.435765
6000-6998bp	AV-score	3.4	0.450163
6000-6998bp	AV-score	3.6	0.466189
6000-6998bp	AV-score	3.8	0.481661
6000-6998bp	AV-score	4	0.495491
6000-6998bp	AV-score	4.2	0.511566
6000-6998bp	AV-score	4.4	0.528043
6000-6998bp	AV-score	4.6	0.543621
6000-6998bp	AV-score	4.8	0.557634
6000-6998bp	AV-score	5	0.572939
6000-6998bp	AV-score	5.2	0.602282
6000-6998bp	AV-score	5.4	0.621175
6000-6998bp	AV-score	5.6	0.634093
6000-6998bp	AV-score	5.8	0.647092
6000-6998bp	AV-score	6	0.660817
6000-6998bp	AV-score	6.2	0.678611
6000-6998bp	AV-score	6.4	0.692015
6000-6998bp	AV-score	6.6	0.70408
6000-6998bp	AV-score	6.8	0.725074
6000-6998bp	AV-score	7	0.740399
6000-6998bp	AV-score	7.2	0.752075
6000-6998bp	AV-score	7.4	0.762649
6000-6998bp	AV-score	7.6	0.780024
6000-6998bp	AV-score	7.8	0.790205
6000-6998bp	AV-score	8	0.798567
6000-6998bp	AV-score	8.2	0.809082
6000-6998bp	AV-score	8.4	0.81699
6000-6998bp	AV-score	8.6	0.823901
6000-6998bp	AV-score	8.8	0.828537
6000-6998bp	AV-score	9	0.831791
6000-6998bp	AV-score	9.2	0.836599
6000-6998bp	AV-score	9.4	0.840129
6000-6998bp	AV-score	9.6	0.844363
6000-6998bp	AV-score	9.8	0.847557
6000-6998bp	AV-score	10	0.850918
7000-7998bp	AV-score	0	0.308866
7000-7998bp	AV-score	0.2	0.316237
7000-7998bp	AV-score	0.4	0.321325
7000-7998bp	AV-score	0.6	0.326182
7000-7998bp	AV-score	0.8	0.331182
7000-7998bp	AV-score	1	0.336506
7000-7998bp	AV-score	1.2	0.340882
7000-7998bp	AV-score	1.4	0.346658
7000-7998bp	AV-score	1.6	0.353145
7000-7998bp	AV-score	1.8	0.360645
7000-7998bp	AV-score	2	0.369458
7000-7998bp	AV-score	2.2	0.378913
7000-7998bp	AV-score	2.4	0.389262
7000-7998bp	AV-score	2.6	0.400586
7000-7998bp	AV-score	2.8	0.412783
7000-7998bp	AV-score	3	0.424824
7000-7998bp	AV-score	3.2	0.437752
7000-7998bp	AV-score	3.4	0.451772
7000-7998bp	AV-score	3.6	0.468567
7000-7998bp	AV-score	3.8	0.485037
7000-7998bp	AV-score	4	0.500999
7000-7998bp	AV-score	4.2	0.518366
7000-7998bp	AV-score	4.4	0.535594
7000-7998bp	AV-score	4.6	0.553288
7000-7998bp	AV-score	4.8	0.569754
7000-7998bp	AV-score	5	0.585314
7000-7998bp	AV-score	5.2	0.613929
7000-7998bp	AV-score	5.4	0.634721
7000-7998bp	AV-score	5.6	0.648877
7000-7998bp	AV-score	5.8	0.66474
7000-7998bp	AV-score	6	0.681001
7000-7998bp	AV-score	6.2	0.69963
7000-7998bp	AV-score	6.4	0.714855
7000-7998bp	AV-score	6.6	0.725794
7000-7998bp	AV-score	6.8	0.746649
7000-7998bp	AV-score	7	0.762824
7000-7998bp	AV-score	7.2	0.774409
7000-7998bp	AV-score	7.4	0.784953
7000-7998bp	AV-score	7.6	0.799696
7000-7998bp	AV-score	7.8	0.810677
7000-7998bp	AV-score	8	0.819518
7000-7998bp	AV-score	8.2	0.829472
7000-7998bp	AV-score	8.4	0.837542
7000-7998bp	AV-score	8.6	0.843539
7000-7998bp	AV-score	8.8	0.848341
7000-7998bp	AV-score	9	0.852539
7000-7998bp	AV-score	9.2	0.855364
7000-7998bp	AV-score	9.4	0.858054
7000-7998bp	AV-score	9.6	0.861686
7000-7998bp	AV-score	9.8	0.864712
7000-7998bp	AV-score	10	0.868428
8000-8998bp	AV-score	0	0.312932
8000-8998bp	AV-score	0.2	0.319019
8000-8998bp	AV-score	0.4	0.323336
8000-8998bp	AV-score	0.6	0.327718
8000-8998bp	AV-score	0.8	0.332214
8000-8998bp	AV-score	1	0.337007
8000-8998bp	AV-score	1.2	0.341489
8000-8998bp	AV-score	1.4	0.346921
8000-8998bp	AV-score	1.6	0.353377
8000-8998bp	AV-score	1.8	0.361133
8000-8998bp	AV-score	2	0.369634
8000-8998bp	AV-score	2.2	0.378804
8000-8998bp	AV-score	2.4	0.389472
8000-8998bp	AV-score	2.6	0.400661
8000-8998bp	AV-score	2.8	0.413825
8000-8998bp	AV-score	3	0.426899
8000-8998bp	AV-score	3.2	0.44196
8000-8998bp	AV-score	3.4	0.458048
8000-8998bp	AV-score	3.6	0.476043
8000-8998bp	AV-score	3.8	0.493124
8000-8998bp	AV-score	4	0.509191
8000-8998bp	AV-score	4.2	0.527234
8000-8998bp	AV-score	4.4	0.545856
8000-8998bp	AV-score	4.6	0.566046
8000-8998bp	AV-score	4.8	0.58376
8000-8998bp	AV-score	5	0.600599
8000-8998bp	AV-score	5.2	0.628624
8000-8998bp	AV-score	5.4	0.648931
8000-8998bp	AV-score	5.6	0.665251
8000-8998bp	AV-score	5.8	0.68155
8000-8998bp	AV-score	6	0.698848
8000-8998bp	AV-score	6.2	0.716679
8000-8998bp	AV-score	6.4	0.731586
8000-8998bp	AV-score	6.6	0.743198
8000-8998bp	AV-score	6.8	0.762622
8000-8998bp	AV-score	7	0.778104
8000-8998bp	AV-score	7.2	0.789574
8000-8998bp	AV-score	7.4	0.80377
8000-8998bp	AV-score	7.6	0.818069
8000-8998bp	AV-score	7.8	0.827469
8000-8998bp	AV-score	8	0.83661
8000-8998bp	AV-score	8.2	0.847613
8000-8998bp	AV-score	8.4	0.855132
8000-8998bp	AV-score	8.6	0.861128
8000-8998bp	AV-score	8.8	0.867147
8000-8998bp	AV-score	9	0.870595
8000-8998bp	AV-score	9.2	0.874017
8000-8998bp	AV-score	9.4	0.878301
8000-8998bp	AV-score	9.6	0.883348
8000-8998bp	AV-score	9.8	0.886648
8000-8998bp	AV-score	10	0.890087
9000-9998bp	AV-score	0	0.315271
9000-9998bp	AV-score	0.2	0.320479
9000-9998bp	AV-score	0.4	0.324299
9000-9998bp	AV-score	0.6	0.327767
9000-9998bp	AV-score	0.8	0.33147
9000-9998bp	AV-score	1	0.335464
9000-9998bp	AV-score	1.2	0.340455
9000-9998bp	AV-score	1.4	0.345248
9000-9998bp	AV-score	1.6	0.351564
9000-9998bp	AV-score	1.8	0.359275
9000-9998bp	AV-score	2	0.367929
9000-9998bp	AV-score	2.2	0.377542
9000-9998bp	AV-score	2.4	0.388346
9000-9998bp	AV-score	2.6	0.400373
9000-9998bp	AV-score	2.8	0.413893
9000-9998bp	AV-score	3	0.427374
9000-9998bp	AV-score	3.2	0.443134
9000-9998bp	AV-score	3.4	0.459131
9000-9998bp	AV-score	3.6	0.477744
9000-9998bp	AV-score	3.8	0.496198
9000-9998bp	AV-score	4	0.515369
9000-9998bp	AV-score	4.2	0.535755
9000-9998bp	AV-score	4.4	0.556348
9000-9998bp	AV-score	4.6	0.577646
9000-9998bp	AV-score	4.8	0.595784
9000-9998bp	AV-score	5	0.614028
9000-9998bp	AV-score	5.2	0.6407
9000-9998bp	AV-score	5.4	0.658922
9000-9998bp	AV-score	5.6	0.677035
9000-9998bp	AV-score	5.8	0.694107
9000-9998bp	AV-score	6	0.711854
9000-9998bp	AV-score	6.2	0.729626
9000-9998bp	AV-score	6.4	0.746227
9000-9998bp	AV-score	6.6	0.759331
9000-9998bp	AV-score	6.8	0.778184
9000-9998bp	AV-score	7	0.794595
9000-9998bp	AV-score	7.2	0.806408
9000-9998bp	AV-score	7.4	0.820523
9000-9998bp	AV-score	7.6	0.835334
9000-9998bp	AV-score	7.8	0.845071
9000-9998bp	AV-score	8	0.855002
9000-9998bp	AV-score	8.2	0.865351
9000-9998bp	AV-score	8.4	0.873535
9000-9998bp	AV-score	8.6	0.880956
9000-9998bp	AV-score	8.8	0.885344
9000-9998bp	AV-score	9	0.888165
9000-9998bp	AV-score	9.2	0.892191
9000-9998bp	AV-score	9.4	0.895725
9000-9998bp	AV-score	9.6	0.89963
9000-9998bp	AV-score	9.8	0.902907
9000-9998bp	AV-score	10	0.906041
10000-10998bp	AV-score	0	0.320173
10000-10998bp	AV-score	0.2	0.324481
10000-10998bp	AV-score	0.4	0.327394
10000-10998bp	AV-score	0.6	0.330469
10000-10998bp	AV-score	0.8	0.334128
10000-10998bp	AV-score	1	0.338469
10000-10998bp	AV-score	1.2	0.342554
10000-10998bp	AV-score	1.4	0.347697
10000-10998bp	AV-score	1.6	0.354673
10000-10998bp	AV-score	1.8	0.362709
10000-10998bp	AV-score	2	0.371373
10000-10998bp	AV-score	2.2	0.381014
10000-10998bp	AV-score	2.4	0.392062
10000-10998bp	AV-score	2.6	0.403961
10000-10998bp	AV-score	2.8	0.417514
10000-10998bp	AV-score	3	0.431586
10000-10998bp	AV-score	3.2	0.4482
10000-10998bp	AV-score	3.4	0.465975
10000-10998bp	AV-score	3.6	0.484552
10000-10998bp	AV-score	3.8	0.503967
10000-10998bp	AV-score	4	0.524163
10000-10998bp	AV-score	4.2	0.545452
10000-10998bp	AV-score	4.4	0.567049
10000-10998bp	AV-score	4.6	0.589527
10000-10998bp	AV-score	4.8	0.610018
10000-10998bp	AV-score	5	0.62927
10000-10998bp	AV-score	5.2	0.657028
10000-10998bp	AV-score	5.4	0.675828
10000-10998bp	AV-score	5.6	0.694335
10000-10998bp	AV-score	5.8	0.712358
10000-10998bp	AV-score	6	0.729043
10000-10998bp	AV-score	6.2	0.747287
10000-10998bp	AV-score	6.4	0.763909
10000-10998bp	AV-score	6.6	0.777596
10000-10998bp	AV-score	6.8	0.796897
10000-10998bp	AV-score	7	0.81267
10000-10998bp	AV-score	7.2	0.824292
10000-10998bp	AV-score	7.4	0.836975
10000-10998bp	AV-score	7.6	0.850123
10000-10998bp	AV-score	7.8	0.859979
10000-10998bp	AV-score	8	0.870155
10000-10998bp	AV-score	8.2	0.878745
10000-10998bp	AV-score	8.4	0.885332
10000-10998bp	AV-score	8.6	0.893773
10000-10998bp	AV-score	8.8	0.899561
10000-10998bp	AV-score	9	0.90309
10000-10998bp	AV-score	9.2	0.906822
10000-10998bp	AV-score	9.4	0.909742
10000-10998bp	AV-score	9.6	0.913738
10000-10998bp	AV-score	9.8	0.918821
10000-10998bp	AV-score	10	0.921199
11000-11998bp	AV-score	0	0.322745
11000-11998bp	AV-score	0.2	0.326428
11000-11998bp	AV-score	0.4	0.329209
11000-11998bp	AV-score	0.6	0.331834
11000-11998bp	AV-score	0.8	0.335275
11000-11998bp	AV-score	1	0.339123
11000-11998bp	AV-score	1.2	0.343397
11000-11998bp	AV-score	1.4	0.348144
11000-11998bp	AV-score	1.6	0.35459
11000-11998bp	AV-score	1.8	0.362684
11000-11998bp	AV-score	2	0.37134
11000-11998bp	AV-score	2.2	0.381057
11000-11998bp	AV-score	2.4	0.392689
11000-11998bp	AV-score	2.6	0.405002
11000-11998bp	AV-score	2.8	0.418785
11000-11998bp	AV-score	3	0.434084
11000-11998bp	AV-score	3.2	0.451216
11000-11998bp	AV-score	3.4	0.469942
11000-11998bp	AV-score	3.6	0.488333
11000-11998bp	AV-score	3.8	0.507846
11000-11998bp	AV-score	4	0.528231
11000-11998bp	AV-score	4.2	0.549744
11000-11998bp	AV-score	4.4	0.572399
11000-11998bp	AV-score	4.6	0.596298
11000-11998bp	AV-score	4.8	0.617805
11000-11998bp	AV-score	5	0.637879
11000-11998bp	AV-score	5.2	0.666226
11000-11998bp	AV-score	5.4	0.685745
11000-11998bp	AV-score	5.6	0.705358
11000-11998bp	AV-score	5.8	0.723451
11000-11998bp	AV-score	6	0.742981
11000-11998bp	AV-score	6.2	0.759814
11000-11998bp	AV-score	6.4	0.777776
11000-11998bp	AV-score	6.6	0.791318
11000-11998bp	AV-score	6.8	0.807826
11000-11998bp	AV-score	7	0.822912
11000-11998bp	AV-score	7.2	0.835635
11000-11998bp	AV-score	7.4	0.848153
11000-11998bp	AV-score	7.6	0.860345
11000-11998bp	AV-score	7.8	0.869991
11000-11998bp	AV-score	8	0.880175
11000-11998bp	AV-score	8.2	0.88893
11000-11998bp	AV-score	8.4	0.895714
11000-11998bp	AV-score	8.6	0.903244
11000-11998bp	AV-score	8.8	0.908921
11000-11998bp	AV-score	9	0.913706
11000-11998bp	AV-score	9.2	0.91701
11000-11998bp	AV-score	9.4	0.919773
11000-11998bp	AV-score	9.6	0.922685
11000-11998bp	AV-score	9.8	0.927053
11000-11998bp	AV-score	10	0.929076
12000-12998bp	AV-score	0	0.322941
12000-12998bp	AV-score	0.2	0.325949
12000-12998bp	AV-score	0.4	0.328319
12000-12998bp	AV-score	0.6	0.330852
12000-12998bp	AV-score	0.8	0.333752
12000-12998bp	AV-score	1	0.337151
12000-12998bp	AV-score	1.2	0.341047
12000-12998bp	AV-score	1.4	0.34547
12000-12998bp	AV-score	1.6	0.351983
12000-12998bp	AV-score	1.8	0.359901
12000-12998bp	AV-score	2	0.368491
12000-12998bp	AV-score	2.2	0.378044
12000-12998bp	AV-score	2.4	0.389431
12000-12998bp	AV-score	2.6	0.401905
12000-12998bp	AV-score	2.8	0.41661
12000-12998bp	AV-score	3	0.432574
12000-12998bp	AV-score	3.2	0.44968
12000-12998bp	AV-score	3.4	0.468729
12000-12998bp	AV-score	3.6	0.489877
12000-12998bp	AV-score	3.8	0.510692
12000-12998bp	AV-score	4	0.533126
12000-12998bp	AV-score	4.2	0.556309
12000-12998bp	AV-score	4.4	0.580174
12000-12998bp	AV-score	4.6	0.603252
12000-12998bp	AV-score	4.8	0.625817
12000-12998bp	AV-score	5	0.647408
12000-12998bp	AV-score	5.2	0.674155
12000-12998bp	AV-score	5.4	0.694605
12000-12998bp	AV-score	5.6	0.71441
12000-12998bp	AV-score	5.8	0.733471
12000-12998bp	AV-score	6	0.75232
12000-12998bp	AV-score	6.2	0.769164
12000-12998bp	AV-score	6.4	0.786103
12000-12998bp	AV-score	6.6	0.799969
12000-12998bp	AV-score	6.8	0.816765
12000-12998bp	AV-score	7	0.830921
12000-12998bp	AV-score	7.2	0.843573
12000-12998bp	AV-score	7.4	0.856851
12000-12998bp	AV-score	7.6	0.868528
12000-12998bp	AV-score	7.8	0.878139
12000-12998bp	AV-score	8	0.887888
12000-12998bp	AV-score	8.2	0.897357
12000-12998bp	AV-score	8.4	0.90386
12000-12998bp	AV-score	8.6	0.910659
12000-12998bp	AV-score	8.8	0.916272
12000-12998bp	AV-score	9	0.920893
12000-12998bp	AV-score	9.2	0.924417
12000-12998bp	AV-score	9.4	0.926659
12000-12998bp	AV-score	9.6	0.928733
12000-12998bp	AV-score	9.8	0.933541
12000-12998bp	AV-score	10	0.936421
13000-13998bp	AV-score	0	0.323765
13000-13998bp	AV-score	0.2	0.32622
13000-13998bp	AV-score	0.4	0.32825
13000-13998bp	AV-score	0.6	0.330419
13000-13998bp	AV-score	0.8	0.333243
13000-13998bp	AV-score	1	0.336634
13000-13998bp	AV-score	1.2	0.340662
13000-13998bp	AV-score	1.4	0.345258
13000-13998bp	AV-score	1.6	0.35169
13000-13998bp	AV-score	1.8	0.359345
13000-13998bp	AV-score	2	0.367931
13000-13998bp	AV-score	2.2	0.377893
13000-13998bp	AV-score	2.4	0.389126
13000-13998bp	AV-score	2.6	0.402669
13000-13998bp	AV-score	2.8	0.417642
13000-13998bp	AV-score	3	0.434182
13000-13998bp	AV-score	3.2	0.451823
13000-13998bp	AV-score	3.4	0.47167
13000-13998bp	AV-score	3.6	0.492694
13000-13998bp	AV-score	3.8	0.51543
13000-13998bp	AV-score	4	0.539083
13000-13998bp	AV-score	4.2	0.563109
13000-13998bp	AV-score	4.4	0.586687
13000-13998bp	AV-score	4.6	0.611549
13000-13998bp	AV-score	4.8	0.635785
13000-13998bp	AV-score	5	0.657983
13000-13998bp	AV-score	5.2	0.685193
13000-13998bp	AV-score	5.4	0.704403
13000-13998bp	AV-score	5.6	0.725403
13000-13998bp	AV-score	5.8	0.745614
13000-13998bp	AV-score	6	0.762964
13000-13998bp	AV-score	6.2	0.780125
13000-13998bp	AV-score	6.4	0.797411
13000-13998bp	AV-score	6.6	0.81083
13000-13998bp	AV-score	6.8	0.827154
13000-13998bp	AV-score	7	0.841508
13000-13998bp	AV-score	7.2	0.853211
13000-13998bp	AV-score	7.4	0.867219
13000-13998bp	AV-score	7.6	0.878764
13000-13998bp	AV-score	7.8	0.888164
13000-13998bp	AV-score	8	0.897479
13000-13998bp	AV-score	8.2	0.90764
13000-13998bp	AV-score	8.4	0.913562
13000-13998bp	AV-score	8.6	0.919806
13000-13998bp	AV-score	8.8	0.925106
13000-13998bp	AV-score	9	0.928087
13000-13998bp	AV-score	9.2	0.931925
13000-13998bp	AV-score	9.4	0.934896
13000-13998bp	AV-score	9.6	0.937175
13000-13998bp	AV-score	9.8	0.943213
13000-13998bp	AV-score	10	0.945801
14000-14998bp	AV-score	0	0.327463
14000-14998bp	AV-score	0.2	0.3295
14000-14998bp	AV-score	0.4	0.331163
14000-14998bp	AV-score	0.6	0.333217
14000-14998bp	AV-score	0.8	0.335978
14000-14998bp	AV-score	1	0.338939
14000-14998bp	AV-score	1.2	0.342558
14000-14998bp	AV-score	1.4	0.347313
14000-14998bp	AV-score	1.6	0.353374
14000-14998bp	AV-score	1.8	0.360657
14000-14998bp	AV-score	2	0.369164
14000-14998bp	AV-score	2.2	0.379309
14000-14998bp	AV-score	2.4	0.390991
14000-14998bp	AV-score	2.6	0.404436
14000-14998bp	AV-score	2.8	0.41983
14000-14998bp	AV-score	3	0.436757
14000-14998bp	AV-score	3.2	0.45476
14000-14998bp	AV-score	3.4	0.475464
14000-14998bp	AV-score	3.6	0.498249
14000-14998bp	AV-score	3.8	0.52149
14000-14998bp	AV-score	4	0.545115
14000-14998bp	AV-score	4.2	0.569602
14000-14998bp	AV-score	4.4	0.595903
14000-14998bp	AV-score	4.6	0.621442
14000-14998bp	AV-score	4.8	0.646175
14000-14998bp	AV-score	5	0.66826
14000-14998bp	AV-score	5.2	0.694849
14000-14998bp	AV-score	5.4	0.715957
14000-14998bp	AV-score	5.6	0.737325
14000-14998bp	AV-score	5.8	0.757282
14000-14998bp	AV-score	6	0.777094
14000-14998bp	AV-score	6.2	0.793204
14000-14998bp	AV-score	6.4	0.81049
14000-14998bp	AV-score	6.6	0.824058
14000-14998bp	AV-score	6.8	0.839706
14000-14998bp	AV-score	7	0.85069
14000-14998bp	AV-score	7.2	0.86126
14000-14998bp	AV-score	7.4	0.873912
14000-14998bp	AV-score	7.6	0.883872
14000-14998bp	AV-score	7.8	0.893077
14000-14998bp	AV-score	8	0.902081
14000-14998bp	AV-score	8.2	0.910326
14000-14998bp	AV-score	8.4	0.915577
14000-14998bp	AV-score	8.6	0.92233
14000-14998bp	AV-score	8.8	0.926077
14000-14998bp	AV-score	9	0.92974
14000-14998bp	AV-score	9.2	0.931831
14000-14998bp	AV-score	9.4	0.934172
14000-14998bp	AV-score	9.6	0.936192
14000-14998bp	AV-score	9.8	0.942707
14000-14998bp	AV-score	10	0.944619
