# Supplementary material for: V- and VL-scores unveil viral signatures and origins of protein families
Source: Nat Commun. 2026 Apr 28;17:5828. doi: 10.1038/s41467-026-72028-0 (PMC13332234; doi:10.1038/s41467-026-72028-0)
Supplement: Supplementary file 10 — Supplementary Data 8 [file 41467_2026_72028_MOESM10_ESM.xlsx]

## Sheet: Sheet1
Supplementary Data 8: Fraction of viral genomes across varying VOG AV-score and AVL-score cutoffs for fragmented sequences.
Fragment Length	Metric	Cutoff for Metric Score	Fraction of Viral Genomes
1000-1998bp	AVL-score	0	0.578268
1000-1998bp	AVL-score	0.1	0.577534
1000-1998bp	AVL-score	0.2	0.576696
1000-1998bp	AVL-score	0.3	0.575722
1000-1998bp	AVL-score	0.4	0.574652
1000-1998bp	AVL-score	0.5	0.574505
1000-1998bp	AVL-score	0.6	0.574753
1000-1998bp	AVL-score	0.7	0.579891
1000-1998bp	AVL-score	0.8	0.581515
1000-1998bp	AVL-score	0.9	0.587761
1000-1998bp	AVL-score	1	0.597706
1000-1998bp	AVL-score	1.1	0.608336
1000-1998bp	AVL-score	1.2	0.617516
1000-1998bp	AVL-score	1.3	0.632564
1000-1998bp	AVL-score	1.4	0.641866
1000-1998bp	AVL-score	1.5	0.648044
1000-1998bp	AVL-score	1.6	0.65338
1000-1998bp	AVL-score	1.7	0.675068
1000-1998bp	AVL-score	1.8	0.678687
1000-1998bp	AVL-score	1.9	0.690133
1000-1998bp	AVL-score	2	0.712607
1000-1998bp	AVL-score	2.1	0.721002
1000-1998bp	AVL-score	2.2	0.725256
1000-1998bp	AVL-score	2.3	0.726234
1000-1998bp	AVL-score	2.4	0.722429
1000-1998bp	AVL-score	2.5	0.735134
1000-1998bp	AVL-score	2.6	0.736605
1000-1998bp	AVL-score	2.7	0.73886
1000-1998bp	AVL-score	2.8	0.734313
1000-1998bp	AVL-score	2.9	0.731457
1000-1998bp	AVL-score	3	0.736303
1000-1998bp	AVL-score	3.1	0.731414
1000-1998bp	AVL-score	3.2	0.726546
1000-1998bp	AVL-score	3.3	0.710134
1000-1998bp	AVL-score	3.4	0.738031
1000-1998bp	AVL-score	3.5	0.731077
1000-1998bp	AVL-score	3.6	0.72692
1000-1998bp	AVL-score	3.7	0.738004
1000-1998bp	AVL-score	3.8	0.723841
1000-1998bp	AVL-score	3.9	0.717198
1000-1998bp	AVL-score	4	0.738451
1000-1998bp	AVL-score	4.1	0.724797
1000-1998bp	AVL-score	4.2	0.748867
1000-1998bp	AVL-score	4.3	0.69319
1000-1998bp	AVL-score	4.4	0.642074
1000-1998bp	AVL-score	4.5	0.608347
1000-1998bp	AVL-score	4.6	0.590503
1000-1998bp	AVL-score	4.7	0.505191
1000-1998bp	AVL-score	4.8	0.416146
1000-1998bp	AVL-score	4.9	0.569596
2000-2998bp	AVL-score	0	0.509316
2000-2998bp	AVL-score	0.1	0.509132
2000-2998bp	AVL-score	0.2	0.508726
2000-2998bp	AVL-score	0.3	0.509237
2000-2998bp	AVL-score	0.4	0.512202
2000-2998bp	AVL-score	0.5	0.517902
2000-2998bp	AVL-score	0.6	0.525297
2000-2998bp	AVL-score	0.7	0.540744
2000-2998bp	AVL-score	0.8	0.554534
2000-2998bp	AVL-score	0.9	0.577073
2000-2998bp	AVL-score	1	0.599602
2000-2998bp	AVL-score	1.1	0.618464
2000-2998bp	AVL-score	1.2	0.637157
2000-2998bp	AVL-score	1.3	0.660463
2000-2998bp	AVL-score	1.4	0.678281
2000-2998bp	AVL-score	1.5	0.689359
2000-2998bp	AVL-score	1.6	0.696358
2000-2998bp	AVL-score	1.7	0.720333
2000-2998bp	AVL-score	1.8	0.729868
2000-2998bp	AVL-score	1.9	0.740734
2000-2998bp	AVL-score	2	0.75834
2000-2998bp	AVL-score	2.1	0.768622
2000-2998bp	AVL-score	2.2	0.774243
2000-2998bp	AVL-score	2.3	0.783743
2000-2998bp	AVL-score	2.4	0.784888
2000-2998bp	AVL-score	2.5	0.797585
2000-2998bp	AVL-score	2.6	0.802738
2000-2998bp	AVL-score	2.7	0.799069
2000-2998bp	AVL-score	2.8	0.799133
2000-2998bp	AVL-score	2.9	0.805085
2000-2998bp	AVL-score	3	0.807325
2000-2998bp	AVL-score	3.1	0.800888
2000-2998bp	AVL-score	3.2	0.793735
2000-2998bp	AVL-score	3.3	0.785525
2000-2998bp	AVL-score	3.4	0.803363
2000-2998bp	AVL-score	3.5	0.804328
2000-2998bp	AVL-score	3.6	0.799211
2000-2998bp	AVL-score	3.7	0.792086
2000-2998bp	AVL-score	3.8	0.786781
2000-2998bp	AVL-score	3.9	0.774216
2000-2998bp	AVL-score	4	0.805238
2000-2998bp	AVL-score	4.1	0.772908
2000-2998bp	AVL-score	4.2	0.750884
2000-2998bp	AVL-score	4.3	0.758447
2000-2998bp	AVL-score	4.4	0.673274
2000-2998bp	AVL-score	4.5	0.628074
2000-2998bp	AVL-score	4.6	0.613511
2000-2998bp	AVL-score	4.7	0.447095
2000-2998bp	AVL-score	4.8	0.295379
2000-2998bp	AVL-score	4.9	0.66913
3000-3998bp	AVL-score	0	0.464047
3000-3998bp	AVL-score	0.1	0.463909
3000-3998bp	AVL-score	0.2	0.464152
3000-3998bp	AVL-score	0.3	0.467492
3000-3998bp	AVL-score	0.4	0.474391
3000-3998bp	AVL-score	0.5	0.487009
3000-3998bp	AVL-score	0.6	0.503509
3000-3998bp	AVL-score	0.7	0.530581
3000-3998bp	AVL-score	0.8	0.551651
3000-3998bp	AVL-score	0.9	0.582001
3000-3998bp	AVL-score	1	0.608178
3000-3998bp	AVL-score	1.1	0.628347
3000-3998bp	AVL-score	1.2	0.649383
3000-3998bp	AVL-score	1.3	0.672875
3000-3998bp	AVL-score	1.4	0.693093
3000-3998bp	AVL-score	1.5	0.70919
3000-3998bp	AVL-score	1.6	0.721723
3000-3998bp	AVL-score	1.7	0.748664
3000-3998bp	AVL-score	1.8	0.760365
3000-3998bp	AVL-score	1.9	0.773009
3000-3998bp	AVL-score	2	0.786693
3000-3998bp	AVL-score	2.1	0.80163
3000-3998bp	AVL-score	2.2	0.809644
3000-3998bp	AVL-score	2.3	0.822583
3000-3998bp	AVL-score	2.4	0.827493
3000-3998bp	AVL-score	2.5	0.840585
3000-3998bp	AVL-score	2.6	0.848628
3000-3998bp	AVL-score	2.7	0.853649
3000-3998bp	AVL-score	2.8	0.860829
3000-3998bp	AVL-score	2.9	0.868613
3000-3998bp	AVL-score	3	0.869686
3000-3998bp	AVL-score	3.1	0.860483
3000-3998bp	AVL-score	3.2	0.863703
3000-3998bp	AVL-score	3.3	0.860146
3000-3998bp	AVL-score	3.4	0.875553
3000-3998bp	AVL-score	3.5	0.877015
3000-3998bp	AVL-score	3.6	0.875563
3000-3998bp	AVL-score	3.7	0.876582
3000-3998bp	AVL-score	3.8	0.875346
3000-3998bp	AVL-score	3.9	0.875014
3000-3998bp	AVL-score	4	0.896686
3000-3998bp	AVL-score	4.1	0.769843
3000-3998bp	AVL-score	4.2	0.745409
3000-3998bp	AVL-score	4.3	0.756032
3000-3998bp	AVL-score	4.4	0.75091
3000-3998bp	AVL-score	4.5	0.735912
3000-3998bp	AVL-score	4.6	0.664558
3000-3998bp	AVL-score	4.7	0.318595
3000-3998bp	AVL-score	4.8	0.199012
3000-3998bp	AVL-score	4.9	0.533425
4000-4998bp	AVL-score	0	0.4329
4000-4998bp	AVL-score	0.1	0.432925
4000-4998bp	AVL-score	0.2	0.433852
4000-4998bp	AVL-score	0.3	0.438985
4000-4998bp	AVL-score	0.4	0.450938
4000-4998bp	AVL-score	0.5	0.471107
4000-4998bp	AVL-score	0.6	0.496164
4000-4998bp	AVL-score	0.7	0.52748
4000-4998bp	AVL-score	0.8	0.551948
4000-4998bp	AVL-score	0.9	0.582179
4000-4998bp	AVL-score	1	0.609614
4000-4998bp	AVL-score	1.1	0.632621
4000-4998bp	AVL-score	1.2	0.6586
4000-4998bp	AVL-score	1.3	0.683529
4000-4998bp	AVL-score	1.4	0.708774
4000-4998bp	AVL-score	1.5	0.728437
4000-4998bp	AVL-score	1.6	0.745374
4000-4998bp	AVL-score	1.7	0.771684
4000-4998bp	AVL-score	1.8	0.785905
4000-4998bp	AVL-score	1.9	0.800162
4000-4998bp	AVL-score	2	0.815007
4000-4998bp	AVL-score	2.1	0.833492
4000-4998bp	AVL-score	2.2	0.843843
4000-4998bp	AVL-score	2.3	0.855906
4000-4998bp	AVL-score	2.4	0.863026
4000-4998bp	AVL-score	2.5	0.873164
4000-4998bp	AVL-score	2.6	0.880393
4000-4998bp	AVL-score	2.7	0.88573
4000-4998bp	AVL-score	2.8	0.894426
4000-4998bp	AVL-score	2.9	0.897092
4000-4998bp	AVL-score	3	0.897572
4000-4998bp	AVL-score	3.1	0.89247
4000-4998bp	AVL-score	3.2	0.892781
4000-4998bp	AVL-score	3.3	0.887407
4000-4998bp	AVL-score	3.4	0.892774
4000-4998bp	AVL-score	3.5	0.890651
4000-4998bp	AVL-score	3.6	0.88668
4000-4998bp	AVL-score	3.7	0.886759
4000-4998bp	AVL-score	3.8	0.879719
4000-4998bp	AVL-score	3.9	0.863411
4000-4998bp	AVL-score	4	0.878895
4000-4998bp	AVL-score	4.1	0.835275
4000-4998bp	AVL-score	4.2	0.762086
4000-4998bp	AVL-score	4.3	0.8057
4000-4998bp	AVL-score	4.4	0.820349
4000-4998bp	AVL-score	4.5	0.792093
4000-4998bp	AVL-score	4.6	0.757613
4000-4998bp	AVL-score	4.7	0.410786
4000-4998bp	AVL-score	4.8	0.439451
4000-4998bp	AVL-score	4.9	0
5000-5998bp	AVL-score	0	0.411865
5000-5998bp	AVL-score	0.1	0.411993
5000-5998bp	AVL-score	0.2	0.414022
5000-5998bp	AVL-score	0.3	0.421612
5000-5998bp	AVL-score	0.4	0.438654
5000-5998bp	AVL-score	0.5	0.46504
5000-5998bp	AVL-score	0.6	0.494207
5000-5998bp	AVL-score	0.7	0.524237
5000-5998bp	AVL-score	0.8	0.549723
5000-5998bp	AVL-score	0.9	0.578958
5000-5998bp	AVL-score	1	0.608112
5000-5998bp	AVL-score	1.1	0.633985
5000-5998bp	AVL-score	1.2	0.662019
5000-5998bp	AVL-score	1.3	0.689959
5000-5998bp	AVL-score	1.4	0.716196
5000-5998bp	AVL-score	1.5	0.740333
5000-5998bp	AVL-score	1.6	0.760442
5000-5998bp	AVL-score	1.7	0.783708
5000-5998bp	AVL-score	1.8	0.800845
5000-5998bp	AVL-score	1.9	0.815928
5000-5998bp	AVL-score	2	0.83119
5000-5998bp	AVL-score	2.1	0.848025
5000-5998bp	AVL-score	2.2	0.86029
5000-5998bp	AVL-score	2.3	0.873414
5000-5998bp	AVL-score	2.4	0.883242
5000-5998bp	AVL-score	2.5	0.893653
5000-5998bp	AVL-score	2.6	0.899897
5000-5998bp	AVL-score	2.7	0.905368
5000-5998bp	AVL-score	2.8	0.913405
5000-5998bp	AVL-score	2.9	0.916186
5000-5998bp	AVL-score	3	0.919962
5000-5998bp	AVL-score	3.1	0.920764
5000-5998bp	AVL-score	3.2	0.919569
5000-5998bp	AVL-score	3.3	0.9147
5000-5998bp	AVL-score	3.4	0.916434
5000-5998bp	AVL-score	3.5	0.906877
5000-5998bp	AVL-score	3.6	0.88876
5000-5998bp	AVL-score	3.7	0.879454
5000-5998bp	AVL-score	3.8	0.844869
5000-5998bp	AVL-score	3.9	0.82069
5000-5998bp	AVL-score	4	0.841879
5000-5998bp	AVL-score	4.1	0.808628
5000-5998bp	AVL-score	4.2	0.745631
5000-5998bp	AVL-score	4.3	0.858852
5000-5998bp	AVL-score	4.4	0.891723
5000-5998bp	AVL-score	4.5	0.894667
5000-5998bp	AVL-score	4.6	0
5000-5998bp	AVL-score	4.7	0
5000-5998bp	AVL-score	4.8	0
5000-5998bp	AVL-score	4.9	0
6000-6998bp	AVL-score	0	0.395601
6000-6998bp	AVL-score	0.1	0.39584
6000-6998bp	AVL-score	0.2	0.39881
6000-6998bp	AVL-score	0.3	0.409632
6000-6998bp	AVL-score	0.4	0.430508
6000-6998bp	AVL-score	0.5	0.460031
6000-6998bp	AVL-score	0.6	0.489472
6000-6998bp	AVL-score	0.7	0.520542
6000-6998bp	AVL-score	0.8	0.548027
6000-6998bp	AVL-score	0.9	0.578881
6000-6998bp	AVL-score	1	0.611126
6000-6998bp	AVL-score	1.1	0.640948
6000-6998bp	AVL-score	1.2	0.672217
6000-6998bp	AVL-score	1.3	0.700929
6000-6998bp	AVL-score	1.4	0.730147
6000-6998bp	AVL-score	1.5	0.754401
6000-6998bp	AVL-score	1.6	0.775929
6000-6998bp	AVL-score	1.7	0.799914
6000-6998bp	AVL-score	1.8	0.818045
6000-6998bp	AVL-score	1.9	0.833482
6000-6998bp	AVL-score	2	0.850159
6000-6998bp	AVL-score	2.1	0.868239
6000-6998bp	AVL-score	2.2	0.878807
6000-6998bp	AVL-score	2.3	0.890017
6000-6998bp	AVL-score	2.4	0.899828
6000-6998bp	AVL-score	2.5	0.90776
6000-6998bp	AVL-score	2.6	0.913732
6000-6998bp	AVL-score	2.7	0.917791
6000-6998bp	AVL-score	2.8	0.926925
6000-6998bp	AVL-score	2.9	0.932433
6000-6998bp	AVL-score	3	0.933695
6000-6998bp	AVL-score	3.1	0.933038
6000-6998bp	AVL-score	3.2	0.935187
6000-6998bp	AVL-score	3.3	0.93154
6000-6998bp	AVL-score	3.4	0.934062
6000-6998bp	AVL-score	3.5	0.926964
6000-6998bp	AVL-score	3.6	0.909346
6000-6998bp	AVL-score	3.7	0.899667
6000-6998bp	AVL-score	3.8	0.885276
6000-6998bp	AVL-score	3.9	0.869554
6000-6998bp	AVL-score	4	0.815471
6000-6998bp	AVL-score	4.1	0.77486
6000-6998bp	AVL-score	4.2	0.703417
6000-6998bp	AVL-score	4.3	0.827309
6000-6998bp	AVL-score	4.4	0.794576
6000-6998bp	AVL-score	4.5	0.743367
6000-6998bp	AVL-score	4.6	0
6000-6998bp	AVL-score	4.7	0
6000-6998bp	AVL-score	4.8	0
6000-6998bp	AVL-score	4.9	0
7000-7998bp	AVL-score	0	0.3832
7000-7998bp	AVL-score	0.1	0.383371
7000-7998bp	AVL-score	0.2	0.387211
7000-7998bp	AVL-score	0.3	0.400807
7000-7998bp	AVL-score	0.4	0.425254
7000-7998bp	AVL-score	0.5	0.454625
7000-7998bp	AVL-score	0.6	0.482749
7000-7998bp	AVL-score	0.7	0.512574
7000-7998bp	AVL-score	0.8	0.54309
7000-7998bp	AVL-score	0.9	0.576719
7000-7998bp	AVL-score	1	0.61086
7000-7998bp	AVL-score	1.1	0.64339
7000-7998bp	AVL-score	1.2	0.677631
7000-7998bp	AVL-score	1.3	0.708794
7000-7998bp	AVL-score	1.4	0.739471
7000-7998bp	AVL-score	1.5	0.763289
7000-7998bp	AVL-score	1.6	0.786457
7000-7998bp	AVL-score	1.7	0.81159
7000-7998bp	AVL-score	1.8	0.831186
7000-7998bp	AVL-score	1.9	0.84867
7000-7998bp	AVL-score	2	0.865156
7000-7998bp	AVL-score	2.1	0.881336
7000-7998bp	AVL-score	2.2	0.892985
7000-7998bp	AVL-score	2.3	0.90384
7000-7998bp	AVL-score	2.4	0.913704
7000-7998bp	AVL-score	2.5	0.922753
7000-7998bp	AVL-score	2.6	0.929905
7000-7998bp	AVL-score	2.7	0.936464
7000-7998bp	AVL-score	2.8	0.940921
7000-7998bp	AVL-score	2.9	0.944432
7000-7998bp	AVL-score	3	0.947655
7000-7998bp	AVL-score	3.1	0.948811
7000-7998bp	AVL-score	3.2	0.948948
7000-7998bp	AVL-score	3.3	0.946756
7000-7998bp	AVL-score	3.4	0.94604
7000-7998bp	AVL-score	3.5	0.941351
7000-7998bp	AVL-score	3.6	0.931388
7000-7998bp	AVL-score	3.7	0.906056
7000-7998bp	AVL-score	3.8	0.884105
7000-7998bp	AVL-score	3.9	0.856199
7000-7998bp	AVL-score	4	0.802191
7000-7998bp	AVL-score	4.1	0.721256
7000-7998bp	AVL-score	4.2	0.660681
7000-7998bp	AVL-score	4.3	0.740046
7000-7998bp	AVL-score	4.4	0.778586
7000-7998bp	AVL-score	4.5	0
7000-7998bp	AVL-score	4.6	0
7000-7998bp	AVL-score	4.7	0
7000-7998bp	AVL-score	4.8	0
7000-7998bp	AVL-score	4.9	0
8000-8998bp	AVL-score	0	0.374945
8000-8998bp	AVL-score	0.1	0.375264
8000-8998bp	AVL-score	0.2	0.380109
8000-8998bp	AVL-score	0.3	0.396449
8000-8998bp	AVL-score	0.4	0.42196
8000-8998bp	AVL-score	0.5	0.450382
8000-8998bp	AVL-score	0.6	0.47803
8000-8998bp	AVL-score	0.7	0.509679
8000-8998bp	AVL-score	0.8	0.543144
8000-8998bp	AVL-score	0.9	0.579086
8000-8998bp	AVL-score	1	0.615476
8000-8998bp	AVL-score	1.1	0.650088
8000-8998bp	AVL-score	1.2	0.685171
8000-8998bp	AVL-score	1.3	0.71837
8000-8998bp	AVL-score	1.4	0.751577
8000-8998bp	AVL-score	1.5	0.778589
8000-8998bp	AVL-score	1.6	0.804117
8000-8998bp	AVL-score	1.7	0.828098
8000-8998bp	AVL-score	1.8	0.847497
8000-8998bp	AVL-score	1.9	0.864869
8000-8998bp	AVL-score	2	0.879357
8000-8998bp	AVL-score	2.1	0.894814
8000-8998bp	AVL-score	2.2	0.90776
8000-8998bp	AVL-score	2.3	0.918117
8000-8998bp	AVL-score	2.4	0.925749
8000-8998bp	AVL-score	2.5	0.934173
8000-8998bp	AVL-score	2.6	0.940145
8000-8998bp	AVL-score	2.7	0.945662
8000-8998bp	AVL-score	2.8	0.953163
8000-8998bp	AVL-score	2.9	0.956182
8000-8998bp	AVL-score	3	0.95759
8000-8998bp	AVL-score	3.1	0.95945
8000-8998bp	AVL-score	3.2	0.959363
8000-8998bp	AVL-score	3.3	0.958539
8000-8998bp	AVL-score	3.4	0.958134
8000-8998bp	AVL-score	3.5	0.951887
8000-8998bp	AVL-score	3.6	0.944622
8000-8998bp	AVL-score	3.7	0.930244
8000-8998bp	AVL-score	3.8	0.909862
8000-8998bp	AVL-score	3.9	0.877676
8000-8998bp	AVL-score	4	0.74404
8000-8998bp	AVL-score	4.1	0.763857
8000-8998bp	AVL-score	4.2	0.661302
8000-8998bp	AVL-score	4.3	0.897765
8000-8998bp	AVL-score	4.4	0
8000-8998bp	AVL-score	4.5	0
8000-8998bp	AVL-score	4.6	0
8000-8998bp	AVL-score	4.7	0
8000-8998bp	AVL-score	4.8	0
8000-8998bp	AVL-score	4.9	0
9000-9998bp	AVL-score	0	0.367059
9000-9998bp	AVL-score	0.1	0.367607
9000-9998bp	AVL-score	0.2	0.373345
9000-9998bp	AVL-score	0.3	0.391689
9000-9998bp	AVL-score	0.4	0.416249
9000-9998bp	AVL-score	0.5	0.442703
9000-9998bp	AVL-score	0.6	0.47117
9000-9998bp	AVL-score	0.7	0.505395
9000-9998bp	AVL-score	0.8	0.540224
9000-9998bp	AVL-score	0.9	0.579381
9000-9998bp	AVL-score	1	0.61798
9000-9998bp	AVL-score	1.1	0.656517
9000-9998bp	AVL-score	1.2	0.694507
9000-9998bp	AVL-score	1.3	0.728996
9000-9998bp	AVL-score	1.4	0.763333
9000-9998bp	AVL-score	1.5	0.791254
9000-9998bp	AVL-score	1.6	0.816932
9000-9998bp	AVL-score	1.7	0.841336
9000-9998bp	AVL-score	1.8	0.862421
9000-9998bp	AVL-score	1.9	0.879646
9000-9998bp	AVL-score	2	0.893982
9000-9998bp	AVL-score	2.1	0.9082
9000-9998bp	AVL-score	2.2	0.919269
9000-9998bp	AVL-score	2.3	0.928233
9000-9998bp	AVL-score	2.4	0.936449
9000-9998bp	AVL-score	2.5	0.944668
9000-9998bp	AVL-score	2.6	0.949922
9000-9998bp	AVL-score	2.7	0.953783
9000-9998bp	AVL-score	2.8	0.95789
9000-9998bp	AVL-score	2.9	0.960646
9000-9998bp	AVL-score	3	0.961237
9000-9998bp	AVL-score	3.1	0.961763
9000-9998bp	AVL-score	3.2	0.962113
9000-9998bp	AVL-score	3.3	0.959072
9000-9998bp	AVL-score	3.4	0.955007
9000-9998bp	AVL-score	3.5	0.943711
9000-9998bp	AVL-score	3.6	0.926606
9000-9998bp	AVL-score	3.7	0.905048
9000-9998bp	AVL-score	3.8	0.897153
9000-9998bp	AVL-score	3.9	0.865939
9000-9998bp	AVL-score	4	0.82815
9000-9998bp	AVL-score	4.1	0.657982
9000-9998bp	AVL-score	4.2	0.366608
9000-9998bp	AVL-score	4.3	0.666619
9000-9998bp	AVL-score	4.4	0
9000-9998bp	AVL-score	4.5	0
9000-9998bp	AVL-score	4.6	0
9000-9998bp	AVL-score	4.7	0
9000-9998bp	AVL-score	4.8	0
9000-9998bp	AVL-score	4.9	0
10000-10998bp	AVL-score	0	0.361785
10000-10998bp	AVL-score	0.1	0.362499
10000-10998bp	AVL-score	0.2	0.36941
10000-10998bp	AVL-score	0.3	0.389033
10000-10998bp	AVL-score	0.4	0.412942
10000-10998bp	AVL-score	0.5	0.43812
10000-10998bp	AVL-score	0.6	0.468724
10000-10998bp	AVL-score	0.7	0.503709
10000-10998bp	AVL-score	0.8	0.539317
10000-10998bp	AVL-score	0.9	0.579559
10000-10998bp	AVL-score	1	0.618663
10000-10998bp	AVL-score	1.1	0.657897
10000-10998bp	AVL-score	1.2	0.696358
10000-10998bp	AVL-score	1.3	0.732517
10000-10998bp	AVL-score	1.4	0.767036
10000-10998bp	AVL-score	1.5	0.797682
10000-10998bp	AVL-score	1.6	0.824834
10000-10998bp	AVL-score	1.7	0.849246
10000-10998bp	AVL-score	1.8	0.869552
10000-10998bp	AVL-score	1.9	0.886114
10000-10998bp	AVL-score	2	0.900191
10000-10998bp	AVL-score	2.1	0.9148
10000-10998bp	AVL-score	2.2	0.925242
10000-10998bp	AVL-score	2.3	0.934287
10000-10998bp	AVL-score	2.4	0.941786
10000-10998bp	AVL-score	2.5	0.947126
10000-10998bp	AVL-score	2.6	0.953055
10000-10998bp	AVL-score	2.7	0.95751
10000-10998bp	AVL-score	2.8	0.959164
10000-10998bp	AVL-score	2.9	0.961489
10000-10998bp	AVL-score	3	0.964197
10000-10998bp	AVL-score	3.1	0.966035
10000-10998bp	AVL-score	3.2	0.963068
10000-10998bp	AVL-score	3.3	0.960909
10000-10998bp	AVL-score	3.4	0.957286
10000-10998bp	AVL-score	3.5	0.948213
10000-10998bp	AVL-score	3.6	0.9302
10000-10998bp	AVL-score	3.7	0.913075
10000-10998bp	AVL-score	3.8	0.899042
10000-10998bp	AVL-score	3.9	0.876698
10000-10998bp	AVL-score	4	0.820754
10000-10998bp	AVL-score	4.1	0.787067
10000-10998bp	AVL-score	4.2	0.462667
10000-10998bp	AVL-score	4.3	0.867711
10000-10998bp	AVL-score	4.4	0
10000-10998bp	AVL-score	4.5	0
10000-10998bp	AVL-score	4.6	0
10000-10998bp	AVL-score	4.7	0
10000-10998bp	AVL-score	4.8	0
10000-10998bp	AVL-score	4.9	0
11000-11998bp	AVL-score	0	0.357018
11000-11998bp	AVL-score	0.1	0.357913
11000-11998bp	AVL-score	0.2	0.365726
11000-11998bp	AVL-score	0.3	0.385634
11000-11998bp	AVL-score	0.4	0.408299
11000-11998bp	AVL-score	0.5	0.434637
11000-11998bp	AVL-score	0.6	0.466348
11000-11998bp	AVL-score	0.7	0.502277
11000-11998bp	AVL-score	0.8	0.539872
11000-11998bp	AVL-score	0.9	0.580636
11000-11998bp	AVL-score	1	0.621021
11000-11998bp	AVL-score	1.1	0.661479
11000-11998bp	AVL-score	1.2	0.702355
11000-11998bp	AVL-score	1.3	0.74102
11000-11998bp	AVL-score	1.4	0.776238
11000-11998bp	AVL-score	1.5	0.80683
11000-11998bp	AVL-score	1.6	0.834337
11000-11998bp	AVL-score	1.7	0.857701
11000-11998bp	AVL-score	1.8	0.879841
11000-11998bp	AVL-score	1.9	0.896371
11000-11998bp	AVL-score	2	0.911559
11000-11998bp	AVL-score	2.1	0.924665
11000-11998bp	AVL-score	2.2	0.934724
11000-11998bp	AVL-score	2.3	0.943521
11000-11998bp	AVL-score	2.4	0.950746
11000-11998bp	AVL-score	2.5	0.957038
11000-11998bp	AVL-score	2.6	0.961365
11000-11998bp	AVL-score	2.7	0.965643
11000-11998bp	AVL-score	2.8	0.968024
11000-11998bp	AVL-score	2.9	0.969691
11000-11998bp	AVL-score	3	0.970175
11000-11998bp	AVL-score	3.1	0.969817
11000-11998bp	AVL-score	3.2	0.970908
11000-11998bp	AVL-score	3.3	0.971009
11000-11998bp	AVL-score	3.4	0.969218
11000-11998bp	AVL-score	3.5	0.961589
11000-11998bp	AVL-score	3.6	0.955328
11000-11998bp	AVL-score	3.7	0.939053
11000-11998bp	AVL-score	3.8	0.934234
11000-11998bp	AVL-score	3.9	0.882864
11000-11998bp	AVL-score	4	0.774647
11000-11998bp	AVL-score	4.1	0
11000-11998bp	AVL-score	4.2	0
11000-11998bp	AVL-score	4.3	0
11000-11998bp	AVL-score	4.4	0
11000-11998bp	AVL-score	4.5	0
11000-11998bp	AVL-score	4.6	0
11000-11998bp	AVL-score	4.7	0
11000-11998bp	AVL-score	4.8	0
11000-11998bp	AVL-score	4.9	0
12000-12998bp	AVL-score	0	0.353327
12000-12998bp	AVL-score	0.1	0.354386
12000-12998bp	AVL-score	0.2	0.363017
12000-12998bp	AVL-score	0.3	0.382787
12000-12998bp	AVL-score	0.4	0.404511
12000-12998bp	AVL-score	0.5	0.430746
12000-12998bp	AVL-score	0.6	0.462969
12000-12998bp	AVL-score	0.7	0.499789
12000-12998bp	AVL-score	0.8	0.539192
12000-12998bp	AVL-score	0.9	0.581734
12000-12998bp	AVL-score	1	0.624774
12000-12998bp	AVL-score	1.1	0.667694
12000-12998bp	AVL-score	1.2	0.709554
12000-12998bp	AVL-score	1.3	0.74893
12000-12998bp	AVL-score	1.4	0.783955
12000-12998bp	AVL-score	1.5	0.815619
12000-12998bp	AVL-score	1.6	0.84361
12000-12998bp	AVL-score	1.7	0.867481
12000-12998bp	AVL-score	1.8	0.886372
12000-12998bp	AVL-score	1.9	0.903134
12000-12998bp	AVL-score	2	0.918457
12000-12998bp	AVL-score	2.1	0.931259
12000-12998bp	AVL-score	2.2	0.940828
12000-12998bp	AVL-score	2.3	0.94768
12000-12998bp	AVL-score	2.4	0.952901
12000-12998bp	AVL-score	2.5	0.958294
12000-12998bp	AVL-score	2.6	0.963655
12000-12998bp	AVL-score	2.7	0.966272
12000-12998bp	AVL-score	2.8	0.969072
12000-12998bp	AVL-score	2.9	0.969618
12000-12998bp	AVL-score	3	0.97118
12000-12998bp	AVL-score	3.1	0.971565
12000-12998bp	AVL-score	3.2	0.975907
12000-12998bp	AVL-score	3.3	0.974905
12000-12998bp	AVL-score	3.4	0.969186
12000-12998bp	AVL-score	3.5	0.964186
12000-12998bp	AVL-score	3.6	0.957083
12000-12998bp	AVL-score	3.7	0.94806
12000-12998bp	AVL-score	3.8	0.94693
12000-12998bp	AVL-score	3.9	0.931989
12000-12998bp	AVL-score	4	0.927782
12000-12998bp	AVL-score	4.1	0.813924
12000-12998bp	AVL-score	4.2	0
12000-12998bp	AVL-score	4.3	0
12000-12998bp	AVL-score	4.4	0
12000-12998bp	AVL-score	4.5	0
12000-12998bp	AVL-score	4.6	0
12000-12998bp	AVL-score	4.7	0
12000-12998bp	AVL-score	4.8	0
12000-12998bp	AVL-score	4.9	0
13000-13998bp	AVL-score	0	0.350157
13000-13998bp	AVL-score	0.1	0.351228
13000-13998bp	AVL-score	0.2	0.360915
13000-13998bp	AVL-score	0.3	0.379983
13000-13998bp	AVL-score	0.4	0.401644
13000-13998bp	AVL-score	0.5	0.429021
13000-13998bp	AVL-score	0.6	0.461388
13000-13998bp	AVL-score	0.7	0.49847
13000-13998bp	AVL-score	0.8	0.538708
13000-13998bp	AVL-score	0.9	0.582603
13000-13998bp	AVL-score	1	0.627126
13000-13998bp	AVL-score	1.1	0.671537
13000-13998bp	AVL-score	1.2	0.715224
13000-13998bp	AVL-score	1.3	0.754567
13000-13998bp	AVL-score	1.4	0.791294
13000-13998bp	AVL-score	1.5	0.822837
13000-13998bp	AVL-score	1.6	0.850219
13000-13998bp	AVL-score	1.7	0.874795
13000-13998bp	AVL-score	1.8	0.894025
13000-13998bp	AVL-score	1.9	0.910418
13000-13998bp	AVL-score	2	0.924683
13000-13998bp	AVL-score	2.1	0.937909
13000-13998bp	AVL-score	2.2	0.946696
13000-13998bp	AVL-score	2.3	0.95335
13000-13998bp	AVL-score	2.4	0.957798
13000-13998bp	AVL-score	2.5	0.961507
13000-13998bp	AVL-score	2.6	0.964861
13000-13998bp	AVL-score	2.7	0.967982
13000-13998bp	AVL-score	2.8	0.971441
13000-13998bp	AVL-score	2.9	0.972404
13000-13998bp	AVL-score	3	0.973435
13000-13998bp	AVL-score	3.1	0.973307
13000-13998bp	AVL-score	3.2	0.974327
13000-13998bp	AVL-score	3.3	0.976069
13000-13998bp	AVL-score	3.4	0.972197
13000-13998bp	AVL-score	3.5	0.967793
13000-13998bp	AVL-score	3.6	0.958522
13000-13998bp	AVL-score	3.7	0.948894
13000-13998bp	AVL-score	3.8	0.955124
13000-13998bp	AVL-score	3.9	0.964346
13000-13998bp	AVL-score	4	0.960504
13000-13998bp	AVL-score	4.1	0.954223
13000-13998bp	AVL-score	4.2	0
13000-13998bp	AVL-score	4.3	0
13000-13998bp	AVL-score	4.4	0
13000-13998bp	AVL-score	4.5	0
13000-13998bp	AVL-score	4.6	0
13000-13998bp	AVL-score	4.7	0
13000-13998bp	AVL-score	4.8	0
13000-13998bp	AVL-score	4.9	0
14000-14998bp	AVL-score	0	0.347715
14000-14998bp	AVL-score	0.1	0.348754
14000-14998bp	AVL-score	0.2	0.358887
14000-14998bp	AVL-score	0.3	0.377181
14000-14998bp	AVL-score	0.4	0.398147
14000-14998bp	AVL-score	0.5	0.425974
14000-14998bp	AVL-score	0.6	0.45813
14000-14998bp	AVL-score	0.7	0.496815
14000-14998bp	AVL-score	0.8	0.53774
14000-14998bp	AVL-score	0.9	0.582985
14000-14998bp	AVL-score	1	0.627466
14000-14998bp	AVL-score	1.1	0.675235
14000-14998bp	AVL-score	1.2	0.718989
14000-14998bp	AVL-score	1.3	0.75946
14000-14998bp	AVL-score	1.4	0.796314
14000-14998bp	AVL-score	1.5	0.828129
14000-14998bp	AVL-score	1.6	0.855465
14000-14998bp	AVL-score	1.7	0.880068
14000-14998bp	AVL-score	1.8	0.899706
14000-14998bp	AVL-score	1.9	0.916221
14000-14998bp	AVL-score	2	0.929397
14000-14998bp	AVL-score	2.1	0.942166
14000-14998bp	AVL-score	2.2	0.949543
14000-14998bp	AVL-score	2.3	0.956056
14000-14998bp	AVL-score	2.4	0.960934
14000-14998bp	AVL-score	2.5	0.965839
14000-14998bp	AVL-score	2.6	0.969533
14000-14998bp	AVL-score	2.7	0.972563
14000-14998bp	AVL-score	2.8	0.974816
14000-14998bp	AVL-score	2.9	0.977788
14000-14998bp	AVL-score	3	0.978418
14000-14998bp	AVL-score	3.1	0.981124
14000-14998bp	AVL-score	3.2	0.982544
14000-14998bp	AVL-score	3.3	0.981048
14000-14998bp	AVL-score	3.4	0.978735
14000-14998bp	AVL-score	3.5	0.972712
14000-14998bp	AVL-score	3.6	0.968437
14000-14998bp	AVL-score	3.7	0.959644
14000-14998bp	AVL-score	3.8	0.929326
14000-14998bp	AVL-score	3.9	0.906441
14000-14998bp	AVL-score	4	0.773191
14000-14998bp	AVL-score	4.1	0
14000-14998bp	AVL-score	4.2	0
14000-14998bp	AVL-score	4.3	0
14000-14998bp	AVL-score	4.4	0
14000-14998bp	AVL-score	4.5	0
14000-14998bp	AVL-score	4.6	0
14000-14998bp	AVL-score	4.7	0
14000-14998bp	AVL-score	4.8	0
14000-14998bp	AVL-score	4.9	0
1000-1998bp	AV-score	0	0.578268
1000-1998bp	AV-score	0.2	0.566942
1000-1998bp	AV-score	0.4	0.566489
1000-1998bp	AV-score	0.6	0.570892
1000-1998bp	AV-score	0.8	0.573124
1000-1998bp	AV-score	1	0.577948
1000-1998bp	AV-score	1.2	0.580262
1000-1998bp	AV-score	1.4	0.581808
1000-1998bp	AV-score	1.6	0.583997
1000-1998bp	AV-score	1.8	0.586484
1000-1998bp	AV-score	2	0.58677
1000-1998bp	AV-score	2.2	0.588116
1000-1998bp	AV-score	2.4	0.586261
1000-1998bp	AV-score	2.6	0.593083
1000-1998bp	AV-score	2.8	0.590094
1000-1998bp	AV-score	3	0.589503
1000-1998bp	AV-score	3.2	0.588501
1000-1998bp	AV-score	3.4	0.628591
1000-1998bp	AV-score	3.6	0.623999
1000-1998bp	AV-score	3.8	0.6211
1000-1998bp	AV-score	4	0.61863
1000-1998bp	AV-score	4.2	0.614606
1000-1998bp	AV-score	4.4	0.617881
1000-1998bp	AV-score	4.6	0.61743
1000-1998bp	AV-score	4.8	0.618234
1000-1998bp	AV-score	5	0.617356
1000-1998bp	AV-score	5.2	0.731327
1000-1998bp	AV-score	5.4	0.728083
1000-1998bp	AV-score	5.6	0.730665
1000-1998bp	AV-score	5.8	0.729149
1000-1998bp	AV-score	6	0.728189
1000-1998bp	AV-score	6.2	0.726072
1000-1998bp	AV-score	6.4	0.723241
1000-1998bp	AV-score	6.6	0.721224
1000-1998bp	AV-score	6.8	0.723694
1000-1998bp	AV-score	7	0.719394
1000-1998bp	AV-score	7.2	0.713048
1000-1998bp	AV-score	7.4	0.711127
1000-1998bp	AV-score	7.6	0.704441
1000-1998bp	AV-score	7.8	0.69953
1000-1998bp	AV-score	8	0.695873
1000-1998bp	AV-score	8.2	0.692351
1000-1998bp	AV-score	8.4	0.689302
1000-1998bp	AV-score	8.6	0.690337
1000-1998bp	AV-score	8.8	0.692631
1000-1998bp	AV-score	9	0.690734
1000-1998bp	AV-score	9.2	0.689379
1000-1998bp	AV-score	9.4	0.68882
1000-1998bp	AV-score	9.6	0.692423
1000-1998bp	AV-score	9.8	0.690503
1000-1998bp	AV-score	10	0.688543
2000-2998bp	AV-score	0	0.509316
2000-2998bp	AV-score	0.2	0.510213
2000-2998bp	AV-score	0.4	0.517644
2000-2998bp	AV-score	0.6	0.523067
2000-2998bp	AV-score	0.8	0.526406
2000-2998bp	AV-score	1	0.53183
2000-2998bp	AV-score	1.2	0.537045
2000-2998bp	AV-score	1.4	0.540938
2000-2998bp	AV-score	1.6	0.542065
2000-2998bp	AV-score	1.8	0.545
2000-2998bp	AV-score	2	0.544093
2000-2998bp	AV-score	2.2	0.554909
2000-2998bp	AV-score	2.4	0.552693
2000-2998bp	AV-score	2.6	0.589203
2000-2998bp	AV-score	2.8	0.588372
2000-2998bp	AV-score	3	0.58894
2000-2998bp	AV-score	3.2	0.587223
2000-2998bp	AV-score	3.4	0.662595
2000-2998bp	AV-score	3.6	0.661766
2000-2998bp	AV-score	3.8	0.664163
2000-2998bp	AV-score	4	0.662116
2000-2998bp	AV-score	4.2	0.662431
2000-2998bp	AV-score	4.4	0.663402
2000-2998bp	AV-score	4.6	0.660949
2000-2998bp	AV-score	4.8	0.66416
2000-2998bp	AV-score	5	0.663546
2000-2998bp	AV-score	5.2	0.761348
2000-2998bp	AV-score	5.4	0.763559
2000-2998bp	AV-score	5.6	0.769169
2000-2998bp	AV-score	5.8	0.767806
2000-2998bp	AV-score	6	0.765026
2000-2998bp	AV-score	6.2	0.762424
2000-2998bp	AV-score	6.4	0.759613
2000-2998bp	AV-score	6.6	0.75925
2000-2998bp	AV-score	6.8	0.804276
2000-2998bp	AV-score	7	0.803523
2000-2998bp	AV-score	7.2	0.799094
2000-2998bp	AV-score	7.4	0.796685
2000-2998bp	AV-score	7.6	0.794505
2000-2998bp	AV-score	7.8	0.789141
2000-2998bp	AV-score	8	0.783104
2000-2998bp	AV-score	8.2	0.776932
2000-2998bp	AV-score	8.4	0.769066
2000-2998bp	AV-score	8.6	0.765018
2000-2998bp	AV-score	8.8	0.762518
2000-2998bp	AV-score	9	0.757371
2000-2998bp	AV-score	9.2	0.753408
2000-2998bp	AV-score	9.4	0.752315
2000-2998bp	AV-score	9.6	0.755618
2000-2998bp	AV-score	9.8	0.752508
2000-2998bp	AV-score	10	0.750306
3000-3998bp	AV-score	0	0.464047
3000-3998bp	AV-score	0.2	0.471555
3000-3998bp	AV-score	0.4	0.480299
3000-3998bp	AV-score	0.6	0.486773
3000-3998bp	AV-score	0.8	0.491699
3000-3998bp	AV-score	1	0.497625
3000-3998bp	AV-score	1.2	0.501374
3000-3998bp	AV-score	1.4	0.505486
3000-3998bp	AV-score	1.6	0.508849
3000-3998bp	AV-score	1.8	0.522012
3000-3998bp	AV-score	2	0.521662
3000-3998bp	AV-score	2.2	0.551806
3000-3998bp	AV-score	2.4	0.553602
3000-3998bp	AV-score	2.6	0.605297
3000-3998bp	AV-score	2.8	0.607873
3000-3998bp	AV-score	3	0.613431
3000-3998bp	AV-score	3.2	0.613334
3000-3998bp	AV-score	3.4	0.675027
3000-3998bp	AV-score	3.6	0.677954
3000-3998bp	AV-score	3.8	0.683781
3000-3998bp	AV-score	4	0.683547
3000-3998bp	AV-score	4.2	0.708075
3000-3998bp	AV-score	4.4	0.711396
3000-3998bp	AV-score	4.6	0.709242
3000-3998bp	AV-score	4.8	0.71188
3000-3998bp	AV-score	5	0.713549
3000-3998bp	AV-score	5.2	0.795235
3000-3998bp	AV-score	5.4	0.798103
3000-3998bp	AV-score	5.6	0.802636
3000-3998bp	AV-score	5.8	0.801314
3000-3998bp	AV-score	6	0.801057
3000-3998bp	AV-score	6.2	0.810364
3000-3998bp	AV-score	6.4	0.810869
3000-3998bp	AV-score	6.6	0.811781
3000-3998bp	AV-score	6.8	0.857621
3000-3998bp	AV-score	7	0.858369
3000-3998bp	AV-score	7.2	0.857492
3000-3998bp	AV-score	7.4	0.857064
3000-3998bp	AV-score	7.6	0.862799
3000-3998bp	AV-score	7.8	0.860506
3000-3998bp	AV-score	8	0.85586
3000-3998bp	AV-score	8.2	0.857542
3000-3998bp	AV-score	8.4	0.85286
3000-3998bp	AV-score	8.6	0.84996
3000-3998bp	AV-score	8.8	0.847961
3000-3998bp	AV-score	9	0.844574
3000-3998bp	AV-score	9.2	0.840999
3000-3998bp	AV-score	9.4	0.841475
3000-3998bp	AV-score	9.6	0.844269
3000-3998bp	AV-score	9.8	0.844503
3000-3998bp	AV-score	10	0.840893
4000-4998bp	AV-score	0	0.4329
4000-4998bp	AV-score	0.2	0.443607
4000-4998bp	AV-score	0.4	0.451603
4000-4998bp	AV-score	0.6	0.459
4000-4998bp	AV-score	0.8	0.464487
4000-4998bp	AV-score	1	0.469424
4000-4998bp	AV-score	1.2	0.474147
4000-4998bp	AV-score	1.4	0.480906
4000-4998bp	AV-score	1.6	0.493493
4000-4998bp	AV-score	1.8	0.517233
4000-4998bp	AV-score	2	0.518994
4000-4998bp	AV-score	2.2	0.559512
4000-4998bp	AV-score	2.4	0.565393
4000-4998bp	AV-score	2.6	0.610223
4000-4998bp	AV-score	2.8	0.61587
4000-4998bp	AV-score	3	0.629701
4000-4998bp	AV-score	3.2	0.631638
4000-4998bp	AV-score	3.4	0.681677
4000-4998bp	AV-score	3.6	0.68698
4000-4998bp	AV-score	3.8	0.694697
4000-4998bp	AV-score	4	0.696039
4000-4998bp	AV-score	4.2	0.73515
4000-4998bp	AV-score	4.4	0.743587
4000-4998bp	AV-score	4.6	0.743635
4000-4998bp	AV-score	4.8	0.7456
4000-4998bp	AV-score	5	0.745459
4000-4998bp	AV-score	5.2	0.816346
4000-4998bp	AV-score	5.4	0.820251
4000-4998bp	AV-score	5.6	0.82144
4000-4998bp	AV-score	5.8	0.822606
4000-4998bp	AV-score	6	0.822731
4000-4998bp	AV-score	6.2	0.842537
4000-4998bp	AV-score	6.4	0.842556
4000-4998bp	AV-score	6.6	0.84433
4000-4998bp	AV-score	6.8	0.878753
4000-4998bp	AV-score	7	0.87876
4000-4998bp	AV-score	7.2	0.877477
4000-4998bp	AV-score	7.4	0.876475
4000-4998bp	AV-score	7.6	0.890965
4000-4998bp	AV-score	7.8	0.890296
4000-4998bp	AV-score	8	0.886648
4000-4998bp	AV-score	8.2	0.891631
4000-4998bp	AV-score	8.4	0.886101
4000-4998bp	AV-score	8.6	0.879742
4000-4998bp	AV-score	8.8	0.873829
4000-4998bp	AV-score	9	0.868013
4000-4998bp	AV-score	9.2	0.862112
4000-4998bp	AV-score	9.4	0.856882
4000-4998bp	AV-score	9.6	0.856791
4000-4998bp	AV-score	9.8	0.856327
4000-4998bp	AV-score	10	0.853282
5000-5998bp	AV-score	0	0.411865
5000-5998bp	AV-score	0.2	0.423705
5000-5998bp	AV-score	0.4	0.431857
5000-5998bp	AV-score	0.6	0.439854
5000-5998bp	AV-score	0.8	0.44554
5000-5998bp	AV-score	1	0.4516
5000-5998bp	AV-score	1.2	0.459822
5000-5998bp	AV-score	1.4	0.470714
5000-5998bp	AV-score	1.6	0.490548
5000-5998bp	AV-score	1.8	0.520304
5000-5998bp	AV-score	2	0.526087
5000-5998bp	AV-score	2.2	0.561056
5000-5998bp	AV-score	2.4	0.570742
5000-5998bp	AV-score	2.6	0.604568
5000-5998bp	AV-score	2.8	0.613754
5000-5998bp	AV-score	3	0.636966
5000-5998bp	AV-score	3.2	0.644427
5000-5998bp	AV-score	3.4	0.69088
5000-5998bp	AV-score	3.6	0.699061
5000-5998bp	AV-score	3.8	0.711419
5000-5998bp	AV-score	4	0.714754
5000-5998bp	AV-score	4.2	0.750252
5000-5998bp	AV-score	4.4	0.766777
5000-5998bp	AV-score	4.6	0.772745
5000-5998bp	AV-score	4.8	0.773652
5000-5998bp	AV-score	5	0.776527
5000-5998bp	AV-score	5.2	0.835501
5000-5998bp	AV-score	5.4	0.839464
5000-5998bp	AV-score	5.6	0.842193
5000-5998bp	AV-score	5.8	0.846461
5000-5998bp	AV-score	6	0.849883
5000-5998bp	AV-score	6.2	0.870331
5000-5998bp	AV-score	6.4	0.871862
5000-5998bp	AV-score	6.6	0.871931
5000-5998bp	AV-score	6.8	0.897326
5000-5998bp	AV-score	7	0.897313
5000-5998bp	AV-score	7.2	0.898124
5000-5998bp	AV-score	7.4	0.896013
5000-5998bp	AV-score	7.6	0.909061
5000-5998bp	AV-score	7.8	0.907552
5000-5998bp	AV-score	8	0.903625
5000-5998bp	AV-score	8.2	0.911072
5000-5998bp	AV-score	8.4	0.909469
5000-5998bp	AV-score	8.6	0.904381
5000-5998bp	AV-score	8.8	0.890364
5000-5998bp	AV-score	9	0.881517
5000-5998bp	AV-score	9.2	0.874067
5000-5998bp	AV-score	9.4	0.861149
5000-5998bp	AV-score	9.6	0.859445
5000-5998bp	AV-score	9.8	0.85619
5000-5998bp	AV-score	10	0.846028
6000-6998bp	AV-score	0	0.395601
6000-6998bp	AV-score	0.2	0.407762
6000-6998bp	AV-score	0.4	0.416859
6000-6998bp	AV-score	0.6	0.425177
6000-6998bp	AV-score	0.8	0.430613
6000-6998bp	AV-score	1	0.437386
6000-6998bp	AV-score	1.2	0.451982
6000-6998bp	AV-score	1.4	0.469437
6000-6998bp	AV-score	1.6	0.493828
6000-6998bp	AV-score	1.8	0.521927
6000-6998bp	AV-score	2	0.531571
6000-6998bp	AV-score	2.2	0.560441
6000-6998bp	AV-score	2.4	0.576069
6000-6998bp	AV-score	2.6	0.606717
6000-6998bp	AV-score	2.8	0.616312
6000-6998bp	AV-score	3	0.644191
6000-6998bp	AV-score	3.2	0.657392
6000-6998bp	AV-score	3.4	0.699547
6000-6998bp	AV-score	3.6	0.709036
6000-6998bp	AV-score	3.8	0.726053
6000-6998bp	AV-score	4	0.733249
6000-6998bp	AV-score	4.2	0.760889
6000-6998bp	AV-score	4.4	0.78229
6000-6998bp	AV-score	4.6	0.792257
6000-6998bp	AV-score	4.8	0.796958
6000-6998bp	AV-score	5	0.802347
6000-6998bp	AV-score	5.2	0.849055
6000-6998bp	AV-score	5.4	0.852779
6000-6998bp	AV-score	5.6	0.856435
6000-6998bp	AV-score	5.8	0.864701
6000-6998bp	AV-score	6	0.867921
6000-6998bp	AV-score	6.2	0.883139
6000-6998bp	AV-score	6.4	0.884821
6000-6998bp	AV-score	6.6	0.884717
6000-6998bp	AV-score	6.8	0.907617
6000-6998bp	AV-score	7	0.908064
6000-6998bp	AV-score	7.2	0.913171
6000-6998bp	AV-score	7.4	0.912432
6000-6998bp	AV-score	7.6	0.922505
6000-6998bp	AV-score	7.8	0.922341
6000-6998bp	AV-score	8	0.918909
6000-6998bp	AV-score	8.2	0.92721
6000-6998bp	AV-score	8.4	0.930662
6000-6998bp	AV-score	8.6	0.928683
6000-6998bp	AV-score	8.8	0.920115
6000-6998bp	AV-score	9	0.90812
6000-6998bp	AV-score	9.2	0.89849
6000-6998bp	AV-score	9.4	0.891388
6000-6998bp	AV-score	9.6	0.876624
6000-6998bp	AV-score	9.8	0.873536
6000-6998bp	AV-score	10	0.8683
7000-7998bp	AV-score	0	0.3832
7000-7998bp	AV-score	0.2	0.395444
7000-7998bp	AV-score	0.4	0.403653
7000-7998bp	AV-score	0.6	0.41147
7000-7998bp	AV-score	0.8	0.417591
7000-7998bp	AV-score	1	0.426965
7000-7998bp	AV-score	1.2	0.446315
7000-7998bp	AV-score	1.4	0.469209
7000-7998bp	AV-score	1.6	0.495568
7000-7998bp	AV-score	1.8	0.51961
7000-7998bp	AV-score	2	0.531898
7000-7998bp	AV-score	2.2	0.558962
7000-7998bp	AV-score	2.4	0.580665
7000-7998bp	AV-score	2.6	0.612673
7000-7998bp	AV-score	2.8	0.625316
7000-7998bp	AV-score	3	0.654357
7000-7998bp	AV-score	3.2	0.669679
7000-7998bp	AV-score	3.4	0.710816
7000-7998bp	AV-score	3.6	0.723506
7000-7998bp	AV-score	3.8	0.746699
7000-7998bp	AV-score	4	0.754262
7000-7998bp	AV-score	4.2	0.778663
7000-7998bp	AV-score	4.4	0.801688
7000-7998bp	AV-score	4.6	0.815403
7000-7998bp	AV-score	4.8	0.818793
7000-7998bp	AV-score	5	0.822728
7000-7998bp	AV-score	5.2	0.8635
7000-7998bp	AV-score	5.4	0.868058
7000-7998bp	AV-score	5.6	0.873993
7000-7998bp	AV-score	5.8	0.88759
7000-7998bp	AV-score	6	0.892224
7000-7998bp	AV-score	6.2	0.904661
7000-7998bp	AV-score	6.4	0.911953
7000-7998bp	AV-score	6.6	0.912022
7000-7998bp	AV-score	6.8	0.927944
7000-7998bp	AV-score	7	0.927505
7000-7998bp	AV-score	7.2	0.931294
7000-7998bp	AV-score	7.4	0.932786
7000-7998bp	AV-score	7.6	0.940414
7000-7998bp	AV-score	7.8	0.939809
7000-7998bp	AV-score	8	0.935224
7000-7998bp	AV-score	8.2	0.93918
7000-7998bp	AV-score	8.4	0.940383
7000-7998bp	AV-score	8.6	0.938483
7000-7998bp	AV-score	8.8	0.931233
7000-7998bp	AV-score	9	0.92686
7000-7998bp	AV-score	9.2	0.915431
7000-7998bp	AV-score	9.4	0.901988
7000-7998bp	AV-score	9.6	0.886002
7000-7998bp	AV-score	9.8	0.882369
7000-7998bp	AV-score	10	0.874285
8000-8998bp	AV-score	0	0.374945
8000-8998bp	AV-score	0.2	0.38685
8000-8998bp	AV-score	0.4	0.395417
8000-8998bp	AV-score	0.6	0.402736
8000-8998bp	AV-score	0.8	0.410334
8000-8998bp	AV-score	1	0.422553
8000-8998bp	AV-score	1.2	0.447566
8000-8998bp	AV-score	1.4	0.471333
8000-8998bp	AV-score	1.6	0.496362
8000-8998bp	AV-score	1.8	0.518223
8000-8998bp	AV-score	2	0.535056
8000-8998bp	AV-score	2.2	0.562627
8000-8998bp	AV-score	2.4	0.588707
8000-8998bp	AV-score	2.6	0.62114
8000-8998bp	AV-score	2.8	0.63852
8000-8998bp	AV-score	3	0.665569
8000-8998bp	AV-score	3.2	0.685919
8000-8998bp	AV-score	3.4	0.723188
8000-8998bp	AV-score	3.6	0.736163
8000-8998bp	AV-score	3.8	0.762109
8000-8998bp	AV-score	4	0.773449
8000-8998bp	AV-score	4.2	0.794878
8000-8998bp	AV-score	4.4	0.813918
8000-8998bp	AV-score	4.6	0.831849
8000-8998bp	AV-score	4.8	0.839141
8000-8998bp	AV-score	5	0.845129
8000-8998bp	AV-score	5.2	0.877315
8000-8998bp	AV-score	5.4	0.883063
8000-8998bp	AV-score	5.6	0.891016
8000-8998bp	AV-score	5.8	0.904358
8000-8998bp	AV-score	6	0.908021
8000-8998bp	AV-score	6.2	0.918631
8000-8998bp	AV-score	6.4	0.925969
8000-8998bp	AV-score	6.6	0.927018
8000-8998bp	AV-score	6.8	0.939299
8000-8998bp	AV-score	7	0.939908
8000-8998bp	AV-score	7.2	0.945128
8000-8998bp	AV-score	7.4	0.944051
8000-8998bp	AV-score	7.6	0.950116
8000-8998bp	AV-score	7.8	0.951288
8000-8998bp	AV-score	8	0.949223
8000-8998bp	AV-score	8.2	0.952514
8000-8998bp	AV-score	8.4	0.957007
8000-8998bp	AV-score	8.6	0.954574
8000-8998bp	AV-score	8.8	0.951676
8000-8998bp	AV-score	9	0.943984
8000-8998bp	AV-score	9.2	0.93144
8000-8998bp	AV-score	9.4	0.912945
8000-8998bp	AV-score	9.6	0.897387
8000-8998bp	AV-score	9.8	0.89054
8000-8998bp	AV-score	10	0.871059
9000-9998bp	AV-score	0	0.367059
9000-9998bp	AV-score	0.2	0.378278
9000-9998bp	AV-score	0.4	0.386443
9000-9998bp	AV-score	0.6	0.393979
9000-9998bp	AV-score	0.8	0.403199
9000-9998bp	AV-score	1	0.41892
9000-9998bp	AV-score	1.2	0.446778
9000-9998bp	AV-score	1.4	0.469209
9000-9998bp	AV-score	1.6	0.493113
9000-9998bp	AV-score	1.8	0.515446
9000-9998bp	AV-score	2	0.535098
9000-9998bp	AV-score	2.2	0.565444
9000-9998bp	AV-score	2.4	0.594186
9000-9998bp	AV-score	2.6	0.626537
9000-9998bp	AV-score	2.8	0.648126
9000-9998bp	AV-score	3	0.67392
9000-9998bp	AV-score	3.2	0.700239
9000-9998bp	AV-score	3.4	0.736648
9000-9998bp	AV-score	3.6	0.750695
9000-9998bp	AV-score	3.8	0.77724
9000-9998bp	AV-score	4	0.788546
9000-9998bp	AV-score	4.2	0.811576
9000-9998bp	AV-score	4.4	0.830725
9000-9998bp	AV-score	4.6	0.847836
9000-9998bp	AV-score	4.8	0.855708
9000-9998bp	AV-score	5	0.862489
9000-9998bp	AV-score	5.2	0.891845
9000-9998bp	AV-score	5.4	0.898256
9000-9998bp	AV-score	5.6	0.908056
9000-9998bp	AV-score	5.8	0.917683
9000-9998bp	AV-score	6	0.921611
9000-9998bp	AV-score	6.2	0.929675
9000-9998bp	AV-score	6.4	0.936086
9000-9998bp	AV-score	6.6	0.937479
9000-9998bp	AV-score	6.8	0.944702
9000-9998bp	AV-score	7	0.946827
9000-9998bp	AV-score	7.2	0.949168
9000-9998bp	AV-score	7.4	0.948951
9000-9998bp	AV-score	7.6	0.952011
9000-9998bp	AV-score	7.8	0.956574
9000-9998bp	AV-score	8	0.954593
9000-9998bp	AV-score	8.2	0.954683
9000-9998bp	AV-score	8.4	0.956878
9000-9998bp	AV-score	8.6	0.954958
9000-9998bp	AV-score	8.8	0.946079
9000-9998bp	AV-score	9	0.93888
9000-9998bp	AV-score	9.2	0.928485
9000-9998bp	AV-score	9.4	0.915438
9000-9998bp	AV-score	9.6	0.902869
9000-9998bp	AV-score	9.8	0.889803
9000-9998bp	AV-score	10	0.863939
10000-10998bp	AV-score	0	0.361785
10000-10998bp	AV-score	0.2	0.372744
10000-10998bp	AV-score	0.4	0.381336
10000-10998bp	AV-score	0.6	0.388622
10000-10998bp	AV-score	0.8	0.400295
10000-10998bp	AV-score	1	0.418881
10000-10998bp	AV-score	1.2	0.444561
10000-10998bp	AV-score	1.4	0.465835
10000-10998bp	AV-score	1.6	0.49071
10000-10998bp	AV-score	1.8	0.513924
10000-10998bp	AV-score	2	0.539463
10000-10998bp	AV-score	2.2	0.568859
10000-10998bp	AV-score	2.4	0.600163
10000-10998bp	AV-score	2.6	0.631337
10000-10998bp	AV-score	2.8	0.656743
10000-10998bp	AV-score	3	0.681978
10000-10998bp	AV-score	3.2	0.709952
10000-10998bp	AV-score	3.4	0.741579
10000-10998bp	AV-score	3.6	0.759524
10000-10998bp	AV-score	3.8	0.786333
10000-10998bp	AV-score	4	0.800468
10000-10998bp	AV-score	4.2	0.826248
10000-10998bp	AV-score	4.4	0.843168
10000-10998bp	AV-score	4.6	0.861331
10000-10998bp	AV-score	4.8	0.871187
10000-10998bp	AV-score	5	0.877495
10000-10998bp	AV-score	5.2	0.902166
10000-10998bp	AV-score	5.4	0.907976
10000-10998bp	AV-score	5.6	0.915734
10000-10998bp	AV-score	5.8	0.923745
10000-10998bp	AV-score	6	0.928614
10000-10998bp	AV-score	6.2	0.936376
10000-10998bp	AV-score	6.4	0.941723
10000-10998bp	AV-score	6.6	0.944473
10000-10998bp	AV-score	6.8	0.951533
10000-10998bp	AV-score	7	0.953793
10000-10998bp	AV-score	7.2	0.956044
10000-10998bp	AV-score	7.4	0.956318
10000-10998bp	AV-score	7.6	0.959475
10000-10998bp	AV-score	7.8	0.959135
10000-10998bp	AV-score	8	0.957514
10000-10998bp	AV-score	8.2	0.957612
10000-10998bp	AV-score	8.4	0.957958
10000-10998bp	AV-score	8.6	0.958102
10000-10998bp	AV-score	8.8	0.95244
10000-10998bp	AV-score	9	0.940871
10000-10998bp	AV-score	9.2	0.928912
10000-10998bp	AV-score	9.4	0.910268
10000-10998bp	AV-score	9.6	0.874189
10000-10998bp	AV-score	9.8	0.856814
10000-10998bp	AV-score	10	0.8271
11000-11998bp	AV-score	0	0.357018
11000-11998bp	AV-score	0.2	0.367582
11000-11998bp	AV-score	0.4	0.3759
11000-11998bp	AV-score	0.6	0.382798
11000-11998bp	AV-score	0.8	0.398086
11000-11998bp	AV-score	1	0.419033
11000-11998bp	AV-score	1.2	0.443142
11000-11998bp	AV-score	1.4	0.464949
11000-11998bp	AV-score	1.6	0.490747
11000-11998bp	AV-score	1.8	0.517005
11000-11998bp	AV-score	2	0.543561
11000-11998bp	AV-score	2.2	0.575942
11000-11998bp	AV-score	2.4	0.604657
11000-11998bp	AV-score	2.6	0.637582
11000-11998bp	AV-score	2.8	0.665791
11000-11998bp	AV-score	3	0.691553
11000-11998bp	AV-score	3.2	0.721944
11000-11998bp	AV-score	3.4	0.754726
11000-11998bp	AV-score	3.6	0.772011
11000-11998bp	AV-score	3.8	0.796812
11000-11998bp	AV-score	4	0.814227
11000-11998bp	AV-score	4.2	0.837033
11000-11998bp	AV-score	4.4	0.852809
11000-11998bp	AV-score	4.6	0.872854
11000-11998bp	AV-score	4.8	0.885363
11000-11998bp	AV-score	5	0.891357
11000-11998bp	AV-score	5.2	0.913082
11000-11998bp	AV-score	5.4	0.919545
11000-11998bp	AV-score	5.6	0.928151
11000-11998bp	AV-score	5.8	0.934756
11000-11998bp	AV-score	6	0.939449
11000-11998bp	AV-score	6.2	0.946772
11000-11998bp	AV-score	6.4	0.952343
11000-11998bp	AV-score	6.6	0.95411
11000-11998bp	AV-score	6.8	0.95833
11000-11998bp	AV-score	7	0.960014
11000-11998bp	AV-score	7.2	0.962647
11000-11998bp	AV-score	7.4	0.962926
11000-11998bp	AV-score	7.6	0.966404
11000-11998bp	AV-score	7.8	0.968546
11000-11998bp	AV-score	8	0.968733
11000-11998bp	AV-score	8.2	0.967017
11000-11998bp	AV-score	8.4	0.967551
11000-11998bp	AV-score	8.6	0.969588
11000-11998bp	AV-score	8.8	0.96341
11000-11998bp	AV-score	9	0.957637
11000-11998bp	AV-score	9.2	0.950496
11000-11998bp	AV-score	9.4	0.936112
11000-11998bp	AV-score	9.6	0.915725
11000-11998bp	AV-score	9.8	0.903773
11000-11998bp	AV-score	10	0.89586
12000-12998bp	AV-score	0	0.353327
12000-12998bp	AV-score	0.2	0.363174
12000-12998bp	AV-score	0.4	0.370892
12000-12998bp	AV-score	0.6	0.37895
12000-12998bp	AV-score	0.8	0.396007
12000-12998bp	AV-score	1	0.416502
12000-12998bp	AV-score	1.2	0.439596
12000-12998bp	AV-score	1.4	0.460377
12000-12998bp	AV-score	1.6	0.487449
12000-12998bp	AV-score	1.8	0.516062
12000-12998bp	AV-score	2	0.541783
12000-12998bp	AV-score	2.2	0.575784
12000-12998bp	AV-score	2.4	0.608886
12000-12998bp	AV-score	2.6	0.641218
12000-12998bp	AV-score	2.8	0.673527
12000-12998bp	AV-score	3	0.701057
12000-12998bp	AV-score	3.2	0.732479
12000-12998bp	AV-score	3.4	0.764924
12000-12998bp	AV-score	3.6	0.785669
12000-12998bp	AV-score	3.8	0.810554
12000-12998bp	AV-score	4	0.829183
12000-12998bp	AV-score	4.2	0.851686
12000-12998bp	AV-score	4.4	0.865951
12000-12998bp	AV-score	4.6	0.883822
12000-12998bp	AV-score	4.8	0.896625
12000-12998bp	AV-score	5	0.904201
12000-12998bp	AV-score	5.2	0.920645
12000-12998bp	AV-score	5.4	0.928007
12000-12998bp	AV-score	5.6	0.936432
12000-12998bp	AV-score	5.8	0.941692
12000-12998bp	AV-score	6	0.947594
12000-12998bp	AV-score	6.2	0.95311
12000-12998bp	AV-score	6.4	0.956074
12000-12998bp	AV-score	6.6	0.959424
12000-12998bp	AV-score	6.8	0.964989
12000-12998bp	AV-score	7	0.965404
12000-12998bp	AV-score	7.2	0.967497
12000-12998bp	AV-score	7.4	0.967985
12000-12998bp	AV-score	7.6	0.969383
12000-12998bp	AV-score	7.8	0.971085
12000-12998bp	AV-score	8	0.969171
12000-12998bp	AV-score	8.2	0.966678
12000-12998bp	AV-score	8.4	0.967691
12000-12998bp	AV-score	8.6	0.967829
12000-12998bp	AV-score	8.8	0.966159
12000-12998bp	AV-score	9	0.954911
12000-12998bp	AV-score	9.2	0.94649
12000-12998bp	AV-score	9.4	0.932492
12000-12998bp	AV-score	9.6	0.914374
12000-12998bp	AV-score	9.8	0.899561
12000-12998bp	AV-score	10	0.881002
13000-13998bp	AV-score	0	0.350157
13000-13998bp	AV-score	0.2	0.35937
13000-13998bp	AV-score	0.4	0.367167
13000-13998bp	AV-score	0.6	0.376235
13000-13998bp	AV-score	0.8	0.394607
13000-13998bp	AV-score	1	0.414746
13000-13998bp	AV-score	1.2	0.435977
13000-13998bp	AV-score	1.4	0.458565
13000-13998bp	AV-score	1.6	0.487882
13000-13998bp	AV-score	1.8	0.51612
13000-13998bp	AV-score	2	0.544856
13000-13998bp	AV-score	2.2	0.580535
13000-13998bp	AV-score	2.4	0.612008
13000-13998bp	AV-score	2.6	0.645229
13000-13998bp	AV-score	2.8	0.677543
13000-13998bp	AV-score	3	0.706804
13000-13998bp	AV-score	3.2	0.738473
13000-13998bp	AV-score	3.4	0.769462
13000-13998bp	AV-score	3.6	0.792286
13000-13998bp	AV-score	3.8	0.818541
13000-13998bp	AV-score	4	0.836903
13000-13998bp	AV-score	4.2	0.859957
13000-13998bp	AV-score	4.4	0.874472
13000-13998bp	AV-score	4.6	0.890708
13000-13998bp	AV-score	4.8	0.902583
13000-13998bp	AV-score	5	0.910664
13000-13998bp	AV-score	5.2	0.926737
13000-13998bp	AV-score	5.4	0.933615
13000-13998bp	AV-score	5.6	0.941254
13000-13998bp	AV-score	5.8	0.946515
13000-13998bp	AV-score	6	0.95134
13000-13998bp	AV-score	6.2	0.956346
13000-13998bp	AV-score	6.4	0.960287
13000-13998bp	AV-score	6.6	0.961991
13000-13998bp	AV-score	6.8	0.965856
13000-13998bp	AV-score	7	0.966216
13000-13998bp	AV-score	7.2	0.969858
13000-13998bp	AV-score	7.4	0.969425
13000-13998bp	AV-score	7.6	0.97076
13000-13998bp	AV-score	7.8	0.974566
13000-13998bp	AV-score	8	0.97529
13000-13998bp	AV-score	8.2	0.973031
13000-13998bp	AV-score	8.4	0.976241
13000-13998bp	AV-score	8.6	0.975958
13000-13998bp	AV-score	8.8	0.969686
13000-13998bp	AV-score	9	0.959336
13000-13998bp	AV-score	9.2	0.945917
13000-13998bp	AV-score	9.4	0.933004
13000-13998bp	AV-score	9.6	0.898204
13000-13998bp	AV-score	9.8	0.875913
13000-13998bp	AV-score	10	0.858817
14000-14998bp	AV-score	0	0.347715
14000-14998bp	AV-score	0.2	0.356252
14000-14998bp	AV-score	0.4	0.36317
14000-14998bp	AV-score	0.6	0.373049
14000-14998bp	AV-score	0.8	0.392247
14000-14998bp	AV-score	1	0.411629
14000-14998bp	AV-score	1.2	0.432843
14000-14998bp	AV-score	1.4	0.45641
14000-14998bp	AV-score	1.6	0.487118
14000-14998bp	AV-score	1.8	0.517629
14000-14998bp	AV-score	2	0.545698
14000-14998bp	AV-score	2.2	0.580936
14000-14998bp	AV-score	2.4	0.617448
14000-14998bp	AV-score	2.6	0.651995
14000-14998bp	AV-score	2.8	0.683749
14000-14998bp	AV-score	3	0.714075
14000-14998bp	AV-score	3.2	0.746601
14000-14998bp	AV-score	3.4	0.778463
14000-14998bp	AV-score	3.6	0.801939
14000-14998bp	AV-score	3.8	0.828086
14000-14998bp	AV-score	4	0.848632
14000-14998bp	AV-score	4.2	0.871352
14000-14998bp	AV-score	4.4	0.886142
14000-14998bp	AV-score	4.6	0.900953
14000-14998bp	AV-score	4.8	0.913601
14000-14998bp	AV-score	5	0.920057
14000-14998bp	AV-score	5.2	0.932821
14000-14998bp	AV-score	5.4	0.940137
14000-14998bp	AV-score	5.6	0.946406
14000-14998bp	AV-score	5.8	0.951859
14000-14998bp	AV-score	6	0.956812
14000-14998bp	AV-score	6.2	0.96194
14000-14998bp	AV-score	6.4	0.965751
14000-14998bp	AV-score	6.6	0.968392
14000-14998bp	AV-score	6.8	0.973131
14000-14998bp	AV-score	7	0.974708
14000-14998bp	AV-score	7.2	0.976073
14000-14998bp	AV-score	7.4	0.977154
14000-14998bp	AV-score	7.6	0.977048
14000-14998bp	AV-score	7.8	0.976036
14000-14998bp	AV-score	8	0.97651
14000-14998bp	AV-score	8.2	0.977591
14000-14998bp	AV-score	8.4	0.977694
14000-14998bp	AV-score	8.6	0.975218
14000-14998bp	AV-score	8.8	0.97316
14000-14998bp	AV-score	9	0.964567
14000-14998bp	AV-score	9.2	0.953714
14000-14998bp	AV-score	9.4	0.942919
14000-14998bp	AV-score	9.6	0.925206
14000-14998bp	AV-score	9.8	0.91221
14000-14998bp	AV-score	10	0.874143
