# Supplementary material for: V- and VL-scores unveil viral signatures and origins of protein families
Source: Nat Commun. 2026 Apr 28;17:5828. doi: 10.1038/s41467-026-72028-0 (PMC13332234; doi:10.1038/s41467-026-72028-0)
Supplement: Supplementary file 11 — Supplementary Data 9 [file 41467_2026_72028_MOESM11_ESM.xlsx]

## Sheet: Sheet1
Supplementary Data 9: Fraction of viral genomes across varying PHROG AV-score and AVL-score cutoffs for fragmented sequences.
Fragment Length	Metric	Cutoff for Metric Score	Fraction of Viral Genomes
1000-1998bp	AVL-score	0	0.530258
1000-1998bp	AVL-score	0.1	0.53092
1000-1998bp	AVL-score	0.2	0.531443
1000-1998bp	AVL-score	0.3	0.532865
1000-1998bp	AVL-score	0.4	0.535839
1000-1998bp	AVL-score	0.5	0.540327
1000-1998bp	AVL-score	0.6	0.546063
1000-1998bp	AVL-score	0.7	0.553194
1000-1998bp	AVL-score	0.8	0.561346
1000-1998bp	AVL-score	0.9	0.57249
1000-1998bp	AVL-score	1	0.589794
1000-1998bp	AVL-score	1.1	0.59642
1000-1998bp	AVL-score	1.2	0.610551
1000-1998bp	AVL-score	1.3	0.621601
1000-1998bp	AVL-score	1.4	0.629033
1000-1998bp	AVL-score	1.5	0.641282
1000-1998bp	AVL-score	1.6	0.647649
1000-1998bp	AVL-score	1.7	0.656753
1000-1998bp	AVL-score	1.8	0.6698
1000-1998bp	AVL-score	1.9	0.69313
1000-1998bp	AVL-score	2	0.694033
1000-1998bp	AVL-score	2.1	0.69115
1000-1998bp	AVL-score	2.2	0.694467
1000-1998bp	AVL-score	2.3	0.70149
1000-1998bp	AVL-score	2.4	0.712004
1000-1998bp	AVL-score	2.5	0.723602
1000-1998bp	AVL-score	2.6	0.72019
1000-1998bp	AVL-score	2.7	0.726206
1000-1998bp	AVL-score	2.8	0.72886
1000-1998bp	AVL-score	2.9	0.733008
1000-1998bp	AVL-score	3	0.745287
1000-1998bp	AVL-score	3.1	0.743664
1000-1998bp	AVL-score	3.2	0.744043
1000-1998bp	AVL-score	3.3	0.744422
1000-1998bp	AVL-score	3.4	0.739638
1000-1998bp	AVL-score	3.5	0.751336
1000-1998bp	AVL-score	3.6	0.718007
1000-1998bp	AVL-score	3.7	0.740687
1000-1998bp	AVL-score	3.8	0.742206
1000-1998bp	AVL-score	3.9	0.721451
1000-1998bp	AVL-score	4	0.771613
1000-1998bp	AVL-score	4.1	0.752189
1000-1998bp	AVL-score	4.2	0.737267
1000-1998bp	AVL-score	4.3	0.556251
1000-1998bp	AVL-score	4.4	0.557729
1000-1998bp	AVL-score	4.5	0.463751
1000-1998bp	AVL-score	4.6	0.370499
1000-1998bp	AVL-score	4.7	0
1000-1998bp	AVL-score	4.8	0
1000-1998bp	AVL-score	4.9	0
2000-2998bp	AVL-score	0	0.47454
2000-2998bp	AVL-score	0.1	0.475535
2000-2998bp	AVL-score	0.2	0.477989
2000-2998bp	AVL-score	0.3	0.482978
2000-2998bp	AVL-score	0.4	0.492571
2000-2998bp	AVL-score	0.5	0.505016
2000-2998bp	AVL-score	0.6	0.520765
2000-2998bp	AVL-score	0.7	0.537517
2000-2998bp	AVL-score	0.8	0.558326
2000-2998bp	AVL-score	0.9	0.580681
2000-2998bp	AVL-score	1	0.604855
2000-2998bp	AVL-score	1.1	0.621152
2000-2998bp	AVL-score	1.2	0.644244
2000-2998bp	AVL-score	1.3	0.6619
2000-2998bp	AVL-score	1.4	0.676438
2000-2998bp	AVL-score	1.5	0.690742
2000-2998bp	AVL-score	1.6	0.70463
2000-2998bp	AVL-score	1.7	0.7157
2000-2998bp	AVL-score	1.8	0.726813
2000-2998bp	AVL-score	1.9	0.746966
2000-2998bp	AVL-score	2	0.75435
2000-2998bp	AVL-score	2.1	0.758858
2000-2998bp	AVL-score	2.2	0.764394
2000-2998bp	AVL-score	2.3	0.769125
2000-2998bp	AVL-score	2.4	0.776194
2000-2998bp	AVL-score	2.5	0.784237
2000-2998bp	AVL-score	2.6	0.780355
2000-2998bp	AVL-score	2.7	0.78382
2000-2998bp	AVL-score	2.8	0.787545
2000-2998bp	AVL-score	2.9	0.794616
2000-2998bp	AVL-score	3	0.798569
2000-2998bp	AVL-score	3.1	0.797747
2000-2998bp	AVL-score	3.2	0.794375
2000-2998bp	AVL-score	3.3	0.804215
2000-2998bp	AVL-score	3.4	0.800531
2000-2998bp	AVL-score	3.5	0.795771
2000-2998bp	AVL-score	3.6	0.776444
2000-2998bp	AVL-score	3.7	0.759178
2000-2998bp	AVL-score	3.8	0.712155
2000-2998bp	AVL-score	3.9	0.761103
2000-2998bp	AVL-score	4	0.852033
2000-2998bp	AVL-score	4.1	0.814486
2000-2998bp	AVL-score	4.2	0.704839
2000-2998bp	AVL-score	4.3	0.539388
2000-2998bp	AVL-score	4.4	0.583401
2000-2998bp	AVL-score	4.5	0
2000-2998bp	AVL-score	4.6	0
2000-2998bp	AVL-score	4.7	0
2000-2998bp	AVL-score	4.8	0
2000-2998bp	AVL-score	4.9	0
3000-3998bp	AVL-score	0	0.438683
3000-3998bp	AVL-score	0.1	0.439972
3000-3998bp	AVL-score	0.2	0.444271
3000-3998bp	AVL-score	0.3	0.452741
3000-3998bp	AVL-score	0.4	0.466141
3000-3998bp	AVL-score	0.5	0.486028
3000-3998bp	AVL-score	0.6	0.510089
3000-3998bp	AVL-score	0.7	0.53644
3000-3998bp	AVL-score	0.8	0.561371
3000-3998bp	AVL-score	0.9	0.588382
3000-3998bp	AVL-score	1	0.613725
3000-3998bp	AVL-score	1.1	0.633349
3000-3998bp	AVL-score	1.2	0.658522
3000-3998bp	AVL-score	1.3	0.680399
3000-3998bp	AVL-score	1.4	0.701232
3000-3998bp	AVL-score	1.5	0.717782
3000-3998bp	AVL-score	1.6	0.73467
3000-3998bp	AVL-score	1.7	0.749116
3000-3998bp	AVL-score	1.8	0.763205
3000-3998bp	AVL-score	1.9	0.781268
3000-3998bp	AVL-score	2	0.790653
3000-3998bp	AVL-score	2.1	0.800497
3000-3998bp	AVL-score	2.2	0.811907
3000-3998bp	AVL-score	2.3	0.818531
3000-3998bp	AVL-score	2.4	0.825826
3000-3998bp	AVL-score	2.5	0.837604
3000-3998bp	AVL-score	2.6	0.841891
3000-3998bp	AVL-score	2.7	0.825522
3000-3998bp	AVL-score	2.8	0.830007
3000-3998bp	AVL-score	2.9	0.825589
3000-3998bp	AVL-score	3	0.822648
3000-3998bp	AVL-score	3.1	0.833627
3000-3998bp	AVL-score	3.2	0.828643
3000-3998bp	AVL-score	3.3	0.835416
3000-3998bp	AVL-score	3.4	0.840053
3000-3998bp	AVL-score	3.5	0.836718
3000-3998bp	AVL-score	3.6	0.817115
3000-3998bp	AVL-score	3.7	0.797511
3000-3998bp	AVL-score	3.8	0.735471
3000-3998bp	AVL-score	3.9	0.743461
3000-3998bp	AVL-score	4	0.87408
3000-3998bp	AVL-score	4.1	0.880447
3000-3998bp	AVL-score	4.2	0.84255
3000-3998bp	AVL-score	4.3	0
3000-3998bp	AVL-score	4.4	0
3000-3998bp	AVL-score	4.5	0
3000-3998bp	AVL-score	4.6	0
3000-3998bp	AVL-score	4.7	0
3000-3998bp	AVL-score	4.8	0
3000-3998bp	AVL-score	4.9	0
4000-4998bp	AVL-score	0	0.414433
4000-4998bp	AVL-score	0.1	0.415999
4000-4998bp	AVL-score	0.2	0.421049
4000-4998bp	AVL-score	0.3	0.433013
4000-4998bp	AVL-score	0.4	0.450907
4000-4998bp	AVL-score	0.5	0.477299
4000-4998bp	AVL-score	0.6	0.504714
4000-4998bp	AVL-score	0.7	0.53376
4000-4998bp	AVL-score	0.8	0.561196
4000-4998bp	AVL-score	0.9	0.589132
4000-4998bp	AVL-score	1	0.620322
4000-4998bp	AVL-score	1.1	0.644416
4000-4998bp	AVL-score	1.2	0.67383
4000-4998bp	AVL-score	1.3	0.700158
4000-4998bp	AVL-score	1.4	0.723824
4000-4998bp	AVL-score	1.5	0.745218
4000-4998bp	AVL-score	1.6	0.762483
4000-4998bp	AVL-score	1.7	0.78154
4000-4998bp	AVL-score	1.8	0.797428
4000-4998bp	AVL-score	1.9	0.817739
4000-4998bp	AVL-score	2	0.829085
4000-4998bp	AVL-score	2.1	0.840193
4000-4998bp	AVL-score	2.2	0.848027
4000-4998bp	AVL-score	2.3	0.857433
4000-4998bp	AVL-score	2.4	0.867638
4000-4998bp	AVL-score	2.5	0.876052
4000-4998bp	AVL-score	2.6	0.879876
4000-4998bp	AVL-score	2.7	0.881146
4000-4998bp	AVL-score	2.8	0.881473
4000-4998bp	AVL-score	2.9	0.87402
4000-4998bp	AVL-score	3	0.868444
4000-4998bp	AVL-score	3.1	0.870521
4000-4998bp	AVL-score	3.2	0.85864
4000-4998bp	AVL-score	3.3	0.857662
4000-4998bp	AVL-score	3.4	0.851718
4000-4998bp	AVL-score	3.5	0.839304
4000-4998bp	AVL-score	3.6	0.844846
4000-4998bp	AVL-score	3.7	0.814092
4000-4998bp	AVL-score	3.8	0.747956
4000-4998bp	AVL-score	3.9	0.634856
4000-4998bp	AVL-score	4	0.666486
4000-4998bp	AVL-score	4.1	0.703725
4000-4998bp	AVL-score	4.2	0.693277
4000-4998bp	AVL-score	4.3	0
4000-4998bp	AVL-score	4.4	0
4000-4998bp	AVL-score	4.5	0
4000-4998bp	AVL-score	4.6	0
4000-4998bp	AVL-score	4.7	0
4000-4998bp	AVL-score	4.8	0
4000-4998bp	AVL-score	4.9	0
5000-5998bp	AVL-score	0	0.3985
5000-5998bp	AVL-score	0.1	0.400382
5000-5998bp	AVL-score	0.2	0.406807
5000-5998bp	AVL-score	0.3	0.421704
5000-5998bp	AVL-score	0.4	0.443778
5000-5998bp	AVL-score	0.5	0.472833
5000-5998bp	AVL-score	0.6	0.500642
5000-5998bp	AVL-score	0.7	0.531368
5000-5998bp	AVL-score	0.8	0.55898
5000-5998bp	AVL-score	0.9	0.588218
5000-5998bp	AVL-score	1	0.622727
5000-5998bp	AVL-score	1.1	0.650108
5000-5998bp	AVL-score	1.2	0.679044
5000-5998bp	AVL-score	1.3	0.70856
5000-5998bp	AVL-score	1.4	0.737832
5000-5998bp	AVL-score	1.5	0.762121
5000-5998bp	AVL-score	1.6	0.782394
5000-5998bp	AVL-score	1.7	0.803986
5000-5998bp	AVL-score	1.8	0.820461
5000-5998bp	AVL-score	1.9	0.838311
5000-5998bp	AVL-score	2	0.853616
5000-5998bp	AVL-score	2.1	0.865875
5000-5998bp	AVL-score	2.2	0.875046
5000-5998bp	AVL-score	2.3	0.885872
5000-5998bp	AVL-score	2.4	0.895675
5000-5998bp	AVL-score	2.5	0.9022
5000-5998bp	AVL-score	2.6	0.904887
5000-5998bp	AVL-score	2.7	0.906149
5000-5998bp	AVL-score	2.8	0.906274
5000-5998bp	AVL-score	2.9	0.904359
5000-5998bp	AVL-score	3	0.897723
5000-5998bp	AVL-score	3.1	0.892196
5000-5998bp	AVL-score	3.2	0.878856
5000-5998bp	AVL-score	3.3	0.866711
5000-5998bp	AVL-score	3.4	0.844937
5000-5998bp	AVL-score	3.5	0.84575
5000-5998bp	AVL-score	3.6	0.838891
5000-5998bp	AVL-score	3.7	0.791981
5000-5998bp	AVL-score	3.8	0.670277
5000-5998bp	AVL-score	3.9	0.677815
5000-5998bp	AVL-score	4	0.893906
5000-5998bp	AVL-score	4.1	0
5000-5998bp	AVL-score	4.2	0
5000-5998bp	AVL-score	4.3	0
5000-5998bp	AVL-score	4.4	0
5000-5998bp	AVL-score	4.5	0
5000-5998bp	AVL-score	4.6	0
5000-5998bp	AVL-score	4.7	0
5000-5998bp	AVL-score	4.8	0
5000-5998bp	AVL-score	4.9	0
6000-6998bp	AVL-score	0	0.385393
6000-6998bp	AVL-score	0.1	0.387324
6000-6998bp	AVL-score	0.2	0.395425
6000-6998bp	AVL-score	0.3	0.413021
6000-6998bp	AVL-score	0.4	0.439058
6000-6998bp	AVL-score	0.5	0.468436
6000-6998bp	AVL-score	0.6	0.497297
6000-6998bp	AVL-score	0.7	0.527751
6000-6998bp	AVL-score	0.8	0.559163
6000-6998bp	AVL-score	0.9	0.592062
6000-6998bp	AVL-score	1	0.626475
6000-6998bp	AVL-score	1.1	0.65908
6000-6998bp	AVL-score	1.2	0.690577
6000-6998bp	AVL-score	1.3	0.723315
6000-6998bp	AVL-score	1.4	0.752867
6000-6998bp	AVL-score	1.5	0.776216
6000-6998bp	AVL-score	1.6	0.798077
6000-6998bp	AVL-score	1.7	0.819894
6000-6998bp	AVL-score	1.8	0.837607
6000-6998bp	AVL-score	1.9	0.855731
6000-6998bp	AVL-score	2	0.86951
6000-6998bp	AVL-score	2.1	0.883427
6000-6998bp	AVL-score	2.2	0.892411
6000-6998bp	AVL-score	2.3	0.900289
6000-6998bp	AVL-score	2.4	0.91168
6000-6998bp	AVL-score	2.5	0.916338
6000-6998bp	AVL-score	2.6	0.918781
6000-6998bp	AVL-score	2.7	0.920507
6000-6998bp	AVL-score	2.8	0.919734
6000-6998bp	AVL-score	2.9	0.91381
6000-6998bp	AVL-score	3	0.9101
6000-6998bp	AVL-score	3.1	0.905819
6000-6998bp	AVL-score	3.2	0.893695
6000-6998bp	AVL-score	3.3	0.871724
6000-6998bp	AVL-score	3.4	0.830499
6000-6998bp	AVL-score	3.5	0.742701
6000-6998bp	AVL-score	3.6	0.755334
6000-6998bp	AVL-score	3.7	0.660188
6000-6998bp	AVL-score	3.8	0.691943
6000-6998bp	AVL-score	3.9	0.565764
6000-6998bp	AVL-score	4	0
6000-6998bp	AVL-score	4.1	0
6000-6998bp	AVL-score	4.2	0
6000-6998bp	AVL-score	4.3	0
6000-6998bp	AVL-score	4.4	0
6000-6998bp	AVL-score	4.5	0
6000-6998bp	AVL-score	4.6	0
6000-6998bp	AVL-score	4.7	0
6000-6998bp	AVL-score	4.8	0
6000-6998bp	AVL-score	4.9	0
7000-7998bp	AVL-score	0	0.375978
7000-7998bp	AVL-score	0.1	0.378076
7000-7998bp	AVL-score	0.2	0.386998
7000-7998bp	AVL-score	0.3	0.406704
7000-7998bp	AVL-score	0.4	0.433114
7000-7998bp	AVL-score	0.5	0.461884
7000-7998bp	AVL-score	0.6	0.489426
7000-7998bp	AVL-score	0.7	0.522087
7000-7998bp	AVL-score	0.8	0.556362
7000-7998bp	AVL-score	0.9	0.591356
7000-7998bp	AVL-score	1	0.628969
7000-7998bp	AVL-score	1.1	0.665199
7000-7998bp	AVL-score	1.2	0.699237
7000-7998bp	AVL-score	1.3	0.734848
7000-7998bp	AVL-score	1.4	0.764883
7000-7998bp	AVL-score	1.5	0.792657
7000-7998bp	AVL-score	1.6	0.817208
7000-7998bp	AVL-score	1.7	0.840631
7000-7998bp	AVL-score	1.8	0.85873
7000-7998bp	AVL-score	1.9	0.877829
7000-7998bp	AVL-score	2	0.890337
7000-7998bp	AVL-score	2.1	0.903544
7000-7998bp	AVL-score	2.2	0.912647
7000-7998bp	AVL-score	2.3	0.917573
7000-7998bp	AVL-score	2.4	0.92663
7000-7998bp	AVL-score	2.5	0.932073
7000-7998bp	AVL-score	2.6	0.935033
7000-7998bp	AVL-score	2.7	0.935803
7000-7998bp	AVL-score	2.8	0.934074
7000-7998bp	AVL-score	2.9	0.924683
7000-7998bp	AVL-score	3	0.921276
7000-7998bp	AVL-score	3.1	0.898633
7000-7998bp	AVL-score	3.2	0.860867
7000-7998bp	AVL-score	3.3	0.866509
7000-7998bp	AVL-score	3.4	0.815818
7000-7998bp	AVL-score	3.5	0.763784
7000-7998bp	AVL-score	3.6	0.819323
7000-7998bp	AVL-score	3.7	0.791945
7000-7998bp	AVL-score	3.8	0.768988
7000-7998bp	AVL-score	3.9	0.62468
7000-7998bp	AVL-score	4	0
7000-7998bp	AVL-score	4.1	0
7000-7998bp	AVL-score	4.2	0
7000-7998bp	AVL-score	4.3	0
7000-7998bp	AVL-score	4.4	0
7000-7998bp	AVL-score	4.5	0
7000-7998bp	AVL-score	4.6	0
7000-7998bp	AVL-score	4.7	0
7000-7998bp	AVL-score	4.8	0
7000-7998bp	AVL-score	4.9	0
8000-8998bp	AVL-score	0	0.369154
8000-8998bp	AVL-score	0.1	0.371769
8000-8998bp	AVL-score	0.2	0.382104
8000-8998bp	AVL-score	0.3	0.403304
8000-8998bp	AVL-score	0.4	0.429668
8000-8998bp	AVL-score	0.5	0.458581
8000-8998bp	AVL-score	0.6	0.489573
8000-8998bp	AVL-score	0.7	0.524307
8000-8998bp	AVL-score	0.8	0.560565
8000-8998bp	AVL-score	0.9	0.598048
8000-8998bp	AVL-score	1	0.635928
8000-8998bp	AVL-score	1.1	0.674586
8000-8998bp	AVL-score	1.2	0.710368
8000-8998bp	AVL-score	1.3	0.745277
8000-8998bp	AVL-score	1.4	0.777401
8000-8998bp	AVL-score	1.5	0.807215
8000-8998bp	AVL-score	1.6	0.832441
8000-8998bp	AVL-score	1.7	0.853593
8000-8998bp	AVL-score	1.8	0.871317
8000-8998bp	AVL-score	1.9	0.890017
8000-8998bp	AVL-score	2	0.902312
8000-8998bp	AVL-score	2.1	0.911079
8000-8998bp	AVL-score	2.2	0.922215
8000-8998bp	AVL-score	2.3	0.926626
8000-8998bp	AVL-score	2.4	0.932553
8000-8998bp	AVL-score	2.5	0.937922
8000-8998bp	AVL-score	2.6	0.942094
8000-8998bp	AVL-score	2.7	0.944205
8000-8998bp	AVL-score	2.8	0.939628
8000-8998bp	AVL-score	2.9	0.929923
8000-8998bp	AVL-score	3	0.923546
8000-8998bp	AVL-score	3.1	0.91341
8000-8998bp	AVL-score	3.2	0.894905
8000-8998bp	AVL-score	3.3	0.831518
8000-8998bp	AVL-score	3.4	0.814337
8000-8998bp	AVL-score	3.5	0.717747
8000-8998bp	AVL-score	3.6	0.765034
8000-8998bp	AVL-score	3.7	0.794405
8000-8998bp	AVL-score	3.8	0.785461
8000-8998bp	AVL-score	3.9	0.652597
8000-8998bp	AVL-score	4	0
8000-8998bp	AVL-score	4.1	0
8000-8998bp	AVL-score	4.2	0
8000-8998bp	AVL-score	4.3	0
8000-8998bp	AVL-score	4.4	0
8000-8998bp	AVL-score	4.5	0
8000-8998bp	AVL-score	4.6	0
8000-8998bp	AVL-score	4.7	0
8000-8998bp	AVL-score	4.8	0
8000-8998bp	AVL-score	4.9	0
9000-9998bp	AVL-score	0	0.36202
9000-9998bp	AVL-score	0.1	0.364876
9000-9998bp	AVL-score	0.2	0.376416
9000-9998bp	AVL-score	0.3	0.398089
9000-9998bp	AVL-score	0.4	0.423916
9000-9998bp	AVL-score	0.5	0.453055
9000-9998bp	AVL-score	0.6	0.485234
9000-9998bp	AVL-score	0.7	0.521489
9000-9998bp	AVL-score	0.8	0.561966
9000-9998bp	AVL-score	0.9	0.600636
9000-9998bp	AVL-score	1	0.64033
9000-9998bp	AVL-score	1.1	0.680013
9000-9998bp	AVL-score	1.2	0.719247
9000-9998bp	AVL-score	1.3	0.756028
9000-9998bp	AVL-score	1.4	0.789912
9000-9998bp	AVL-score	1.5	0.820657
9000-9998bp	AVL-score	1.6	0.845599
9000-9998bp	AVL-score	1.7	0.867661
9000-9998bp	AVL-score	1.8	0.885378
9000-9998bp	AVL-score	1.9	0.901959
9000-9998bp	AVL-score	2	0.913554
9000-9998bp	AVL-score	2.1	0.923647
9000-9998bp	AVL-score	2.2	0.93197
9000-9998bp	AVL-score	2.3	0.937694
9000-9998bp	AVL-score	2.4	0.941232
9000-9998bp	AVL-score	2.5	0.946834
9000-9998bp	AVL-score	2.6	0.947187
9000-9998bp	AVL-score	2.7	0.948108
9000-9998bp	AVL-score	2.8	0.94559
9000-9998bp	AVL-score	2.9	0.941606
9000-9998bp	AVL-score	3	0.936793
9000-9998bp	AVL-score	3.1	0.921607
9000-9998bp	AVL-score	3.2	0.906014
9000-9998bp	AVL-score	3.3	0.852678
9000-9998bp	AVL-score	3.4	0.809343
9000-9998bp	AVL-score	3.5	0.661658
9000-9998bp	AVL-score	3.6	0.738013
9000-9998bp	AVL-score	3.7	0.655153
9000-9998bp	AVL-score	3.8	0.605949
9000-9998bp	AVL-score	3.9	0.434667
9000-9998bp	AVL-score	4	0
9000-9998bp	AVL-score	4.1	0
9000-9998bp	AVL-score	4.2	0
9000-9998bp	AVL-score	4.3	0
9000-9998bp	AVL-score	4.4	0
9000-9998bp	AVL-score	4.5	0
9000-9998bp	AVL-score	4.6	0
9000-9998bp	AVL-score	4.7	0
9000-9998bp	AVL-score	4.8	0
9000-9998bp	AVL-score	4.9	0
10000-10998bp	AVL-score	0	0.357773
10000-10998bp	AVL-score	0.1	0.360316
10000-10998bp	AVL-score	0.2	0.372396
10000-10998bp	AVL-score	0.3	0.394508
10000-10998bp	AVL-score	0.4	0.419489
10000-10998bp	AVL-score	0.5	0.449319
10000-10998bp	AVL-score	0.6	0.483139
10000-10998bp	AVL-score	0.7	0.521104
10000-10998bp	AVL-score	0.8	0.559349
10000-10998bp	AVL-score	0.9	0.599847
10000-10998bp	AVL-score	1	0.643084
10000-10998bp	AVL-score	1.1	0.685411
10000-10998bp	AVL-score	1.2	0.725839
10000-10998bp	AVL-score	1.3	0.762763
10000-10998bp	AVL-score	1.4	0.797767
10000-10998bp	AVL-score	1.5	0.826502
10000-10998bp	AVL-score	1.6	0.851221
10000-10998bp	AVL-score	1.7	0.873112
10000-10998bp	AVL-score	1.8	0.891187
10000-10998bp	AVL-score	1.9	0.908158
10000-10998bp	AVL-score	2	0.919628
10000-10998bp	AVL-score	2.1	0.928352
10000-10998bp	AVL-score	2.2	0.935798
10000-10998bp	AVL-score	2.3	0.939032
10000-10998bp	AVL-score	2.4	0.945534
10000-10998bp	AVL-score	2.5	0.949875
10000-10998bp	AVL-score	2.6	0.951306
10000-10998bp	AVL-score	2.7	0.956205
10000-10998bp	AVL-score	2.8	0.954065
10000-10998bp	AVL-score	2.9	0.946368
10000-10998bp	AVL-score	3	0.934181
10000-10998bp	AVL-score	3.1	0.921203
10000-10998bp	AVL-score	3.2	0.888569
10000-10998bp	AVL-score	3.3	0.784956
10000-10998bp	AVL-score	3.4	0.753104
10000-10998bp	AVL-score	3.5	0.587282
10000-10998bp	AVL-score	3.6	0.652375
10000-10998bp	AVL-score	3.7	0.454495
10000-10998bp	AVL-score	3.8	0.475153
10000-10998bp	AVL-score	3.9	0.475153
10000-10998bp	AVL-score	4	0
10000-10998bp	AVL-score	4.1	0
10000-10998bp	AVL-score	4.2	0
10000-10998bp	AVL-score	4.3	0
10000-10998bp	AVL-score	4.4	0
10000-10998bp	AVL-score	4.5	0
10000-10998bp	AVL-score	4.6	0
10000-10998bp	AVL-score	4.7	0
10000-10998bp	AVL-score	4.8	0
10000-10998bp	AVL-score	4.9	0
11000-11998bp	AVL-score	0	0.354174
11000-11998bp	AVL-score	0.1	0.35713
11000-11998bp	AVL-score	0.2	0.370367
11000-11998bp	AVL-score	0.3	0.391632
11000-11998bp	AVL-score	0.4	0.416018
11000-11998bp	AVL-score	0.5	0.445444
11000-11998bp	AVL-score	0.6	0.479898
11000-11998bp	AVL-score	0.7	0.518984
11000-11998bp	AVL-score	0.8	0.560022
11000-11998bp	AVL-score	0.9	0.603879
11000-11998bp	AVL-score	1	0.64847
11000-11998bp	AVL-score	1.1	0.692604
11000-11998bp	AVL-score	1.2	0.733995
11000-11998bp	AVL-score	1.3	0.771844
11000-11998bp	AVL-score	1.4	0.805209
11000-11998bp	AVL-score	1.5	0.835371
11000-11998bp	AVL-score	1.6	0.860092
11000-11998bp	AVL-score	1.7	0.88233
11000-11998bp	AVL-score	1.8	0.900969
11000-11998bp	AVL-score	1.9	0.917236
11000-11998bp	AVL-score	2	0.928648
11000-11998bp	AVL-score	2.1	0.93602
11000-11998bp	AVL-score	2.2	0.944322
11000-11998bp	AVL-score	2.3	0.950267
11000-11998bp	AVL-score	2.4	0.955568
11000-11998bp	AVL-score	2.5	0.957548
11000-11998bp	AVL-score	2.6	0.955036
11000-11998bp	AVL-score	2.7	0.952697
11000-11998bp	AVL-score	2.8	0.948348
11000-11998bp	AVL-score	2.9	0.943353
11000-11998bp	AVL-score	3	0.930876
11000-11998bp	AVL-score	3.1	0.917387
11000-11998bp	AVL-score	3.2	0.888588
11000-11998bp	AVL-score	3.3	0.873762
11000-11998bp	AVL-score	3.4	0.811475
11000-11998bp	AVL-score	3.5	0.738116
11000-11998bp	AVL-score	3.6	0.86049
11000-11998bp	AVL-score	3.7	0.857523
11000-11998bp	AVL-score	3.8	0.750582
11000-11998bp	AVL-score	3.9	0.811767
11000-11998bp	AVL-score	4	0
11000-11998bp	AVL-score	4.1	0
11000-11998bp	AVL-score	4.2	0
11000-11998bp	AVL-score	4.3	0
11000-11998bp	AVL-score	4.4	0
11000-11998bp	AVL-score	4.5	0
11000-11998bp	AVL-score	4.6	0
11000-11998bp	AVL-score	4.7	0
11000-11998bp	AVL-score	4.8	0
11000-11998bp	AVL-score	4.9	0
12000-12998bp	AVL-score	0	0.351273
12000-12998bp	AVL-score	0.1	0.354681
12000-12998bp	AVL-score	0.2	0.368192
12000-12998bp	AVL-score	0.3	0.388528
12000-12998bp	AVL-score	0.4	0.412586
12000-12998bp	AVL-score	0.5	0.443287
12000-12998bp	AVL-score	0.6	0.479451
12000-12998bp	AVL-score	0.7	0.51872
12000-12998bp	AVL-score	0.8	0.562042
12000-12998bp	AVL-score	0.9	0.607955
12000-12998bp	AVL-score	1	0.652711
12000-12998bp	AVL-score	1.1	0.696271
12000-12998bp	AVL-score	1.2	0.742118
12000-12998bp	AVL-score	1.3	0.781447
12000-12998bp	AVL-score	1.4	0.816572
12000-12998bp	AVL-score	1.5	0.844593
12000-12998bp	AVL-score	1.6	0.87028
12000-12998bp	AVL-score	1.7	0.891265
12000-12998bp	AVL-score	1.8	0.908745
12000-12998bp	AVL-score	1.9	0.923639
12000-12998bp	AVL-score	2	0.934536
12000-12998bp	AVL-score	2.1	0.941861
12000-12998bp	AVL-score	2.2	0.947698
12000-12998bp	AVL-score	2.3	0.95136
12000-12998bp	AVL-score	2.4	0.954079
12000-12998bp	AVL-score	2.5	0.957127
12000-12998bp	AVL-score	2.6	0.954137
12000-12998bp	AVL-score	2.7	0.95571
12000-12998bp	AVL-score	2.8	0.95008
12000-12998bp	AVL-score	2.9	0.94415
12000-12998bp	AVL-score	3	0.937902
12000-12998bp	AVL-score	3.1	0.905026
12000-12998bp	AVL-score	3.2	0.878399
12000-12998bp	AVL-score	3.3	0.846952
12000-12998bp	AVL-score	3.4	0.768952
12000-12998bp	AVL-score	3.5	0.584967
12000-12998bp	AVL-score	3.6	0.745353
12000-12998bp	AVL-score	3.7	0.832253
12000-12998bp	AVL-score	3.8	0
12000-12998bp	AVL-score	3.9	0
12000-12998bp	AVL-score	4	0
12000-12998bp	AVL-score	4.1	0
12000-12998bp	AVL-score	4.2	0
12000-12998bp	AVL-score	4.3	0
12000-12998bp	AVL-score	4.4	0
12000-12998bp	AVL-score	4.5	0
12000-12998bp	AVL-score	4.6	0
12000-12998bp	AVL-score	4.7	0
12000-12998bp	AVL-score	4.8	0
12000-12998bp	AVL-score	4.9	0
13000-13998bp	AVL-score	0	0.34784
13000-13998bp	AVL-score	0.1	0.351263
13000-13998bp	AVL-score	0.2	0.364631
13000-13998bp	AVL-score	0.3	0.385058
13000-13998bp	AVL-score	0.4	0.409871
13000-13998bp	AVL-score	0.5	0.440418
13000-13998bp	AVL-score	0.6	0.475971
13000-13998bp	AVL-score	0.7	0.517752
13000-13998bp	AVL-score	0.8	0.561891
13000-13998bp	AVL-score	0.9	0.609417
13000-13998bp	AVL-score	1	0.658685
13000-13998bp	AVL-score	1.1	0.705109
13000-13998bp	AVL-score	1.2	0.747743
13000-13998bp	AVL-score	1.3	0.787103
13000-13998bp	AVL-score	1.4	0.823054
13000-13998bp	AVL-score	1.5	0.853465
13000-13998bp	AVL-score	1.6	0.878915
13000-13998bp	AVL-score	1.7	0.899468
13000-13998bp	AVL-score	1.8	0.915927
13000-13998bp	AVL-score	1.9	0.929564
13000-13998bp	AVL-score	2	0.939476
13000-13998bp	AVL-score	2.1	0.94701
13000-13998bp	AVL-score	2.2	0.951097
13000-13998bp	AVL-score	2.3	0.953751
13000-13998bp	AVL-score	2.4	0.957152
13000-13998bp	AVL-score	2.5	0.957676
13000-13998bp	AVL-score	2.6	0.95847
13000-13998bp	AVL-score	2.7	0.956307
13000-13998bp	AVL-score	2.8	0.955818
13000-13998bp	AVL-score	2.9	0.946044
13000-13998bp	AVL-score	3	0.938941
13000-13998bp	AVL-score	3.1	0.920138
13000-13998bp	AVL-score	3.2	0.840042
13000-13998bp	AVL-score	3.3	0.609717
13000-13998bp	AVL-score	3.4	0.549776
13000-13998bp	AVL-score	3.5	0.382107
13000-13998bp	AVL-score	3.6	0.815988
13000-13998bp	AVL-score	3.7	0
13000-13998bp	AVL-score	3.8	0
13000-13998bp	AVL-score	3.9	0
13000-13998bp	AVL-score	4	0
13000-13998bp	AVL-score	4.1	0
13000-13998bp	AVL-score	4.2	0
13000-13998bp	AVL-score	4.3	0
13000-13998bp	AVL-score	4.4	0
13000-13998bp	AVL-score	4.5	0
13000-13998bp	AVL-score	4.6	0
13000-13998bp	AVL-score	4.7	0
13000-13998bp	AVL-score	4.8	0
13000-13998bp	AVL-score	4.9	0
14000-14998bp	AVL-score	0	0.346273
14000-14998bp	AVL-score	0.1	0.34971
14000-14998bp	AVL-score	0.2	0.363169
14000-14998bp	AVL-score	0.3	0.38268
14000-14998bp	AVL-score	0.4	0.407338
14000-14998bp	AVL-score	0.5	0.4383
14000-14998bp	AVL-score	0.6	0.474866
14000-14998bp	AVL-score	0.7	0.516905
14000-14998bp	AVL-score	0.8	0.562651
14000-14998bp	AVL-score	0.9	0.610081
14000-14998bp	AVL-score	1	0.658548
14000-14998bp	AVL-score	1.1	0.70471
14000-14998bp	AVL-score	1.2	0.751402
14000-14998bp	AVL-score	1.3	0.792461
14000-14998bp	AVL-score	1.4	0.827811
14000-14998bp	AVL-score	1.5	0.857536
14000-14998bp	AVL-score	1.6	0.884268
14000-14998bp	AVL-score	1.7	0.905049
14000-14998bp	AVL-score	1.8	0.920149
14000-14998bp	AVL-score	1.9	0.933825
14000-14998bp	AVL-score	2	0.941822
14000-14998bp	AVL-score	2.1	0.948766
14000-14998bp	AVL-score	2.2	0.95554
14000-14998bp	AVL-score	2.3	0.960055
14000-14998bp	AVL-score	2.4	0.963137
14000-14998bp	AVL-score	2.5	0.96445
14000-14998bp	AVL-score	2.6	0.963209
14000-14998bp	AVL-score	2.7	0.961311
14000-14998bp	AVL-score	2.8	0.962876
14000-14998bp	AVL-score	2.9	0.953397
14000-14998bp	AVL-score	3	0.942464
14000-14998bp	AVL-score	3.1	0.929736
14000-14998bp	AVL-score	3.2	0.921691
14000-14998bp	AVL-score	3.3	0.863613
14000-14998bp	AVL-score	3.4	0.754216
14000-14998bp	AVL-score	3.5	0.694481
14000-14998bp	AVL-score	3.6	0
14000-14998bp	AVL-score	3.7	0
14000-14998bp	AVL-score	3.8	0
14000-14998bp	AVL-score	3.9	0
14000-14998bp	AVL-score	4	0
14000-14998bp	AVL-score	4.1	0
14000-14998bp	AVL-score	4.2	0
14000-14998bp	AVL-score	4.3	0
14000-14998bp	AVL-score	4.4	0
14000-14998bp	AVL-score	4.5	0
14000-14998bp	AVL-score	4.6	0
14000-14998bp	AVL-score	4.7	0
14000-14998bp	AVL-score	4.8	0
14000-14998bp	AVL-score	4.9	0
1000-1998bp	AV-score	0	0.530258
1000-1998bp	AV-score	0.2	0.546604
1000-1998bp	AV-score	0.4	0.563626
1000-1998bp	AV-score	0.6	0.572904
1000-1998bp	AV-score	0.8	0.588104
1000-1998bp	AV-score	1	0.594445
1000-1998bp	AV-score	1.2	0.597065
1000-1998bp	AV-score	1.4	0.602323
1000-1998bp	AV-score	1.6	0.604258
1000-1998bp	AV-score	1.8	0.608425
1000-1998bp	AV-score	2	0.6104
1000-1998bp	AV-score	2.2	0.61334
1000-1998bp	AV-score	2.4	0.616304
1000-1998bp	AV-score	2.6	0.620929
1000-1998bp	AV-score	2.8	0.62394
1000-1998bp	AV-score	3	0.624344
1000-1998bp	AV-score	3.2	0.624351
1000-1998bp	AV-score	3.4	0.648439
1000-1998bp	AV-score	3.6	0.649185
1000-1998bp	AV-score	3.8	0.645914
1000-1998bp	AV-score	4	0.64357
1000-1998bp	AV-score	4.2	0.641895
1000-1998bp	AV-score	4.4	0.646497
1000-1998bp	AV-score	4.6	0.649264
1000-1998bp	AV-score	4.8	0.650567
1000-1998bp	AV-score	5	0.655191
1000-1998bp	AV-score	5.2	0.73941
1000-1998bp	AV-score	5.4	0.745973
1000-1998bp	AV-score	5.6	0.739687
1000-1998bp	AV-score	5.8	0.735731
1000-1998bp	AV-score	6	0.735838
1000-1998bp	AV-score	6.2	0.734783
1000-1998bp	AV-score	6.4	0.73524
1000-1998bp	AV-score	6.6	0.733818
1000-1998bp	AV-score	6.8	0.725487
1000-1998bp	AV-score	7	0.723625
1000-1998bp	AV-score	7.2	0.725069
1000-1998bp	AV-score	7.4	0.720276
1000-1998bp	AV-score	7.6	0.714358
1000-1998bp	AV-score	7.8	0.71237
1000-1998bp	AV-score	8	0.709079
1000-1998bp	AV-score	8.2	0.703797
1000-1998bp	AV-score	8.4	0.707706
1000-1998bp	AV-score	8.6	0.715616
1000-1998bp	AV-score	8.8	0.713961
1000-1998bp	AV-score	9	0.719308
1000-1998bp	AV-score	9.2	0.72217
1000-1998bp	AV-score	9.4	0.72268
1000-1998bp	AV-score	9.6	0.723561
1000-1998bp	AV-score	9.8	0.724485
1000-1998bp	AV-score	10	0.72848
2000-2998bp	AV-score	0	0.47454
2000-2998bp	AV-score	0.2	0.508412
2000-2998bp	AV-score	0.4	0.532198
2000-2998bp	AV-score	0.6	0.545799
2000-2998bp	AV-score	0.8	0.560156
2000-2998bp	AV-score	1	0.570414
2000-2998bp	AV-score	1.2	0.577257
2000-2998bp	AV-score	1.4	0.582401
2000-2998bp	AV-score	1.6	0.585344
2000-2998bp	AV-score	1.8	0.588754
2000-2998bp	AV-score	2	0.589915
2000-2998bp	AV-score	2.2	0.598197
2000-2998bp	AV-score	2.4	0.600187
2000-2998bp	AV-score	2.6	0.627024
2000-2998bp	AV-score	2.8	0.630778
2000-2998bp	AV-score	3	0.633433
2000-2998bp	AV-score	3.2	0.632249
2000-2998bp	AV-score	3.4	0.684236
2000-2998bp	AV-score	3.6	0.696985
2000-2998bp	AV-score	3.8	0.695916
2000-2998bp	AV-score	4	0.697817
2000-2998bp	AV-score	4.2	0.697594
2000-2998bp	AV-score	4.4	0.699895
2000-2998bp	AV-score	4.6	0.700074
2000-2998bp	AV-score	4.8	0.699655
2000-2998bp	AV-score	5	0.702127
2000-2998bp	AV-score	5.2	0.771152
2000-2998bp	AV-score	5.4	0.785465
2000-2998bp	AV-score	5.6	0.78141
2000-2998bp	AV-score	5.8	0.787131
2000-2998bp	AV-score	6	0.786556
2000-2998bp	AV-score	6.2	0.784713
2000-2998bp	AV-score	6.4	0.785065
2000-2998bp	AV-score	6.6	0.782411
2000-2998bp	AV-score	6.8	0.803814
2000-2998bp	AV-score	7	0.808112
2000-2998bp	AV-score	7.2	0.804272
2000-2998bp	AV-score	7.4	0.804397
2000-2998bp	AV-score	7.6	0.796829
2000-2998bp	AV-score	7.8	0.786891
2000-2998bp	AV-score	8	0.779135
2000-2998bp	AV-score	8.2	0.764891
2000-2998bp	AV-score	8.4	0.765377
2000-2998bp	AV-score	8.6	0.769658
2000-2998bp	AV-score	8.8	0.771964
2000-2998bp	AV-score	9	0.771943
2000-2998bp	AV-score	9.2	0.771675
2000-2998bp	AV-score	9.4	0.772541
2000-2998bp	AV-score	9.6	0.775722
2000-2998bp	AV-score	9.8	0.775102
2000-2998bp	AV-score	10	0.777334
3000-3998bp	AV-score	0	0.438683
3000-3998bp	AV-score	0.2	0.478724
3000-3998bp	AV-score	0.4	0.503187
3000-3998bp	AV-score	0.6	0.519145
3000-3998bp	AV-score	0.8	0.532815
3000-3998bp	AV-score	1	0.543955
3000-3998bp	AV-score	1.2	0.550545
3000-3998bp	AV-score	1.4	0.554553
3000-3998bp	AV-score	1.6	0.560201
3000-3998bp	AV-score	1.8	0.573518
3000-3998bp	AV-score	2	0.576793
3000-3998bp	AV-score	2.2	0.603733
3000-3998bp	AV-score	2.4	0.60769
3000-3998bp	AV-score	2.6	0.650072
3000-3998bp	AV-score	2.8	0.660526
3000-3998bp	AV-score	3	0.666539
3000-3998bp	AV-score	3.2	0.670771
3000-3998bp	AV-score	3.4	0.712399
3000-3998bp	AV-score	3.6	0.728869
3000-3998bp	AV-score	3.8	0.732891
3000-3998bp	AV-score	4	0.737571
3000-3998bp	AV-score	4.2	0.75127
3000-3998bp	AV-score	4.4	0.75871
3000-3998bp	AV-score	4.6	0.760993
3000-3998bp	AV-score	4.8	0.763821
3000-3998bp	AV-score	5	0.765948
3000-3998bp	AV-score	5.2	0.814758
3000-3998bp	AV-score	5.4	0.822605
3000-3998bp	AV-score	5.6	0.823597
3000-3998bp	AV-score	5.8	0.83118
3000-3998bp	AV-score	6	0.832453
3000-3998bp	AV-score	6.2	0.835584
3000-3998bp	AV-score	6.4	0.836283
3000-3998bp	AV-score	6.6	0.836568
3000-3998bp	AV-score	6.8	0.835703
3000-3998bp	AV-score	7	0.844299
3000-3998bp	AV-score	7.2	0.842446
3000-3998bp	AV-score	7.4	0.843399
3000-3998bp	AV-score	7.6	0.840826
3000-3998bp	AV-score	7.8	0.836519
3000-3998bp	AV-score	8	0.834053
3000-3998bp	AV-score	8.2	0.814654
3000-3998bp	AV-score	8.4	0.807245
3000-3998bp	AV-score	8.6	0.806444
3000-3998bp	AV-score	8.8	0.807947
3000-3998bp	AV-score	9	0.805917
3000-3998bp	AV-score	9.2	0.806482
3000-3998bp	AV-score	9.4	0.804001
3000-3998bp	AV-score	9.6	0.803532
3000-3998bp	AV-score	9.8	0.798158
3000-3998bp	AV-score	10	0.790714
4000-4998bp	AV-score	0	0.414433
4000-4998bp	AV-score	0.2	0.455365
4000-4998bp	AV-score	0.4	0.479718
4000-4998bp	AV-score	0.6	0.497547
4000-4998bp	AV-score	0.8	0.51155
4000-4998bp	AV-score	1	0.520352
4000-4998bp	AV-score	1.2	0.525366
4000-4998bp	AV-score	1.4	0.532913
4000-4998bp	AV-score	1.6	0.547392
4000-4998bp	AV-score	1.8	0.571869
4000-4998bp	AV-score	2	0.578691
4000-4998bp	AV-score	2.2	0.620274
4000-4998bp	AV-score	2.4	0.629313
4000-4998bp	AV-score	2.6	0.666803
4000-4998bp	AV-score	2.8	0.678363
4000-4998bp	AV-score	3	0.692831
4000-4998bp	AV-score	3.2	0.698808
4000-4998bp	AV-score	3.4	0.733371
4000-4998bp	AV-score	3.6	0.752208
4000-4998bp	AV-score	3.8	0.758631
4000-4998bp	AV-score	4	0.763799
4000-4998bp	AV-score	4.2	0.78351
4000-4998bp	AV-score	4.4	0.79367
4000-4998bp	AV-score	4.6	0.797399
4000-4998bp	AV-score	4.8	0.800254
4000-4998bp	AV-score	5	0.802708
4000-4998bp	AV-score	5.2	0.84538
4000-4998bp	AV-score	5.4	0.846099
4000-4998bp	AV-score	5.6	0.848935
4000-4998bp	AV-score	5.8	0.855366
4000-4998bp	AV-score	6	0.856359
4000-4998bp	AV-score	6.2	0.868117
4000-4998bp	AV-score	6.4	0.865879
4000-4998bp	AV-score	6.6	0.866608
4000-4998bp	AV-score	6.8	0.882958
4000-4998bp	AV-score	7	0.885626
4000-4998bp	AV-score	7.2	0.881293
4000-4998bp	AV-score	7.4	0.878757
4000-4998bp	AV-score	7.6	0.883147
4000-4998bp	AV-score	7.8	0.877959
4000-4998bp	AV-score	8	0.874162
4000-4998bp	AV-score	8.2	0.86776
4000-4998bp	AV-score	8.4	0.856669
4000-4998bp	AV-score	8.6	0.847352
4000-4998bp	AV-score	8.8	0.844743
4000-4998bp	AV-score	9	0.847378
4000-4998bp	AV-score	9.2	0.844277
4000-4998bp	AV-score	9.4	0.838103
4000-4998bp	AV-score	9.6	0.838266
4000-4998bp	AV-score	9.8	0.835161
4000-4998bp	AV-score	10	0.828349
5000-5998bp	AV-score	0	0.3985
5000-5998bp	AV-score	0.2	0.438085
5000-5998bp	AV-score	0.4	0.461359
5000-5998bp	AV-score	0.6	0.479734
5000-5998bp	AV-score	0.8	0.491163
5000-5998bp	AV-score	1	0.498829
5000-5998bp	AV-score	1.2	0.508912
5000-5998bp	AV-score	1.4	0.522562
5000-5998bp	AV-score	1.6	0.546436
5000-5998bp	AV-score	1.8	0.578887
5000-5998bp	AV-score	2	0.593233
5000-5998bp	AV-score	2.2	0.632547
5000-5998bp	AV-score	2.4	0.646818
5000-5998bp	AV-score	2.6	0.680078
5000-5998bp	AV-score	2.8	0.692733
5000-5998bp	AV-score	3	0.716131
5000-5998bp	AV-score	3.2	0.726898
5000-5998bp	AV-score	3.4	0.756237
5000-5998bp	AV-score	3.6	0.772201
5000-5998bp	AV-score	3.8	0.781827
5000-5998bp	AV-score	4	0.78844
5000-5998bp	AV-score	4.2	0.811778
5000-5998bp	AV-score	4.4	0.822868
5000-5998bp	AV-score	4.6	0.827247
5000-5998bp	AV-score	4.8	0.829619
5000-5998bp	AV-score	5	0.833329
5000-5998bp	AV-score	5.2	0.870644
5000-5998bp	AV-score	5.4	0.873716
5000-5998bp	AV-score	5.6	0.875989
5000-5998bp	AV-score	5.8	0.878427
5000-5998bp	AV-score	6	0.881896
5000-5998bp	AV-score	6.2	0.891659
5000-5998bp	AV-score	6.4	0.891843
5000-5998bp	AV-score	6.6	0.893728
5000-5998bp	AV-score	6.8	0.903584
5000-5998bp	AV-score	7	0.903866
5000-5998bp	AV-score	7.2	0.897792
5000-5998bp	AV-score	7.4	0.89396
5000-5998bp	AV-score	7.6	0.899173
5000-5998bp	AV-score	7.8	0.89714
5000-5998bp	AV-score	8	0.891406
5000-5998bp	AV-score	8.2	0.887231
5000-5998bp	AV-score	8.4	0.874019
5000-5998bp	AV-score	8.6	0.86247
5000-5998bp	AV-score	8.8	0.856882
5000-5998bp	AV-score	9	0.859948
5000-5998bp	AV-score	9.2	0.851881
5000-5998bp	AV-score	9.4	0.845314
5000-5998bp	AV-score	9.6	0.838992
5000-5998bp	AV-score	9.8	0.815159
5000-5998bp	AV-score	10	0.81271
6000-6998bp	AV-score	0	0.385393
6000-6998bp	AV-score	0.2	0.425911
6000-6998bp	AV-score	0.4	0.449303
6000-6998bp	AV-score	0.6	0.46548
6000-6998bp	AV-score	0.8	0.474564
6000-6998bp	AV-score	1	0.483287
6000-6998bp	AV-score	1.2	0.501378
6000-6998bp	AV-score	1.4	0.522005
6000-6998bp	AV-score	1.6	0.555242
6000-6998bp	AV-score	1.8	0.590385
6000-6998bp	AV-score	2	0.606987
6000-6998bp	AV-score	2.2	0.638038
6000-6998bp	AV-score	2.4	0.655883
6000-6998bp	AV-score	2.6	0.686047
6000-6998bp	AV-score	2.8	0.698998
6000-6998bp	AV-score	3	0.727509
6000-6998bp	AV-score	3.2	0.74073
6000-6998bp	AV-score	3.4	0.768794
6000-6998bp	AV-score	3.6	0.785262
6000-6998bp	AV-score	3.8	0.797504
6000-6998bp	AV-score	4	0.807708
6000-6998bp	AV-score	4.2	0.829347
6000-6998bp	AV-score	4.4	0.845498
6000-6998bp	AV-score	4.6	0.855939
6000-6998bp	AV-score	4.8	0.861399
6000-6998bp	AV-score	5	0.863877
6000-6998bp	AV-score	5.2	0.891794
6000-6998bp	AV-score	5.4	0.893647
6000-6998bp	AV-score	5.6	0.894931
6000-6998bp	AV-score	5.8	0.899413
6000-6998bp	AV-score	6	0.894543
6000-6998bp	AV-score	6.2	0.901372
6000-6998bp	AV-score	6.4	0.904311
6000-6998bp	AV-score	6.6	0.905211
6000-6998bp	AV-score	6.8	0.915985
6000-6998bp	AV-score	7	0.914234
6000-6998bp	AV-score	7.2	0.915353
6000-6998bp	AV-score	7.4	0.910998
6000-6998bp	AV-score	7.6	0.913652
6000-6998bp	AV-score	7.8	0.906301
6000-6998bp	AV-score	8	0.893877
6000-6998bp	AV-score	8.2	0.89371
6000-6998bp	AV-score	8.4	0.882312
6000-6998bp	AV-score	8.6	0.878501
6000-6998bp	AV-score	8.8	0.86579
6000-6998bp	AV-score	9	0.854061
6000-6998bp	AV-score	9.2	0.846256
6000-6998bp	AV-score	9.4	0.834417
6000-6998bp	AV-score	9.6	0.826126
6000-6998bp	AV-score	9.8	0.816298
6000-6998bp	AV-score	10	0.809762
7000-7998bp	AV-score	0	0.375978
7000-7998bp	AV-score	0.2	0.412879
7000-7998bp	AV-score	0.4	0.434522
7000-7998bp	AV-score	0.6	0.449742
7000-7998bp	AV-score	0.8	0.46113
7000-7998bp	AV-score	1	0.473182
7000-7998bp	AV-score	1.2	0.498472
7000-7998bp	AV-score	1.4	0.527607
7000-7998bp	AV-score	1.6	0.562695
7000-7998bp	AV-score	1.8	0.592472
7000-7998bp	AV-score	2	0.61444
7000-7998bp	AV-score	2.2	0.644741
7000-7998bp	AV-score	2.4	0.672314
7000-7998bp	AV-score	2.6	0.70512
7000-7998bp	AV-score	2.8	0.724885
7000-7998bp	AV-score	3	0.754604
7000-7998bp	AV-score	3.2	0.773276
7000-7998bp	AV-score	3.4	0.799942
7000-7998bp	AV-score	3.6	0.816634
7000-7998bp	AV-score	3.8	0.830423
7000-7998bp	AV-score	4	0.843638
7000-7998bp	AV-score	4.2	0.860412
7000-7998bp	AV-score	4.4	0.874471
7000-7998bp	AV-score	4.6	0.879929
7000-7998bp	AV-score	4.8	0.887737
7000-7998bp	AV-score	5	0.889913
7000-7998bp	AV-score	5.2	0.908393
7000-7998bp	AV-score	5.4	0.910267
7000-7998bp	AV-score	5.6	0.913799
7000-7998bp	AV-score	5.8	0.916929
7000-7998bp	AV-score	6	0.916537
7000-7998bp	AV-score	6.2	0.921217
7000-7998bp	AV-score	6.4	0.920383
7000-7998bp	AV-score	6.6	0.917374
7000-7998bp	AV-score	6.8	0.926232
7000-7998bp	AV-score	7	0.926955
7000-7998bp	AV-score	7.2	0.923971
7000-7998bp	AV-score	7.4	0.921532
7000-7998bp	AV-score	7.6	0.91846
7000-7998bp	AV-score	7.8	0.913532
7000-7998bp	AV-score	8	0.906473
7000-7998bp	AV-score	8.2	0.904996
7000-7998bp	AV-score	8.4	0.890433
7000-7998bp	AV-score	8.6	0.884809
7000-7998bp	AV-score	8.8	0.858071
7000-7998bp	AV-score	9	0.853679
7000-7998bp	AV-score	9.2	0.849143
7000-7998bp	AV-score	9.4	0.835065
7000-7998bp	AV-score	9.6	0.833098
7000-7998bp	AV-score	9.8	0.836086
7000-7998bp	AV-score	10	0.818883
8000-8998bp	AV-score	0	0.369154
8000-8998bp	AV-score	0.2	0.405464
8000-8998bp	AV-score	0.4	0.427361
8000-8998bp	AV-score	0.6	0.440987
8000-8998bp	AV-score	0.8	0.454156
8000-8998bp	AV-score	1	0.472281
8000-8998bp	AV-score	1.2	0.504248
8000-8998bp	AV-score	1.4	0.536961
8000-8998bp	AV-score	1.6	0.570636
8000-8998bp	AV-score	1.8	0.598352
8000-8998bp	AV-score	2	0.623494
8000-8998bp	AV-score	2.2	0.655219
8000-8998bp	AV-score	2.4	0.685792
8000-8998bp	AV-score	2.6	0.71784
8000-8998bp	AV-score	2.8	0.738585
8000-8998bp	AV-score	3	0.764147
8000-8998bp	AV-score	3.2	0.785343
8000-8998bp	AV-score	3.4	0.810579
8000-8998bp	AV-score	3.6	0.825762
8000-8998bp	AV-score	3.8	0.843338
8000-8998bp	AV-score	4	0.856214
8000-8998bp	AV-score	4.2	0.87283
8000-8998bp	AV-score	4.4	0.885032
8000-8998bp	AV-score	4.6	0.894233
8000-8998bp	AV-score	4.8	0.900875
8000-8998bp	AV-score	5	0.903543
8000-8998bp	AV-score	5.2	0.918905
8000-8998bp	AV-score	5.4	0.921324
8000-8998bp	AV-score	5.6	0.922473
8000-8998bp	AV-score	5.8	0.925784
8000-8998bp	AV-score	6	0.926139
8000-8998bp	AV-score	6.2	0.935118
8000-8998bp	AV-score	6.4	0.936473
8000-8998bp	AV-score	6.6	0.935684
8000-8998bp	AV-score	6.8	0.937834
8000-8998bp	AV-score	7	0.936331
8000-8998bp	AV-score	7.2	0.930619
8000-8998bp	AV-score	7.4	0.925406
8000-8998bp	AV-score	7.6	0.925753
8000-8998bp	AV-score	7.8	0.918887
8000-8998bp	AV-score	8	0.9078
8000-8998bp	AV-score	8.2	0.900182
8000-8998bp	AV-score	8.4	0.893988
8000-8998bp	AV-score	8.6	0.88141
8000-8998bp	AV-score	8.8	0.873201
8000-8998bp	AV-score	9	0.84142
8000-8998bp	AV-score	9.2	0.83062
8000-8998bp	AV-score	9.4	0.820628
8000-8998bp	AV-score	9.6	0.826144
8000-8998bp	AV-score	9.8	0.793172
8000-8998bp	AV-score	10	0.784539
9000-9998bp	AV-score	0	0.36202
9000-9998bp	AV-score	0.2	0.396481
9000-9998bp	AV-score	0.4	0.41739
9000-9998bp	AV-score	0.6	0.431799
9000-9998bp	AV-score	0.8	0.447342
9000-9998bp	AV-score	1	0.46961
9000-9998bp	AV-score	1.2	0.50583
9000-9998bp	AV-score	1.4	0.539067
9000-9998bp	AV-score	1.6	0.571706
9000-9998bp	AV-score	1.8	0.600856
9000-9998bp	AV-score	2	0.62961
9000-9998bp	AV-score	2.2	0.663499
9000-9998bp	AV-score	2.4	0.697589
9000-9998bp	AV-score	2.6	0.728162
9000-9998bp	AV-score	2.8	0.75379
9000-9998bp	AV-score	3	0.776861
9000-9998bp	AV-score	3.2	0.799821
9000-9998bp	AV-score	3.4	0.824877
9000-9998bp	AV-score	3.6	0.841474
9000-9998bp	AV-score	3.8	0.860037
9000-9998bp	AV-score	4	0.871894
9000-9998bp	AV-score	4.2	0.886164
9000-9998bp	AV-score	4.4	0.898967
9000-9998bp	AV-score	4.6	0.909642
9000-9998bp	AV-score	4.8	0.918143
9000-9998bp	AV-score	5	0.921322
9000-9998bp	AV-score	5.2	0.932102
9000-9998bp	AV-score	5.4	0.935415
9000-9998bp	AV-score	5.6	0.935846
9000-9998bp	AV-score	5.8	0.939005
9000-9998bp	AV-score	6	0.939786
9000-9998bp	AV-score	6.2	0.940831
9000-9998bp	AV-score	6.4	0.9409
9000-9998bp	AV-score	6.6	0.936345
9000-9998bp	AV-score	6.8	0.939923
9000-9998bp	AV-score	7	0.938399
9000-9998bp	AV-score	7.2	0.937203
9000-9998bp	AV-score	7.4	0.932176
9000-9998bp	AV-score	7.6	0.933353
9000-9998bp	AV-score	7.8	0.932
9000-9998bp	AV-score	8	0.92928
9000-9998bp	AV-score	8.2	0.914843
9000-9998bp	AV-score	8.4	0.905627
9000-9998bp	AV-score	8.6	0.883237
9000-9998bp	AV-score	8.8	0.870185
9000-9998bp	AV-score	9	0.841673
9000-9998bp	AV-score	9.2	0.819021
9000-9998bp	AV-score	9.4	0.815883
9000-9998bp	AV-score	9.6	0.802063
9000-9998bp	AV-score	9.8	0.794374
9000-9998bp	AV-score	10	0.758641
10000-10998bp	AV-score	0	0.357773
10000-10998bp	AV-score	0.2	0.390233
10000-10998bp	AV-score	0.4	0.411043
10000-10998bp	AV-score	0.6	0.425131
10000-10998bp	AV-score	0.8	0.442567
10000-10998bp	AV-score	1	0.470249
10000-10998bp	AV-score	1.2	0.506662
10000-10998bp	AV-score	1.4	0.541292
10000-10998bp	AV-score	1.6	0.57398
10000-10998bp	AV-score	1.8	0.605672
10000-10998bp	AV-score	2	0.638884
10000-10998bp	AV-score	2.2	0.675883
10000-10998bp	AV-score	2.4	0.708647
10000-10998bp	AV-score	2.6	0.740504
10000-10998bp	AV-score	2.8	0.766573
10000-10998bp	AV-score	3	0.789829
10000-10998bp	AV-score	3.2	0.815351
10000-10998bp	AV-score	3.4	0.839994
10000-10998bp	AV-score	3.6	0.859055
10000-10998bp	AV-score	3.8	0.874356
10000-10998bp	AV-score	4	0.886429
10000-10998bp	AV-score	4.2	0.899673
10000-10998bp	AV-score	4.4	0.909149
10000-10998bp	AV-score	4.6	0.918685
10000-10998bp	AV-score	4.8	0.925741
10000-10998bp	AV-score	5	0.93094
10000-10998bp	AV-score	5.2	0.938809
10000-10998bp	AV-score	5.4	0.941278
10000-10998bp	AV-score	5.6	0.943727
10000-10998bp	AV-score	5.8	0.944235
10000-10998bp	AV-score	6	0.946377
10000-10998bp	AV-score	6.2	0.94569
10000-10998bp	AV-score	6.4	0.944713
10000-10998bp	AV-score	6.6	0.94564
10000-10998bp	AV-score	6.8	0.946789
10000-10998bp	AV-score	7	0.944964
10000-10998bp	AV-score	7.2	0.941733
10000-10998bp	AV-score	7.4	0.937838
10000-10998bp	AV-score	7.6	0.932546
10000-10998bp	AV-score	7.8	0.931745
10000-10998bp	AV-score	8	0.927346
10000-10998bp	AV-score	8.2	0.915947
10000-10998bp	AV-score	8.4	0.883125
10000-10998bp	AV-score	8.6	0.856021
10000-10998bp	AV-score	8.8	0.835399
10000-10998bp	AV-score	9	0.800334
10000-10998bp	AV-score	9.2	0.761457
10000-10998bp	AV-score	9.4	0.759858
10000-10998bp	AV-score	9.6	0.769693
10000-10998bp	AV-score	9.8	0.715031
10000-10998bp	AV-score	10	0.701783
11000-11998bp	AV-score	0	0.354174
11000-11998bp	AV-score	0.2	0.385556
11000-11998bp	AV-score	0.4	0.406189
11000-11998bp	AV-score	0.6	0.419578
11000-11998bp	AV-score	0.8	0.44017
11000-11998bp	AV-score	1	0.471938
11000-11998bp	AV-score	1.2	0.509246
11000-11998bp	AV-score	1.4	0.543768
11000-11998bp	AV-score	1.6	0.578187
11000-11998bp	AV-score	1.8	0.613346
11000-11998bp	AV-score	2	0.647367
11000-11998bp	AV-score	2.2	0.683137
11000-11998bp	AV-score	2.4	0.717251
11000-11998bp	AV-score	2.6	0.750031
11000-11998bp	AV-score	2.8	0.778952
11000-11998bp	AV-score	3	0.804676
11000-11998bp	AV-score	3.2	0.830031
11000-11998bp	AV-score	3.4	0.852638
11000-11998bp	AV-score	3.6	0.869346
11000-11998bp	AV-score	3.8	0.88519
11000-11998bp	AV-score	4	0.900447
11000-11998bp	AV-score	4.2	0.913361
11000-11998bp	AV-score	4.4	0.920151
11000-11998bp	AV-score	4.6	0.929039
11000-11998bp	AV-score	4.8	0.936129
11000-11998bp	AV-score	5	0.939526
11000-11998bp	AV-score	5.2	0.946292
11000-11998bp	AV-score	5.4	0.946941
11000-11998bp	AV-score	5.6	0.94777
11000-11998bp	AV-score	5.8	0.947718
11000-11998bp	AV-score	6	0.951232
11000-11998bp	AV-score	6.2	0.951965
11000-11998bp	AV-score	6.4	0.952578
11000-11998bp	AV-score	6.6	0.951673
11000-11998bp	AV-score	6.8	0.949972
11000-11998bp	AV-score	7	0.94626
11000-11998bp	AV-score	7.2	0.94091
11000-11998bp	AV-score	7.4	0.934394
11000-11998bp	AV-score	7.6	0.934772
11000-11998bp	AV-score	7.8	0.929949
11000-11998bp	AV-score	8	0.921016
11000-11998bp	AV-score	8.2	0.913801
11000-11998bp	AV-score	8.4	0.901831
11000-11998bp	AV-score	8.6	0.884552
11000-11998bp	AV-score	8.8	0.873529
11000-11998bp	AV-score	9	0.866317
11000-11998bp	AV-score	9.2	0.855397
11000-11998bp	AV-score	9.4	0.820053
11000-11998bp	AV-score	9.6	0.816452
11000-11998bp	AV-score	9.8	0.83657
11000-11998bp	AV-score	10	0.838244
12000-12998bp	AV-score	0	0.351273
12000-12998bp	AV-score	0.2	0.380488
12000-12998bp	AV-score	0.4	0.399124
12000-12998bp	AV-score	0.6	0.413333
12000-12998bp	AV-score	0.8	0.437477
12000-12998bp	AV-score	1	0.470772
12000-12998bp	AV-score	1.2	0.506453
12000-12998bp	AV-score	1.4	0.540701
12000-12998bp	AV-score	1.6	0.579148
12000-12998bp	AV-score	1.8	0.617747
12000-12998bp	AV-score	2	0.653817
12000-12998bp	AV-score	2.2	0.69323
12000-12998bp	AV-score	2.4	0.730187
12000-12998bp	AV-score	2.6	0.764466
12000-12998bp	AV-score	2.8	0.793824
12000-12998bp	AV-score	3	0.820338
12000-12998bp	AV-score	3.2	0.84383
12000-12998bp	AV-score	3.4	0.867543
12000-12998bp	AV-score	3.6	0.886049
12000-12998bp	AV-score	3.8	0.900635
12000-12998bp	AV-score	4	0.911519
12000-12998bp	AV-score	4.2	0.923748
12000-12998bp	AV-score	4.4	0.932088
12000-12998bp	AV-score	4.6	0.93872
12000-12998bp	AV-score	4.8	0.942916
12000-12998bp	AV-score	5	0.946808
12000-12998bp	AV-score	5.2	0.950157
12000-12998bp	AV-score	5.4	0.954978
12000-12998bp	AV-score	5.6	0.956415
12000-12998bp	AV-score	5.8	0.957562
12000-12998bp	AV-score	6	0.956422
12000-12998bp	AV-score	6.2	0.959341
12000-12998bp	AV-score	6.4	0.95771
12000-12998bp	AV-score	6.6	0.957116
12000-12998bp	AV-score	6.8	0.955167
12000-12998bp	AV-score	7	0.952861
12000-12998bp	AV-score	7.2	0.945013
12000-12998bp	AV-score	7.4	0.934612
12000-12998bp	AV-score	7.6	0.9242
12000-12998bp	AV-score	7.8	0.914115
12000-12998bp	AV-score	8	0.90337
12000-12998bp	AV-score	8.2	0.880762
12000-12998bp	AV-score	8.4	0.885353
12000-12998bp	AV-score	8.6	0.857356
12000-12998bp	AV-score	8.8	0.8568
12000-12998bp	AV-score	9	0.834239
12000-12998bp	AV-score	9.2	0.826346
12000-12998bp	AV-score	9.4	0.799028
12000-12998bp	AV-score	9.6	0.794302
12000-12998bp	AV-score	9.8	0.791772
12000-12998bp	AV-score	10	0.811422
13000-13998bp	AV-score	0	0.34784
13000-13998bp	AV-score	0.2	0.37574
13000-13998bp	AV-score	0.4	0.393481
13000-13998bp	AV-score	0.6	0.409352
13000-13998bp	AV-score	0.8	0.435885
13000-13998bp	AV-score	1	0.470035
13000-13998bp	AV-score	1.2	0.504207
13000-13998bp	AV-score	1.4	0.539164
13000-13998bp	AV-score	1.6	0.579651
13000-13998bp	AV-score	1.8	0.620448
13000-13998bp	AV-score	2	0.660963
13000-13998bp	AV-score	2.2	0.700442
13000-13998bp	AV-score	2.4	0.736548
13000-13998bp	AV-score	2.6	0.773003
13000-13998bp	AV-score	2.8	0.803916
13000-13998bp	AV-score	3	0.829861
13000-13998bp	AV-score	3.2	0.854551
13000-13998bp	AV-score	3.4	0.874804
13000-13998bp	AV-score	3.6	0.890898
13000-13998bp	AV-score	3.8	0.906326
13000-13998bp	AV-score	4	0.919726
13000-13998bp	AV-score	4.2	0.92923
13000-13998bp	AV-score	4.4	0.936945
13000-13998bp	AV-score	4.6	0.94283
13000-13998bp	AV-score	4.8	0.948867
13000-13998bp	AV-score	5	0.952876
13000-13998bp	AV-score	5.2	0.956715
13000-13998bp	AV-score	5.4	0.958609
13000-13998bp	AV-score	5.6	0.957129
13000-13998bp	AV-score	5.8	0.95891
13000-13998bp	AV-score	6	0.955945
13000-13998bp	AV-score	6.2	0.95567
13000-13998bp	AV-score	6.4	0.953683
13000-13998bp	AV-score	6.6	0.95269
13000-13998bp	AV-score	6.8	0.950766
13000-13998bp	AV-score	7	0.949332
13000-13998bp	AV-score	7.2	0.946592
13000-13998bp	AV-score	7.4	0.942062
13000-13998bp	AV-score	7.6	0.940759
13000-13998bp	AV-score	7.8	0.939298
13000-13998bp	AV-score	8	0.931399
13000-13998bp	AV-score	8.2	0.913159
13000-13998bp	AV-score	8.4	0.88253
13000-13998bp	AV-score	8.6	0.847789
13000-13998bp	AV-score	8.8	0.818814
13000-13998bp	AV-score	9	0.828961
13000-13998bp	AV-score	9.2	0.824588
13000-13998bp	AV-score	9.4	0.809168
13000-13998bp	AV-score	9.6	0.801509
13000-13998bp	AV-score	9.8	0.724122
13000-13998bp	AV-score	10	0.737969
14000-14998bp	AV-score	0	0.346273
14000-14998bp	AV-score	0.2	0.37206
14000-14998bp	AV-score	0.4	0.389225
14000-14998bp	AV-score	0.6	0.405516
14000-14998bp	AV-score	0.8	0.436196
14000-14998bp	AV-score	1	0.470525
14000-14998bp	AV-score	1.2	0.505861
14000-14998bp	AV-score	1.4	0.543889
14000-14998bp	AV-score	1.6	0.586897
14000-14998bp	AV-score	1.8	0.626982
14000-14998bp	AV-score	2	0.666745
14000-14998bp	AV-score	2.2	0.706718
14000-14998bp	AV-score	2.4	0.746478
14000-14998bp	AV-score	2.6	0.782462
14000-14998bp	AV-score	2.8	0.81453
14000-14998bp	AV-score	3	0.840551
14000-14998bp	AV-score	3.2	0.865481
14000-14998bp	AV-score	3.4	0.885899
14000-14998bp	AV-score	3.6	0.901493
14000-14998bp	AV-score	3.8	0.916674
14000-14998bp	AV-score	4	0.928212
14000-14998bp	AV-score	4.2	0.938518
14000-14998bp	AV-score	4.4	0.947047
14000-14998bp	AV-score	4.6	0.950992
14000-14998bp	AV-score	4.8	0.955877
14000-14998bp	AV-score	5	0.957892
14000-14998bp	AV-score	5.2	0.960213
14000-14998bp	AV-score	5.4	0.961528
14000-14998bp	AV-score	5.6	0.963374
14000-14998bp	AV-score	5.8	0.967818
14000-14998bp	AV-score	6	0.968166
14000-14998bp	AV-score	6.2	0.96591
14000-14998bp	AV-score	6.4	0.964587
14000-14998bp	AV-score	6.6	0.966771
14000-14998bp	AV-score	6.8	0.965358
14000-14998bp	AV-score	7	0.9632
14000-14998bp	AV-score	7.2	0.956628
14000-14998bp	AV-score	7.4	0.953546
14000-14998bp	AV-score	7.6	0.947762
14000-14998bp	AV-score	7.8	0.949923
14000-14998bp	AV-score	8	0.94882
14000-14998bp	AV-score	8.2	0.948689
14000-14998bp	AV-score	8.4	0.94121
14000-14998bp	AV-score	8.6	0.937821
14000-14998bp	AV-score	8.8	0.935076
14000-14998bp	AV-score	9	0.917344
14000-14998bp	AV-score	9.2	0.916035
14000-14998bp	AV-score	9.4	0.917748
14000-14998bp	AV-score	9.6	0.916377
14000-14998bp	AV-score	9.8	0.913019
14000-14998bp	AV-score	10	0.913019
