# Supplementary material for: V- and VL-scores unveil viral signatures and origins of protein families
Source: Nat Commun. 2026 Apr 28;17:5828. doi: 10.1038/s41467-026-72028-0 (PMC13332234; doi:10.1038/s41467-026-72028-0)
Supplement: Supplementary file 12 — Supplementary Data 10 [file 41467_2026_72028_MOESM12_ESM.xlsx]

## Sheet: Sheet1
Supplementary Data 10: Viral genome detection probability by sequence size.
Probability	Genome Size	AV-score Cutoff				AVL-score Cutoff
		VOG	PHROG	KEGG	Pfam	VOG	PHROG
0.7	whole genome	1.93	1.45	4.81	4.39	0.85	0.79
0.9	whole genome	3.61	NA	NA	NA	1.54	NA
0.7	1-2kb fragments	NA	5.71	NA	NA	NA	NA
0.7	2-3kb fragments	4.91	4.24	NA	NA	NA	NA
0.7	3-4kb fragments	4.18	3.34	NA	7.92	NA	NA
0.7	4-5kb fragments	3.96	3.14	NA	7.66	NA	NA
0.7	5-6kb fragments	3.85	2.98	NA	7.14	NA	NA
0.7	6-7kb fragments	3.65	2.75	8.58	6.52	NA	NA
0.7	7-8kb fragments	3.53	2.51	7.88	6.66	NA	NA
0.7	8-9kb fragments	3.46	2.4	7.77	5.76	NA	NA
0.7	9-10kb fragments	3.11	2.33	7.45	6.1	NA	NA
0.7	10-11kb fragments	2.39	2.39	7.07	6.07	NA	NA
0.7	11-12kb fragments	3.01	2.17	6.6	5.49	NA	NA
0.7	12-13kb fragments	2.91	2.19	6.34	5.47	NA	NA
0.7	13-14kb fragments	2.97	2.11	6.62	5.39	NA	NA
0.7	14-15kb fragments	2.97	2.06	6.33	5.37	NA	NA
0.9	8-9kb fragments	NA	NA	NA	8.11	NA	NA
0.9	9-10kb fragments	NA	NA	NA	NA	NA	NA
0.9	10-11kb fragments	NA	NA	NA	NA	NA	NA
0.9	11-12kb fragments	NA	NA	NA	7.56	NA	NA
0.9	12-13kb fragments	NA	NA	NA	7.58	NA	NA
0.9	13-14kb fragments	NA	NA	NA	7.49	NA	NA
0.9	14-15kb fragments	NA	3.81	NA	7.5	NA	NA
