# Supplementary material for: V- and VL-scores unveil viral signatures and origins of protein families
Source: Nat Commun. 2026 Apr 28;17:5828. doi: 10.1038/s41467-026-72028-0 (PMC13332234; doi:10.1038/s41467-026-72028-0)
Supplement: Supplementary file 13 — Supplementary Data 11 [file 41467_2026_72028_MOESM13_ESM.xlsx]

## Sheet: Sheet1
Supplementary Data 11: AMG identification workflow results. Only viral and host genes with annotations in the list of Pfam/KEGG HMM profiles of experimentally verified AMGs (see Methods), or genes with annotations in the list of non-AMGs (see Methods), or genes with annotations in the list of viral hallmark genes (Table S11) are included. With V-score flank verification: at least one gene with a …
seq_id	bin_id	host_or_virus	gene_number	start	end	strand	type	kegg_hmm_id	pfam_hmm_id	pfam_hmm_id_trimmed	kegg_name	pfam_name	consensus_name	contig_avg_KEGG_V-score	KEGG_V-score	contig_avg_KEGG_VL-score	KEGG_VL-score	KEGG_significant	KEGG_V-score_verified_flank	KEGG_hallmark_verified_flank	contig_avg_Pfam_V-score	Pfam_V-score	contig_avg_Pfam_VL-score	Pfam_VL-score	Pfam_significant	Pfam_V-score_verified_flank	Pfam_hallmark_verified_flank	gene_of_interest	non_AMG	viral_hallmark_gene	actual_positive	predicted_positive_no_flank_verification	predicted_positive_with_V-score_flank_verification	predicted_positive_with_hallmark_flank_verification
IMGVR_UViG_2124908011_000094|2124908011|s300_5938897	IMGVR_UViG_2124908011_000094|2124908011|s300_5938897	Virus	11	5891	7555	+	CDS	K02335	PF00476.24	PF00476	DNA polymerase I	DNA polymerase family A	DNA polymerase I	9.3175	10	4.05213	4.66714	FALSE	TRUE	FALSE	9.636	10	4.19335	4.58932	FALSE	TRUE	FALSE	FALSE	TRUE	FALSE	FALSE	FALSE	FALSE	FALSE
IMGVR_UViG_2124908011_000094|2124908011|s300_5938897	IMGVR_UViG_2124908011_000094|2124908011|s300_5938897	Virus	23	13335	14042	-	CDS	K16559	PF00722.25	PF00722	endo-1,3-1,4-beta-glycanase ExoK	Glycosyl hydrolases family 16	endo-1,3-1,4-beta-glycanase ExoK	9.3175	4.54	4.05213	2.65706	TRUE	FALSE	FALSE	9.636	4.54	4.19335	2.65706	TRUE	TRUE	FALSE	TRUE	FALSE	FALSE	TRUE	TRUE	TRUE	FALSE
IMGVR_UViG_2124908011_000094|2124908011|s300_5938897	IMGVR_UViG_2124908011_000094|2124908011|s300_5938897	Virus	30	18801	21155	-	CDS	NA	PF10145.13	PF10145	NA	Phage-related minor tail protein	Phage-related minor tail protein	9.3175	NA	4.05213	NA	FALSE	FALSE	FALSE	9.636	10	4.19335	4.6706	FALSE	TRUE	FALSE	FALSE	FALSE	TRUE	NA	NA	NA	NA
IMGVR_UViG_2124908011_000094|2124908011|s300_5938897	IMGVR_UViG_2124908011_000094|2124908011|s300_5938897	Virus	38	24034	25218	-	CDS	NA	PF05065.17	PF05065	NA	Phage capsid family	Phage capsid family	9.3175	NA	4.05213	NA	FALSE	FALSE	FALSE	9.636	10	4.19335	4.61719	FALSE	TRUE	TRUE	FALSE	FALSE	TRUE	NA	NA	NA	NA
IMGVR_UViG_2124908011_000094|2124908011|s300_5938897	IMGVR_UViG_2124908011_000094|2124908011|s300_5938897	Virus	39	25215	25886	-	CDS	K06904	PF04586.21	PF04586	Escherichia/Staphylococcus phage prohead protease	Caudovirus prohead serine protease	Escherichia/Staphylococcus phage prohead protease	9.3175	10	4.05213	4.58232	FALSE	FALSE	FALSE	9.636	10	4.19335	4.38783	FALSE	TRUE	TRUE	FALSE	TRUE	FALSE	FALSE	FALSE	FALSE	FALSE
IMGVR_UViG_2124908011_000094|2124908011|s300_5938897	IMGVR_UViG_2124908011_000094|2124908011|s300_5938897	Virus	40	25877	27748	-	CDS	NA	PF04860.16	PF04860	NA	Phage portal protein	Phage portal protein	9.3175	NA	4.05213	NA	FALSE	FALSE	FALSE	9.636	10	4.19335	4.70095	FALSE	TRUE	TRUE	FALSE	FALSE	TRUE	NA	NA	NA	NA
IMGVR_UViG_2124908011_000094|2124908011|s300_5938897	IMGVR_UViG_2124908011_000094|2124908011|s300_5938897	Virus	41	27791	29464	-	CDS	NA	PF20441.2	PF20441	NA	Terminase large subunit, endonuclease domain	Terminase large subunit, endonuclease domain	9.3175	NA	4.05213	NA	FALSE	FALSE	FALSE	9.636	10	4.19335	4.33558	FALSE	TRUE	TRUE	FALSE	FALSE	TRUE	NA	NA	NA	NA
IMGVR_UViG_2124908011_000094|2124908011|s300_5938897	IMGVR_UViG_2124908011_000094|2124908011|s300_5938897	Virus	42	29475	29879	-	CDS	NA	PF05119.16	PF05119	NA	Phage terminase, small subunit	Phage terminase, small subunit	9.3175	NA	4.05213	NA	FALSE	FALSE	FALSE	9.636	10	4.19335	3.99304	FALSE	FALSE	FALSE	FALSE	FALSE	TRUE	NA	NA	NA	NA
IMGVR_UViG_2124908012_000112|2124908012|sp300_12708658	IMGVR_UViG_2124908012_000112|2124908012|sp300_12708658	Virus	3	1233	1637	+	CDS	NA	PF05119.16	PF05119	NA	Phage terminase, small subunit	Phage terminase, small subunit	9.3175	NA	4.05213	NA	FALSE	FALSE	FALSE	9.636	10	4.19335	3.99304	FALSE	FALSE	FALSE	FALSE	FALSE	TRUE	NA	NA	NA	NA
IMGVR_UViG_2124908012_000112|2124908012|sp300_12708658	IMGVR_UViG_2124908012_000112|2124908012|sp300_12708658	Virus	4	1648	3321	+	CDS	NA	PF20441.2	PF20441	NA	Terminase large subunit, endonuclease domain	Terminase large subunit, endonuclease domain	9.3175	NA	4.05213	NA	FALSE	FALSE	FALSE	9.636	10	4.19335	4.33558	FALSE	TRUE	TRUE	FALSE	FALSE	TRUE	NA	NA	NA	NA
IMGVR_UViG_2124908012_000112|2124908012|sp300_12708658	IMGVR_UViG_2124908012_000112|2124908012|sp300_12708658	Virus	5	3364	5235	+	CDS	NA	PF04860.16	PF04860	NA	Phage portal protein	Phage portal protein	9.3175	NA	4.05213	NA	FALSE	FALSE	FALSE	9.636	10	4.19335	4.70095	FALSE	TRUE	TRUE	FALSE	FALSE	TRUE	NA	NA	NA	NA
IMGVR_UViG_2124908012_000112|2124908012|sp300_12708658	IMGVR_UViG_2124908012_000112|2124908012|sp300_12708658	Virus	6	5226	5897	+	CDS	K06904	PF04586.21	PF04586	Escherichia/Staphylococcus phage prohead protease	Caudovirus prohead serine protease	Escherichia/Staphylococcus phage prohead protease	9.3175	10	4.05213	4.58232	FALSE	FALSE	FALSE	9.636	10	4.19335	4.38783	FALSE	TRUE	TRUE	FALSE	TRUE	FALSE	FALSE	FALSE	FALSE	FALSE
IMGVR_UViG_2124908012_000112|2124908012|sp300_12708658	IMGVR_UViG_2124908012_000112|2124908012|sp300_12708658	Virus	7	5894	7078	+	CDS	NA	PF05065.17	PF05065	NA	Phage capsid family	Phage capsid family	9.3175	NA	4.05213	NA	FALSE	FALSE	FALSE	9.636	10	4.19335	4.61719	FALSE	TRUE	TRUE	FALSE	FALSE	TRUE	NA	NA	NA	NA
IMGVR_UViG_2124908012_000112|2124908012|sp300_12708658	IMGVR_UViG_2124908012_000112|2124908012|sp300_12708658	Virus	15	9947	12301	+	CDS	NA	PF10145.13	PF10145	NA	Phage-related minor tail protein	Phage-related minor tail protein	9.3175	NA	4.05213	NA	FALSE	FALSE	FALSE	9.636	10	4.19335	4.6706	FALSE	TRUE	FALSE	FALSE	FALSE	TRUE	NA	NA	NA	NA
IMGVR_UViG_2124908012_000112|2124908012|sp300_12708658	IMGVR_UViG_2124908012_000112|2124908012|sp300_12708658	Virus	22	17060	17767	+	CDS	K16559	PF00722.25	PF00722	endo-1,3-1,4-beta-glycanase ExoK	Glycosyl hydrolases family 16	endo-1,3-1,4-beta-glycanase ExoK	9.3175	4.54	4.05213	2.65706	TRUE	FALSE	FALSE	9.636	4.54	4.19335	2.65706	TRUE	TRUE	FALSE	TRUE	FALSE	FALSE	TRUE	TRUE	TRUE	FALSE
IMGVR_UViG_2124908012_000112|2124908012|sp300_12708658	IMGVR_UViG_2124908012_000112|2124908012|sp300_12708658	Virus	34	23547	25211	-	CDS	K02335	PF00476.24	PF00476	DNA polymerase I	DNA polymerase family A	DNA polymerase I	9.3175	10	4.05213	4.66714	FALSE	TRUE	FALSE	9.636	10	4.19335	4.58932	FALSE	TRUE	FALSE	FALSE	TRUE	FALSE	FALSE	FALSE	FALSE	FALSE
IMGVR_UViG_2124908014_000102|2124908014|pt300_5791805	IMGVR_UViG_2124908014_000102|2124908014|pt300_5791805	Virus	34	17635	19083	+	CDS	NA	PF17289.6	PF17289	NA	Terminase RNaseH-like domain	Terminase RNaseH-like domain	9.31923	NA	3.91151	NA	FALSE	FALSE	FALSE	9.48471	10	3.86642	4.3532	FALSE	TRUE	FALSE	FALSE	FALSE	TRUE	NA	NA	NA	NA
IMGVR_UViG_2124908014_000102|2124908014|pt300_5791805	IMGVR_UViG_2124908014_000102|2124908014|pt300_5791805	Virus	69	55015	56982	+	CDS	K02316	PF03796.19	PF03796	DNA primase	DnaB-like helicase C terminal domain	DNA primase	9.31923	10	3.91151	4.50537	FALSE	TRUE	FALSE	9.48471	10	3.86642	4.55826	FALSE	TRUE	FALSE	FALSE	TRUE	FALSE	FALSE	FALSE	FALSE	FALSE
IMGVR_UViG_2504643025_000004|2504643025|2504645500	IMGVR_UViG_2504643025_000004|2504643025|2504645500	Virus	2	179	679	-	CDS	NA	PF04883.16	PF04883	NA	Bacteriophage HK97-gp10, putative tail-component	Bacteriophage HK97-gp10, putative tail-component	9.85281	NA	3.90196	NA	FALSE	FALSE	FALSE	9.58721	10	3.71954	3.8408	FALSE	FALSE	FALSE	FALSE	FALSE	TRUE	NA	NA	NA	NA
IMGVR_UViG_2504643025_000004|2504643025|2504645500	IMGVR_UViG_2504643025_000004|2504643025|2504645500	Virus	3	680	1069	-	CDS	NA	PF12691.11	PF12691	NA	Bacteriophage minor capsid protein	Bacteriophage minor capsid protein	9.85281	NA	3.90196	NA	FALSE	FALSE	FALSE	9.58721	10	3.71954	3.40705	FALSE	TRUE	TRUE	FALSE	FALSE	TRUE	NA	NA	NA	NA
IMGVR_UViG_2504643025_000004|2504643025|2504645500	IMGVR_UViG_2504643025_000004|2504643025|2504645500	Virus	8	3268	4170	-	CDS	NA	PF20911.1	PF20911	NA	Major capsid protein GP7	Major capsid protein GP7	9.85281	NA	3.90196	NA	FALSE	FALSE	FALSE	9.58721	10	3.71954	3.63819	FALSE	TRUE	TRUE	FALSE	FALSE	TRUE	NA	NA	NA	NA
IMGVR_UViG_2504643025_000004|2504643025|2504645500	IMGVR_UViG_2504643025_000004|2504643025|2504645500	Virus	11	6982	8226	-	CDS	K06909	PF17289.6	PF17289	phage terminase large subunit	Terminase RNaseH-like domain	phage terminase large subunit	9.85281	10	3.90196	4.82687	FALSE	FALSE	FALSE	9.58721	10	3.71954	4.3532	FALSE	TRUE	FALSE	FALSE	FALSE	TRUE	NA	NA	NA	NA
IMGVR_UViG_2504643025_000004|2504643025|2504645500	IMGVR_UViG_2504643025_000004|2504643025|2504645500	Virus	109	77959	79071	-	CDS	K02316	PF08275.15	PF08275	DNA primase	DNA primase catalytic core, N-terminal domain	DNA primase	9.85281	10	3.90196	4.50537	FALSE	TRUE	FALSE	9.58721	10	3.71954	3.21906	FALSE	TRUE	FALSE	FALSE	TRUE	FALSE	FALSE	FALSE	FALSE	FALSE
IMGVR_UViG_2504643025_000004|2504643025|2504645500	IMGVR_UViG_2504643025_000004|2504643025|2504645500	Virus	110	79258	80655	-	CDS	K26878	PF03796.19	PF03796	Bacillus phage helicase DnaB-like	DnaB-like helicase C terminal domain	Bacillus phage helicase DnaB-like	9.85281	10	3.90196	4.1442	FALSE	TRUE	FALSE	9.58721	10	3.71954	4.55826	FALSE	TRUE	FALSE	FALSE	TRUE	FALSE	FALSE	FALSE	FALSE	FALSE
IMGVR_UViG_2504643025_000004|2504643025|2504645500	IMGVR_UViG_2504643025_000004|2504643025|2504645500	Virus	120	85952	97630	-	CDS	K26977	PF13550.10	PF13550	Enterobacteria phage tip attachment protein J	Putative phage tail protein	Enterobacteria phage tip attachment protein J	9.85281	10	3.90196	3.95386	FALSE	TRUE	FALSE	9.58721	10	3.71954	4.12898	FALSE	TRUE	FALSE	FALSE	FALSE	TRUE	NA	NA	NA	NA
IMGVR_UViG_2504643025_000004|2504643025|2504645500	IMGVR_UViG_2504643025_000004|2504643025|2504645500	Virus	123	98954	99664	-	CDS	K26974	PF05100.16	PF05100	Enterobacteria phage tail tip protein L	Phage minor tail protein L	Enterobacteria phage tail tip protein L	9.85281	10	3.90196	3.54667	FALSE	TRUE	TRUE	9.58721	10	3.71954	3.59051	FALSE	TRUE	TRUE	FALSE	FALSE	TRUE	NA	NA	NA	NA
IMGVR_UViG_2504643025_000004|2504643025|2504645500	IMGVR_UViG_2504643025_000004|2504643025|2504645500	Virus	124	99673	100002	-	CDS	K26973	PF05939.17	PF05939	Enterobacteria phage tail tip protein M	Phage minor tail protein	Enterobacteria phage tail tip protein M	9.85281	10	3.90196	3.45667	FALSE	FALSE	FALSE	9.58721	10	3.71954	3.5557	FALSE	FALSE	FALSE	FALSE	FALSE	TRUE	NA	NA	NA	NA
IMGVR_UViG_2504643027_000003|2504643027|2504645858	IMGVR_UViG_2504643027_000003|2504643027|2504645858	Virus	11	8159	9556	+	CDS	K26878	PF03796.19	PF03796	Bacillus phage helicase DnaB-like	DnaB-like helicase C terminal domain	Bacillus phage helicase DnaB-like	9.85281	10	3.90196	4.1442	FALSE	FALSE	FALSE	9.58721	10	3.71954	4.55826	FALSE	TRUE	FALSE	FALSE	TRUE	FALSE	FALSE	FALSE	FALSE	FALSE
IMGVR_UViG_2504643027_000003|2504643027|2504645858	IMGVR_UViG_2504643027_000003|2504643027|2504645858	Virus	12	9743	10855	+	CDS	K02316	PF08275.15	PF08275	DNA primase	DNA primase catalytic core, N-terminal domain	DNA primase	9.85281	10	3.90196	4.50537	FALSE	TRUE	FALSE	9.58721	10	3.71954	3.21906	FALSE	TRUE	FALSE	FALSE	TRUE	FALSE	FALSE	FALSE	FALSE	FALSE
IMGVR_UViG_2504643027_000003|2504643027|2504645858	IMGVR_UViG_2504643027_000003|2504643027|2504645858	Virus	109	80592	81836	+	CDS	K06909	PF17289.6	PF17289	phage terminase large subunit	Terminase RNaseH-like domain	phage terminase large subunit	9.85281	10	3.90196	4.82687	FALSE	FALSE	FALSE	9.58721	10	3.71954	4.3532	FALSE	TRUE	FALSE	FALSE	FALSE	TRUE	NA	NA	NA	NA
IMGVR_UViG_2504643027_000003|2504643027|2504645858	IMGVR_UViG_2504643027_000003|2504643027|2504645858	Virus	112	84648	85550	+	CDS	NA	PF20911.1	PF20911	NA	Major capsid protein GP7	Major capsid protein GP7	9.85281	NA	3.90196	NA	FALSE	FALSE	FALSE	9.58721	10	3.71954	3.63819	FALSE	TRUE	TRUE	FALSE	FALSE	TRUE	NA	NA	NA	NA
IMGVR_UViG_2504643027_000003|2504643027|2504645858	IMGVR_UViG_2504643027_000003|2504643027|2504645858	Virus	117	87749	88138	+	CDS	NA	PF12691.11	PF12691	NA	Bacteriophage minor capsid protein	Bacteriophage minor capsid protein	9.85281	NA	3.90196	NA	FALSE	FALSE	FALSE	9.58721	10	3.71954	3.40705	FALSE	TRUE	TRUE	FALSE	FALSE	TRUE	NA	NA	NA	NA
IMGVR_UViG_2504643027_000003|2504643027|2504645858	IMGVR_UViG_2504643027_000003|2504643027|2504645858	Virus	118	88139	88639	+	CDS	NA	PF04883.16	PF04883	NA	Bacteriophage HK97-gp10, putative tail-component	Bacteriophage HK97-gp10, putative tail-component	9.85281	NA	3.90196	NA	FALSE	FALSE	FALSE	9.58721	10	3.71954	3.8408	FALSE	TRUE	TRUE	FALSE	FALSE	TRUE	NA	NA	NA	NA
IMGVR_UViG_2504643027_000003|2504643027|2504645858	IMGVR_UViG_2504643027_000003|2504643027|2504645858	Virus	123	95781	96110	+	CDS	K26973	PF05939.17	PF05939	Enterobacteria phage tail tip protein M	Phage minor tail protein	Enterobacteria phage tail tip protein M	9.85281	10	3.90196	3.45667	FALSE	FALSE	FALSE	9.58721	10	3.71954	3.5557	FALSE	TRUE	TRUE	FALSE	FALSE	TRUE	NA	NA	NA	NA
IMGVR_UViG_2504643027_000003|2504643027|2504645858	IMGVR_UViG_2504643027_000003|2504643027|2504645858	Virus	124	96119	96829	+	CDS	K26974	PF05100.16	PF05100	Enterobacteria phage tail tip protein L	Phage minor tail protein L	Enterobacteria phage tail tip protein L	9.85281	10	3.90196	3.54667	FALSE	TRUE	TRUE	9.58721	10	3.71954	3.59051	FALSE	TRUE	TRUE	FALSE	FALSE	TRUE	NA	NA	NA	NA
IMGVR_UViG_2504643027_000003|2504643027|2504645858	IMGVR_UViG_2504643027_000003|2504643027|2504645858	Virus	127	98153	104098	+	CDS	K26977	PF13550.10	PF13550	Enterobacteria phage tip attachment protein J	Putative phage tail protein	Enterobacteria phage tip attachment protein J	9.85281	10	3.90196	3.95386	FALSE	FALSE	FALSE	9.58721	10	3.71954	4.12898	FALSE	FALSE	FALSE	FALSE	FALSE	TRUE	NA	NA	NA	NA
IMGVR_UViG_2505679039_000002|2505679039|2505681318|47433-89609	IMGVR_UViG_2505679039_000002|2505679039|2505681318|47433-89609	Virus	11	7082	7291	+	CDS	NA	PF14090.10	PF14090	NA	Helix-turn-helix domain	Helix-turn-helix domain	10	NA	3.83133	NA	FALSE	FALSE	FALSE	10	10	3.82547	3.68043	FALSE	TRUE	FALSE	FALSE	TRUE	FALSE	FALSE	FALSE	FALSE	FALSE
IMGVR_UViG_2505679039_000002|2505679039|2505681318|47433-89609	IMGVR_UViG_2505679039_000002|2505679039|2505681318|47433-89609	Virus	13	7476	9344	+	CDS	K21238	PF00476.24	PF00476	Autographiviridae DNA-directed DNA polymerase	DNA polymerase family A	Autographiviridae DNA-directed DNA polymerase	10	10	3.83133	4.03024	FALSE	TRUE	FALSE	10	10	3.82547	4.58932	FALSE	TRUE	FALSE	FALSE	TRUE	FALSE	FALSE	FALSE	FALSE	FALSE
IMGVR_UViG_2505679039_000002|2505679039|2505681318|47433-89609	IMGVR_UViG_2505679039_000002|2505679039|2505681318|47433-89609	Virus	24	14847	16505	+	CDS	K26943	PF12236.12	PF12236	Autographiviridae portal protein	Bacteriophage head to tail connecting protein	Autographiviridae portal protein	10	10	3.83133	3.73054	FALSE	TRUE	FALSE	10	10	3.82547	4.10684	FALSE	TRUE	FALSE	FALSE	FALSE	TRUE	NA	NA	NA	NA
IMGVR_UViG_2505679039_000002|2505679039|2505681318|47433-89609	IMGVR_UViG_2505679039_000002|2505679039|2505681318|47433-89609	Virus	26	16957	17826	+	CDS	K26947	PF05396.15	PF05396	Autographiviridae capsid assembly scaffolding protein	Phage T7 capsid assembly protein	Autographiviridae capsid assembly scaffolding protein	10	10	3.83133	3.43136	FALSE	TRUE	TRUE	10	10	3.82547	3.56937	FALSE	TRUE	TRUE	FALSE	FALSE	TRUE	NA	NA	NA	NA
IMGVR_UViG_2505679039_000002|2505679039|2505681318|47433-89609	IMGVR_UViG_2505679039_000002|2505679039|2505681318|47433-89609	Virus	28	18410	19372	+	CDS	K26940	PF21703.1	PF21703	Autographiviridae major head protein	Major capsid protein	Autographiviridae major head protein	10	10	3.83133	3.44514	FALSE	TRUE	TRUE	10	10	3.82547	3.44514	FALSE	TRUE	TRUE	FALSE	FALSE	TRUE	NA	NA	NA	NA
IMGVR_UViG_2505679039_000002|2505679039|2505681318|47433-89609	IMGVR_UViG_2505679039_000002|2505679039|2505681318|47433-89609	Virus	29	19439	20044	+	CDS	K26944	PF17212.7	PF17212	Autographiviridae tail tubular protein Gp11	Tail tubular protein	Autographiviridae tail tubular protein Gp11	10	10	3.83133	3.51838	FALSE	TRUE	TRUE	10	10	3.82547	3.51534	FALSE	TRUE	TRUE	FALSE	FALSE	TRUE	NA	NA	NA	NA
IMGVR_UViG_2505679039_000002|2505679039|2505681318|47433-89609	IMGVR_UViG_2505679039_000002|2505679039|2505681318|47433-89609	Virus	35	29220	30170	+	CDS	K26946	PF03906.18	PF03906	Autographiviridae tail fiber protein	Phage T7 tail fibre protein	Autographiviridae tail fiber protein	10	10	3.83133	3.09482	FALSE	TRUE	TRUE	10	10	3.82547	3.54145	FALSE	TRUE	FALSE	FALSE	FALSE	TRUE	NA	NA	NA	NA
IMGVR_UViG_2505679042_000001|2505679042|2505681538	IMGVR_UViG_2505679042_000001|2505679042|2505681538	Virus	5	2344	2835	+	CDS	NA	PF05119.16	PF05119	NA	Phage terminase, small subunit	Phage terminase, small subunit	8.44233	NA	3.52327	NA	FALSE	FALSE	FALSE	8.24094	10	3.42625	3.99304	FALSE	TRUE	FALSE	FALSE	FALSE	TRUE	NA	NA	NA	NA
IMGVR_UViG_2505679042_000001|2505679042|2505681538	IMGVR_UViG_2505679042_000001|2505679042|2505681538	Virus	6	2979	3692	+	CDS	NA	PF03354.19	PF03354	NA	Terminase large subunit, ATPase domain	Terminase large subunit, ATPase domain	8.44233	NA	3.52327	NA	FALSE	FALSE	FALSE	8.24094	10	3.42625	4.29598	FALSE	TRUE	TRUE	FALSE	TRUE	TRUE	FALSE	FALSE	FALSE	FALSE
IMGVR_UViG_2505679042_000001|2505679042|2505681538	IMGVR_UViG_2505679042_000001|2505679042|2505681538	Virus	8	4953	6059	+	CDS	NA	PF20441.2	PF20441	NA	Terminase large subunit, endonuclease domain	Terminase large subunit, endonuclease domain	8.44233	NA	3.52327	NA	FALSE	FALSE	FALSE	8.24094	10	3.42625	4.33558	FALSE	TRUE	TRUE	FALSE	FALSE	TRUE	NA	NA	NA	NA
IMGVR_UViG_2505679042_000001|2505679042|2505681538	IMGVR_UViG_2505679042_000001|2505679042|2505681538	Virus	9	6082	7461	+	CDS	NA	PF04860.16	PF04860	NA	Phage portal protein	Phage portal protein	8.44233	NA	3.52327	NA	FALSE	FALSE	FALSE	8.24094	10	3.42625	4.70095	FALSE	TRUE	TRUE	FALSE	FALSE	TRUE	NA	NA	NA	NA
IMGVR_UViG_2505679042_000001|2505679042|2505681538	IMGVR_UViG_2505679042_000001|2505679042|2505681538	Virus	10	7503	8444	+	CDS	K06904	PF04586.21	PF04586	Escherichia/Staphylococcus phage prohead protease	Caudovirus prohead serine protease	Escherichia/Staphylococcus phage prohead protease	8.44233	10	3.52327	4.58232	FALSE	TRUE	FALSE	8.24094	10	3.42625	4.38783	FALSE	TRUE	TRUE	FALSE	TRUE	FALSE	FALSE	FALSE	FALSE	FALSE
IMGVR_UViG_2505679042_000001|2505679042|2505681538	IMGVR_UViG_2505679042_000001|2505679042|2505681538	Virus	11	8465	9613	+	CDS	NA	PF05065.17	PF05065	NA	Phage capsid family	Phage capsid family	8.44233	NA	3.52327	NA	FALSE	FALSE	FALSE	8.24094	10	3.42625	4.61719	FALSE	TRUE	TRUE	FALSE	FALSE	TRUE	NA	NA	NA	NA
IMGVR_UViG_2505679042_000001|2505679042|2505681538	IMGVR_UViG_2505679042_000001|2505679042|2505681538	Virus	13	9920	10252	+	CDS	NA	PF05135.17	PF05135	NA	Phage gp6-like head-tail connector protein	Phage gp6-like head-tail connector protein	8.44233	NA	3.52327	NA	FALSE	FALSE	FALSE	8.24094	10	3.42625	3.94136	FALSE	TRUE	TRUE	FALSE	FALSE	TRUE	NA	NA	NA	NA
IMGVR_UViG_2505679042_000001|2505679042|2505681538	IMGVR_UViG_2505679042_000001|2505679042|2505681538	Virus	14	10252	10590	+	CDS	NA	PF05521.15	PF05521	NA	Phage head-tail joining protein	Phage head-tail joining protein	8.44233	NA	3.52327	NA	FALSE	FALSE	FALSE	8.24094	10	3.42625	4.149	FALSE	TRUE	TRUE	FALSE	FALSE	TRUE	NA	NA	NA	NA
IMGVR_UViG_2505679042_000001|2505679042|2505681538	IMGVR_UViG_2505679042_000001|2505679042|2505681538	Virus	15	10590	10970	+	CDS	NA	PF04883.16	PF04883	NA	Bacteriophage HK97-gp10, putative tail-component	Bacteriophage HK97-gp10, putative tail-component	8.44233	NA	3.52327	NA	FALSE	FALSE	FALSE	8.24094	10	3.42625	3.8408	FALSE	TRUE	TRUE	FALSE	FALSE	TRUE	NA	NA	NA	NA
IMGVR_UViG_2505679042_000001|2505679042|2505681538	IMGVR_UViG_2505679042_000001|2505679042|2505681538	Virus	17	11402	12052	+	CDS	NA	PF04630.16	PF04630	NA	Phage tail tube protein	Phage tail tube protein	8.44233	NA	3.52327	NA	FALSE	FALSE	FALSE	8.24094	7.53	3.42625	2.87679	TRUE	TRUE	TRUE	FALSE	FALSE	TRUE	NA	NA	NA	NA
IMGVR_UViG_2505679042_000001|2505679042|2505681538	IMGVR_UViG_2505679042_000001|2505679042|2505681538	Virus	19	12654	17738	+	CDS	K06675	PF10145.13	PF10145	structural maintenance of chromosome 4	Phage-related minor tail protein	structural maintenance of chromosome 4	8.44233	10	3.52327	3.40807	FALSE	TRUE	FALSE	8.24094	10	3.42625	4.6706	FALSE	TRUE	TRUE	FALSE	FALSE	TRUE	NA	NA	NA	NA
IMGVR_UViG_2505679042_000001|2505679042|2505681538	IMGVR_UViG_2505679042_000001|2505679042|2505681538	Virus	20	17735	19399	+	CDS	NA	PF05709.15	PF05709	NA	Phage tail protein RIFT-related domain	Phage tail protein RIFT-related domain	8.44233	NA	3.52327	NA	FALSE	FALSE	FALSE	8.24094	10	3.42625	3.61162	FALSE	TRUE	TRUE	FALSE	FALSE	TRUE	NA	NA	NA	NA
IMGVR_UViG_2505679042_000001|2505679042|2505681538	IMGVR_UViG_2505679042_000001|2505679042|2505681538	Virus	21	19415	21745	+	CDS	NA	PF06605.15	PF06605	NA	Prophage endopeptidase tail	Prophage endopeptidase tail	8.44233	NA	3.52327	NA	FALSE	FALSE	FALSE	8.24094	10	3.42625	4.0958	FALSE	TRUE	FALSE	FALSE	FALSE	TRUE	NA	NA	NA	NA
IMGVR_UViG_2505679042_000001|2505679042|2505681538	IMGVR_UViG_2505679042_000001|2505679042|2505681538	Virus	71	60933	62522	-	CDS	K02314	PF03796.19	PF03796	replicative DNA helicase	DnaB-like helicase C terminal domain	replicative DNA helicase	8.44233	10	3.52327	4.62717	FALSE	TRUE	FALSE	8.24094	10	3.42625	4.55826	FALSE	TRUE	FALSE	FALSE	TRUE	FALSE	FALSE	FALSE	FALSE	FALSE
IMGVR_UViG_2506381017_000001|2506381017|2506384294	IMGVR_UViG_2506381017_000001|2506381017|2506384294	Virus	19	16090	16653	-	CDS	NA	PF21821.1	PF21821	NA	Dit-like phage tail protein	Dit-like phage tail protein	9.36917	NA	4.04316	NA	FALSE	FALSE	FALSE	8.77346	10	3.66864	3.64992	FALSE	TRUE	FALSE	FALSE	FALSE	TRUE	NA	NA	NA	NA
IMGVR_UViG_2506381017_000001|2506381017|2506384294	IMGVR_UViG_2506381017_000001|2506381017|2506384294	Virus	34	28964	30400	-	CDS	NA	PF05133.18	PF05133	NA	Phage portal protein, SPP1 Gp6-like	Phage portal protein, SPP1 Gp6-like	9.36917	NA	4.04316	NA	FALSE	FALSE	FALSE	8.77346	10	3.66864	4.24485	FALSE	TRUE	FALSE	FALSE	FALSE	TRUE	NA	NA	NA	NA
IMGVR_UViG_2506381017_000001|2506381017|2506384294	IMGVR_UViG_2506381017_000001|2506381017|2506384294	Virus	35	30401	31693	-	CDS	K06909	PF03237.19	PF03237	phage terminase large subunit	Terminase large subunit, T4likevirus-type, N-terminal	phage terminase large subunit	9.36917	10	4.04316	4.82687	FALSE	FALSE	FALSE	8.77346	10	3.66864	4.56614	FALSE	TRUE	TRUE	FALSE	FALSE	TRUE	NA	NA	NA	NA
IMGVR_UViG_2506381017_000001|2506381017|2506384294	IMGVR_UViG_2506381017_000001|2506381017|2506384294	Virus	36	31674	32492	-	CDS	K07474	PF03592.20	PF03592	phage terminase small subunit	Terminase small subunit	phage terminase small subunit	9.36917	10	4.04316	4.27889	FALSE	TRUE	FALSE	8.77346	10	3.66864	4.18568	FALSE	TRUE	FALSE	FALSE	FALSE	TRUE	NA	NA	NA	NA
IMGVR_UViG_2506783048_000003|2506783048|2506841496|5525595-5580932	IMGVR_UViG_2506783048_000003|2506783048|2506841496|5525595-5580932	Virus	8	9250	9642	-	CDS	NA	PF17388.6	PF17388	NA	Mycobacteriophage tail assembly protein	Mycobacteriophage tail assembly protein	9.93636	NA	4.02066	NA	FALSE	FALSE	FALSE	7.244	4.01	3.37963	2.60314	TRUE	TRUE	FALSE	FALSE	FALSE	TRUE	NA	NA	NA	NA
IMGVR_UViG_2506783048_000003|2506783048|2506841496|5525595-5580932	IMGVR_UViG_2506783048_000003|2506783048|2506841496|5525595-5580932	Virus	16	12323	13318	-	CDS	NA	PF05065.17	PF05065	NA	Phage capsid family	Phage capsid family	9.93636	NA	4.02066	NA	FALSE	FALSE	FALSE	7.244	10	3.37963	4.61719	FALSE	TRUE	TRUE	FALSE	FALSE	TRUE	NA	NA	NA	NA
IMGVR_UViG_2506783048_000003|2506783048|2506841496|5525595-5580932	IMGVR_UViG_2506783048_000003|2506783048|2506841496|5525595-5580932	Virus	19	14883	16337	-	CDS	NA	PF05133.18	PF05133	NA	Phage portal protein, SPP1 Gp6-like	Phage portal protein, SPP1 Gp6-like	9.93636	NA	4.02066	NA	FALSE	FALSE	FALSE	7.244	10	3.37963	4.24485	FALSE	TRUE	FALSE	FALSE	FALSE	TRUE	NA	NA	NA	NA
IMGVR_UViG_2506783048_000003|2506783048|2506841496|5525595-5580932	IMGVR_UViG_2506783048_000003|2506783048|2506841496|5525595-5580932	Virus	51	38573	39379	+	CDS	K02314	PF03796.19	PF03796	replicative DNA helicase	DnaB-like helicase C terminal domain	replicative DNA helicase	9.93636	10	4.02066	4.62717	FALSE	TRUE	FALSE	7.244	10	3.37963	4.55826	FALSE	TRUE	FALSE	FALSE	TRUE	FALSE	FALSE	FALSE	FALSE	FALSE
IMGVR_UViG_2506783048_000003|2506783048|2506841496|5525595-5580932	IMGVR_UViG_2506783048_000003|2506783048|2506841496|5525595-5580932	Virus	57	41320	41811	+	CDS	K18960	PF02945.19	PF02945	Straboviridae recombination endonuclease VII	Recombination endonuclease VII	Straboviridae recombination endonuclease VII	9.93636	10	4.02066	3.40261	FALSE	TRUE	FALSE	7.244	10	3.37963	3.93394	FALSE	TRUE	FALSE	FALSE	TRUE	FALSE	FALSE	FALSE	FALSE	FALSE
IMGVR_UViG_2506783048_000003|2506783048|2506841496|5525595-5580932	IMGVR_UViG_2506783048_000003|2506783048|2506841496|5525595-5580932	Virus	72	49691	51520	+	CDS	K02335	PF00476.24	PF00476	DNA polymerase I	DNA polymerase family A	DNA polymerase I	9.93636	10	4.02066	4.66714	FALSE	FALSE	FALSE	7.244	10	3.37963	4.58932	FALSE	FALSE	FALSE	FALSE	TRUE	FALSE	FALSE	FALSE	FALSE	FALSE
IMGVR_UViG_2508501037_000001|2508501037|2508504171|44209-86385	IMGVR_UViG_2508501037_000001|2508501037|2508504171|44209-86385	Virus	22	12008	12958	-	CDS	K26946	PF03906.18	PF03906	Autographiviridae tail fiber protein	Phage T7 tail fibre protein	Autographiviridae tail fiber protein	10	10	3.83133	3.09482	FALSE	TRUE	TRUE	10	10	3.82547	3.54145	FALSE	TRUE	FALSE	FALSE	FALSE	TRUE	NA	NA	NA	NA
IMGVR_UViG_2508501037_000001|2508501037|2508504171|44209-86385	IMGVR_UViG_2508501037_000001|2508501037|2508504171|44209-86385	Virus	28	22134	22739	-	CDS	K26944	PF17212.7	PF17212	Autographiviridae tail tubular protein Gp11	Tail tubular protein	Autographiviridae tail tubular protein Gp11	10	10	3.83133	3.51838	FALSE	TRUE	TRUE	10	10	3.82547	3.51534	FALSE	TRUE	TRUE	FALSE	FALSE	TRUE	NA	NA	NA	NA
IMGVR_UViG_2508501037_000001|2508501037|2508504171|44209-86385	IMGVR_UViG_2508501037_000001|2508501037|2508504171|44209-86385	Virus	29	22806	23768	-	CDS	K26940	PF21703.1	PF21703	Autographiviridae major head protein	Major capsid protein	Autographiviridae major head protein	10	10	3.83133	3.44514	FALSE	TRUE	TRUE	10	10	3.82547	3.44514	FALSE	TRUE	TRUE	FALSE	FALSE	TRUE	NA	NA	NA	NA
IMGVR_UViG_2508501037_000001|2508501037|2508504171|44209-86385	IMGVR_UViG_2508501037_000001|2508501037|2508504171|44209-86385	Virus	31	24352	25221	-	CDS	K26947	PF05396.15	PF05396	Autographiviridae capsid assembly scaffolding protein	Phage T7 capsid assembly protein	Autographiviridae capsid assembly scaffolding protein	10	10	3.83133	3.43136	FALSE	TRUE	TRUE	10	10	3.82547	3.56937	FALSE	TRUE	TRUE	FALSE	FALSE	TRUE	NA	NA	NA	NA
IMGVR_UViG_2508501037_000001|2508501037|2508504171|44209-86385	IMGVR_UViG_2508501037_000001|2508501037|2508504171|44209-86385	Virus	33	25673	27331	-	CDS	K26943	PF12236.12	PF12236	Autographiviridae portal protein	Bacteriophage head to tail connecting protein	Autographiviridae portal protein	10	10	3.83133	3.73054	FALSE	TRUE	FALSE	10	10	3.82547	4.10684	FALSE	TRUE	FALSE	FALSE	FALSE	TRUE	NA	NA	NA	NA
IMGVR_UViG_2508501037_000001|2508501037|2508504171|44209-86385	IMGVR_UViG_2508501037_000001|2508501037|2508504171|44209-86385	Virus	44	32834	34702	-	CDS	K21238	PF00476.24	PF00476	Autographiviridae DNA-directed DNA polymerase	DNA polymerase family A	Autographiviridae DNA-directed DNA polymerase	10	10	3.83133	4.03024	FALSE	TRUE	FALSE	10	10	3.82547	4.58932	FALSE	TRUE	FALSE	FALSE	TRUE	FALSE	FALSE	FALSE	FALSE	FALSE
IMGVR_UViG_2508501037_000001|2508501037|2508504171|44209-86385	IMGVR_UViG_2508501037_000001|2508501037|2508504171|44209-86385	Virus	46	34887	35096	-	CDS	NA	PF14090.10	PF14090	NA	Helix-turn-helix domain	Helix-turn-helix domain	10	NA	3.83133	NA	FALSE	FALSE	FALSE	10	10	3.82547	3.68043	FALSE	TRUE	FALSE	FALSE	TRUE	FALSE	FALSE	FALSE	FALSE	FALSE
IMGVR_UViG_2508501055_000005|2508501055|2508507521|56766-105607	IMGVR_UViG_2508501055_000005|2508501055|2508507521|56766-105607	Virus	6	2459	3613	+	CDS	NA	PF00150.22	PF00150	NA	Cellulase (glycosyl hydrolase family 5)	Cellulase (glycosyl hydrolase family 5)	10	NA	3.97153	NA	FALSE	FALSE	FALSE	9.60175	4.75	3.69671	2.67669	TRUE	TRUE	FALSE	TRUE	FALSE	FALSE	TRUE	TRUE	TRUE	FALSE
IMGVR_UViG_2508501055_000005|2508501055|2508507521|56766-105607	IMGVR_UViG_2508501055_000005|2508501055|2508507521|56766-105607	Virus	38	27929	29959	+	CDS	K21512	PF20454.2	PF20454	Enterobacteria phage terminase large subunit	Terminase large subunit gpA, endonuclease domain	Enterobacteria phage terminase large subunit	10	10	3.97153	4.0807	FALSE	TRUE	FALSE	9.60175	10	3.69671	4.1447	FALSE	TRUE	FALSE	FALSE	FALSE	TRUE	NA	NA	NA	NA
IMGVR_UViG_2508501055_000005|2508501055|2508507521|56766-105607	IMGVR_UViG_2508501055_000005|2508501055|2508507521|56766-105607	Virus	40	30164	31645	+	CDS	K26963	PF05136.17	PF05136	Enterobacteria phage portal protein	Phage portal protein, lambda family	Enterobacteria phage portal protein	10	10	3.97153	3.97525	FALSE	TRUE	TRUE	9.60175	10	3.69671	4.16468	FALSE	TRUE	TRUE	FALSE	FALSE	TRUE	NA	NA	NA	NA
IMGVR_UViG_2508501055_000005|2508501055|2508507521|56766-105607	IMGVR_UViG_2508501055_000005|2508501055|2508507521|56766-105607	Virus	43	33215	34210	+	CDS	NA	PF03864.19	PF03864	NA	Phage major capsid protein E	Phage major capsid protein E	10	NA	3.97153	NA	FALSE	FALSE	FALSE	9.60175	10	3.69671	3.95713	FALSE	TRUE	TRUE	FALSE	FALSE	TRUE	NA	NA	NA	NA
IMGVR_UViG_2508501055_000005|2508501055|2508507521|56766-105607	IMGVR_UViG_2508501055_000005|2508501055|2508507521|56766-105607	Virus	50	37971	38576	+	CDS	NA	PF09684.14	PF09684	NA	Phage tail protein (Tail_P2_I)	Phage tail protein (Tail_P2_I)	10	NA	3.97153	NA	FALSE	FALSE	FALSE	9.60175	10	3.69671	3.8253	FALSE	TRUE	TRUE	FALSE	FALSE	TRUE	NA	NA	NA	NA
IMGVR_UViG_2508501055_000005|2508501055|2508507521|56766-105607	IMGVR_UViG_2508501055_000005|2508501055|2508507521|56766-105607	Virus	51	38573	40195	+	CDS	NA	PF12571.12	PF12571	NA	Phage tail-collar fibre protein	Phage tail-collar fibre protein	10	NA	3.97153	NA	FALSE	FALSE	FALSE	9.60175	10	3.69671	3.90859	FALSE	TRUE	TRUE	FALSE	FALSE	TRUE	NA	NA	NA	NA
IMGVR_UViG_2508501055_000005|2508501055|2508507521|56766-105607	IMGVR_UViG_2508501055_000005|2508501055|2508507521|56766-105607	Virus	53	40703	41866	+	CDS	K06907	PF17482.6	PF17482	Bacteriophage tail sheath protein	Phage tail sheath C-terminal domain	Bacteriophage tail sheath protein	10	10	3.97153	4.11534	FALSE	TRUE	TRUE	9.60175	10	3.69671	4.04517	FALSE	TRUE	TRUE	FALSE	FALSE	TRUE	NA	NA	NA	NA
IMGVR_UViG_2508501055_000005|2508501055|2508507521|56766-105607	IMGVR_UViG_2508501055_000005|2508501055|2508507521|56766-105607	Virus	54	41879	42388	+	CDS	K06908	PF04985.18	PF04985	Bacteriophage tail tube protein	Phage tail tube protein FII	Bacteriophage tail tube protein	10	10	3.97153	3.71533	FALSE	TRUE	TRUE	9.60175	10	3.69671	3.70415	FALSE	TRUE	TRUE	FALSE	FALSE	TRUE	NA	NA	NA	NA
IMGVR_UViG_2508501055_000005|2508501055|2508507521|56766-105607	IMGVR_UViG_2508501055_000005|2508501055|2508507521|56766-105607	Virus	55	42405	42707	+	CDS	NA	PF10109.13	PF10109	NA	Phage tail assembly chaperone proteins, E, or 41 or 14	Phage tail assembly chaperone proteins, E, or 41 or 14	10	NA	3.97153	NA	FALSE	FALSE	FALSE	9.60175	10	3.69671	3.70441	FALSE	TRUE	TRUE	FALSE	FALSE	TRUE	NA	NA	NA	NA
IMGVR_UViG_2508501055_000005|2508501055|2508507521|56766-105607	IMGVR_UViG_2508501055_000005|2508501055|2508507521|56766-105607	Virus	56	42846	45584	+	CDS	NA	PF10145.13	PF10145	NA	Phage-related minor tail protein	Phage-related minor tail protein	10	NA	3.97153	NA	FALSE	FALSE	FALSE	9.60175	10	3.69671	4.6706	FALSE	TRUE	TRUE	FALSE	FALSE	TRUE	NA	NA	NA	NA
IMGVR_UViG_2508501055_000005|2508501055|2508507521|56766-105607	IMGVR_UViG_2508501055_000005|2508501055|2508507521|56766-105607	Virus	58	46414	46620	+	CDS	NA	PF05489.16	PF05489	NA	Phage Tail Protein X	Phage Tail Protein X	10	NA	3.97153	NA	FALSE	FALSE	FALSE	9.60175	10	3.69671	3.58218	FALSE	TRUE	TRUE	FALSE	FALSE	TRUE	NA	NA	NA	NA
IMGVR_UViG_2508501055_000005|2508501055|2508507521|56766-105607	IMGVR_UViG_2508501055_000005|2508501055|2508507521|56766-105607	Virus	59	46713	47756	+	CDS	K06905	PF05954.15	PF05954	Bacteriophage probable baseplate hub protein	Phage tail baseplate hub (GPD)	Bacteriophage probable baseplate hub protein	10	10	3.97153	3.99463	FALSE	TRUE	FALSE	9.60175	10	3.69671	3.65801	FALSE	TRUE	FALSE	FALSE	FALSE	TRUE	NA	NA	NA	NA
IMGVR_UViG_2508501066_000002|2508501066|2508523584|483601-585710	IMGVR_UViG_2508501066_000002|2508501066|2508523584|483601-585710	Virus	6	3305	4372	-	CDS	K02316	PF08275.15	PF08275	DNA primase	DNA primase catalytic core, N-terminal domain	DNA primase	10	10	3.98618	4.50537	FALSE	TRUE	FALSE	9.89029	10	3.79091	3.21906	FALSE	TRUE	FALSE	FALSE	TRUE	FALSE	FALSE	FALSE	FALSE	FALSE
IMGVR_UViG_2508501066_000002|2508501066|2508523584|483601-585710	IMGVR_UViG_2508501066_000002|2508501066|2508523584|483601-585710	Virus	12	6586	7902	-	CDS	K26878	PF03796.19	PF03796	Bacillus phage helicase DnaB-like	DnaB-like helicase C terminal domain	Bacillus phage helicase DnaB-like	10	10	3.98618	4.1442	FALSE	TRUE	FALSE	9.89029	10	3.79091	4.55826	FALSE	TRUE	FALSE	FALSE	TRUE	FALSE	FALSE	FALSE	FALSE	FALSE
IMGVR_UViG_2508501066_000002|2508501066|2508523584|483601-585710	IMGVR_UViG_2508501066_000002|2508501066|2508523584|483601-585710	Virus	28	17600	22339	-	CDS	K26977	PF13550.10	PF13550	Enterobacteria phage tip attachment protein J	Putative phage tail protein	Enterobacteria phage tip attachment protein J	10	10	3.98618	3.95386	FALSE	TRUE	FALSE	9.89029	10	3.79091	4.12898	FALSE	TRUE	FALSE	FALSE	FALSE	TRUE	NA	NA	NA	NA
IMGVR_UViG_2508501066_000002|2508501066|2508523584|483601-585710	IMGVR_UViG_2508501066_000002|2508501066|2508523584|483601-585710	Virus	44	34106	35008	-	CDS	NA	PF20911.1	PF20911	NA	Major capsid protein GP7	Major capsid protein GP7	10	NA	3.98618	NA	FALSE	FALSE	FALSE	9.89029	10	3.79091	3.63819	FALSE	TRUE	FALSE	FALSE	FALSE	TRUE	NA	NA	NA	NA
IMGVR_UViG_2509276021_000001|2509276021|2509292490|772250-848933	IMGVR_UViG_2509276021_000001|2509276021|2509292490|772250-848933	Virus	17	13032	13496	-	CDS	K01185	PF00959.23	PF00959	lysozyme	Phage lysozyme	lysozyme	10	10	3.92193	4.43995	FALSE	TRUE	FALSE	8.87094	10	3.75467	4.26288	FALSE	TRUE	FALSE	FALSE	TRUE	FALSE	FALSE	FALSE	FALSE	FALSE
IMGVR_UViG_2509276021_000001|2509276021|2509292490|772250-848933	IMGVR_UViG_2509276021_000001|2509276021|2509292490|772250-848933	Virus	21	15506	17824	-	CDS	NA	PF00722.25	PF00722	NA	Glycosyl hydrolases family 16	Glycosyl hydrolases family 16	10	NA	3.92193	NA	FALSE	FALSE	FALSE	8.87094	4.54	3.75467	2.65706	TRUE	TRUE	FALSE	TRUE	FALSE	FALSE	TRUE	TRUE	TRUE	FALSE
IMGVR_UViG_2509276021_000001|2509276021|2509292490|772250-848933	IMGVR_UViG_2509276021_000001|2509276021|2509292490|772250-848933	Virus	23	18476	19495	-	CDS	NA	PF18906.4	PF18906	NA	Phage tail tube protein	Phage tail tube protein	10	NA	3.92193	NA	FALSE	FALSE	FALSE	8.87094	10	3.75467	4.02514	FALSE	TRUE	FALSE	FALSE	FALSE	TRUE	NA	NA	NA	NA
IMGVR_UViG_2509276021_000001|2509276021|2509292490|772250-848933	IMGVR_UViG_2509276021_000001|2509276021|2509292490|772250-848933	Virus	26	21089	24727	-	CDS	NA	PF13550.10	PF13550	NA	Putative phage tail protein	Putative phage tail protein	10	NA	3.92193	NA	FALSE	FALSE	FALSE	8.87094	10	3.75467	4.12898	FALSE	TRUE	TRUE	FALSE	FALSE	TRUE	NA	NA	NA	NA
IMGVR_UViG_2509276021_000001|2509276021|2509292490|772250-848933	IMGVR_UViG_2509276021_000001|2509276021|2509292490|772250-848933	Virus	30	25963	30549	-	CDS	NA	PF06791.17	PF06791	NA	Prophage tail length tape measure protein	Prophage tail length tape measure protein	10	NA	3.92193	NA	FALSE	FALSE	FALSE	8.87094	10	3.75467	3.81987	FALSE	TRUE	TRUE	FALSE	FALSE	TRUE	NA	NA	NA	NA
IMGVR_UViG_2509276021_000001|2509276021|2509292490|772250-848933	IMGVR_UViG_2509276021_000001|2509276021|2509292490|772250-848933	Virus	33	31546	32478	-	CDS	NA	PF18906.4	PF18906	NA	Phage tail tube protein	Phage tail tube protein	10	NA	3.92193	NA	FALSE	FALSE	FALSE	8.87094	10	3.75467	4.02514	FALSE	TRUE	TRUE	FALSE	FALSE	TRUE	NA	NA	NA	NA
IMGVR_UViG_2509276021_000001|2509276021|2509292490|772250-848933	IMGVR_UViG_2509276021_000001|2509276021|2509292490|772250-848933	Virus	40	36008	37387	-	CDS	NA	PF05065.17	PF05065	NA	Phage capsid family	Phage capsid family	10	NA	3.92193	NA	FALSE	FALSE	FALSE	8.87094	10	3.75467	4.61719	FALSE	TRUE	TRUE	FALSE	FALSE	TRUE	NA	NA	NA	NA
IMGVR_UViG_2509276021_000001|2509276021|2509292490|772250-848933	IMGVR_UViG_2509276021_000001|2509276021|2509292490|772250-848933	Virus	41	37415	38113	-	CDS	K06904	PF04586.21	PF04586	Escherichia/Staphylococcus phage prohead protease	Caudovirus prohead serine protease	Escherichia/Staphylococcus phage prohead protease	10	10	3.92193	4.58232	FALSE	FALSE	FALSE	8.87094	10	3.75467	4.38783	FALSE	TRUE	TRUE	FALSE	TRUE	FALSE	FALSE	FALSE	FALSE	FALSE
IMGVR_UViG_2509276021_000001|2509276021|2509292490|772250-848933	IMGVR_UViG_2509276021_000001|2509276021|2509292490|772250-848933	Virus	42	38116	39426	-	CDS	NA	PF04860.16	PF04860	NA	Phage portal protein	Phage portal protein	10	NA	3.92193	NA	FALSE	FALSE	FALSE	8.87094	10	3.75467	4.70095	FALSE	TRUE	TRUE	FALSE	FALSE	TRUE	NA	NA	NA	NA
IMGVR_UViG_2509276021_000001|2509276021|2509292490|772250-848933	IMGVR_UViG_2509276021_000001|2509276021|2509292490|772250-848933	Virus	44	39653	41515	-	CDS	NA	PF20441.2	PF20441	NA	Terminase large subunit, endonuclease domain	Terminase large subunit, endonuclease domain	10	NA	3.92193	NA	FALSE	FALSE	FALSE	8.87094	10	3.75467	4.33558	FALSE	TRUE	TRUE	FALSE	FALSE	TRUE	NA	NA	NA	NA
IMGVR_UViG_2509276021_000001|2509276021|2509292490|772250-848933	IMGVR_UViG_2509276021_000001|2509276021|2509292490|772250-848933	Virus	45	41493	41981	-	CDS	NA	PF05119.16	PF05119	NA	Phage terminase, small subunit	Phage terminase, small subunit	10	NA	3.92193	NA	FALSE	FALSE	FALSE	8.87094	10	3.75467	3.99304	FALSE	TRUE	FALSE	FALSE	FALSE	TRUE	NA	NA	NA	NA
IMGVR_UViG_2509276060_000002|2509276060|2509297913|325485-366351	IMGVR_UViG_2509276060_000002|2509276060|2509297913|325485-366351	Virus	27	14951	15259	+	CDS	NA	PF05119.16	PF05119	NA	Phage terminase, small subunit	Phage terminase, small subunit	8.74833	NA	3.9472	NA	FALSE	FALSE	FALSE	8.06421	10	3.73029	3.99304	FALSE	TRUE	FALSE	FALSE	FALSE	TRUE	NA	NA	NA	NA
IMGVR_UViG_2509276060_000002|2509276060|2509297913|325485-366351	IMGVR_UViG_2509276060_000002|2509276060|2509297913|325485-366351	Virus	28	15243	16904	+	CDS	NA	PF20441.2	PF20441	NA	Terminase large subunit, endonuclease domain	Terminase large subunit, endonuclease domain	8.74833	NA	3.9472	NA	FALSE	FALSE	FALSE	8.06421	10	3.73029	4.33558	FALSE	TRUE	TRUE	FALSE	FALSE	TRUE	NA	NA	NA	NA
IMGVR_UViG_2509276060_000002|2509276060|2509297913|325485-366351	IMGVR_UViG_2509276060_000002|2509276060|2509297913|325485-366351	Virus	30	17093	18286	+	CDS	NA	PF04860.16	PF04860	NA	Phage portal protein	Phage portal protein	8.74833	NA	3.9472	NA	FALSE	FALSE	FALSE	8.06421	10	3.73029	4.70095	FALSE	TRUE	TRUE	FALSE	FALSE	TRUE	NA	NA	NA	NA
IMGVR_UViG_2509276060_000002|2509276060|2509297913|325485-366351	IMGVR_UViG_2509276060_000002|2509276060|2509297913|325485-366351	Virus	39	23000	26155	+	CDS	K10398	PF10145.13	PF10145	kinesin family member 11	Phage-related minor tail protein	kinesin family member 11	8.74833	10	3.9472	3.93757	FALSE	TRUE	FALSE	8.06421	10	3.73029	4.6706	FALSE	TRUE	TRUE	FALSE	FALSE	TRUE	NA	NA	NA	NA
IMGVR_UViG_2509276060_000002|2509276060|2509297913|325485-366351	IMGVR_UViG_2509276060_000002|2509276060|2509297913|325485-366351	Virus	44	32135	33355	+	CDS	K16559	PF00722.25	PF00722	endo-1,3-1,4-beta-glycanase ExoK	Glycosyl hydrolases family 16	endo-1,3-1,4-beta-glycanase ExoK	8.74833	4.54	3.9472	2.65706	TRUE	TRUE	FALSE	8.06421	4.54	3.73029	2.65706	TRUE	TRUE	TRUE	TRUE	FALSE	FALSE	TRUE	TRUE	TRUE	TRUE
IMGVR_UViG_2509276060_000002|2509276060|2509297913|325485-366351	IMGVR_UViG_2509276060_000002|2509276060|2509297913|325485-366351	Virus	45	33626	35593	+	CDS	NA	PF06605.15	PF06605	NA	Prophage endopeptidase tail	Prophage endopeptidase tail	8.74833	NA	3.9472	NA	FALSE	FALSE	FALSE	8.06421	10	3.73029	4.0958	FALSE	TRUE	FALSE	FALSE	FALSE	TRUE	NA	NA	NA	NA
IMGVR_UViG_2510065085_000003|2510065085|2510068009|1170284-1226005	IMGVR_UViG_2510065085_000003|2510065085|2510068009|1170284-1226005	Virus	27	15551	15847	+	CDS	NA	PF10651.13	PF10651	NA	BppU N-terminal domain	BppU N-terminal domain	9.33133	NA	3.93049	NA	FALSE	FALSE	FALSE	9.1312	10	3.83591	3.47986	FALSE	FALSE	FALSE	FALSE	TRUE	FALSE	FALSE	FALSE	FALSE	FALSE
IMGVR_UViG_2510065085_000003|2510065085|2510068009|1170284-1226005	IMGVR_UViG_2510065085_000003|2510065085|2510068009|1170284-1226005	Virus	58	41892	44189	-	CDS	K02335	PF00476.24	PF00476	DNA polymerase I	DNA polymerase family A	DNA polymerase I	9.33133	10	3.93049	4.66714	FALSE	TRUE	FALSE	9.1312	10	3.83591	4.58932	FALSE	TRUE	FALSE	FALSE	TRUE	FALSE	FALSE	FALSE	FALSE	FALSE
IMGVR_UViG_2511231199_000001|2511231199|2511244679	IMGVR_UViG_2511231199_000001|2511231199|2511244679	Virus	46	41584	42924	-	CDS	K26878	PF03796.19	PF03796	Bacillus phage helicase DnaB-like	DnaB-like helicase C terminal domain	Bacillus phage helicase DnaB-like	9.00522	10	3.67168	4.1442	FALSE	TRUE	FALSE	7.89954	10	3.38412	4.55826	FALSE	TRUE	FALSE	FALSE	TRUE	FALSE	FALSE	FALSE	FALSE	FALSE
IMGVR_UViG_2511231199_000001|2511231199|2511244679	IMGVR_UViG_2511231199_000001|2511231199|2511244679	Virus	61	56607	62231	-	CDS	K26977	PF13550.10	PF13550	Enterobacteria phage tip attachment protein J	Putative phage tail protein	Enterobacteria phage tip attachment protein J	9.00522	10	3.67168	3.95386	FALSE	TRUE	FALSE	7.89954	10	3.38412	4.12898	FALSE	TRUE	FALSE	FALSE	FALSE	TRUE	NA	NA	NA	NA
IMGVR_UViG_2511231199_000001|2511231199|2511244679	IMGVR_UViG_2511231199_000001|2511231199|2511244679	Virus	64	63637	64335	-	CDS	K26974	PF05100.16	PF05100	Enterobacteria phage tail tip protein L	Phage minor tail protein L	Enterobacteria phage tail tip protein L	9.00522	10	3.67168	3.54667	FALSE	TRUE	TRUE	7.89954	10	3.38412	3.59051	FALSE	TRUE	TRUE	FALSE	FALSE	TRUE	NA	NA	NA	NA
IMGVR_UViG_2511231199_000001|2511231199|2511244679	IMGVR_UViG_2511231199_000001|2511231199|2511244679	Virus	65	64422	64757	-	CDS	K26973	PF05939.17	PF05939	Enterobacteria phage tail tip protein M	Phage minor tail protein	Enterobacteria phage tail tip protein M	9.00522	10	3.67168	3.45667	FALSE	TRUE	FALSE	7.89954	10	3.38412	3.5557	FALSE	TRUE	TRUE	FALSE	FALSE	TRUE	NA	NA	NA	NA
IMGVR_UViG_2511231199_000001|2511231199|2511244679	IMGVR_UViG_2511231199_000001|2511231199|2511244679	Virus	66	64801	66198	-	CDS	NA	PF09718.14	PF09718	NA	Lambda phage tail tape-measure protein (Tape_meas_lam_C)	Lambda phage tail tape-measure protein (Tape_meas_lam_C)	9.00522	NA	3.67168	NA	FALSE	FALSE	FALSE	7.89954	10	3.38412	3.85878	FALSE	TRUE	TRUE	FALSE	FALSE	TRUE	NA	NA	NA	NA
IMGVR_UViG_2511231199_000001|2511231199|2511244679	IMGVR_UViG_2511231199_000001|2511231199|2511244679	Virus	71	70891	71283	-	CDS	NA	PF12691.11	PF12691	NA	Bacteriophage minor capsid protein	Bacteriophage minor capsid protein	9.00522	NA	3.67168	NA	FALSE	FALSE	FALSE	7.89954	10	3.38412	3.40705	FALSE	TRUE	TRUE	FALSE	FALSE	TRUE	NA	NA	NA	NA
IMGVR_UViG_2511231199_000001|2511231199|2511244679	IMGVR_UViG_2511231199_000001|2511231199|2511244679	Virus	80	76600	77412	-	CDS	NA	PF05133.18	PF05133	NA	Phage portal protein, SPP1 Gp6-like	Phage portal protein, SPP1 Gp6-like	9.00522	NA	3.67168	NA	FALSE	FALSE	FALSE	7.89954	10	3.38412	4.24485	FALSE	TRUE	TRUE	FALSE	FALSE	TRUE	NA	NA	NA	NA
IMGVR_UViG_2511231199_000001|2511231199|2511244679	IMGVR_UViG_2511231199_000001|2511231199|2511244679	Virus	81	77445	78701	-	CDS	K06909	PF03237.19	PF03237	phage terminase large subunit	Terminase large subunit, T4likevirus-type, N-terminal	phage terminase large subunit	9.00522	10	3.67168	4.82687	FALSE	TRUE	FALSE	7.89954	10	3.38412	4.56614	FALSE	TRUE	FALSE	FALSE	FALSE	TRUE	NA	NA	NA	NA
IMGVR_UViG_2513020029_000002|2513020029|2513023786|33102-97169	IMGVR_UViG_2513020029_000002|2513020029|2513023786|33102-97169	Virus	22	21293	25201	-	CDS	NA	PF10145.13	PF10145	NA	Phage-related minor tail protein	Phage-related minor tail protein	9.43071	NA	4.13187	NA	FALSE	FALSE	FALSE	9.1296	10	3.90279	4.6706	FALSE	TRUE	FALSE	FALSE	FALSE	TRUE	NA	NA	NA	NA
IMGVR_UViG_2513020029_000002|2513020029|2513023786|33102-97169	IMGVR_UViG_2513020029_000002|2513020029|2513023786|33102-97169	Virus	30	28502	30076	-	CDS	NA	PF05065.17	PF05065	NA	Phage capsid family	Phage capsid family	9.43071	NA	4.13187	NA	FALSE	FALSE	FALSE	9.1296	10	3.90279	4.61719	FALSE	TRUE	TRUE	FALSE	FALSE	TRUE	NA	NA	NA	NA
IMGVR_UViG_2513020029_000002|2513020029|2513023786|33102-97169	IMGVR_UViG_2513020029_000002|2513020029|2513023786|33102-97169	Virus	32	31109	32554	-	CDS	NA	PF04860.16	PF04860	NA	Phage portal protein	Phage portal protein	9.43071	NA	4.13187	NA	FALSE	FALSE	FALSE	9.1296	10	3.90279	4.70095	FALSE	TRUE	TRUE	FALSE	FALSE	TRUE	NA	NA	NA	NA
IMGVR_UViG_2513020029_000002|2513020029|2513023786|33102-97169	IMGVR_UViG_2513020029_000002|2513020029|2513023786|33102-97169	Virus	33	32681	34696	-	CDS	K06909	PF04466.17	PF04466	phage terminase large subunit	Phage terminase large subunit	phage terminase large subunit	9.43071	10	4.13187	4.82687	FALSE	FALSE	FALSE	9.1296	10	3.90279	4.36384	FALSE	TRUE	TRUE	FALSE	FALSE	TRUE	NA	NA	NA	NA
IMGVR_UViG_2513020029_000002|2513020029|2513023786|33102-97169	IMGVR_UViG_2513020029_000002|2513020029|2513023786|33102-97169	Virus	34	34758	35303	-	CDS	K07474	PF03592.20	PF03592	phage terminase small subunit	Terminase small subunit	phage terminase small subunit	9.43071	10	4.13187	4.27889	FALSE	TRUE	FALSE	9.1296	10	3.90279	4.18568	FALSE	TRUE	FALSE	FALSE	FALSE	TRUE	NA	NA	NA	NA
IMGVR_UViG_2513020030_000002|2513020030|2513023883|41643-105129	IMGVR_UViG_2513020030_000002|2513020030|2513023883|41643-105129	Virus	21	21510	25421	-	CDS	NA	PF10145.13	PF10145	NA	Phage-related minor tail protein	Phage-related minor tail protein	10	NA	4.30855	NA	FALSE	FALSE	FALSE	9.07739	10	3.86048	4.6706	FALSE	TRUE	FALSE	FALSE	FALSE	TRUE	NA	NA	NA	NA
IMGVR_UViG_2513020030_000002|2513020030|2513023883|41643-105129	IMGVR_UViG_2513020030_000002|2513020030|2513023883|41643-105129	Virus	29	28722	30299	-	CDS	NA	PF05065.17	PF05065	NA	Phage capsid family	Phage capsid family	10	NA	4.30855	NA	FALSE	FALSE	FALSE	9.07739	10	3.86048	4.61719	FALSE	TRUE	TRUE	FALSE	FALSE	TRUE	NA	NA	NA	NA
IMGVR_UViG_2513020030_000002|2513020030|2513023883|41643-105129	IMGVR_UViG_2513020030_000002|2513020030|2513023883|41643-105129	Virus	31	31332	32777	-	CDS	NA	PF04860.16	PF04860	NA	Phage portal protein	Phage portal protein	10	NA	4.30855	NA	FALSE	FALSE	FALSE	9.07739	10	3.86048	4.70095	FALSE	TRUE	TRUE	FALSE	FALSE	TRUE	NA	NA	NA	NA
IMGVR_UViG_2513020030_000002|2513020030|2513023883|41643-105129	IMGVR_UViG_2513020030_000002|2513020030|2513023883|41643-105129	Virus	32	32904	34919	-	CDS	K06909	PF04466.17	PF04466	phage terminase large subunit	Phage terminase large subunit	phage terminase large subunit	10	10	4.30855	4.82687	FALSE	FALSE	FALSE	9.07739	10	3.86048	4.36384	FALSE	TRUE	TRUE	FALSE	FALSE	TRUE	NA	NA	NA	NA
IMGVR_UViG_2513020030_000002|2513020030|2513023883|41643-105129	IMGVR_UViG_2513020030_000002|2513020030|2513023883|41643-105129	Virus	33	34981	35526	-	CDS	K07474	PF03592.20	PF03592	phage terminase small subunit	Terminase small subunit	phage terminase small subunit	10	10	4.30855	4.27889	FALSE	TRUE	FALSE	9.07739	10	3.86048	4.18568	FALSE	TRUE	FALSE	FALSE	FALSE	TRUE	NA	NA	NA	NA
IMGVR_UViG_2513020031_000003|2513020031|2513024083|41643-105129	IMGVR_UViG_2513020031_000003|2513020031|2513024083|41643-105129	Virus	21	21510	25421	-	CDS	NA	PF10145.13	PF10145	NA	Phage-related minor tail protein	Phage-related minor tail protein	10	NA	4.30855	NA	FALSE	FALSE	FALSE	9.07739	10	3.86048	4.6706	FALSE	TRUE	FALSE	FALSE	FALSE	TRUE	NA	NA	NA	NA
IMGVR_UViG_2513020031_000003|2513020031|2513024083|41643-105129	IMGVR_UViG_2513020031_000003|2513020031|2513024083|41643-105129	Virus	29	28722	30299	-	CDS	NA	PF05065.17	PF05065	NA	Phage capsid family	Phage capsid family	10	NA	4.30855	NA	FALSE	FALSE	FALSE	9.07739	10	3.86048	4.61719	FALSE	TRUE	TRUE	FALSE	FALSE	TRUE	NA	NA	NA	NA
IMGVR_UViG_2513020031_000003|2513020031|2513024083|41643-105129	IMGVR_UViG_2513020031_000003|2513020031|2513024083|41643-105129	Virus	31	31332	32777	-	CDS	NA	PF04860.16	PF04860	NA	Phage portal protein	Phage portal protein	10	NA	4.30855	NA	FALSE	FALSE	FALSE	9.07739	10	3.86048	4.70095	FALSE	TRUE	TRUE	FALSE	FALSE	TRUE	NA	NA	NA	NA
IMGVR_UViG_2513020031_000003|2513020031|2513024083|41643-105129	IMGVR_UViG_2513020031_000003|2513020031|2513024083|41643-105129	Virus	32	32904	34919	-	CDS	K06909	PF04466.17	PF04466	phage terminase large subunit	Phage terminase large subunit	phage terminase large subunit	10	10	4.30855	4.82687	FALSE	FALSE	FALSE	9.07739	10	3.86048	4.36384	FALSE	TRUE	TRUE	FALSE	FALSE	TRUE	NA	NA	NA	NA
IMGVR_UViG_2513020031_000003|2513020031|2513024083|41643-105129	IMGVR_UViG_2513020031_000003|2513020031|2513024083|41643-105129	Virus	33	34981	35526	-	CDS	K07474	PF03592.20	PF03592	phage terminase small subunit	Terminase small subunit	phage terminase small subunit	10	10	4.30855	4.27889	FALSE	TRUE	FALSE	9.07739	10	3.86048	4.18568	FALSE	TRUE	FALSE	FALSE	FALSE	TRUE	NA	NA	NA	NA
IMGVR_UViG_2513020032_000003|2513020032|2513024277|33102-97169	IMGVR_UViG_2513020032_000003|2513020032|2513024277|33102-97169	Virus	22	21293	25201	-	CDS	NA	PF10145.13	PF10145	NA	Phage-related minor tail protein	Phage-related minor tail protein	9.43071	NA	4.13187	NA	FALSE	FALSE	FALSE	9.1296	10	3.90279	4.6706	FALSE	TRUE	FALSE	FALSE	FALSE	TRUE	NA	NA	NA	NA
IMGVR_UViG_2513020032_000003|2513020032|2513024277|33102-97169	IMGVR_UViG_2513020032_000003|2513020032|2513024277|33102-97169	Virus	30	28502	30076	-	CDS	NA	PF05065.17	PF05065	NA	Phage capsid family	Phage capsid family	9.43071	NA	4.13187	NA	FALSE	FALSE	FALSE	9.1296	10	3.90279	4.61719	FALSE	TRUE	TRUE	FALSE	FALSE	TRUE	NA	NA	NA	NA
IMGVR_UViG_2513020032_000003|2513020032|2513024277|33102-97169	IMGVR_UViG_2513020032_000003|2513020032|2513024277|33102-97169	Virus	32	31109	32554	-	CDS	NA	PF04860.16	PF04860	NA	Phage portal protein	Phage portal protein	9.43071	NA	4.13187	NA	FALSE	FALSE	FALSE	9.1296	10	3.90279	4.70095	FALSE	TRUE	TRUE	FALSE	FALSE	TRUE	NA	NA	NA	NA
IMGVR_UViG_2513020032_000003|2513020032|2513024277|33102-97169	IMGVR_UViG_2513020032_000003|2513020032|2513024277|33102-97169	Virus	33	32681	34696	-	CDS	K06909	PF04466.17	PF04466	phage terminase large subunit	Phage terminase large subunit	phage terminase large subunit	9.43071	10	4.13187	4.82687	FALSE	FALSE	FALSE	9.1296	10	3.90279	4.36384	FALSE	TRUE	TRUE	FALSE	FALSE	TRUE	NA	NA	NA	NA
IMGVR_UViG_2513020032_000003|2513020032|2513024277|33102-97169	IMGVR_UViG_2513020032_000003|2513020032|2513024277|33102-97169	Virus	34	34758	35303	-	CDS	K07474	PF03592.20	PF03592	phage terminase small subunit	Terminase small subunit	phage terminase small subunit	9.43071	10	4.13187	4.27889	FALSE	TRUE	FALSE	9.1296	10	3.90279	4.18568	FALSE	TRUE	FALSE	FALSE	FALSE	TRUE	NA	NA	NA	NA
IMGVR_UViG_2513020033_000002|2513020033|2513024398|41643-105129	IMGVR_UViG_2513020033_000002|2513020033|2513024398|41643-105129	Virus	21	21510	25421	-	CDS	NA	PF10145.13	PF10145	NA	Phage-related minor tail protein	Phage-related minor tail protein	10	NA	4.30855	NA	FALSE	FALSE	FALSE	9.07739	10	3.86048	4.6706	FALSE	TRUE	FALSE	FALSE	FALSE	TRUE	NA	NA	NA	NA
IMGVR_UViG_2513020033_000002|2513020033|2513024398|41643-105129	IMGVR_UViG_2513020033_000002|2513020033|2513024398|41643-105129	Virus	29	28722	30299	-	CDS	NA	PF05065.17	PF05065	NA	Phage capsid family	Phage capsid family	10	NA	4.30855	NA	FALSE	FALSE	FALSE	9.07739	10	3.86048	4.61719	FALSE	TRUE	TRUE	FALSE	FALSE	TRUE	NA	NA	NA	NA
IMGVR_UViG_2513020033_000002|2513020033|2513024398|41643-105129	IMGVR_UViG_2513020033_000002|2513020033|2513024398|41643-105129	Virus	31	31332	32777	-	CDS	NA	PF04860.16	PF04860	NA	Phage portal protein	Phage portal protein	10	NA	4.30855	NA	FALSE	FALSE	FALSE	9.07739	10	3.86048	4.70095	FALSE	TRUE	TRUE	FALSE	FALSE	TRUE	NA	NA	NA	NA
IMGVR_UViG_2513020033_000002|2513020033|2513024398|41643-105129	IMGVR_UViG_2513020033_000002|2513020033|2513024398|41643-105129	Virus	32	32904	34919	-	CDS	K06909	PF04466.17	PF04466	phage terminase large subunit	Phage terminase large subunit	phage terminase large subunit	10	10	4.30855	4.82687	FALSE	FALSE	FALSE	9.07739	10	3.86048	4.36384	FALSE	TRUE	TRUE	FALSE	FALSE	TRUE	NA	NA	NA	NA
IMGVR_UViG_2513020033_000002|2513020033|2513024398|41643-105129	IMGVR_UViG_2513020033_000002|2513020033|2513024398|41643-105129	Virus	33	34981	35526	-	CDS	K07474	PF03592.20	PF03592	phage terminase small subunit	Terminase small subunit	phage terminase small subunit	10	10	4.30855	4.27889	FALSE	TRUE	FALSE	9.07739	10	3.86048	4.18568	FALSE	TRUE	FALSE	FALSE	FALSE	TRUE	NA	NA	NA	NA
IMGVR_UViG_2513020034_000003|2513020034|2513024588|58250-121736	IMGVR_UViG_2513020034_000003|2513020034|2513024588|58250-121736	Virus	45	27962	28507	+	CDS	K07474	PF03592.20	PF03592	phage terminase small subunit	Terminase small subunit	phage terminase small subunit	10	10	4.30855	4.27889	FALSE	TRUE	FALSE	9.07739	10	3.86048	4.18568	FALSE	TRUE	FALSE	FALSE	FALSE	TRUE	NA	NA	NA	NA
IMGVR_UViG_2513020034_000003|2513020034|2513024588|58250-121736	IMGVR_UViG_2513020034_000003|2513020034|2513024588|58250-121736	Virus	46	28569	30584	+	CDS	K06909	PF04466.17	PF04466	phage terminase large subunit	Phage terminase large subunit	phage terminase large subunit	10	10	4.30855	4.82687	FALSE	FALSE	FALSE	9.07739	10	3.86048	4.36384	FALSE	TRUE	TRUE	FALSE	FALSE	TRUE	NA	NA	NA	NA
IMGVR_UViG_2513020034_000003|2513020034|2513024588|58250-121736	IMGVR_UViG_2513020034_000003|2513020034|2513024588|58250-121736	Virus	47	30711	32156	+	CDS	NA	PF04860.16	PF04860	NA	Phage portal protein	Phage portal protein	10	NA	4.30855	NA	FALSE	FALSE	FALSE	9.07739	10	3.86048	4.70095	FALSE	TRUE	TRUE	FALSE	FALSE	TRUE	NA	NA	NA	NA
IMGVR_UViG_2513020034_000003|2513020034|2513024588|58250-121736	IMGVR_UViG_2513020034_000003|2513020034|2513024588|58250-121736	Virus	49	33189	34766	+	CDS	NA	PF05065.17	PF05065	NA	Phage capsid family	Phage capsid family	10	NA	4.30855	NA	FALSE	FALSE	FALSE	9.07739	10	3.86048	4.61719	FALSE	TRUE	TRUE	FALSE	FALSE	TRUE	NA	NA	NA	NA
IMGVR_UViG_2513020034_000003|2513020034|2513024588|58250-121736	IMGVR_UViG_2513020034_000003|2513020034|2513024588|58250-121736	Virus	57	38067	41978	+	CDS	NA	PF10145.13	PF10145	NA	Phage-related minor tail protein	Phage-related minor tail protein	10	NA	4.30855	NA	FALSE	FALSE	FALSE	9.07739	10	3.86048	4.6706	FALSE	TRUE	FALSE	FALSE	FALSE	TRUE	NA	NA	NA	NA
IMGVR_UViG_2513020035_000002|2513020035|2513024903|58751-123282	IMGVR_UViG_2513020035_000002|2513020035|2513024903|58751-123282	Virus	46	28506	29084	+	CDS	K07474	PF03592.20	PF03592	phage terminase small subunit	Terminase small subunit	phage terminase small subunit	10	10	4.30855	4.27889	FALSE	TRUE	FALSE	9.11583	10	3.89423	4.18568	FALSE	TRUE	FALSE	FALSE	FALSE	TRUE	NA	NA	NA	NA
IMGVR_UViG_2513020035_000002|2513020035|2513024903|58751-123282	IMGVR_UViG_2513020035_000002|2513020035|2513024903|58751-123282	Virus	47	29146	31161	+	CDS	K06909	PF04466.17	PF04466	phage terminase large subunit	Phage terminase large subunit	phage terminase large subunit	10	10	4.30855	4.82687	FALSE	FALSE	FALSE	9.11583	10	3.89423	4.36384	FALSE	TRUE	TRUE	FALSE	FALSE	TRUE	NA	NA	NA	NA
IMGVR_UViG_2513020035_000002|2513020035|2513024903|58751-123282	IMGVR_UViG_2513020035_000002|2513020035|2513024903|58751-123282	Virus	48	31288	32733	+	CDS	NA	PF04860.16	PF04860	NA	Phage portal protein	Phage portal protein	10	NA	4.30855	NA	FALSE	FALSE	FALSE	9.11583	10	3.89423	4.70095	FALSE	TRUE	TRUE	FALSE	FALSE	TRUE	NA	NA	NA	NA
IMGVR_UViG_2513020035_000002|2513020035|2513024903|58751-123282	IMGVR_UViG_2513020035_000002|2513020035|2513024903|58751-123282	Virus	51	33801	35378	+	CDS	NA	PF05065.17	PF05065	NA	Phage capsid family	Phage capsid family	10	NA	4.30855	NA	FALSE	FALSE	FALSE	9.11583	10	3.89423	4.61719	FALSE	TRUE	TRUE	FALSE	FALSE	TRUE	NA	NA	NA	NA
IMGVR_UViG_2513020035_000002|2513020035|2513024903|58751-123282	IMGVR_UViG_2513020035_000002|2513020035|2513024903|58751-123282	Virus	59	38709	39929	+	CDS	NA	PF10145.13	PF10145	NA	Phage-related minor tail protein	Phage-related minor tail protein	10	NA	4.30855	NA	FALSE	FALSE	FALSE	9.11583	10	3.89423	4.6706	FALSE	TRUE	TRUE	FALSE	FALSE	TRUE	NA	NA	NA	NA
IMGVR_UViG_2513020035_000002|2513020035|2513024903|58751-123282	IMGVR_UViG_2513020035_000002|2513020035|2513024903|58751-123282	Virus	60	39967	40938	+	CDS	NA	PF10145.13	PF10145	NA	Phage-related minor tail protein	Phage-related minor tail protein	10	NA	4.30855	NA	FALSE	FALSE	FALSE	9.11583	10	3.89423	4.6706	FALSE	TRUE	FALSE	FALSE	FALSE	TRUE	NA	NA	NA	NA
IMGVR_UViG_2513237213_000004|2513237213|2513260662	IMGVR_UViG_2513237213_000004|2513237213|2513260662	Virus	16	13561	18042	-	CDS	K26977	PF13550.10	PF13550	Enterobacteria phage tip attachment protein J	Putative phage tail protein	Enterobacteria phage tip attachment protein J	9.59692	10	3.93231	3.95386	FALSE	TRUE	FALSE	9.7365	10	4.06499	4.12898	FALSE	TRUE	FALSE	FALSE	FALSE	TRUE	NA	NA	NA	NA
IMGVR_UViG_2513237213_000004|2513237213|2513260662	IMGVR_UViG_2513237213_000004|2513237213|2513260662	Virus	23	22046	28888	-	CDS	K20361	PF10145.13	PF10145	intracellular protein transport protein USO1	Phage-related minor tail protein	intracellular protein transport protein USO1	9.59692	10	3.93231	3.48044	FALSE	FALSE	FALSE	9.7365	10	4.06499	4.6706	FALSE	TRUE	TRUE	FALSE	FALSE	TRUE	NA	NA	NA	NA
IMGVR_UViG_2513237213_000004|2513237213|2513260662	IMGVR_UViG_2513237213_000004|2513237213|2513260662	Virus	35	35861	37174	-	CDS	NA	PF04860.16	PF04860	NA	Phage portal protein	Phage portal protein	9.59692	NA	3.93231	NA	FALSE	FALSE	FALSE	9.7365	10	4.06499	4.70095	FALSE	TRUE	FALSE	FALSE	FALSE	TRUE	NA	NA	NA	NA
IMGVR_UViG_2513237213_000004|2513237213|2513260662	IMGVR_UViG_2513237213_000004|2513237213|2513260662	Virus	90	66176	68161	-	CDS	K02316	PF03796.19	PF03796	DNA primase	DnaB-like helicase C terminal domain	DNA primase	9.59692	10	3.93231	4.50537	FALSE	TRUE	FALSE	9.7365	10	4.06499	4.55826	FALSE	TRUE	FALSE	FALSE	TRUE	FALSE	FALSE	FALSE	FALSE	FALSE
IMGVR_UViG_2513237276_000003|2513237276|2513263373|379381-423987	IMGVR_UViG_2513237276_000003|2513237276|2513263373|379381-423987	Virus	13	9688	12432	-	CDS	K26972	PF06791.17	PF06791	Enterobacteria phage tape measure protein	Prophage tail length tape measure protein	Enterobacteria phage tape measure protein	8.72154	10	3.82214	3.83117	FALSE	TRUE	FALSE	9.52346	10	3.76762	3.81987	FALSE	TRUE	FALSE	FALSE	FALSE	TRUE	NA	NA	NA	NA
IMGVR_UViG_2513237276_000003|2513237276|2513263373|379381-423987	IMGVR_UViG_2513237276_000003|2513237276|2513263373|379381-423987	Virus	16	13308	13682	-	CDS	NA	PF16459.9	PF16459	NA	Phage tail assembly chaperone, TAC	Phage tail assembly chaperone, TAC	8.72154	NA	3.82214	NA	FALSE	FALSE	FALSE	9.52346	6.2	3.76762	2.79239	TRUE	TRUE	TRUE	FALSE	FALSE	TRUE	NA	NA	NA	NA
IMGVR_UViG_2513237276_000003|2513237276|2513263373|379381-423987	IMGVR_UViG_2513237276_000003|2513237276|2513263373|379381-423987	Virus	17	13692	14186	-	CDS	NA	PF16460.9	PF16460	NA	Phage tail tube, TTP, lambda-like	Phage tail tube, TTP, lambda-like	8.72154	NA	3.82214	NA	FALSE	FALSE	FALSE	9.52346	8.15	3.76762	2.91116	TRUE	TRUE	TRUE	FALSE	FALSE	TRUE	NA	NA	NA	NA
IMGVR_UViG_2513237276_000003|2513237276|2513263373|379381-423987	IMGVR_UViG_2513237276_000003|2513237276|2513263373|379381-423987	Virus	19	14615	15049	-	CDS	NA	PF04883.16	PF04883	NA	Bacteriophage HK97-gp10, putative tail-component	Bacteriophage HK97-gp10, putative tail-component	8.72154	NA	3.82214	NA	FALSE	FALSE	FALSE	9.52346	10	3.76762	3.8408	FALSE	TRUE	TRUE	FALSE	FALSE	TRUE	NA	NA	NA	NA
IMGVR_UViG_2513237276_000003|2513237276|2513263373|379381-423987	IMGVR_UViG_2513237276_000003|2513237276|2513263373|379381-423987	Virus	20	15052	15390	-	CDS	NA	PF05521.15	PF05521	NA	Phage head-tail joining protein	Phage head-tail joining protein	8.72154	NA	3.82214	NA	FALSE	FALSE	FALSE	9.52346	10	3.76762	4.149	FALSE	TRUE	TRUE	FALSE	FALSE	TRUE	NA	NA	NA	NA
IMGVR_UViG_2513237276_000003|2513237276|2513263373|379381-423987	IMGVR_UViG_2513237276_000003|2513237276|2513263373|379381-423987	Virus	23	16301	17518	-	CDS	NA	PF05065.17	PF05065	NA	Phage capsid family	Phage capsid family	8.72154	NA	3.82214	NA	FALSE	FALSE	FALSE	9.52346	10	3.76762	4.61719	FALSE	TRUE	TRUE	FALSE	FALSE	TRUE	NA	NA	NA	NA
IMGVR_UViG_2513237276_000003|2513237276|2513263373|379381-423987	IMGVR_UViG_2513237276_000003|2513237276|2513263373|379381-423987	Virus	25	18406	19692	-	CDS	NA	PF04860.16	PF04860	NA	Phage portal protein	Phage portal protein	8.72154	NA	3.82214	NA	FALSE	FALSE	FALSE	9.52346	10	3.76762	4.70095	FALSE	TRUE	TRUE	FALSE	FALSE	TRUE	NA	NA	NA	NA
IMGVR_UViG_2513237276_000003|2513237276|2513263373|379381-423987	IMGVR_UViG_2513237276_000003|2513237276|2513263373|379381-423987	Virus	26	19692	21374	-	CDS	NA	PF03354.19	PF03354	NA	Terminase large subunit, ATPase domain	Terminase large subunit, ATPase domain	8.72154	NA	3.82214	NA	FALSE	FALSE	FALSE	9.52346	10	3.76762	4.29598	FALSE	TRUE	TRUE	FALSE	TRUE	TRUE	FALSE	FALSE	FALSE	FALSE
IMGVR_UViG_2513237276_000003|2513237276|2513263373|379381-423987	IMGVR_UViG_2513237276_000003|2513237276|2513263373|379381-423987	Virus	27	21371	21841	-	CDS	K07474	PF03592.20	PF03592	phage terminase small subunit	Terminase small subunit	phage terminase small subunit	8.72154	10	3.82214	4.27889	FALSE	TRUE	FALSE	9.52346	10	3.76762	4.18568	FALSE	TRUE	FALSE	FALSE	FALSE	TRUE	NA	NA	NA	NA
IMGVR_UViG_2513237276_000003|2513237276|2513263373|379381-423987	IMGVR_UViG_2513237276_000003|2513237276|2513263373|379381-423987	Virus	31	22753	24327	-	CDS	K05991	PF00150.22	PF00150	endoglycosylceramidase	Cellulase (glycosyl hydrolase family 5)	endoglycosylceramidase	8.72154	2.84	3.82214	2.45332	TRUE	TRUE	FALSE	9.52346	4.75	3.76762	2.67669	TRUE	TRUE	FALSE	TRUE	FALSE	FALSE	TRUE	TRUE	TRUE	FALSE
IMGVR_UViG_2513237329_000013|2513237329|2513271012|219974-347224	IMGVR_UViG_2513237329_000013|2513237329|2513271012|219974-347224	Virus	4	1331	2671	-	CDS	NA	PF18013.5	PF18013	NA	Phage tail lysozyme	Phage tail lysozyme	9.50677	NA	3.91157	NA	FALSE	FALSE	FALSE	9.24229	10	3.80953	3.81677	FALSE	FALSE	FALSE	FALSE	FALSE	TRUE	NA	NA	NA	NA
IMGVR_UViG_2513237329_000013|2513237329|2513271012|219974-347224	IMGVR_UViG_2513237329_000013|2513237329|2513271012|219974-347224	Virus	23	14975	15781	-	CDS	NA	PF20753.1	PF20753	NA	Phage tail C-terminal domain	Phage tail C-terminal domain	9.50677	NA	3.91157	NA	FALSE	FALSE	FALSE	9.24229	5.33	3.80953	2.72673	TRUE	TRUE	FALSE	FALSE	FALSE	TRUE	NA	NA	NA	NA
IMGVR_UViG_2513237329_000013|2513237329|2513271012|219974-347224	IMGVR_UViG_2513237329_000013|2513237329|2513271012|219974-347224	Virus	26	19809	27623	-	CDS	K20283	PF10145.13	PF10145	golgin subfamily A member 4	Phage-related minor tail protein	golgin subfamily A member 4	9.50677	10	3.91157	4.0739	FALSE	FALSE	FALSE	9.24229	10	3.80953	4.6706	FALSE	FALSE	FALSE	FALSE	FALSE	TRUE	NA	NA	NA	NA
IMGVR_UViG_2513237329_000013|2513237329|2513271012|219974-347224	IMGVR_UViG_2513237329_000013|2513237329|2513271012|219974-347224	Virus	140	105643	107511	+	CDS	K17680	PF03796.19	PF03796	twinkle protein	DnaB-like helicase C terminal domain	twinkle protein	9.50677	10	3.91157	4.54882	FALSE	TRUE	FALSE	9.24229	10	3.80953	4.55826	FALSE	TRUE	FALSE	FALSE	TRUE	FALSE	FALSE	FALSE	FALSE	FALSE
IMGVR_UViG_2514885008_000004|2514885008|2514886056|15601-50580	IMGVR_UViG_2514885008_000004|2514885008|2514886056|15601-50580	Virus	20	12950	14665	-	CDS	NA	PF12571.12	PF12571	NA	Phage tail-collar fibre protein	Phage tail-collar fibre protein	9.41875	NA	4.04944	NA	FALSE	FALSE	FALSE	9.4176	10	3.67676	3.90859	FALSE	TRUE	FALSE	FALSE	FALSE	TRUE	NA	NA	NA	NA
IMGVR_UViG_2514885008_000004|2514885008|2514886056|15601-50580	IMGVR_UViG_2514885008_000004|2514885008|2514886056|15601-50580	Virus	24	16701	19211	-	CDS	NA	PF10145.13	PF10145	NA	Phage-related minor tail protein	Phage-related minor tail protein	9.41875	NA	4.04944	NA	FALSE	FALSE	FALSE	9.4176	10	3.67676	4.6706	FALSE	TRUE	TRUE	FALSE	FALSE	TRUE	NA	NA	NA	NA
IMGVR_UViG_2514885008_000004|2514885008|2514886056|15601-50580	IMGVR_UViG_2514885008_000004|2514885008|2514886056|15601-50580	Virus	25	19445	19747	-	CDS	NA	PF10963.12	PF10963	NA	Phage tail assembly chaperone	Phage tail assembly chaperone	9.41875	NA	4.04944	NA	FALSE	FALSE	FALSE	9.4176	6.81	3.67676	2.83315	TRUE	TRUE	TRUE	FALSE	FALSE	TRUE	NA	NA	NA	NA
IMGVR_UViG_2514885008_000004|2514885008|2514886056|15601-50580	IMGVR_UViG_2514885008_000004|2514885008|2514886056|15601-50580	Virus	28	20268	20789	-	CDS	K01185	PF00959.23	PF00959	lysozyme	Phage lysozyme	lysozyme	9.41875	10	4.04944	4.43995	FALSE	TRUE	FALSE	9.4176	10	3.67676	4.26288	FALSE	TRUE	TRUE	FALSE	TRUE	FALSE	FALSE	FALSE	FALSE	FALSE
IMGVR_UViG_2514885008_000004|2514885008|2514886056|15601-50580	IMGVR_UViG_2514885008_000004|2514885008|2514886056|15601-50580	Virus	33	23350	23823	-	CDS	NA	PF06891.15	PF06891	NA	P2 phage tail completion protein R (GpR)	P2 phage tail completion protein R (GpR)	9.41875	NA	4.04944	NA	FALSE	FALSE	FALSE	9.4176	10	3.67676	3.46864	FALSE	TRUE	TRUE	FALSE	FALSE	TRUE	NA	NA	NA	NA
IMGVR_UViG_2514885008_000004|2514885008|2514886056|15601-50580	IMGVR_UViG_2514885008_000004|2514885008|2514886056|15601-50580	Virus	35	24257	25060	-	CDS	NA	PF05944.16	PF05944	NA	Phage small terminase subunit	Phage small terminase subunit	9.41875	NA	4.04944	NA	FALSE	FALSE	FALSE	9.4176	10	3.67676	3.46835	FALSE	TRUE	TRUE	FALSE	FALSE	TRUE	NA	NA	NA	NA
IMGVR_UViG_2514885008_000004|2514885008|2514886056|15601-50580	IMGVR_UViG_2514885008_000004|2514885008|2514886056|15601-50580	Virus	36	25077	26090	-	CDS	NA	PF05125.16	PF05125	NA	Phage major capsid protein, P2 family	Phage major capsid protein, P2 family	9.41875	NA	4.04944	NA	FALSE	FALSE	FALSE	9.4176	10	3.67676	3.44669	FALSE	TRUE	TRUE	FALSE	FALSE	TRUE	NA	NA	NA	NA
IMGVR_UViG_2514885008_000004|2514885008|2514886056|15601-50580	IMGVR_UViG_2514885008_000004|2514885008|2514886056|15601-50580	Virus	37	26124	26975	-	CDS	NA	PF05929.15	PF05929	NA	Phage capsid scaffolding protein (GPO) serine peptidase	Phage capsid scaffolding protein (GPO) serine peptidase	9.41875	NA	4.04944	NA	FALSE	FALSE	FALSE	9.4176	10	3.67676	3.51308	FALSE	TRUE	TRUE	FALSE	FALSE	TRUE	NA	NA	NA	NA
IMGVR_UViG_2514885008_000004|2514885008|2514886056|15601-50580	IMGVR_UViG_2514885008_000004|2514885008|2514886056|15601-50580	Virus	39	27153	28946	+	CDS	NA	PF03237.19	PF03237	NA	Terminase large subunit, T4likevirus-type, N-terminal	Terminase large subunit, T4likevirus-type, N-terminal	9.41875	NA	4.04944	NA	FALSE	FALSE	FALSE	9.4176	10	3.67676	4.56614	FALSE	TRUE	TRUE	FALSE	FALSE	TRUE	NA	NA	NA	NA
IMGVR_UViG_2514885008_000004|2514885008|2514886056|15601-50580	IMGVR_UViG_2514885008_000004|2514885008|2514886056|15601-50580	Virus	40	28958	29977	+	CDS	NA	PF04860.16	PF04860	NA	Phage portal protein	Phage portal protein	9.41875	NA	4.04944	NA	FALSE	FALSE	FALSE	9.4176	10	3.67676	4.70095	FALSE	TRUE	FALSE	FALSE	FALSE	TRUE	NA	NA	NA	NA
IMGVR_UViG_2515154012_000001|2515154012|2515156588|12230-63044	IMGVR_UViG_2515154012_000001|2515154012|2515156588|12230-63044	Virus	11	11250	11654	-	CDS	NA	PF17388.6	PF17388	NA	Mycobacteriophage tail assembly protein	Mycobacteriophage tail assembly protein	10	NA	4.00419	NA	FALSE	FALSE	FALSE	6.89839	4.01	3.24099	2.60314	TRUE	TRUE	FALSE	FALSE	FALSE	TRUE	NA	NA	NA	NA
IMGVR_UViG_2515154012_000001|2515154012|2515156588|12230-63044	IMGVR_UViG_2515154012_000001|2515154012|2515156588|12230-63044	Virus	19	14349	15368	-	CDS	NA	PF05065.17	PF05065	NA	Phage capsid family	Phage capsid family	10	NA	4.00419	NA	FALSE	FALSE	FALSE	6.89839	10	3.24099	4.61719	FALSE	TRUE	TRUE	FALSE	FALSE	TRUE	NA	NA	NA	NA
IMGVR_UViG_2515154012_000001|2515154012|2515156588|12230-63044	IMGVR_UViG_2515154012_000001|2515154012|2515156588|12230-63044	Virus	23	16860	18299	-	CDS	NA	PF05133.18	PF05133	NA	Phage portal protein, SPP1 Gp6-like	Phage portal protein, SPP1 Gp6-like	10	NA	4.00419	NA	FALSE	FALSE	FALSE	6.89839	10	3.24099	4.24485	FALSE	TRUE	TRUE	FALSE	FALSE	TRUE	NA	NA	NA	NA
IMGVR_UViG_2515154012_000001|2515154012|2515156588|12230-63044	IMGVR_UViG_2515154012_000001|2515154012|2515156588|12230-63044	Virus	24	18296	20044	-	CDS	NA	PF20441.2	PF20441	NA	Terminase large subunit, endonuclease domain	Terminase large subunit, endonuclease domain	10	NA	4.00419	NA	FALSE	FALSE	FALSE	6.89839	10	3.24099	4.33558	FALSE	TRUE	FALSE	FALSE	FALSE	TRUE	NA	NA	NA	NA
IMGVR_UViG_2515154012_000001|2515154012|2515156588|12230-63044	IMGVR_UViG_2515154012_000001|2515154012|2515156588|12230-63044	Virus	60	38568	39059	+	CDS	K18960	PF02945.19	PF02945	Straboviridae recombination endonuclease VII	Recombination endonuclease VII	Straboviridae recombination endonuclease VII	10	10	4.00419	3.40261	FALSE	TRUE	FALSE	6.89839	10	3.24099	3.93394	FALSE	TRUE	FALSE	FALSE	TRUE	FALSE	FALSE	FALSE	FALSE	FALSE
IMGVR_UViG_2515154012_000001|2515154012|2515156588|12230-63044	IMGVR_UViG_2515154012_000001|2515154012|2515156588|12230-63044	Virus	76	46963	48750	+	CDS	K02335	PF00476.24	PF00476	DNA polymerase I	DNA polymerase family A	DNA polymerase I	10	10	4.00419	4.66714	FALSE	TRUE	FALSE	6.89839	10	3.24099	4.58932	FALSE	TRUE	FALSE	FALSE	TRUE	FALSE	FALSE	FALSE	FALSE	FALSE
IMGVR_UViG_2515154101_000001|2515154101|2515162724|216490-268780	IMGVR_UViG_2515154101_000001|2515154101|2515162724|216490-268780	Virus	22	12484	13500	+	CDS	NA	PF20441.2	PF20441	NA	Terminase large subunit, endonuclease domain	Terminase large subunit, endonuclease domain	9.72286	NA	4.00723	NA	FALSE	FALSE	FALSE	8.5575	10	3.57416	4.33558	FALSE	TRUE	FALSE	FALSE	FALSE	TRUE	NA	NA	NA	NA
IMGVR_UViG_2515154101_000001|2515154101|2515162724|216490-268780	IMGVR_UViG_2515154101_000001|2515154101|2515162724|216490-268780	Virus	23	13513	14934	+	CDS	NA	PF05133.18	PF05133	NA	Phage portal protein, SPP1 Gp6-like	Phage portal protein, SPP1 Gp6-like	9.72286	NA	4.00723	NA	FALSE	FALSE	FALSE	8.5575	10	3.57416	4.24485	FALSE	FALSE	FALSE	FALSE	FALSE	TRUE	NA	NA	NA	NA
IMGVR_UViG_2515154101_000001|2515154101|2515162724|216490-268780	IMGVR_UViG_2515154101_000001|2515154101|2515162724|216490-268780	Virus	34	25754	26743	+	CDS	NA	PF05709.15	PF05709	NA	Phage tail protein RIFT-related domain	Phage tail protein RIFT-related domain	9.72286	NA	4.00723	NA	FALSE	FALSE	FALSE	8.5575	10	3.57416	3.61162	FALSE	FALSE	FALSE	FALSE	FALSE	TRUE	NA	NA	NA	NA
IMGVR_UViG_2516653010_000002|2516653010|2516656928|23951-69760	IMGVR_UViG_2516653010_000002|2516653010|2516656928|23951-69760	Virus	12	7021	7509	-	CDS	K01185	PF00959.23	PF00959	lysozyme	Phage lysozyme	lysozyme	9.37467	10	3.81599	4.43995	FALSE	TRUE	FALSE	9.50053	10	3.76827	4.26288	FALSE	TRUE	FALSE	FALSE	TRUE	FALSE	FALSE	FALSE	FALSE	FALSE
IMGVR_UViG_2516653010_000002|2516653010|2516656928|23951-69760	IMGVR_UViG_2516653010_000002|2516653010|2516656928|23951-69760	Virus	16	9146	10705	-	CDS	K06236	PF03906.18	PF03906	collagen type I alpha	Phage T7 tail fibre protein	collagen type I alpha	9.37467	10	3.81599	4.40418	FALSE	FALSE	TRUE	9.50053	10	3.76827	3.54145	FALSE	FALSE	FALSE	FALSE	FALSE	TRUE	NA	NA	NA	NA
IMGVR_UViG_2516653010_000002|2516653010|2516656928|23951-69760	IMGVR_UViG_2516653010_000002|2516653010|2516656928|23951-69760	Virus	22	21147	21749	-	CDS	K26944	PF17212.7	PF17212	Autographiviridae tail tubular protein Gp11	Tail tubular protein	Autographiviridae tail tubular protein Gp11	9.37467	10	3.81599	3.51838	FALSE	FALSE	TRUE	9.50053	10	3.76827	3.51534	FALSE	FALSE	FALSE	FALSE	FALSE	TRUE	NA	NA	NA	NA
IMGVR_UViG_2516653010_000002|2516653010|2516656928|23951-69760	IMGVR_UViG_2516653010_000002|2516653010|2516656928|23951-69760	Virus	23	21827	22798	-	CDS	K26940	PF21703.1	PF21703	Autographiviridae major head protein	Major capsid protein	Autographiviridae major head protein	9.37467	10	3.81599	3.44514	FALSE	TRUE	TRUE	9.50053	10	3.76827	3.44514	FALSE	TRUE	TRUE	FALSE	FALSE	TRUE	NA	NA	NA	NA
IMGVR_UViG_2516653010_000002|2516653010|2516656928|23951-69760	IMGVR_UViG_2516653010_000002|2516653010|2516656928|23951-69760	Virus	25	23248	24093	-	CDS	K26947	PF05396.15	PF05396	Autographiviridae capsid assembly scaffolding protein	Phage T7 capsid assembly protein	Autographiviridae capsid assembly scaffolding protein	9.37467	10	3.81599	3.43136	FALSE	TRUE	TRUE	9.50053	10	3.76827	3.56937	FALSE	TRUE	TRUE	FALSE	FALSE	TRUE	NA	NA	NA	NA
IMGVR_UViG_2516653010_000002|2516653010|2516656928|23951-69760	IMGVR_UViG_2516653010_000002|2516653010|2516656928|23951-69760	Virus	26	24195	25856	-	CDS	K26943	PF12236.12	PF12236	Autographiviridae portal protein	Bacteriophage head to tail connecting protein	Autographiviridae portal protein	9.37467	10	3.81599	3.73054	FALSE	TRUE	FALSE	9.50053	10	3.76827	4.10684	FALSE	TRUE	FALSE	FALSE	FALSE	TRUE	NA	NA	NA	NA
IMGVR_UViG_2516653010_000002|2516653010|2516656928|23951-69760	IMGVR_UViG_2516653010_000002|2516653010|2516656928|23951-69760	Virus	36	30681	32537	-	CDS	K21238	PF00476.24	PF00476	Autographiviridae DNA-directed DNA polymerase	DNA polymerase family A	Autographiviridae DNA-directed DNA polymerase	9.37467	10	3.81599	4.03024	FALSE	TRUE	FALSE	9.50053	10	3.76827	4.58932	FALSE	TRUE	FALSE	FALSE	TRUE	FALSE	FALSE	FALSE	FALSE	FALSE
IMGVR_UViG_2516653010_000002|2516653010|2516656928|23951-69760	IMGVR_UViG_2516653010_000002|2516653010|2516656928|23951-69760	Virus	41	34021	34254	-	CDS	NA	PF14090.10	PF14090	NA	Helix-turn-helix domain	Helix-turn-helix domain	9.37467	NA	3.81599	NA	FALSE	FALSE	FALSE	9.50053	10	3.76827	3.68043	FALSE	TRUE	FALSE	FALSE	TRUE	FALSE	FALSE	FALSE	FALSE	FALSE
IMGVR_UViG_2516653010_000002|2516653010|2516656928|23951-69760	IMGVR_UViG_2516653010_000002|2516653010|2516656928|23951-69760	Virus	43	34432	36054	-	CDS	K21502	PF03796.19	PF03796	Autographiviridae DNA primase/helicase	DnaB-like helicase C terminal domain	Autographiviridae DNA primase/helicase	9.37467	10	3.81599	4.32447	FALSE	TRUE	FALSE	9.50053	10	3.76827	4.55826	FALSE	TRUE	FALSE	FALSE	TRUE	FALSE	FALSE	FALSE	FALSE	FALSE
IMGVR_UViG_2516653031_000002|2516653031|2516663946|89870-134035	IMGVR_UViG_2516653031_000002|2516653031|2516663946|89870-134035	Virus	21	9998	10411	-	CDS	NA	PF16778.9	PF16778	NA	Phage tail assembly chaperone protein	Phage tail assembly chaperone protein	10	NA	3.87719	NA	FALSE	FALSE	FALSE	9.66381	10	3.77582	3.90563	FALSE	TRUE	FALSE	FALSE	FALSE	TRUE	NA	NA	NA	NA
IMGVR_UViG_2516653031_000002|2516653031|2516663946|89870-134035	IMGVR_UViG_2516653031_000002|2516653031|2516663946|89870-134035	Virus	22	10408	11250	-	CDS	NA	PF05268.15	PF05268	NA	Phage tail fibre adhesin Gp38	Phage tail fibre adhesin Gp38	10	NA	3.87719	NA	FALSE	FALSE	FALSE	9.66381	2.94	3.77582	2.46835	TRUE	TRUE	TRUE	FALSE	FALSE	TRUE	NA	NA	NA	NA
IMGVR_UViG_2516653031_000002|2516653031|2516663946|89870-134035	IMGVR_UViG_2516653031_000002|2516653031|2516663946|89870-134035	Virus	23	11260	13131	-	CDS	NA	PF12789.11	PF12789	NA	Phage tail repeat like	Phage tail repeat like	10	NA	3.87719	NA	FALSE	FALSE	FALSE	9.66381	10	3.77582	3.05269	FALSE	TRUE	TRUE	FALSE	FALSE	TRUE	NA	NA	NA	NA
IMGVR_UViG_2516653031_000002|2516653031|2516663946|89870-134035	IMGVR_UViG_2516653031_000002|2516653031|2516663946|89870-134035	Virus	29	21934	22506	-	CDS	K26944	PF17212.7	PF17212	Autographiviridae tail tubular protein Gp11	Tail tubular protein	Autographiviridae tail tubular protein Gp11	10	10	3.87719	3.51838	FALSE	FALSE	TRUE	9.66381	10	3.77582	3.51534	FALSE	TRUE	TRUE	FALSE	FALSE	TRUE	NA	NA	NA	NA
IMGVR_UViG_2516653031_000002|2516653031|2516663946|89870-134035	IMGVR_UViG_2516653031_000002|2516653031|2516663946|89870-134035	Virus	30	22559	23572	-	CDS	K26940	PF21703.1	PF21703	Autographiviridae major head protein	Major capsid protein	Autographiviridae major head protein	10	10	3.87719	3.44514	FALSE	TRUE	TRUE	9.66381	10	3.77582	3.44514	FALSE	TRUE	TRUE	FALSE	FALSE	TRUE	NA	NA	NA	NA
IMGVR_UViG_2516653031_000002|2516653031|2516663946|89870-134035	IMGVR_UViG_2516653031_000002|2516653031|2516663946|89870-134035	Virus	31	23835	24617	-	CDS	K26947	PF05396.15	PF05396	Autographiviridae capsid assembly scaffolding protein	Phage T7 capsid assembly protein	Autographiviridae capsid assembly scaffolding protein	10	10	3.87719	3.43136	FALSE	TRUE	TRUE	9.66381	10	3.77582	3.56937	FALSE	TRUE	TRUE	FALSE	FALSE	TRUE	NA	NA	NA	NA
IMGVR_UViG_2516653031_000002|2516653031|2516663946|89870-134035	IMGVR_UViG_2516653031_000002|2516653031|2516663946|89870-134035	Virus	33	25378	26943	-	CDS	K26943	PF12236.12	PF12236	Autographiviridae portal protein	Bacteriophage head to tail connecting protein	Autographiviridae portal protein	10	10	3.87719	3.73054	FALSE	TRUE	FALSE	9.66381	10	3.77582	4.10684	FALSE	TRUE	FALSE	FALSE	FALSE	TRUE	NA	NA	NA	NA
IMGVR_UViG_2516653031_000002|2516653031|2516663946|89870-134035	IMGVR_UViG_2516653031_000002|2516653031|2516663946|89870-134035	Virus	48	34875	36761	-	CDS	K21238	PF00476.24	PF00476	Autographiviridae DNA-directed DNA polymerase	DNA polymerase family A	Autographiviridae DNA-directed DNA polymerase	10	10	3.87719	4.03024	FALSE	TRUE	FALSE	9.66381	10	3.77582	4.58932	FALSE	TRUE	FALSE	FALSE	TRUE	FALSE	FALSE	FALSE	FALSE	FALSE
IMGVR_UViG_2516653050_000004|2516653050|2516666044|2532216-2577268	IMGVR_UViG_2516653050_000004|2516653050|2516666044|2532216-2577268	Virus	2	1275	1493	-	CDS	NA	PF05489.16	PF05489	NA	Phage Tail Protein X	Phage Tail Protein X	9.43222	NA	3.82301	NA	FALSE	FALSE	FALSE	9.6148	10	3.78213	3.58218	FALSE	FALSE	FALSE	FALSE	FALSE	TRUE	NA	NA	NA	NA
IMGVR_UViG_2516653050_000004|2516653050|2516666044|2532216-2577268	IMGVR_UViG_2516653050_000004|2516653050|2516666044|2532216-2577268	Virus	4	1889	4084	-	CDS	NA	PF10145.13	PF10145	NA	Phage-related minor tail protein	Phage-related minor tail protein	9.43222	NA	3.82301	NA	FALSE	FALSE	FALSE	9.6148	10	3.78213	4.6706	FALSE	TRUE	TRUE	FALSE	FALSE	TRUE	NA	NA	NA	NA
IMGVR_UViG_2516653050_000004|2516653050|2516666044|2532216-2577268	IMGVR_UViG_2516653050_000004|2516653050|2516666044|2532216-2577268	Virus	6	4718	5224	-	CDS	K06908	PF04985.18	PF04985	Bacteriophage tail tube protein	Phage tail tube protein FII	Bacteriophage tail tube protein	9.43222	10	3.82301	3.71533	FALSE	FALSE	TRUE	9.6148	10	3.78213	3.70415	FALSE	TRUE	TRUE	FALSE	FALSE	TRUE	NA	NA	NA	NA
IMGVR_UViG_2516653050_000004|2516653050|2516666044|2532216-2577268	IMGVR_UViG_2516653050_000004|2516653050|2516666044|2532216-2577268	Virus	11	11650	12828	-	CDS	NA	PF09684.14	PF09684	NA	Phage tail protein (Tail_P2_I)	Phage tail protein (Tail_P2_I)	9.43222	NA	3.82301	NA	FALSE	FALSE	FALSE	9.6148	10	3.78213	3.8253	FALSE	TRUE	FALSE	FALSE	FALSE	TRUE	NA	NA	NA	NA
IMGVR_UViG_2516653050_000004|2516653050|2516666044|2532216-2577268	IMGVR_UViG_2516653050_000004|2516653050|2516666044|2532216-2577268	Virus	59	44400	45053	-	CDS	K00616	PF00923.23	PF00923	transaldolase	Transaldolase/Fructose-6-phosphate aldolase	transaldolase	9.43222	4.89	3.82301	2.68931	TRUE	FALSE	FALSE	9.6148	4.05	3.78213	2.60746	TRUE	FALSE	FALSE	TRUE	FALSE	FALSE	TRUE	TRUE	FALSE	FALSE
IMGVR_UViG_2517572111_000001|2517572111|2517588344|187757-228164	IMGVR_UViG_2517572111_000001|2517572111|2517588344|187757-228164	Virus	15	8834	9292	-	CDS	NA	PF16778.9	PF16778	NA	Phage tail assembly chaperone protein	Phage tail assembly chaperone protein	9.745	NA	3.74611	NA	FALSE	FALSE	FALSE	9.60769	10	3.78851	3.90563	FALSE	TRUE	FALSE	FALSE	FALSE	TRUE	NA	NA	NA	NA
IMGVR_UViG_2517572111_000001|2517572111|2517588344|187757-228164	IMGVR_UViG_2517572111_000001|2517572111|2517588344|187757-228164	Virus	16	9302	10528	-	CDS	K26946	PF03906.18	PF03906	Autographiviridae tail fiber protein	Phage T7 tail fibre protein	Autographiviridae tail fiber protein	9.745	10	3.74611	3.09482	FALSE	TRUE	TRUE	9.60769	10	3.78851	3.54145	FALSE	TRUE	TRUE	FALSE	FALSE	TRUE	NA	NA	NA	NA
IMGVR_UViG_2517572111_000001|2517572111|2517588344|187757-228164	IMGVR_UViG_2517572111_000001|2517572111|2517588344|187757-228164	Virus	22	19550	20125	-	CDS	K26944	PF17212.7	PF17212	Autographiviridae tail tubular protein Gp11	Tail tubular protein	Autographiviridae tail tubular protein Gp11	9.745	10	3.74611	3.51838	FALSE	TRUE	TRUE	9.60769	10	3.78851	3.51534	FALSE	TRUE	TRUE	FALSE	FALSE	TRUE	NA	NA	NA	NA
IMGVR_UViG_2517572111_000001|2517572111|2517588344|187757-228164	IMGVR_UViG_2517572111_000001|2517572111|2517588344|187757-228164	Virus	23	20199	20981	-	CDS	K26940	PF21703.1	PF21703	Autographiviridae major head protein	Major capsid protein	Autographiviridae major head protein	9.745	10	3.74611	3.44514	FALSE	TRUE	TRUE	9.60769	10	3.78851	3.44514	FALSE	TRUE	TRUE	FALSE	FALSE	TRUE	NA	NA	NA	NA
IMGVR_UViG_2517572111_000001|2517572111|2517588344|187757-228164	IMGVR_UViG_2517572111_000001|2517572111|2517588344|187757-228164	Virus	24	21030	21521	-	CDS	K18960	PF02945.19	PF02945	Straboviridae recombination endonuclease VII	Recombination endonuclease VII	Straboviridae recombination endonuclease VII	9.745	10	3.74611	3.40261	FALSE	TRUE	TRUE	9.60769	10	3.78851	3.93394	FALSE	TRUE	TRUE	FALSE	TRUE	FALSE	FALSE	FALSE	FALSE	FALSE
IMGVR_UViG_2517572111_000001|2517572111|2517588344|187757-228164	IMGVR_UViG_2517572111_000001|2517572111|2517588344|187757-228164	Virus	27	22580	23386	-	CDS	K26947	PF05396.15	PF05396	Autographiviridae capsid assembly scaffolding protein	Phage T7 capsid assembly protein	Autographiviridae capsid assembly scaffolding protein	9.745	10	3.74611	3.43136	FALSE	TRUE	TRUE	9.60769	10	3.78851	3.56937	FALSE	TRUE	TRUE	FALSE	FALSE	TRUE	NA	NA	NA	NA
IMGVR_UViG_2517572111_000001|2517572111|2517588344|187757-228164	IMGVR_UViG_2517572111_000001|2517572111|2517588344|187757-228164	Virus	29	23553	25100	-	CDS	K26943	PF12236.12	PF12236	Autographiviridae portal protein	Bacteriophage head to tail connecting protein	Autographiviridae portal protein	9.745	10	3.74611	3.73054	FALSE	TRUE	FALSE	9.60769	10	3.78851	4.10684	FALSE	TRUE	FALSE	FALSE	FALSE	TRUE	NA	NA	NA	NA
IMGVR_UViG_2517572111_000001|2517572111|2517588344|187757-228164	IMGVR_UViG_2517572111_000001|2517572111|2517588344|187757-228164	Virus	42	31322	31678	-	CDS	K21238	PF00476.24	PF00476	Autographiviridae DNA-directed DNA polymerase	DNA polymerase family A	Autographiviridae DNA-directed DNA polymerase	9.745	10	3.74611	4.03024	FALSE	TRUE	FALSE	9.60769	10	3.78851	4.58932	FALSE	TRUE	FALSE	FALSE	TRUE	FALSE	FALSE	FALSE	FALSE	FALSE
IMGVR_UViG_2517572111_000001|2517572111|2517588344|187757-228164	IMGVR_UViG_2517572111_000001|2517572111|2517588344|187757-228164	Virus	43	31959	32360	-	CDS	K18960	PF02945.19	PF02945	Straboviridae recombination endonuclease VII	Recombination endonuclease VII	Straboviridae recombination endonuclease VII	9.745	10	3.74611	3.40261	FALSE	TRUE	FALSE	9.60769	10	3.78851	3.93394	FALSE	TRUE	FALSE	FALSE	TRUE	FALSE	FALSE	FALSE	FALSE	FALSE
IMGVR_UViG_2517572111_000001|2517572111|2517588344|187757-228164	IMGVR_UViG_2517572111_000001|2517572111|2517588344|187757-228164	Virus	44	32473	33798	-	CDS	K21238	PF00476.24	PF00476	Autographiviridae DNA-directed DNA polymerase	DNA polymerase family A	Autographiviridae DNA-directed DNA polymerase	9.745	10	3.74611	4.03024	FALSE	TRUE	FALSE	9.60769	10	3.78851	4.58932	FALSE	TRUE	FALSE	FALSE	TRUE	FALSE	FALSE	FALSE	FALSE	FALSE
IMGVR_UViG_2517572111_000001|2517572111|2517588344|187757-228164	IMGVR_UViG_2517572111_000001|2517572111|2517588344|187757-228164	Virus	46	35454	35900	-	CDS	NA	PF14090.10	PF14090	NA	Helix-turn-helix domain	Helix-turn-helix domain	9.745	NA	3.74611	NA	FALSE	FALSE	FALSE	9.60769	10	3.78851	3.68043	FALSE	TRUE	FALSE	FALSE	TRUE	FALSE	FALSE	FALSE	FALSE	FALSE
IMGVR_UViG_2517572151_000001|2517572151|2517596097|226810-287819	IMGVR_UViG_2517572151_000001|2517572151|2517596097|226810-287819	Virus	10	4972	6330	+	CDS	K02314	PF03796.19	PF03796	replicative DNA helicase	DnaB-like helicase C terminal domain	replicative DNA helicase	10	10	4.10149	4.62717	FALSE	TRUE	FALSE	9.322	10	3.80622	4.55826	FALSE	TRUE	FALSE	FALSE	TRUE	FALSE	FALSE	FALSE	FALSE	FALSE
IMGVR_UViG_2517572151_000001|2517572151|2517596097|226810-287819	IMGVR_UViG_2517572151_000001|2517572151|2517596097|226810-287819	Virus	21	13844	16696	+	CDS	K02335	PF00476.24	PF00476	DNA polymerase I	DNA polymerase family A	DNA polymerase I	10	10	4.10149	4.66714	FALSE	TRUE	FALSE	9.322	10	3.80622	4.58932	FALSE	TRUE	FALSE	FALSE	TRUE	FALSE	FALSE	FALSE	FALSE	FALSE
IMGVR_UViG_2517572151_000001|2517572151|2517596097|226810-287819	IMGVR_UViG_2517572151_000001|2517572151|2517596097|226810-287819	Virus	47	36415	37851	+	CDS	NA	PF05133.18	PF05133	NA	Phage portal protein, SPP1 Gp6-like	Phage portal protein, SPP1 Gp6-like	10	NA	4.10149	NA	FALSE	FALSE	FALSE	9.322	10	3.80622	4.24485	FALSE	TRUE	FALSE	FALSE	FALSE	TRUE	NA	NA	NA	NA
IMGVR_UViG_2517572151_000001|2517572151|2517596097|226810-287819	IMGVR_UViG_2517572151_000001|2517572151|2517596097|226810-287819	Virus	55	42751	43119	+	CDS	NA	PF12691.11	PF12691	NA	Bacteriophage minor capsid protein	Bacteriophage minor capsid protein	10	NA	4.10149	NA	FALSE	FALSE	FALSE	9.322	10	3.80622	3.40705	FALSE	TRUE	TRUE	FALSE	FALSE	TRUE	NA	NA	NA	NA
IMGVR_UViG_2517572151_000001|2517572151|2517596097|226810-287819	IMGVR_UViG_2517572151_000001|2517572151|2517596097|226810-287819	Virus	60	48695	49249	+	CDS	NA	PF05709.15	PF05709	NA	Phage tail protein RIFT-related domain	Phage tail protein RIFT-related domain	10	NA	4.10149	NA	FALSE	FALSE	FALSE	9.322	10	3.80622	3.61162	FALSE	TRUE	TRUE	FALSE	FALSE	TRUE	NA	NA	NA	NA
IMGVR_UViG_2517572151_000001|2517572151|2517596097|226810-287819	IMGVR_UViG_2517572151_000001|2517572151|2517596097|226810-287819	Virus	66	54309	56429	+	CDS	NA	PF06605.15	PF06605	NA	Prophage endopeptidase tail	Prophage endopeptidase tail	10	NA	4.10149	NA	FALSE	FALSE	FALSE	9.322	10	3.80622	4.0958	FALSE	TRUE	FALSE	FALSE	FALSE	TRUE	NA	NA	NA	NA
IMGVR_UViG_2518285548_000002|2518285548|2518289969|10063-123040	IMGVR_UViG_2518285548_000002|2518285548|2518289969|10063-123040	Virus	86	84204	85460	+	CDS	K02314	PF03796.19	PF03796	replicative DNA helicase	DnaB-like helicase C terminal domain	replicative DNA helicase	10	10	3.93099	4.62717	FALSE	TRUE	FALSE	9.66407	10	3.83511	4.55826	FALSE	TRUE	FALSE	FALSE	TRUE	FALSE	FALSE	FALSE	FALSE	FALSE
IMGVR_UViG_2518285548_000002|2518285548|2518289969|10063-123040	IMGVR_UViG_2518285548_000002|2518285548|2518289969|10063-123040	Virus	99	93502	95742	+	CDS	K02335	PF00476.24	PF00476	DNA polymerase I	DNA polymerase family A	DNA polymerase I	10	10	3.93099	4.66714	FALSE	TRUE	FALSE	9.66407	10	3.83511	4.58932	FALSE	TRUE	FALSE	FALSE	TRUE	FALSE	FALSE	FALSE	FALSE	FALSE
IMGVR_UViG_2518285548_000003|2518285548|2518289978|35645-91772	IMGVR_UViG_2518285548_000003|2518285548|2518289978|35645-91772	Virus	31	16669	18186	+	CDS	K02335	PF00476.24	PF00476	DNA polymerase I	DNA polymerase family A	DNA polymerase I	9.42429	10	4.06576	4.66714	FALSE	TRUE	FALSE	9.56333	10	3.87754	4.58932	FALSE	TRUE	FALSE	FALSE	TRUE	FALSE	FALSE	FALSE	FALSE	FALSE
IMGVR_UViG_2518285548_000003|2518285548|2518289978|35645-91772	IMGVR_UViG_2518285548_000003|2518285548|2518289978|35645-91772	Virus	33	18463	19605	+	CDS	K02335	PF00476.24	PF00476	DNA polymerase I	DNA polymerase family A	DNA polymerase I	9.42429	10	4.06576	4.66714	FALSE	TRUE	FALSE	9.56333	10	3.87754	4.58932	FALSE	TRUE	FALSE	FALSE	TRUE	FALSE	FALSE	FALSE	FALSE	FALSE
IMGVR_UViG_2518285548_000003|2518285548|2518289978|35645-91772	IMGVR_UViG_2518285548_000003|2518285548|2518289978|35645-91772	Virus	65	39103	40464	+	CDS	NA	PF05133.18	PF05133	NA	Phage portal protein, SPP1 Gp6-like	Phage portal protein, SPP1 Gp6-like	9.42429	NA	4.06576	NA	FALSE	FALSE	FALSE	9.56333	10	3.87754	4.24485	FALSE	TRUE	FALSE	FALSE	FALSE	TRUE	NA	NA	NA	NA
IMGVR_UViG_2518285548_000003|2518285548|2518289978|35645-91772	IMGVR_UViG_2518285548_000003|2518285548|2518289978|35645-91772	Virus	66	40479	41291	+	CDS	NA	PF06152.15	PF06152	NA	Phage minor capsid protein 2	Phage minor capsid protein 2	9.42429	NA	4.06576	NA	FALSE	FALSE	FALSE	9.56333	10	3.87754	3.8523	FALSE	TRUE	TRUE	FALSE	FALSE	TRUE	NA	NA	NA	NA
IMGVR_UViG_2518285548_000003|2518285548|2518289978|35645-91772	IMGVR_UViG_2518285548_000003|2518285548|2518289978|35645-91772	Virus	74	45133	46170	+	CDS	NA	PF04984.18	PF04984	NA	Phage tail sheath protein subtilisin-like domain	Phage tail sheath protein subtilisin-like domain	9.42429	NA	4.06576	NA	FALSE	FALSE	FALSE	9.56333	10	3.87754	4.04673	FALSE	TRUE	TRUE	FALSE	FALSE	TRUE	NA	NA	NA	NA
IMGVR_UViG_2518285548_000003|2518285548|2518289978|35645-91772	IMGVR_UViG_2518285548_000003|2518285548|2518289978|35645-91772	Virus	75	46185	46631	+	CDS	NA	PF09393.14	PF09393	NA	Phage tail tube protein	Phage tail tube protein	9.42429	NA	4.06576	NA	FALSE	FALSE	FALSE	9.56333	10	3.87754	3.3638	FALSE	TRUE	TRUE	FALSE	FALSE	TRUE	NA	NA	NA	NA
IMGVR_UViG_2518285548_000003|2518285548|2518289978|35645-91772	IMGVR_UViG_2518285548_000003|2518285548|2518289978|35645-91772	Virus	76	46660	47025	+	CDS	NA	PF08890.15	PF08890	NA	Phage XkdN-like tail assembly chaperone protein, TAC	Phage XkdN-like tail assembly chaperone protein, TAC	9.42429	NA	4.06576	NA	FALSE	FALSE	FALSE	9.56333	10	3.87754	3.37383	FALSE	TRUE	TRUE	FALSE	FALSE	TRUE	NA	NA	NA	NA
IMGVR_UViG_2518285548_000003|2518285548|2518289978|35645-91772	IMGVR_UViG_2518285548_000003|2518285548|2518289978|35645-91772	Virus	77	47198	49216	+	CDS	NA	PF10145.13	PF10145	NA	Phage-related minor tail protein	Phage-related minor tail protein	9.42429	NA	4.06576	NA	FALSE	FALSE	FALSE	9.56333	10	3.87754	4.6706	FALSE	TRUE	FALSE	FALSE	FALSE	TRUE	NA	NA	NA	NA
IMGVR_UViG_2518645535_000002|2518645535|2518679800|2129603-2266546	IMGVR_UViG_2518645535_000002|2518645535|2518679800|2129603-2266546	Virus	55	32299	33813	-	CDS	K02314	PF03796.19	PF03796	replicative DNA helicase	DnaB-like helicase C terminal domain	replicative DNA helicase	7.71146	10	3.30991	4.62717	FALSE	TRUE	FALSE	6.77853	10	3.11975	4.55826	FALSE	TRUE	FALSE	FALSE	TRUE	FALSE	FALSE	FALSE	FALSE	FALSE
IMGVR_UViG_2518645535_000002|2518645535|2518679800|2129603-2266546	IMGVR_UViG_2518645535_000002|2518645535|2518679800|2129603-2266546	Virus	123	80786	82555	+	CDS	NA	PF03237.19	PF03237	NA	Terminase large subunit, T4likevirus-type, N-terminal	Terminase large subunit, T4likevirus-type, N-terminal	7.71146	NA	3.30991	NA	FALSE	FALSE	FALSE	6.77853	10	3.11975	4.56614	FALSE	FALSE	FALSE	FALSE	FALSE	TRUE	NA	NA	NA	NA
IMGVR_UViG_2518645535_000002|2518645535|2518679800|2129603-2266546	IMGVR_UViG_2518645535_000002|2518645535|2518679800|2129603-2266546	Virus	150	105953	106711	+	CDS	NA	PF20753.1	PF20753	NA	Phage tail C-terminal domain	Phage tail C-terminal domain	7.71146	NA	3.30991	NA	FALSE	FALSE	FALSE	6.77853	5.33	3.11975	2.72673	TRUE	TRUE	FALSE	FALSE	FALSE	TRUE	NA	NA	NA	NA
IMGVR_UViG_2518645535_000002|2518645535|2518679800|2129603-2266546	IMGVR_UViG_2518645535_000002|2518645535|2518679800|2129603-2266546	Virus	151	106723	109350	+	CDS	NA	PF06605.15	PF06605	NA	Prophage endopeptidase tail	Prophage endopeptidase tail	7.71146	NA	3.30991	NA	FALSE	FALSE	FALSE	6.77853	10	3.11975	4.0958	FALSE	TRUE	FALSE	FALSE	FALSE	TRUE	NA	NA	NA	NA
IMGVR_UViG_2518645546_000002|2518645546|2518680509|80809-138858	IMGVR_UViG_2518645546_000002|2518645546|2518680509|80809-138858	Virus	18	12819	14114	-	CDS	NA	PF00150.22	PF00150	NA	Cellulase (glycosyl hydrolase family 5)	Cellulase (glycosyl hydrolase family 5)	8.25167	NA	3.55712	NA	FALSE	FALSE	FALSE	8.61667	4.75	3.56317	2.67669	TRUE	TRUE	FALSE	TRUE	FALSE	FALSE	TRUE	TRUE	TRUE	FALSE
IMGVR_UViG_2518645546_000002|2518645546|2518680509|80809-138858	IMGVR_UViG_2518645546_000002|2518645546|2518680509|80809-138858	Virus	34	32638	32988	-	CDS	NA	PF05521.15	PF05521	NA	Phage head-tail joining protein	Phage head-tail joining protein	8.25167	NA	3.55712	NA	FALSE	FALSE	FALSE	8.61667	10	3.56317	4.149	FALSE	FALSE	FALSE	FALSE	FALSE	TRUE	NA	NA	NA	NA
IMGVR_UViG_2518645546_000002|2518645546|2518680509|80809-138858	IMGVR_UViG_2518645546_000002|2518645546|2518680509|80809-138858	Virus	35	32985	33308	-	CDS	NA	PF05135.17	PF05135	NA	Phage gp6-like head-tail connector protein	Phage gp6-like head-tail connector protein	8.25167	NA	3.55712	NA	FALSE	FALSE	FALSE	8.61667	10	3.56317	3.94136	FALSE	TRUE	TRUE	FALSE	FALSE	TRUE	NA	NA	NA	NA
IMGVR_UViG_2518645546_000002|2518645546|2518680509|80809-138858	IMGVR_UViG_2518645546_000002|2518645546|2518680509|80809-138858	Virus	37	34412	35845	-	CDS	NA	PF04860.16	PF04860	NA	Phage portal protein	Phage portal protein	8.25167	NA	3.55712	NA	FALSE	FALSE	FALSE	8.61667	10	3.56317	4.70095	FALSE	TRUE	TRUE	FALSE	FALSE	TRUE	NA	NA	NA	NA
IMGVR_UViG_2518645546_000002|2518645546|2518680509|80809-138858	IMGVR_UViG_2518645546_000002|2518645546|2518680509|80809-138858	Virus	39	37649	38266	-	CDS	K06904	PF04586.21	PF04586	Escherichia/Staphylococcus phage prohead protease	Caudovirus prohead serine protease	Escherichia/Staphylococcus phage prohead protease	8.25167	10	3.55712	4.58232	FALSE	FALSE	FALSE	8.61667	10	3.56317	4.38783	FALSE	TRUE	TRUE	FALSE	TRUE	FALSE	FALSE	FALSE	FALSE	FALSE
IMGVR_UViG_2518645546_000002|2518645546|2518680509|80809-138858	IMGVR_UViG_2518645546_000002|2518645546|2518680509|80809-138858	Virus	40	38278	39858	-	CDS	NA	PF20441.2	PF20441	NA	Terminase large subunit, endonuclease domain	Terminase large subunit, endonuclease domain	8.25167	NA	3.55712	NA	FALSE	FALSE	FALSE	8.61667	10	3.56317	4.33558	FALSE	TRUE	FALSE	FALSE	FALSE	TRUE	NA	NA	NA	NA
IMGVR_UViG_2518645559_000001|2518645559|2518681426	IMGVR_UViG_2518645559_000001|2518645559|2518681426	Virus	5	5054	5437	-	CDS	NA	PF12691.11	PF12691	NA	Bacteriophage minor capsid protein	Bacteriophage minor capsid protein	9.63222	NA	3.7877	NA	FALSE	FALSE	FALSE	8.79615	10	3.55517	3.40705	FALSE	TRUE	FALSE	FALSE	FALSE	TRUE	NA	NA	NA	NA
IMGVR_UViG_2518645559_000001|2518645559|2518681426	IMGVR_UViG_2518645559_000001|2518645559|2518681426	Virus	13	11140	12396	-	CDS	K06909	PF03237.19	PF03237	phage terminase large subunit	Terminase large subunit, T4likevirus-type, N-terminal	phage terminase large subunit	9.63222	10	3.7877	4.82687	FALSE	TRUE	FALSE	8.79615	10	3.55517	4.56614	FALSE	TRUE	FALSE	FALSE	FALSE	TRUE	NA	NA	NA	NA
IMGVR_UViG_2518645559_000001|2518645559|2518681426	IMGVR_UViG_2518645559_000001|2518645559|2518681426	Virus	111	89155	90495	-	CDS	K26878	PF03796.19	PF03796	Bacillus phage helicase DnaB-like	DnaB-like helicase C terminal domain	Bacillus phage helicase DnaB-like	9.63222	10	3.7877	4.1442	FALSE	TRUE	FALSE	8.79615	10	3.55517	4.55826	FALSE	TRUE	FALSE	FALSE	TRUE	FALSE	FALSE	FALSE	FALSE	FALSE
IMGVR_UViG_2518645559_000001|2518645559|2518681426	IMGVR_UViG_2518645559_000001|2518645559|2518681426	Virus	121	96898	97410	-	CDS	NA	PF21721.1	PF21721	NA	Phage tail fibre adhesin Gp38 N-terminal domain	Phage tail fibre adhesin Gp38 N-terminal domain	9.63222	NA	3.7877	NA	FALSE	FALSE	FALSE	8.79615	1.39	3.55517	2.14301	TRUE	TRUE	FALSE	FALSE	FALSE	TRUE	NA	NA	NA	NA
IMGVR_UViG_2518645559_000001|2518645559|2518681426	IMGVR_UViG_2518645559_000001|2518645559|2518681426	Virus	122	97496	100867	-	CDS	K26778	PF03406.17	PF03406	Straboviridae long-tail fiber protein Gp37	Phage tail fibre repeat	Straboviridae long-tail fiber protein Gp37	9.63222	10	3.7877	3.81842	FALSE	TRUE	FALSE	8.79615	10	3.55517	3.64601	FALSE	TRUE	TRUE	FALSE	FALSE	TRUE	NA	NA	NA	NA
IMGVR_UViG_2518645559_000001|2518645559|2518681426	IMGVR_UViG_2518645559_000001|2518645559|2518681426	Virus	123	100962	105668	-	CDS	K26977	PF13550.10	PF13550	Enterobacteria phage tip attachment protein J	Putative phage tail protein	Enterobacteria phage tip attachment protein J	9.63222	10	3.7877	3.95386	FALSE	TRUE	TRUE	8.79615	10	3.55517	4.12898	FALSE	TRUE	TRUE	FALSE	FALSE	TRUE	NA	NA	NA	NA
IMGVR_UViG_2518645559_000001|2518645559|2518681426	IMGVR_UViG_2518645559_000001|2518645559|2518681426	Virus	126	107053	107751	-	CDS	K26974	PF05100.16	PF05100	Enterobacteria phage tail tip protein L	Phage minor tail protein L	Enterobacteria phage tail tip protein L	9.63222	10	3.7877	3.54667	FALSE	TRUE	TRUE	8.79615	10	3.55517	3.59051	FALSE	TRUE	TRUE	FALSE	FALSE	TRUE	NA	NA	NA	NA
IMGVR_UViG_2518645559_000001|2518645559|2518681426	IMGVR_UViG_2518645559_000001|2518645559|2518681426	Virus	127	107834	108169	-	CDS	K26973	PF05939.17	PF05939	Enterobacteria phage tail tip protein M	Phage minor tail protein	Enterobacteria phage tail tip protein M	9.63222	10	3.7877	3.45667	FALSE	FALSE	FALSE	8.79615	10	3.55517	3.5557	FALSE	TRUE	TRUE	FALSE	FALSE	TRUE	NA	NA	NA	NA
IMGVR_UViG_2518645559_000001|2518645559|2518681426	IMGVR_UViG_2518645559_000001|2518645559|2518681426	Virus	128	108212	109273	-	CDS	NA	PF09718.14	PF09718	NA	Lambda phage tail tape-measure protein (Tape_meas_lam_C)	Lambda phage tail tape-measure protein (Tape_meas_lam_C)	9.63222	NA	3.7877	NA	FALSE	FALSE	FALSE	8.79615	10	3.55517	3.85878	FALSE	FALSE	FALSE	FALSE	FALSE	TRUE	NA	NA	NA	NA
IMGVR_UViG_2518645577_000002|2518645577|2518681606	IMGVR_UViG_2518645577_000002|2518645577|2518681606	Virus	41	74175	75278	-	CDS	NA	PF05065.17	PF05065	NA	Phage capsid family	Phage capsid family	8.48081	NA	3.39396	NA	FALSE	FALSE	FALSE	8.23443	10	3.34768	4.61719	FALSE	FALSE	FALSE	FALSE	FALSE	TRUE	NA	NA	NA	NA
IMGVR_UViG_2518645577_000002|2518645577|2518681606	IMGVR_UViG_2518645577_000002|2518645577|2518681606	Virus	44	78166	80265	-	CDS	NA	PF04860.16	PF04860	NA	Phage portal protein	Phage portal protein	8.48081	NA	3.39396	NA	FALSE	FALSE	FALSE	8.23443	10	3.34768	4.70095	FALSE	TRUE	FALSE	FALSE	FALSE	TRUE	NA	NA	NA	NA
IMGVR_UViG_2518645577_000002|2518645577|2518681606	IMGVR_UViG_2518645577_000002|2518645577|2518681606	Virus	215	204135	205340	+	CDS	K02314	PF03796.19	PF03796	replicative DNA helicase	DnaB-like helicase C terminal domain	replicative DNA helicase	8.48081	10	3.39396	4.62717	FALSE	TRUE	FALSE	8.23443	10	3.34768	4.55826	FALSE	TRUE	FALSE	FALSE	TRUE	FALSE	FALSE	FALSE	FALSE	FALSE
IMGVR_UViG_2519899680_000002|2519899680|2519942333	IMGVR_UViG_2519899680_000002|2519899680|2519942333	Virus	16	12552	13502	-	CDS	K02040	PF12849.11	PF12849	phosphate transport system substrate-binding protein	PBP superfamily domain	phosphate transport system substrate-binding protein	6.44655	3.57	2.99908	2.55267	FALSE	TRUE	FALSE	6.25271	3.37	2.94668	2.52763	FALSE	TRUE	FALSE	TRUE	FALSE	FALSE	TRUE	FALSE	FALSE	FALSE
IMGVR_UViG_2519899680_000002|2519899680|2519942333	IMGVR_UViG_2519899680_000002|2519899680|2519942333	Virus	36	28542	29897	-	CDS	K26878	PF03796.19	PF03796	Bacillus phage helicase DnaB-like	DnaB-like helicase C terminal domain	Bacillus phage helicase DnaB-like	6.44655	10	2.99908	4.1442	FALSE	TRUE	FALSE	6.25271	10	2.94668	4.55826	FALSE	TRUE	FALSE	FALSE	TRUE	FALSE	FALSE	FALSE	FALSE	FALSE
IMGVR_UViG_2519899680_000002|2519899680|2519942333	IMGVR_UViG_2519899680_000002|2519899680|2519942333	Virus	59	58131	61952	-	CDS	NA	PF10145.13	PF10145	NA	Phage-related minor tail protein	Phage-related minor tail protein	6.44655	NA	2.99908	NA	FALSE	FALSE	FALSE	6.25271	10	2.94668	4.6706	FALSE	TRUE	FALSE	FALSE	FALSE	TRUE	NA	NA	NA	NA
IMGVR_UViG_2519899798_000002|2519899798|2519960400|3-124733	IMGVR_UViG_2519899798_000002|2519899798|2519960400|3-124733	Virus	22	18044	20686	-	CDS	NA	PF06605.15	PF06605	NA	Prophage endopeptidase tail	Prophage endopeptidase tail	7.55067	NA	3.2266	NA	FALSE	FALSE	FALSE	6.85929	10	3.07728	4.0958	FALSE	TRUE	FALSE	FALSE	FALSE	TRUE	NA	NA	NA	NA
IMGVR_UViG_2519899798_000002|2519899798|2519960400|3-124733	IMGVR_UViG_2519899798_000002|2519899798|2519960400|3-124733	Virus	23	20699	21436	-	CDS	NA	PF20753.1	PF20753	NA	Phage tail C-terminal domain	Phage tail C-terminal domain	7.55067	NA	3.2266	NA	FALSE	FALSE	FALSE	6.85929	5.33	3.07728	2.72673	TRUE	TRUE	FALSE	FALSE	FALSE	TRUE	NA	NA	NA	NA
IMGVR_UViG_2519899798_000002|2519899798|2519960400|3-124733	IMGVR_UViG_2519899798_000002|2519899798|2519960400|3-124733	Virus	48	44705	46474	-	CDS	NA	PF03237.19	PF03237	NA	Terminase large subunit, T4likevirus-type, N-terminal	Terminase large subunit, T4likevirus-type, N-terminal	7.55067	NA	3.2266	NA	FALSE	FALSE	FALSE	6.85929	10	3.07728	4.56614	FALSE	FALSE	FALSE	FALSE	FALSE	TRUE	NA	NA	NA	NA
IMGVR_UViG_2519899798_000002|2519899798|2519960400|3-124733	IMGVR_UViG_2519899798_000002|2519899798|2519960400|3-124733	Virus	126	98660	100951	+	CDS	K02335	PF00476.24	PF00476	DNA polymerase I	DNA polymerase family A	DNA polymerase I	7.55067	10	3.2266	4.66714	FALSE	TRUE	FALSE	6.85929	10	3.07728	4.58932	FALSE	TRUE	FALSE	FALSE	TRUE	FALSE	FALSE	FALSE	FALSE	FALSE
IMGVR_UViG_2522125138_000001|2522125138|2522169670|225298-265705	IMGVR_UViG_2522125138_000001|2522125138|2522169670|225298-265705	Virus	6	4509	4955	+	CDS	NA	PF14090.10	PF14090	NA	Helix-turn-helix domain	Helix-turn-helix domain	9.745	NA	3.74611	NA	FALSE	FALSE	FALSE	9.60769	10	3.78851	3.68043	FALSE	TRUE	FALSE	FALSE	TRUE	FALSE	FALSE	FALSE	FALSE	FALSE
IMGVR_UViG_2522125138_000001|2522125138|2522169670|225298-265705	IMGVR_UViG_2522125138_000001|2522125138|2522169670|225298-265705	Virus	8	6611	7936	+	CDS	K21238	PF00476.24	PF00476	Autographiviridae DNA-directed DNA polymerase	DNA polymerase family A	Autographiviridae DNA-directed DNA polymerase	9.745	10	3.74611	4.03024	FALSE	TRUE	FALSE	9.60769	10	3.78851	4.58932	FALSE	TRUE	FALSE	FALSE	TRUE	FALSE	FALSE	FALSE	FALSE	FALSE
IMGVR_UViG_2522125138_000001|2522125138|2522169670|225298-265705	IMGVR_UViG_2522125138_000001|2522125138|2522169670|225298-265705	Virus	9	8049	8450	+	CDS	K18960	PF02945.19	PF02945	Straboviridae recombination endonuclease VII	Recombination endonuclease VII	Straboviridae recombination endonuclease VII	9.745	10	3.74611	3.40261	FALSE	TRUE	FALSE	9.60769	10	3.78851	3.93394	FALSE	TRUE	FALSE	FALSE	TRUE	FALSE	FALSE	FALSE	FALSE	FALSE
IMGVR_UViG_2522125138_000001|2522125138|2522169670|225298-265705	IMGVR_UViG_2522125138_000001|2522125138|2522169670|225298-265705	Virus	10	8731	9087	+	CDS	K21238	PF00476.24	PF00476	Autographiviridae DNA-directed DNA polymerase	DNA polymerase family A	Autographiviridae DNA-directed DNA polymerase	9.745	10	3.74611	4.03024	FALSE	TRUE	FALSE	9.60769	10	3.78851	4.58932	FALSE	TRUE	FALSE	FALSE	TRUE	FALSE	FALSE	FALSE	FALSE	FALSE
IMGVR_UViG_2522125138_000001|2522125138|2522169670|225298-265705	IMGVR_UViG_2522125138_000001|2522125138|2522169670|225298-265705	Virus	23	15309	16856	+	CDS	K26943	PF12236.12	PF12236	Autographiviridae portal protein	Bacteriophage head to tail connecting protein	Autographiviridae portal protein	9.745	10	3.74611	3.73054	FALSE	TRUE	FALSE	9.60769	10	3.78851	4.10684	FALSE	TRUE	FALSE	FALSE	FALSE	TRUE	NA	NA	NA	NA
IMGVR_UViG_2522125138_000001|2522125138|2522169670|225298-265705	IMGVR_UViG_2522125138_000001|2522125138|2522169670|225298-265705	Virus	25	17023	17829	+	CDS	K26947	PF05396.15	PF05396	Autographiviridae capsid assembly scaffolding protein	Phage T7 capsid assembly protein	Autographiviridae capsid assembly scaffolding protein	9.745	10	3.74611	3.43136	FALSE	TRUE	TRUE	9.60769	10	3.78851	3.56937	FALSE	TRUE	TRUE	FALSE	FALSE	TRUE	NA	NA	NA	NA
IMGVR_UViG_2522125138_000001|2522125138|2522169670|225298-265705	IMGVR_UViG_2522125138_000001|2522125138|2522169670|225298-265705	Virus	28	18888	19379	+	CDS	K18960	PF02945.19	PF02945	Straboviridae recombination endonuclease VII	Recombination endonuclease VII	Straboviridae recombination endonuclease VII	9.745	10	3.74611	3.40261	FALSE	TRUE	TRUE	9.60769	10	3.78851	3.93394	FALSE	TRUE	TRUE	FALSE	TRUE	FALSE	FALSE	FALSE	FALSE	FALSE
IMGVR_UViG_2522125138_000001|2522125138|2522169670|225298-265705	IMGVR_UViG_2522125138_000001|2522125138|2522169670|225298-265705	Virus	29	19428	20210	+	CDS	K26940	PF21703.1	PF21703	Autographiviridae major head protein	Major capsid protein	Autographiviridae major head protein	9.745	10	3.74611	3.44514	FALSE	TRUE	TRUE	9.60769	10	3.78851	3.44514	FALSE	TRUE	TRUE	FALSE	FALSE	TRUE	NA	NA	NA	NA
IMGVR_UViG_2522125138_000001|2522125138|2522169670|225298-265705	IMGVR_UViG_2522125138_000001|2522125138|2522169670|225298-265705	Virus	30	20284	20859	+	CDS	K26944	PF17212.7	PF17212	Autographiviridae tail tubular protein Gp11	Tail tubular protein	Autographiviridae tail tubular protein Gp11	9.745	10	3.74611	3.51838	FALSE	TRUE	TRUE	9.60769	10	3.78851	3.51534	FALSE	TRUE	TRUE	FALSE	FALSE	TRUE	NA	NA	NA	NA
IMGVR_UViG_2522125138_000001|2522125138|2522169670|225298-265705	IMGVR_UViG_2522125138_000001|2522125138|2522169670|225298-265705	Virus	36	29881	31107	+	CDS	K26946	PF03906.18	PF03906	Autographiviridae tail fiber protein	Phage T7 tail fibre protein	Autographiviridae tail fiber protein	9.745	10	3.74611	3.09482	FALSE	TRUE	TRUE	9.60769	10	3.78851	3.54145	FALSE	TRUE	TRUE	FALSE	FALSE	TRUE	NA	NA	NA	NA
IMGVR_UViG_2522125138_000001|2522125138|2522169670|225298-265705	IMGVR_UViG_2522125138_000001|2522125138|2522169670|225298-265705	Virus	37	31117	31575	+	CDS	NA	PF16778.9	PF16778	NA	Phage tail assembly chaperone protein	Phage tail assembly chaperone protein	9.745	NA	3.74611	NA	FALSE	FALSE	FALSE	9.60769	10	3.78851	3.90563	FALSE	TRUE	FALSE	FALSE	FALSE	TRUE	NA	NA	NA	NA
IMGVR_UViG_2522125155_000001|2522125155|2522174534|828863-929511	IMGVR_UViG_2522125155_000001|2522125155|2522174534|828863-929511	Virus	15	7483	9054	+	CDS	NA	PF17289.6	PF17289	NA	Terminase RNaseH-like domain	Terminase RNaseH-like domain	9.576	NA	3.84354	NA	FALSE	FALSE	FALSE	9.24115	10	3.71419	4.3532	FALSE	TRUE	FALSE	FALSE	FALSE	TRUE	NA	NA	NA	NA
IMGVR_UViG_2522125155_000001|2522125155|2522174534|828863-929511	IMGVR_UViG_2522125155_000001|2522125155|2522174534|828863-929511	Virus	20	10832	12562	+	CDS	NA	PF05133.18	PF05133	NA	Phage portal protein, SPP1 Gp6-like	Phage portal protein, SPP1 Gp6-like	9.576	NA	3.84354	NA	FALSE	FALSE	FALSE	9.24115	10	3.71419	4.24485	FALSE	TRUE	TRUE	FALSE	FALSE	TRUE	NA	NA	NA	NA
IMGVR_UViG_2522125155_000001|2522125155|2522174534|828863-929511	IMGVR_UViG_2522125155_000001|2522125155|2522174534|828863-929511	Virus	28	17722	19227	+	CDS	K06907	PF17482.6	PF17482	Bacteriophage tail sheath protein	Phage tail sheath C-terminal domain	Bacteriophage tail sheath protein	9.576	10	3.84354	4.11534	FALSE	FALSE	FALSE	9.24115	10	3.71419	4.04517	FALSE	TRUE	TRUE	FALSE	FALSE	TRUE	NA	NA	NA	NA
IMGVR_UViG_2522125155_000001|2522125155|2522174534|828863-929511	IMGVR_UViG_2522125155_000001|2522125155|2522174534|828863-929511	Virus	29	19242	19799	+	CDS	NA	PF06841.16	PF06841	NA	T4-like virus tail tube protein gp19	T4-like virus tail tube protein gp19	9.576	NA	3.84354	NA	FALSE	FALSE	FALSE	9.24115	10	3.71419	3.09934	FALSE	TRUE	TRUE	FALSE	FALSE	TRUE	NA	NA	NA	NA
IMGVR_UViG_2522125155_000001|2522125155|2522174534|828863-929511	IMGVR_UViG_2522125155_000001|2522125155|2522174534|828863-929511	Virus	34	24990	26141	+	CDS	K06905	PF05954.15	PF05954	Bacteriophage probable baseplate hub protein	Phage tail baseplate hub (GPD)	Bacteriophage probable baseplate hub protein	9.576	10	3.84354	3.99463	FALSE	TRUE	FALSE	9.24115	10	3.71419	3.65801	FALSE	TRUE	FALSE	FALSE	FALSE	TRUE	NA	NA	NA	NA
IMGVR_UViG_2522125155_000001|2522125155|2522174534|828863-929511	IMGVR_UViG_2522125155_000001|2522125155|2522174534|828863-929511	Virus	46	40325	41557	+	CDS	K02314	PF03796.19	PF03796	replicative DNA helicase	DnaB-like helicase C terminal domain	replicative DNA helicase	9.576	10	3.84354	4.62717	FALSE	TRUE	FALSE	9.24115	10	3.71419	4.55826	FALSE	TRUE	FALSE	FALSE	TRUE	FALSE	FALSE	FALSE	FALSE	FALSE
IMGVR_UViG_2522125155_000001|2522125155|2522174534|828863-929511	IMGVR_UViG_2522125155_000001|2522125155|2522174534|828863-929511	Virus	55	47131	49071	+	CDS	K02335	PF00476.24	PF00476	DNA polymerase I	DNA polymerase family A	DNA polymerase I	9.576	10	3.84354	4.66714	FALSE	TRUE	FALSE	9.24115	10	3.71419	4.58932	FALSE	TRUE	FALSE	FALSE	TRUE	FALSE	FALSE	FALSE	FALSE	FALSE
IMGVR_UViG_2522572155_000001|2522572155|2522598285|223233-375807	IMGVR_UViG_2522572155_000001|2522572155|2522598285|223233-375807	Virus	121	77219	77839	-	CDS	K01185	PF00959.23	PF00959	lysozyme	Phage lysozyme	lysozyme	9.9685	10	3.94973	4.43995	FALSE	FALSE	FALSE	9.74655	10	3.86493	4.26288	FALSE	FALSE	FALSE	FALSE	TRUE	FALSE	FALSE	FALSE	FALSE	FALSE
IMGVR_UViG_2522572155_000001|2522572155|2522598285|223233-375807	IMGVR_UViG_2522572155_000001|2522572155|2522598285|223233-375807	Virus	136	90274	91524	+	CDS	K02314	PF03796.19	PF03796	replicative DNA helicase	DnaB-like helicase C terminal domain	replicative DNA helicase	9.9685	10	3.94973	4.62717	FALSE	TRUE	FALSE	9.74655	10	3.86493	4.55826	FALSE	TRUE	FALSE	FALSE	TRUE	FALSE	FALSE	FALSE	FALSE	FALSE
IMGVR_UViG_2523231078_000004|2523231078|2523243812|2643364-2704948	IMGVR_UViG_2523231078_000004|2523231078|2523243812|2643364-2704948	Virus	17	7913	10231	-	CDS	NA	PF06605.15	PF06605	NA	Prophage endopeptidase tail	Prophage endopeptidase tail	9.46444	NA	4.00712	NA	FALSE	FALSE	FALSE	9.09	10	3.74539	4.0958	FALSE	TRUE	FALSE	FALSE	FALSE	TRUE	NA	NA	NA	NA
IMGVR_UViG_2523231078_000004|2523231078|2523243812|2643364-2704948	IMGVR_UViG_2523231078_000004|2523231078|2523243812|2643364-2704948	Virus	18	10234	11691	-	CDS	NA	PF05709.15	PF05709	NA	Phage tail protein RIFT-related domain	Phage tail protein RIFT-related domain	9.46444	NA	4.00712	NA	FALSE	FALSE	FALSE	9.09	10	3.74539	3.61162	FALSE	TRUE	TRUE	FALSE	FALSE	TRUE	NA	NA	NA	NA
IMGVR_UViG_2523231078_000004|2523231078|2523243812|2643364-2704948	IMGVR_UViG_2523231078_000004|2523231078|2523243812|2643364-2704948	Virus	20	12686	14587	-	CDS	NA	PF10145.13	PF10145	NA	Phage-related minor tail protein	Phage-related minor tail protein	9.46444	NA	4.00712	NA	FALSE	FALSE	FALSE	9.09	10	3.74539	4.6706	FALSE	TRUE	TRUE	FALSE	FALSE	TRUE	NA	NA	NA	NA
IMGVR_UViG_2523231078_000004|2523231078|2523243812|2643364-2704948	IMGVR_UViG_2523231078_000004|2523231078|2523243812|2643364-2704948	Virus	25	16234	16608	-	CDS	NA	PF12691.11	PF12691	NA	Bacteriophage minor capsid protein	Bacteriophage minor capsid protein	9.46444	NA	4.00712	NA	FALSE	FALSE	FALSE	9.09	10	3.74539	3.40705	FALSE	TRUE	TRUE	FALSE	FALSE	TRUE	NA	NA	NA	NA
IMGVR_UViG_2523231078_000004|2523231078|2523243812|2643364-2704948	IMGVR_UViG_2523231078_000004|2523231078|2523243812|2643364-2704948	Virus	29	17758	18744	-	CDS	NA	PF20911.1	PF20911	NA	Major capsid protein GP7	Major capsid protein GP7	9.46444	NA	4.00712	NA	FALSE	FALSE	FALSE	9.09	10	3.74539	3.63819	FALSE	TRUE	TRUE	FALSE	FALSE	TRUE	NA	NA	NA	NA
IMGVR_UViG_2523231078_000004|2523231078|2523243812|2643364-2704948	IMGVR_UViG_2523231078_000004|2523231078|2523243812|2643364-2704948	Virus	31	19525	20388	-	CDS	NA	PF06152.15	PF06152	NA	Phage minor capsid protein 2	Phage minor capsid protein 2	9.46444	NA	4.00712	NA	FALSE	FALSE	FALSE	9.09	10	3.74539	3.8523	FALSE	TRUE	TRUE	FALSE	FALSE	TRUE	NA	NA	NA	NA
IMGVR_UViG_2523231078_000004|2523231078|2523243812|2643364-2704948	IMGVR_UViG_2523231078_000004|2523231078|2523243812|2643364-2704948	Virus	32	20385	21764	-	CDS	NA	PF05133.18	PF05133	NA	Phage portal protein, SPP1 Gp6-like	Phage portal protein, SPP1 Gp6-like	9.46444	NA	4.00712	NA	FALSE	FALSE	FALSE	9.09	10	3.74539	4.24485	FALSE	TRUE	FALSE	FALSE	FALSE	TRUE	NA	NA	NA	NA
IMGVR_UViG_2523231078_000004|2523231078|2523243812|2643364-2704948	IMGVR_UViG_2523231078_000004|2523231078|2523243812|2643364-2704948	Virus	68	44052	45179	-	CDS	K02335	PF00476.24	PF00476	DNA polymerase I	DNA polymerase family A	DNA polymerase I	9.46444	10	4.00712	4.66714	FALSE	TRUE	FALSE	9.09	10	3.74539	4.58932	FALSE	TRUE	FALSE	FALSE	TRUE	FALSE	FALSE	FALSE	FALSE	FALSE
IMGVR_UViG_2523231078_000004|2523231078|2523243812|2643364-2704948	IMGVR_UViG_2523231078_000004|2523231078|2523243812|2643364-2704948	Virus	69	45185	47041	-	CDS	K02335	PF00476.24	PF00476	DNA polymerase I	DNA polymerase family A	DNA polymerase I	9.46444	10	4.00712	4.66714	FALSE	TRUE	FALSE	9.09	10	3.74539	4.58932	FALSE	TRUE	FALSE	FALSE	TRUE	FALSE	FALSE	FALSE	FALSE	FALSE
IMGVR_UViG_2523533631_000002|2523533631|2523543588|770930-810496	IMGVR_UViG_2523533631_000002|2523533631|2523543588|770930-810496	Virus	30	16392	17666	+	CDS	K06909	PF04466.17	PF04466	phage terminase large subunit	Phage terminase large subunit	phage terminase large subunit	9.27636	10	4.0373	4.82687	FALSE	FALSE	FALSE	8.80968	10	3.74867	4.36384	FALSE	TRUE	FALSE	FALSE	FALSE	TRUE	NA	NA	NA	NA
IMGVR_UViG_2523533631_000002|2523533631|2523543588|770930-810496	IMGVR_UViG_2523533631_000002|2523533631|2523543588|770930-810496	Virus	31	17666	18991	+	CDS	NA	PF05133.18	PF05133	NA	Phage portal protein, SPP1 Gp6-like	Phage portal protein, SPP1 Gp6-like	9.27636	NA	4.0373	NA	FALSE	FALSE	FALSE	8.80968	10	3.74867	4.24485	FALSE	TRUE	TRUE	FALSE	FALSE	TRUE	NA	NA	NA	NA
IMGVR_UViG_2523533631_000002|2523533631|2523543588|770930-810496	IMGVR_UViG_2523533631_000002|2523533631|2523543588|770930-810496	Virus	41	23485	23988	+	CDS	NA	PF06199.15	PF06199	NA	Phage tail tube protein	Phage tail tube protein	9.27636	NA	4.0373	NA	FALSE	FALSE	FALSE	8.80968	10	3.74867	3.70424	FALSE	TRUE	TRUE	FALSE	FALSE	TRUE	NA	NA	NA	NA
IMGVR_UViG_2523533631_000002|2523533631|2523543588|770930-810496	IMGVR_UViG_2523533631_000002|2523533631|2523543588|770930-810496	Virus	45	26548	28032	+	CDS	NA	PF05709.15	PF05709	NA	Phage tail protein RIFT-related domain	Phage tail protein RIFT-related domain	9.27636	NA	4.0373	NA	FALSE	FALSE	FALSE	8.80968	10	3.74867	3.61162	FALSE	TRUE	FALSE	FALSE	FALSE	TRUE	NA	NA	NA	NA
IMGVR_UViG_2524023215_000001|2524023215|2524037959|2276786-2338713	IMGVR_UViG_2524023215_000001|2524023215|2524037959|2276786-2338713	Virus	84	39020	40447	+	CDS	NA	PF05133.18	PF05133	NA	Phage portal protein, SPP1 Gp6-like	Phage portal protein, SPP1 Gp6-like	9.166	NA	3.74113	NA	FALSE	FALSE	FALSE	8.62263	10	3.65717	4.24485	FALSE	TRUE	FALSE	FALSE	FALSE	TRUE	NA	NA	NA	NA
IMGVR_UViG_2524023215_000001|2524023215|2524037959|2276786-2338713	IMGVR_UViG_2524023215_000001|2524023215|2524037959|2276786-2338713	Virus	87	41853	42809	+	CDS	NA	PF05065.17	PF05065	NA	Phage capsid family	Phage capsid family	9.166	NA	3.74113	NA	FALSE	FALSE	FALSE	8.62263	10	3.65717	4.61719	FALSE	TRUE	FALSE	FALSE	FALSE	TRUE	NA	NA	NA	NA
IMGVR_UViG_2524614578_000001|2524614578|2524663256|719020-792125	IMGVR_UViG_2524614578_000001|2524614578|2524663256|719020-792125	Virus	77	37794	39335	+	CDS	NA	PF05133.18	PF05133	NA	Phage portal protein, SPP1 Gp6-like	Phage portal protein, SPP1 Gp6-like	9.53667	NA	3.75941	NA	FALSE	FALSE	FALSE	8.93379	10	3.6241	4.24485	FALSE	TRUE	FALSE	FALSE	FALSE	TRUE	NA	NA	NA	NA
IMGVR_UViG_2524614578_000001|2524614578|2524663256|719020-792125	IMGVR_UViG_2524614578_000001|2524614578|2524663256|719020-792125	Virus	80	41344	42261	+	CDS	NA	PF05065.17	PF05065	NA	Phage capsid family	Phage capsid family	9.53667	NA	3.75941	NA	FALSE	FALSE	FALSE	8.93379	10	3.6241	4.61719	FALSE	FALSE	FALSE	FALSE	FALSE	TRUE	NA	NA	NA	NA
IMGVR_UViG_2524614578_000001|2524614578|2524663256|719020-792125	IMGVR_UViG_2524614578_000001|2524614578|2524663256|719020-792125	Virus	119	68849	69337	+	CDS	K18960	PF02945.19	PF02945	Straboviridae recombination endonuclease VII	Recombination endonuclease VII	Straboviridae recombination endonuclease VII	9.53667	10	3.75941	3.40261	FALSE	TRUE	FALSE	8.93379	10	3.6241	3.93394	FALSE	TRUE	FALSE	FALSE	TRUE	FALSE	FALSE	FALSE	FALSE	FALSE
IMGVR_UViG_2524614649_000001|2524614649|2524680640|1367145-1443330	IMGVR_UViG_2524614649_000001|2524614649|2524680640|1367145-1443330	Virus	10	5036	7708	-	CDS	K02335	PF00476.24	PF00476	DNA polymerase I	DNA polymerase family A	DNA polymerase I	9.44091	10	3.91789	4.66714	FALSE	FALSE	FALSE	9.5335	10	3.76911	4.58932	FALSE	TRUE	FALSE	FALSE	TRUE	FALSE	FALSE	FALSE	FALSE	FALSE
IMGVR_UViG_2524614649_000001|2524614649|2524680640|1367145-1443330	IMGVR_UViG_2524614649_000001|2524614649|2524680640|1367145-1443330	Virus	88	43765	45507	+	CDS	NA	PF05876.16	PF05876	NA	Phage terminase large subunit gpA, ATPase domain	Phage terminase large subunit gpA, ATPase domain	9.44091	NA	3.91789	NA	FALSE	FALSE	FALSE	9.5335	10	3.76911	4.17751	FALSE	FALSE	FALSE	FALSE	FALSE	TRUE	NA	NA	NA	NA
IMGVR_UViG_2524614649_000001|2524614649|2524680640|1367145-1443330	IMGVR_UViG_2524614649_000001|2524614649|2524680640|1367145-1443330	Virus	104	57460	62130	+	CDS	NA	PF10145.13	PF10145	NA	Phage-related minor tail protein	Phage-related minor tail protein	9.44091	NA	3.91789	NA	FALSE	FALSE	FALSE	9.5335	10	3.76911	4.6706	FALSE	FALSE	FALSE	FALSE	FALSE	TRUE	NA	NA	NA	NA
IMGVR_UViG_2524614649_000001|2524614649|2524680640|1367145-1443330	IMGVR_UViG_2524614649_000001|2524614649|2524680640|1367145-1443330	Virus	108	64134	64628	+	CDS	NA	PF05100.16	PF05100	NA	Phage minor tail protein L	Phage minor tail protein L	9.44091	NA	3.91789	NA	FALSE	FALSE	FALSE	9.5335	10	3.76911	3.59051	FALSE	TRUE	TRUE	FALSE	FALSE	TRUE	NA	NA	NA	NA
IMGVR_UViG_2524614649_000001|2524614649|2524680640|1367145-1443330	IMGVR_UViG_2524614649_000001|2524614649|2524680640|1367145-1443330	Virus	113	67244	70378	+	CDS	K26977	PF13550.10	PF13550	Enterobacteria phage tip attachment protein J	Putative phage tail protein	Enterobacteria phage tip attachment protein J	9.44091	10	3.91789	3.95386	FALSE	TRUE	FALSE	9.5335	10	3.76911	4.12898	FALSE	TRUE	FALSE	FALSE	FALSE	TRUE	NA	NA	NA	NA
IMGVR_UViG_2524614843_000001|2524614843|2524708311	IMGVR_UViG_2524614843_000001|2524614843|2524708311	Virus	10	8341	9462	-	CDS	K02316	PF08275.15	PF08275	DNA primase	DNA primase catalytic core, N-terminal domain	DNA primase	9.83216	10	3.95138	4.50537	FALSE	TRUE	FALSE	8.72431	10	3.58118	3.21906	FALSE	TRUE	FALSE	FALSE	TRUE	FALSE	FALSE	FALSE	FALSE	FALSE
IMGVR_UViG_2524614843_000001|2524614843|2524708311	IMGVR_UViG_2524614843_000001|2524614843|2524708311	Virus	11	9548	10981	-	CDS	K26878	PF03796.19	PF03796	Bacillus phage helicase DnaB-like	DnaB-like helicase C terminal domain	Bacillus phage helicase DnaB-like	9.83216	10	3.95138	4.1442	FALSE	TRUE	FALSE	8.72431	10	3.58118	4.55826	FALSE	TRUE	FALSE	FALSE	TRUE	FALSE	FALSE	FALSE	FALSE	FALSE
IMGVR_UViG_2524614843_000001|2524614843|2524708311	IMGVR_UViG_2524614843_000001|2524614843|2524708311	Virus	31	24148	28551	-	CDS	K26977	PF13550.10	PF13550	Enterobacteria phage tip attachment protein J	Putative phage tail protein	Enterobacteria phage tip attachment protein J	9.83216	10	3.95138	3.95386	FALSE	TRUE	FALSE	8.72431	10	3.58118	4.12898	FALSE	TRUE	FALSE	FALSE	FALSE	TRUE	NA	NA	NA	NA
IMGVR_UViG_2524614843_000001|2524614843|2524708311	IMGVR_UViG_2524614843_000001|2524614843|2524708311	Virus	39	35562	35960	-	CDS	NA	PF12691.11	PF12691	NA	Bacteriophage minor capsid protein	Bacteriophage minor capsid protein	9.83216	NA	3.95138	NA	FALSE	FALSE	FALSE	8.72431	10	3.58118	3.40705	FALSE	TRUE	TRUE	FALSE	FALSE	TRUE	NA	NA	NA	NA
IMGVR_UViG_2524614843_000001|2524614843|2524708311	IMGVR_UViG_2524614843_000001|2524614843|2524708311	Virus	45	38678	39598	-	CDS	NA	PF20911.1	PF20911	NA	Major capsid protein GP7	Major capsid protein GP7	9.83216	NA	3.95138	NA	FALSE	FALSE	FALSE	8.72431	10	3.58118	3.63819	FALSE	TRUE	TRUE	FALSE	FALSE	TRUE	NA	NA	NA	NA
IMGVR_UViG_2524614843_000001|2524614843|2524708311	IMGVR_UViG_2524614843_000001|2524614843|2524708311	Virus	48	42235	43491	-	CDS	K06909	PF17289.6	PF17289	phage terminase large subunit	Terminase RNaseH-like domain	phage terminase large subunit	9.83216	10	3.95138	4.82687	FALSE	TRUE	FALSE	8.72431	10	3.58118	4.3532	FALSE	TRUE	FALSE	FALSE	FALSE	TRUE	NA	NA	NA	NA
IMGVR_UViG_2524614843_000001|2524614843|2524708311	IMGVR_UViG_2524614843_000001|2524614843|2524708311	Virus	116	89226	89714	-	CDS	K01185	PF00959.23	PF00959	lysozyme	Phage lysozyme	lysozyme	9.83216	10	3.95138	4.43995	FALSE	TRUE	FALSE	8.72431	10	3.58118	4.26288	FALSE	TRUE	FALSE	FALSE	TRUE	FALSE	FALSE	FALSE	FALSE	FALSE
IMGVR_UViG_2529292751_000001|2529292751|2529334932	IMGVR_UViG_2529292751_000001|2529292751|2529334932	Virus	12	10245	11996	-	CDS	NA	PF03237.19	PF03237	NA	Terminase large subunit, T4likevirus-type, N-terminal	Terminase large subunit, T4likevirus-type, N-terminal	8.41419	NA	3.51943	NA	FALSE	FALSE	FALSE	8.3607	10	3.53003	4.56614	FALSE	FALSE	FALSE	FALSE	FALSE	TRUE	NA	NA	NA	NA
IMGVR_UViG_2529292751_000001|2529292751|2529334932	IMGVR_UViG_2529292751_000001|2529292751|2529334932	Virus	173	109678	117183	-	CDS	K20283	PF10145.13	PF10145	golgin subfamily A member 4	Phage-related minor tail protein	golgin subfamily A member 4	8.41419	10	3.51943	4.0739	FALSE	TRUE	FALSE	8.3607	10	3.53003	4.6706	FALSE	TRUE	FALSE	FALSE	FALSE	TRUE	NA	NA	NA	NA
IMGVR_UViG_2529292752_000001|2529292752|2529335011	IMGVR_UViG_2529292752_000001|2529292752|2529335011	Virus	38	26070	27821	+	CDS	NA	PF03237.19	PF03237	NA	Terminase large subunit, T4likevirus-type, N-terminal	Terminase large subunit, T4likevirus-type, N-terminal	8.41419	NA	3.51943	NA	FALSE	FALSE	FALSE	8.3607	10	3.53003	4.56614	FALSE	FALSE	FALSE	FALSE	FALSE	TRUE	NA	NA	NA	NA
IMGVR_UViG_2529292752_000001|2529292752|2529335011	IMGVR_UViG_2529292752_000001|2529292752|2529335011	Virus	56	47192	54697	+	CDS	K20283	PF10145.13	PF10145	golgin subfamily A member 4	Phage-related minor tail protein	golgin subfamily A member 4	8.41419	10	3.51943	4.0739	FALSE	TRUE	FALSE	8.3607	10	3.53003	4.6706	FALSE	TRUE	FALSE	FALSE	FALSE	TRUE	NA	NA	NA	NA
IMGVR_UViG_2529292828_000008|2529292828|2529352001	IMGVR_UViG_2529292828_000008|2529292828|2529352001	Virus	1	1	2907	+	CDS	NA	PF21446.1	PF21446	NA	Long-tail fiber proximal subunit, C-terminal domain	Long-tail fiber proximal subunit, C-terminal domain	9.27756	NA	3.66296	NA	FALSE	FALSE	FALSE	8.66784	10	3.53749	3.0569	FALSE	FALSE	FALSE	FALSE	FALSE	TRUE	NA	NA	NA	NA
IMGVR_UViG_2529292828_000008|2529292828|2529352001	IMGVR_UViG_2529292828_000008|2529292828|2529352001	Virus	11	9798	11138	+	CDS	K26878	PF03796.19	PF03796	Bacillus phage helicase DnaB-like	DnaB-like helicase C terminal domain	Bacillus phage helicase DnaB-like	9.27756	10	3.66296	4.1442	FALSE	TRUE	FALSE	8.66784	10	3.53749	4.55826	FALSE	TRUE	FALSE	FALSE	TRUE	FALSE	FALSE	FALSE	FALSE	FALSE
IMGVR_UViG_2529292828_000008|2529292828|2529352001	IMGVR_UViG_2529292828_000008|2529292828|2529352001	Virus	102	89081	90337	+	CDS	K06909	PF03237.19	PF03237	phage terminase large subunit	Terminase large subunit, T4likevirus-type, N-terminal	phage terminase large subunit	9.27756	10	3.66296	4.82687	FALSE	TRUE	FALSE	8.66784	10	3.53749	4.56614	FALSE	TRUE	FALSE	FALSE	FALSE	TRUE	NA	NA	NA	NA
IMGVR_UViG_2529292828_000008|2529292828|2529352001	IMGVR_UViG_2529292828_000008|2529292828|2529352001	Virus	111	96944	97327	+	CDS	NA	PF12691.11	PF12691	NA	Bacteriophage minor capsid protein	Bacteriophage minor capsid protein	9.27756	NA	3.66296	NA	FALSE	FALSE	FALSE	8.66784	10	3.53749	3.40705	FALSE	TRUE	TRUE	FALSE	FALSE	TRUE	NA	NA	NA	NA
IMGVR_UViG_2529292828_000008|2529292828|2529352001	IMGVR_UViG_2529292828_000008|2529292828|2529352001	Virus	116	103493	103828	+	CDS	K26973	PF05939.17	PF05939	Enterobacteria phage tail tip protein M	Phage minor tail protein	Enterobacteria phage tail tip protein M	9.27756	10	3.66296	3.45667	FALSE	TRUE	FALSE	8.66784	10	3.53749	3.5557	FALSE	TRUE	TRUE	FALSE	FALSE	TRUE	NA	NA	NA	NA
IMGVR_UViG_2529292828_000008|2529292828|2529352001	IMGVR_UViG_2529292828_000008|2529292828|2529352001	Virus	117	103911	104609	+	CDS	K26974	PF05100.16	PF05100	Enterobacteria phage tail tip protein L	Phage minor tail protein L	Enterobacteria phage tail tip protein L	9.27756	10	3.66296	3.54667	FALSE	TRUE	TRUE	8.66784	10	3.53749	3.59051	FALSE	TRUE	TRUE	FALSE	FALSE	TRUE	NA	NA	NA	NA
IMGVR_UViG_2529292828_000008|2529292828|2529352001	IMGVR_UViG_2529292828_000008|2529292828|2529352001	Virus	120	105998	110725	+	CDS	K26977	PF13550.10	PF13550	Enterobacteria phage tip attachment protein J	Putative phage tail protein	Enterobacteria phage tip attachment protein J	9.27756	10	3.66296	3.95386	FALSE	FALSE	FALSE	8.66784	10	3.53749	4.12898	FALSE	FALSE	FALSE	FALSE	FALSE	TRUE	NA	NA	NA	NA
IMGVR_UViG_2529292945_000012|2529292945|2529371267	IMGVR_UViG_2529292945_000012|2529292945|2529371267	Virus	1	2	4915	-	CDS	K26977	PF13550.10	PF13550	Enterobacteria phage tip attachment protein J	Putative phage tail protein	Enterobacteria phage tip attachment protein J	9.85727	10	3.90043	3.95386	FALSE	FALSE	FALSE	9.39682	10	3.68234	4.12898	FALSE	FALSE	FALSE	FALSE	FALSE	TRUE	NA	NA	NA	NA
IMGVR_UViG_2529292945_000012|2529292945|2529371267	IMGVR_UViG_2529292945_000012|2529292945|2529371267	Virus	4	6239	6949	-	CDS	K26974	PF05100.16	PF05100	Enterobacteria phage tail tip protein L	Phage minor tail protein L	Enterobacteria phage tail tip protein L	9.85727	10	3.90043	3.54667	FALSE	TRUE	TRUE	9.39682	10	3.68234	3.59051	FALSE	TRUE	TRUE	FALSE	FALSE	TRUE	NA	NA	NA	NA
IMGVR_UViG_2529292945_000012|2529292945|2529371267	IMGVR_UViG_2529292945_000012|2529292945|2529371267	Virus	5	6958	7287	-	CDS	K26973	PF05939.17	PF05939	Enterobacteria phage tail tip protein M	Phage minor tail protein	Enterobacteria phage tail tip protein M	9.85727	10	3.90043	3.45667	FALSE	FALSE	FALSE	9.39682	10	3.68234	3.5557	FALSE	TRUE	TRUE	FALSE	FALSE	TRUE	NA	NA	NA	NA
IMGVR_UViG_2529292945_000012|2529292945|2529371267	IMGVR_UViG_2529292945_000012|2529292945|2529371267	Virus	10	14429	14929	-	CDS	NA	PF04883.16	PF04883	NA	Bacteriophage HK97-gp10, putative tail-component	Bacteriophage HK97-gp10, putative tail-component	9.85727	NA	3.90043	NA	FALSE	FALSE	FALSE	9.39682	10	3.68234	3.8408	FALSE	TRUE	TRUE	FALSE	FALSE	TRUE	NA	NA	NA	NA
IMGVR_UViG_2529292945_000012|2529292945|2529371267	IMGVR_UViG_2529292945_000012|2529292945|2529371267	Virus	11	14930	15319	-	CDS	NA	PF12691.11	PF12691	NA	Bacteriophage minor capsid protein	Bacteriophage minor capsid protein	9.85727	NA	3.90043	NA	FALSE	FALSE	FALSE	9.39682	10	3.68234	3.40705	FALSE	TRUE	TRUE	FALSE	FALSE	TRUE	NA	NA	NA	NA
IMGVR_UViG_2529292945_000012|2529292945|2529371267	IMGVR_UViG_2529292945_000012|2529292945|2529371267	Virus	16	17518	18420	-	CDS	NA	PF20911.1	PF20911	NA	Major capsid protein GP7	Major capsid protein GP7	9.85727	NA	3.90043	NA	FALSE	FALSE	FALSE	9.39682	10	3.68234	3.63819	FALSE	TRUE	TRUE	FALSE	FALSE	TRUE	NA	NA	NA	NA
IMGVR_UViG_2529292945_000012|2529292945|2529371267	IMGVR_UViG_2529292945_000012|2529292945|2529371267	Virus	19	21232	22476	-	CDS	K06909	PF17289.6	PF17289	phage terminase large subunit	Terminase RNaseH-like domain	phage terminase large subunit	9.85727	10	3.90043	4.82687	FALSE	FALSE	FALSE	9.39682	10	3.68234	4.3532	FALSE	TRUE	FALSE	FALSE	FALSE	TRUE	NA	NA	NA	NA
IMGVR_UViG_2529292945_000012|2529292945|2529371267	IMGVR_UViG_2529292945_000012|2529292945|2529371267	Virus	116	92213	93325	-	CDS	K02316	PF08275.15	PF08275	DNA primase	DNA primase catalytic core, N-terminal domain	DNA primase	9.85727	10	3.90043	4.50537	FALSE	TRUE	FALSE	9.39682	10	3.68234	3.21906	FALSE	TRUE	FALSE	FALSE	TRUE	FALSE	FALSE	FALSE	FALSE	FALSE
IMGVR_UViG_2529292945_000012|2529292945|2529371267	IMGVR_UViG_2529292945_000012|2529292945|2529371267	Virus	117	93512	94909	-	CDS	K26878	PF03796.19	PF03796	Bacillus phage helicase DnaB-like	DnaB-like helicase C terminal domain	Bacillus phage helicase DnaB-like	9.85727	10	3.90043	4.1442	FALSE	TRUE	FALSE	9.39682	10	3.68234	4.55826	FALSE	TRUE	FALSE	FALSE	TRUE	FALSE	FALSE	FALSE	FALSE	FALSE
IMGVR_UViG_2529292946_000012|2529292946|2529371499	IMGVR_UViG_2529292946_000012|2529292946|2529371499	Virus	11	11173	12570	+	CDS	K26878	PF03796.19	PF03796	Bacillus phage helicase DnaB-like	DnaB-like helicase C terminal domain	Bacillus phage helicase DnaB-like	9.85727	10	3.90043	4.1442	FALSE	TRUE	FALSE	9.39682	10	3.68234	4.55826	FALSE	TRUE	FALSE	FALSE	TRUE	FALSE	FALSE	FALSE	FALSE	FALSE
IMGVR_UViG_2529292946_000012|2529292946|2529371499	IMGVR_UViG_2529292946_000012|2529292946|2529371499	Virus	12	12757	13869	+	CDS	K02316	PF08275.15	PF08275	DNA primase	DNA primase catalytic core, N-terminal domain	DNA primase	9.85727	10	3.90043	4.50537	FALSE	TRUE	FALSE	9.39682	10	3.68234	3.21906	FALSE	TRUE	FALSE	FALSE	TRUE	FALSE	FALSE	FALSE	FALSE	FALSE
IMGVR_UViG_2529292946_000012|2529292946|2529371499	IMGVR_UViG_2529292946_000012|2529292946|2529371499	Virus	109	83605	84849	+	CDS	K06909	PF17289.6	PF17289	phage terminase large subunit	Terminase RNaseH-like domain	phage terminase large subunit	9.85727	10	3.90043	4.82687	FALSE	FALSE	FALSE	9.39682	10	3.68234	4.3532	FALSE	TRUE	FALSE	FALSE	FALSE	TRUE	NA	NA	NA	NA
IMGVR_UViG_2529292946_000012|2529292946|2529371499	IMGVR_UViG_2529292946_000012|2529292946|2529371499	Virus	112	87661	88563	+	CDS	NA	PF20911.1	PF20911	NA	Major capsid protein GP7	Major capsid protein GP7	9.85727	NA	3.90043	NA	FALSE	FALSE	FALSE	9.39682	10	3.68234	3.63819	FALSE	TRUE	TRUE	FALSE	FALSE	TRUE	NA	NA	NA	NA
IMGVR_UViG_2529292946_000012|2529292946|2529371499	IMGVR_UViG_2529292946_000012|2529292946|2529371499	Virus	117	90762	91151	+	CDS	NA	PF12691.11	PF12691	NA	Bacteriophage minor capsid protein	Bacteriophage minor capsid protein	9.85727	NA	3.90043	NA	FALSE	FALSE	FALSE	9.39682	10	3.68234	3.40705	FALSE	TRUE	TRUE	FALSE	FALSE	TRUE	NA	NA	NA	NA
IMGVR_UViG_2529292946_000012|2529292946|2529371499	IMGVR_UViG_2529292946_000012|2529292946|2529371499	Virus	118	91152	91652	+	CDS	NA	PF04883.16	PF04883	NA	Bacteriophage HK97-gp10, putative tail-component	Bacteriophage HK97-gp10, putative tail-component	9.85727	NA	3.90043	NA	FALSE	FALSE	FALSE	9.39682	10	3.68234	3.8408	FALSE	TRUE	TRUE	FALSE	FALSE	TRUE	NA	NA	NA	NA
IMGVR_UViG_2529292946_000012|2529292946|2529371499	IMGVR_UViG_2529292946_000012|2529292946|2529371499	Virus	123	98794	99123	+	CDS	K26973	PF05939.17	PF05939	Enterobacteria phage tail tip protein M	Phage minor tail protein	Enterobacteria phage tail tip protein M	9.85727	10	3.90043	3.45667	FALSE	FALSE	FALSE	9.39682	10	3.68234	3.5557	FALSE	TRUE	TRUE	FALSE	FALSE	TRUE	NA	NA	NA	NA
IMGVR_UViG_2529292946_000012|2529292946|2529371499	IMGVR_UViG_2529292946_000012|2529292946|2529371499	Virus	124	99132	99842	+	CDS	K26974	PF05100.16	PF05100	Enterobacteria phage tail tip protein L	Phage minor tail protein L	Enterobacteria phage tail tip protein L	9.85727	10	3.90043	3.54667	FALSE	TRUE	TRUE	9.39682	10	3.68234	3.59051	FALSE	TRUE	TRUE	FALSE	FALSE	TRUE	NA	NA	NA	NA
IMGVR_UViG_2529292946_000012|2529292946|2529371499	IMGVR_UViG_2529292946_000012|2529292946|2529371499	Virus	127	101166	107399	+	CDS	K26977	PF13550.10	PF13550	Enterobacteria phage tip attachment protein J	Putative phage tail protein	Enterobacteria phage tip attachment protein J	9.85727	10	3.90043	3.95386	FALSE	FALSE	FALSE	9.39682	10	3.68234	4.12898	FALSE	FALSE	FALSE	FALSE	FALSE	TRUE	NA	NA	NA	NA
IMGVR_UViG_2529293005_000002|2529293005|2529389715	IMGVR_UViG_2529293005_000002|2529293005|2529389715	Virus	60	49220	50314	-	CDS	K02316	PF08275.15	PF08275	DNA primase	DNA primase catalytic core, N-terminal domain	DNA primase	9.26938	10	3.83093	4.50537	FALSE	TRUE	FALSE	8.9435	10	3.65579	3.21906	FALSE	TRUE	FALSE	FALSE	TRUE	FALSE	FALSE	FALSE	FALSE	FALSE
IMGVR_UViG_2529293005_000002|2529293005|2529389715	IMGVR_UViG_2529293005_000002|2529293005|2529389715	Virus	61	50402	51805	-	CDS	K26878	PF03796.19	PF03796	Bacillus phage helicase DnaB-like	DnaB-like helicase C terminal domain	Bacillus phage helicase DnaB-like	9.26938	10	3.83093	4.1442	FALSE	TRUE	FALSE	8.9435	10	3.65579	4.55826	FALSE	TRUE	FALSE	FALSE	TRUE	FALSE	FALSE	FALSE	FALSE	FALSE
IMGVR_UViG_2529293005_000002|2529293005|2529389715	IMGVR_UViG_2529293005_000002|2529293005|2529389715	Virus	66	55341	55979	-	CDS	K01185	PF00959.23	PF00959	lysozyme	Phage lysozyme	lysozyme	9.26938	10	3.83093	4.43995	FALSE	TRUE	FALSE	8.9435	10	3.65579	4.26288	FALSE	TRUE	FALSE	FALSE	TRUE	FALSE	FALSE	FALSE	FALSE	FALSE
IMGVR_UViG_2529293005_000002|2529293005|2529389715	IMGVR_UViG_2529293005_000002|2529293005|2529389715	Virus	72	58081	69303	-	CDS	K26977	PF13550.10	PF13550	Enterobacteria phage tip attachment protein J	Putative phage tail protein	Enterobacteria phage tip attachment protein J	9.26938	10	3.83093	3.95386	FALSE	TRUE	FALSE	8.9435	10	3.65579	4.12898	FALSE	TRUE	FALSE	FALSE	FALSE	TRUE	NA	NA	NA	NA
IMGVR_UViG_2529293005_000002|2529293005|2529389715	IMGVR_UViG_2529293005_000002|2529293005|2529389715	Virus	75	70645	71340	-	CDS	K26974	PF05100.16	PF05100	Enterobacteria phage tail tip protein L	Phage minor tail protein L	Enterobacteria phage tail tip protein L	9.26938	10	3.83093	3.54667	FALSE	TRUE	TRUE	8.9435	10	3.65579	3.59051	FALSE	TRUE	TRUE	FALSE	FALSE	TRUE	NA	NA	NA	NA
IMGVR_UViG_2529293005_000002|2529293005|2529389715	IMGVR_UViG_2529293005_000002|2529293005|2529389715	Virus	76	71340	71666	-	CDS	K26973	PF05939.17	PF05939	Enterobacteria phage tail tip protein M	Phage minor tail protein	Enterobacteria phage tail tip protein M	9.26938	10	3.83093	3.45667	FALSE	FALSE	FALSE	8.9435	10	3.65579	3.5557	FALSE	TRUE	TRUE	FALSE	FALSE	TRUE	NA	NA	NA	NA
IMGVR_UViG_2529293005_000002|2529293005|2529389715	IMGVR_UViG_2529293005_000002|2529293005|2529389715	Virus	82	79258	79644	-	CDS	NA	PF12691.11	PF12691	NA	Bacteriophage minor capsid protein	Bacteriophage minor capsid protein	9.26938	NA	3.83093	NA	FALSE	FALSE	FALSE	8.9435	10	3.65579	3.40705	FALSE	TRUE	TRUE	FALSE	FALSE	TRUE	NA	NA	NA	NA
IMGVR_UViG_2529293005_000002|2529293005|2529389715	IMGVR_UViG_2529293005_000002|2529293005|2529389715	Virus	87	82085	82987	-	CDS	NA	PF20911.1	PF20911	NA	Major capsid protein GP7	Major capsid protein GP7	9.26938	NA	3.83093	NA	FALSE	FALSE	FALSE	8.9435	10	3.65579	3.63819	FALSE	TRUE	TRUE	FALSE	FALSE	TRUE	NA	NA	NA	NA
IMGVR_UViG_2529293005_000002|2529293005|2529389715	IMGVR_UViG_2529293005_000002|2529293005|2529389715	Virus	90	85761	87005	-	CDS	K06909	PF04466.17	PF04466	phage terminase large subunit	Phage terminase large subunit	phage terminase large subunit	9.26938	10	3.83093	4.82687	FALSE	FALSE	FALSE	8.9435	10	3.65579	4.36384	FALSE	TRUE	FALSE	FALSE	FALSE	TRUE	NA	NA	NA	NA
IMGVR_UViG_2529293008_000005|2529293008|2529389798	IMGVR_UViG_2529293008_000005|2529293008|2529389798	Virus	71	60917	62011	-	CDS	K02316	PF08275.15	PF08275	DNA primase	DNA primase catalytic core, N-terminal domain	DNA primase	9.04342	10	3.75299	4.50537	FALSE	TRUE	FALSE	8.70604	10	3.62433	3.21906	FALSE	TRUE	FALSE	FALSE	TRUE	FALSE	FALSE	FALSE	FALSE	FALSE
IMGVR_UViG_2529293008_000005|2529293008|2529389798	IMGVR_UViG_2529293008_000005|2529293008|2529389798	Virus	72	62099	63502	-	CDS	K26878	PF03796.19	PF03796	Bacillus phage helicase DnaB-like	DnaB-like helicase C terminal domain	Bacillus phage helicase DnaB-like	9.04342	10	3.75299	4.1442	FALSE	TRUE	FALSE	8.70604	10	3.62433	4.55826	FALSE	TRUE	FALSE	FALSE	TRUE	FALSE	FALSE	FALSE	FALSE	FALSE
IMGVR_UViG_2529293008_000005|2529293008|2529389798	IMGVR_UViG_2529293008_000005|2529293008|2529389798	Virus	77	67039	67677	-	CDS	K01185	PF00959.23	PF00959	lysozyme	Phage lysozyme	lysozyme	9.04342	10	3.75299	4.43995	FALSE	TRUE	FALSE	8.70604	10	3.62433	4.26288	FALSE	TRUE	FALSE	FALSE	TRUE	FALSE	FALSE	FALSE	FALSE	FALSE
IMGVR_UViG_2529293008_000005|2529293008|2529389798	IMGVR_UViG_2529293008_000005|2529293008|2529389798	Virus	83	69779	81001	-	CDS	K26977	PF13550.10	PF13550	Enterobacteria phage tip attachment protein J	Putative phage tail protein	Enterobacteria phage tip attachment protein J	9.04342	10	3.75299	3.95386	FALSE	TRUE	FALSE	8.70604	10	3.62433	4.12898	FALSE	TRUE	FALSE	FALSE	FALSE	TRUE	NA	NA	NA	NA
IMGVR_UViG_2529293008_000005|2529293008|2529389798	IMGVR_UViG_2529293008_000005|2529293008|2529389798	Virus	86	82343	83038	-	CDS	K26974	PF05100.16	PF05100	Enterobacteria phage tail tip protein L	Phage minor tail protein L	Enterobacteria phage tail tip protein L	9.04342	10	3.75299	3.54667	FALSE	TRUE	TRUE	8.70604	10	3.62433	3.59051	FALSE	TRUE	TRUE	FALSE	FALSE	TRUE	NA	NA	NA	NA
IMGVR_UViG_2529293008_000005|2529293008|2529389798	IMGVR_UViG_2529293008_000005|2529293008|2529389798	Virus	87	83038	83364	-	CDS	K26973	PF05939.17	PF05939	Enterobacteria phage tail tip protein M	Phage minor tail protein	Enterobacteria phage tail tip protein M	9.04342	10	3.75299	3.45667	FALSE	FALSE	FALSE	8.70604	10	3.62433	3.5557	FALSE	TRUE	TRUE	FALSE	FALSE	TRUE	NA	NA	NA	NA
IMGVR_UViG_2529293008_000005|2529293008|2529389798	IMGVR_UViG_2529293008_000005|2529293008|2529389798	Virus	93	90956	91342	-	CDS	NA	PF12691.11	PF12691	NA	Bacteriophage minor capsid protein	Bacteriophage minor capsid protein	9.04342	NA	3.75299	NA	FALSE	FALSE	FALSE	8.70604	10	3.62433	3.40705	FALSE	TRUE	TRUE	FALSE	FALSE	TRUE	NA	NA	NA	NA
IMGVR_UViG_2529293008_000005|2529293008|2529389798	IMGVR_UViG_2529293008_000005|2529293008|2529389798	Virus	98	93783	94685	-	CDS	NA	PF20911.1	PF20911	NA	Major capsid protein GP7	Major capsid protein GP7	9.04342	NA	3.75299	NA	FALSE	FALSE	FALSE	8.70604	10	3.62433	3.63819	FALSE	TRUE	TRUE	FALSE	FALSE	TRUE	NA	NA	NA	NA
IMGVR_UViG_2529293008_000005|2529293008|2529389798	IMGVR_UViG_2529293008_000005|2529293008|2529389798	Virus	101	97459	98703	-	CDS	K06909	PF04466.17	PF04466	phage terminase large subunit	Phage terminase large subunit	phage terminase large subunit	9.04342	10	3.75299	4.82687	FALSE	FALSE	FALSE	8.70604	10	3.62433	4.36384	FALSE	TRUE	FALSE	FALSE	FALSE	TRUE	NA	NA	NA	NA
IMGVR_UViG_2529293009_000009|2529293009|2529389855|6312-110256	IMGVR_UViG_2529293009_000009|2529293009|2529389855|6312-110256	Virus	59	49579	50673	-	CDS	K02316	PF08275.15	PF08275	DNA primase	DNA primase catalytic core, N-terminal domain	DNA primase	10	10	3.99446	4.50537	FALSE	TRUE	FALSE	9.40128	10	3.72946	3.21906	FALSE	TRUE	FALSE	FALSE	TRUE	FALSE	FALSE	FALSE	FALSE	FALSE
IMGVR_UViG_2529293009_000009|2529293009|2529389855|6312-110256	IMGVR_UViG_2529293009_000009|2529293009|2529389855|6312-110256	Virus	60	50761	52164	-	CDS	K26878	PF03796.19	PF03796	Bacillus phage helicase DnaB-like	DnaB-like helicase C terminal domain	Bacillus phage helicase DnaB-like	10	10	3.99446	4.1442	FALSE	TRUE	FALSE	9.40128	10	3.72946	4.55826	FALSE	TRUE	FALSE	FALSE	TRUE	FALSE	FALSE	FALSE	FALSE	FALSE
IMGVR_UViG_2529293009_000009|2529293009|2529389855|6312-110256	IMGVR_UViG_2529293009_000009|2529293009|2529389855|6312-110256	Virus	65	55701	56339	-	CDS	K01185	PF00959.23	PF00959	lysozyme	Phage lysozyme	lysozyme	10	10	3.99446	4.43995	FALSE	TRUE	FALSE	9.40128	10	3.72946	4.26288	FALSE	TRUE	FALSE	FALSE	TRUE	FALSE	FALSE	FALSE	FALSE	FALSE
IMGVR_UViG_2529293009_000009|2529293009|2529389855|6312-110256	IMGVR_UViG_2529293009_000009|2529293009|2529389855|6312-110256	Virus	70	58280	69508	-	CDS	K26977	PF13550.10	PF13550	Enterobacteria phage tip attachment protein J	Putative phage tail protein	Enterobacteria phage tip attachment protein J	10	10	3.99446	3.95386	FALSE	TRUE	FALSE	9.40128	10	3.72946	4.12898	FALSE	TRUE	FALSE	FALSE	FALSE	TRUE	NA	NA	NA	NA
IMGVR_UViG_2529293009_000009|2529293009|2529389855|6312-110256	IMGVR_UViG_2529293009_000009|2529293009|2529389855|6312-110256	Virus	73	70850	71545	-	CDS	K26974	PF05100.16	PF05100	Enterobacteria phage tail tip protein L	Phage minor tail protein L	Enterobacteria phage tail tip protein L	10	10	3.99446	3.54667	FALSE	TRUE	TRUE	9.40128	10	3.72946	3.59051	FALSE	TRUE	TRUE	FALSE	FALSE	TRUE	NA	NA	NA	NA
IMGVR_UViG_2529293009_000009|2529293009|2529389855|6312-110256	IMGVR_UViG_2529293009_000009|2529293009|2529389855|6312-110256	Virus	74	71545	71871	-	CDS	K26973	PF05939.17	PF05939	Enterobacteria phage tail tip protein M	Phage minor tail protein	Enterobacteria phage tail tip protein M	10	10	3.99446	3.45667	FALSE	FALSE	FALSE	9.40128	10	3.72946	3.5557	FALSE	TRUE	TRUE	FALSE	FALSE	TRUE	NA	NA	NA	NA
IMGVR_UViG_2529293009_000009|2529293009|2529389855|6312-110256	IMGVR_UViG_2529293009_000009|2529293009|2529389855|6312-110256	Virus	80	79473	79859	-	CDS	NA	PF12691.11	PF12691	NA	Bacteriophage minor capsid protein	Bacteriophage minor capsid protein	10	NA	3.99446	NA	FALSE	FALSE	FALSE	9.40128	10	3.72946	3.40705	FALSE	TRUE	TRUE	FALSE	FALSE	TRUE	NA	NA	NA	NA
IMGVR_UViG_2529293009_000009|2529293009|2529389855|6312-110256	IMGVR_UViG_2529293009_000009|2529293009|2529389855|6312-110256	Virus	85	82300	83202	-	CDS	NA	PF20911.1	PF20911	NA	Major capsid protein GP7	Major capsid protein GP7	10	NA	3.99446	NA	FALSE	FALSE	FALSE	9.40128	10	3.72946	3.63819	FALSE	TRUE	TRUE	FALSE	FALSE	TRUE	NA	NA	NA	NA
IMGVR_UViG_2529293009_000009|2529293009|2529389855|6312-110256	IMGVR_UViG_2529293009_000009|2529293009|2529389855|6312-110256	Virus	88	85976	87220	-	CDS	K06909	PF04466.17	PF04466	phage terminase large subunit	Phage terminase large subunit	phage terminase large subunit	10	10	3.99446	4.82687	FALSE	FALSE	FALSE	9.40128	10	3.72946	4.36384	FALSE	TRUE	FALSE	FALSE	FALSE	TRUE	NA	NA	NA	NA
IMGVR_UViG_2529293182_000003|2529293182|2529409319	IMGVR_UViG_2529293182_000003|2529293182|2529409319	Virus	38	33012	34124	-	CDS	K02316	PF08275.15	PF08275	DNA primase	DNA primase catalytic core, N-terminal domain	DNA primase	9.85727	10	3.91258	4.50537	FALSE	TRUE	FALSE	9.60556	10	3.71508	3.21906	FALSE	TRUE	FALSE	FALSE	TRUE	FALSE	FALSE	FALSE	FALSE	FALSE
IMGVR_UViG_2529293182_000003|2529293182|2529409319	IMGVR_UViG_2529293182_000003|2529293182|2529409319	Virus	39	34311	35708	-	CDS	K26878	PF03796.19	PF03796	Bacillus phage helicase DnaB-like	DnaB-like helicase C terminal domain	Bacillus phage helicase DnaB-like	9.85727	10	3.91258	4.1442	FALSE	TRUE	FALSE	9.60556	10	3.71508	4.55826	FALSE	TRUE	FALSE	FALSE	TRUE	FALSE	FALSE	FALSE	FALSE	FALSE
IMGVR_UViG_2529293182_000003|2529293182|2529409319	IMGVR_UViG_2529293182_000003|2529293182|2529409319	Virus	50	42196	53871	-	CDS	K26977	PF13550.10	PF13550	Enterobacteria phage tip attachment protein J	Putative phage tail protein	Enterobacteria phage tip attachment protein J	9.85727	10	3.91258	3.95386	FALSE	TRUE	FALSE	9.60556	10	3.71508	4.12898	FALSE	TRUE	FALSE	FALSE	FALSE	TRUE	NA	NA	NA	NA
IMGVR_UViG_2529293182_000003|2529293182|2529409319	IMGVR_UViG_2529293182_000003|2529293182|2529409319	Virus	53	55195	55905	-	CDS	K26974	PF05100.16	PF05100	Enterobacteria phage tail tip protein L	Phage minor tail protein L	Enterobacteria phage tail tip protein L	9.85727	10	3.91258	3.54667	FALSE	TRUE	TRUE	9.60556	10	3.71508	3.59051	FALSE	TRUE	TRUE	FALSE	FALSE	TRUE	NA	NA	NA	NA
IMGVR_UViG_2529293182_000003|2529293182|2529409319	IMGVR_UViG_2529293182_000003|2529293182|2529409319	Virus	54	55914	56243	-	CDS	K26973	PF05939.17	PF05939	Enterobacteria phage tail tip protein M	Phage minor tail protein	Enterobacteria phage tail tip protein M	9.85727	10	3.91258	3.45667	FALSE	FALSE	FALSE	9.60556	10	3.71508	3.5557	FALSE	TRUE	TRUE	FALSE	FALSE	TRUE	NA	NA	NA	NA
IMGVR_UViG_2529293182_000003|2529293182|2529409319	IMGVR_UViG_2529293182_000003|2529293182|2529409319	Virus	59	63384	63884	-	CDS	NA	PF04883.16	PF04883	NA	Bacteriophage HK97-gp10, putative tail-component	Bacteriophage HK97-gp10, putative tail-component	9.85727	NA	3.91258	NA	FALSE	FALSE	FALSE	9.60556	10	3.71508	3.8408	FALSE	TRUE	TRUE	FALSE	FALSE	TRUE	NA	NA	NA	NA
IMGVR_UViG_2529293182_000003|2529293182|2529409319	IMGVR_UViG_2529293182_000003|2529293182|2529409319	Virus	60	63885	64274	-	CDS	NA	PF12691.11	PF12691	NA	Bacteriophage minor capsid protein	Bacteriophage minor capsid protein	9.85727	NA	3.91258	NA	FALSE	FALSE	FALSE	9.60556	10	3.71508	3.40705	FALSE	TRUE	TRUE	FALSE	FALSE	TRUE	NA	NA	NA	NA
IMGVR_UViG_2529293182_000003|2529293182|2529409319	IMGVR_UViG_2529293182_000003|2529293182|2529409319	Virus	65	66473	67375	-	CDS	NA	PF20911.1	PF20911	NA	Major capsid protein GP7	Major capsid protein GP7	9.85727	NA	3.91258	NA	FALSE	FALSE	FALSE	9.60556	10	3.71508	3.63819	FALSE	TRUE	TRUE	FALSE	FALSE	TRUE	NA	NA	NA	NA
IMGVR_UViG_2529293182_000003|2529293182|2529409319	IMGVR_UViG_2529293182_000003|2529293182|2529409319	Virus	68	70187	71431	-	CDS	K06909	PF17289.6	PF17289	phage terminase large subunit	Terminase RNaseH-like domain	phage terminase large subunit	9.85727	10	3.91258	4.82687	FALSE	FALSE	FALSE	9.60556	10	3.71508	4.3532	FALSE	TRUE	FALSE	FALSE	FALSE	TRUE	NA	NA	NA	NA
IMGVR_UViG_2529293183_000002|2529293183|2529409342|4489-117035	IMGVR_UViG_2529293183_000002|2529293183|2529409342|4489-117035	Virus	48	37419	38663	+	CDS	K06909	PF04466.17	PF04466	phage terminase large subunit	Phage terminase large subunit	phage terminase large subunit	9.36811	10	3.8053	4.82687	FALSE	FALSE	FALSE	8.92364	10	3.58065	4.36384	FALSE	TRUE	FALSE	FALSE	FALSE	TRUE	NA	NA	NA	NA
IMGVR_UViG_2529293183_000002|2529293183|2529409342|4489-117035	IMGVR_UViG_2529293183_000002|2529293183|2529409342|4489-117035	Virus	51	41437	42339	+	CDS	NA	PF20911.1	PF20911	NA	Major capsid protein GP7	Major capsid protein GP7	9.36811	NA	3.8053	NA	FALSE	FALSE	FALSE	8.92364	10	3.58065	3.63819	FALSE	TRUE	TRUE	FALSE	FALSE	TRUE	NA	NA	NA	NA
IMGVR_UViG_2529293183_000002|2529293183|2529409342|4489-117035	IMGVR_UViG_2529293183_000002|2529293183|2529409342|4489-117035	Virus	56	44780	45166	+	CDS	NA	PF12691.11	PF12691	NA	Bacteriophage minor capsid protein	Bacteriophage minor capsid protein	9.36811	NA	3.8053	NA	FALSE	FALSE	FALSE	8.92364	10	3.58065	3.40705	FALSE	TRUE	TRUE	FALSE	FALSE	TRUE	NA	NA	NA	NA
IMGVR_UViG_2529293183_000002|2529293183|2529409342|4489-117035	IMGVR_UViG_2529293183_000002|2529293183|2529409342|4489-117035	Virus	62	52768	53094	+	CDS	K26973	PF05939.17	PF05939	Enterobacteria phage tail tip protein M	Phage minor tail protein	Enterobacteria phage tail tip protein M	9.36811	10	3.8053	3.45667	FALSE	FALSE	FALSE	8.92364	10	3.58065	3.5557	FALSE	TRUE	TRUE	FALSE	FALSE	TRUE	NA	NA	NA	NA
IMGVR_UViG_2529293183_000002|2529293183|2529409342|4489-117035	IMGVR_UViG_2529293183_000002|2529293183|2529409342|4489-117035	Virus	63	53094	53789	+	CDS	K26974	PF05100.16	PF05100	Enterobacteria phage tail tip protein L	Phage minor tail protein L	Enterobacteria phage tail tip protein L	9.36811	10	3.8053	3.54667	FALSE	TRUE	TRUE	8.92364	10	3.58065	3.59051	FALSE	TRUE	TRUE	FALSE	FALSE	TRUE	NA	NA	NA	NA
IMGVR_UViG_2529293183_000002|2529293183|2529409342|4489-117035	IMGVR_UViG_2529293183_000002|2529293183|2529409342|4489-117035	Virus	66	55131	64265	+	CDS	K26977	PF13550.10	PF13550	Enterobacteria phage tip attachment protein J	Putative phage tail protein	Enterobacteria phage tip attachment protein J	9.36811	10	3.8053	3.95386	FALSE	TRUE	FALSE	8.92364	10	3.58065	4.12898	FALSE	TRUE	FALSE	FALSE	FALSE	TRUE	NA	NA	NA	NA
IMGVR_UViG_2529293183_000002|2529293183|2529409342|4489-117035	IMGVR_UViG_2529293183_000002|2529293183|2529409342|4489-117035	Virus	73	68466	69104	+	CDS	K01185	PF00959.23	PF00959	lysozyme	Phage lysozyme	lysozyme	9.36811	10	3.8053	4.43995	FALSE	TRUE	FALSE	8.92364	10	3.58065	4.26288	FALSE	TRUE	FALSE	FALSE	TRUE	FALSE	FALSE	FALSE	FALSE	FALSE
IMGVR_UViG_2529293183_000002|2529293183|2529409342|4489-117035	IMGVR_UViG_2529293183_000002|2529293183|2529409342|4489-117035	Virus	78	72640	74043	+	CDS	K26878	PF03796.19	PF03796	Bacillus phage helicase DnaB-like	DnaB-like helicase C terminal domain	Bacillus phage helicase DnaB-like	9.36811	10	3.8053	4.1442	FALSE	TRUE	FALSE	8.92364	10	3.58065	4.55826	FALSE	TRUE	FALSE	FALSE	TRUE	FALSE	FALSE	FALSE	FALSE	FALSE
IMGVR_UViG_2529293183_000002|2529293183|2529409342|4489-117035	IMGVR_UViG_2529293183_000002|2529293183|2529409342|4489-117035	Virus	79	74131	75225	+	CDS	K02316	PF08275.15	PF08275	DNA primase	DNA primase catalytic core, N-terminal domain	DNA primase	9.36811	10	3.8053	4.50537	FALSE	TRUE	FALSE	8.92364	10	3.58065	3.21906	FALSE	TRUE	FALSE	FALSE	TRUE	FALSE	FALSE	FALSE	FALSE	FALSE
IMGVR_UViG_2529293186_000005|2529293186|2529409862	IMGVR_UViG_2529293186_000005|2529293186|2529409862	Virus	23	20961	22073	-	CDS	K02316	PF08275.15	PF08275	DNA primase	DNA primase catalytic core, N-terminal domain	DNA primase	9.85281	10	3.90196	4.50537	FALSE	TRUE	FALSE	9.58721	10	3.71954	3.21906	FALSE	TRUE	FALSE	FALSE	TRUE	FALSE	FALSE	FALSE	FALSE	FALSE
IMGVR_UViG_2529293186_000005|2529293186|2529409862	IMGVR_UViG_2529293186_000005|2529293186|2529409862	Virus	24	22260	23657	-	CDS	K26878	PF03796.19	PF03796	Bacillus phage helicase DnaB-like	DnaB-like helicase C terminal domain	Bacillus phage helicase DnaB-like	9.85281	10	3.90196	4.1442	FALSE	TRUE	FALSE	9.58721	10	3.71954	4.55826	FALSE	TRUE	FALSE	FALSE	TRUE	FALSE	FALSE	FALSE	FALSE	FALSE
IMGVR_UViG_2529293186_000005|2529293186|2529409862	IMGVR_UViG_2529293186_000005|2529293186|2529409862	Virus	34	28955	40633	-	CDS	K26977	PF13550.10	PF13550	Enterobacteria phage tip attachment protein J	Putative phage tail protein	Enterobacteria phage tip attachment protein J	9.85281	10	3.90196	3.95386	FALSE	TRUE	FALSE	9.58721	10	3.71954	4.12898	FALSE	TRUE	FALSE	FALSE	FALSE	TRUE	NA	NA	NA	NA
IMGVR_UViG_2529293186_000005|2529293186|2529409862	IMGVR_UViG_2529293186_000005|2529293186|2529409862	Virus	37	41957	42667	-	CDS	K26974	PF05100.16	PF05100	Enterobacteria phage tail tip protein L	Phage minor tail protein L	Enterobacteria phage tail tip protein L	9.85281	10	3.90196	3.54667	FALSE	TRUE	TRUE	9.58721	10	3.71954	3.59051	FALSE	TRUE	TRUE	FALSE	FALSE	TRUE	NA	NA	NA	NA
IMGVR_UViG_2529293186_000005|2529293186|2529409862	IMGVR_UViG_2529293186_000005|2529293186|2529409862	Virus	38	42676	43005	-	CDS	K26973	PF05939.17	PF05939	Enterobacteria phage tail tip protein M	Phage minor tail protein	Enterobacteria phage tail tip protein M	9.85281	10	3.90196	3.45667	FALSE	FALSE	FALSE	9.58721	10	3.71954	3.5557	FALSE	TRUE	TRUE	FALSE	FALSE	TRUE	NA	NA	NA	NA
IMGVR_UViG_2529293186_000005|2529293186|2529409862	IMGVR_UViG_2529293186_000005|2529293186|2529409862	Virus	44	50146	50646	-	CDS	NA	PF04883.16	PF04883	NA	Bacteriophage HK97-gp10, putative tail-component	Bacteriophage HK97-gp10, putative tail-component	9.85281	NA	3.90196	NA	FALSE	FALSE	FALSE	9.58721	10	3.71954	3.8408	FALSE	TRUE	TRUE	FALSE	FALSE	TRUE	NA	NA	NA	NA
IMGVR_UViG_2529293186_000005|2529293186|2529409862	IMGVR_UViG_2529293186_000005|2529293186|2529409862	Virus	45	50647	51036	-	CDS	NA	PF12691.11	PF12691	NA	Bacteriophage minor capsid protein	Bacteriophage minor capsid protein	9.85281	NA	3.90196	NA	FALSE	FALSE	FALSE	9.58721	10	3.71954	3.40705	FALSE	TRUE	TRUE	FALSE	FALSE	TRUE	NA	NA	NA	NA
IMGVR_UViG_2529293186_000005|2529293186|2529409862	IMGVR_UViG_2529293186_000005|2529293186|2529409862	Virus	50	53235	54137	-	CDS	NA	PF20911.1	PF20911	NA	Major capsid protein GP7	Major capsid protein GP7	9.85281	NA	3.90196	NA	FALSE	FALSE	FALSE	9.58721	10	3.71954	3.63819	FALSE	TRUE	TRUE	FALSE	FALSE	TRUE	NA	NA	NA	NA
IMGVR_UViG_2529293186_000005|2529293186|2529409862	IMGVR_UViG_2529293186_000005|2529293186|2529409862	Virus	53	56949	58193	-	CDS	K06909	PF17289.6	PF17289	phage terminase large subunit	Terminase RNaseH-like domain	phage terminase large subunit	9.85281	10	3.90196	4.82687	FALSE	FALSE	FALSE	9.58721	10	3.71954	4.3532	FALSE	TRUE	FALSE	FALSE	FALSE	TRUE	NA	NA	NA	NA
IMGVR_UViG_2529293226_000007|2529293226|2529415661	IMGVR_UViG_2529293226_000007|2529293226|2529415661	Virus	94	67287	68399	-	CDS	K02316	PF08275.15	PF08275	DNA primase	DNA primase catalytic core, N-terminal domain	DNA primase	9.85727	10	3.89263	4.50537	FALSE	TRUE	FALSE	9.59659	10	3.7173	3.21906	FALSE	TRUE	FALSE	FALSE	TRUE	FALSE	FALSE	FALSE	FALSE	FALSE
IMGVR_UViG_2529293226_000007|2529293226|2529415661	IMGVR_UViG_2529293226_000007|2529293226|2529415661	Virus	95	68586	69983	-	CDS	K26878	PF03796.19	PF03796	Bacillus phage helicase DnaB-like	DnaB-like helicase C terminal domain	Bacillus phage helicase DnaB-like	9.85727	10	3.89263	4.1442	FALSE	TRUE	FALSE	9.59659	10	3.7173	4.55826	FALSE	TRUE	FALSE	FALSE	TRUE	FALSE	FALSE	FALSE	FALSE	FALSE
IMGVR_UViG_2529293226_000007|2529293226|2529415661	IMGVR_UViG_2529293226_000007|2529293226|2529415661	Virus	105	75281	86959	-	CDS	K26977	PF13550.10	PF13550	Enterobacteria phage tip attachment protein J	Putative phage tail protein	Enterobacteria phage tip attachment protein J	9.85727	10	3.89263	3.95386	FALSE	TRUE	FALSE	9.59659	10	3.7173	4.12898	FALSE	TRUE	FALSE	FALSE	FALSE	TRUE	NA	NA	NA	NA
IMGVR_UViG_2529293226_000007|2529293226|2529415661	IMGVR_UViG_2529293226_000007|2529293226|2529415661	Virus	108	88283	88993	-	CDS	K26974	PF05100.16	PF05100	Enterobacteria phage tail tip protein L	Phage minor tail protein L	Enterobacteria phage tail tip protein L	9.85727	10	3.89263	3.54667	FALSE	TRUE	TRUE	9.59659	10	3.7173	3.59051	FALSE	TRUE	TRUE	FALSE	FALSE	TRUE	NA	NA	NA	NA
IMGVR_UViG_2529293226_000007|2529293226|2529415661	IMGVR_UViG_2529293226_000007|2529293226|2529415661	Virus	109	89002	89331	-	CDS	K26973	PF05939.17	PF05939	Enterobacteria phage tail tip protein M	Phage minor tail protein	Enterobacteria phage tail tip protein M	9.85727	10	3.89263	3.45667	FALSE	FALSE	FALSE	9.59659	10	3.7173	3.5557	FALSE	TRUE	TRUE	FALSE	FALSE	TRUE	NA	NA	NA	NA
IMGVR_UViG_2529293226_000007|2529293226|2529415661	IMGVR_UViG_2529293226_000007|2529293226|2529415661	Virus	114	96473	96973	-	CDS	NA	PF04883.16	PF04883	NA	Bacteriophage HK97-gp10, putative tail-component	Bacteriophage HK97-gp10, putative tail-component	9.85727	NA	3.89263	NA	FALSE	FALSE	FALSE	9.59659	10	3.7173	3.8408	FALSE	TRUE	TRUE	FALSE	FALSE	TRUE	NA	NA	NA	NA
IMGVR_UViG_2529293226_000007|2529293226|2529415661	IMGVR_UViG_2529293226_000007|2529293226|2529415661	Virus	115	96974	97363	-	CDS	NA	PF12691.11	PF12691	NA	Bacteriophage minor capsid protein	Bacteriophage minor capsid protein	9.85727	NA	3.89263	NA	FALSE	FALSE	FALSE	9.59659	10	3.7173	3.40705	FALSE	TRUE	TRUE	FALSE	FALSE	TRUE	NA	NA	NA	NA
IMGVR_UViG_2529293226_000007|2529293226|2529415661	IMGVR_UViG_2529293226_000007|2529293226|2529415661	Virus	120	99562	100464	-	CDS	NA	PF20911.1	PF20911	NA	Major capsid protein GP7	Major capsid protein GP7	9.85727	NA	3.89263	NA	FALSE	FALSE	FALSE	9.59659	10	3.7173	3.63819	FALSE	TRUE	TRUE	FALSE	FALSE	TRUE	NA	NA	NA	NA
IMGVR_UViG_2529293226_000007|2529293226|2529415661	IMGVR_UViG_2529293226_000007|2529293226|2529415661	Virus	123	103276	104520	-	CDS	K06909	PF17289.6	PF17289	phage terminase large subunit	Terminase RNaseH-like domain	phage terminase large subunit	9.85727	10	3.89263	4.82687	FALSE	FALSE	FALSE	9.59659	10	3.7173	4.3532	FALSE	TRUE	FALSE	FALSE	FALSE	TRUE	NA	NA	NA	NA
IMGVR_UViG_2531839014_000003|2531839014|2531841962|261601-427023	IMGVR_UViG_2531839014_000003|2531839014|2531841962|261601-427023	Virus	35	26193	27821	-	CDS	K02314	PF03796.19	PF03796	replicative DNA helicase	DnaB-like helicase C terminal domain	replicative DNA helicase	9.15889	10	3.73986	4.62717	FALSE	TRUE	FALSE	8.53081	10	3.54385	4.55826	FALSE	TRUE	FALSE	FALSE	TRUE	FALSE	FALSE	FALSE	FALSE	FALSE
IMGVR_UViG_2531839014_000003|2531839014|2531841962|261601-427023	IMGVR_UViG_2531839014_000003|2531839014|2531841962|261601-427023	Virus	217	137436	139532	+	CDS	NA	PF10145.13	PF10145	NA	Phage-related minor tail protein	Phage-related minor tail protein	9.15889	NA	3.73986	NA	FALSE	FALSE	FALSE	8.53081	10	3.54385	4.6706	FALSE	TRUE	FALSE	FALSE	FALSE	TRUE	NA	NA	NA	NA
IMGVR_UViG_2531839014_000003|2531839014|2531841962|261601-427023	IMGVR_UViG_2531839014_000003|2531839014|2531841962|261601-427023	Virus	228	152172	152957	+	CDS	NA	PF20753.1	PF20753	NA	Phage tail C-terminal domain	Phage tail C-terminal domain	9.15889	NA	3.73986	NA	FALSE	FALSE	FALSE	8.53081	5.33	3.54385	2.72673	TRUE	TRUE	FALSE	FALSE	FALSE	TRUE	NA	NA	NA	NA
IMGVR_UViG_2531839014_000003|2531839014|2531841962|261601-427023	IMGVR_UViG_2531839014_000003|2531839014|2531841962|261601-427023	Virus	229	152957	155773	+	CDS	NA	PF06605.15	PF06605	NA	Prophage endopeptidase tail	Prophage endopeptidase tail	9.15889	NA	3.73986	NA	FALSE	FALSE	FALSE	8.53081	10	3.54385	4.0958	FALSE	TRUE	FALSE	FALSE	FALSE	TRUE	NA	NA	NA	NA
IMGVR_UViG_2531839303_000003|2531839303|2531886178|928723-992876	IMGVR_UViG_2531839303_000003|2531839303|2531886178|928723-992876	Virus	50	43621	44055	+	CDS	K01185	PF00959.23	PF00959	lysozyme	Phage lysozyme	lysozyme	7.87211	10	3.38579	4.43995	FALSE	TRUE	FALSE	5.67542	10	2.90635	4.26288	FALSE	TRUE	FALSE	FALSE	TRUE	FALSE	FALSE	FALSE	FALSE	FALSE
IMGVR_UViG_2531839303_000003|2531839303|2531886178|928723-992876	IMGVR_UViG_2531839303_000003|2531839303|2531886178|928723-992876	Virus	57	46075	50376	+	CDS	K10421	PF10145.13	PF10145	CAP-Gly domain-containing linker protein 1	Phage-related minor tail protein	CAP-Gly domain-containing linker protein 1	7.87211	10	3.38579	4.19499	FALSE	FALSE	FALSE	5.67542	10	2.90635	4.6706	FALSE	FALSE	FALSE	FALSE	FALSE	TRUE	NA	NA	NA	NA
IMGVR_UViG_2531839348_000007|2531839348|2531889746	IMGVR_UViG_2531839348_000007|2531839348|2531889746	Virus	1	3	4685	-	CDS	K26977	PF13550.10	PF13550	Enterobacteria phage tip attachment protein J	Putative phage tail protein	Enterobacteria phage tip attachment protein J	9.85281	10	3.90196	3.95386	FALSE	FALSE	FALSE	9.58721	10	3.71954	4.12898	FALSE	FALSE	FALSE	FALSE	FALSE	TRUE	NA	NA	NA	NA
IMGVR_UViG_2531839348_000007|2531839348|2531889746	IMGVR_UViG_2531839348_000007|2531839348|2531889746	Virus	4	6009	6719	-	CDS	K26974	PF05100.16	PF05100	Enterobacteria phage tail tip protein L	Phage minor tail protein L	Enterobacteria phage tail tip protein L	9.85281	10	3.90196	3.54667	FALSE	TRUE	TRUE	9.58721	10	3.71954	3.59051	FALSE	TRUE	TRUE	FALSE	FALSE	TRUE	NA	NA	NA	NA
IMGVR_UViG_2531839348_000007|2531839348|2531889746	IMGVR_UViG_2531839348_000007|2531839348|2531889746	Virus	5	6728	7057	-	CDS	K26973	PF05939.17	PF05939	Enterobacteria phage tail tip protein M	Phage minor tail protein	Enterobacteria phage tail tip protein M	9.85281	10	3.90196	3.45667	FALSE	FALSE	FALSE	9.58721	10	3.71954	3.5557	FALSE	TRUE	TRUE	FALSE	FALSE	TRUE	NA	NA	NA	NA
IMGVR_UViG_2531839348_000007|2531839348|2531889746	IMGVR_UViG_2531839348_000007|2531839348|2531889746	Virus	10	14199	14699	-	CDS	NA	PF04883.16	PF04883	NA	Bacteriophage HK97-gp10, putative tail-component	Bacteriophage HK97-gp10, putative tail-component	9.85281	NA	3.90196	NA	FALSE	FALSE	FALSE	9.58721	10	3.71954	3.8408	FALSE	TRUE	TRUE	FALSE	FALSE	TRUE	NA	NA	NA	NA
IMGVR_UViG_2531839348_000007|2531839348|2531889746	IMGVR_UViG_2531839348_000007|2531839348|2531889746	Virus	11	14700	15089	-	CDS	NA	PF12691.11	PF12691	NA	Bacteriophage minor capsid protein	Bacteriophage minor capsid protein	9.85281	NA	3.90196	NA	FALSE	FALSE	FALSE	9.58721	10	3.71954	3.40705	FALSE	TRUE	TRUE	FALSE	FALSE	TRUE	NA	NA	NA	NA
IMGVR_UViG_2531839348_000007|2531839348|2531889746	IMGVR_UViG_2531839348_000007|2531839348|2531889746	Virus	16	17288	18190	-	CDS	NA	PF20911.1	PF20911	NA	Major capsid protein GP7	Major capsid protein GP7	9.85281	NA	3.90196	NA	FALSE	FALSE	FALSE	9.58721	10	3.71954	3.63819	FALSE	TRUE	TRUE	FALSE	FALSE	TRUE	NA	NA	NA	NA
IMGVR_UViG_2531839348_000007|2531839348|2531889746	IMGVR_UViG_2531839348_000007|2531839348|2531889746	Virus	19	21002	22246	-	CDS	K06909	PF17289.6	PF17289	phage terminase large subunit	Terminase RNaseH-like domain	phage terminase large subunit	9.85281	10	3.90196	4.82687	FALSE	FALSE	FALSE	9.58721	10	3.71954	4.3532	FALSE	TRUE	FALSE	FALSE	FALSE	TRUE	NA	NA	NA	NA
IMGVR_UViG_2531839348_000007|2531839348|2531889746	IMGVR_UViG_2531839348_000007|2531839348|2531889746	Virus	119	91983	93095	-	CDS	K02316	PF08275.15	PF08275	DNA primase	DNA primase catalytic core, N-terminal domain	DNA primase	9.85281	10	3.90196	4.50537	FALSE	TRUE	FALSE	9.58721	10	3.71954	3.21906	FALSE	TRUE	FALSE	FALSE	TRUE	FALSE	FALSE	FALSE	FALSE	FALSE
IMGVR_UViG_2531839348_000007|2531839348|2531889746	IMGVR_UViG_2531839348_000007|2531839348|2531889746	Virus	120	93282	94679	-	CDS	K26878	PF03796.19	PF03796	Bacillus phage helicase DnaB-like	DnaB-like helicase C terminal domain	Bacillus phage helicase DnaB-like	9.85281	10	3.90196	4.1442	FALSE	FALSE	FALSE	9.58721	10	3.71954	4.55826	FALSE	TRUE	FALSE	FALSE	TRUE	FALSE	FALSE	FALSE	FALSE	FALSE
IMGVR_UViG_2531839402_000001|2531839402|2531894960	IMGVR_UViG_2531839402_000001|2531839402|2531894960	Virus	8	3989	16162	-	CDS	K26977	PF13550.10	PF13550	Enterobacteria phage tip attachment protein J	Putative phage tail protein	Enterobacteria phage tip attachment protein J	9.55	10	3.75983	3.95386	FALSE	TRUE	FALSE	8.60346	10	3.51053	4.12898	FALSE	TRUE	FALSE	FALSE	FALSE	TRUE	NA	NA	NA	NA
IMGVR_UViG_2531839402_000001|2531839402|2531894960	IMGVR_UViG_2531839402_000001|2531839402|2531894960	Virus	11	17568	18266	-	CDS	K26974	PF05100.16	PF05100	Enterobacteria phage tail tip protein L	Phage minor tail protein L	Enterobacteria phage tail tip protein L	9.55	10	3.75983	3.54667	FALSE	TRUE	TRUE	8.60346	10	3.51053	3.59051	FALSE	TRUE	TRUE	FALSE	FALSE	TRUE	NA	NA	NA	NA
IMGVR_UViG_2531839402_000001|2531839402|2531894960	IMGVR_UViG_2531839402_000001|2531839402|2531894960	Virus	12	18353	18688	-	CDS	K26973	PF05939.17	PF05939	Enterobacteria phage tail tip protein M	Phage minor tail protein	Enterobacteria phage tail tip protein M	9.55	10	3.75983	3.45667	FALSE	TRUE	FALSE	8.60346	10	3.51053	3.5557	FALSE	TRUE	TRUE	FALSE	FALSE	TRUE	NA	NA	NA	NA
IMGVR_UViG_2531839402_000001|2531839402|2531894960	IMGVR_UViG_2531839402_000001|2531839402|2531894960	Virus	17	24821	25213	-	CDS	NA	PF12691.11	PF12691	NA	Bacteriophage minor capsid protein	Bacteriophage minor capsid protein	9.55	NA	3.75983	NA	FALSE	FALSE	FALSE	8.60346	10	3.51053	3.40705	FALSE	TRUE	TRUE	FALSE	FALSE	TRUE	NA	NA	NA	NA
IMGVR_UViG_2531839402_000001|2531839402|2531894960	IMGVR_UViG_2531839402_000001|2531839402|2531894960	Virus	26	31377	32633	-	CDS	K06909	PF03237.19	PF03237	phage terminase large subunit	Terminase large subunit, T4likevirus-type, N-terminal	phage terminase large subunit	9.55	10	3.75983	4.82687	FALSE	TRUE	FALSE	8.60346	10	3.51053	4.56614	FALSE	TRUE	FALSE	FALSE	FALSE	TRUE	NA	NA	NA	NA
IMGVR_UViG_2531839402_000001|2531839402|2531894960	IMGVR_UViG_2531839402_000001|2531839402|2531894960	Virus	115	106340	107680	-	CDS	K26878	PF03796.19	PF03796	Bacillus phage helicase DnaB-like	DnaB-like helicase C terminal domain	Bacillus phage helicase DnaB-like	9.55	10	3.75983	4.1442	FALSE	TRUE	FALSE	8.60346	10	3.51053	4.55826	FALSE	TRUE	FALSE	FALSE	TRUE	FALSE	FALSE	FALSE	FALSE	FALSE
IMGVR_UViG_2531839420_000002|2531839420|2531896501	IMGVR_UViG_2531839420_000002|2531839420|2531896501	Virus	71	33518	34828	+	CDS	K06909	PF17289.6	PF17289	phage terminase large subunit	Terminase RNaseH-like domain	phage terminase large subunit	9.71912	10	3.88088	4.82687	FALSE	TRUE	FALSE	8.96106	10	3.60555	4.3532	FALSE	TRUE	FALSE	FALSE	FALSE	TRUE	NA	NA	NA	NA
IMGVR_UViG_2531839420_000002|2531839420|2531896501	IMGVR_UViG_2531839420_000002|2531839420|2531896501	Virus	72	34881	36497	+	CDS	NA	PF05133.18	PF05133	NA	Phage portal protein, SPP1 Gp6-like	Phage portal protein, SPP1 Gp6-like	9.71912	NA	3.88088	NA	FALSE	FALSE	FALSE	8.96106	10	3.60555	4.24485	FALSE	TRUE	TRUE	FALSE	FALSE	TRUE	NA	NA	NA	NA
IMGVR_UViG_2531839420_000002|2531839420|2531896501	IMGVR_UViG_2531839420_000002|2531839420|2531896501	Virus	74	37530	38474	+	CDS	NA	PF20911.1	PF20911	NA	Major capsid protein GP7	Major capsid protein GP7	9.71912	NA	3.88088	NA	FALSE	FALSE	FALSE	8.96106	10	3.60555	3.63819	FALSE	TRUE	TRUE	FALSE	FALSE	TRUE	NA	NA	NA	NA
IMGVR_UViG_2531839420_000002|2531839420|2531896501	IMGVR_UViG_2531839420_000002|2531839420|2531896501	Virus	82	41953	42330	+	CDS	NA	PF12691.11	PF12691	NA	Bacteriophage minor capsid protein	Bacteriophage minor capsid protein	9.71912	NA	3.88088	NA	FALSE	FALSE	FALSE	8.96106	10	3.60555	3.40705	FALSE	TRUE	TRUE	FALSE	FALSE	TRUE	NA	NA	NA	NA
IMGVR_UViG_2531839420_000002|2531839420|2531896501	IMGVR_UViG_2531839420_000002|2531839420|2531896501	Virus	90	48459	52721	+	CDS	K26977	PF13550.10	PF13550	Enterobacteria phage tip attachment protein J	Putative phage tail protein	Enterobacteria phage tip attachment protein J	9.71912	10	3.88088	3.95386	FALSE	TRUE	FALSE	8.96106	10	3.60555	4.12898	FALSE	TRUE	FALSE	FALSE	FALSE	TRUE	NA	NA	NA	NA
IMGVR_UViG_2531839420_000002|2531839420|2531896501	IMGVR_UViG_2531839420_000002|2531839420|2531896501	Virus	102	61505	62869	+	CDS	K26878	PF03796.19	PF03796	Bacillus phage helicase DnaB-like	DnaB-like helicase C terminal domain	Bacillus phage helicase DnaB-like	9.71912	10	3.88088	4.1442	FALSE	TRUE	FALSE	8.96106	10	3.60555	4.55826	FALSE	TRUE	FALSE	FALSE	TRUE	FALSE	FALSE	FALSE	FALSE	FALSE
IMGVR_UViG_2531839420_000002|2531839420|2531896501	IMGVR_UViG_2531839420_000002|2531839420|2531896501	Virus	107	64286	65389	+	CDS	K02316	PF08275.15	PF08275	DNA primase	DNA primase catalytic core, N-terminal domain	DNA primase	9.71912	10	3.88088	4.50537	FALSE	TRUE	FALSE	8.96106	10	3.60555	3.21906	FALSE	TRUE	FALSE	FALSE	TRUE	FALSE	FALSE	FALSE	FALSE	FALSE
IMGVR_UViG_2531839524_000004|2531839524|2531906890	IMGVR_UViG_2531839524_000004|2531839524|2531906890	Virus	28	19999	21255	+	CDS	K06909	PF03237.19	PF03237	phage terminase large subunit	Terminase large subunit, T4likevirus-type, N-terminal	phage terminase large subunit	9.33425	10	3.63072	4.82687	FALSE	TRUE	FALSE	8.82453	10	3.53084	4.56614	FALSE	TRUE	FALSE	FALSE	FALSE	TRUE	NA	NA	NA	NA
IMGVR_UViG_2531839524_000004|2531839524|2531906890	IMGVR_UViG_2531839524_000004|2531839524|2531906890	Virus	37	27862	28245	+	CDS	NA	PF12691.11	PF12691	NA	Bacteriophage minor capsid protein	Bacteriophage minor capsid protein	9.33425	NA	3.63072	NA	FALSE	FALSE	FALSE	8.82453	10	3.53084	3.40705	FALSE	TRUE	TRUE	FALSE	FALSE	TRUE	NA	NA	NA	NA
IMGVR_UViG_2531839524_000004|2531839524|2531906890	IMGVR_UViG_2531839524_000004|2531839524|2531906890	Virus	42	34411	34746	+	CDS	K26973	PF05939.17	PF05939	Enterobacteria phage tail tip protein M	Phage minor tail protein	Enterobacteria phage tail tip protein M	9.33425	10	3.63072	3.45667	FALSE	TRUE	FALSE	8.82453	10	3.53084	3.5557	FALSE	TRUE	TRUE	FALSE	FALSE	TRUE	NA	NA	NA	NA
IMGVR_UViG_2531839524_000004|2531839524|2531906890	IMGVR_UViG_2531839524_000004|2531839524|2531906890	Virus	43	34829	35527	+	CDS	K26974	PF05100.16	PF05100	Enterobacteria phage tail tip protein L	Phage minor tail protein L	Enterobacteria phage tail tip protein L	9.33425	10	3.63072	3.54667	FALSE	TRUE	TRUE	8.82453	10	3.53084	3.59051	FALSE	TRUE	TRUE	FALSE	FALSE	TRUE	NA	NA	NA	NA
IMGVR_UViG_2531839524_000004|2531839524|2531906890	IMGVR_UViG_2531839524_000004|2531839524|2531906890	Virus	46	36916	41643	+	CDS	K26977	PF13550.10	PF13550	Enterobacteria phage tip attachment protein J	Putative phage tail protein	Enterobacteria phage tip attachment protein J	9.33425	10	3.63072	3.95386	FALSE	TRUE	FALSE	8.82453	10	3.53084	4.12898	FALSE	TRUE	TRUE	FALSE	FALSE	TRUE	NA	NA	NA	NA
IMGVR_UViG_2531839524_000004|2531839524|2531906890	IMGVR_UViG_2531839524_000004|2531839524|2531906890	Virus	47	41737	45645	+	CDS	K10361	PF21446.1	PF21446	myosin XV	Long-tail fiber proximal subunit, C-terminal domain	myosin XV	9.33425	0.1	3.63072	1	TRUE	TRUE	FALSE	8.82453	10	3.53084	3.0569	FALSE	TRUE	FALSE	FALSE	FALSE	TRUE	NA	NA	NA	NA
IMGVR_UViG_2531839524_000004|2531839524|2531906890	IMGVR_UViG_2531839524_000004|2531839524|2531906890	Virus	57	51703	53043	+	CDS	K26878	PF03796.19	PF03796	Bacillus phage helicase DnaB-like	DnaB-like helicase C terminal domain	Bacillus phage helicase DnaB-like	9.33425	10	3.63072	4.1442	FALSE	TRUE	FALSE	8.82453	10	3.53084	4.55826	FALSE	TRUE	FALSE	FALSE	TRUE	FALSE	FALSE	FALSE	FALSE	FALSE
IMGVR_UViG_2531839635_000008|2531839635|2531925633|12158-114921	IMGVR_UViG_2531839635_000008|2531839635|2531925633|12158-114921	Virus	57	47149	48243	-	CDS	K02316	PF08275.15	PF08275	DNA primase	DNA primase catalytic core, N-terminal domain	DNA primase	9.10529	10	3.77097	4.50537	FALSE	TRUE	FALSE	8.72854	10	3.59559	3.21906	FALSE	TRUE	FALSE	FALSE	TRUE	FALSE	FALSE	FALSE	FALSE	FALSE
IMGVR_UViG_2531839635_000008|2531839635|2531925633|12158-114921	IMGVR_UViG_2531839635_000008|2531839635|2531925633|12158-114921	Virus	58	48331	49734	-	CDS	K26878	PF03796.19	PF03796	Bacillus phage helicase DnaB-like	DnaB-like helicase C terminal domain	Bacillus phage helicase DnaB-like	9.10529	10	3.77097	4.1442	FALSE	TRUE	FALSE	8.72854	10	3.59559	4.55826	FALSE	TRUE	FALSE	FALSE	TRUE	FALSE	FALSE	FALSE	FALSE	FALSE
IMGVR_UViG_2531839635_000008|2531839635|2531925633|12158-114921	IMGVR_UViG_2531839635_000008|2531839635|2531925633|12158-114921	Virus	62	53263	53901	-	CDS	K01185	PF00959.23	PF00959	lysozyme	Phage lysozyme	lysozyme	9.10529	10	3.77097	4.43995	FALSE	TRUE	FALSE	8.72854	10	3.59559	4.26288	FALSE	TRUE	FALSE	FALSE	TRUE	FALSE	FALSE	FALSE	FALSE	FALSE
IMGVR_UViG_2531839635_000008|2531839635|2531925633|12158-114921	IMGVR_UViG_2531839635_000008|2531839635|2531925633|12158-114921	Virus	68	56077	67260	-	CDS	K26977	PF13550.10	PF13550	Enterobacteria phage tip attachment protein J	Putative phage tail protein	Enterobacteria phage tip attachment protein J	9.10529	10	3.77097	3.95386	FALSE	TRUE	FALSE	8.72854	10	3.59559	4.12898	FALSE	TRUE	FALSE	FALSE	FALSE	TRUE	NA	NA	NA	NA
IMGVR_UViG_2531839635_000008|2531839635|2531925633|12158-114921	IMGVR_UViG_2531839635_000008|2531839635|2531925633|12158-114921	Virus	71	68602	69297	-	CDS	K26974	PF05100.16	PF05100	Enterobacteria phage tail tip protein L	Phage minor tail protein L	Enterobacteria phage tail tip protein L	9.10529	10	3.77097	3.54667	FALSE	TRUE	TRUE	8.72854	10	3.59559	3.59051	FALSE	TRUE	TRUE	FALSE	FALSE	TRUE	NA	NA	NA	NA
IMGVR_UViG_2531839635_000008|2531839635|2531925633|12158-114921	IMGVR_UViG_2531839635_000008|2531839635|2531925633|12158-114921	Virus	72	69297	69623	-	CDS	K26973	PF05939.17	PF05939	Enterobacteria phage tail tip protein M	Phage minor tail protein	Enterobacteria phage tail tip protein M	9.10529	10	3.77097	3.45667	FALSE	FALSE	FALSE	8.72854	10	3.59559	3.5557	FALSE	TRUE	TRUE	FALSE	FALSE	TRUE	NA	NA	NA	NA
IMGVR_UViG_2531839635_000008|2531839635|2531925633|12158-114921	IMGVR_UViG_2531839635_000008|2531839635|2531925633|12158-114921	Virus	78	77215	77601	-	CDS	NA	PF12691.11	PF12691	NA	Bacteriophage minor capsid protein	Bacteriophage minor capsid protein	9.10529	NA	3.77097	NA	FALSE	FALSE	FALSE	8.72854	10	3.59559	3.40705	FALSE	TRUE	TRUE	FALSE	FALSE	TRUE	NA	NA	NA	NA
IMGVR_UViG_2531839635_000008|2531839635|2531925633|12158-114921	IMGVR_UViG_2531839635_000008|2531839635|2531925633|12158-114921	Virus	83	80042	80944	-	CDS	NA	PF20911.1	PF20911	NA	Major capsid protein GP7	Major capsid protein GP7	9.10529	NA	3.77097	NA	FALSE	FALSE	FALSE	8.72854	10	3.59559	3.63819	FALSE	TRUE	TRUE	FALSE	FALSE	TRUE	NA	NA	NA	NA
IMGVR_UViG_2531839635_000008|2531839635|2531925633|12158-114921	IMGVR_UViG_2531839635_000008|2531839635|2531925633|12158-114921	Virus	86	83718	84962	-	CDS	K06909	PF04466.17	PF04466	phage terminase large subunit	Phage terminase large subunit	phage terminase large subunit	9.10529	10	3.77097	4.82687	FALSE	FALSE	FALSE	8.72854	10	3.59559	4.36384	FALSE	TRUE	FALSE	FALSE	FALSE	TRUE	NA	NA	NA	NA
IMGVR_UViG_2531839636_000005|2531839636|2531925754	IMGVR_UViG_2531839636_000005|2531839636|2531925754	Virus	30	25226	26338	-	CDS	K02316	PF08275.15	PF08275	DNA primase	DNA primase catalytic core, N-terminal domain	DNA primase	9.85281	10	3.90196	4.50537	FALSE	TRUE	FALSE	9.58721	10	3.71954	3.21906	FALSE	TRUE	FALSE	FALSE	TRUE	FALSE	FALSE	FALSE	FALSE	FALSE
IMGVR_UViG_2531839636_000005|2531839636|2531925754	IMGVR_UViG_2531839636_000005|2531839636|2531925754	Virus	31	26525	27922	-	CDS	K26878	PF03796.19	PF03796	Bacillus phage helicase DnaB-like	DnaB-like helicase C terminal domain	Bacillus phage helicase DnaB-like	9.85281	10	3.90196	4.1442	FALSE	TRUE	FALSE	9.58721	10	3.71954	4.55826	FALSE	TRUE	FALSE	FALSE	TRUE	FALSE	FALSE	FALSE	FALSE	FALSE
IMGVR_UViG_2531839636_000005|2531839636|2531925754	IMGVR_UViG_2531839636_000005|2531839636|2531925754	Virus	41	33220	44898	-	CDS	K26977	PF13550.10	PF13550	Enterobacteria phage tip attachment protein J	Putative phage tail protein	Enterobacteria phage tip attachment protein J	9.85281	10	3.90196	3.95386	FALSE	TRUE	FALSE	9.58721	10	3.71954	4.12898	FALSE	TRUE	FALSE	FALSE	FALSE	TRUE	NA	NA	NA	NA
IMGVR_UViG_2531839636_000005|2531839636|2531925754	IMGVR_UViG_2531839636_000005|2531839636|2531925754	Virus	44	46222	46932	-	CDS	K26974	PF05100.16	PF05100	Enterobacteria phage tail tip protein L	Phage minor tail protein L	Enterobacteria phage tail tip protein L	9.85281	10	3.90196	3.54667	FALSE	TRUE	TRUE	9.58721	10	3.71954	3.59051	FALSE	TRUE	TRUE	FALSE	FALSE	TRUE	NA	NA	NA	NA
IMGVR_UViG_2531839636_000005|2531839636|2531925754	IMGVR_UViG_2531839636_000005|2531839636|2531925754	Virus	45	46941	47270	-	CDS	K26973	PF05939.17	PF05939	Enterobacteria phage tail tip protein M	Phage minor tail protein	Enterobacteria phage tail tip protein M	9.85281	10	3.90196	3.45667	FALSE	FALSE	FALSE	9.58721	10	3.71954	3.5557	FALSE	TRUE	TRUE	FALSE	FALSE	TRUE	NA	NA	NA	NA
IMGVR_UViG_2531839636_000005|2531839636|2531925754	IMGVR_UViG_2531839636_000005|2531839636|2531925754	Virus	50	54412	54912	-	CDS	NA	PF04883.16	PF04883	NA	Bacteriophage HK97-gp10, putative tail-component	Bacteriophage HK97-gp10, putative tail-component	9.85281	NA	3.90196	NA	FALSE	FALSE	FALSE	9.58721	10	3.71954	3.8408	FALSE	TRUE	TRUE	FALSE	FALSE	TRUE	NA	NA	NA	NA
IMGVR_UViG_2531839636_000005|2531839636|2531925754	IMGVR_UViG_2531839636_000005|2531839636|2531925754	Virus	51	54913	55302	-	CDS	NA	PF12691.11	PF12691	NA	Bacteriophage minor capsid protein	Bacteriophage minor capsid protein	9.85281	NA	3.90196	NA	FALSE	FALSE	FALSE	9.58721	10	3.71954	3.40705	FALSE	TRUE	TRUE	FALSE	FALSE	TRUE	NA	NA	NA	NA
IMGVR_UViG_2531839636_000005|2531839636|2531925754	IMGVR_UViG_2531839636_000005|2531839636|2531925754	Virus	56	57501	58403	-	CDS	NA	PF20911.1	PF20911	NA	Major capsid protein GP7	Major capsid protein GP7	9.85281	NA	3.90196	NA	FALSE	FALSE	FALSE	9.58721	10	3.71954	3.63819	FALSE	TRUE	TRUE	FALSE	FALSE	TRUE	NA	NA	NA	NA
IMGVR_UViG_2531839636_000005|2531839636|2531925754	IMGVR_UViG_2531839636_000005|2531839636|2531925754	Virus	59	61215	62459	-	CDS	K06909	PF17289.6	PF17289	phage terminase large subunit	Terminase RNaseH-like domain	phage terminase large subunit	9.85281	10	3.90196	4.82687	FALSE	FALSE	FALSE	9.58721	10	3.71954	4.3532	FALSE	TRUE	FALSE	FALSE	FALSE	TRUE	NA	NA	NA	NA
IMGVR_UViG_2534681703_000015|2534681703|2534698779	IMGVR_UViG_2534681703_000015|2534681703|2534698779	Virus	2	1299	6026	-	CDS	K26977	PF13550.10	PF13550	Enterobacteria phage tip attachment protein J	Putative phage tail protein	Enterobacteria phage tip attachment protein J	8.7666	10	3.56455	3.95386	FALSE	FALSE	FALSE	8.21421	10	3.39039	4.12898	FALSE	FALSE	FALSE	FALSE	FALSE	TRUE	NA	NA	NA	NA
IMGVR_UViG_2534681703_000015|2534681703|2534698779	IMGVR_UViG_2534681703_000015|2534681703|2534698779	Virus	5	7415	8113	-	CDS	K26974	PF05100.16	PF05100	Enterobacteria phage tail tip protein L	Phage minor tail protein L	Enterobacteria phage tail tip protein L	8.7666	10	3.56455	3.54667	FALSE	TRUE	TRUE	8.21421	10	3.39039	3.59051	FALSE	TRUE	TRUE	FALSE	FALSE	TRUE	NA	NA	NA	NA
IMGVR_UViG_2534681703_000015|2534681703|2534698779	IMGVR_UViG_2534681703_000015|2534681703|2534698779	Virus	6	8196	8531	-	CDS	K26973	PF05939.17	PF05939	Enterobacteria phage tail tip protein M	Phage minor tail protein	Enterobacteria phage tail tip protein M	8.7666	10	3.56455	3.45667	FALSE	TRUE	FALSE	8.21421	10	3.39039	3.5557	FALSE	TRUE	TRUE	FALSE	FALSE	TRUE	NA	NA	NA	NA
IMGVR_UViG_2534681703_000015|2534681703|2534698779	IMGVR_UViG_2534681703_000015|2534681703|2534698779	Virus	11	14697	15080	-	CDS	NA	PF12691.11	PF12691	NA	Bacteriophage minor capsid protein	Bacteriophage minor capsid protein	8.7666	NA	3.56455	NA	FALSE	FALSE	FALSE	8.21421	10	3.39039	3.40705	FALSE	TRUE	TRUE	FALSE	FALSE	TRUE	NA	NA	NA	NA
IMGVR_UViG_2534681703_000015|2534681703|2534698779	IMGVR_UViG_2534681703_000015|2534681703|2534698779	Virus	20	21687	22943	-	CDS	K06909	PF03237.19	PF03237	phage terminase large subunit	Terminase large subunit, T4likevirus-type, N-terminal	phage terminase large subunit	8.7666	10	3.56455	4.82687	FALSE	TRUE	FALSE	8.21421	10	3.39039	4.56614	FALSE	TRUE	FALSE	FALSE	FALSE	TRUE	NA	NA	NA	NA
IMGVR_UViG_2534681703_000015|2534681703|2534698779	IMGVR_UViG_2534681703_000015|2534681703|2534698779	Virus	111	99630	100769	-	CDS	K02316	PF08275.15	PF08275	DNA primase	DNA primase catalytic core, N-terminal domain	DNA primase	8.7666	10	3.56455	4.50537	FALSE	TRUE	FALSE	8.21421	10	3.39039	3.21906	FALSE	TRUE	FALSE	FALSE	TRUE	FALSE	FALSE	FALSE	FALSE	FALSE
IMGVR_UViG_2534681703_000015|2534681703|2534698779	IMGVR_UViG_2534681703_000015|2534681703|2534698779	Virus	112	100893	102233	-	CDS	K26878	PF03796.19	PF03796	Bacillus phage helicase DnaB-like	DnaB-like helicase C terminal domain	Bacillus phage helicase DnaB-like	8.7666	10	3.56455	4.1442	FALSE	TRUE	FALSE	8.21421	10	3.39039	4.55826	FALSE	TRUE	FALSE	FALSE	TRUE	FALSE	FALSE	FALSE	FALSE	FALSE
IMGVR_UViG_2534681703_000015|2534681703|2534698779	IMGVR_UViG_2534681703_000015|2534681703|2534698779	Virus	123	109123	112281	-	CDS	K05636	PF21446.1	PF21446	laminin, beta 1	Long-tail fiber proximal subunit, C-terminal domain	laminin, beta 1	8.7666	10	3.56455	3.8512	FALSE	FALSE	FALSE	8.21421	10	3.39039	3.0569	FALSE	FALSE	FALSE	FALSE	FALSE	TRUE	NA	NA	NA	NA
IMGVR_UViG_2534681778_000005|2534681778|2534720711	IMGVR_UViG_2534681778_000005|2534681778|2534720711	Virus	4	3032	4276	-	CDS	K06909	PF17289.6	PF17289	phage terminase large subunit	Terminase RNaseH-like domain	phage terminase large subunit	8.92763	10	3.68795	4.82687	FALSE	FALSE	FALSE	9.19558	10	3.61824	4.3532	FALSE	FALSE	FALSE	FALSE	FALSE	TRUE	NA	NA	NA	NA
IMGVR_UViG_2534681778_000005|2534681778|2534720711	IMGVR_UViG_2534681778_000005|2534681778|2534720711	Virus	101	74012	75124	-	CDS	K02316	PF08275.15	PF08275	DNA primase	DNA primase catalytic core, N-terminal domain	DNA primase	8.92763	10	3.68795	4.50537	FALSE	TRUE	FALSE	9.19558	10	3.61824	3.21906	FALSE	TRUE	FALSE	FALSE	TRUE	FALSE	FALSE	FALSE	FALSE	FALSE
IMGVR_UViG_2534681778_000005|2534681778|2534720711	IMGVR_UViG_2534681778_000005|2534681778|2534720711	Virus	102	75311	76708	-	CDS	K26878	PF03796.19	PF03796	Bacillus phage helicase DnaB-like	DnaB-like helicase C terminal domain	Bacillus phage helicase DnaB-like	8.92763	10	3.68795	4.1442	FALSE	TRUE	FALSE	9.19558	10	3.61824	4.55826	FALSE	TRUE	FALSE	FALSE	TRUE	FALSE	FALSE	FALSE	FALSE	FALSE
IMGVR_UViG_2534681778_000005|2534681778|2534720711	IMGVR_UViG_2534681778_000005|2534681778|2534720711	Virus	112	82006	93684	-	CDS	K26977	PF13550.10	PF13550	Enterobacteria phage tip attachment protein J	Putative phage tail protein	Enterobacteria phage tip attachment protein J	8.92763	10	3.68795	3.95386	FALSE	TRUE	FALSE	9.19558	10	3.61824	4.12898	FALSE	TRUE	FALSE	FALSE	FALSE	TRUE	NA	NA	NA	NA
IMGVR_UViG_2534681778_000005|2534681778|2534720711	IMGVR_UViG_2534681778_000005|2534681778|2534720711	Virus	115	95008	95718	-	CDS	K26974	PF05100.16	PF05100	Enterobacteria phage tail tip protein L	Phage minor tail protein L	Enterobacteria phage tail tip protein L	8.92763	10	3.68795	3.54667	FALSE	TRUE	TRUE	9.19558	10	3.61824	3.59051	FALSE	TRUE	TRUE	FALSE	FALSE	TRUE	NA	NA	NA	NA
IMGVR_UViG_2534681778_000005|2534681778|2534720711	IMGVR_UViG_2534681778_000005|2534681778|2534720711	Virus	116	95727	96056	-	CDS	K26973	PF05939.17	PF05939	Enterobacteria phage tail tip protein M	Phage minor tail protein	Enterobacteria phage tail tip protein M	8.92763	10	3.68795	3.45667	FALSE	FALSE	FALSE	9.19558	10	3.61824	3.5557	FALSE	TRUE	TRUE	FALSE	FALSE	TRUE	NA	NA	NA	NA
IMGVR_UViG_2534681778_000005|2534681778|2534720711	IMGVR_UViG_2534681778_000005|2534681778|2534720711	Virus	121	103198	103698	-	CDS	NA	PF04883.16	PF04883	NA	Bacteriophage HK97-gp10, putative tail-component	Bacteriophage HK97-gp10, putative tail-component	8.92763	NA	3.68795	NA	FALSE	FALSE	FALSE	9.19558	10	3.61824	3.8408	FALSE	TRUE	TRUE	FALSE	FALSE	TRUE	NA	NA	NA	NA
IMGVR_UViG_2534681778_000005|2534681778|2534720711	IMGVR_UViG_2534681778_000005|2534681778|2534720711	Virus	122	103699	104088	-	CDS	NA	PF12691.11	PF12691	NA	Bacteriophage minor capsid protein	Bacteriophage minor capsid protein	8.92763	NA	3.68795	NA	FALSE	FALSE	FALSE	9.19558	10	3.61824	3.40705	FALSE	TRUE	TRUE	FALSE	FALSE	TRUE	NA	NA	NA	NA
IMGVR_UViG_2534681778_000005|2534681778|2534720711	IMGVR_UViG_2534681778_000005|2534681778|2534720711	Virus	127	106287	107189	-	CDS	NA	PF20911.1	PF20911	NA	Major capsid protein GP7	Major capsid protein GP7	8.92763	NA	3.68795	NA	FALSE	FALSE	FALSE	9.19558	10	3.61824	3.63819	FALSE	FALSE	FALSE	FALSE	FALSE	TRUE	NA	NA	NA	NA
IMGVR_UViG_2534681824_000001|2534681824|2534724788|235656-299080	IMGVR_UViG_2534681824_000001|2534681824|2534724788|235656-299080	Virus	7	3872	5854	+	CDS	K02316	PF03796.19	PF03796	DNA primase	DnaB-like helicase C terminal domain	DNA primase	9.47941	10	4.20383	4.50537	FALSE	TRUE	FALSE	9.58286	10	4.08278	4.55826	FALSE	TRUE	FALSE	FALSE	TRUE	FALSE	FALSE	FALSE	FALSE	FALSE
IMGVR_UViG_2534681824_000001|2534681824|2534724788|235656-299080	IMGVR_UViG_2534681824_000001|2534681824|2534724788|235656-299080	Virus	48	29352	30788	+	CDS	K06909	PF17289.6	PF17289	phage terminase large subunit	Terminase RNaseH-like domain	phage terminase large subunit	9.47941	10	4.20383	4.82687	FALSE	TRUE	FALSE	9.58286	10	4.08278	4.3532	FALSE	TRUE	FALSE	FALSE	FALSE	TRUE	NA	NA	NA	NA
IMGVR_UViG_2534681907_000002|2534681907|2534762668	IMGVR_UViG_2534681907_000002|2534681907|2534762668	Virus	19	14329	15441	-	CDS	K02316	PF08275.15	PF08275	DNA primase	DNA primase catalytic core, N-terminal domain	DNA primase	8.95513	10	3.69315	4.50537	FALSE	TRUE	FALSE	9.35627	10	3.66142	3.21906	FALSE	TRUE	FALSE	FALSE	TRUE	FALSE	FALSE	FALSE	FALSE	FALSE
IMGVR_UViG_2534681907_000002|2534681907|2534762668	IMGVR_UViG_2534681907_000002|2534681907|2534762668	Virus	20	15628	17025	-	CDS	K26878	PF03796.19	PF03796	Bacillus phage helicase DnaB-like	DnaB-like helicase C terminal domain	Bacillus phage helicase DnaB-like	8.95513	10	3.69315	4.1442	FALSE	TRUE	FALSE	9.35627	10	3.66142	4.55826	FALSE	TRUE	FALSE	FALSE	TRUE	FALSE	FALSE	FALSE	FALSE	FALSE
IMGVR_UViG_2534681907_000002|2534681907|2534762668	IMGVR_UViG_2534681907_000002|2534681907|2534762668	Virus	30	22324	34002	-	CDS	K26977	PF13550.10	PF13550	Enterobacteria phage tip attachment protein J	Putative phage tail protein	Enterobacteria phage tip attachment protein J	8.95513	10	3.69315	3.95386	FALSE	TRUE	FALSE	9.35627	10	3.66142	4.12898	FALSE	TRUE	FALSE	FALSE	FALSE	TRUE	NA	NA	NA	NA
IMGVR_UViG_2534681907_000002|2534681907|2534762668	IMGVR_UViG_2534681907_000002|2534681907|2534762668	Virus	33	35326	36036	-	CDS	K26974	PF05100.16	PF05100	Enterobacteria phage tail tip protein L	Phage minor tail protein L	Enterobacteria phage tail tip protein L	8.95513	10	3.69315	3.54667	FALSE	TRUE	TRUE	9.35627	10	3.66142	3.59051	FALSE	TRUE	TRUE	FALSE	FALSE	TRUE	NA	NA	NA	NA
IMGVR_UViG_2534681907_000002|2534681907|2534762668	IMGVR_UViG_2534681907_000002|2534681907|2534762668	Virus	34	36045	36374	-	CDS	K26973	PF05939.17	PF05939	Enterobacteria phage tail tip protein M	Phage minor tail protein	Enterobacteria phage tail tip protein M	8.95513	10	3.69315	3.45667	FALSE	FALSE	FALSE	9.35627	10	3.66142	3.5557	FALSE	TRUE	TRUE	FALSE	FALSE	TRUE	NA	NA	NA	NA
IMGVR_UViG_2534681907_000002|2534681907|2534762668	IMGVR_UViG_2534681907_000002|2534681907|2534762668	Virus	39	43516	44016	-	CDS	NA	PF04883.16	PF04883	NA	Bacteriophage HK97-gp10, putative tail-component	Bacteriophage HK97-gp10, putative tail-component	8.95513	NA	3.69315	NA	FALSE	FALSE	FALSE	9.35627	10	3.66142	3.8408	FALSE	TRUE	TRUE	FALSE	FALSE	TRUE	NA	NA	NA	NA
IMGVR_UViG_2534681907_000002|2534681907|2534762668	IMGVR_UViG_2534681907_000002|2534681907|2534762668	Virus	40	44017	44406	-	CDS	NA	PF12691.11	PF12691	NA	Bacteriophage minor capsid protein	Bacteriophage minor capsid protein	8.95513	NA	3.69315	NA	FALSE	FALSE	FALSE	9.35627	10	3.66142	3.40705	FALSE	TRUE	TRUE	FALSE	FALSE	TRUE	NA	NA	NA	NA
IMGVR_UViG_2534681907_000002|2534681907|2534762668	IMGVR_UViG_2534681907_000002|2534681907|2534762668	Virus	45	46605	47507	-	CDS	NA	PF20911.1	PF20911	NA	Major capsid protein GP7	Major capsid protein GP7	8.95513	NA	3.69315	NA	FALSE	FALSE	FALSE	9.35627	10	3.66142	3.63819	FALSE	TRUE	TRUE	FALSE	FALSE	TRUE	NA	NA	NA	NA
IMGVR_UViG_2534681907_000002|2534681907|2534762668	IMGVR_UViG_2534681907_000002|2534681907|2534762668	Virus	48	50319	51563	-	CDS	K06909	PF17289.6	PF17289	phage terminase large subunit	Terminase RNaseH-like domain	phage terminase large subunit	8.95513	10	3.69315	4.82687	FALSE	FALSE	FALSE	9.35627	10	3.66142	4.3532	FALSE	TRUE	FALSE	FALSE	FALSE	TRUE	NA	NA	NA	NA
IMGVR_UViG_2534682022_000002|2534682022|2534777239|186235-223990	IMGVR_UViG_2534682022_000002|2534682022|2534777239|186235-223990	Virus	7	4563	5084	-	CDS	K01185	PF00959.23	PF00959	lysozyme	Phage lysozyme	lysozyme	8.29625	10	3.88212	4.43995	FALSE	FALSE	FALSE	9.07077	10	3.82152	4.26288	FALSE	TRUE	FALSE	FALSE	TRUE	FALSE	FALSE	FALSE	FALSE	FALSE
IMGVR_UViG_2534682022_000002|2534682022|2534777239|186235-223990	IMGVR_UViG_2534682022_000002|2534682022|2534777239|186235-223990	Virus	23	22582	23484	-	CDS	NA	PF19821.3	PF19821	NA	Phage capsid protein	Phage capsid protein	8.29625	NA	3.88212	NA	FALSE	FALSE	FALSE	9.07077	10	3.82152	3.89176	FALSE	TRUE	FALSE	FALSE	FALSE	TRUE	NA	NA	NA	NA
IMGVR_UViG_2534682022_000002|2534682022|2534777239|186235-223990	IMGVR_UViG_2534682022_000002|2534682022|2534777239|186235-223990	Virus	26	24663	26303	-	CDS	NA	PF12236.12	PF12236	NA	Bacteriophage head to tail connecting protein	Bacteriophage head to tail connecting protein	8.29625	NA	3.88212	NA	FALSE	FALSE	FALSE	9.07077	10	3.82152	4.10684	FALSE	TRUE	FALSE	FALSE	FALSE	TRUE	NA	NA	NA	NA
IMGVR_UViG_2534682260_000005|2534682260|2534811018	IMGVR_UViG_2534682260_000005|2534682260|2534811018	Virus	2	179	679	-	CDS	NA	PF04883.16	PF04883	NA	Bacteriophage HK97-gp10, putative tail-component	Bacteriophage HK97-gp10, putative tail-component	9.16	NA	3.72864	NA	FALSE	FALSE	FALSE	9.35627	10	3.66718	3.8408	FALSE	FALSE	FALSE	FALSE	FALSE	TRUE	NA	NA	NA	NA
IMGVR_UViG_2534682260_000005|2534682260|2534811018	IMGVR_UViG_2534682260_000005|2534682260|2534811018	Virus	3	680	1069	-	CDS	NA	PF12691.11	PF12691	NA	Bacteriophage minor capsid protein	Bacteriophage minor capsid protein	9.16	NA	3.72864	NA	FALSE	FALSE	FALSE	9.35627	10	3.66718	3.40705	FALSE	TRUE	TRUE	FALSE	FALSE	TRUE	NA	NA	NA	NA
IMGVR_UViG_2534682260_000005|2534682260|2534811018	IMGVR_UViG_2534682260_000005|2534682260|2534811018	Virus	8	3268	4170	-	CDS	NA	PF20911.1	PF20911	NA	Major capsid protein GP7	Major capsid protein GP7	9.16	NA	3.72864	NA	FALSE	FALSE	FALSE	9.35627	10	3.66718	3.63819	FALSE	TRUE	TRUE	FALSE	FALSE	TRUE	NA	NA	NA	NA
IMGVR_UViG_2534682260_000005|2534682260|2534811018	IMGVR_UViG_2534682260_000005|2534682260|2534811018	Virus	11	6982	8226	-	CDS	K06909	PF17289.6	PF17289	phage terminase large subunit	Terminase RNaseH-like domain	phage terminase large subunit	9.16	10	3.72864	4.82687	FALSE	FALSE	FALSE	9.35627	10	3.66718	4.3532	FALSE	TRUE	FALSE	FALSE	FALSE	TRUE	NA	NA	NA	NA
IMGVR_UViG_2534682260_000005|2534682260|2534811018	IMGVR_UViG_2534682260_000005|2534682260|2534811018	Virus	109	77959	79071	-	CDS	K02316	PF08275.15	PF08275	DNA primase	DNA primase catalytic core, N-terminal domain	DNA primase	9.16	10	3.72864	4.50537	FALSE	TRUE	FALSE	9.35627	10	3.66718	3.21906	FALSE	TRUE	FALSE	FALSE	TRUE	FALSE	FALSE	FALSE	FALSE	FALSE
IMGVR_UViG_2534682260_000005|2534682260|2534811018	IMGVR_UViG_2534682260_000005|2534682260|2534811018	Virus	110	79258	80655	-	CDS	K26878	PF03796.19	PF03796	Bacillus phage helicase DnaB-like	DnaB-like helicase C terminal domain	Bacillus phage helicase DnaB-like	9.16	10	3.72864	4.1442	FALSE	TRUE	FALSE	9.35627	10	3.66718	4.55826	FALSE	TRUE	FALSE	FALSE	TRUE	FALSE	FALSE	FALSE	FALSE	FALSE
IMGVR_UViG_2534682260_000005|2534682260|2534811018	IMGVR_UViG_2534682260_000005|2534682260|2534811018	Virus	120	85952	97630	-	CDS	K26977	PF13550.10	PF13550	Enterobacteria phage tip attachment protein J	Putative phage tail protein	Enterobacteria phage tip attachment protein J	9.16	10	3.72864	3.95386	FALSE	TRUE	FALSE	9.35627	10	3.66718	4.12898	FALSE	TRUE	FALSE	FALSE	FALSE	TRUE	NA	NA	NA	NA
IMGVR_UViG_2534682260_000005|2534682260|2534811018	IMGVR_UViG_2534682260_000005|2534682260|2534811018	Virus	123	98954	99664	-	CDS	K26974	PF05100.16	PF05100	Enterobacteria phage tail tip protein L	Phage minor tail protein L	Enterobacteria phage tail tip protein L	9.16	10	3.72864	3.54667	FALSE	TRUE	TRUE	9.35627	10	3.66718	3.59051	FALSE	TRUE	TRUE	FALSE	FALSE	TRUE	NA	NA	NA	NA
IMGVR_UViG_2534682260_000005|2534682260|2534811018	IMGVR_UViG_2534682260_000005|2534682260|2534811018	Virus	124	99673	100002	-	CDS	K26973	PF05939.17	PF05939	Enterobacteria phage tail tip protein M	Phage minor tail protein	Enterobacteria phage tail tip protein M	9.16	10	3.72864	3.45667	FALSE	FALSE	FALSE	9.35627	10	3.66718	3.5557	FALSE	FALSE	FALSE	FALSE	FALSE	TRUE	NA	NA	NA	NA
IMGVR_UViG_2534682263_000004|2534682263|2534811344	IMGVR_UViG_2534682263_000004|2534682263|2534811344	Virus	11	8159	9556	+	CDS	K26878	PF03796.19	PF03796	Bacillus phage helicase DnaB-like	DnaB-like helicase C terminal domain	Bacillus phage helicase DnaB-like	9.13667	10	3.71801	4.1442	FALSE	FALSE	FALSE	9.33	10	3.66397	4.55826	FALSE	TRUE	FALSE	FALSE	TRUE	FALSE	FALSE	FALSE	FALSE	FALSE
IMGVR_UViG_2534682263_000004|2534682263|2534811344	IMGVR_UViG_2534682263_000004|2534682263|2534811344	Virus	12	9743	10855	+	CDS	K02316	PF08275.15	PF08275	DNA primase	DNA primase catalytic core, N-terminal domain	DNA primase	9.13667	10	3.71801	4.50537	FALSE	TRUE	FALSE	9.33	10	3.66397	3.21906	FALSE	TRUE	FALSE	FALSE	TRUE	FALSE	FALSE	FALSE	FALSE	FALSE
IMGVR_UViG_2534682263_000004|2534682263|2534811344	IMGVR_UViG_2534682263_000004|2534682263|2534811344	Virus	109	80592	81836	+	CDS	K06909	PF17289.6	PF17289	phage terminase large subunit	Terminase RNaseH-like domain	phage terminase large subunit	9.13667	10	3.71801	4.82687	FALSE	FALSE	FALSE	9.33	10	3.66397	4.3532	FALSE	TRUE	FALSE	FALSE	FALSE	TRUE	NA	NA	NA	NA
IMGVR_UViG_2534682263_000004|2534682263|2534811344	IMGVR_UViG_2534682263_000004|2534682263|2534811344	Virus	112	84648	85550	+	CDS	NA	PF20911.1	PF20911	NA	Major capsid protein GP7	Major capsid protein GP7	9.13667	NA	3.71801	NA	FALSE	FALSE	FALSE	9.33	10	3.66397	3.63819	FALSE	TRUE	TRUE	FALSE	FALSE	TRUE	NA	NA	NA	NA
IMGVR_UViG_2534682263_000004|2534682263|2534811344	IMGVR_UViG_2534682263_000004|2534682263|2534811344	Virus	117	87749	88138	+	CDS	NA	PF12691.11	PF12691	NA	Bacteriophage minor capsid protein	Bacteriophage minor capsid protein	9.13667	NA	3.71801	NA	FALSE	FALSE	FALSE	9.33	10	3.66397	3.40705	FALSE	TRUE	TRUE	FALSE	FALSE	TRUE	NA	NA	NA	NA
IMGVR_UViG_2534682263_000004|2534682263|2534811344	IMGVR_UViG_2534682263_000004|2534682263|2534811344	Virus	118	88139	88639	+	CDS	NA	PF04883.16	PF04883	NA	Bacteriophage HK97-gp10, putative tail-component	Bacteriophage HK97-gp10, putative tail-component	9.13667	NA	3.71801	NA	FALSE	FALSE	FALSE	9.33	10	3.66397	3.8408	FALSE	TRUE	TRUE	FALSE	FALSE	TRUE	NA	NA	NA	NA
IMGVR_UViG_2534682263_000004|2534682263|2534811344	IMGVR_UViG_2534682263_000004|2534682263|2534811344	Virus	123	95781	96110	+	CDS	K26973	PF05939.17	PF05939	Enterobacteria phage tail tip protein M	Phage minor tail protein	Enterobacteria phage tail tip protein M	9.13667	10	3.71801	3.45667	FALSE	FALSE	FALSE	9.33	10	3.66397	3.5557	FALSE	TRUE	TRUE	FALSE	FALSE	TRUE	NA	NA	NA	NA
IMGVR_UViG_2534682263_000004|2534682263|2534811344	IMGVR_UViG_2534682263_000004|2534682263|2534811344	Virus	124	96119	96829	+	CDS	K26974	PF05100.16	PF05100	Enterobacteria phage tail tip protein L	Phage minor tail protein L	Enterobacteria phage tail tip protein L	9.13667	10	3.71801	3.54667	FALSE	TRUE	TRUE	9.33	10	3.66397	3.59051	FALSE	TRUE	TRUE	FALSE	FALSE	TRUE	NA	NA	NA	NA
IMGVR_UViG_2534682263_000004|2534682263|2534811344	IMGVR_UViG_2534682263_000004|2534682263|2534811344	Virus	127	98153	104098	+	CDS	K26977	PF13550.10	PF13550	Enterobacteria phage tip attachment protein J	Putative phage tail protein	Enterobacteria phage tip attachment protein J	9.13667	10	3.71801	3.95386	FALSE	FALSE	FALSE	9.33	10	3.66397	4.12898	FALSE	FALSE	FALSE	FALSE	FALSE	TRUE	NA	NA	NA	NA
IMGVR_UViG_2537561663_000005|2537561663|2537579491|58389-120116	IMGVR_UViG_2537561663_000005|2537561663|2537579491|58389-120116	Virus	18	19427	23353	-	CDS	NA	PF10145.13	PF10145	NA	Phage-related minor tail protein	Phage-related minor tail protein	10	NA	4.3213	NA	FALSE	FALSE	FALSE	9.44591	10	3.93646	4.6706	FALSE	TRUE	FALSE	FALSE	FALSE	TRUE	NA	NA	NA	NA
IMGVR_UViG_2537561663_000005|2537561663|2537579491|58389-120116	IMGVR_UViG_2537561663_000005|2537561663|2537579491|58389-120116	Virus	26	26657	28234	-	CDS	NA	PF05065.17	PF05065	NA	Phage capsid family	Phage capsid family	10	NA	4.3213	NA	FALSE	FALSE	FALSE	9.44591	10	3.93646	4.61719	FALSE	TRUE	TRUE	FALSE	FALSE	TRUE	NA	NA	NA	NA
IMGVR_UViG_2537561663_000005|2537561663|2537579491|58389-120116	IMGVR_UViG_2537561663_000005|2537561663|2537579491|58389-120116	Virus	28	29267	30712	-	CDS	NA	PF04860.16	PF04860	NA	Phage portal protein	Phage portal protein	10	NA	4.3213	NA	FALSE	FALSE	FALSE	9.44591	10	3.93646	4.70095	FALSE	TRUE	TRUE	FALSE	FALSE	TRUE	NA	NA	NA	NA
IMGVR_UViG_2537561663_000005|2537561663|2537579491|58389-120116	IMGVR_UViG_2537561663_000005|2537561663|2537579491|58389-120116	Virus	29	30839	32854	-	CDS	K06909	PF04466.17	PF04466	phage terminase large subunit	Phage terminase large subunit	phage terminase large subunit	10	10	4.3213	4.82687	FALSE	FALSE	FALSE	9.44591	10	3.93646	4.36384	FALSE	TRUE	TRUE	FALSE	FALSE	TRUE	NA	NA	NA	NA
IMGVR_UViG_2537561663_000005|2537561663|2537579491|58389-120116	IMGVR_UViG_2537561663_000005|2537561663|2537579491|58389-120116	Virus	30	32916	33461	-	CDS	K07474	PF03592.20	PF03592	phage terminase small subunit	Terminase small subunit	phage terminase small subunit	10	10	4.3213	4.27889	FALSE	TRUE	FALSE	9.44591	10	3.93646	4.18568	FALSE	TRUE	FALSE	FALSE	FALSE	TRUE	NA	NA	NA	NA
IMGVR_UViG_2540341072_000002|2540341072|2540348103|2150107-2287052	IMGVR_UViG_2540341072_000002|2540341072|2540348103|2150107-2287052	Virus	55	32301	33815	-	CDS	K02314	PF03796.19	PF03796	replicative DNA helicase	DnaB-like helicase C terminal domain	replicative DNA helicase	7.71146	10	3.30991	4.62717	FALSE	TRUE	FALSE	6.77853	10	3.11975	4.55826	FALSE	TRUE	FALSE	FALSE	TRUE	FALSE	FALSE	FALSE	FALSE	FALSE
IMGVR_UViG_2540341072_000002|2540341072|2540348103|2150107-2287052	IMGVR_UViG_2540341072_000002|2540341072|2540348103|2150107-2287052	Virus	123	80788	82557	+	CDS	NA	PF03237.19	PF03237	NA	Terminase large subunit, T4likevirus-type, N-terminal	Terminase large subunit, T4likevirus-type, N-terminal	7.71146	NA	3.30991	NA	FALSE	FALSE	FALSE	6.77853	10	3.11975	4.56614	FALSE	FALSE	FALSE	FALSE	FALSE	TRUE	NA	NA	NA	NA
IMGVR_UViG_2540341072_000002|2540341072|2540348103|2150107-2287052	IMGVR_UViG_2540341072_000002|2540341072|2540348103|2150107-2287052	Virus	150	105955	106713	+	CDS	NA	PF20753.1	PF20753	NA	Phage tail C-terminal domain	Phage tail C-terminal domain	7.71146	NA	3.30991	NA	FALSE	FALSE	FALSE	6.77853	5.33	3.11975	2.72673	TRUE	TRUE	FALSE	FALSE	FALSE	TRUE	NA	NA	NA	NA
IMGVR_UViG_2540341072_000002|2540341072|2540348103|2150107-2287052	IMGVR_UViG_2540341072_000002|2540341072|2540348103|2150107-2287052	Virus	151	106725	109352	+	CDS	NA	PF06605.15	PF06605	NA	Prophage endopeptidase tail	Prophage endopeptidase tail	7.71146	NA	3.30991	NA	FALSE	FALSE	FALSE	6.77853	10	3.11975	4.0958	FALSE	TRUE	FALSE	FALSE	FALSE	TRUE	NA	NA	NA	NA
IMGVR_UViG_2540341129_000004|2540341129|2540348161|1866315-1997915	IMGVR_UViG_2540341129_000004|2540341129|2540348161|1866315-1997915	Virus	13	9801	12434	-	CDS	NA	PF06605.15	PF06605	NA	Prophage endopeptidase tail	Prophage endopeptidase tail	9.15879	NA	3.64637	NA	FALSE	FALSE	FALSE	8.23959	10	3.41225	4.0958	FALSE	TRUE	FALSE	FALSE	FALSE	TRUE	NA	NA	NA	NA
IMGVR_UViG_2540341129_000004|2540341129|2540348161|1866315-1997915	IMGVR_UViG_2540341129_000004|2540341129|2540348161|1866315-1997915	Virus	14	12449	13210	-	CDS	NA	PF20753.1	PF20753	NA	Phage tail C-terminal domain	Phage tail C-terminal domain	9.15879	NA	3.64637	NA	FALSE	FALSE	FALSE	8.23959	5.33	3.41225	2.72673	TRUE	TRUE	FALSE	FALSE	FALSE	TRUE	NA	NA	NA	NA
IMGVR_UViG_2540341129_000004|2540341129|2540348161|1866315-1997915	IMGVR_UViG_2540341129_000004|2540341129|2540348161|1866315-1997915	Virus	133	92520	94037	+	CDS	K02314	PF03796.19	PF03796	replicative DNA helicase	DnaB-like helicase C terminal domain	replicative DNA helicase	9.15879	10	3.64637	4.62717	FALSE	TRUE	FALSE	8.23959	10	3.41225	4.55826	FALSE	TRUE	FALSE	FALSE	TRUE	FALSE	FALSE	FALSE	FALSE	FALSE
IMGVR_UViG_2540341199_000001|2540341199|2540349046|134605-180700	IMGVR_UViG_2540341199_000001|2540341199|2540349046|134605-180700	Virus	28	24537	26228	+	CDS	K01347	PF07484.16	PF07484	IgA-specific serine endopeptidase	Phage Tail Collar Domain	IgA-specific serine endopeptidase	10	10	3.83557	3.1758	FALSE	FALSE	FALSE	10	10	3.90675	4.06416	FALSE	TRUE	FALSE	FALSE	FALSE	TRUE	NA	NA	NA	NA
IMGVR_UViG_2540341199_000001|2540341199|2540349046|134605-180700	IMGVR_UViG_2540341199_000001|2540341199|2540349046|134605-180700	Virus	54	37009	38988	-	CDS	K21238	PF00476.24	PF00476	Autographiviridae DNA-directed DNA polymerase	DNA polymerase family A	Autographiviridae DNA-directed DNA polymerase	10	10	3.83557	4.03024	FALSE	TRUE	FALSE	10	10	3.90675	4.58932	FALSE	TRUE	FALSE	FALSE	TRUE	FALSE	FALSE	FALSE	FALSE	FALSE
IMGVR_UViG_2540341199_000001|2540341199|2540349046|134605-180700	IMGVR_UViG_2540341199_000001|2540341199|2540349046|134605-180700	Virus	55	39125	40642	-	CDS	K21502	PF03796.19	PF03796	Autographiviridae DNA primase/helicase	DnaB-like helicase C terminal domain	Autographiviridae DNA primase/helicase	10	10	3.83557	4.32447	FALSE	TRUE	FALSE	10	10	3.90675	4.55826	FALSE	TRUE	FALSE	FALSE	TRUE	FALSE	FALSE	FALSE	FALSE	FALSE
IMGVR_UViG_2540341199_000001|2540341199|2540349046|134605-180700	IMGVR_UViG_2540341199_000001|2540341199|2540349046|134605-180700	Virus	56	40871	41104	-	CDS	NA	PF14090.10	PF14090	NA	Helix-turn-helix domain	Helix-turn-helix domain	10	NA	3.83557	NA	FALSE	FALSE	FALSE	10	10	3.90675	3.68043	FALSE	TRUE	FALSE	FALSE	TRUE	FALSE	FALSE	FALSE	FALSE	FALSE
IMGVR_UViG_2541046997_000001|2541046997|2541071422|3256-167467	IMGVR_UViG_2541046997_000001|2541046997|2541071422|3256-167467	Virus	9	13680	14813	-	CDS	NA	PF20195.2	PF20195	NA	Phage tail protein N-terminal domain	Phage tail protein N-terminal domain	9.84516	NA	3.65369	NA	FALSE	FALSE	FALSE	9.18451	5.02	3.51252	2.7007	TRUE	TRUE	FALSE	FALSE	FALSE	TRUE	NA	NA	NA	NA
IMGVR_UViG_2541046997_000001|2541046997|2541071422|3256-167467	IMGVR_UViG_2541046997_000001|2541046997|2541071422|3256-167467	Virus	26	30633	32576	-	CDS	NA	PF10145.13	PF10145	NA	Phage-related minor tail protein	Phage-related minor tail protein	9.84516	NA	3.65369	NA	FALSE	FALSE	FALSE	9.18451	10	3.51252	4.6706	FALSE	TRUE	FALSE	FALSE	FALSE	TRUE	NA	NA	NA	NA
IMGVR_UViG_2541047086_000003|2541047086|2541081343|2149818-2278280	IMGVR_UViG_2541047086_000003|2541047086|2541081343|2149818-2278280	Virus	62	35476	36990	-	CDS	K02314	PF03796.19	PF03796	replicative DNA helicase	DnaB-like helicase C terminal domain	replicative DNA helicase	8.75147	10	3.64454	4.62717	FALSE	TRUE	FALSE	7.88245	10	3.37581	4.55826	FALSE	TRUE	FALSE	FALSE	TRUE	FALSE	FALSE	FALSE	FALSE	FALSE
IMGVR_UViG_2541047086_000003|2541047086|2541081343|2149818-2278280	IMGVR_UViG_2541047086_000003|2541047086|2541081343|2149818-2278280	Virus	179	109474	111162	+	CDS	K20282	PF10145.13	PF10145	GRIP and coiled-coil domain-containing protein 2	Phage-related minor tail protein	GRIP and coiled-coil domain-containing protein 2	8.75147	10	3.64454	3.978	FALSE	FALSE	FALSE	7.88245	10	3.37581	4.6706	FALSE	FALSE	FALSE	FALSE	FALSE	TRUE	NA	NA	NA	NA
IMGVR_UViG_2541047086_000003|2541047086|2541081343|2149818-2278280	IMGVR_UViG_2541047086_000003|2541047086|2541081343|2149818-2278280	Virus	181	116659	117417	+	CDS	NA	PF20753.1	PF20753	NA	Phage tail C-terminal domain	Phage tail C-terminal domain	8.75147	NA	3.64454	NA	FALSE	FALSE	FALSE	7.88245	5.33	3.37581	2.72673	TRUE	TRUE	TRUE	FALSE	FALSE	TRUE	NA	NA	NA	NA
IMGVR_UViG_2541047086_000003|2541047086|2541081343|2149818-2278280	IMGVR_UViG_2541047086_000003|2541047086|2541081343|2149818-2278280	Virus	182	117430	120711	+	CDS	NA	PF06605.15	PF06605	NA	Prophage endopeptidase tail	Prophage endopeptidase tail	8.75147	NA	3.64454	NA	FALSE	FALSE	FALSE	7.88245	10	3.37581	4.0958	FALSE	TRUE	FALSE	FALSE	FALSE	TRUE	NA	NA	NA	NA
IMGVR_UViG_2541047109_000003|2541047109|2541083346|22458-62018	IMGVR_UViG_2541047109_000003|2541047109|2541083346|22458-62018	Virus	15	11607	13019	-	CDS	NA	PF05709.15	PF05709	NA	Phage tail protein RIFT-related domain	Phage tail protein RIFT-related domain	9.27636	NA	4.0373	NA	FALSE	FALSE	FALSE	8.77	10	3.74777	3.61162	FALSE	TRUE	FALSE	FALSE	FALSE	TRUE	NA	NA	NA	NA
IMGVR_UViG_2541047109_000003|2541047109|2541083346|22458-62018	IMGVR_UViG_2541047109_000003|2541047109|2541083346|22458-62018	Virus	19	15579	16082	-	CDS	NA	PF06199.15	PF06199	NA	Phage tail tube protein	Phage tail tube protein	9.27636	NA	4.0373	NA	FALSE	FALSE	FALSE	8.77	10	3.74777	3.70424	FALSE	TRUE	TRUE	FALSE	FALSE	TRUE	NA	NA	NA	NA
IMGVR_UViG_2541047109_000003|2541047109|2541083346|22458-62018	IMGVR_UViG_2541047109_000003|2541047109|2541083346|22458-62018	Virus	29	20575	21900	-	CDS	NA	PF05133.18	PF05133	NA	Phage portal protein, SPP1 Gp6-like	Phage portal protein, SPP1 Gp6-like	9.27636	NA	4.0373	NA	FALSE	FALSE	FALSE	8.77	10	3.74777	4.24485	FALSE	TRUE	TRUE	FALSE	FALSE	TRUE	NA	NA	NA	NA
IMGVR_UViG_2541047109_000003|2541047109|2541083346|22458-62018	IMGVR_UViG_2541047109_000003|2541047109|2541083346|22458-62018	Virus	30	21900	23174	-	CDS	K06909	PF04466.17	PF04466	phage terminase large subunit	Phage terminase large subunit	phage terminase large subunit	9.27636	10	4.0373	4.82687	FALSE	FALSE	FALSE	8.77	10	3.74777	4.36384	FALSE	TRUE	FALSE	FALSE	FALSE	TRUE	NA	NA	NA	NA
IMGVR_UViG_2541047117_000001|2541047117|2541084137	IMGVR_UViG_2541047117_000001|2541047117|2541084137	Virus	4	3336	8855	+	CDS	NA	PF06605.15	PF06605	NA	Prophage endopeptidase tail	Prophage endopeptidase tail	8.69455	NA	3.47644	NA	FALSE	FALSE	FALSE	8.35295	10	3.36672	4.0958	FALSE	FALSE	FALSE	FALSE	FALSE	TRUE	NA	NA	NA	NA
IMGVR_UViG_2541047117_000001|2541047117|2541084137	IMGVR_UViG_2541047117_000001|2541047117|2541084137	Virus	111	70209	71267	-	CDS	K02316	PF08275.15	PF08275	DNA primase	DNA primase catalytic core, N-terminal domain	DNA primase	8.69455	10	3.47644	4.50537	FALSE	TRUE	FALSE	8.35295	10	3.36672	3.21906	FALSE	TRUE	FALSE	FALSE	TRUE	FALSE	FALSE	FALSE	FALSE	FALSE
IMGVR_UViG_2541047117_000001|2541047117|2541084137	IMGVR_UViG_2541047117_000001|2541047117|2541084137	Virus	112	71283	72827	-	CDS	K02314	PF03796.19	PF03796	replicative DNA helicase	DnaB-like helicase C terminal domain	replicative DNA helicase	8.69455	10	3.47644	4.62717	FALSE	TRUE	FALSE	8.35295	10	3.36672	4.55826	FALSE	TRUE	FALSE	FALSE	TRUE	FALSE	FALSE	FALSE	FALSE	FALSE
IMGVR_UViG_2541047117_000001|2541047117|2541084137	IMGVR_UViG_2541047117_000001|2541047117|2541084137	Virus	209	139896	148013	+	CDS	K20283	PF10145.13	PF10145	golgin subfamily A member 4	Phage-related minor tail protein	golgin subfamily A member 4	8.69455	10	3.47644	4.0739	FALSE	FALSE	FALSE	8.35295	10	3.36672	4.6706	FALSE	FALSE	FALSE	FALSE	FALSE	TRUE	NA	NA	NA	NA
IMGVR_UViG_2541047117_000001|2541047117|2541084137	IMGVR_UViG_2541047117_000001|2541047117|2541084137	Virus	210	148082	148858	+	CDS	NA	PF20195.2	PF20195	NA	Phage tail protein N-terminal domain	Phage tail protein N-terminal domain	8.69455	NA	3.47644	NA	FALSE	FALSE	FALSE	8.35295	5.02	3.36672	2.7007	TRUE	FALSE	FALSE	FALSE	FALSE	TRUE	NA	NA	NA	NA
IMGVR_UViG_2541047259_000009|2541047259|2541105665	IMGVR_UViG_2541047259_000009|2541047259|2541105665	Virus	58	32310	33725	+	CDS	K02314	PF03796.19	PF03796	replicative DNA helicase	DnaB-like helicase C terminal domain	replicative DNA helicase	8.45868	10	3.62743	4.62717	FALSE	TRUE	FALSE	7.7317	10	3.40202	4.55826	FALSE	TRUE	FALSE	FALSE	TRUE	FALSE	FALSE	FALSE	FALSE	FALSE
IMGVR_UViG_2541047259_000009|2541047259|2541105665	IMGVR_UViG_2541047259_000009|2541047259|2541105665	Virus	98	64850	66928	-	CDS	K13582	PF10651.13	PF10651	localization factor PodJL	BppU N-terminal domain	localization factor PodJL	8.45868	10	3.62743	3.47451	FALSE	FALSE	FALSE	7.7317	10	3.40202	3.47986	FALSE	FALSE	FALSE	FALSE	TRUE	FALSE	FALSE	FALSE	FALSE	FALSE
IMGVR_UViG_2541047259_000009|2541047259|2541105665	IMGVR_UViG_2541047259_000009|2541047259|2541105665	Virus	106	79359	79940	-	CDS	NA	PF10145.13	PF10145	NA	Phage-related minor tail protein	Phage-related minor tail protein	8.45868	NA	3.62743	NA	FALSE	FALSE	FALSE	7.7317	10	3.40202	4.6706	FALSE	FALSE	FALSE	FALSE	FALSE	TRUE	NA	NA	NA	NA
IMGVR_UViG_2541047259_000009|2541047259|2541105665	IMGVR_UViG_2541047259_000009|2541047259|2541105665	Virus	117	91260	92123	-	CDS	NA	PF20195.2	PF20195	NA	Phage tail protein N-terminal domain	Phage tail protein N-terminal domain	8.45868	NA	3.62743	NA	FALSE	FALSE	FALSE	7.7317	5.02	3.40202	2.7007	TRUE	FALSE	FALSE	FALSE	FALSE	TRUE	NA	NA	NA	NA
IMGVR_UViG_2541047301_000008|2541047301|2541113680	IMGVR_UViG_2541047301_000008|2541047301|2541113680	Virus	2	1633	3702	-	CDS	K13582	PF10651.13	PF10651	localization factor PodJL	BppU N-terminal domain	localization factor PodJL	8.29976	10	3.53488	3.47451	FALSE	TRUE	FALSE	8.20069	10	3.48878	3.47986	FALSE	TRUE	FALSE	FALSE	TRUE	FALSE	FALSE	FALSE	FALSE	FALSE
IMGVR_UViG_2541047301_000008|2541047301|2541113680	IMGVR_UViG_2541047301_000008|2541047301|2541113680	Virus	8	15846	17324	-	CDS	K05636	PF10145.13	PF10145	laminin, beta 1	Phage-related minor tail protein	laminin, beta 1	8.29976	10	3.53488	3.8512	FALSE	TRUE	FALSE	8.20069	10	3.48878	4.6706	FALSE	FALSE	FALSE	FALSE	FALSE	TRUE	NA	NA	NA	NA
IMGVR_UViG_2541047301_000008|2541047301|2541113680	IMGVR_UViG_2541047301_000008|2541047301|2541113680	Virus	14	23565	24350	-	CDS	NA	PF20195.2	PF20195	NA	Phage tail protein N-terminal domain	Phage tail protein N-terminal domain	8.29976	NA	3.53488	NA	FALSE	FALSE	FALSE	8.20069	5.02	3.48878	2.7007	TRUE	FALSE	FALSE	FALSE	FALSE	TRUE	NA	NA	NA	NA
IMGVR_UViG_2541047301_000008|2541047301|2541113680	IMGVR_UViG_2541047301_000008|2541047301|2541113680	Virus	137	102119	103534	+	CDS	K02314	PF03796.19	PF03796	replicative DNA helicase	DnaB-like helicase C terminal domain	replicative DNA helicase	8.29976	10	3.53488	4.62717	FALSE	TRUE	FALSE	8.20069	10	3.48878	4.55826	FALSE	TRUE	FALSE	FALSE	TRUE	FALSE	FALSE	FALSE	FALSE	FALSE
IMGVR_UViG_2541047319_000002|2541047319|2541116612	IMGVR_UViG_2541047319_000002|2541047319|2541116612	Virus	5	7742	9820	-	CDS	K13582	PF10651.13	PF10651	localization factor PodJL	BppU N-terminal domain	localization factor PodJL	8.326	10	3.59873	3.47451	FALSE	FALSE	FALSE	7.74455	10	3.39698	3.47986	FALSE	FALSE	FALSE	FALSE	TRUE	FALSE	FALSE	FALSE	FALSE	FALSE
IMGVR_UViG_2541047319_000002|2541047319|2541116612	IMGVR_UViG_2541047319_000002|2541047319|2541116612	Virus	13	22251	22832	-	CDS	NA	PF10145.13	PF10145	NA	Phage-related minor tail protein	Phage-related minor tail protein	8.326	NA	3.59873	NA	FALSE	FALSE	FALSE	7.74455	10	3.39698	4.6706	FALSE	FALSE	FALSE	FALSE	FALSE	TRUE	NA	NA	NA	NA
IMGVR_UViG_2541047319_000002|2541047319|2541116612	IMGVR_UViG_2541047319_000002|2541047319|2541116612	Virus	24	34152	35015	-	CDS	NA	PF20195.2	PF20195	NA	Phage tail protein N-terminal domain	Phage tail protein N-terminal domain	8.326	NA	3.59873	NA	FALSE	FALSE	FALSE	7.74455	5.02	3.39698	2.7007	TRUE	FALSE	FALSE	FALSE	FALSE	TRUE	NA	NA	NA	NA
IMGVR_UViG_2541047319_000002|2541047319|2541116612	IMGVR_UViG_2541047319_000002|2541047319|2541116612	Virus	135	107154	108569	+	CDS	K02314	PF03796.19	PF03796	replicative DNA helicase	DnaB-like helicase C terminal domain	replicative DNA helicase	8.326	10	3.59873	4.62717	FALSE	TRUE	FALSE	7.74455	10	3.39698	4.55826	FALSE	TRUE	FALSE	FALSE	TRUE	FALSE	FALSE	FALSE	FALSE	FALSE
IMGVR_UViG_2541047320_000011|2541047320|2541116652	IMGVR_UViG_2541047320_000011|2541047320|2541116652	Virus	4	5488	7563	-	CDS	K13582	PF10651.13	PF10651	localization factor PodJL	BppU N-terminal domain	localization factor PodJL	8.42745	10	3.59782	3.47451	FALSE	FALSE	FALSE	8.26016	10	3.49868	3.47986	FALSE	FALSE	FALSE	FALSE	TRUE	FALSE	FALSE	FALSE	FALSE	FALSE
IMGVR_UViG_2541047320_000011|2541047320|2541116652	IMGVR_UViG_2541047320_000011|2541047320|2541116652	Virus	11	20196	20525	-	CDS	NA	PF10145.13	PF10145	NA	Phage-related minor tail protein	Phage-related minor tail protein	8.42745	NA	3.59782	NA	FALSE	FALSE	FALSE	8.26016	10	3.49868	4.6706	FALSE	FALSE	FALSE	FALSE	FALSE	TRUE	NA	NA	NA	NA
IMGVR_UViG_2541047320_000011|2541047320|2541116652	IMGVR_UViG_2541047320_000011|2541047320|2541116652	Virus	27	35854	36639	-	CDS	NA	PF20195.2	PF20195	NA	Phage tail protein N-terminal domain	Phage tail protein N-terminal domain	8.42745	NA	3.59782	NA	FALSE	FALSE	FALSE	8.26016	5.02	3.49868	2.7007	TRUE	TRUE	FALSE	FALSE	FALSE	TRUE	NA	NA	NA	NA
IMGVR_UViG_2541047320_000011|2541047320|2541116652	IMGVR_UViG_2541047320_000011|2541047320|2541116652	Virus	39	45781	47556	-	CDS	NA	PF03354.19	PF03354	NA	Terminase large subunit, ATPase domain	Terminase large subunit, ATPase domain	8.42745	NA	3.59782	NA	FALSE	FALSE	FALSE	8.26016	10	3.49868	4.29598	FALSE	FALSE	FALSE	FALSE	TRUE	TRUE	FALSE	FALSE	FALSE	FALSE
IMGVR_UViG_2541047320_000011|2541047320|2541116652	IMGVR_UViG_2541047320_000011|2541047320|2541116652	Virus	136	103914	105506	+	CDS	K02314	PF03796.19	PF03796	replicative DNA helicase	DnaB-like helicase C terminal domain	replicative DNA helicase	8.42745	10	3.59782	4.62717	FALSE	TRUE	FALSE	8.26016	10	3.49868	4.55826	FALSE	TRUE	FALSE	FALSE	TRUE	FALSE	FALSE	FALSE	FALSE	FALSE
IMGVR_UViG_2541047342_000013|2541047342|2541118717	IMGVR_UViG_2541047342_000013|2541047342|2541118717	Virus	36	26816	28408	-	CDS	K02314	PF03796.19	PF03796	replicative DNA helicase	DnaB-like helicase C terminal domain	replicative DNA helicase	8.78405	10	3.71042	4.62717	FALSE	TRUE	FALSE	7.90714	10	3.45488	4.55826	FALSE	TRUE	FALSE	FALSE	TRUE	FALSE	FALSE	FALSE	FALSE	FALSE
IMGVR_UViG_2541047342_000013|2541047342|2541118717	IMGVR_UViG_2541047342_000013|2541047342|2541118717	Virus	120	76818	78593	+	CDS	NA	PF03354.19	PF03354	NA	Terminase large subunit, ATPase domain	Terminase large subunit, ATPase domain	8.78405	NA	3.71042	NA	FALSE	FALSE	FALSE	7.90714	10	3.45488	4.29598	FALSE	FALSE	FALSE	FALSE	TRUE	TRUE	FALSE	FALSE	FALSE	FALSE
IMGVR_UViG_2541047342_000013|2541047342|2541118717	IMGVR_UViG_2541047342_000013|2541047342|2541118717	Virus	132	87735	88520	+	CDS	NA	PF20195.2	PF20195	NA	Phage tail protein N-terminal domain	Phage tail protein N-terminal domain	8.78405	NA	3.71042	NA	FALSE	FALSE	FALSE	7.90714	5.02	3.45488	2.7007	TRUE	TRUE	FALSE	FALSE	FALSE	TRUE	NA	NA	NA	NA
IMGVR_UViG_2541047342_000013|2541047342|2541118717	IMGVR_UViG_2541047342_000013|2541047342|2541118717	Virus	148	103100	104983	+	CDS	K13582	PF10145.13	PF10145	localization factor PodJL	Phage-related minor tail protein	localization factor PodJL	8.78405	10	3.71042	3.47451	FALSE	FALSE	FALSE	7.90714	10	3.45488	4.6706	FALSE	TRUE	FALSE	FALSE	FALSE	TRUE	NA	NA	NA	NA
IMGVR_UViG_2541047342_000013|2541047342|2541118717	IMGVR_UViG_2541047342_000013|2541047342|2541118717	Virus	156	118677	120746	+	CDS	K13582	PF10651.13	PF10651	localization factor PodJL	BppU N-terminal domain	localization factor PodJL	8.78405	10	3.71042	3.47451	FALSE	FALSE	FALSE	7.90714	10	3.45488	3.47986	FALSE	TRUE	FALSE	FALSE	TRUE	FALSE	FALSE	FALSE	FALSE	FALSE
IMGVR_UViG_2541047343_000006|2541047343|2541118758	IMGVR_UViG_2541047343_000006|2541047343|2541118758	Virus	43	29374	30966	-	CDS	K02314	PF03796.19	PF03796	replicative DNA helicase	DnaB-like helicase C terminal domain	replicative DNA helicase	8.45622	10	3.68552	4.62717	FALSE	TRUE	FALSE	7.86311	10	3.46766	4.55826	FALSE	TRUE	FALSE	FALSE	TRUE	FALSE	FALSE	FALSE	FALSE	FALSE
IMGVR_UViG_2541047343_000006|2541047343|2541118758	IMGVR_UViG_2541047343_000006|2541047343|2541118758	Virus	146	88523	90298	+	CDS	NA	PF03354.19	PF03354	NA	Terminase large subunit, ATPase domain	Terminase large subunit, ATPase domain	8.45622	NA	3.68552	NA	FALSE	FALSE	FALSE	7.86311	10	3.46766	4.29598	FALSE	FALSE	FALSE	FALSE	TRUE	TRUE	FALSE	FALSE	FALSE	FALSE
IMGVR_UViG_2541047343_000006|2541047343|2541118758	IMGVR_UViG_2541047343_000006|2541047343|2541118758	Virus	158	99427	100212	+	CDS	NA	PF20195.2	PF20195	NA	Phage tail protein N-terminal domain	Phage tail protein N-terminal domain	8.45622	NA	3.68552	NA	FALSE	FALSE	FALSE	7.86311	5.02	3.46766	2.7007	TRUE	TRUE	TRUE	FALSE	FALSE	TRUE	NA	NA	NA	NA
IMGVR_UViG_2541047343_000006|2541047343|2541118758	IMGVR_UViG_2541047343_000006|2541047343|2541118758	Virus	172	111584	113062	+	CDS	K05636	PF10145.13	PF10145	laminin, beta 1	Phage-related minor tail protein	laminin, beta 1	8.45622	10	3.68552	3.8512	FALSE	FALSE	FALSE	7.86311	10	3.46766	4.6706	FALSE	FALSE	FALSE	FALSE	FALSE	TRUE	NA	NA	NA	NA
IMGVR_UViG_2541047343_000006|2541047343|2541118758	IMGVR_UViG_2541047343_000006|2541047343|2541118758	Virus	179	125497	127575	+	CDS	K13582	PF10651.13	PF10651	localization factor PodJL	BppU N-terminal domain	localization factor PodJL	8.45622	10	3.68552	3.47451	FALSE	FALSE	FALSE	7.86311	10	3.46766	3.47986	FALSE	FALSE	FALSE	FALSE	TRUE	FALSE	FALSE	FALSE	FALSE	FALSE
IMGVR_UViG_2541047357_000004|2541047357|2541121740	IMGVR_UViG_2541047357_000004|2541047357|2541121740	Virus	81	45149	46564	+	CDS	K02314	PF03796.19	PF03796	replicative DNA helicase	DnaB-like helicase C terminal domain	replicative DNA helicase	8.79667	10	3.66339	4.62717	FALSE	TRUE	FALSE	8.32661	10	3.47945	4.55826	FALSE	TRUE	FALSE	FALSE	TRUE	FALSE	FALSE	FALSE	FALSE	FALSE
IMGVR_UViG_2541047357_000004|2541047357|2541121740	IMGVR_UViG_2541047357_000004|2541047357|2541121740	Virus	120	72773	74842	-	CDS	K13582	PF10651.13	PF10651	localization factor PodJL	BppU N-terminal domain	localization factor PodJL	8.79667	10	3.66339	3.47451	FALSE	TRUE	FALSE	8.32661	10	3.47945	3.47986	FALSE	TRUE	FALSE	FALSE	TRUE	FALSE	FALSE	FALSE	FALSE	FALSE
IMGVR_UViG_2541047357_000004|2541047357|2541121740	IMGVR_UViG_2541047357_000004|2541047357|2541121740	Virus	126	86477	87955	-	CDS	K05636	PF10145.13	PF10145	laminin, beta 1	Phage-related minor tail protein	laminin, beta 1	8.79667	10	3.66339	3.8512	FALSE	TRUE	FALSE	8.32661	10	3.47945	4.6706	FALSE	FALSE	FALSE	FALSE	FALSE	TRUE	NA	NA	NA	NA
IMGVR_UViG_2541047357_000004|2541047357|2541121740	IMGVR_UViG_2541047357_000004|2541047357|2541121740	Virus	132	94196	94981	-	CDS	NA	PF20195.2	PF20195	NA	Phage tail protein N-terminal domain	Phage tail protein N-terminal domain	8.79667	NA	3.66339	NA	FALSE	FALSE	FALSE	8.32661	5.02	3.47945	2.7007	TRUE	FALSE	FALSE	FALSE	FALSE	TRUE	NA	NA	NA	NA
IMGVR_UViG_2541047362_000003|2541047362|2541123181	IMGVR_UViG_2541047362_000003|2541047362|2541123181	Virus	70	41423	42838	+	CDS	K02314	PF03796.19	PF03796	replicative DNA helicase	DnaB-like helicase C terminal domain	replicative DNA helicase	8.81024	10	3.72876	4.62717	FALSE	TRUE	FALSE	8.13207	10	3.48056	4.55826	FALSE	TRUE	FALSE	FALSE	TRUE	FALSE	FALSE	FALSE	FALSE	FALSE
IMGVR_UViG_2541047362_000003|2541047362|2541123181	IMGVR_UViG_2541047362_000003|2541047362|2541123181	Virus	109	72319	74388	-	CDS	K13582	PF10651.13	PF10651	localization factor PodJL	BppU N-terminal domain	localization factor PodJL	8.81024	10	3.72876	3.47451	FALSE	TRUE	FALSE	8.13207	10	3.48056	3.47986	FALSE	TRUE	FALSE	FALSE	TRUE	FALSE	FALSE	FALSE	FALSE	FALSE
IMGVR_UViG_2541047362_000003|2541047362|2541123181	IMGVR_UViG_2541047362_000003|2541047362|2541123181	Virus	112	76487	78202	-	CDS	NA	PF06605.15	PF06605	NA	Prophage endopeptidase tail	Prophage endopeptidase tail	8.81024	NA	3.72876	NA	FALSE	FALSE	FALSE	8.13207	10	3.48056	4.0958	FALSE	TRUE	FALSE	FALSE	FALSE	TRUE	NA	NA	NA	NA
IMGVR_UViG_2541047362_000003|2541047362|2541123181	IMGVR_UViG_2541047362_000003|2541047362|2541123181	Virus	116	80326	87933	-	CDS	K20283	PF10145.13	PF10145	golgin subfamily A member 4	Phage-related minor tail protein	golgin subfamily A member 4	8.81024	10	3.72876	4.0739	FALSE	TRUE	FALSE	8.13207	10	3.48056	4.6706	FALSE	FALSE	TRUE	FALSE	FALSE	TRUE	NA	NA	NA	NA
IMGVR_UViG_2541047362_000003|2541047362|2541123181	IMGVR_UViG_2541047362_000003|2541047362|2541123181	Virus	124	95311	96114	-	CDS	NA	PF20195.2	PF20195	NA	Phage tail protein N-terminal domain	Phage tail protein N-terminal domain	8.81024	NA	3.72876	NA	FALSE	FALSE	FALSE	8.13207	5.02	3.48056	2.7007	TRUE	FALSE	FALSE	FALSE	FALSE	TRUE	NA	NA	NA	NA
IMGVR_UViG_2541047395_000007|2541047395|2541129155	IMGVR_UViG_2541047395_000007|2541047395|2541129155	Virus	4	6200	8278	-	CDS	K13582	PF10651.13	PF10651	localization factor PodJL	BppU N-terminal domain	localization factor PodJL	8.72135	10	3.68734	3.47451	FALSE	FALSE	FALSE	7.87446	10	3.39734	3.47986	FALSE	FALSE	FALSE	FALSE	TRUE	FALSE	FALSE	FALSE	FALSE	FALSE
IMGVR_UViG_2541047395_000007|2541047395|2541129155	IMGVR_UViG_2541047395_000007|2541047395|2541129155	Virus	12	20709	21290	-	CDS	NA	PF10145.13	PF10145	NA	Phage-related minor tail protein	Phage-related minor tail protein	8.72135	NA	3.68734	NA	FALSE	FALSE	FALSE	7.87446	10	3.39734	4.6706	FALSE	FALSE	FALSE	FALSE	FALSE	TRUE	NA	NA	NA	NA
IMGVR_UViG_2541047395_000007|2541047395|2541129155	IMGVR_UViG_2541047395_000007|2541047395|2541129155	Virus	23	32610	33473	-	CDS	NA	PF20195.2	PF20195	NA	Phage tail protein N-terminal domain	Phage tail protein N-terminal domain	8.72135	NA	3.68734	NA	FALSE	FALSE	FALSE	7.87446	5.02	3.39734	2.7007	TRUE	FALSE	FALSE	FALSE	FALSE	TRUE	NA	NA	NA	NA
IMGVR_UViG_2541047395_000007|2541047395|2541129155	IMGVR_UViG_2541047395_000007|2541047395|2541129155	Virus	136	109961	111376	+	CDS	K02314	PF03796.19	PF03796	replicative DNA helicase	DnaB-like helicase C terminal domain	replicative DNA helicase	8.72135	10	3.68734	4.62717	FALSE	TRUE	FALSE	7.87446	10	3.39734	4.55826	FALSE	TRUE	FALSE	FALSE	TRUE	FALSE	FALSE	FALSE	FALSE	FALSE
IMGVR_UViG_2541047396_000005|2541047396|2541129199	IMGVR_UViG_2541047396_000005|2541047396|2541129199	Virus	15	7819	9234	-	CDS	K02314	PF03796.19	PF03796	replicative DNA helicase	DnaB-like helicase C terminal domain	replicative DNA helicase	8.72135	10	3.68734	4.62717	FALSE	TRUE	FALSE	7.87446	10	3.39734	4.55826	FALSE	TRUE	FALSE	FALSE	TRUE	FALSE	FALSE	FALSE	FALSE	FALSE
IMGVR_UViG_2541047396_000005|2541047396|2541129199	IMGVR_UViG_2541047396_000005|2541047396|2541129199	Virus	128	85722	86585	+	CDS	NA	PF20195.2	PF20195	NA	Phage tail protein N-terminal domain	Phage tail protein N-terminal domain	8.72135	NA	3.68734	NA	FALSE	FALSE	FALSE	7.87446	5.02	3.39734	2.7007	TRUE	FALSE	FALSE	FALSE	FALSE	TRUE	NA	NA	NA	NA
IMGVR_UViG_2541047396_000005|2541047396|2541129199	IMGVR_UViG_2541047396_000005|2541047396|2541129199	Virus	139	97905	98486	+	CDS	NA	PF10145.13	PF10145	NA	Phage-related minor tail protein	Phage-related minor tail protein	8.72135	NA	3.68734	NA	FALSE	FALSE	FALSE	7.87446	10	3.39734	4.6706	FALSE	FALSE	FALSE	FALSE	FALSE	TRUE	NA	NA	NA	NA
IMGVR_UViG_2541047396_000005|2541047396|2541129199	IMGVR_UViG_2541047396_000005|2541047396|2541129199	Virus	147	110917	112995	+	CDS	K13582	PF10651.13	PF10651	localization factor PodJL	BppU N-terminal domain	localization factor PodJL	8.72135	10	3.68734	3.47451	FALSE	FALSE	FALSE	7.87446	10	3.39734	3.47986	FALSE	FALSE	FALSE	FALSE	TRUE	FALSE	FALSE	FALSE	FALSE	FALSE
IMGVR_UViG_2541047408_000010|2541047408|2541129870	IMGVR_UViG_2541047408_000010|2541047408|2541129870	Virus	11	7938	8741	+	CDS	NA	PF20195.2	PF20195	NA	Phage tail protein N-terminal domain	Phage tail protein N-terminal domain	8.86605	NA	3.84737	NA	FALSE	FALSE	FALSE	8.22685	5.02	3.60989	2.7007	TRUE	FALSE	FALSE	FALSE	FALSE	TRUE	NA	NA	NA	NA
IMGVR_UViG_2541047408_000010|2541047408|2541129870	IMGVR_UViG_2541047408_000010|2541047408|2541129870	Virus	22	16320	18203	+	CDS	K13582	PF10145.13	PF10145	localization factor PodJL	Phage-related minor tail protein	localization factor PodJL	8.86605	10	3.84737	3.47451	FALSE	FALSE	FALSE	8.22685	10	3.60989	4.6706	FALSE	FALSE	FALSE	FALSE	FALSE	TRUE	NA	NA	NA	NA
IMGVR_UViG_2541047408_000010|2541047408|2541129870	IMGVR_UViG_2541047408_000010|2541047408|2541129870	Virus	28	30718	32787	+	CDS	K13582	PF10651.13	PF10651	localization factor PodJL	BppU N-terminal domain	localization factor PodJL	8.86605	10	3.84737	3.47451	FALSE	FALSE	FALSE	8.22685	10	3.60989	3.47986	FALSE	FALSE	FALSE	FALSE	TRUE	FALSE	FALSE	FALSE	FALSE	FALSE
IMGVR_UViG_2541047408_000010|2541047408|2541129870	IMGVR_UViG_2541047408_000010|2541047408|2541129870	Virus	65	62021	63595	-	CDS	K02314	PF03796.19	PF03796	replicative DNA helicase	DnaB-like helicase C terminal domain	replicative DNA helicase	8.86605	10	3.84737	4.62717	FALSE	TRUE	FALSE	8.22685	10	3.60989	4.55826	FALSE	TRUE	FALSE	FALSE	TRUE	FALSE	FALSE	FALSE	FALSE	FALSE
IMGVR_UViG_2541047494_000006|2541047494|2541140309	IMGVR_UViG_2541047494_000006|2541047494|2541140309	Virus	75	41074	42489	+	CDS	K02314	PF03796.19	PF03796	replicative DNA helicase	DnaB-like helicase C terminal domain	replicative DNA helicase	8.52111	10	3.62682	4.62717	FALSE	TRUE	FALSE	8.11018	10	3.51008	4.55826	FALSE	TRUE	FALSE	FALSE	TRUE	FALSE	FALSE	FALSE	FALSE	FALSE
IMGVR_UViG_2541047494_000006|2541047494|2541140309	IMGVR_UViG_2541047494_000006|2541047494|2541140309	Virus	114	70305	72383	-	CDS	K13582	PF10651.13	PF10651	localization factor PodJL	BppU N-terminal domain	localization factor PodJL	8.52111	10	3.62682	3.47451	FALSE	FALSE	FALSE	8.11018	10	3.51008	3.47986	FALSE	TRUE	FALSE	FALSE	TRUE	FALSE	FALSE	FALSE	FALSE	FALSE
IMGVR_UViG_2541047494_000006|2541047494|2541140309	IMGVR_UViG_2541047494_000006|2541047494|2541140309	Virus	123	86259	88142	-	CDS	K13582	PF10145.13	PF10145	localization factor PodJL	Phage-related minor tail protein	localization factor PodJL	8.52111	10	3.62682	3.47451	FALSE	FALSE	FALSE	8.11018	10	3.51008	4.6706	FALSE	TRUE	FALSE	FALSE	FALSE	TRUE	NA	NA	NA	NA
IMGVR_UViG_2541047494_000006|2541047494|2541140309	IMGVR_UViG_2541047494_000006|2541047494|2541140309	Virus	134	96925	97728	-	CDS	NA	PF20195.2	PF20195	NA	Phage tail protein N-terminal domain	Phage tail protein N-terminal domain	8.52111	NA	3.62682	NA	FALSE	FALSE	FALSE	8.11018	5.02	3.51008	2.7007	TRUE	FALSE	FALSE	FALSE	FALSE	TRUE	NA	NA	NA	NA
IMGVR_UViG_2541047497_000010|2541047497|2541140960	IMGVR_UViG_2541047497_000010|2541047497|2541140960	Virus	148	101033	101896	+	CDS	NA	PF20195.2	PF20195	NA	Phage tail protein N-terminal domain	Phage tail protein N-terminal domain	8.64829	NA	3.6792	NA	FALSE	FALSE	FALSE	7.8825	5.02	3.3932	2.7007	TRUE	FALSE	FALSE	FALSE	FALSE	TRUE	NA	NA	NA	NA
IMGVR_UViG_2541047497_000010|2541047497|2541140960	IMGVR_UViG_2541047497_000010|2541047497|2541140960	Virus	159	113216	113797	+	CDS	NA	PF10145.13	PF10145	NA	Phage-related minor tail protein	Phage-related minor tail protein	8.64829	NA	3.6792	NA	FALSE	FALSE	FALSE	7.8825	10	3.3932	4.6706	FALSE	FALSE	FALSE	FALSE	FALSE	TRUE	NA	NA	NA	NA
IMGVR_UViG_2541047497_000010|2541047497|2541140960	IMGVR_UViG_2541047497_000010|2541047497|2541140960	Virus	167	126228	128306	+	CDS	K13582	PF10651.13	PF10651	localization factor PodJL	BppU N-terminal domain	localization factor PodJL	8.64829	10	3.6792	3.47451	FALSE	FALSE	FALSE	7.8825	10	3.3932	3.47986	FALSE	FALSE	FALSE	FALSE	TRUE	FALSE	FALSE	FALSE	FALSE	FALSE
IMGVR_UViG_2541047680_000004|2541047680|2541167551	IMGVR_UViG_2541047680_000004|2541047680|2541167551	Virus	45	41134	42273	-	CDS	K02316	PF08275.15	PF08275	DNA primase	DNA primase catalytic core, N-terminal domain	DNA primase	9.3778	10	3.69485	4.50537	FALSE	TRUE	FALSE	8.90608	10	3.52349	3.21906	FALSE	TRUE	FALSE	FALSE	TRUE	FALSE	FALSE	FALSE	FALSE	FALSE
IMGVR_UViG_2541047680_000004|2541047680|2541167551	IMGVR_UViG_2541047680_000004|2541047680|2541167551	Virus	46	42397	43737	-	CDS	K26878	PF03796.19	PF03796	Bacillus phage helicase DnaB-like	DnaB-like helicase C terminal domain	Bacillus phage helicase DnaB-like	9.3778	10	3.69485	4.1442	FALSE	TRUE	FALSE	8.90608	10	3.52349	4.55826	FALSE	TRUE	FALSE	FALSE	TRUE	FALSE	FALSE	FALSE	FALSE	FALSE
IMGVR_UViG_2541047680_000004|2541047680|2541167551	IMGVR_UViG_2541047680_000004|2541047680|2541167551	Virus	59	51178	55476	-	CDS	K05636	PF21446.1	PF21446	laminin, beta 1	Long-tail fiber proximal subunit, C-terminal domain	laminin, beta 1	9.3778	10	3.69485	3.8512	FALSE	TRUE	FALSE	8.90608	10	3.52349	3.0569	FALSE	TRUE	FALSE	FALSE	FALSE	TRUE	NA	NA	NA	NA
IMGVR_UViG_2541047680_000004|2541047680|2541167551	IMGVR_UViG_2541047680_000004|2541047680|2541167551	Virus	60	55568	60292	-	CDS	K26977	PF13550.10	PF13550	Enterobacteria phage tip attachment protein J	Putative phage tail protein	Enterobacteria phage tip attachment protein J	9.3778	10	3.69485	3.95386	FALSE	TRUE	FALSE	8.90608	10	3.52349	4.12898	FALSE	TRUE	TRUE	FALSE	FALSE	TRUE	NA	NA	NA	NA
IMGVR_UViG_2541047680_000004|2541047680|2541167551	IMGVR_UViG_2541047680_000004|2541047680|2541167551	Virus	63	61678	62376	-	CDS	K26974	PF05100.16	PF05100	Enterobacteria phage tail tip protein L	Phage minor tail protein L	Enterobacteria phage tail tip protein L	9.3778	10	3.69485	3.54667	FALSE	TRUE	TRUE	8.90608	10	3.52349	3.59051	FALSE	TRUE	TRUE	FALSE	FALSE	TRUE	NA	NA	NA	NA
IMGVR_UViG_2541047680_000004|2541047680|2541167551	IMGVR_UViG_2541047680_000004|2541047680|2541167551	Virus	64	62459	62794	-	CDS	K26973	PF05939.17	PF05939	Enterobacteria phage tail tip protein M	Phage minor tail protein	Enterobacteria phage tail tip protein M	9.3778	10	3.69485	3.45667	FALSE	TRUE	FALSE	8.90608	10	3.52349	3.5557	FALSE	TRUE	TRUE	FALSE	FALSE	TRUE	NA	NA	NA	NA
IMGVR_UViG_2541047680_000004|2541047680|2541167551	IMGVR_UViG_2541047680_000004|2541047680|2541167551	Virus	69	68942	69325	-	CDS	NA	PF12691.11	PF12691	NA	Bacteriophage minor capsid protein	Bacteriophage minor capsid protein	9.3778	NA	3.69485	NA	FALSE	FALSE	FALSE	8.90608	10	3.52349	3.40705	FALSE	TRUE	TRUE	FALSE	FALSE	TRUE	NA	NA	NA	NA
IMGVR_UViG_2541047680_000004|2541047680|2541167551	IMGVR_UViG_2541047680_000004|2541047680|2541167551	Virus	78	75932	77188	-	CDS	K06909	PF03237.19	PF03237	phage terminase large subunit	Terminase large subunit, T4likevirus-type, N-terminal	phage terminase large subunit	9.3778	10	3.69485	4.82687	FALSE	TRUE	FALSE	8.90608	10	3.52349	4.56614	FALSE	TRUE	FALSE	FALSE	FALSE	TRUE	NA	NA	NA	NA
IMGVR_UViG_2541047712_000002|2541047712|2541169086	IMGVR_UViG_2541047712_000002|2541047712|2541169086	Virus	26	17182	18438	+	CDS	K06909	PF03237.19	PF03237	phage terminase large subunit	Terminase large subunit, T4likevirus-type, N-terminal	phage terminase large subunit	8.71756	10	3.56452	4.82687	FALSE	TRUE	FALSE	8.12107	10	3.36402	4.56614	FALSE	TRUE	FALSE	FALSE	FALSE	TRUE	NA	NA	NA	NA
IMGVR_UViG_2541047712_000002|2541047712|2541169086	IMGVR_UViG_2541047712_000002|2541047712|2541169086	Virus	35	25045	25428	+	CDS	NA	PF12691.11	PF12691	NA	Bacteriophage minor capsid protein	Bacteriophage minor capsid protein	8.71756	NA	3.56452	NA	FALSE	FALSE	FALSE	8.12107	10	3.36402	3.40705	FALSE	TRUE	TRUE	FALSE	FALSE	TRUE	NA	NA	NA	NA
IMGVR_UViG_2541047712_000002|2541047712|2541169086	IMGVR_UViG_2541047712_000002|2541047712|2541169086	Virus	40	31597	31932	+	CDS	K26973	PF05939.17	PF05939	Enterobacteria phage tail tip protein M	Phage minor tail protein	Enterobacteria phage tail tip protein M	8.71756	10	3.56452	3.45667	FALSE	TRUE	FALSE	8.12107	10	3.36402	3.5557	FALSE	TRUE	TRUE	FALSE	FALSE	TRUE	NA	NA	NA	NA
IMGVR_UViG_2541047712_000002|2541047712|2541169086	IMGVR_UViG_2541047712_000002|2541047712|2541169086	Virus	41	32015	32713	+	CDS	K26974	PF05100.16	PF05100	Enterobacteria phage tail tip protein L	Phage minor tail protein L	Enterobacteria phage tail tip protein L	8.71756	10	3.56452	3.54667	FALSE	TRUE	TRUE	8.12107	10	3.36402	3.59051	FALSE	TRUE	TRUE	FALSE	FALSE	TRUE	NA	NA	NA	NA
IMGVR_UViG_2541047712_000002|2541047712|2541169086	IMGVR_UViG_2541047712_000002|2541047712|2541169086	Virus	44	34102	38262	+	CDS	K26977	PF13550.10	PF13550	Enterobacteria phage tip attachment protein J	Putative phage tail protein	Enterobacteria phage tip attachment protein J	8.71756	10	3.56452	3.95386	FALSE	TRUE	FALSE	8.12107	10	3.36402	4.12898	FALSE	TRUE	FALSE	FALSE	FALSE	TRUE	NA	NA	NA	NA
IMGVR_UViG_2541047712_000002|2541047712|2541169086	IMGVR_UViG_2541047712_000002|2541047712|2541169086	Virus	59	47991	49331	+	CDS	K26878	PF03796.19	PF03796	Bacillus phage helicase DnaB-like	DnaB-like helicase C terminal domain	Bacillus phage helicase DnaB-like	8.71756	10	3.56452	4.1442	FALSE	TRUE	FALSE	8.12107	10	3.36402	4.55826	FALSE	TRUE	FALSE	FALSE	TRUE	FALSE	FALSE	FALSE	FALSE	FALSE
IMGVR_UViG_2541047712_000002|2541047712|2541169086	IMGVR_UViG_2541047712_000002|2541047712|2541169086	Virus	60	49455	50594	+	CDS	K02316	PF08275.15	PF08275	DNA primase	DNA primase catalytic core, N-terminal domain	DNA primase	8.71756	10	3.56452	4.50537	FALSE	TRUE	FALSE	8.12107	10	3.36402	3.21906	FALSE	TRUE	FALSE	FALSE	TRUE	FALSE	FALSE	FALSE	FALSE	FALSE
IMGVR_UViG_2541047715_000004|2541047715|2541169203	IMGVR_UViG_2541047715_000004|2541047715|2541169203	Virus	2	650	1180	+	CDS	K26980	PF02413.21	PF02413	Enterobacteria phage tail fiber assembly protein	Caudovirales tail fibre assembly protein, lambda gpK	Enterobacteria phage tail fiber assembly protein	9.38386	10	3.69167	3.68529	FALSE	FALSE	FALSE	8.77566	10	3.51175	3.71775	FALSE	FALSE	FALSE	FALSE	FALSE	TRUE	NA	NA	NA	NA
IMGVR_UViG_2541047715_000004|2541047715|2541169203	IMGVR_UViG_2541047715_000004|2541047715|2541169203	Virus	15	8701	10041	+	CDS	K26878	PF03796.19	PF03796	Bacillus phage helicase DnaB-like	DnaB-like helicase C terminal domain	Bacillus phage helicase DnaB-like	9.38386	10	3.69167	4.1442	FALSE	TRUE	FALSE	8.77566	10	3.51175	4.55826	FALSE	TRUE	FALSE	FALSE	TRUE	FALSE	FALSE	FALSE	FALSE	FALSE
IMGVR_UViG_2541047715_000004|2541047715|2541169203	IMGVR_UViG_2541047715_000004|2541047715|2541169203	Virus	16	10165	11304	+	CDS	K02316	PF08275.15	PF08275	DNA primase	DNA primase catalytic core, N-terminal domain	DNA primase	9.38386	10	3.69167	4.50537	FALSE	TRUE	FALSE	8.77566	10	3.51175	3.21906	FALSE	TRUE	FALSE	FALSE	TRUE	FALSE	FALSE	FALSE	FALSE	FALSE
IMGVR_UViG_2541047715_000004|2541047715|2541169203	IMGVR_UViG_2541047715_000004|2541047715|2541169203	Virus	103	85746	87002	+	CDS	K06909	PF03237.19	PF03237	phage terminase large subunit	Terminase large subunit, T4likevirus-type, N-terminal	phage terminase large subunit	9.38386	10	3.69167	4.82687	FALSE	TRUE	FALSE	8.77566	10	3.51175	4.56614	FALSE	TRUE	FALSE	FALSE	FALSE	TRUE	NA	NA	NA	NA
IMGVR_UViG_2541047715_000004|2541047715|2541169203	IMGVR_UViG_2541047715_000004|2541047715|2541169203	Virus	112	93609	93992	+	CDS	NA	PF12691.11	PF12691	NA	Bacteriophage minor capsid protein	Bacteriophage minor capsid protein	9.38386	NA	3.69167	NA	FALSE	FALSE	FALSE	8.77566	10	3.51175	3.40705	FALSE	TRUE	TRUE	FALSE	FALSE	TRUE	NA	NA	NA	NA
IMGVR_UViG_2541047715_000004|2541047715|2541169203	IMGVR_UViG_2541047715_000004|2541047715|2541169203	Virus	117	100164	100499	+	CDS	K26973	PF05939.17	PF05939	Enterobacteria phage tail tip protein M	Phage minor tail protein	Enterobacteria phage tail tip protein M	9.38386	10	3.69167	3.45667	FALSE	TRUE	FALSE	8.77566	10	3.51175	3.5557	FALSE	TRUE	TRUE	FALSE	FALSE	TRUE	NA	NA	NA	NA
IMGVR_UViG_2541047715_000004|2541047715|2541169203	IMGVR_UViG_2541047715_000004|2541047715|2541169203	Virus	118	100582	101280	+	CDS	K26974	PF05100.16	PF05100	Enterobacteria phage tail tip protein L	Phage minor tail protein L	Enterobacteria phage tail tip protein L	9.38386	10	3.69167	3.54667	FALSE	TRUE	TRUE	8.77566	10	3.51175	3.59051	FALSE	TRUE	TRUE	FALSE	FALSE	TRUE	NA	NA	NA	NA
IMGVR_UViG_2541047715_000004|2541047715|2541169203	IMGVR_UViG_2541047715_000004|2541047715|2541169203	Virus	121	102670	107397	+	CDS	K26977	PF13550.10	PF13550	Enterobacteria phage tip attachment protein J	Putative phage tail protein	Enterobacteria phage tip attachment protein J	9.38386	10	3.69167	3.95386	FALSE	TRUE	FALSE	8.77566	10	3.51175	4.12898	FALSE	TRUE	TRUE	FALSE	FALSE	TRUE	NA	NA	NA	NA
IMGVR_UViG_2541047715_000004|2541047715|2541169203	IMGVR_UViG_2541047715_000004|2541047715|2541169203	Virus	122	107491	111603	+	CDS	K05636	PF21446.1	PF21446	laminin, beta 1	Long-tail fiber proximal subunit, C-terminal domain	laminin, beta 1	9.38386	10	3.69167	3.8512	FALSE	FALSE	FALSE	8.77566	10	3.51175	3.0569	FALSE	FALSE	FALSE	FALSE	FALSE	TRUE	NA	NA	NA	NA
IMGVR_UViG_2545555800_000005|2545555800|2545555800|156766-287298	IMGVR_UViG_2545555800_000005|2545555800|2545555800|156766-287298	Virus	72	38145	39662	-	CDS	K02314	PF03796.19	PF03796	replicative DNA helicase	DnaB-like helicase C terminal domain	replicative DNA helicase	9.31083	10	3.72114	4.62717	FALSE	TRUE	FALSE	8.2634	10	3.5066	4.55826	FALSE	TRUE	FALSE	FALSE	TRUE	FALSE	FALSE	FALSE	FALSE	FALSE
IMGVR_UViG_2545555800_000005|2545555800|2545555800|156766-287298	IMGVR_UViG_2545555800_000005|2545555800|2545555800|156766-287298	Virus	168	93501	95270	+	CDS	NA	PF03237.19	PF03237	NA	Terminase large subunit, T4likevirus-type, N-terminal	Terminase large subunit, T4likevirus-type, N-terminal	9.31083	NA	3.72114	NA	FALSE	FALSE	FALSE	8.2634	10	3.5066	4.56614	FALSE	FALSE	FALSE	FALSE	FALSE	TRUE	NA	NA	NA	NA
IMGVR_UViG_2545555800_000005|2545555800|2545555800|156766-287298	IMGVR_UViG_2545555800_000005|2545555800|2545555800|156766-287298	Virus	191	110641	112299	+	CDS	K10398	PF10145.13	PF10145	kinesin family member 11	Phage-related minor tail protein	kinesin family member 11	9.31083	10	3.72114	3.93757	FALSE	TRUE	FALSE	8.2634	10	3.5066	4.6706	FALSE	TRUE	FALSE	FALSE	FALSE	TRUE	NA	NA	NA	NA
IMGVR_UViG_2545555800_000005|2545555800|2545555800|156766-287298	IMGVR_UViG_2545555800_000005|2545555800|2545555800|156766-287298	Virus	193	117810	118571	+	CDS	NA	PF20753.1	PF20753	NA	Phage tail C-terminal domain	Phage tail C-terminal domain	9.31083	NA	3.72114	NA	FALSE	FALSE	FALSE	8.2634	5.33	3.5066	2.72673	TRUE	TRUE	TRUE	FALSE	FALSE	TRUE	NA	NA	NA	NA
IMGVR_UViG_2545555800_000005|2545555800|2545555800|156766-287298	IMGVR_UViG_2545555800_000005|2545555800|2545555800|156766-287298	Virus	194	118586	121219	+	CDS	NA	PF06605.15	PF06605	NA	Prophage endopeptidase tail	Prophage endopeptidase tail	9.31083	NA	3.72114	NA	FALSE	FALSE	FALSE	8.2634	10	3.5066	4.0958	FALSE	TRUE	FALSE	FALSE	FALSE	TRUE	NA	NA	NA	NA
IMGVR_UViG_2545824688_000002|2545824688|2545852911|742156-814582	IMGVR_UViG_2545824688_000002|2545824688|2545852911|742156-814582	Virus	25	18022	19977	-	CDS	NA	PF10145.13	PF10145	NA	Phage-related minor tail protein	Phage-related minor tail protein	9.21438	NA	3.95168	NA	FALSE	FALSE	FALSE	8.82222	10	3.64689	4.6706	FALSE	TRUE	FALSE	FALSE	FALSE	TRUE	NA	NA	NA	NA
IMGVR_UViG_2545824688_000002|2545824688|2545852911|742156-814582	IMGVR_UViG_2545824688_000002|2545824688|2545852911|742156-814582	Virus	26	20187	20570	-	CDS	NA	PF08890.15	PF08890	NA	Phage XkdN-like tail assembly chaperone protein, TAC	Phage XkdN-like tail assembly chaperone protein, TAC	9.21438	NA	3.95168	NA	FALSE	FALSE	FALSE	8.82222	10	3.64689	3.37383	FALSE	TRUE	TRUE	FALSE	FALSE	TRUE	NA	NA	NA	NA
IMGVR_UViG_2545824688_000002|2545824688|2545852911|742156-814582	IMGVR_UViG_2545824688_000002|2545824688|2545852911|742156-814582	Virus	27	20632	21072	-	CDS	NA	PF09393.14	PF09393	NA	Phage tail tube protein	Phage tail tube protein	9.21438	NA	3.95168	NA	FALSE	FALSE	FALSE	8.82222	10	3.64689	3.3638	FALSE	TRUE	TRUE	FALSE	FALSE	TRUE	NA	NA	NA	NA
IMGVR_UViG_2545824688_000002|2545824688|2545852911|742156-814582	IMGVR_UViG_2545824688_000002|2545824688|2545852911|742156-814582	Virus	28	21089	22135	-	CDS	NA	PF04984.18	PF04984	NA	Phage tail sheath protein subtilisin-like domain	Phage tail sheath protein subtilisin-like domain	9.21438	NA	3.95168	NA	FALSE	FALSE	FALSE	8.82222	10	3.64689	4.04673	FALSE	TRUE	TRUE	FALSE	FALSE	TRUE	NA	NA	NA	NA
IMGVR_UViG_2545824688_000002|2545824688|2545852911|742156-814582	IMGVR_UViG_2545824688_000002|2545824688|2545852911|742156-814582	Virus	37	26533	27366	-	CDS	NA	PF06152.15	PF06152	NA	Phage minor capsid protein 2	Phage minor capsid protein 2	9.21438	NA	3.95168	NA	FALSE	FALSE	FALSE	8.82222	10	3.64689	3.8523	FALSE	TRUE	TRUE	FALSE	FALSE	TRUE	NA	NA	NA	NA
IMGVR_UViG_2545824688_000002|2545824688|2545852911|742156-814582	IMGVR_UViG_2545824688_000002|2545824688|2545852911|742156-814582	Virus	38	27434	28855	-	CDS	NA	PF05133.18	PF05133	NA	Phage portal protein, SPP1 Gp6-like	Phage portal protein, SPP1 Gp6-like	9.21438	NA	3.95168	NA	FALSE	FALSE	FALSE	8.82222	10	3.64689	4.24485	FALSE	TRUE	FALSE	FALSE	FALSE	TRUE	NA	NA	NA	NA
IMGVR_UViG_2545824688_000002|2545824688|2545852911|742156-814582	IMGVR_UViG_2545824688_000002|2545824688|2545852911|742156-814582	Virus	71	48681	50873	-	CDS	K02335	PF00476.24	PF00476	DNA polymerase I	DNA polymerase family A	DNA polymerase I	9.21438	10	3.95168	4.66714	FALSE	TRUE	FALSE	8.82222	10	3.64689	4.58932	FALSE	TRUE	FALSE	FALSE	TRUE	FALSE	FALSE	FALSE	FALSE	FALSE
IMGVR_UViG_2547132079_000002|2547132079|2547141790|161780-225732	IMGVR_UViG_2547132079_000002|2547132079|2547141790|161780-225732	Virus	26	22870	26778	-	CDS	NA	PF10145.13	PF10145	NA	Phage-related minor tail protein	Phage-related minor tail protein	10	NA	4.24605	NA	FALSE	FALSE	FALSE	9.11217	10	3.93972	4.6706	FALSE	TRUE	FALSE	FALSE	FALSE	TRUE	NA	NA	NA	NA
IMGVR_UViG_2547132079_000002|2547132079|2547141790|161780-225732	IMGVR_UViG_2547132079_000002|2547132079|2547141790|161780-225732	Virus	34	30080	31654	-	CDS	NA	PF05065.17	PF05065	NA	Phage capsid family	Phage capsid family	10	NA	4.24605	NA	FALSE	FALSE	FALSE	9.11217	10	3.93972	4.61719	FALSE	TRUE	TRUE	FALSE	FALSE	TRUE	NA	NA	NA	NA
IMGVR_UViG_2547132079_000002|2547132079|2547141790|161780-225732	IMGVR_UViG_2547132079_000002|2547132079|2547141790|161780-225732	Virus	36	32687	34126	-	CDS	NA	PF04860.16	PF04860	NA	Phage portal protein	Phage portal protein	10	NA	4.24605	NA	FALSE	FALSE	FALSE	9.11217	10	3.93972	4.70095	FALSE	TRUE	TRUE	FALSE	FALSE	TRUE	NA	NA	NA	NA
IMGVR_UViG_2547132079_000002|2547132079|2547141790|161780-225732	IMGVR_UViG_2547132079_000002|2547132079|2547141790|161780-225732	Virus	37	34242	36272	-	CDS	K06909	PF04466.17	PF04466	phage terminase large subunit	Phage terminase large subunit	phage terminase large subunit	10	10	4.24605	4.82687	FALSE	FALSE	FALSE	9.11217	10	3.93972	4.36384	FALSE	TRUE	TRUE	FALSE	FALSE	TRUE	NA	NA	NA	NA
IMGVR_UViG_2547132079_000002|2547132079|2547141790|161780-225732	IMGVR_UViG_2547132079_000002|2547132079|2547141790|161780-225732	Virus	38	36334	36879	-	CDS	K07474	PF03592.20	PF03592	phage terminase small subunit	Terminase small subunit	phage terminase small subunit	10	10	4.24605	4.27889	FALSE	TRUE	FALSE	9.11217	10	3.93972	4.18568	FALSE	TRUE	FALSE	FALSE	FALSE	TRUE	NA	NA	NA	NA
IMGVR_UViG_2547132099_000007|2547132099|2547147235|30-188300	IMGVR_UViG_2547132099_000007|2547132099|2547147235|30-188300	Virus	272	156503	163867	+	CDS	K13694	PF10145.13	PF10145	murein DD-endopeptidase / murein LD-carboxypeptidase	Phage-related minor tail protein	murein DD-endopeptidase / murein LD-carboxypeptidase	8.18	10	3.51165	3.75397	FALSE	TRUE	FALSE	8.25308	10	3.45559	4.6706	FALSE	TRUE	FALSE	FALSE	FALSE	TRUE	NA	NA	NA	NA
IMGVR_UViG_2547132099_000007|2547132099|2547147235|30-188300	IMGVR_UViG_2547132099_000007|2547132099|2547147235|30-188300	Virus	273	163916	167353	+	CDS	NA	PF06605.15	PF06605	NA	Prophage endopeptidase tail	Prophage endopeptidase tail	8.18	NA	3.51165	NA	FALSE	FALSE	FALSE	8.25308	10	3.45559	4.0958	FALSE	TRUE	TRUE	FALSE	FALSE	TRUE	NA	NA	NA	NA
IMGVR_UViG_2547132099_000007|2547132099|2547147235|30-188300	IMGVR_UViG_2547132099_000007|2547132099|2547147235|30-188300	Virus	276	169526	170146	+	CDS	NA	PF20195.2	PF20195	NA	Phage tail protein N-terminal domain	Phage tail protein N-terminal domain	8.18	NA	3.51165	NA	FALSE	FALSE	FALSE	8.25308	5.02	3.45559	2.7007	TRUE	TRUE	TRUE	FALSE	FALSE	TRUE	NA	NA	NA	NA
IMGVR_UViG_2547132099_000007|2547132099|2547147235|30-188300	IMGVR_UViG_2547132099_000007|2547132099|2547147235|30-188300	Virus	278	170807	171445	+	CDS	NA	PF20753.1	PF20753	NA	Phage tail C-terminal domain	Phage tail C-terminal domain	8.18	NA	3.51165	NA	FALSE	FALSE	FALSE	8.25308	5.33	3.45559	2.72673	TRUE	TRUE	FALSE	FALSE	FALSE	TRUE	NA	NA	NA	NA
IMGVR_UViG_2547132108_000007|2547132108|2547149518|16975-81555	IMGVR_UViG_2547132108_000007|2547132108|2547149518|16975-81555	Virus	31	19920	21497	+	CDS	K02335	PF00476.24	PF00476	DNA polymerase I	DNA polymerase family A	DNA polymerase I	8.98706	10	3.94182	4.66714	FALSE	TRUE	FALSE	9.25406	10	3.78725	4.58932	FALSE	TRUE	FALSE	FALSE	TRUE	FALSE	FALSE	FALSE	FALSE	FALSE
IMGVR_UViG_2547132108_000007|2547132108|2547149518|16975-81555	IMGVR_UViG_2547132108_000007|2547132108|2547149518|16975-81555	Virus	33	21633	22793	+	CDS	K02335	PF00476.24	PF00476	DNA polymerase I	DNA polymerase family A	DNA polymerase I	8.98706	10	3.94182	4.66714	FALSE	TRUE	FALSE	9.25406	10	3.78725	4.58932	FALSE	TRUE	FALSE	FALSE	TRUE	FALSE	FALSE	FALSE	FALSE	FALSE
IMGVR_UViG_2547132108_000007|2547132108|2547149518|16975-81555	IMGVR_UViG_2547132108_000007|2547132108|2547149518|16975-81555	Virus	72	44224	45813	+	CDS	NA	PF05133.18	PF05133	NA	Phage portal protein, SPP1 Gp6-like	Phage portal protein, SPP1 Gp6-like	8.98706	NA	3.94182	NA	FALSE	FALSE	FALSE	9.25406	10	3.78725	4.24485	FALSE	TRUE	FALSE	FALSE	FALSE	TRUE	NA	NA	NA	NA
IMGVR_UViG_2547132108_000007|2547132108|2547149518|16975-81555	IMGVR_UViG_2547132108_000007|2547132108|2547149518|16975-81555	Virus	73	45813	46643	+	CDS	NA	PF06152.15	PF06152	NA	Phage minor capsid protein 2	Phage minor capsid protein 2	8.98706	NA	3.94182	NA	FALSE	FALSE	FALSE	9.25406	10	3.78725	3.8523	FALSE	TRUE	TRUE	FALSE	FALSE	TRUE	NA	NA	NA	NA
IMGVR_UViG_2547132108_000007|2547132108|2547149518|16975-81555	IMGVR_UViG_2547132108_000007|2547132108|2547149518|16975-81555	Virus	82	51803	52852	+	CDS	NA	PF04984.18	PF04984	NA	Phage tail sheath protein subtilisin-like domain	Phage tail sheath protein subtilisin-like domain	8.98706	NA	3.94182	NA	FALSE	FALSE	FALSE	9.25406	10	3.78725	4.04673	FALSE	TRUE	TRUE	FALSE	FALSE	TRUE	NA	NA	NA	NA
IMGVR_UViG_2547132108_000007|2547132108|2547149518|16975-81555	IMGVR_UViG_2547132108_000007|2547132108|2547149518|16975-81555	Virus	83	52870	53310	+	CDS	NA	PF09393.14	PF09393	NA	Phage tail tube protein	Phage tail tube protein	8.98706	NA	3.94182	NA	FALSE	FALSE	FALSE	9.25406	10	3.78725	3.3638	FALSE	TRUE	TRUE	FALSE	FALSE	TRUE	NA	NA	NA	NA
IMGVR_UViG_2547132108_000007|2547132108|2547149518|16975-81555	IMGVR_UViG_2547132108_000007|2547132108|2547149518|16975-81555	Virus	84	53396	53785	+	CDS	NA	PF08890.15	PF08890	NA	Phage XkdN-like tail assembly chaperone protein, TAC	Phage XkdN-like tail assembly chaperone protein, TAC	8.98706	NA	3.94182	NA	FALSE	FALSE	FALSE	9.25406	10	3.78725	3.37383	FALSE	TRUE	FALSE	FALSE	FALSE	TRUE	NA	NA	NA	NA
IMGVR_UViG_2547132171_000001|2547132171|2547172528|10673-65659	IMGVR_UViG_2547132171_000001|2547132171|2547172528|10673-65659	Virus	5	1952	2464	-	CDS	NA	PF02945.19	PF02945	NA	Recombination endonuclease VII	Recombination endonuclease VII	8.24333	NA	3.76557	NA	FALSE	FALSE	FALSE	7.365	10	3.43041	3.93394	FALSE	TRUE	FALSE	FALSE	TRUE	FALSE	FALSE	FALSE	FALSE	FALSE
IMGVR_UViG_2547132171_000001|2547132171|2547172528|10673-65659	IMGVR_UViG_2547132171_000001|2547132171|2547172528|10673-65659	Virus	8	3030	5642	-	CDS	K02335	PF00476.24	PF00476	DNA polymerase I	DNA polymerase family A	DNA polymerase I	8.24333	10	3.76557	4.66714	FALSE	TRUE	FALSE	7.365	10	3.43041	4.58932	FALSE	TRUE	FALSE	FALSE	TRUE	FALSE	FALSE	FALSE	FALSE	FALSE
IMGVR_UViG_2547132171_000001|2547132171|2547172528|10673-65659	IMGVR_UViG_2547132171_000001|2547132171|2547172528|10673-65659	Virus	24	13203	13514	-	CDS	NA	PF02945.19	PF02945	NA	Recombination endonuclease VII	Recombination endonuclease VII	8.24333	NA	3.76557	NA	FALSE	FALSE	FALSE	7.365	10	3.43041	3.93394	FALSE	TRUE	FALSE	FALSE	TRUE	FALSE	FALSE	FALSE	FALSE	FALSE
IMGVR_UViG_2547132171_000001|2547132171|2547172528|10673-65659	IMGVR_UViG_2547132171_000001|2547132171|2547172528|10673-65659	Virus	63	36792	38315	+	CDS	NA	PF05133.18	PF05133	NA	Phage portal protein, SPP1 Gp6-like	Phage portal protein, SPP1 Gp6-like	8.24333	NA	3.76557	NA	FALSE	FALSE	FALSE	7.365	10	3.43041	4.24485	FALSE	TRUE	FALSE	FALSE	FALSE	TRUE	NA	NA	NA	NA
IMGVR_UViG_2547132171_000001|2547132171|2547172528|10673-65659	IMGVR_UViG_2547132171_000001|2547132171|2547172528|10673-65659	Virus	65	39850	41058	+	CDS	NA	PF05065.17	PF05065	NA	Phage capsid family	Phage capsid family	8.24333	NA	3.76557	NA	FALSE	FALSE	FALSE	7.365	10	3.43041	4.61719	FALSE	TRUE	TRUE	FALSE	FALSE	TRUE	NA	NA	NA	NA
IMGVR_UViG_2547132171_000001|2547132171|2547172528|10673-65659	IMGVR_UViG_2547132171_000001|2547132171|2547172528|10673-65659	Virus	72	44031	44255	+	CDS	NA	PF17388.6	PF17388	NA	Mycobacteriophage tail assembly protein	Mycobacteriophage tail assembly protein	8.24333	NA	3.76557	NA	FALSE	FALSE	FALSE	7.365	4.01	3.43041	2.60314	TRUE	FALSE	FALSE	FALSE	FALSE	TRUE	NA	NA	NA	NA
IMGVR_UViG_2547132288_000001|2547132288|2547217027	IMGVR_UViG_2547132288_000001|2547132288|2547217027	Virus	49	39898	40992	-	CDS	K02316	PF08275.15	PF08275	DNA primase	DNA primase catalytic core, N-terminal domain	DNA primase	9.18462	10	3.77752	4.50537	FALSE	TRUE	FALSE	8.54667	10	3.50757	3.21906	FALSE	TRUE	FALSE	FALSE	TRUE	FALSE	FALSE	FALSE	FALSE	FALSE
IMGVR_UViG_2547132288_000001|2547132288|2547217027	IMGVR_UViG_2547132288_000001|2547132288|2547217027	Virus	50	41080	42483	-	CDS	K26878	PF03796.19	PF03796	Bacillus phage helicase DnaB-like	DnaB-like helicase C terminal domain	Bacillus phage helicase DnaB-like	9.18462	10	3.77752	4.1442	FALSE	TRUE	FALSE	8.54667	10	3.50757	4.55826	FALSE	TRUE	FALSE	FALSE	TRUE	FALSE	FALSE	FALSE	FALSE	FALSE
IMGVR_UViG_2547132288_000001|2547132288|2547217027	IMGVR_UViG_2547132288_000001|2547132288|2547217027	Virus	55	46019	46657	-	CDS	K01185	PF00959.23	PF00959	lysozyme	Phage lysozyme	lysozyme	9.18462	10	3.77752	4.43995	FALSE	TRUE	FALSE	8.54667	10	3.50757	4.26288	FALSE	TRUE	FALSE	FALSE	TRUE	FALSE	FALSE	FALSE	FALSE	FALSE
IMGVR_UViG_2547132288_000001|2547132288|2547217027	IMGVR_UViG_2547132288_000001|2547132288|2547217027	Virus	61	48759	59987	-	CDS	K26977	PF13550.10	PF13550	Enterobacteria phage tip attachment protein J	Putative phage tail protein	Enterobacteria phage tip attachment protein J	9.18462	10	3.77752	3.95386	FALSE	TRUE	FALSE	8.54667	10	3.50757	4.12898	FALSE	TRUE	FALSE	FALSE	FALSE	TRUE	NA	NA	NA	NA
IMGVR_UViG_2547132288_000001|2547132288|2547217027	IMGVR_UViG_2547132288_000001|2547132288|2547217027	Virus	64	61329	62024	-	CDS	K26974	PF05100.16	PF05100	Enterobacteria phage tail tip protein L	Phage minor tail protein L	Enterobacteria phage tail tip protein L	9.18462	10	3.77752	3.54667	FALSE	TRUE	TRUE	8.54667	10	3.50757	3.59051	FALSE	TRUE	TRUE	FALSE	FALSE	TRUE	NA	NA	NA	NA
IMGVR_UViG_2547132288_000001|2547132288|2547217027	IMGVR_UViG_2547132288_000001|2547132288|2547217027	Virus	65	62024	62350	-	CDS	K26973	PF05939.17	PF05939	Enterobacteria phage tail tip protein M	Phage minor tail protein	Enterobacteria phage tail tip protein M	9.18462	10	3.77752	3.45667	FALSE	FALSE	FALSE	8.54667	10	3.50757	3.5557	FALSE	TRUE	TRUE	FALSE	FALSE	TRUE	NA	NA	NA	NA
IMGVR_UViG_2547132288_000001|2547132288|2547217027	IMGVR_UViG_2547132288_000001|2547132288|2547217027	Virus	72	69932	70318	-	CDS	NA	PF12691.11	PF12691	NA	Bacteriophage minor capsid protein	Bacteriophage minor capsid protein	9.18462	NA	3.77752	NA	FALSE	FALSE	FALSE	8.54667	10	3.50757	3.40705	FALSE	TRUE	TRUE	FALSE	FALSE	TRUE	NA	NA	NA	NA
IMGVR_UViG_2547132288_000001|2547132288|2547217027	IMGVR_UViG_2547132288_000001|2547132288|2547217027	Virus	77	72759	73661	-	CDS	NA	PF20911.1	PF20911	NA	Major capsid protein GP7	Major capsid protein GP7	9.18462	NA	3.77752	NA	FALSE	FALSE	FALSE	8.54667	10	3.50757	3.63819	FALSE	TRUE	TRUE	FALSE	FALSE	TRUE	NA	NA	NA	NA
IMGVR_UViG_2547132288_000001|2547132288|2547217027	IMGVR_UViG_2547132288_000001|2547132288|2547217027	Virus	80	76435	77679	-	CDS	K06909	PF04466.17	PF04466	phage terminase large subunit	Phage terminase large subunit	phage terminase large subunit	9.18462	10	3.77752	4.82687	FALSE	FALSE	FALSE	8.54667	10	3.50757	4.36384	FALSE	TRUE	FALSE	FALSE	FALSE	TRUE	NA	NA	NA	NA
IMGVR_UViG_2547132289_000004|2547132289|2547217120	IMGVR_UViG_2547132289_000004|2547132289|2547217120	Virus	4	1666	2376	-	CDS	K26974	PF05100.16	PF05100	Enterobacteria phage tail tip protein L	Phage minor tail protein L	Enterobacteria phage tail tip protein L	9.85727	10	3.90831	3.54667	FALSE	TRUE	TRUE	9.42	10	3.69543	3.59051	FALSE	TRUE	FALSE	FALSE	FALSE	TRUE	NA	NA	NA	NA
IMGVR_UViG_2547132289_000004|2547132289|2547217120	IMGVR_UViG_2547132289_000004|2547132289|2547217120	Virus	5	2385	2714	-	CDS	K26973	PF05939.17	PF05939	Enterobacteria phage tail tip protein M	Phage minor tail protein	Enterobacteria phage tail tip protein M	9.85727	10	3.90831	3.45667	FALSE	FALSE	FALSE	9.42	10	3.69543	3.5557	FALSE	TRUE	TRUE	FALSE	FALSE	TRUE	NA	NA	NA	NA
IMGVR_UViG_2547132289_000004|2547132289|2547217120	IMGVR_UViG_2547132289_000004|2547132289|2547217120	Virus	11	9855	10355	-	CDS	NA	PF04883.16	PF04883	NA	Bacteriophage HK97-gp10, putative tail-component	Bacteriophage HK97-gp10, putative tail-component	9.85727	NA	3.90831	NA	FALSE	FALSE	FALSE	9.42	10	3.69543	3.8408	FALSE	TRUE	TRUE	FALSE	FALSE	TRUE	NA	NA	NA	NA
IMGVR_UViG_2547132289_000004|2547132289|2547217120	IMGVR_UViG_2547132289_000004|2547132289|2547217120	Virus	12	10356	10745	-	CDS	NA	PF12691.11	PF12691	NA	Bacteriophage minor capsid protein	Bacteriophage minor capsid protein	9.85727	NA	3.90831	NA	FALSE	FALSE	FALSE	9.42	10	3.69543	3.40705	FALSE	TRUE	TRUE	FALSE	FALSE	TRUE	NA	NA	NA	NA
IMGVR_UViG_2547132289_000004|2547132289|2547217120	IMGVR_UViG_2547132289_000004|2547132289|2547217120	Virus	17	12944	13846	-	CDS	NA	PF20911.1	PF20911	NA	Major capsid protein GP7	Major capsid protein GP7	9.85727	NA	3.90831	NA	FALSE	FALSE	FALSE	9.42	10	3.69543	3.63819	FALSE	TRUE	TRUE	FALSE	FALSE	TRUE	NA	NA	NA	NA
IMGVR_UViG_2547132289_000004|2547132289|2547217120	IMGVR_UViG_2547132289_000004|2547132289|2547217120	Virus	20	16658	17902	-	CDS	K06909	PF17289.6	PF17289	phage terminase large subunit	Terminase RNaseH-like domain	phage terminase large subunit	9.85727	10	3.90831	4.82687	FALSE	FALSE	FALSE	9.42	10	3.69543	4.3532	FALSE	TRUE	FALSE	FALSE	FALSE	TRUE	NA	NA	NA	NA
IMGVR_UViG_2547132289_000004|2547132289|2547217120	IMGVR_UViG_2547132289_000004|2547132289|2547217120	Virus	119	87637	88749	-	CDS	K02316	PF08275.15	PF08275	DNA primase	DNA primase catalytic core, N-terminal domain	DNA primase	9.85727	10	3.90831	4.50537	FALSE	TRUE	FALSE	9.42	10	3.69543	3.21906	FALSE	TRUE	FALSE	FALSE	TRUE	FALSE	FALSE	FALSE	FALSE	FALSE
IMGVR_UViG_2547132289_000004|2547132289|2547217120	IMGVR_UViG_2547132289_000004|2547132289|2547217120	Virus	120	88936	90333	-	CDS	K26878	PF03796.19	PF03796	Bacillus phage helicase DnaB-like	DnaB-like helicase C terminal domain	Bacillus phage helicase DnaB-like	9.85727	10	3.90831	4.1442	FALSE	TRUE	FALSE	9.42	10	3.69543	4.55826	FALSE	TRUE	FALSE	FALSE	TRUE	FALSE	FALSE	FALSE	FALSE	FALSE
IMGVR_UViG_2547132289_000004|2547132289|2547217120	IMGVR_UViG_2547132289_000004|2547132289|2547217120	Virus	130	95631	107354	-	CDS	K26977	PF13550.10	PF13550	Enterobacteria phage tip attachment protein J	Putative phage tail protein	Enterobacteria phage tip attachment protein J	9.85727	10	3.90831	3.95386	FALSE	FALSE	FALSE	9.42	10	3.69543	4.12898	FALSE	FALSE	FALSE	FALSE	FALSE	TRUE	NA	NA	NA	NA
IMGVR_UViG_2547132418_000022|2547132418|2547273401|264038-383339	IMGVR_UViG_2547132418_000022|2547132418|2547273401|264038-383339	Virus	3	3018	3599	-	CDS	K26980	PF02413.21	PF02413	Enterobacteria phage tail fiber assembly protein	Caudovirales tail fibre assembly protein, lambda gpK	Enterobacteria phage tail fiber assembly protein	9.02217	10	3.6122	3.68529	FALSE	FALSE	FALSE	8.596	10	3.50274	3.71775	FALSE	FALSE	FALSE	FALSE	FALSE	TRUE	NA	NA	NA	NA
IMGVR_UViG_2547132418_000022|2547132418|2547273401|264038-383339	IMGVR_UViG_2547132418_000022|2547132418|2547273401|264038-383339	Virus	4	3599	6988	-	CDS	K26778	PF21446.1	PF21446	Straboviridae long-tail fiber protein Gp37	Long-tail fiber proximal subunit, C-terminal domain	Straboviridae long-tail fiber protein Gp37	9.02217	10	3.6122	3.81842	FALSE	TRUE	TRUE	8.596	10	3.50274	3.0569	FALSE	TRUE	TRUE	FALSE	FALSE	TRUE	NA	NA	NA	NA
IMGVR_UViG_2547132418_000022|2547132418|2547273401|264038-383339	IMGVR_UViG_2547132418_000022|2547132418|2547273401|264038-383339	Virus	5	7082	11809	-	CDS	K26977	PF13550.10	PF13550	Enterobacteria phage tip attachment protein J	Putative phage tail protein	Enterobacteria phage tip attachment protein J	9.02217	10	3.6122	3.95386	FALSE	TRUE	TRUE	8.596	10	3.50274	4.12898	FALSE	TRUE	TRUE	FALSE	FALSE	TRUE	NA	NA	NA	NA
IMGVR_UViG_2547132418_000022|2547132418|2547273401|264038-383339	IMGVR_UViG_2547132418_000022|2547132418|2547273401|264038-383339	Virus	8	13198	13896	-	CDS	K26974	PF05100.16	PF05100	Enterobacteria phage tail tip protein L	Phage minor tail protein L	Enterobacteria phage tail tip protein L	9.02217	10	3.6122	3.54667	FALSE	TRUE	TRUE	8.596	10	3.50274	3.59051	FALSE	TRUE	TRUE	FALSE	FALSE	TRUE	NA	NA	NA	NA
IMGVR_UViG_2547132418_000022|2547132418|2547273401|264038-383339	IMGVR_UViG_2547132418_000022|2547132418|2547273401|264038-383339	Virus	9	13979	14314	-	CDS	K26973	PF05939.17	PF05939	Enterobacteria phage tail tip protein M	Phage minor tail protein	Enterobacteria phage tail tip protein M	9.02217	10	3.6122	3.45667	FALSE	TRUE	FALSE	8.596	10	3.50274	3.5557	FALSE	TRUE	TRUE	FALSE	FALSE	TRUE	NA	NA	NA	NA
IMGVR_UViG_2547132418_000022|2547132418|2547273401|264038-383339	IMGVR_UViG_2547132418_000022|2547132418|2547273401|264038-383339	Virus	14	20480	20863	-	CDS	NA	PF12691.11	PF12691	NA	Bacteriophage minor capsid protein	Bacteriophage minor capsid protein	9.02217	NA	3.6122	NA	FALSE	FALSE	FALSE	8.596	10	3.50274	3.40705	FALSE	TRUE	TRUE	FALSE	FALSE	TRUE	NA	NA	NA	NA
IMGVR_UViG_2547132418_000022|2547132418|2547273401|264038-383339	IMGVR_UViG_2547132418_000022|2547132418|2547273401|264038-383339	Virus	23	27470	28726	-	CDS	K06909	PF03237.19	PF03237	phage terminase large subunit	Terminase large subunit, T4likevirus-type, N-terminal	phage terminase large subunit	9.02217	10	3.6122	4.82687	FALSE	TRUE	FALSE	8.596	10	3.50274	4.56614	FALSE	TRUE	FALSE	FALSE	FALSE	TRUE	NA	NA	NA	NA
IMGVR_UViG_2547132418_000022|2547132418|2547273401|264038-383339	IMGVR_UViG_2547132418_000022|2547132418|2547273401|264038-383339	Virus	114	106676	108016	-	CDS	K26878	PF03796.19	PF03796	Bacillus phage helicase DnaB-like	DnaB-like helicase C terminal domain	Bacillus phage helicase DnaB-like	9.02217	10	3.6122	4.1442	FALSE	TRUE	FALSE	8.596	10	3.50274	4.55826	FALSE	TRUE	FALSE	FALSE	TRUE	FALSE	FALSE	FALSE	FALSE	FALSE
IMGVR_UViG_2547132418_000022|2547132418|2547273401|264038-383339	IMGVR_UViG_2547132418_000022|2547132418|2547273401|264038-383339	Virus	124	114907	118944	-	CDS	K05636	PF08400.14	PF08400	laminin, beta 1	Prophage tail fibre N-terminal	laminin, beta 1	9.02217	10	3.6122	3.8512	FALSE	FALSE	FALSE	8.596	10	3.50274	3.13545	FALSE	FALSE	FALSE	FALSE	FALSE	TRUE	NA	NA	NA	NA
IMGVR_UViG_2548876504_000003|2548876504|2548876854	IMGVR_UViG_2548876504_000003|2548876504|2548876854	Virus	7	2887	3279	+	CDS	NA	PF12691.11	PF12691	NA	Bacteriophage minor capsid protein	Bacteriophage minor capsid protein	9.16395	NA	3.7027	NA	FALSE	FALSE	FALSE	8.32529	10	3.44619	3.40705	FALSE	TRUE	FALSE	FALSE	FALSE	TRUE	NA	NA	NA	NA
IMGVR_UViG_2548876504_000003|2548876504|2548876854	IMGVR_UViG_2548876504_000003|2548876504|2548876854	Virus	12	9412	9747	+	CDS	K26973	PF05939.17	PF05939	Enterobacteria phage tail tip protein M	Phage minor tail protein	Enterobacteria phage tail tip protein M	9.16395	10	3.7027	3.45667	FALSE	TRUE	FALSE	8.32529	10	3.44619	3.5557	FALSE	TRUE	TRUE	FALSE	FALSE	TRUE	NA	NA	NA	NA
IMGVR_UViG_2548876504_000003|2548876504|2548876854	IMGVR_UViG_2548876504_000003|2548876504|2548876854	Virus	13	9834	10532	+	CDS	K26974	PF05100.16	PF05100	Enterobacteria phage tail tip protein L	Phage minor tail protein L	Enterobacteria phage tail tip protein L	9.16395	10	3.7027	3.54667	FALSE	TRUE	TRUE	8.32529	10	3.44619	3.59051	FALSE	TRUE	TRUE	FALSE	FALSE	TRUE	NA	NA	NA	NA
IMGVR_UViG_2548876504_000003|2548876504|2548876854	IMGVR_UViG_2548876504_000003|2548876504|2548876854	Virus	16	11938	24072	+	CDS	K26977	PF13550.10	PF13550	Enterobacteria phage tip attachment protein J	Putative phage tail protein	Enterobacteria phage tip attachment protein J	9.16395	10	3.7027	3.95386	FALSE	TRUE	FALSE	8.32529	10	3.44619	4.12898	FALSE	TRUE	FALSE	FALSE	FALSE	TRUE	NA	NA	NA	NA
IMGVR_UViG_2548876504_000003|2548876504|2548876854	IMGVR_UViG_2548876504_000003|2548876504|2548876854	Virus	28	31281	32621	+	CDS	K26878	PF03796.19	PF03796	Bacillus phage helicase DnaB-like	DnaB-like helicase C terminal domain	Bacillus phage helicase DnaB-like	9.16395	10	3.7027	4.1442	FALSE	TRUE	FALSE	8.32529	10	3.44619	4.55826	FALSE	TRUE	FALSE	FALSE	TRUE	FALSE	FALSE	FALSE	FALSE	FALSE
IMGVR_UViG_2548876504_000003|2548876504|2548876854	IMGVR_UViG_2548876504_000003|2548876504|2548876854	Virus	29	32775	33893	+	CDS	K02316	PF08275.15	PF08275	DNA primase	DNA primase catalytic core, N-terminal domain	DNA primase	9.16395	10	3.7027	4.50537	FALSE	TRUE	FALSE	8.32529	10	3.44619	3.21906	FALSE	TRUE	FALSE	FALSE	TRUE	FALSE	FALSE	FALSE	FALSE	FALSE
IMGVR_UViG_2548876504_000003|2548876504|2548876854	IMGVR_UViG_2548876504_000003|2548876504|2548876854	Virus	116	105989	107245	+	CDS	K06909	PF03237.19	PF03237	phage terminase large subunit	Terminase large subunit, T4likevirus-type, N-terminal	phage terminase large subunit	9.16395	10	3.7027	4.82687	FALSE	FALSE	FALSE	8.32529	10	3.44619	4.56614	FALSE	FALSE	FALSE	FALSE	FALSE	TRUE	NA	NA	NA	NA
IMGVR_UViG_2548876778_000002|2548876778|2548961916|116813-151414	IMGVR_UViG_2548876778_000002|2548876778|2548961916|116813-151414	Virus	22	12434	13468	-	CDS	NA	PF04860.16	PF04860	NA	Phage portal protein	Phage portal protein	6.71	NA	3.48161	NA	FALSE	FALSE	FALSE	9.0704	10	3.54595	4.70095	FALSE	TRUE	FALSE	FALSE	FALSE	TRUE	NA	NA	NA	NA
IMGVR_UViG_2548876778_000002|2548876778|2548961916|116813-151414	IMGVR_UViG_2548876778_000002|2548876778|2548961916|116813-151414	Virus	23	13465	15237	-	CDS	NA	PF03237.19	PF03237	NA	Terminase large subunit, T4likevirus-type, N-terminal	Terminase large subunit, T4likevirus-type, N-terminal	6.71	NA	3.48161	NA	FALSE	FALSE	FALSE	9.0704	10	3.54595	4.56614	FALSE	TRUE	TRUE	FALSE	FALSE	TRUE	NA	NA	NA	NA
IMGVR_UViG_2548876778_000002|2548876778|2548961916|116813-151414	IMGVR_UViG_2548876778_000002|2548876778|2548961916|116813-151414	Virus	24	15419	16297	+	CDS	NA	PF05929.15	PF05929	NA	Phage capsid scaffolding protein (GPO) serine peptidase	Phage capsid scaffolding protein (GPO) serine peptidase	6.71	NA	3.48161	NA	FALSE	FALSE	FALSE	9.0704	10	3.54595	3.51308	FALSE	TRUE	TRUE	FALSE	FALSE	TRUE	NA	NA	NA	NA
IMGVR_UViG_2548876778_000002|2548876778|2548961916|116813-151414	IMGVR_UViG_2548876778_000002|2548876778|2548961916|116813-151414	Virus	25	16311	17324	+	CDS	NA	PF05125.16	PF05125	NA	Phage major capsid protein, P2 family	Phage major capsid protein, P2 family	6.71	NA	3.48161	NA	FALSE	FALSE	FALSE	9.0704	10	3.54595	3.44669	FALSE	TRUE	TRUE	FALSE	FALSE	TRUE	NA	NA	NA	NA
IMGVR_UViG_2548876778_000002|2548876778|2548961916|116813-151414	IMGVR_UViG_2548876778_000002|2548876778|2548961916|116813-151414	Virus	26	17338	18054	+	CDS	NA	PF05944.16	PF05944	NA	Phage small terminase subunit	Phage small terminase subunit	6.71	NA	3.48161	NA	FALSE	FALSE	FALSE	9.0704	10	3.54595	3.46835	FALSE	TRUE	TRUE	FALSE	FALSE	TRUE	NA	NA	NA	NA
IMGVR_UViG_2548876778_000002|2548876778|2548961916|116813-151414	IMGVR_UViG_2548876778_000002|2548876778|2548961916|116813-151414	Virus	28	18607	19098	+	CDS	NA	PF06891.15	PF06891	NA	P2 phage tail completion protein R (GpR)	P2 phage tail completion protein R (GpR)	6.71	NA	3.48161	NA	FALSE	FALSE	FALSE	9.0704	10	3.54595	3.46864	FALSE	TRUE	TRUE	FALSE	FALSE	TRUE	NA	NA	NA	NA
IMGVR_UViG_2548876778_000002|2548876778|2548961916|116813-151414	IMGVR_UViG_2548876778_000002|2548876778|2548961916|116813-151414	Virus	34	21778	22368	+	CDS	K01185	PF00959.23	PF00959	lysozyme	Phage lysozyme	lysozyme	6.71	10	3.48161	4.43995	FALSE	FALSE	FALSE	9.0704	10	3.54595	4.26288	FALSE	TRUE	TRUE	FALSE	TRUE	FALSE	FALSE	FALSE	FALSE	FALSE
IMGVR_UViG_2548876778_000002|2548876778|2548961916|116813-151414	IMGVR_UViG_2548876778_000002|2548876778|2548961916|116813-151414	Virus	37	22889	23149	+	CDS	NA	PF10963.12	PF10963	NA	Phage tail assembly chaperone	Phage tail assembly chaperone	6.71	NA	3.48161	NA	FALSE	FALSE	FALSE	9.0704	6.81	3.54595	2.83315	TRUE	TRUE	TRUE	FALSE	FALSE	TRUE	NA	NA	NA	NA
IMGVR_UViG_2548876778_000002|2548876778|2548961916|116813-151414	IMGVR_UViG_2548876778_000002|2548876778|2548961916|116813-151414	Virus	38	23362	25248	+	CDS	NA	PF10145.13	PF10145	NA	Phage-related minor tail protein	Phage-related minor tail protein	6.71	NA	3.48161	NA	FALSE	FALSE	FALSE	9.0704	10	3.54595	4.6706	FALSE	TRUE	TRUE	FALSE	FALSE	TRUE	NA	NA	NA	NA
IMGVR_UViG_2548876778_000002|2548876778|2548961916|116813-151414	IMGVR_UViG_2548876778_000002|2548876778|2548961916|116813-151414	Virus	42	27378	30044	+	CDS	NA	PF12571.12	PF12571	NA	Phage tail-collar fibre protein	Phage tail-collar fibre protein	6.71	NA	3.48161	NA	FALSE	FALSE	FALSE	9.0704	10	3.54595	3.90859	FALSE	FALSE	FALSE	FALSE	FALSE	TRUE	NA	NA	NA	NA
IMGVR_UViG_2548876778_000002|2548876778|2548961916|116813-151414	IMGVR_UViG_2548876778_000002|2548876778|2548961916|116813-151414	Virus	47	33025	34602	-	CDS	K01077	PF00245.24	PF00245	alkaline phosphatase	Alkaline phosphatase	alkaline phosphatase	6.71	0.13	3.48161	1.11394	TRUE	FALSE	FALSE	9.0704	0.13	3.54595	1.11394	TRUE	FALSE	FALSE	TRUE	FALSE	FALSE	TRUE	TRUE	FALSE	FALSE
IMGVR_UViG_2548876926_000004|2548876926|2548998275|457152-511242	IMGVR_UViG_2548876926_000004|2548876926|2548998275|457152-511242	Virus	4	801	2585	-	CDS	K02335	PF00476.24	PF00476	DNA polymerase I	DNA polymerase family A	DNA polymerase I	9.13	10	3.98661	4.66714	FALSE	FALSE	FALSE	7.91786	10	3.5977	4.58932	FALSE	FALSE	FALSE	FALSE	TRUE	FALSE	FALSE	FALSE	FALSE	FALSE
IMGVR_UViG_2548876926_000004|2548876926|2548998275|457152-511242	IMGVR_UViG_2548876926_000004|2548876926|2548998275|457152-511242	Virus	22	10490	10819	-	CDS	K18960	PF02945.19	PF02945	Straboviridae recombination endonuclease VII	Recombination endonuclease VII	Straboviridae recombination endonuclease VII	9.13	10	3.98661	3.40261	FALSE	TRUE	FALSE	7.91786	10	3.5977	3.93394	FALSE	TRUE	FALSE	FALSE	TRUE	FALSE	FALSE	FALSE	FALSE	FALSE
IMGVR_UViG_2548876926_000004|2548876926|2548998275|457152-511242	IMGVR_UViG_2548876926_000004|2548876926|2548998275|457152-511242	Virus	68	34019	35698	+	CDS	NA	PF20441.2	PF20441	NA	Terminase large subunit, endonuclease domain	Terminase large subunit, endonuclease domain	9.13	NA	3.98661	NA	FALSE	FALSE	FALSE	7.91786	10	3.5977	4.33558	FALSE	TRUE	FALSE	FALSE	FALSE	TRUE	NA	NA	NA	NA
IMGVR_UViG_2548876926_000004|2548876926|2548998275|457152-511242	IMGVR_UViG_2548876926_000004|2548876926|2548998275|457152-511242	Virus	69	35695	37134	+	CDS	NA	PF05133.18	PF05133	NA	Phage portal protein, SPP1 Gp6-like	Phage portal protein, SPP1 Gp6-like	9.13	NA	3.98661	NA	FALSE	FALSE	FALSE	7.91786	10	3.5977	4.24485	FALSE	TRUE	TRUE	FALSE	FALSE	TRUE	NA	NA	NA	NA
IMGVR_UViG_2548876926_000004|2548876926|2548998275|457152-511242	IMGVR_UViG_2548876926_000004|2548876926|2548998275|457152-511242	Virus	72	38634	39881	+	CDS	NA	PF05065.17	PF05065	NA	Phage capsid family	Phage capsid family	9.13	NA	3.98661	NA	FALSE	FALSE	FALSE	7.91786	10	3.5977	4.61719	FALSE	TRUE	TRUE	FALSE	FALSE	TRUE	NA	NA	NA	NA
IMGVR_UViG_2548876926_000004|2548876926|2548998275|457152-511242	IMGVR_UViG_2548876926_000004|2548876926|2548998275|457152-511242	Virus	79	42960	43337	+	CDS	NA	PF17388.6	PF17388	NA	Mycobacteriophage tail assembly protein	Mycobacteriophage tail assembly protein	9.13	NA	3.98661	NA	FALSE	FALSE	FALSE	7.91786	4.01	3.5977	2.60314	TRUE	TRUE	FALSE	FALSE	FALSE	TRUE	NA	NA	NA	NA
IMGVR_UViG_2548877019_000001|2548877019|2549037833	IMGVR_UViG_2548877019_000001|2548877019|2549037833	Virus	11	5870	7309	-	CDS	NA	PF10651.13	PF10651	NA	BppU N-terminal domain	BppU N-terminal domain	9.41783	NA	3.95712	NA	FALSE	FALSE	FALSE	9.27326	10	3.8002	3.47986	FALSE	TRUE	FALSE	FALSE	TRUE	FALSE	FALSE	FALSE	FALSE	FALSE
IMGVR_UViG_2548877019_000001|2548877019|2549037833	IMGVR_UViG_2548877019_000001|2548877019|2549037833	Virus	13	9421	10947	-	CDS	NA	PF06605.15	PF06605	NA	Prophage endopeptidase tail	Prophage endopeptidase tail	9.41783	NA	3.95712	NA	FALSE	FALSE	FALSE	9.27326	10	3.8002	4.0958	FALSE	TRUE	FALSE	FALSE	FALSE	TRUE	NA	NA	NA	NA
IMGVR_UViG_2548877019_000001|2548877019|2549037833	IMGVR_UViG_2548877019_000001|2548877019|2549037833	Virus	14	10957	11778	-	CDS	NA	PF05709.15	PF05709	NA	Phage tail protein RIFT-related domain	Phage tail protein RIFT-related domain	9.41783	NA	3.95712	NA	FALSE	FALSE	FALSE	9.27326	10	3.8002	3.61162	FALSE	TRUE	TRUE	FALSE	FALSE	TRUE	NA	NA	NA	NA
IMGVR_UViG_2548877019_000001|2548877019|2549037833	IMGVR_UViG_2548877019_000001|2548877019|2549037833	Virus	15	11779	17079	-	CDS	K05636	PF10145.13	PF10145	laminin, beta 1	Phage-related minor tail protein	laminin, beta 1	9.41783	10	3.95712	3.8512	FALSE	TRUE	FALSE	9.27326	10	3.8002	4.6706	FALSE	TRUE	TRUE	FALSE	FALSE	TRUE	NA	NA	NA	NA
IMGVR_UViG_2548877019_000001|2548877019|2549037833	IMGVR_UViG_2548877019_000001|2548877019|2549037833	Virus	20	18906	19328	-	CDS	NA	PF04883.16	PF04883	NA	Bacteriophage HK97-gp10, putative tail-component	Bacteriophage HK97-gp10, putative tail-component	9.41783	NA	3.95712	NA	FALSE	FALSE	FALSE	9.27326	10	3.8002	3.8408	FALSE	TRUE	TRUE	FALSE	FALSE	TRUE	NA	NA	NA	NA
IMGVR_UViG_2548877019_000001|2548877019|2549037833	IMGVR_UViG_2548877019_000001|2548877019|2549037833	Virus	21	19325	19660	-	CDS	NA	PF05521.15	PF05521	NA	Phage head-tail joining protein	Phage head-tail joining protein	9.41783	NA	3.95712	NA	FALSE	FALSE	FALSE	9.27326	10	3.8002	4.149	FALSE	TRUE	TRUE	FALSE	FALSE	TRUE	NA	NA	NA	NA
IMGVR_UViG_2548877019_000001|2548877019|2549037833	IMGVR_UViG_2548877019_000001|2548877019|2549037833	Virus	22	19665	19904	-	CDS	NA	PF05135.17	PF05135	NA	Phage gp6-like head-tail connector protein	Phage gp6-like head-tail connector protein	9.41783	NA	3.95712	NA	FALSE	FALSE	FALSE	9.27326	10	3.8002	3.94136	FALSE	TRUE	TRUE	FALSE	FALSE	TRUE	NA	NA	NA	NA
IMGVR_UViG_2548877019_000001|2548877019|2549037833	IMGVR_UViG_2548877019_000001|2548877019|2549037833	Virus	24	20445	21599	-	CDS	NA	PF05065.17	PF05065	NA	Phage capsid family	Phage capsid family	9.41783	NA	3.95712	NA	FALSE	FALSE	FALSE	9.27326	10	3.8002	4.61719	FALSE	TRUE	TRUE	FALSE	FALSE	TRUE	NA	NA	NA	NA
IMGVR_UViG_2548877019_000001|2548877019|2549037833	IMGVR_UViG_2548877019_000001|2548877019|2549037833	Virus	26	22299	23597	-	CDS	NA	PF04860.16	PF04860	NA	Phage portal protein	Phage portal protein	9.41783	NA	3.95712	NA	FALSE	FALSE	FALSE	9.27326	10	3.8002	4.70095	FALSE	TRUE	TRUE	FALSE	FALSE	TRUE	NA	NA	NA	NA
IMGVR_UViG_2548877019_000001|2548877019|2549037833	IMGVR_UViG_2548877019_000001|2548877019|2549037833	Virus	27	23609	25390	-	CDS	NA	PF20441.2	PF20441	NA	Terminase large subunit, endonuclease domain	Terminase large subunit, endonuclease domain	9.41783	NA	3.95712	NA	FALSE	FALSE	FALSE	9.27326	10	3.8002	4.33558	FALSE	TRUE	TRUE	FALSE	FALSE	TRUE	NA	NA	NA	NA
IMGVR_UViG_2548877019_000001|2548877019|2549037833	IMGVR_UViG_2548877019_000001|2548877019|2549037833	Virus	28	25365	25688	-	CDS	NA	PF05119.16	PF05119	NA	Phage terminase, small subunit	Phage terminase, small subunit	9.41783	NA	3.95712	NA	FALSE	FALSE	FALSE	9.27326	10	3.8002	3.99304	FALSE	TRUE	FALSE	FALSE	FALSE	TRUE	NA	NA	NA	NA
IMGVR_UViG_2548877019_000001|2548877019|2549037833	IMGVR_UViG_2548877019_000001|2548877019|2549037833	Virus	66	47344	49521	-	CDS	K02335	PF00476.24	PF00476	DNA polymerase I	DNA polymerase family A	DNA polymerase I	9.41783	10	3.95712	4.66714	FALSE	TRUE	FALSE	9.27326	10	3.8002	4.58932	FALSE	TRUE	FALSE	FALSE	TRUE	FALSE	FALSE	FALSE	FALSE	FALSE
IMGVR_UViG_2548877019_000001|2548877019|2549037833	IMGVR_UViG_2548877019_000001|2548877019|2549037833	Virus	79	57408	58748	-	CDS	K02314	PF03796.19	PF03796	replicative DNA helicase	DnaB-like helicase C terminal domain	replicative DNA helicase	9.41783	10	3.95712	4.62717	FALSE	TRUE	FALSE	9.27326	10	3.8002	4.55826	FALSE	TRUE	FALSE	FALSE	TRUE	FALSE	FALSE	FALSE	FALSE	FALSE
IMGVR_UViG_2548877037_000012|2548877037|2549040696|1-52994	IMGVR_UViG_2548877037_000012|2548877037|2549040696|1-52994	Virus	6	1121	2905	-	CDS	K02335	PF00476.24	PF00476	DNA polymerase I	DNA polymerase family A	DNA polymerase I	9.47385	10	4.01632	4.66714	FALSE	FALSE	FALSE	7.75769	10	3.54799	4.58932	FALSE	FALSE	FALSE	FALSE	TRUE	FALSE	FALSE	FALSE	FALSE	FALSE
IMGVR_UViG_2548877037_000012|2548877037|2549040696|1-52994	IMGVR_UViG_2548877037_000012|2548877037|2549040696|1-52994	Virus	25	11570	11896	-	CDS	K18960	PF02945.19	PF02945	Straboviridae recombination endonuclease VII	Recombination endonuclease VII	Straboviridae recombination endonuclease VII	9.47385	10	4.01632	3.40261	FALSE	TRUE	FALSE	7.75769	10	3.54799	3.93394	FALSE	TRUE	FALSE	FALSE	TRUE	FALSE	FALSE	FALSE	FALSE	FALSE
IMGVR_UViG_2548877037_000012|2548877037|2549040696|1-52994	IMGVR_UViG_2548877037_000012|2548877037|2549040696|1-52994	Virus	63	32897	34576	+	CDS	NA	PF20441.2	PF20441	NA	Terminase large subunit, endonuclease domain	Terminase large subunit, endonuclease domain	9.47385	NA	4.01632	NA	FALSE	FALSE	FALSE	7.75769	10	3.54799	4.33558	FALSE	TRUE	FALSE	FALSE	FALSE	TRUE	NA	NA	NA	NA
IMGVR_UViG_2548877037_000012|2548877037|2549040696|1-52994	IMGVR_UViG_2548877037_000012|2548877037|2549040696|1-52994	Virus	64	34573	36012	+	CDS	NA	PF05133.18	PF05133	NA	Phage portal protein, SPP1 Gp6-like	Phage portal protein, SPP1 Gp6-like	9.47385	NA	4.01632	NA	FALSE	FALSE	FALSE	7.75769	10	3.54799	4.24485	FALSE	TRUE	TRUE	FALSE	FALSE	TRUE	NA	NA	NA	NA
IMGVR_UViG_2548877037_000012|2548877037|2549040696|1-52994	IMGVR_UViG_2548877037_000012|2548877037|2549040696|1-52994	Virus	67	37520	38767	+	CDS	NA	PF05065.17	PF05065	NA	Phage capsid family	Phage capsid family	9.47385	NA	4.01632	NA	FALSE	FALSE	FALSE	7.75769	10	3.54799	4.61719	FALSE	TRUE	TRUE	FALSE	FALSE	TRUE	NA	NA	NA	NA
IMGVR_UViG_2548877037_000012|2548877037|2549040696|1-52994	IMGVR_UViG_2548877037_000012|2548877037|2549040696|1-52994	Virus	73	41339	41716	+	CDS	NA	PF17388.6	PF17388	NA	Mycobacteriophage tail assembly protein	Mycobacteriophage tail assembly protein	9.47385	NA	4.01632	NA	FALSE	FALSE	FALSE	7.75769	4.01	3.54799	2.60314	TRUE	TRUE	FALSE	FALSE	FALSE	TRUE	NA	NA	NA	NA
IMGVR_UViG_2548877037_000012|2548877037|2549040696|1-52994	IMGVR_UViG_2548877037_000012|2548877037|2549040696|1-52994	Virus	75	42119	42649	+	CDS	K18960	PF02945.19	PF02945	Straboviridae recombination endonuclease VII	Recombination endonuclease VII	Straboviridae recombination endonuclease VII	9.47385	10	4.01632	3.40261	FALSE	TRUE	FALSE	7.75769	10	3.54799	3.93394	FALSE	TRUE	FALSE	FALSE	TRUE	FALSE	FALSE	FALSE	FALSE	FALSE
IMGVR_UViG_2551306216_000005|2551306216|2551365216|18049-59049	IMGVR_UViG_2551306216_000005|2551306216|2551365216|18049-59049	Virus	30	16214	16696	+	CDS	K07474	PF03592.20	PF03592	phage terminase small subunit	Terminase small subunit	phage terminase small subunit	8.45267	10	3.65718	4.27889	FALSE	TRUE	FALSE	8.168	10	3.49407	4.18568	FALSE	TRUE	FALSE	FALSE	FALSE	TRUE	NA	NA	NA	NA
IMGVR_UViG_2551306216_000005|2551306216|2551365216|18049-59049	IMGVR_UViG_2551306216_000005|2551306216|2551365216|18049-59049	Virus	31	16674	17963	+	CDS	K06909	PF04466.17	PF04466	phage terminase large subunit	Phage terminase large subunit	phage terminase large subunit	8.45267	10	3.65718	4.82687	FALSE	TRUE	FALSE	8.168	10	3.49407	4.36384	FALSE	TRUE	TRUE	FALSE	FALSE	TRUE	NA	NA	NA	NA
IMGVR_UViG_2551306216_000005|2551306216|2551365216|18049-59049	IMGVR_UViG_2551306216_000005|2551306216|2551365216|18049-59049	Virus	32	17975	19477	+	CDS	NA	PF05133.18	PF05133	NA	Phage portal protein, SPP1 Gp6-like	Phage portal protein, SPP1 Gp6-like	8.45267	NA	3.65718	NA	FALSE	FALSE	FALSE	8.168	10	3.49407	4.24485	FALSE	TRUE	TRUE	FALSE	FALSE	TRUE	NA	NA	NA	NA
IMGVR_UViG_2551306216_000005|2551306216|2551365216|18049-59049	IMGVR_UViG_2551306216_000005|2551306216|2551365216|18049-59049	Virus	38	22931	23980	+	CDS	NA	PF03864.19	PF03864	NA	Phage major capsid protein E	Phage major capsid protein E	8.45267	NA	3.65718	NA	FALSE	FALSE	FALSE	8.168	10	3.49407	3.95713	FALSE	TRUE	TRUE	FALSE	FALSE	TRUE	NA	NA	NA	NA
IMGVR_UViG_2551306216_000005|2551306216|2551365216|18049-59049	IMGVR_UViG_2551306216_000005|2551306216|2551365216|18049-59049	Virus	40	24270	24623	+	CDS	NA	PF05135.17	PF05135	NA	Phage gp6-like head-tail connector protein	Phage gp6-like head-tail connector protein	8.45267	NA	3.65718	NA	FALSE	FALSE	FALSE	8.168	10	3.49407	3.94136	FALSE	TRUE	TRUE	FALSE	FALSE	TRUE	NA	NA	NA	NA
IMGVR_UViG_2551306216_000005|2551306216|2551365216|18049-59049	IMGVR_UViG_2551306216_000005|2551306216|2551365216|18049-59049	Virus	42	24909	25274	+	CDS	NA	PF04883.16	PF04883	NA	Bacteriophage HK97-gp10, putative tail-component	Bacteriophage HK97-gp10, putative tail-component	8.45267	NA	3.65718	NA	FALSE	FALSE	FALSE	8.168	10	3.49407	3.8408	FALSE	TRUE	TRUE	FALSE	FALSE	TRUE	NA	NA	NA	NA
IMGVR_UViG_2551306216_000005|2551306216|2551365216|18049-59049	IMGVR_UViG_2551306216_000005|2551306216|2551365216|18049-59049	Virus	44	25670	26323	+	CDS	NA	PF06199.15	PF06199	NA	Phage tail tube protein	Phage tail tube protein	8.45267	NA	3.65718	NA	FALSE	FALSE	FALSE	8.168	10	3.49407	3.70424	FALSE	TRUE	TRUE	FALSE	FALSE	TRUE	NA	NA	NA	NA
IMGVR_UViG_2551306216_000005|2551306216|2551365216|18049-59049	IMGVR_UViG_2551306216_000005|2551306216|2551365216|18049-59049	Virus	45	26383	26736	+	CDS	NA	PF12363.12	PF12363	NA	Phage tail assembly chaperone protein, TAC	Phage tail assembly chaperone protein, TAC	8.45267	NA	3.65718	NA	FALSE	FALSE	FALSE	8.168	8.2	3.49407	2.91381	TRUE	TRUE	TRUE	FALSE	FALSE	TRUE	NA	NA	NA	NA
IMGVR_UViG_2551306216_000005|2551306216|2551365216|18049-59049	IMGVR_UViG_2551306216_000005|2551306216|2551365216|18049-59049	Virus	48	30790	31569	+	CDS	NA	PF05709.15	PF05709	NA	Phage tail protein RIFT-related domain	Phage tail protein RIFT-related domain	8.45267	NA	3.65718	NA	FALSE	FALSE	FALSE	8.168	10	3.49407	3.61162	FALSE	TRUE	TRUE	FALSE	FALSE	TRUE	NA	NA	NA	NA
IMGVR_UViG_2551306216_000005|2551306216|2551365216|18049-59049	IMGVR_UViG_2551306216_000005|2551306216|2551365216|18049-59049	Virus	49	31566	33617	+	CDS	NA	PF06605.15	PF06605	NA	Prophage endopeptidase tail	Prophage endopeptidase tail	8.45267	NA	3.65718	NA	FALSE	FALSE	FALSE	8.168	10	3.49407	4.0958	FALSE	TRUE	FALSE	FALSE	FALSE	TRUE	NA	NA	NA	NA
IMGVR_UViG_2551306272_000013|2551306272|2551370590|13131-111015	IMGVR_UViG_2551306272_000013|2551306272|2551370590|13131-111015	Virus	53	43267	44361	-	CDS	K02316	PF08275.15	PF08275	DNA primase	DNA primase catalytic core, N-terminal domain	DNA primase	9.88267	10	3.96837	4.50537	FALSE	TRUE	FALSE	9.50222	10	3.78121	3.21906	FALSE	TRUE	FALSE	FALSE	TRUE	FALSE	FALSE	FALSE	FALSE	FALSE
IMGVR_UViG_2551306272_000013|2551306272|2551370590|13131-111015	IMGVR_UViG_2551306272_000013|2551306272|2551370590|13131-111015	Virus	54	44449	45852	-	CDS	K26878	PF03796.19	PF03796	Bacillus phage helicase DnaB-like	DnaB-like helicase C terminal domain	Bacillus phage helicase DnaB-like	9.88267	10	3.96837	4.1442	FALSE	TRUE	FALSE	9.50222	10	3.78121	4.55826	FALSE	TRUE	FALSE	FALSE	TRUE	FALSE	FALSE	FALSE	FALSE	FALSE
IMGVR_UViG_2551306272_000013|2551306272|2551370590|13131-111015	IMGVR_UViG_2551306272_000013|2551306272|2551370590|13131-111015	Virus	58	49381	50019	-	CDS	K01185	PF00959.23	PF00959	lysozyme	Phage lysozyme	lysozyme	9.88267	10	3.96837	4.43995	FALSE	TRUE	FALSE	9.50222	10	3.78121	4.26288	FALSE	TRUE	FALSE	FALSE	TRUE	FALSE	FALSE	FALSE	FALSE	FALSE
IMGVR_UViG_2551306272_000013|2551306272|2551370590|13131-111015	IMGVR_UViG_2551306272_000013|2551306272|2551370590|13131-111015	Virus	64	52195	63378	-	CDS	K26977	PF13550.10	PF13550	Enterobacteria phage tip attachment protein J	Putative phage tail protein	Enterobacteria phage tip attachment protein J	9.88267	10	3.96837	3.95386	FALSE	TRUE	FALSE	9.50222	10	3.78121	4.12898	FALSE	TRUE	FALSE	FALSE	FALSE	TRUE	NA	NA	NA	NA
IMGVR_UViG_2551306272_000013|2551306272|2551370590|13131-111015	IMGVR_UViG_2551306272_000013|2551306272|2551370590|13131-111015	Virus	67	64720	65415	-	CDS	K26974	PF05100.16	PF05100	Enterobacteria phage tail tip protein L	Phage minor tail protein L	Enterobacteria phage tail tip protein L	9.88267	10	3.96837	3.54667	FALSE	TRUE	TRUE	9.50222	10	3.78121	3.59051	FALSE	TRUE	TRUE	FALSE	FALSE	TRUE	NA	NA	NA	NA
IMGVR_UViG_2551306272_000013|2551306272|2551370590|13131-111015	IMGVR_UViG_2551306272_000013|2551306272|2551370590|13131-111015	Virus	68	65415	65741	-	CDS	K26973	PF05939.17	PF05939	Enterobacteria phage tail tip protein M	Phage minor tail protein	Enterobacteria phage tail tip protein M	9.88267	10	3.96837	3.45667	FALSE	FALSE	FALSE	9.50222	10	3.78121	3.5557	FALSE	TRUE	TRUE	FALSE	FALSE	TRUE	NA	NA	NA	NA
IMGVR_UViG_2551306272_000013|2551306272|2551370590|13131-111015	IMGVR_UViG_2551306272_000013|2551306272|2551370590|13131-111015	Virus	74	73333	73719	-	CDS	NA	PF12691.11	PF12691	NA	Bacteriophage minor capsid protein	Bacteriophage minor capsid protein	9.88267	NA	3.96837	NA	FALSE	FALSE	FALSE	9.50222	10	3.78121	3.40705	FALSE	TRUE	TRUE	FALSE	FALSE	TRUE	NA	NA	NA	NA
IMGVR_UViG_2551306272_000013|2551306272|2551370590|13131-111015	IMGVR_UViG_2551306272_000013|2551306272|2551370590|13131-111015	Virus	79	76160	77062	-	CDS	NA	PF20911.1	PF20911	NA	Major capsid protein GP7	Major capsid protein GP7	9.88267	NA	3.96837	NA	FALSE	FALSE	FALSE	9.50222	10	3.78121	3.63819	FALSE	TRUE	TRUE	FALSE	FALSE	TRUE	NA	NA	NA	NA
IMGVR_UViG_2551306272_000013|2551306272|2551370590|13131-111015	IMGVR_UViG_2551306272_000013|2551306272|2551370590|13131-111015	Virus	82	79836	81080	-	CDS	K06909	PF04466.17	PF04466	phage terminase large subunit	Phage terminase large subunit	phage terminase large subunit	9.88267	10	3.96837	4.82687	FALSE	FALSE	FALSE	9.50222	10	3.78121	4.36384	FALSE	TRUE	FALSE	FALSE	FALSE	TRUE	NA	NA	NA	NA
IMGVR_UViG_2551306273_000010|2551306273|2551370867|13131-111015	IMGVR_UViG_2551306273_000010|2551306273|2551370867|13131-111015	Virus	53	43267	44361	-	CDS	K02316	PF08275.15	PF08275	DNA primase	DNA primase catalytic core, N-terminal domain	DNA primase	9.88267	10	3.96837	4.50537	FALSE	TRUE	FALSE	9.50222	10	3.78121	3.21906	FALSE	TRUE	FALSE	FALSE	TRUE	FALSE	FALSE	FALSE	FALSE	FALSE
IMGVR_UViG_2551306273_000010|2551306273|2551370867|13131-111015	IMGVR_UViG_2551306273_000010|2551306273|2551370867|13131-111015	Virus	54	44449	45852	-	CDS	K26878	PF03796.19	PF03796	Bacillus phage helicase DnaB-like	DnaB-like helicase C terminal domain	Bacillus phage helicase DnaB-like	9.88267	10	3.96837	4.1442	FALSE	TRUE	FALSE	9.50222	10	3.78121	4.55826	FALSE	TRUE	FALSE	FALSE	TRUE	FALSE	FALSE	FALSE	FALSE	FALSE
IMGVR_UViG_2551306273_000010|2551306273|2551370867|13131-111015	IMGVR_UViG_2551306273_000010|2551306273|2551370867|13131-111015	Virus	58	49381	50019	-	CDS	K01185	PF00959.23	PF00959	lysozyme	Phage lysozyme	lysozyme	9.88267	10	3.96837	4.43995	FALSE	TRUE	FALSE	9.50222	10	3.78121	4.26288	FALSE	TRUE	FALSE	FALSE	TRUE	FALSE	FALSE	FALSE	FALSE	FALSE
IMGVR_UViG_2551306273_000010|2551306273|2551370867|13131-111015	IMGVR_UViG_2551306273_000010|2551306273|2551370867|13131-111015	Virus	64	52195	63378	-	CDS	K26977	PF13550.10	PF13550	Enterobacteria phage tip attachment protein J	Putative phage tail protein	Enterobacteria phage tip attachment protein J	9.88267	10	3.96837	3.95386	FALSE	TRUE	FALSE	9.50222	10	3.78121	4.12898	FALSE	TRUE	FALSE	FALSE	FALSE	TRUE	NA	NA	NA	NA
IMGVR_UViG_2551306273_000010|2551306273|2551370867|13131-111015	IMGVR_UViG_2551306273_000010|2551306273|2551370867|13131-111015	Virus	67	64720	65415	-	CDS	K26974	PF05100.16	PF05100	Enterobacteria phage tail tip protein L	Phage minor tail protein L	Enterobacteria phage tail tip protein L	9.88267	10	3.96837	3.54667	FALSE	TRUE	TRUE	9.50222	10	3.78121	3.59051	FALSE	TRUE	TRUE	FALSE	FALSE	TRUE	NA	NA	NA	NA
IMGVR_UViG_2551306273_000010|2551306273|2551370867|13131-111015	IMGVR_UViG_2551306273_000010|2551306273|2551370867|13131-111015	Virus	68	65415	65741	-	CDS	K26973	PF05939.17	PF05939	Enterobacteria phage tail tip protein M	Phage minor tail protein	Enterobacteria phage tail tip protein M	9.88267	10	3.96837	3.45667	FALSE	FALSE	FALSE	9.50222	10	3.78121	3.5557	FALSE	TRUE	TRUE	FALSE	FALSE	TRUE	NA	NA	NA	NA
IMGVR_UViG_2551306273_000010|2551306273|2551370867|13131-111015	IMGVR_UViG_2551306273_000010|2551306273|2551370867|13131-111015	Virus	74	73333	73719	-	CDS	NA	PF12691.11	PF12691	NA	Bacteriophage minor capsid protein	Bacteriophage minor capsid protein	9.88267	NA	3.96837	NA	FALSE	FALSE	FALSE	9.50222	10	3.78121	3.40705	FALSE	TRUE	TRUE	FALSE	FALSE	TRUE	NA	NA	NA	NA
IMGVR_UViG_2551306273_000010|2551306273|2551370867|13131-111015	IMGVR_UViG_2551306273_000010|2551306273|2551370867|13131-111015	Virus	79	76160	77062	-	CDS	NA	PF20911.1	PF20911	NA	Major capsid protein GP7	Major capsid protein GP7	9.88267	NA	3.96837	NA	FALSE	FALSE	FALSE	9.50222	10	3.78121	3.63819	FALSE	TRUE	TRUE	FALSE	FALSE	TRUE	NA	NA	NA	NA
IMGVR_UViG_2551306273_000010|2551306273|2551370867|13131-111015	IMGVR_UViG_2551306273_000010|2551306273|2551370867|13131-111015	Virus	82	79836	81080	-	CDS	K06909	PF04466.17	PF04466	phage terminase large subunit	Phage terminase large subunit	phage terminase large subunit	9.88267	10	3.96837	4.82687	FALSE	FALSE	FALSE	9.50222	10	3.78121	4.36384	FALSE	TRUE	FALSE	FALSE	FALSE	TRUE	NA	NA	NA	NA
IMGVR_UViG_2551306283_000004|2551306283|2551372026	IMGVR_UViG_2551306283_000004|2551306283|2551372026	Virus	83	60097	61341	+	CDS	K06909	PF17289.6	PF17289	phage terminase large subunit	Terminase RNaseH-like domain	phage terminase large subunit	9.85727	10	3.89248	4.82687	FALSE	FALSE	FALSE	9.30149	10	3.6644	4.3532	FALSE	TRUE	FALSE	FALSE	FALSE	TRUE	NA	NA	NA	NA
IMGVR_UViG_2551306283_000004|2551306283|2551372026	IMGVR_UViG_2551306283_000004|2551306283|2551372026	Virus	86	64153	65055	+	CDS	NA	PF20911.1	PF20911	NA	Major capsid protein GP7	Major capsid protein GP7	9.85727	NA	3.89248	NA	FALSE	FALSE	FALSE	9.30149	10	3.6644	3.63819	FALSE	TRUE	TRUE	FALSE	FALSE	TRUE	NA	NA	NA	NA
IMGVR_UViG_2551306283_000004|2551306283|2551372026	IMGVR_UViG_2551306283_000004|2551306283|2551372026	Virus	91	67254	67643	+	CDS	NA	PF12691.11	PF12691	NA	Bacteriophage minor capsid protein	Bacteriophage minor capsid protein	9.85727	NA	3.89248	NA	FALSE	FALSE	FALSE	9.30149	10	3.6644	3.40705	FALSE	TRUE	TRUE	FALSE	FALSE	TRUE	NA	NA	NA	NA
IMGVR_UViG_2551306283_000004|2551306283|2551372026	IMGVR_UViG_2551306283_000004|2551306283|2551372026	Virus	92	67644	68144	+	CDS	NA	PF04883.16	PF04883	NA	Bacteriophage HK97-gp10, putative tail-component	Bacteriophage HK97-gp10, putative tail-component	9.85727	NA	3.89248	NA	FALSE	FALSE	FALSE	9.30149	10	3.6644	3.8408	FALSE	TRUE	TRUE	FALSE	FALSE	TRUE	NA	NA	NA	NA
IMGVR_UViG_2551306283_000004|2551306283|2551372026	IMGVR_UViG_2551306283_000004|2551306283|2551372026	Virus	97	75286	75615	+	CDS	K26973	PF05939.17	PF05939	Enterobacteria phage tail tip protein M	Phage minor tail protein	Enterobacteria phage tail tip protein M	9.85727	10	3.89248	3.45667	FALSE	FALSE	FALSE	9.30149	10	3.6644	3.5557	FALSE	TRUE	TRUE	FALSE	FALSE	TRUE	NA	NA	NA	NA
IMGVR_UViG_2551306283_000004|2551306283|2551372026	IMGVR_UViG_2551306283_000004|2551306283|2551372026	Virus	98	75624	76334	+	CDS	K26974	PF05100.16	PF05100	Enterobacteria phage tail tip protein L	Phage minor tail protein L	Enterobacteria phage tail tip protein L	9.85727	10	3.89248	3.54667	FALSE	TRUE	TRUE	9.30149	10	3.6644	3.59051	FALSE	TRUE	TRUE	FALSE	FALSE	TRUE	NA	NA	NA	NA
IMGVR_UViG_2551306283_000004|2551306283|2551372026	IMGVR_UViG_2551306283_000004|2551306283|2551372026	Virus	101	77658	89333	+	CDS	K26977	PF13550.10	PF13550	Enterobacteria phage tip attachment protein J	Putative phage tail protein	Enterobacteria phage tip attachment protein J	9.85727	10	3.89248	3.95386	FALSE	TRUE	FALSE	9.30149	10	3.6644	4.12898	FALSE	TRUE	FALSE	FALSE	FALSE	TRUE	NA	NA	NA	NA
IMGVR_UViG_2551306283_000004|2551306283|2551372026	IMGVR_UViG_2551306283_000004|2551306283|2551372026	Virus	111	94631	96028	+	CDS	K26878	PF03796.19	PF03796	Bacillus phage helicase DnaB-like	DnaB-like helicase C terminal domain	Bacillus phage helicase DnaB-like	9.85727	10	3.89248	4.1442	FALSE	TRUE	FALSE	9.30149	10	3.6644	4.55826	FALSE	TRUE	FALSE	FALSE	TRUE	FALSE	FALSE	FALSE	FALSE	FALSE
IMGVR_UViG_2551306283_000004|2551306283|2551372026	IMGVR_UViG_2551306283_000004|2551306283|2551372026	Virus	112	96215	97327	+	CDS	K02316	PF08275.15	PF08275	DNA primase	DNA primase catalytic core, N-terminal domain	DNA primase	9.85727	10	3.89248	4.50537	FALSE	TRUE	FALSE	9.30149	10	3.6644	3.21906	FALSE	TRUE	FALSE	FALSE	TRUE	FALSE	FALSE	FALSE	FALSE	FALSE
IMGVR_UViG_2551306291_000004|2551306291|2551373088	IMGVR_UViG_2551306291_000004|2551306291|2551373088	Virus	1	3	5996	-	CDS	K26977	PF13550.10	PF13550	Enterobacteria phage tip attachment protein J	Putative phage tail protein	Enterobacteria phage tip attachment protein J	9.85727	10	3.89248	3.95386	FALSE	FALSE	FALSE	9.30149	10	3.6644	4.12898	FALSE	FALSE	FALSE	FALSE	FALSE	TRUE	NA	NA	NA	NA
IMGVR_UViG_2551306291_000004|2551306291|2551373088	IMGVR_UViG_2551306291_000004|2551306291|2551373088	Virus	4	7320	8030	-	CDS	K26974	PF05100.16	PF05100	Enterobacteria phage tail tip protein L	Phage minor tail protein L	Enterobacteria phage tail tip protein L	9.85727	10	3.89248	3.54667	FALSE	TRUE	TRUE	9.30149	10	3.6644	3.59051	FALSE	TRUE	TRUE	FALSE	FALSE	TRUE	NA	NA	NA	NA
IMGVR_UViG_2551306291_000004|2551306291|2551373088	IMGVR_UViG_2551306291_000004|2551306291|2551373088	Virus	5	8039	8368	-	CDS	K26973	PF05939.17	PF05939	Enterobacteria phage tail tip protein M	Phage minor tail protein	Enterobacteria phage tail tip protein M	9.85727	10	3.89248	3.45667	FALSE	FALSE	FALSE	9.30149	10	3.6644	3.5557	FALSE	TRUE	TRUE	FALSE	FALSE	TRUE	NA	NA	NA	NA
IMGVR_UViG_2551306291_000004|2551306291|2551373088	IMGVR_UViG_2551306291_000004|2551306291|2551373088	Virus	10	15510	16010	-	CDS	NA	PF04883.16	PF04883	NA	Bacteriophage HK97-gp10, putative tail-component	Bacteriophage HK97-gp10, putative tail-component	9.85727	NA	3.89248	NA	FALSE	FALSE	FALSE	9.30149	10	3.6644	3.8408	FALSE	TRUE	TRUE	FALSE	FALSE	TRUE	NA	NA	NA	NA
IMGVR_UViG_2551306291_000004|2551306291|2551373088	IMGVR_UViG_2551306291_000004|2551306291|2551373088	Virus	11	16011	16400	-	CDS	NA	PF12691.11	PF12691	NA	Bacteriophage minor capsid protein	Bacteriophage minor capsid protein	9.85727	NA	3.89248	NA	FALSE	FALSE	FALSE	9.30149	10	3.6644	3.40705	FALSE	TRUE	TRUE	FALSE	FALSE	TRUE	NA	NA	NA	NA
IMGVR_UViG_2551306291_000004|2551306291|2551373088	IMGVR_UViG_2551306291_000004|2551306291|2551373088	Virus	16	18599	19501	-	CDS	NA	PF20911.1	PF20911	NA	Major capsid protein GP7	Major capsid protein GP7	9.85727	NA	3.89248	NA	FALSE	FALSE	FALSE	9.30149	10	3.6644	3.63819	FALSE	TRUE	TRUE	FALSE	FALSE	TRUE	NA	NA	NA	NA
IMGVR_UViG_2551306291_000004|2551306291|2551373088	IMGVR_UViG_2551306291_000004|2551306291|2551373088	Virus	19	22313	23557	-	CDS	K06909	PF17289.6	PF17289	phage terminase large subunit	Terminase RNaseH-like domain	phage terminase large subunit	9.85727	10	3.89248	4.82687	FALSE	FALSE	FALSE	9.30149	10	3.6644	4.3532	FALSE	TRUE	FALSE	FALSE	FALSE	TRUE	NA	NA	NA	NA
IMGVR_UViG_2551306291_000004|2551306291|2551373088	IMGVR_UViG_2551306291_000004|2551306291|2551373088	Virus	116	93294	94406	-	CDS	K02316	PF08275.15	PF08275	DNA primase	DNA primase catalytic core, N-terminal domain	DNA primase	9.85727	10	3.89248	4.50537	FALSE	TRUE	FALSE	9.30149	10	3.6644	3.21906	FALSE	TRUE	FALSE	FALSE	TRUE	FALSE	FALSE	FALSE	FALSE	FALSE
IMGVR_UViG_2551306291_000004|2551306291|2551373088	IMGVR_UViG_2551306291_000004|2551306291|2551373088	Virus	117	94593	95990	-	CDS	K26878	PF03796.19	PF03796	Bacillus phage helicase DnaB-like	DnaB-like helicase C terminal domain	Bacillus phage helicase DnaB-like	9.85727	10	3.89248	4.1442	FALSE	FALSE	FALSE	9.30149	10	3.6644	4.55826	FALSE	TRUE	FALSE	FALSE	TRUE	FALSE	FALSE	FALSE	FALSE	FALSE
IMGVR_UViG_2551306294_000003|2551306294|2551373546	IMGVR_UViG_2551306294_000003|2551306294|2551373546	Virus	1	3	5996	-	CDS	K26977	PF13550.10	PF13550	Enterobacteria phage tip attachment protein J	Putative phage tail protein	Enterobacteria phage tip attachment protein J	9.85727	10	3.89248	3.95386	FALSE	FALSE	FALSE	9.30149	10	3.6644	4.12898	FALSE	FALSE	FALSE	FALSE	FALSE	TRUE	NA	NA	NA	NA
IMGVR_UViG_2551306294_000003|2551306294|2551373546	IMGVR_UViG_2551306294_000003|2551306294|2551373546	Virus	4	7320	8030	-	CDS	K26974	PF05100.16	PF05100	Enterobacteria phage tail tip protein L	Phage minor tail protein L	Enterobacteria phage tail tip protein L	9.85727	10	3.89248	3.54667	FALSE	TRUE	TRUE	9.30149	10	3.6644	3.59051	FALSE	TRUE	TRUE	FALSE	FALSE	TRUE	NA	NA	NA	NA
IMGVR_UViG_2551306294_000003|2551306294|2551373546	IMGVR_UViG_2551306294_000003|2551306294|2551373546	Virus	5	8039	8368	-	CDS	K26973	PF05939.17	PF05939	Enterobacteria phage tail tip protein M	Phage minor tail protein	Enterobacteria phage tail tip protein M	9.85727	10	3.89248	3.45667	FALSE	FALSE	FALSE	9.30149	10	3.6644	3.5557	FALSE	TRUE	TRUE	FALSE	FALSE	TRUE	NA	NA	NA	NA
IMGVR_UViG_2551306294_000003|2551306294|2551373546	IMGVR_UViG_2551306294_000003|2551306294|2551373546	Virus	10	15510	16010	-	CDS	NA	PF04883.16	PF04883	NA	Bacteriophage HK97-gp10, putative tail-component	Bacteriophage HK97-gp10, putative tail-component	9.85727	NA	3.89248	NA	FALSE	FALSE	FALSE	9.30149	10	3.6644	3.8408	FALSE	TRUE	TRUE	FALSE	FALSE	TRUE	NA	NA	NA	NA
IMGVR_UViG_2551306294_000003|2551306294|2551373546	IMGVR_UViG_2551306294_000003|2551306294|2551373546	Virus	11	16011	16400	-	CDS	NA	PF12691.11	PF12691	NA	Bacteriophage minor capsid protein	Bacteriophage minor capsid protein	9.85727	NA	3.89248	NA	FALSE	FALSE	FALSE	9.30149	10	3.6644	3.40705	FALSE	TRUE	TRUE	FALSE	FALSE	TRUE	NA	NA	NA	NA
IMGVR_UViG_2551306294_000003|2551306294|2551373546	IMGVR_UViG_2551306294_000003|2551306294|2551373546	Virus	16	18599	19501	-	CDS	NA	PF20911.1	PF20911	NA	Major capsid protein GP7	Major capsid protein GP7	9.85727	NA	3.89248	NA	FALSE	FALSE	FALSE	9.30149	10	3.6644	3.63819	FALSE	TRUE	TRUE	FALSE	FALSE	TRUE	NA	NA	NA	NA
IMGVR_UViG_2551306294_000003|2551306294|2551373546	IMGVR_UViG_2551306294_000003|2551306294|2551373546	Virus	19	22313	23557	-	CDS	K06909	PF17289.6	PF17289	phage terminase large subunit	Terminase RNaseH-like domain	phage terminase large subunit	9.85727	10	3.89248	4.82687	FALSE	FALSE	FALSE	9.30149	10	3.6644	4.3532	FALSE	TRUE	FALSE	FALSE	FALSE	TRUE	NA	NA	NA	NA
IMGVR_UViG_2551306294_000003|2551306294|2551373546	IMGVR_UViG_2551306294_000003|2551306294|2551373546	Virus	116	93294	94406	-	CDS	K02316	PF08275.15	PF08275	DNA primase	DNA primase catalytic core, N-terminal domain	DNA primase	9.85727	10	3.89248	4.50537	FALSE	TRUE	FALSE	9.30149	10	3.6644	3.21906	FALSE	TRUE	FALSE	FALSE	TRUE	FALSE	FALSE	FALSE	FALSE	FALSE
IMGVR_UViG_2551306294_000003|2551306294|2551373546	IMGVR_UViG_2551306294_000003|2551306294|2551373546	Virus	117	94593	95990	-	CDS	K26878	PF03796.19	PF03796	Bacillus phage helicase DnaB-like	DnaB-like helicase C terminal domain	Bacillus phage helicase DnaB-like	9.85727	10	3.89248	4.1442	FALSE	FALSE	FALSE	9.30149	10	3.6644	4.55826	FALSE	TRUE	FALSE	FALSE	TRUE	FALSE	FALSE	FALSE	FALSE	FALSE
IMGVR_UViG_2551306312_000006|2551306312|2551376906|13131-111015	IMGVR_UViG_2551306312_000006|2551306312|2551376906|13131-111015	Virus	53	43267	44361	-	CDS	K02316	PF08275.15	PF08275	DNA primase	DNA primase catalytic core, N-terminal domain	DNA primase	9.88267	10	3.96837	4.50537	FALSE	TRUE	FALSE	9.50222	10	3.78121	3.21906	FALSE	TRUE	FALSE	FALSE	TRUE	FALSE	FALSE	FALSE	FALSE	FALSE
IMGVR_UViG_2551306312_000006|2551306312|2551376906|13131-111015	IMGVR_UViG_2551306312_000006|2551306312|2551376906|13131-111015	Virus	54	44449	45852	-	CDS	K26878	PF03796.19	PF03796	Bacillus phage helicase DnaB-like	DnaB-like helicase C terminal domain	Bacillus phage helicase DnaB-like	9.88267	10	3.96837	4.1442	FALSE	TRUE	FALSE	9.50222	10	3.78121	4.55826	FALSE	TRUE	FALSE	FALSE	TRUE	FALSE	FALSE	FALSE	FALSE	FALSE
IMGVR_UViG_2551306312_000006|2551306312|2551376906|13131-111015	IMGVR_UViG_2551306312_000006|2551306312|2551376906|13131-111015	Virus	58	49381	50019	-	CDS	K01185	PF00959.23	PF00959	lysozyme	Phage lysozyme	lysozyme	9.88267	10	3.96837	4.43995	FALSE	TRUE	FALSE	9.50222	10	3.78121	4.26288	FALSE	TRUE	FALSE	FALSE	TRUE	FALSE	FALSE	FALSE	FALSE	FALSE
IMGVR_UViG_2551306312_000006|2551306312|2551376906|13131-111015	IMGVR_UViG_2551306312_000006|2551306312|2551376906|13131-111015	Virus	64	52195	63378	-	CDS	K26977	PF13550.10	PF13550	Enterobacteria phage tip attachment protein J	Putative phage tail protein	Enterobacteria phage tip attachment protein J	9.88267	10	3.96837	3.95386	FALSE	TRUE	FALSE	9.50222	10	3.78121	4.12898	FALSE	TRUE	FALSE	FALSE	FALSE	TRUE	NA	NA	NA	NA
IMGVR_UViG_2551306312_000006|2551306312|2551376906|13131-111015	IMGVR_UViG_2551306312_000006|2551306312|2551376906|13131-111015	Virus	67	64720	65415	-	CDS	K26974	PF05100.16	PF05100	Enterobacteria phage tail tip protein L	Phage minor tail protein L	Enterobacteria phage tail tip protein L	9.88267	10	3.96837	3.54667	FALSE	TRUE	TRUE	9.50222	10	3.78121	3.59051	FALSE	TRUE	TRUE	FALSE	FALSE	TRUE	NA	NA	NA	NA
IMGVR_UViG_2551306312_000006|2551306312|2551376906|13131-111015	IMGVR_UViG_2551306312_000006|2551306312|2551376906|13131-111015	Virus	68	65415	65741	-	CDS	K26973	PF05939.17	PF05939	Enterobacteria phage tail tip protein M	Phage minor tail protein	Enterobacteria phage tail tip protein M	9.88267	10	3.96837	3.45667	FALSE	FALSE	FALSE	9.50222	10	3.78121	3.5557	FALSE	TRUE	TRUE	FALSE	FALSE	TRUE	NA	NA	NA	NA
IMGVR_UViG_2551306312_000006|2551306312|2551376906|13131-111015	IMGVR_UViG_2551306312_000006|2551306312|2551376906|13131-111015	Virus	74	73333	73719	-	CDS	NA	PF12691.11	PF12691	NA	Bacteriophage minor capsid protein	Bacteriophage minor capsid protein	9.88267	NA	3.96837	NA	FALSE	FALSE	FALSE	9.50222	10	3.78121	3.40705	FALSE	TRUE	TRUE	FALSE	FALSE	TRUE	NA	NA	NA	NA
IMGVR_UViG_2551306312_000006|2551306312|2551376906|13131-111015	IMGVR_UViG_2551306312_000006|2551306312|2551376906|13131-111015	Virus	79	76160	77062	-	CDS	NA	PF20911.1	PF20911	NA	Major capsid protein GP7	Major capsid protein GP7	9.88267	NA	3.96837	NA	FALSE	FALSE	FALSE	9.50222	10	3.78121	3.63819	FALSE	TRUE	TRUE	FALSE	FALSE	TRUE	NA	NA	NA	NA
IMGVR_UViG_2551306312_000006|2551306312|2551376906|13131-111015	IMGVR_UViG_2551306312_000006|2551306312|2551376906|13131-111015	Virus	82	79836	81080	-	CDS	K06909	PF04466.17	PF04466	phage terminase large subunit	Phage terminase large subunit	phage terminase large subunit	9.88267	10	3.96837	4.82687	FALSE	FALSE	FALSE	9.50222	10	3.78121	4.36384	FALSE	TRUE	FALSE	FALSE	FALSE	TRUE	NA	NA	NA	NA
IMGVR_UViG_2551306628_000006|2551306628|2551449461	IMGVR_UViG_2551306628_000006|2551306628|2551449461	Virus	22	10002	12626	-	CDS	K26706	PF00476.24	PF00476	Schitoviridae DNA polymerase	DNA polymerase family A	Schitoviridae DNA polymerase	8.63769	10	3.64996	4.23623	FALSE	TRUE	FALSE	8.96389	10	3.73142	4.58932	FALSE	TRUE	FALSE	FALSE	TRUE	FALSE	FALSE	FALSE	FALSE	FALSE
IMGVR_UViG_2554235056_000003|2554235056|2554252043	IMGVR_UViG_2554235056_000003|2554235056|2554252043	Virus	12	6608	8005	+	CDS	K26878	PF03796.19	PF03796	Bacillus phage helicase DnaB-like	DnaB-like helicase C terminal domain	Bacillus phage helicase DnaB-like	9.85727	10	3.89248	4.1442	FALSE	FALSE	FALSE	9.30149	10	3.6644	4.55826	FALSE	TRUE	FALSE	FALSE	TRUE	FALSE	FALSE	FALSE	FALSE	FALSE
IMGVR_UViG_2554235056_000003|2554235056|2554252043	IMGVR_UViG_2554235056_000003|2554235056|2554252043	Virus	13	8192	9304	+	CDS	K02316	PF08275.15	PF08275	DNA primase	DNA primase catalytic core, N-terminal domain	DNA primase	9.85727	10	3.89248	4.50537	FALSE	TRUE	FALSE	9.30149	10	3.6644	3.21906	FALSE	TRUE	FALSE	FALSE	TRUE	FALSE	FALSE	FALSE	FALSE	FALSE
IMGVR_UViG_2554235056_000003|2554235056|2554252043	IMGVR_UViG_2554235056_000003|2554235056|2554252043	Virus	113	79041	80285	+	CDS	K06909	PF17289.6	PF17289	phage terminase large subunit	Terminase RNaseH-like domain	phage terminase large subunit	9.85727	10	3.89248	4.82687	FALSE	FALSE	FALSE	9.30149	10	3.6644	4.3532	FALSE	TRUE	FALSE	FALSE	FALSE	TRUE	NA	NA	NA	NA
IMGVR_UViG_2554235056_000003|2554235056|2554252043	IMGVR_UViG_2554235056_000003|2554235056|2554252043	Virus	116	83097	83999	+	CDS	NA	PF20911.1	PF20911	NA	Major capsid protein GP7	Major capsid protein GP7	9.85727	NA	3.89248	NA	FALSE	FALSE	FALSE	9.30149	10	3.6644	3.63819	FALSE	TRUE	TRUE	FALSE	FALSE	TRUE	NA	NA	NA	NA
IMGVR_UViG_2554235056_000003|2554235056|2554252043	IMGVR_UViG_2554235056_000003|2554235056|2554252043	Virus	121	86198	86587	+	CDS	NA	PF12691.11	PF12691	NA	Bacteriophage minor capsid protein	Bacteriophage minor capsid protein	9.85727	NA	3.89248	NA	FALSE	FALSE	FALSE	9.30149	10	3.6644	3.40705	FALSE	TRUE	TRUE	FALSE	FALSE	TRUE	NA	NA	NA	NA
IMGVR_UViG_2554235056_000003|2554235056|2554252043	IMGVR_UViG_2554235056_000003|2554235056|2554252043	Virus	122	86588	87088	+	CDS	NA	PF04883.16	PF04883	NA	Bacteriophage HK97-gp10, putative tail-component	Bacteriophage HK97-gp10, putative tail-component	9.85727	NA	3.89248	NA	FALSE	FALSE	FALSE	9.30149	10	3.6644	3.8408	FALSE	TRUE	TRUE	FALSE	FALSE	TRUE	NA	NA	NA	NA
IMGVR_UViG_2554235056_000003|2554235056|2554252043	IMGVR_UViG_2554235056_000003|2554235056|2554252043	Virus	127	94230	94559	+	CDS	K26973	PF05939.17	PF05939	Enterobacteria phage tail tip protein M	Phage minor tail protein	Enterobacteria phage tail tip protein M	9.85727	10	3.89248	3.45667	FALSE	FALSE	FALSE	9.30149	10	3.6644	3.5557	FALSE	TRUE	TRUE	FALSE	FALSE	TRUE	NA	NA	NA	NA
IMGVR_UViG_2554235056_000003|2554235056|2554252043	IMGVR_UViG_2554235056_000003|2554235056|2554252043	Virus	128	94568	95278	+	CDS	K26974	PF05100.16	PF05100	Enterobacteria phage tail tip protein L	Phage minor tail protein L	Enterobacteria phage tail tip protein L	9.85727	10	3.89248	3.54667	FALSE	TRUE	TRUE	9.30149	10	3.6644	3.59051	FALSE	TRUE	TRUE	FALSE	FALSE	TRUE	NA	NA	NA	NA
IMGVR_UViG_2554235056_000003|2554235056|2554252043	IMGVR_UViG_2554235056_000003|2554235056|2554252043	Virus	131	96602	100984	+	CDS	K26977	PF13550.10	PF13550	Enterobacteria phage tip attachment protein J	Putative phage tail protein	Enterobacteria phage tip attachment protein J	9.85727	10	3.89248	3.95386	FALSE	FALSE	FALSE	9.30149	10	3.6644	4.12898	FALSE	FALSE	FALSE	FALSE	FALSE	TRUE	NA	NA	NA	NA
IMGVR_UViG_2554235057_000001|2554235057|2554252123	IMGVR_UViG_2554235057_000001|2554235057|2554252123	Virus	1	1	4602	-	CDS	K26977	PF13550.10	PF13550	Enterobacteria phage tip attachment protein J	Putative phage tail protein	Enterobacteria phage tip attachment protein J	9.86147	10	3.89127	3.95386	FALSE	FALSE	FALSE	9.13292	10	3.63145	4.12898	FALSE	FALSE	FALSE	FALSE	FALSE	TRUE	NA	NA	NA	NA
IMGVR_UViG_2554235057_000001|2554235057|2554252123	IMGVR_UViG_2554235057_000001|2554235057|2554252123	Virus	4	5926	6636	-	CDS	K26974	PF05100.16	PF05100	Enterobacteria phage tail tip protein L	Phage minor tail protein L	Enterobacteria phage tail tip protein L	9.86147	10	3.89127	3.54667	FALSE	TRUE	TRUE	9.13292	10	3.63145	3.59051	FALSE	TRUE	TRUE	FALSE	FALSE	TRUE	NA	NA	NA	NA
IMGVR_UViG_2554235057_000001|2554235057|2554252123	IMGVR_UViG_2554235057_000001|2554235057|2554252123	Virus	5	6645	6974	-	CDS	K26973	PF05939.17	PF05939	Enterobacteria phage tail tip protein M	Phage minor tail protein	Enterobacteria phage tail tip protein M	9.86147	10	3.89127	3.45667	FALSE	FALSE	FALSE	9.13292	10	3.63145	3.5557	FALSE	TRUE	TRUE	FALSE	FALSE	TRUE	NA	NA	NA	NA
IMGVR_UViG_2554235057_000001|2554235057|2554252123	IMGVR_UViG_2554235057_000001|2554235057|2554252123	Virus	10	14116	14616	-	CDS	NA	PF04883.16	PF04883	NA	Bacteriophage HK97-gp10, putative tail-component	Bacteriophage HK97-gp10, putative tail-component	9.86147	NA	3.89127	NA	FALSE	FALSE	FALSE	9.13292	10	3.63145	3.8408	FALSE	TRUE	TRUE	FALSE	FALSE	TRUE	NA	NA	NA	NA
IMGVR_UViG_2554235057_000001|2554235057|2554252123	IMGVR_UViG_2554235057_000001|2554235057|2554252123	Virus	11	14617	15006	-	CDS	NA	PF12691.11	PF12691	NA	Bacteriophage minor capsid protein	Bacteriophage minor capsid protein	9.86147	NA	3.89127	NA	FALSE	FALSE	FALSE	9.13292	10	3.63145	3.40705	FALSE	TRUE	TRUE	FALSE	FALSE	TRUE	NA	NA	NA	NA
IMGVR_UViG_2554235057_000001|2554235057|2554252123	IMGVR_UViG_2554235057_000001|2554235057|2554252123	Virus	16	17205	18107	-	CDS	NA	PF20911.1	PF20911	NA	Major capsid protein GP7	Major capsid protein GP7	9.86147	NA	3.89127	NA	FALSE	FALSE	FALSE	9.13292	10	3.63145	3.63819	FALSE	TRUE	TRUE	FALSE	FALSE	TRUE	NA	NA	NA	NA
IMGVR_UViG_2554235057_000001|2554235057|2554252123	IMGVR_UViG_2554235057_000001|2554235057|2554252123	Virus	19	20919	22163	-	CDS	K06909	PF17289.6	PF17289	phage terminase large subunit	Terminase RNaseH-like domain	phage terminase large subunit	9.86147	10	3.89127	4.82687	FALSE	FALSE	FALSE	9.13292	10	3.63145	4.3532	FALSE	TRUE	FALSE	FALSE	FALSE	TRUE	NA	NA	NA	NA
IMGVR_UViG_2554235057_000001|2554235057|2554252123	IMGVR_UViG_2554235057_000001|2554235057|2554252123	Virus	116	91900	93012	-	CDS	K02316	PF08275.15	PF08275	DNA primase	DNA primase catalytic core, N-terminal domain	DNA primase	9.86147	10	3.89127	4.50537	FALSE	TRUE	FALSE	9.13292	10	3.63145	3.21906	FALSE	TRUE	FALSE	FALSE	TRUE	FALSE	FALSE	FALSE	FALSE	FALSE
IMGVR_UViG_2554235057_000001|2554235057|2554252123	IMGVR_UViG_2554235057_000001|2554235057|2554252123	Virus	117	93199	94596	-	CDS	K26878	PF03796.19	PF03796	Bacillus phage helicase DnaB-like	DnaB-like helicase C terminal domain	Bacillus phage helicase DnaB-like	9.86147	10	3.89127	4.1442	FALSE	TRUE	FALSE	9.13292	10	3.63145	4.55826	FALSE	TRUE	FALSE	FALSE	TRUE	FALSE	FALSE	FALSE	FALSE	FALSE
IMGVR_UViG_2554235081_000008|2554235081|2554254010	IMGVR_UViG_2554235081_000008|2554235081|2554254010	Virus	53	31409	32653	+	CDS	K06909	PF17289.6	PF17289	phage terminase large subunit	Terminase RNaseH-like domain	phage terminase large subunit	9.85727	10	3.89248	4.82687	FALSE	FALSE	FALSE	9.30149	10	3.6644	4.3532	FALSE	TRUE	FALSE	FALSE	FALSE	TRUE	NA	NA	NA	NA
IMGVR_UViG_2554235081_000008|2554235081|2554254010	IMGVR_UViG_2554235081_000008|2554235081|2554254010	Virus	56	35465	36367	+	CDS	NA	PF20911.1	PF20911	NA	Major capsid protein GP7	Major capsid protein GP7	9.85727	NA	3.89248	NA	FALSE	FALSE	FALSE	9.30149	10	3.6644	3.63819	FALSE	TRUE	TRUE	FALSE	FALSE	TRUE	NA	NA	NA	NA
IMGVR_UViG_2554235081_000008|2554235081|2554254010	IMGVR_UViG_2554235081_000008|2554235081|2554254010	Virus	61	38566	38955	+	CDS	NA	PF12691.11	PF12691	NA	Bacteriophage minor capsid protein	Bacteriophage minor capsid protein	9.85727	NA	3.89248	NA	FALSE	FALSE	FALSE	9.30149	10	3.6644	3.40705	FALSE	TRUE	TRUE	FALSE	FALSE	TRUE	NA	NA	NA	NA
IMGVR_UViG_2554235081_000008|2554235081|2554254010	IMGVR_UViG_2554235081_000008|2554235081|2554254010	Virus	62	38956	39456	+	CDS	NA	PF04883.16	PF04883	NA	Bacteriophage HK97-gp10, putative tail-component	Bacteriophage HK97-gp10, putative tail-component	9.85727	NA	3.89248	NA	FALSE	FALSE	FALSE	9.30149	10	3.6644	3.8408	FALSE	TRUE	TRUE	FALSE	FALSE	TRUE	NA	NA	NA	NA
IMGVR_UViG_2554235081_000008|2554235081|2554254010	IMGVR_UViG_2554235081_000008|2554235081|2554254010	Virus	67	46598	46927	+	CDS	K26973	PF05939.17	PF05939	Enterobacteria phage tail tip protein M	Phage minor tail protein	Enterobacteria phage tail tip protein M	9.85727	10	3.89248	3.45667	FALSE	FALSE	FALSE	9.30149	10	3.6644	3.5557	FALSE	TRUE	TRUE	FALSE	FALSE	TRUE	NA	NA	NA	NA
IMGVR_UViG_2554235081_000008|2554235081|2554254010	IMGVR_UViG_2554235081_000008|2554235081|2554254010	Virus	68	46936	47646	+	CDS	K26974	PF05100.16	PF05100	Enterobacteria phage tail tip protein L	Phage minor tail protein L	Enterobacteria phage tail tip protein L	9.85727	10	3.89248	3.54667	FALSE	TRUE	TRUE	9.30149	10	3.6644	3.59051	FALSE	TRUE	TRUE	FALSE	FALSE	TRUE	NA	NA	NA	NA
IMGVR_UViG_2554235081_000008|2554235081|2554254010	IMGVR_UViG_2554235081_000008|2554235081|2554254010	Virus	71	48970	60645	+	CDS	K26977	PF13550.10	PF13550	Enterobacteria phage tip attachment protein J	Putative phage tail protein	Enterobacteria phage tip attachment protein J	9.85727	10	3.89248	3.95386	FALSE	TRUE	FALSE	9.30149	10	3.6644	4.12898	FALSE	TRUE	FALSE	FALSE	FALSE	TRUE	NA	NA	NA	NA
IMGVR_UViG_2554235081_000008|2554235081|2554254010	IMGVR_UViG_2554235081_000008|2554235081|2554254010	Virus	81	65943	67340	+	CDS	K26878	PF03796.19	PF03796	Bacillus phage helicase DnaB-like	DnaB-like helicase C terminal domain	Bacillus phage helicase DnaB-like	9.85727	10	3.89248	4.1442	FALSE	TRUE	FALSE	9.30149	10	3.6644	4.55826	FALSE	TRUE	FALSE	FALSE	TRUE	FALSE	FALSE	FALSE	FALSE	FALSE
IMGVR_UViG_2554235081_000008|2554235081|2554254010	IMGVR_UViG_2554235081_000008|2554235081|2554254010	Virus	82	67527	68639	+	CDS	K02316	PF08275.15	PF08275	DNA primase	DNA primase catalytic core, N-terminal domain	DNA primase	9.85727	10	3.89248	4.50537	FALSE	TRUE	FALSE	9.30149	10	3.6644	3.21906	FALSE	TRUE	FALSE	FALSE	TRUE	FALSE	FALSE	FALSE	FALSE	FALSE
IMGVR_UViG_2554235083_000001|2554235083|2554254207	IMGVR_UViG_2554235083_000001|2554235083|2554254207	Virus	47	38819	39913	-	CDS	K02316	PF08275.15	PF08275	DNA primase	DNA primase catalytic core, N-terminal domain	DNA primase	9.4873	10	3.85965	4.50537	FALSE	TRUE	FALSE	9.01979	10	3.63966	3.21906	FALSE	TRUE	FALSE	FALSE	TRUE	FALSE	FALSE	FALSE	FALSE	FALSE
IMGVR_UViG_2554235083_000001|2554235083|2554254207	IMGVR_UViG_2554235083_000001|2554235083|2554254207	Virus	48	40001	41404	-	CDS	K26878	PF03796.19	PF03796	Bacillus phage helicase DnaB-like	DnaB-like helicase C terminal domain	Bacillus phage helicase DnaB-like	9.4873	10	3.85965	4.1442	FALSE	TRUE	FALSE	9.01979	10	3.63966	4.55826	FALSE	TRUE	FALSE	FALSE	TRUE	FALSE	FALSE	FALSE	FALSE	FALSE
IMGVR_UViG_2554235083_000001|2554235083|2554254207	IMGVR_UViG_2554235083_000001|2554235083|2554254207	Virus	52	44940	45578	-	CDS	K01185	PF00959.23	PF00959	lysozyme	Phage lysozyme	lysozyme	9.4873	10	3.85965	4.43995	FALSE	TRUE	FALSE	9.01979	10	3.63966	4.26288	FALSE	TRUE	FALSE	FALSE	TRUE	FALSE	FALSE	FALSE	FALSE	FALSE
IMGVR_UViG_2554235083_000001|2554235083|2554254207	IMGVR_UViG_2554235083_000001|2554235083|2554254207	Virus	57	47519	59590	-	CDS	K26977	PF13550.10	PF13550	Enterobacteria phage tip attachment protein J	Putative phage tail protein	Enterobacteria phage tip attachment protein J	9.4873	10	3.85965	3.95386	FALSE	TRUE	FALSE	9.01979	10	3.63966	4.12898	FALSE	TRUE	FALSE	FALSE	FALSE	TRUE	NA	NA	NA	NA
IMGVR_UViG_2554235083_000001|2554235083|2554254207	IMGVR_UViG_2554235083_000001|2554235083|2554254207	Virus	60	60932	61627	-	CDS	K26974	PF05100.16	PF05100	Enterobacteria phage tail tip protein L	Phage minor tail protein L	Enterobacteria phage tail tip protein L	9.4873	10	3.85965	3.54667	FALSE	TRUE	TRUE	9.01979	10	3.63966	3.59051	FALSE	TRUE	TRUE	FALSE	FALSE	TRUE	NA	NA	NA	NA
IMGVR_UViG_2554235083_000001|2554235083|2554254207	IMGVR_UViG_2554235083_000001|2554235083|2554254207	Virus	61	61627	61953	-	CDS	K26973	PF05939.17	PF05939	Enterobacteria phage tail tip protein M	Phage minor tail protein	Enterobacteria phage tail tip protein M	9.4873	10	3.85965	3.45667	FALSE	FALSE	FALSE	9.01979	10	3.63966	3.5557	FALSE	TRUE	TRUE	FALSE	FALSE	TRUE	NA	NA	NA	NA
IMGVR_UViG_2554235083_000001|2554235083|2554254207	IMGVR_UViG_2554235083_000001|2554235083|2554254207	Virus	67	69555	69941	-	CDS	NA	PF12691.11	PF12691	NA	Bacteriophage minor capsid protein	Bacteriophage minor capsid protein	9.4873	NA	3.85965	NA	FALSE	FALSE	FALSE	9.01979	10	3.63966	3.40705	FALSE	TRUE	TRUE	FALSE	FALSE	TRUE	NA	NA	NA	NA
IMGVR_UViG_2554235083_000001|2554235083|2554254207	IMGVR_UViG_2554235083_000001|2554235083|2554254207	Virus	72	72382	73284	-	CDS	NA	PF20911.1	PF20911	NA	Major capsid protein GP7	Major capsid protein GP7	9.4873	NA	3.85965	NA	FALSE	FALSE	FALSE	9.01979	10	3.63966	3.63819	FALSE	TRUE	TRUE	FALSE	FALSE	TRUE	NA	NA	NA	NA
IMGVR_UViG_2554235083_000001|2554235083|2554254207	IMGVR_UViG_2554235083_000001|2554235083|2554254207	Virus	75	76058	77302	-	CDS	K06909	PF04466.17	PF04466	phage terminase large subunit	Phage terminase large subunit	phage terminase large subunit	9.4873	10	3.85965	4.82687	FALSE	FALSE	FALSE	9.01979	10	3.63966	4.36384	FALSE	TRUE	FALSE	FALSE	FALSE	TRUE	NA	NA	NA	NA
IMGVR_UViG_2554235236_000002|2554235236|2554292067|11813-130808	IMGVR_UViG_2554235236_000002|2554235236|2554292067|11813-130808	Virus	7	5154	7793	-	CDS	NA	PF06605.15	PF06605	NA	Prophage endopeptidase tail	Prophage endopeptidase tail	8.62045	NA	3.55174	NA	FALSE	FALSE	FALSE	7.31	10	3.21942	4.0958	FALSE	TRUE	FALSE	FALSE	FALSE	TRUE	NA	NA	NA	NA
IMGVR_UViG_2554235236_000002|2554235236|2554292067|11813-130808	IMGVR_UViG_2554235236_000002|2554235236|2554292067|11813-130808	Virus	8	7797	8558	-	CDS	NA	PF20753.1	PF20753	NA	Phage tail C-terminal domain	Phage tail C-terminal domain	8.62045	NA	3.55174	NA	FALSE	FALSE	FALSE	7.31	5.33	3.21942	2.72673	TRUE	TRUE	FALSE	FALSE	FALSE	TRUE	NA	NA	NA	NA
IMGVR_UViG_2554235236_000002|2554235236|2554292067|11813-130808	IMGVR_UViG_2554235236_000002|2554235236|2554292067|11813-130808	Virus	130	89161	90675	+	CDS	K02314	PF03796.19	PF03796	replicative DNA helicase	DnaB-like helicase C terminal domain	replicative DNA helicase	8.62045	10	3.55174	4.62717	FALSE	TRUE	FALSE	7.31	10	3.21942	4.55826	FALSE	TRUE	FALSE	FALSE	TRUE	FALSE	FALSE	FALSE	FALSE	FALSE
IMGVR_UViG_2558309051_000001|2558309051|2558315276	IMGVR_UViG_2558309051_000001|2558309051|2558315276	Virus	3	649	11871	-	CDS	K26977	PF13550.10	PF13550	Enterobacteria phage tip attachment protein J	Putative phage tail protein	Enterobacteria phage tip attachment protein J	8.82375	10	3.68921	3.95386	FALSE	FALSE	FALSE	8.34673	10	3.42636	4.12898	FALSE	FALSE	FALSE	FALSE	FALSE	TRUE	NA	NA	NA	NA
IMGVR_UViG_2558309051_000001|2558309051|2558315276	IMGVR_UViG_2558309051_000001|2558309051|2558315276	Virus	6	13213	13908	-	CDS	K26974	PF05100.16	PF05100	Enterobacteria phage tail tip protein L	Phage minor tail protein L	Enterobacteria phage tail tip protein L	8.82375	10	3.68921	3.54667	FALSE	TRUE	TRUE	8.34673	10	3.42636	3.59051	FALSE	TRUE	TRUE	FALSE	FALSE	TRUE	NA	NA	NA	NA
IMGVR_UViG_2558309051_000001|2558309051|2558315276	IMGVR_UViG_2558309051_000001|2558309051|2558315276	Virus	7	13908	14234	-	CDS	K26973	PF05939.17	PF05939	Enterobacteria phage tail tip protein M	Phage minor tail protein	Enterobacteria phage tail tip protein M	8.82375	10	3.68921	3.45667	FALSE	FALSE	FALSE	8.34673	10	3.42636	3.5557	FALSE	TRUE	TRUE	FALSE	FALSE	TRUE	NA	NA	NA	NA
IMGVR_UViG_2558309051_000001|2558309051|2558315276	IMGVR_UViG_2558309051_000001|2558309051|2558315276	Virus	13	21827	22213	-	CDS	NA	PF12691.11	PF12691	NA	Bacteriophage minor capsid protein	Bacteriophage minor capsid protein	8.82375	NA	3.68921	NA	FALSE	FALSE	FALSE	8.34673	10	3.42636	3.40705	FALSE	TRUE	TRUE	FALSE	FALSE	TRUE	NA	NA	NA	NA
IMGVR_UViG_2558309051_000001|2558309051|2558315276	IMGVR_UViG_2558309051_000001|2558309051|2558315276	Virus	18	24654	25556	-	CDS	NA	PF20911.1	PF20911	NA	Major capsid protein GP7	Major capsid protein GP7	8.82375	NA	3.68921	NA	FALSE	FALSE	FALSE	8.34673	10	3.42636	3.63819	FALSE	TRUE	TRUE	FALSE	FALSE	TRUE	NA	NA	NA	NA
IMGVR_UViG_2558309051_000001|2558309051|2558315276	IMGVR_UViG_2558309051_000001|2558309051|2558315276	Virus	21	28330	29574	-	CDS	K06909	PF04466.17	PF04466	phage terminase large subunit	Phage terminase large subunit	phage terminase large subunit	8.82375	10	3.68921	4.82687	FALSE	FALSE	FALSE	8.34673	10	3.42636	4.36384	FALSE	TRUE	FALSE	FALSE	FALSE	TRUE	NA	NA	NA	NA
IMGVR_UViG_2558309051_000001|2558309051|2558315276	IMGVR_UViG_2558309051_000001|2558309051|2558315276	Virus	118	105653	106747	-	CDS	K02316	PF08275.15	PF08275	DNA primase	DNA primase catalytic core, N-terminal domain	DNA primase	8.82375	10	3.68921	4.50537	FALSE	TRUE	FALSE	8.34673	10	3.42636	3.21906	FALSE	TRUE	FALSE	FALSE	TRUE	FALSE	FALSE	FALSE	FALSE	FALSE
IMGVR_UViG_2558309051_000001|2558309051|2558315276	IMGVR_UViG_2558309051_000001|2558309051|2558315276	Virus	119	106835	108238	-	CDS	K26878	PF03796.19	PF03796	Bacillus phage helicase DnaB-like	DnaB-like helicase C terminal domain	Bacillus phage helicase DnaB-like	8.82375	10	3.68921	4.1442	FALSE	TRUE	FALSE	8.34673	10	3.42636	4.55826	FALSE	TRUE	FALSE	FALSE	TRUE	FALSE	FALSE	FALSE	FALSE	FALSE
IMGVR_UViG_2558309051_000001|2558309051|2558315276	IMGVR_UViG_2558309051_000001|2558309051|2558315276	Virus	124	111775	112413	-	CDS	K01185	PF00959.23	PF00959	lysozyme	Phage lysozyme	lysozyme	8.82375	10	3.68921	4.43995	FALSE	FALSE	FALSE	8.34673	10	3.42636	4.26288	FALSE	FALSE	FALSE	FALSE	TRUE	FALSE	FALSE	FALSE	FALSE	FALSE
IMGVR_UViG_2558309128_000001|2558309128|2558323656	IMGVR_UViG_2558309128_000001|2558309128|2558323656	Virus	144	98212	99015	+	CDS	NA	PF20195.2	PF20195	NA	Phage tail protein N-terminal domain	Phage tail protein N-terminal domain	8.51143	NA	3.64175	NA	FALSE	FALSE	FALSE	7.94596	5.02	3.3847	2.7007	TRUE	FALSE	FALSE	FALSE	FALSE	TRUE	NA	NA	NA	NA
IMGVR_UViG_2558309128_000001|2558309128|2558323656	IMGVR_UViG_2558309128_000001|2558309128|2558323656	Virus	155	110335	110916	+	CDS	NA	PF10145.13	PF10145	NA	Phage-related minor tail protein	Phage-related minor tail protein	8.51143	NA	3.64175	NA	FALSE	FALSE	FALSE	7.94596	10	3.3847	4.6706	FALSE	FALSE	FALSE	FALSE	FALSE	TRUE	NA	NA	NA	NA
IMGVR_UViG_2558309128_000001|2558309128|2558323656	IMGVR_UViG_2558309128_000001|2558309128|2558323656	Virus	163	123347	125425	+	CDS	K13582	PF10651.13	PF10651	localization factor PodJL	BppU N-terminal domain	localization factor PodJL	8.51143	10	3.64175	3.47451	FALSE	FALSE	FALSE	7.94596	10	3.3847	3.47986	FALSE	FALSE	FALSE	FALSE	TRUE	FALSE	FALSE	FALSE	FALSE	FALSE
IMGVR_UViG_2558860369_000003|2558860369|2558885877|43478-82898	IMGVR_UViG_2558860369_000003|2558860369|2558885877|43478-82898	Virus	16	11532	13016	-	CDS	NA	PF05709.15	PF05709	NA	Phage tail protein RIFT-related domain	Phage tail protein RIFT-related domain	9.27636	NA	4.0373	NA	FALSE	FALSE	FALSE	8.80968	10	3.74867	3.61162	FALSE	TRUE	FALSE	FALSE	FALSE	TRUE	NA	NA	NA	NA
IMGVR_UViG_2558860369_000003|2558860369|2558885877|43478-82898	IMGVR_UViG_2558860369_000003|2558860369|2558885877|43478-82898	Virus	20	15576	16079	-	CDS	NA	PF06199.15	PF06199	NA	Phage tail tube protein	Phage tail tube protein	9.27636	NA	4.0373	NA	FALSE	FALSE	FALSE	8.80968	10	3.74867	3.70424	FALSE	TRUE	TRUE	FALSE	FALSE	TRUE	NA	NA	NA	NA
IMGVR_UViG_2558860369_000003|2558860369|2558885877|43478-82898	IMGVR_UViG_2558860369_000003|2558860369|2558885877|43478-82898	Virus	30	20573	21898	-	CDS	NA	PF05133.18	PF05133	NA	Phage portal protein, SPP1 Gp6-like	Phage portal protein, SPP1 Gp6-like	9.27636	NA	4.0373	NA	FALSE	FALSE	FALSE	8.80968	10	3.74867	4.24485	FALSE	TRUE	TRUE	FALSE	FALSE	TRUE	NA	NA	NA	NA
IMGVR_UViG_2558860369_000003|2558860369|2558885877|43478-82898	IMGVR_UViG_2558860369_000003|2558860369|2558885877|43478-82898	Virus	31	21898	23172	-	CDS	K06909	PF04466.17	PF04466	phage terminase large subunit	Phage terminase large subunit	phage terminase large subunit	9.27636	10	4.0373	4.82687	FALSE	FALSE	FALSE	8.80968	10	3.74867	4.36384	FALSE	TRUE	FALSE	FALSE	FALSE	TRUE	NA	NA	NA	NA
IMGVR_UViG_2558860375_000002|2558860375|2558886859|36866-77161	IMGVR_UViG_2558860375_000002|2558860375|2558886859|36866-77161	Virus	10	7514	8668	-	CDS	NA	PF06605.15	PF06605	NA	Prophage endopeptidase tail	Prophage endopeptidase tail	9.17	NA	4.15406	NA	FALSE	FALSE	FALSE	8.44739	10	3.71952	4.0958	FALSE	TRUE	FALSE	FALSE	FALSE	TRUE	NA	NA	NA	NA
IMGVR_UViG_2558860375_000002|2558860375|2558886859|36866-77161	IMGVR_UViG_2558860375_000002|2558860375|2558886859|36866-77161	Virus	14	14105	14560	-	CDS	NA	PF12363.12	PF12363	NA	Phage tail assembly chaperone protein, TAC	Phage tail assembly chaperone protein, TAC	9.17	NA	4.15406	NA	FALSE	FALSE	FALSE	8.44739	8.2	3.71952	2.91381	TRUE	TRUE	TRUE	FALSE	FALSE	TRUE	NA	NA	NA	NA
IMGVR_UViG_2558860375_000002|2558860375|2558886859|36866-77161	IMGVR_UViG_2558860375_000002|2558860375|2558886859|36866-77161	Virus	19	16217	16573	-	CDS	NA	PF05135.17	PF05135	NA	Phage gp6-like head-tail connector protein	Phage gp6-like head-tail connector protein	9.17	NA	4.15406	NA	FALSE	FALSE	FALSE	8.44739	10	3.71952	3.94136	FALSE	TRUE	TRUE	FALSE	FALSE	TRUE	NA	NA	NA	NA
IMGVR_UViG_2558860375_000002|2558860375|2558886859|36866-77161	IMGVR_UViG_2558860375_000002|2558860375|2558886859|36866-77161	Virus	25	20117	21649	-	CDS	NA	PF05133.18	PF05133	NA	Phage portal protein, SPP1 Gp6-like	Phage portal protein, SPP1 Gp6-like	9.17	NA	4.15406	NA	FALSE	FALSE	FALSE	8.44739	10	3.71952	4.24485	FALSE	TRUE	TRUE	FALSE	FALSE	TRUE	NA	NA	NA	NA
IMGVR_UViG_2558860375_000002|2558860375|2558886859|36866-77161	IMGVR_UViG_2558860375_000002|2558860375|2558886859|36866-77161	Virus	26	21665	22942	-	CDS	K06909	PF04466.17	PF04466	phage terminase large subunit	Phage terminase large subunit	phage terminase large subunit	9.17	10	4.15406	4.82687	FALSE	TRUE	FALSE	8.44739	10	3.71952	4.36384	FALSE	TRUE	TRUE	FALSE	FALSE	TRUE	NA	NA	NA	NA
IMGVR_UViG_2558860375_000002|2558860375|2558886859|36866-77161	IMGVR_UViG_2558860375_000002|2558860375|2558886859|36866-77161	Virus	27	22932	23426	-	CDS	K07474	PF03592.20	PF03592	phage terminase small subunit	Terminase small subunit	phage terminase small subunit	9.17	10	4.15406	4.27889	FALSE	TRUE	FALSE	8.44739	10	3.71952	4.18568	FALSE	TRUE	FALSE	FALSE	FALSE	TRUE	NA	NA	NA	NA
IMGVR_UViG_2558860375_000002|2558860375|2558886859|36866-77161	IMGVR_UViG_2558860375_000002|2558860375|2558886859|36866-77161	Virus	35	28823	30745	-	CDS	K02334	PF00476.24	PF00476	DNA polymerase bacteriophage-type	DNA polymerase family A	DNA polymerase bacteriophage-type	9.17	10	4.15406	4.46097	FALSE	TRUE	FALSE	8.44739	10	3.71952	4.58932	FALSE	TRUE	FALSE	FALSE	TRUE	FALSE	FALSE	FALSE	FALSE	FALSE
IMGVR_UViG_2558860384_000002|2558860384|2558887247|19810-62710	IMGVR_UViG_2558860384_000002|2558860384|2558887247|19810-62710	Virus	10	6893	8872	-	CDS	NA	PF06605.15	PF06605	NA	Prophage endopeptidase tail	Prophage endopeptidase tail	9.39133	NA	3.98222	NA	FALSE	FALSE	FALSE	8.4	10	3.60874	4.0958	FALSE	TRUE	FALSE	FALSE	FALSE	TRUE	NA	NA	NA	NA
IMGVR_UViG_2558860384_000002|2558860384|2558887247|19810-62710	IMGVR_UViG_2558860384_000002|2558860384|2558887247|19810-62710	Virus	14	14442	14897	-	CDS	NA	PF12363.12	PF12363	NA	Phage tail assembly chaperone protein, TAC	Phage tail assembly chaperone protein, TAC	9.39133	NA	3.98222	NA	FALSE	FALSE	FALSE	8.4	8.2	3.60874	2.91381	TRUE	TRUE	TRUE	FALSE	FALSE	TRUE	NA	NA	NA	NA
IMGVR_UViG_2558860384_000002|2558860384|2558887247|19810-62710	IMGVR_UViG_2558860384_000002|2558860384|2558887247|19810-62710	Virus	19	16555	16911	-	CDS	NA	PF05135.17	PF05135	NA	Phage gp6-like head-tail connector protein	Phage gp6-like head-tail connector protein	9.39133	NA	3.98222	NA	FALSE	FALSE	FALSE	8.4	10	3.60874	3.94136	FALSE	TRUE	TRUE	FALSE	FALSE	TRUE	NA	NA	NA	NA
IMGVR_UViG_2558860384_000002|2558860384|2558887247|19810-62710	IMGVR_UViG_2558860384_000002|2558860384|2558887247|19810-62710	Virus	25	20455	21987	-	CDS	NA	PF05133.18	PF05133	NA	Phage portal protein, SPP1 Gp6-like	Phage portal protein, SPP1 Gp6-like	9.39133	NA	3.98222	NA	FALSE	FALSE	FALSE	8.4	10	3.60874	4.24485	FALSE	TRUE	TRUE	FALSE	FALSE	TRUE	NA	NA	NA	NA
IMGVR_UViG_2558860384_000002|2558860384|2558887247|19810-62710	IMGVR_UViG_2558860384_000002|2558860384|2558887247|19810-62710	Virus	26	22003	23280	-	CDS	K06909	PF04466.17	PF04466	phage terminase large subunit	Phage terminase large subunit	phage terminase large subunit	9.39133	10	3.98222	4.82687	FALSE	TRUE	FALSE	8.4	10	3.60874	4.36384	FALSE	TRUE	TRUE	FALSE	FALSE	TRUE	NA	NA	NA	NA
IMGVR_UViG_2558860384_000002|2558860384|2558887247|19810-62710	IMGVR_UViG_2558860384_000002|2558860384|2558887247|19810-62710	Virus	27	23270	23764	-	CDS	K07474	PF03592.20	PF03592	phage terminase small subunit	Terminase small subunit	phage terminase small subunit	9.39133	10	3.98222	4.27889	FALSE	TRUE	FALSE	8.4	10	3.60874	4.18568	FALSE	TRUE	FALSE	FALSE	FALSE	TRUE	NA	NA	NA	NA
IMGVR_UViG_2558860384_000002|2558860384|2558887247|19810-62710	IMGVR_UViG_2558860384_000002|2558860384|2558887247|19810-62710	Virus	35	29348	31270	-	CDS	K02334	PF00476.24	PF00476	DNA polymerase bacteriophage-type	DNA polymerase family A	DNA polymerase bacteriophage-type	9.39133	10	3.98222	4.46097	FALSE	TRUE	FALSE	8.4	10	3.60874	4.58932	FALSE	TRUE	FALSE	FALSE	TRUE	FALSE	FALSE	FALSE	FALSE	FALSE
IMGVR_UViG_2558860790_000002|2558860790|2558903335|204836-248419	IMGVR_UViG_2558860790_000002|2558860790|2558903335|204836-248419	Virus	9	4918	7056	-	CDS	NA	PF10651.13	PF10651	NA	BppU N-terminal domain	BppU N-terminal domain	8.60857	NA	3.8417	NA	FALSE	FALSE	FALSE	9.27286	10	3.70345	3.47986	FALSE	TRUE	FALSE	FALSE	TRUE	FALSE	FALSE	FALSE	FALSE	FALSE
IMGVR_UViG_2558860790_000002|2558860790|2558903335|204836-248419	IMGVR_UViG_2558860790_000002|2558860790|2558903335|204836-248419	Virus	11	8102	9145	-	CDS	NA	PF06605.15	PF06605	NA	Prophage endopeptidase tail	Prophage endopeptidase tail	8.60857	NA	3.8417	NA	FALSE	FALSE	FALSE	9.27286	10	3.70345	4.0958	FALSE	TRUE	FALSE	FALSE	FALSE	TRUE	NA	NA	NA	NA
IMGVR_UViG_2558860790_000002|2558860790|2558903335|204836-248419	IMGVR_UViG_2558860790_000002|2558860790|2558903335|204836-248419	Virus	12	9154	9975	-	CDS	NA	PF05709.15	PF05709	NA	Phage tail protein RIFT-related domain	Phage tail protein RIFT-related domain	8.60857	NA	3.8417	NA	FALSE	FALSE	FALSE	9.27286	10	3.70345	3.61162	FALSE	TRUE	TRUE	FALSE	FALSE	TRUE	NA	NA	NA	NA
IMGVR_UViG_2558860790_000002|2558860790|2558903335|204836-248419	IMGVR_UViG_2558860790_000002|2558860790|2558903335|204836-248419	Virus	13	9979	16416	-	CDS	NA	PF10145.13	PF10145	NA	Phage-related minor tail protein	Phage-related minor tail protein	8.60857	NA	3.8417	NA	FALSE	FALSE	FALSE	9.27286	10	3.70345	4.6706	FALSE	TRUE	TRUE	FALSE	FALSE	TRUE	NA	NA	NA	NA
IMGVR_UViG_2558860790_000002|2558860790|2558903335|204836-248419	IMGVR_UViG_2558860790_000002|2558860790|2558903335|204836-248419	Virus	17	17398	17958	-	CDS	NA	PF04630.16	PF04630	NA	Phage tail tube protein	Phage tail tube protein	8.60857	NA	3.8417	NA	FALSE	FALSE	FALSE	9.27286	7.53	3.70345	2.87679	TRUE	TRUE	TRUE	FALSE	FALSE	TRUE	NA	NA	NA	NA
IMGVR_UViG_2558860790_000002|2558860790|2558903335|204836-248419	IMGVR_UViG_2558860790_000002|2558860790|2558903335|204836-248419	Virus	22	19677	20813	-	CDS	NA	PF05065.17	PF05065	NA	Phage capsid family	Phage capsid family	8.60857	NA	3.8417	NA	FALSE	FALSE	FALSE	9.27286	10	3.70345	4.61719	FALSE	TRUE	TRUE	FALSE	FALSE	TRUE	NA	NA	NA	NA
IMGVR_UViG_2558860790_000002|2558860790|2558903335|204836-248419	IMGVR_UViG_2558860790_000002|2558860790|2558903335|204836-248419	Virus	24	21528	22682	-	CDS	NA	PF04860.16	PF04860	NA	Phage portal protein	Phage portal protein	8.60857	NA	3.8417	NA	FALSE	FALSE	FALSE	9.27286	10	3.70345	4.70095	FALSE	TRUE	TRUE	FALSE	FALSE	TRUE	NA	NA	NA	NA
IMGVR_UViG_2558860790_000002|2558860790|2558903335|204836-248419	IMGVR_UViG_2558860790_000002|2558860790|2558903335|204836-248419	Virus	25	22708	24351	-	CDS	NA	PF20441.2	PF20441	NA	Terminase large subunit, endonuclease domain	Terminase large subunit, endonuclease domain	8.60857	NA	3.8417	NA	FALSE	FALSE	FALSE	9.27286	10	3.70345	4.33558	FALSE	TRUE	FALSE	FALSE	FALSE	TRUE	NA	NA	NA	NA
IMGVR_UViG_2558860790_000002|2558860790|2558903335|204836-248419	IMGVR_UViG_2558860790_000002|2558860790|2558903335|204836-248419	Virus	41	30205	31008	-	CDS	K04765	PF07852.15	PF07852	nucleoside triphosphate diphosphatase	Protein of unknown function (DUF1642)	nucleoside triphosphate diphosphatase	8.60857	0.26	3.8417	1.41497	TRUE	TRUE	FALSE	9.27286	10	3.70345	3.45621	FALSE	TRUE	FALSE	TRUE	FALSE	FALSE	TRUE	TRUE	TRUE	FALSE
IMGVR_UViG_2558860890_000001|2558860890|2558908455	IMGVR_UViG_2558860890_000001|2558860890|2558908455	Virus	40	17289	17603	+	CDS	NA	PF05119.16	PF05119	NA	Phage terminase, small subunit	Phage terminase, small subunit	10	NA	4.27833	NA	FALSE	FALSE	FALSE	9.88462	10	3.91075	3.99304	FALSE	TRUE	FALSE	FALSE	FALSE	TRUE	NA	NA	NA	NA
IMGVR_UViG_2558860890_000001|2558860890|2558908455	IMGVR_UViG_2558860890_000001|2558860890|2558908455	Virus	41	17581	19275	+	CDS	NA	PF20441.2	PF20441	NA	Terminase large subunit, endonuclease domain	Terminase large subunit, endonuclease domain	10	NA	4.27833	NA	FALSE	FALSE	FALSE	9.88462	10	3.91075	4.33558	FALSE	TRUE	TRUE	FALSE	FALSE	TRUE	NA	NA	NA	NA
IMGVR_UViG_2558860890_000001|2558860890|2558908455	IMGVR_UViG_2558860890_000001|2558860890|2558908455	Virus	42	19295	20473	+	CDS	NA	PF04860.16	PF04860	NA	Phage portal protein	Phage portal protein	10	NA	4.27833	NA	FALSE	FALSE	FALSE	9.88462	10	3.91075	4.70095	FALSE	TRUE	TRUE	FALSE	FALSE	TRUE	NA	NA	NA	NA
IMGVR_UViG_2558860890_000001|2558860890|2558908455	IMGVR_UViG_2558860890_000001|2558860890|2558908455	Virus	44	21122	22282	+	CDS	NA	PF05065.17	PF05065	NA	Phage capsid family	Phage capsid family	10	NA	4.27833	NA	FALSE	FALSE	FALSE	9.88462	10	3.91075	4.61719	FALSE	TRUE	TRUE	FALSE	FALSE	TRUE	NA	NA	NA	NA
IMGVR_UViG_2558860890_000001|2558860890|2558908455	IMGVR_UViG_2558860890_000001|2558860890|2558908455	Virus	55	29929	32220	+	CDS	NA	PF06605.15	PF06605	NA	Prophage endopeptidase tail	Prophage endopeptidase tail	10	NA	4.27833	NA	FALSE	FALSE	FALSE	9.88462	10	3.91075	4.0958	FALSE	TRUE	FALSE	FALSE	FALSE	TRUE	NA	NA	NA	NA
IMGVR_UViG_2558860890_000001|2558860890|2558908455	IMGVR_UViG_2558860890_000001|2558860890|2558908455	Virus	56	32244	34469	+	CDS	NA	PF10651.13	PF10651	NA	BppU N-terminal domain	BppU N-terminal domain	10	NA	4.27833	NA	FALSE	FALSE	FALSE	9.88462	10	3.91075	3.47986	FALSE	TRUE	FALSE	FALSE	TRUE	FALSE	FALSE	FALSE	FALSE	FALSE
IMGVR_UViG_2558860918_000004|2558860918|2558909946|53056-100693	IMGVR_UViG_2558860918_000004|2558860918|2558909946|53056-100693	Virus	11	9716	12757	-	CDS	K26972	PF06791.17	PF06791	Enterobacteria phage tape measure protein	Prophage tail length tape measure protein	Enterobacteria phage tape measure protein	9.38889	10	4.03304	3.83117	FALSE	TRUE	FALSE	9.24161	10	3.56974	3.81987	FALSE	TRUE	FALSE	FALSE	FALSE	TRUE	NA	NA	NA	NA
IMGVR_UViG_2558860918_000004|2558860918|2558909946|53056-100693	IMGVR_UViG_2558860918_000004|2558860918|2558909946|53056-100693	Virus	13	13071	13388	-	CDS	NA	PF08748.15	PF08748	NA	Phage tail assembly chaperone	Phage tail assembly chaperone	9.38889	NA	4.03304	NA	FALSE	FALSE	FALSE	9.24161	10	3.56974	3.05423	FALSE	TRUE	TRUE	FALSE	FALSE	TRUE	NA	NA	NA	NA
IMGVR_UViG_2558860918_000004|2558860918|2558909946|53056-100693	IMGVR_UViG_2558860918_000004|2558860918|2558909946|53056-100693	Virus	14	13397	14041	-	CDS	NA	PF08813.15	PF08813	NA	Phage tail tube protein, TTP	Phage tail tube protein, TTP	9.38889	NA	4.03304	NA	FALSE	FALSE	FALSE	9.24161	10	3.56974	3.21643	FALSE	TRUE	TRUE	FALSE	FALSE	TRUE	NA	NA	NA	NA
IMGVR_UViG_2558860918_000004|2558860918|2558909946|53056-100693	IMGVR_UViG_2558860918_000004|2558860918|2558909946|53056-100693	Virus	29	24003	25244	-	CDS	K06909	PF03237.19	PF03237	phage terminase large subunit	Terminase large subunit, T4likevirus-type, N-terminal	phage terminase large subunit	9.38889	10	4.03304	4.82687	FALSE	TRUE	FALSE	9.24161	10	3.56974	4.56614	FALSE	TRUE	FALSE	FALSE	FALSE	TRUE	NA	NA	NA	NA
IMGVR_UViG_2558860918_000004|2558860918|2558909946|53056-100693	IMGVR_UViG_2558860918_000004|2558860918|2558909946|53056-100693	Virus	33	26412	27896	-	CDS	NA	PF00150.22	PF00150	NA	Cellulase (glycosyl hydrolase family 5)	Cellulase (glycosyl hydrolase family 5)	9.38889	NA	4.03304	NA	FALSE	FALSE	FALSE	9.24161	4.75	3.56974	2.67669	TRUE	TRUE	FALSE	TRUE	FALSE	FALSE	TRUE	TRUE	TRUE	FALSE
IMGVR_UViG_2558860931_000003|2558860931|2558911323|53451-85178	IMGVR_UViG_2558860931_000003|2558860931|2558911323|53451-85178	Virus	7	5614	5997	+	CDS	NA	PF05119.16	PF05119	NA	Phage terminase, small subunit	Phage terminase, small subunit	10	NA	3.97845	NA	FALSE	FALSE	FALSE	10	10	4.10122	3.99304	FALSE	TRUE	FALSE	FALSE	FALSE	TRUE	NA	NA	NA	NA
IMGVR_UViG_2558860931_000003|2558860931|2558911323|53451-85178	IMGVR_UViG_2558860931_000003|2558860931|2558911323|53451-85178	Virus	9	6581	8203	+	CDS	NA	PF20441.2	PF20441	NA	Terminase large subunit, endonuclease domain	Terminase large subunit, endonuclease domain	10	NA	3.97845	NA	FALSE	FALSE	FALSE	10	10	4.10122	4.33558	FALSE	TRUE	TRUE	FALSE	FALSE	TRUE	NA	NA	NA	NA
IMGVR_UViG_2558860931_000003|2558860931|2558911323|53451-85178	IMGVR_UViG_2558860931_000003|2558860931|2558911323|53451-85178	Virus	11	8656	9873	+	CDS	NA	PF04860.16	PF04860	NA	Phage portal protein	Phage portal protein	10	NA	3.97845	NA	FALSE	FALSE	FALSE	10	10	4.10122	4.70095	FALSE	TRUE	TRUE	FALSE	FALSE	TRUE	NA	NA	NA	NA
IMGVR_UViG_2558860931_000003|2558860931|2558911323|53451-85178	IMGVR_UViG_2558860931_000003|2558860931|2558911323|53451-85178	Virus	13	10551	11147	+	CDS	K06904	PF04586.21	PF04586	Escherichia/Staphylococcus phage prohead protease	Caudovirus prohead serine protease	Escherichia/Staphylococcus phage prohead protease	10	10	3.97845	4.58232	FALSE	FALSE	FALSE	10	10	4.10122	4.38783	FALSE	TRUE	TRUE	FALSE	TRUE	FALSE	FALSE	FALSE	FALSE	FALSE
IMGVR_UViG_2558860931_000003|2558860931|2558911323|53451-85178	IMGVR_UViG_2558860931_000003|2558860931|2558911323|53451-85178	Virus	14	11140	12321	+	CDS	NA	PF05065.17	PF05065	NA	Phage capsid family	Phage capsid family	10	NA	3.97845	NA	FALSE	FALSE	FALSE	10	10	4.10122	4.61719	FALSE	TRUE	TRUE	FALSE	FALSE	TRUE	NA	NA	NA	NA
IMGVR_UViG_2558860931_000003|2558860931|2558911323|53451-85178	IMGVR_UViG_2558860931_000003|2558860931|2558911323|53451-85178	Virus	15	12348	12650	+	CDS	NA	PF05135.17	PF05135	NA	Phage gp6-like head-tail connector protein	Phage gp6-like head-tail connector protein	10	NA	3.97845	NA	FALSE	FALSE	FALSE	10	10	4.10122	3.94136	FALSE	TRUE	TRUE	FALSE	FALSE	TRUE	NA	NA	NA	NA
IMGVR_UViG_2558860931_000003|2558860931|2558911323|53451-85178	IMGVR_UViG_2558860931_000003|2558860931|2558911323|53451-85178	Virus	16	12652	12969	+	CDS	NA	PF05521.15	PF05521	NA	Phage head-tail joining protein	Phage head-tail joining protein	10	NA	3.97845	NA	FALSE	FALSE	FALSE	10	10	4.10122	4.149	FALSE	TRUE	TRUE	FALSE	FALSE	TRUE	NA	NA	NA	NA
IMGVR_UViG_2558860931_000003|2558860931|2558911323|53451-85178	IMGVR_UViG_2558860931_000003|2558860931|2558911323|53451-85178	Virus	19	13809	14273	+	CDS	NA	PF06199.15	PF06199	NA	Phage tail tube protein	Phage tail tube protein	10	NA	3.97845	NA	FALSE	FALSE	FALSE	10	10	4.10122	3.70424	FALSE	TRUE	FALSE	FALSE	FALSE	TRUE	NA	NA	NA	NA
IMGVR_UViG_2561511073_000002|2561511073|2561536785|343205-402955	IMGVR_UViG_2561511073_000002|2561511073|2561536785|343205-402955	Virus	7	2478	3911	-	CDS	NA	PF10651.13	PF10651	NA	BppU N-terminal domain	BppU N-terminal domain	9.58812	NA	4.07688	NA	FALSE	FALSE	FALSE	9.34893	10	3.86342	3.47986	FALSE	TRUE	FALSE	FALSE	TRUE	FALSE	FALSE	FALSE	FALSE	FALSE
IMGVR_UViG_2561511073_000002|2561511073|2561536785|343205-402955	IMGVR_UViG_2561511073_000002|2561511073|2561536785|343205-402955	Virus	9	5819	7210	-	CDS	NA	PF06605.15	PF06605	NA	Prophage endopeptidase tail	Prophage endopeptidase tail	9.58812	NA	4.07688	NA	FALSE	FALSE	FALSE	9.34893	10	3.86342	4.0958	FALSE	TRUE	FALSE	FALSE	FALSE	TRUE	NA	NA	NA	NA
IMGVR_UViG_2561511073_000002|2561511073|2561536785|343205-402955	IMGVR_UViG_2561511073_000002|2561511073|2561536785|343205-402955	Virus	11	8665	11475	-	CDS	K20283	PF10145.13	PF10145	golgin subfamily A member 4	Phage-related minor tail protein	golgin subfamily A member 4	9.58812	10	4.07688	4.0739	FALSE	TRUE	FALSE	9.34893	10	3.86342	4.6706	FALSE	TRUE	TRUE	FALSE	FALSE	TRUE	NA	NA	NA	NA
IMGVR_UViG_2561511073_000002|2561511073|2561536785|343205-402955	IMGVR_UViG_2561511073_000002|2561511073|2561536785|343205-402955	Virus	14	12830	13204	-	CDS	NA	PF12691.11	PF12691	NA	Bacteriophage minor capsid protein	Bacteriophage minor capsid protein	9.58812	NA	4.07688	NA	FALSE	FALSE	FALSE	9.34893	10	3.86342	3.40705	FALSE	TRUE	TRUE	FALSE	FALSE	TRUE	NA	NA	NA	NA
IMGVR_UViG_2561511073_000002|2561511073|2561536785|343205-402955	IMGVR_UViG_2561511073_000002|2561511073|2561536785|343205-402955	Virus	21	16527	17357	-	CDS	NA	PF06152.15	PF06152	NA	Phage minor capsid protein 2	Phage minor capsid protein 2	9.58812	NA	4.07688	NA	FALSE	FALSE	FALSE	9.34893	10	3.86342	3.8523	FALSE	TRUE	TRUE	FALSE	FALSE	TRUE	NA	NA	NA	NA
IMGVR_UViG_2561511073_000002|2561511073|2561536785|343205-402955	IMGVR_UViG_2561511073_000002|2561511073|2561536785|343205-402955	Virus	22	17357	18958	-	CDS	NA	PF05133.18	PF05133	NA	Phage portal protein, SPP1 Gp6-like	Phage portal protein, SPP1 Gp6-like	9.58812	NA	4.07688	NA	FALSE	FALSE	FALSE	9.34893	10	3.86342	4.24485	FALSE	TRUE	TRUE	FALSE	FALSE	TRUE	NA	NA	NA	NA
IMGVR_UViG_2561511073_000002|2561511073|2561536785|343205-402955	IMGVR_UViG_2561511073_000002|2561511073|2561536785|343205-402955	Virus	24	19405	21171	-	CDS	NA	PF17289.6	PF17289	NA	Terminase RNaseH-like domain	Terminase RNaseH-like domain	9.58812	NA	4.07688	NA	FALSE	FALSE	FALSE	9.34893	10	3.86342	4.3532	FALSE	TRUE	FALSE	FALSE	FALSE	TRUE	NA	NA	NA	NA
IMGVR_UViG_2561511073_000002|2561511073|2561536785|343205-402955	IMGVR_UViG_2561511073_000002|2561511073|2561536785|343205-402955	Virus	63	41491	43725	-	CDS	K02335	PF00476.24	PF00476	DNA polymerase I	DNA polymerase family A	DNA polymerase I	9.58812	10	4.07688	4.66714	FALSE	TRUE	FALSE	9.34893	10	3.86342	4.58932	FALSE	TRUE	FALSE	FALSE	TRUE	FALSE	FALSE	FALSE	FALSE	FALSE
IMGVR_UViG_2561511073_000002|2561511073|2561536785|343205-402955	IMGVR_UViG_2561511073_000002|2561511073|2561536785|343205-402955	Virus	74	50998	52353	-	CDS	K02314	PF03796.19	PF03796	replicative DNA helicase	DnaB-like helicase C terminal domain	replicative DNA helicase	9.58812	10	4.07688	4.62717	FALSE	TRUE	FALSE	9.34893	10	3.86342	4.55826	FALSE	TRUE	FALSE	FALSE	TRUE	FALSE	FALSE	FALSE	FALSE	FALSE
IMGVR_UViG_2562617116_000002|2562617116|2562626521|21498-89076	IMGVR_UViG_2562617116_000002|2562617116|2562626521|21498-89076	Virus	8	4035	5900	-	CDS	NA	PF06605.15	PF06605	NA	Prophage endopeptidase tail	Prophage endopeptidase tail	9.33682	NA	3.90599	NA	FALSE	FALSE	FALSE	9.19649	10	3.75192	4.0958	FALSE	TRUE	FALSE	FALSE	FALSE	TRUE	NA	NA	NA	NA
IMGVR_UViG_2562617116_000002|2562617116|2562626521|21498-89076	IMGVR_UViG_2562617116_000002|2562617116|2562626521|21498-89076	Virus	10	8567	9388	-	CDS	NA	PF05709.15	PF05709	NA	Phage tail protein RIFT-related domain	Phage tail protein RIFT-related domain	9.33682	NA	3.90599	NA	FALSE	FALSE	FALSE	9.19649	10	3.75192	3.61162	FALSE	TRUE	TRUE	FALSE	FALSE	TRUE	NA	NA	NA	NA
IMGVR_UViG_2562617116_000002|2562617116|2562626521|21498-89076	IMGVR_UViG_2562617116_000002|2562617116|2562626521|21498-89076	Virus	11	9396	12536	-	CDS	K15693	PF10145.13	PF10145	E3 ubiquitin-protein ligase RNF26	Phage-related minor tail protein	E3 ubiquitin-protein ligase RNF26	9.33682	2	3.90599	2.30103	TRUE	TRUE	FALSE	9.19649	10	3.75192	4.6706	FALSE	TRUE	TRUE	FALSE	FALSE	TRUE	NA	NA	NA	NA
IMGVR_UViG_2562617116_000002|2562617116|2562626521|21498-89076	IMGVR_UViG_2562617116_000002|2562617116|2562626521|21498-89076	Virus	12	12854	13219	-	CDS	NA	PF12363.12	PF12363	NA	Phage tail assembly chaperone protein, TAC	Phage tail assembly chaperone protein, TAC	9.33682	NA	3.90599	NA	FALSE	FALSE	FALSE	9.19649	8.2	3.75192	2.91381	TRUE	TRUE	TRUE	FALSE	FALSE	TRUE	NA	NA	NA	NA
IMGVR_UViG_2562617116_000002|2562617116|2562626521|21498-89076	IMGVR_UViG_2562617116_000002|2562617116|2562626521|21498-89076	Virus	13	13526	13984	-	CDS	NA	PF06199.15	PF06199	NA	Phage tail tube protein	Phage tail tube protein	9.33682	NA	3.90599	NA	FALSE	FALSE	FALSE	9.19649	10	3.75192	3.70424	FALSE	TRUE	TRUE	FALSE	FALSE	TRUE	NA	NA	NA	NA
IMGVR_UViG_2562617116_000002|2562617116|2562626521|21498-89076	IMGVR_UViG_2562617116_000002|2562617116|2562626521|21498-89076	Virus	23	19017	20507	-	CDS	NA	PF05133.18	PF05133	NA	Phage portal protein, SPP1 Gp6-like	Phage portal protein, SPP1 Gp6-like	9.33682	NA	3.90599	NA	FALSE	FALSE	FALSE	9.19649	10	3.75192	4.24485	FALSE	TRUE	TRUE	FALSE	FALSE	TRUE	NA	NA	NA	NA
IMGVR_UViG_2562617116_000002|2562617116|2562626521|21498-89076	IMGVR_UViG_2562617116_000002|2562617116|2562626521|21498-89076	Virus	24	20574	22136	-	CDS	K26951	PF17289.6	PF17289	Autographiviridae terminase large subunit	Terminase RNaseH-like domain	Autographiviridae terminase large subunit	9.33682	10	3.90599	3.84813	FALSE	FALSE	FALSE	9.19649	10	3.75192	4.3532	FALSE	TRUE	FALSE	FALSE	FALSE	TRUE	NA	NA	NA	NA
IMGVR_UViG_2562617116_000002|2562617116|2562626521|21498-89076	IMGVR_UViG_2562617116_000002|2562617116|2562626521|21498-89076	Virus	62	43561	46392	-	CDS	K02335	PF00476.24	PF00476	DNA polymerase I	DNA polymerase family A	DNA polymerase I	9.33682	10	3.90599	4.66714	FALSE	TRUE	FALSE	9.19649	10	3.75192	4.58932	FALSE	TRUE	FALSE	FALSE	TRUE	FALSE	FALSE	FALSE	FALSE	FALSE
IMGVR_UViG_2562617158_000001|2562617158|2562630561|76344-153371	IMGVR_UViG_2562617158_000001|2562617158|2562630561|76344-153371	Virus	14	5266	7287	+	CDS	K02316	PF03796.19	PF03796	DNA primase	DnaB-like helicase C terminal domain	DNA primase	10	10	4.02689	4.50537	FALSE	TRUE	FALSE	10	10	4.054	4.55826	FALSE	TRUE	FALSE	FALSE	TRUE	FALSE	FALSE	FALSE	FALSE	FALSE
IMGVR_UViG_2562617158_000001|2562617158|2562630561|76344-153371	IMGVR_UViG_2562617158_000001|2562617158|2562630561|76344-153371	Virus	67	36901	38169	+	CDS	NA	PF04860.16	PF04860	NA	Phage portal protein	Phage portal protein	10	NA	4.02689	NA	FALSE	FALSE	FALSE	10	10	4.054	4.70095	FALSE	TRUE	FALSE	FALSE	FALSE	TRUE	NA	NA	NA	NA
IMGVR_UViG_2562617158_000001|2562617158|2562630561|76344-153371	IMGVR_UViG_2562617158_000001|2562617158|2562630561|76344-153371	Virus	79	44573	46690	+	CDS	NA	PF10145.13	PF10145	NA	Phage-related minor tail protein	Phage-related minor tail protein	10	NA	4.02689	NA	FALSE	FALSE	FALSE	10	10	4.054	4.6706	FALSE	TRUE	TRUE	FALSE	FALSE	TRUE	NA	NA	NA	NA
IMGVR_UViG_2562617158_000001|2562617158|2562630561|76344-153371	IMGVR_UViG_2562617158_000001|2562617158|2562630561|76344-153371	Virus	84	54526	59133	+	CDS	K26977	PF13550.10	PF13550	Enterobacteria phage tip attachment protein J	Putative phage tail protein	Enterobacteria phage tip attachment protein J	10	10	4.02689	3.95386	FALSE	FALSE	FALSE	10	10	4.054	4.12898	FALSE	TRUE	FALSE	FALSE	FALSE	TRUE	NA	NA	NA	NA
IMGVR_UViG_2562617173_000005|2562617173|2562631445|50568-112530	IMGVR_UViG_2562617173_000005|2562617173|2562631445|50568-112530	Virus	46	27178	27723	+	CDS	K07474	PF03592.20	PF03592	phage terminase small subunit	Terminase small subunit	phage terminase small subunit	10	10	4.30855	4.27889	FALSE	TRUE	FALSE	9.19864	10	3.96022	4.18568	FALSE	TRUE	FALSE	FALSE	FALSE	TRUE	NA	NA	NA	NA
IMGVR_UViG_2562617173_000005|2562617173|2562631445|50568-112530	IMGVR_UViG_2562617173_000005|2562617173|2562631445|50568-112530	Virus	47	27785	29800	+	CDS	K06909	PF04466.17	PF04466	phage terminase large subunit	Phage terminase large subunit	phage terminase large subunit	10	10	4.30855	4.82687	FALSE	FALSE	FALSE	9.19864	10	3.96022	4.36384	FALSE	TRUE	TRUE	FALSE	FALSE	TRUE	NA	NA	NA	NA
IMGVR_UViG_2562617173_000005|2562617173|2562631445|50568-112530	IMGVR_UViG_2562617173_000005|2562617173|2562631445|50568-112530	Virus	48	29927	31372	+	CDS	NA	PF04860.16	PF04860	NA	Phage portal protein	Phage portal protein	10	NA	4.30855	NA	FALSE	FALSE	FALSE	9.19864	10	3.96022	4.70095	FALSE	TRUE	TRUE	FALSE	FALSE	TRUE	NA	NA	NA	NA
IMGVR_UViG_2562617173_000005|2562617173|2562631445|50568-112530	IMGVR_UViG_2562617173_000005|2562617173|2562631445|50568-112530	Virus	50	32405	33979	+	CDS	NA	PF05065.17	PF05065	NA	Phage capsid family	Phage capsid family	10	NA	4.30855	NA	FALSE	FALSE	FALSE	9.19864	10	3.96022	4.61719	FALSE	TRUE	TRUE	FALSE	FALSE	TRUE	NA	NA	NA	NA
IMGVR_UViG_2562617173_000005|2562617173|2562631445|50568-112530	IMGVR_UViG_2562617173_000005|2562617173|2562631445|50568-112530	Virus	58	37280	41185	+	CDS	NA	PF10145.13	PF10145	NA	Phage-related minor tail protein	Phage-related minor tail protein	10	NA	4.30855	NA	FALSE	FALSE	FALSE	9.19864	10	3.96022	4.6706	FALSE	TRUE	FALSE	FALSE	FALSE	TRUE	NA	NA	NA	NA
IMGVR_UViG_2563367136_000005|2563367136|2563430716|39427-71381	IMGVR_UViG_2563367136_000005|2563367136|2563430716|39427-71381	Virus	2	294	1448	-	CDS	K06905	PF05954.15	PF05954	Bacteriophage probable baseplate hub protein	Phage tail baseplate hub (GPD)	Bacteriophage probable baseplate hub protein	8.86727	10	3.67695	3.99463	FALSE	FALSE	FALSE	9.25647	10	3.64256	3.65801	FALSE	TRUE	FALSE	FALSE	FALSE	TRUE	NA	NA	NA	NA
IMGVR_UViG_2563367136_000005|2563367136|2563430716|39427-71381	IMGVR_UViG_2563367136_000005|2563367136|2563430716|39427-71381	Virus	4	1942	4386	-	CDS	NA	PF10145.13	PF10145	NA	Phage-related minor tail protein	Phage-related minor tail protein	8.86727	NA	3.67695	NA	FALSE	FALSE	FALSE	9.25647	10	3.64256	4.6706	FALSE	TRUE	TRUE	FALSE	FALSE	TRUE	NA	NA	NA	NA
IMGVR_UViG_2563367136_000005|2563367136|2563430716|39427-71381	IMGVR_UViG_2563367136_000005|2563367136|2563430716|39427-71381	Virus	5	4549	4842	-	CDS	NA	PF10109.13	PF10109	NA	Phage tail assembly chaperone proteins, E, or 41 or 14	Phage tail assembly chaperone proteins, E, or 41 or 14	8.86727	NA	3.67695	NA	FALSE	FALSE	FALSE	9.25647	10	3.64256	3.70441	FALSE	TRUE	TRUE	FALSE	FALSE	TRUE	NA	NA	NA	NA
IMGVR_UViG_2563367136_000005|2563367136|2563430716|39427-71381	IMGVR_UViG_2563367136_000005|2563367136|2563430716|39427-71381	Virus	6	4903	5421	-	CDS	K06908	PF04985.18	PF04985	Bacteriophage tail tube protein	Phage tail tube protein FII	Bacteriophage tail tube protein	8.86727	10	3.67695	3.71533	FALSE	TRUE	TRUE	9.25647	10	3.64256	3.70415	FALSE	TRUE	TRUE	FALSE	FALSE	TRUE	NA	NA	NA	NA
IMGVR_UViG_2563367136_000005|2563367136|2563430716|39427-71381	IMGVR_UViG_2563367136_000005|2563367136|2563430716|39427-71381	Virus	7	5434	6621	-	CDS	K06907	PF04984.18	PF04984	Bacteriophage tail sheath protein	Phage tail sheath protein subtilisin-like domain	Bacteriophage tail sheath protein	8.86727	10	3.67695	4.11534	FALSE	TRUE	TRUE	9.25647	10	3.64256	4.04673	FALSE	TRUE	TRUE	FALSE	FALSE	TRUE	NA	NA	NA	NA
IMGVR_UViG_2563367136_000005|2563367136|2563430716|39427-71381	IMGVR_UViG_2563367136_000005|2563367136|2563430716|39427-71381	Virus	8	6803	7207	-	CDS	K26980	PF02413.21	PF02413	Enterobacteria phage tail fiber assembly protein	Caudovirales tail fibre assembly protein, lambda gpK	Enterobacteria phage tail fiber assembly protein	8.86727	10	3.67695	3.68529	FALSE	TRUE	FALSE	9.25647	10	3.64256	3.71775	FALSE	TRUE	TRUE	FALSE	FALSE	TRUE	NA	NA	NA	NA
IMGVR_UViG_2563367136_000005|2563367136|2563430716|39427-71381	IMGVR_UViG_2563367136_000005|2563367136|2563430716|39427-71381	Virus	9	7189	8754	-	CDS	NA	PF12571.12	PF12571	NA	Phage tail-collar fibre protein	Phage tail-collar fibre protein	8.86727	NA	3.67695	NA	FALSE	FALSE	FALSE	9.25647	10	3.64256	3.90859	FALSE	TRUE	TRUE	FALSE	FALSE	TRUE	NA	NA	NA	NA
IMGVR_UViG_2563367136_000005|2563367136|2563430716|39427-71381	IMGVR_UViG_2563367136_000005|2563367136|2563430716|39427-71381	Virus	10	8751	9362	-	CDS	NA	PF09684.14	PF09684	NA	Phage tail protein (Tail_P2_I)	Phage tail protein (Tail_P2_I)	8.86727	NA	3.67695	NA	FALSE	FALSE	FALSE	9.25647	10	3.64256	3.8253	FALSE	TRUE	TRUE	FALSE	FALSE	TRUE	NA	NA	NA	NA
IMGVR_UViG_2563367136_000005|2563367136|2563430716|39427-71381	IMGVR_UViG_2563367136_000005|2563367136|2563430716|39427-71381	Virus	15	11768	12229	-	CDS	NA	PF06891.15	PF06891	NA	P2 phage tail completion protein R (GpR)	P2 phage tail completion protein R (GpR)	8.86727	NA	3.67695	NA	FALSE	FALSE	FALSE	9.25647	10	3.64256	3.46864	FALSE	TRUE	TRUE	FALSE	FALSE	TRUE	NA	NA	NA	NA
IMGVR_UViG_2563367136_000005|2563367136|2563430716|39427-71381	IMGVR_UViG_2563367136_000005|2563367136|2563430716|39427-71381	Virus	17	12759	13277	-	CDS	K12054	PF00959.23	PF00959	lytic transglycosylase AtlA	Phage lysozyme	lytic transglycosylase AtlA	8.86727	6.32	3.67695	2.80072	TRUE	FALSE	FALSE	9.25647	10	3.64256	4.26288	FALSE	TRUE	TRUE	FALSE	TRUE	FALSE	FALSE	TRUE	TRUE	TRUE
IMGVR_UViG_2563367136_000005|2563367136|2563430716|39427-71381	IMGVR_UViG_2563367136_000005|2563367136|2563430716|39427-71381	Virus	19	13555	13758	-	CDS	NA	PF05489.16	PF05489	NA	Phage Tail Protein X	Phage Tail Protein X	8.86727	NA	3.67695	NA	FALSE	FALSE	FALSE	9.25647	10	3.64256	3.58218	FALSE	TRUE	TRUE	FALSE	FALSE	TRUE	NA	NA	NA	NA
IMGVR_UViG_2563367136_000005|2563367136|2563430716|39427-71381	IMGVR_UViG_2563367136_000005|2563367136|2563430716|39427-71381	Virus	21	14352	15113	-	CDS	NA	PF05944.16	PF05944	NA	Phage small terminase subunit	Phage small terminase subunit	8.86727	NA	3.67695	NA	FALSE	FALSE	FALSE	9.25647	10	3.64256	3.46835	FALSE	TRUE	TRUE	FALSE	FALSE	TRUE	NA	NA	NA	NA
IMGVR_UViG_2563367136_000005|2563367136|2563430716|39427-71381	IMGVR_UViG_2563367136_000005|2563367136|2563430716|39427-71381	Virus	22	15117	16220	-	CDS	NA	PF05125.16	PF05125	NA	Phage major capsid protein, P2 family	Phage major capsid protein, P2 family	8.86727	NA	3.67695	NA	FALSE	FALSE	FALSE	9.25647	10	3.64256	3.44669	FALSE	TRUE	TRUE	FALSE	FALSE	TRUE	NA	NA	NA	NA
IMGVR_UViG_2563367136_000005|2563367136|2563430716|39427-71381	IMGVR_UViG_2563367136_000005|2563367136|2563430716|39427-71381	Virus	23	16286	17128	-	CDS	NA	PF05929.15	PF05929	NA	Phage capsid scaffolding protein (GPO) serine peptidase	Phage capsid scaffolding protein (GPO) serine peptidase	8.86727	NA	3.67695	NA	FALSE	FALSE	FALSE	9.25647	10	3.64256	3.51308	FALSE	TRUE	TRUE	FALSE	FALSE	TRUE	NA	NA	NA	NA
IMGVR_UViG_2563367136_000005|2563367136|2563430716|39427-71381	IMGVR_UViG_2563367136_000005|2563367136|2563430716|39427-71381	Virus	24	17290	19056	+	CDS	NA	PF03237.19	PF03237	NA	Terminase large subunit, T4likevirus-type, N-terminal	Terminase large subunit, T4likevirus-type, N-terminal	8.86727	NA	3.67695	NA	FALSE	FALSE	FALSE	9.25647	10	3.64256	4.56614	FALSE	TRUE	TRUE	FALSE	FALSE	TRUE	NA	NA	NA	NA
IMGVR_UViG_2563367136_000005|2563367136|2563430716|39427-71381	IMGVR_UViG_2563367136_000005|2563367136|2563430716|39427-71381	Virus	25	19056	20087	+	CDS	NA	PF04860.16	PF04860	NA	Phage portal protein	Phage portal protein	8.86727	NA	3.67695	NA	FALSE	FALSE	FALSE	9.25647	10	3.64256	4.70095	FALSE	TRUE	FALSE	FALSE	FALSE	TRUE	NA	NA	NA	NA
IMGVR_UViG_2565956655_000001|2565956655|2565983438|346876-384707	IMGVR_UViG_2565956655_000001|2565956655|2565983438|346876-384707	Virus	19	9658	10986	+	CDS	K02314	PF03796.19	PF03796	replicative DNA helicase	DnaB-like helicase C terminal domain	replicative DNA helicase	8.96667	10	4.15139	4.62717	FALSE	TRUE	FALSE	8.81176	10	3.73959	4.55826	FALSE	TRUE	FALSE	FALSE	TRUE	FALSE	FALSE	FALSE	FALSE	FALSE
IMGVR_UViG_2565956655_000001|2565956655|2565983438|346876-384707	IMGVR_UViG_2565956655_000001|2565956655|2565983438|346876-384707	Virus	33	16803	17228	+	CDS	K07474	PF03592.20	PF03592	phage terminase small subunit	Terminase small subunit	phage terminase small subunit	8.96667	10	4.15139	4.27889	FALSE	TRUE	FALSE	8.81176	10	3.73959	4.18568	FALSE	TRUE	FALSE	FALSE	FALSE	TRUE	NA	NA	NA	NA
IMGVR_UViG_2565956655_000001|2565956655|2565983438|346876-384707	IMGVR_UViG_2565956655_000001|2565956655|2565983438|346876-384707	Virus	34	17236	18624	+	CDS	K06909	PF04466.17	PF04466	phage terminase large subunit	Phage terminase large subunit	phage terminase large subunit	8.96667	10	4.15139	4.82687	FALSE	FALSE	FALSE	8.81176	10	3.73959	4.36384	FALSE	TRUE	TRUE	FALSE	FALSE	TRUE	NA	NA	NA	NA
IMGVR_UViG_2565956655_000001|2565956655|2565983438|346876-384707	IMGVR_UViG_2565956655_000001|2565956655|2565983438|346876-384707	Virus	35	18642	20723	+	CDS	NA	PF16510.9	PF16510	NA	Phage P22-like portal protein	Phage P22-like portal protein	8.96667	NA	4.15139	NA	FALSE	FALSE	FALSE	8.81176	10	3.73959	3.82595	FALSE	TRUE	TRUE	FALSE	FALSE	TRUE	NA	NA	NA	NA
IMGVR_UViG_2565956655_000001|2565956655|2565983438|346876-384707	IMGVR_UViG_2565956655_000001|2565956655|2565983438|346876-384707	Virus	39	23377	23859	+	CDS	NA	PF11650.12	PF11650	NA	P22 tail accessory factor	P22 tail accessory factor	8.96667	NA	4.15139	NA	FALSE	FALSE	FALSE	8.81176	9.65	3.73959	2.98453	TRUE	TRUE	FALSE	FALSE	FALSE	TRUE	NA	NA	NA	NA
IMGVR_UViG_2565956796_000005|2565956796|2565993466|975122-1029324	IMGVR_UViG_2565956796_000005|2565956796|2565993466|975122-1029324	Virus	11	10712	11242	-	CDS	K18960	PF02945.19	PF02945	Straboviridae recombination endonuclease VII	Recombination endonuclease VII	Straboviridae recombination endonuclease VII	9.43	10	4.05605	3.40261	FALSE	TRUE	FALSE	7.788	10	3.61058	3.93394	FALSE	TRUE	FALSE	FALSE	TRUE	FALSE	FALSE	FALSE	FALSE	FALSE
IMGVR_UViG_2565956796_000005|2565956796|2565993466|975122-1029324	IMGVR_UViG_2565956796_000005|2565956796|2565993466|975122-1029324	Virus	13	11651	12028	-	CDS	NA	PF17388.6	PF17388	NA	Mycobacteriophage tail assembly protein	Mycobacteriophage tail assembly protein	9.43	NA	4.05605	NA	FALSE	FALSE	FALSE	7.788	4.01	3.61058	2.60314	TRUE	TRUE	FALSE	FALSE	FALSE	TRUE	NA	NA	NA	NA
IMGVR_UViG_2565956796_000005|2565956796|2565993466|975122-1029324	IMGVR_UViG_2565956796_000005|2565956796|2565993466|975122-1029324	Virus	19	14593	15849	-	CDS	NA	PF05065.17	PF05065	NA	Phage capsid family	Phage capsid family	9.43	NA	4.05605	NA	FALSE	FALSE	FALSE	7.788	10	3.61058	4.61719	FALSE	TRUE	TRUE	FALSE	FALSE	TRUE	NA	NA	NA	NA
IMGVR_UViG_2565956796_000005|2565956796|2565993466|975122-1029324	IMGVR_UViG_2565956796_000005|2565956796|2565993466|975122-1029324	Virus	22	17350	18639	-	CDS	NA	PF05133.18	PF05133	NA	Phage portal protein, SPP1 Gp6-like	Phage portal protein, SPP1 Gp6-like	9.43	NA	4.05605	NA	FALSE	FALSE	FALSE	7.788	10	3.61058	4.24485	FALSE	TRUE	TRUE	FALSE	FALSE	TRUE	NA	NA	NA	NA
IMGVR_UViG_2565956796_000005|2565956796|2565993466|975122-1029324	IMGVR_UViG_2565956796_000005|2565956796|2565993466|975122-1029324	Virus	24	18785	20464	-	CDS	NA	PF20441.2	PF20441	NA	Terminase large subunit, endonuclease domain	Terminase large subunit, endonuclease domain	9.43	NA	4.05605	NA	FALSE	FALSE	FALSE	7.788	10	3.61058	4.33558	FALSE	TRUE	FALSE	FALSE	FALSE	TRUE	NA	NA	NA	NA
IMGVR_UViG_2565956796_000005|2565956796|2565993466|975122-1029324	IMGVR_UViG_2565956796_000005|2565956796|2565993466|975122-1029324	Virus	86	51594	53375	+	CDS	K02335	PF00476.24	PF00476	DNA polymerase I	DNA polymerase family A	DNA polymerase I	9.43	10	4.05605	4.66714	FALSE	FALSE	FALSE	7.788	10	3.61058	4.58932	FALSE	FALSE	FALSE	FALSE	TRUE	FALSE	FALSE	FALSE	FALSE	FALSE
IMGVR_UViG_2565956863_000002|2565956863|2566008320	IMGVR_UViG_2565956863_000002|2565956863|2566008320	Virus	1	3	4979	-	CDS	K26977	PF13550.10	PF13550	Enterobacteria phage tip attachment protein J	Putative phage tail protein	Enterobacteria phage tip attachment protein J	9.85727	10	3.89248	3.95386	FALSE	FALSE	FALSE	9.30149	10	3.6644	4.12898	FALSE	FALSE	FALSE	FALSE	FALSE	TRUE	NA	NA	NA	NA
IMGVR_UViG_2565956863_000002|2565956863|2566008320	IMGVR_UViG_2565956863_000002|2565956863|2566008320	Virus	4	6303	7013	-	CDS	K26974	PF05100.16	PF05100	Enterobacteria phage tail tip protein L	Phage minor tail protein L	Enterobacteria phage tail tip protein L	9.85727	10	3.89248	3.54667	FALSE	TRUE	TRUE	9.30149	10	3.6644	3.59051	FALSE	TRUE	TRUE	FALSE	FALSE	TRUE	NA	NA	NA	NA
IMGVR_UViG_2565956863_000002|2565956863|2566008320	IMGVR_UViG_2565956863_000002|2565956863|2566008320	Virus	5	7022	7351	-	CDS	K26973	PF05939.17	PF05939	Enterobacteria phage tail tip protein M	Phage minor tail protein	Enterobacteria phage tail tip protein M	9.85727	10	3.89248	3.45667	FALSE	FALSE	FALSE	9.30149	10	3.6644	3.5557	FALSE	TRUE	TRUE	FALSE	FALSE	TRUE	NA	NA	NA	NA
IMGVR_UViG_2565956863_000002|2565956863|2566008320	IMGVR_UViG_2565956863_000002|2565956863|2566008320	Virus	10	14493	14993	-	CDS	NA	PF04883.16	PF04883	NA	Bacteriophage HK97-gp10, putative tail-component	Bacteriophage HK97-gp10, putative tail-component	9.85727	NA	3.89248	NA	FALSE	FALSE	FALSE	9.30149	10	3.6644	3.8408	FALSE	TRUE	TRUE	FALSE	FALSE	TRUE	NA	NA	NA	NA
IMGVR_UViG_2565956863_000002|2565956863|2566008320	IMGVR_UViG_2565956863_000002|2565956863|2566008320	Virus	11	14994	15383	-	CDS	NA	PF12691.11	PF12691	NA	Bacteriophage minor capsid protein	Bacteriophage minor capsid protein	9.85727	NA	3.89248	NA	FALSE	FALSE	FALSE	9.30149	10	3.6644	3.40705	FALSE	TRUE	TRUE	FALSE	FALSE	TRUE	NA	NA	NA	NA
IMGVR_UViG_2565956863_000002|2565956863|2566008320	IMGVR_UViG_2565956863_000002|2565956863|2566008320	Virus	16	17582	18484	-	CDS	NA	PF20911.1	PF20911	NA	Major capsid protein GP7	Major capsid protein GP7	9.85727	NA	3.89248	NA	FALSE	FALSE	FALSE	9.30149	10	3.6644	3.63819	FALSE	TRUE	TRUE	FALSE	FALSE	TRUE	NA	NA	NA	NA
IMGVR_UViG_2565956863_000002|2565956863|2566008320	IMGVR_UViG_2565956863_000002|2565956863|2566008320	Virus	19	21296	22540	-	CDS	K06909	PF17289.6	PF17289	phage terminase large subunit	Terminase RNaseH-like domain	phage terminase large subunit	9.85727	10	3.89248	4.82687	FALSE	FALSE	FALSE	9.30149	10	3.6644	4.3532	FALSE	TRUE	FALSE	FALSE	FALSE	TRUE	NA	NA	NA	NA
IMGVR_UViG_2565956863_000002|2565956863|2566008320	IMGVR_UViG_2565956863_000002|2565956863|2566008320	Virus	116	92277	93389	-	CDS	K02316	PF08275.15	PF08275	DNA primase	DNA primase catalytic core, N-terminal domain	DNA primase	9.85727	10	3.89248	4.50537	FALSE	TRUE	FALSE	9.30149	10	3.6644	3.21906	FALSE	TRUE	FALSE	FALSE	TRUE	FALSE	FALSE	FALSE	FALSE	FALSE
IMGVR_UViG_2565956863_000002|2565956863|2566008320	IMGVR_UViG_2565956863_000002|2565956863|2566008320	Virus	117	93576	94973	-	CDS	K26878	PF03796.19	PF03796	Bacillus phage helicase DnaB-like	DnaB-like helicase C terminal domain	Bacillus phage helicase DnaB-like	9.85727	10	3.89248	4.1442	FALSE	FALSE	FALSE	9.30149	10	3.6644	4.55826	FALSE	TRUE	FALSE	FALSE	TRUE	FALSE	FALSE	FALSE	FALSE	FALSE
IMGVR_UViG_2565956864_000002|2565956864|2566008365	IMGVR_UViG_2565956864_000002|2565956864|2566008365	Virus	12	8693	10090	+	CDS	K26878	PF03796.19	PF03796	Bacillus phage helicase DnaB-like	DnaB-like helicase C terminal domain	Bacillus phage helicase DnaB-like	9.86147	10	3.90026	4.1442	FALSE	TRUE	FALSE	9.10833	10	3.59799	4.55826	FALSE	TRUE	FALSE	FALSE	TRUE	FALSE	FALSE	FALSE	FALSE	FALSE
IMGVR_UViG_2565956864_000002|2565956864|2566008365	IMGVR_UViG_2565956864_000002|2565956864|2566008365	Virus	13	10277	11389	+	CDS	K02316	PF08275.15	PF08275	DNA primase	DNA primase catalytic core, N-terminal domain	DNA primase	9.86147	10	3.90026	4.50537	FALSE	TRUE	FALSE	9.10833	10	3.59799	3.21906	FALSE	TRUE	FALSE	FALSE	TRUE	FALSE	FALSE	FALSE	FALSE	FALSE
IMGVR_UViG_2565956864_000002|2565956864|2566008365	IMGVR_UViG_2565956864_000002|2565956864|2566008365	Virus	113	81126	82370	+	CDS	K06909	PF17289.6	PF17289	phage terminase large subunit	Terminase RNaseH-like domain	phage terminase large subunit	9.86147	10	3.90026	4.82687	FALSE	FALSE	FALSE	9.10833	10	3.59799	4.3532	FALSE	TRUE	FALSE	FALSE	FALSE	TRUE	NA	NA	NA	NA
IMGVR_UViG_2565956864_000002|2565956864|2566008365	IMGVR_UViG_2565956864_000002|2565956864|2566008365	Virus	116	85182	86084	+	CDS	NA	PF20911.1	PF20911	NA	Major capsid protein GP7	Major capsid protein GP7	9.86147	NA	3.90026	NA	FALSE	FALSE	FALSE	9.10833	10	3.59799	3.63819	FALSE	TRUE	TRUE	FALSE	FALSE	TRUE	NA	NA	NA	NA
IMGVR_UViG_2565956864_000002|2565956864|2566008365	IMGVR_UViG_2565956864_000002|2565956864|2566008365	Virus	121	88283	88672	+	CDS	NA	PF12691.11	PF12691	NA	Bacteriophage minor capsid protein	Bacteriophage minor capsid protein	9.86147	NA	3.90026	NA	FALSE	FALSE	FALSE	9.10833	10	3.59799	3.40705	FALSE	TRUE	TRUE	FALSE	FALSE	TRUE	NA	NA	NA	NA
IMGVR_UViG_2565956864_000002|2565956864|2566008365	IMGVR_UViG_2565956864_000002|2565956864|2566008365	Virus	122	88673	89173	+	CDS	NA	PF04883.16	PF04883	NA	Bacteriophage HK97-gp10, putative tail-component	Bacteriophage HK97-gp10, putative tail-component	9.86147	NA	3.90026	NA	FALSE	FALSE	FALSE	9.10833	10	3.59799	3.8408	FALSE	TRUE	TRUE	FALSE	FALSE	TRUE	NA	NA	NA	NA
IMGVR_UViG_2565956864_000002|2565956864|2566008365	IMGVR_UViG_2565956864_000002|2565956864|2566008365	Virus	127	96315	96644	+	CDS	K26973	PF05939.17	PF05939	Enterobacteria phage tail tip protein M	Phage minor tail protein	Enterobacteria phage tail tip protein M	9.86147	10	3.90026	3.45667	FALSE	FALSE	FALSE	9.10833	10	3.59799	3.5557	FALSE	TRUE	TRUE	FALSE	FALSE	TRUE	NA	NA	NA	NA
IMGVR_UViG_2565956864_000002|2565956864|2566008365	IMGVR_UViG_2565956864_000002|2565956864|2566008365	Virus	128	96653	97363	+	CDS	K26974	PF05100.16	PF05100	Enterobacteria phage tail tip protein L	Phage minor tail protein L	Enterobacteria phage tail tip protein L	9.86147	10	3.90026	3.54667	FALSE	TRUE	TRUE	9.10833	10	3.59799	3.59051	FALSE	TRUE	TRUE	FALSE	FALSE	TRUE	NA	NA	NA	NA
IMGVR_UViG_2565956864_000002|2565956864|2566008365	IMGVR_UViG_2565956864_000002|2565956864|2566008365	Virus	131	98687	102670	+	CDS	K26977	PF13550.10	PF13550	Enterobacteria phage tip attachment protein J	Putative phage tail protein	Enterobacteria phage tip attachment protein J	9.86147	10	3.90026	3.95386	FALSE	FALSE	FALSE	9.10833	10	3.59799	4.12898	FALSE	FALSE	FALSE	FALSE	FALSE	TRUE	NA	NA	NA	NA
IMGVR_UViG_2565956868_000005|2565956868|2566008924	IMGVR_UViG_2565956868_000005|2565956868|2566008924	Virus	1	1	4959	-	CDS	K26977	PF13550.10	PF13550	Enterobacteria phage tip attachment protein J	Putative phage tail protein	Enterobacteria phage tip attachment protein J	9.85727	10	3.89248	3.95386	FALSE	FALSE	FALSE	9.30149	10	3.6644	4.12898	FALSE	FALSE	FALSE	FALSE	FALSE	TRUE	NA	NA	NA	NA
IMGVR_UViG_2565956868_000005|2565956868|2566008924	IMGVR_UViG_2565956868_000005|2565956868|2566008924	Virus	4	6283	6993	-	CDS	K26974	PF05100.16	PF05100	Enterobacteria phage tail tip protein L	Phage minor tail protein L	Enterobacteria phage tail tip protein L	9.85727	10	3.89248	3.54667	FALSE	TRUE	TRUE	9.30149	10	3.6644	3.59051	FALSE	TRUE	TRUE	FALSE	FALSE	TRUE	NA	NA	NA	NA
IMGVR_UViG_2565956868_000005|2565956868|2566008924	IMGVR_UViG_2565956868_000005|2565956868|2566008924	Virus	5	7002	7331	-	CDS	K26973	PF05939.17	PF05939	Enterobacteria phage tail tip protein M	Phage minor tail protein	Enterobacteria phage tail tip protein M	9.85727	10	3.89248	3.45667	FALSE	FALSE	FALSE	9.30149	10	3.6644	3.5557	FALSE	TRUE	TRUE	FALSE	FALSE	TRUE	NA	NA	NA	NA
IMGVR_UViG_2565956868_000005|2565956868|2566008924	IMGVR_UViG_2565956868_000005|2565956868|2566008924	Virus	10	14473	14973	-	CDS	NA	PF04883.16	PF04883	NA	Bacteriophage HK97-gp10, putative tail-component	Bacteriophage HK97-gp10, putative tail-component	9.85727	NA	3.89248	NA	FALSE	FALSE	FALSE	9.30149	10	3.6644	3.8408	FALSE	TRUE	TRUE	FALSE	FALSE	TRUE	NA	NA	NA	NA
IMGVR_UViG_2565956868_000005|2565956868|2566008924	IMGVR_UViG_2565956868_000005|2565956868|2566008924	Virus	11	14974	15363	-	CDS	NA	PF12691.11	PF12691	NA	Bacteriophage minor capsid protein	Bacteriophage minor capsid protein	9.85727	NA	3.89248	NA	FALSE	FALSE	FALSE	9.30149	10	3.6644	3.40705	FALSE	TRUE	TRUE	FALSE	FALSE	TRUE	NA	NA	NA	NA
IMGVR_UViG_2565956868_000005|2565956868|2566008924	IMGVR_UViG_2565956868_000005|2565956868|2566008924	Virus	16	17562	18464	-	CDS	NA	PF20911.1	PF20911	NA	Major capsid protein GP7	Major capsid protein GP7	9.85727	NA	3.89248	NA	FALSE	FALSE	FALSE	9.30149	10	3.6644	3.63819	FALSE	TRUE	TRUE	FALSE	FALSE	TRUE	NA	NA	NA	NA
IMGVR_UViG_2565956868_000005|2565956868|2566008924	IMGVR_UViG_2565956868_000005|2565956868|2566008924	Virus	19	21276	22520	-	CDS	K06909	PF17289.6	PF17289	phage terminase large subunit	Terminase RNaseH-like domain	phage terminase large subunit	9.85727	10	3.89248	4.82687	FALSE	FALSE	FALSE	9.30149	10	3.6644	4.3532	FALSE	TRUE	FALSE	FALSE	FALSE	TRUE	NA	NA	NA	NA
IMGVR_UViG_2565956868_000005|2565956868|2566008924	IMGVR_UViG_2565956868_000005|2565956868|2566008924	Virus	116	92257	93369	-	CDS	K02316	PF08275.15	PF08275	DNA primase	DNA primase catalytic core, N-terminal domain	DNA primase	9.85727	10	3.89248	4.50537	FALSE	TRUE	FALSE	9.30149	10	3.6644	3.21906	FALSE	TRUE	FALSE	FALSE	TRUE	FALSE	FALSE	FALSE	FALSE	FALSE
IMGVR_UViG_2565956868_000005|2565956868|2566008924	IMGVR_UViG_2565956868_000005|2565956868|2566008924	Virus	117	93556	94953	-	CDS	K26878	PF03796.19	PF03796	Bacillus phage helicase DnaB-like	DnaB-like helicase C terminal domain	Bacillus phage helicase DnaB-like	9.85727	10	3.89248	4.1442	FALSE	FALSE	FALSE	9.30149	10	3.6644	4.55826	FALSE	TRUE	FALSE	FALSE	TRUE	FALSE	FALSE	FALSE	FALSE	FALSE
IMGVR_UViG_2565956872_000001|2565956872|2566009479	IMGVR_UViG_2565956872_000001|2565956872|2566009479	Virus	20	14337	15581	+	CDS	K06909	PF04466.17	PF04466	phage terminase large subunit	Phage terminase large subunit	phage terminase large subunit	9.18462	10	3.77752	4.82687	FALSE	FALSE	FALSE	8.54667	10	3.50757	4.36384	FALSE	TRUE	FALSE	FALSE	FALSE	TRUE	NA	NA	NA	NA
IMGVR_UViG_2565956872_000001|2565956872|2566009479	IMGVR_UViG_2565956872_000001|2565956872|2566009479	Virus	23	18355	19257	+	CDS	NA	PF20911.1	PF20911	NA	Major capsid protein GP7	Major capsid protein GP7	9.18462	NA	3.77752	NA	FALSE	FALSE	FALSE	8.54667	10	3.50757	3.63819	FALSE	TRUE	TRUE	FALSE	FALSE	TRUE	NA	NA	NA	NA
IMGVR_UViG_2565956872_000001|2565956872|2566009479	IMGVR_UViG_2565956872_000001|2565956872|2566009479	Virus	28	21698	22084	+	CDS	NA	PF12691.11	PF12691	NA	Bacteriophage minor capsid protein	Bacteriophage minor capsid protein	9.18462	NA	3.77752	NA	FALSE	FALSE	FALSE	8.54667	10	3.50757	3.40705	FALSE	TRUE	TRUE	FALSE	FALSE	TRUE	NA	NA	NA	NA
IMGVR_UViG_2565956872_000001|2565956872|2566009479	IMGVR_UViG_2565956872_000001|2565956872|2566009479	Virus	34	29665	29991	+	CDS	K26973	PF05939.17	PF05939	Enterobacteria phage tail tip protein M	Phage minor tail protein	Enterobacteria phage tail tip protein M	9.18462	10	3.77752	3.45667	FALSE	FALSE	FALSE	8.54667	10	3.50757	3.5557	FALSE	TRUE	TRUE	FALSE	FALSE	TRUE	NA	NA	NA	NA
IMGVR_UViG_2565956872_000001|2565956872|2566009479	IMGVR_UViG_2565956872_000001|2565956872|2566009479	Virus	35	29991	30686	+	CDS	K26974	PF05100.16	PF05100	Enterobacteria phage tail tip protein L	Phage minor tail protein L	Enterobacteria phage tail tip protein L	9.18462	10	3.77752	3.54667	FALSE	TRUE	TRUE	8.54667	10	3.50757	3.59051	FALSE	TRUE	TRUE	FALSE	FALSE	TRUE	NA	NA	NA	NA
IMGVR_UViG_2565956872_000001|2565956872|2566009479	IMGVR_UViG_2565956872_000001|2565956872|2566009479	Virus	38	32028	43256	+	CDS	K26977	PF13550.10	PF13550	Enterobacteria phage tip attachment protein J	Putative phage tail protein	Enterobacteria phage tip attachment protein J	9.18462	10	3.77752	3.95386	FALSE	TRUE	FALSE	8.54667	10	3.50757	4.12898	FALSE	TRUE	FALSE	FALSE	FALSE	TRUE	NA	NA	NA	NA
IMGVR_UViG_2565956872_000001|2565956872|2566009479	IMGVR_UViG_2565956872_000001|2565956872|2566009479	Virus	44	45358	45996	+	CDS	K01185	PF00959.23	PF00959	lysozyme	Phage lysozyme	lysozyme	9.18462	10	3.77752	4.43995	FALSE	TRUE	FALSE	8.54667	10	3.50757	4.26288	FALSE	TRUE	FALSE	FALSE	TRUE	FALSE	FALSE	FALSE	FALSE	FALSE
IMGVR_UViG_2565956872_000001|2565956872|2566009479	IMGVR_UViG_2565956872_000001|2565956872|2566009479	Virus	49	49532	50935	+	CDS	K26878	PF03796.19	PF03796	Bacillus phage helicase DnaB-like	DnaB-like helicase C terminal domain	Bacillus phage helicase DnaB-like	9.18462	10	3.77752	4.1442	FALSE	TRUE	FALSE	8.54667	10	3.50757	4.55826	FALSE	TRUE	FALSE	FALSE	TRUE	FALSE	FALSE	FALSE	FALSE	FALSE
IMGVR_UViG_2565956872_000001|2565956872|2566009479	IMGVR_UViG_2565956872_000001|2565956872|2566009479	Virus	50	51023	52117	+	CDS	K02316	PF08275.15	PF08275	DNA primase	DNA primase catalytic core, N-terminal domain	DNA primase	9.18462	10	3.77752	4.50537	FALSE	TRUE	FALSE	8.54667	10	3.50757	3.21906	FALSE	TRUE	FALSE	FALSE	TRUE	FALSE	FALSE	FALSE	FALSE	FALSE
IMGVR_UViG_2565956874_000001|2565956874|2566009776	IMGVR_UViG_2565956874_000001|2565956874|2566009776	Virus	12	6920	8317	+	CDS	K26878	PF03796.19	PF03796	Bacillus phage helicase DnaB-like	DnaB-like helicase C terminal domain	Bacillus phage helicase DnaB-like	9.85727	10	3.89248	4.1442	FALSE	FALSE	FALSE	9.30149	10	3.6644	4.55826	FALSE	TRUE	FALSE	FALSE	TRUE	FALSE	FALSE	FALSE	FALSE	FALSE
IMGVR_UViG_2565956874_000001|2565956874|2566009776	IMGVR_UViG_2565956874_000001|2565956874|2566009776	Virus	13	8504	9616	+	CDS	K02316	PF08275.15	PF08275	DNA primase	DNA primase catalytic core, N-terminal domain	DNA primase	9.85727	10	3.89248	4.50537	FALSE	TRUE	FALSE	9.30149	10	3.6644	3.21906	FALSE	TRUE	FALSE	FALSE	TRUE	FALSE	FALSE	FALSE	FALSE	FALSE
IMGVR_UViG_2565956874_000001|2565956874|2566009776	IMGVR_UViG_2565956874_000001|2565956874|2566009776	Virus	113	79353	80597	+	CDS	K06909	PF17289.6	PF17289	phage terminase large subunit	Terminase RNaseH-like domain	phage terminase large subunit	9.85727	10	3.89248	4.82687	FALSE	FALSE	FALSE	9.30149	10	3.6644	4.3532	FALSE	TRUE	FALSE	FALSE	FALSE	TRUE	NA	NA	NA	NA
IMGVR_UViG_2565956874_000001|2565956874|2566009776	IMGVR_UViG_2565956874_000001|2565956874|2566009776	Virus	116	83409	84311	+	CDS	NA	PF20911.1	PF20911	NA	Major capsid protein GP7	Major capsid protein GP7	9.85727	NA	3.89248	NA	FALSE	FALSE	FALSE	9.30149	10	3.6644	3.63819	FALSE	TRUE	TRUE	FALSE	FALSE	TRUE	NA	NA	NA	NA
IMGVR_UViG_2565956874_000001|2565956874|2566009776	IMGVR_UViG_2565956874_000001|2565956874|2566009776	Virus	121	86510	86899	+	CDS	NA	PF12691.11	PF12691	NA	Bacteriophage minor capsid protein	Bacteriophage minor capsid protein	9.85727	NA	3.89248	NA	FALSE	FALSE	FALSE	9.30149	10	3.6644	3.40705	FALSE	TRUE	TRUE	FALSE	FALSE	TRUE	NA	NA	NA	NA
IMGVR_UViG_2565956874_000001|2565956874|2566009776	IMGVR_UViG_2565956874_000001|2565956874|2566009776	Virus	122	86900	87400	+	CDS	NA	PF04883.16	PF04883	NA	Bacteriophage HK97-gp10, putative tail-component	Bacteriophage HK97-gp10, putative tail-component	9.85727	NA	3.89248	NA	FALSE	FALSE	FALSE	9.30149	10	3.6644	3.8408	FALSE	TRUE	TRUE	FALSE	FALSE	TRUE	NA	NA	NA	NA
IMGVR_UViG_2565956874_000001|2565956874|2566009776	IMGVR_UViG_2565956874_000001|2565956874|2566009776	Virus	128	94542	94871	+	CDS	K26973	PF05939.17	PF05939	Enterobacteria phage tail tip protein M	Phage minor tail protein	Enterobacteria phage tail tip protein M	9.85727	10	3.89248	3.45667	FALSE	FALSE	FALSE	9.30149	10	3.6644	3.5557	FALSE	TRUE	TRUE	FALSE	FALSE	TRUE	NA	NA	NA	NA
IMGVR_UViG_2565956874_000001|2565956874|2566009776	IMGVR_UViG_2565956874_000001|2565956874|2566009776	Virus	129	94880	95590	+	CDS	K26974	PF05100.16	PF05100	Enterobacteria phage tail tip protein L	Phage minor tail protein L	Enterobacteria phage tail tip protein L	9.85727	10	3.89248	3.54667	FALSE	TRUE	TRUE	9.30149	10	3.6644	3.59051	FALSE	TRUE	TRUE	FALSE	FALSE	TRUE	NA	NA	NA	NA
IMGVR_UViG_2565956874_000001|2565956874|2566009776	IMGVR_UViG_2565956874_000001|2565956874|2566009776	Virus	132	96914	101578	+	CDS	K26977	PF13550.10	PF13550	Enterobacteria phage tip attachment protein J	Putative phage tail protein	Enterobacteria phage tip attachment protein J	9.85727	10	3.89248	3.95386	FALSE	FALSE	FALSE	9.30149	10	3.6644	4.12898	FALSE	FALSE	FALSE	FALSE	FALSE	TRUE	NA	NA	NA	NA
IMGVR_UViG_2565956875_000003|2565956875|2566009886	IMGVR_UViG_2565956875_000003|2565956875|2566009886	Virus	11	8469	9866	+	CDS	K26878	PF03796.19	PF03796	Bacillus phage helicase DnaB-like	DnaB-like helicase C terminal domain	Bacillus phage helicase DnaB-like	9.85727	10	3.89248	4.1442	FALSE	FALSE	FALSE	9.30149	10	3.6644	4.55826	FALSE	TRUE	FALSE	FALSE	TRUE	FALSE	FALSE	FALSE	FALSE	FALSE
IMGVR_UViG_2565956875_000003|2565956875|2566009886	IMGVR_UViG_2565956875_000003|2565956875|2566009886	Virus	12	10053	11165	+	CDS	K02316	PF08275.15	PF08275	DNA primase	DNA primase catalytic core, N-terminal domain	DNA primase	9.85727	10	3.89248	4.50537	FALSE	TRUE	FALSE	9.30149	10	3.6644	3.21906	FALSE	TRUE	FALSE	FALSE	TRUE	FALSE	FALSE	FALSE	FALSE	FALSE
IMGVR_UViG_2565956875_000003|2565956875|2566009886	IMGVR_UViG_2565956875_000003|2565956875|2566009886	Virus	109	80902	82146	+	CDS	K06909	PF17289.6	PF17289	phage terminase large subunit	Terminase RNaseH-like domain	phage terminase large subunit	9.85727	10	3.89248	4.82687	FALSE	FALSE	FALSE	9.30149	10	3.6644	4.3532	FALSE	TRUE	FALSE	FALSE	FALSE	TRUE	NA	NA	NA	NA
IMGVR_UViG_2565956875_000003|2565956875|2566009886	IMGVR_UViG_2565956875_000003|2565956875|2566009886	Virus	112	84958	85860	+	CDS	NA	PF20911.1	PF20911	NA	Major capsid protein GP7	Major capsid protein GP7	9.85727	NA	3.89248	NA	FALSE	FALSE	FALSE	9.30149	10	3.6644	3.63819	FALSE	TRUE	TRUE	FALSE	FALSE	TRUE	NA	NA	NA	NA
IMGVR_UViG_2565956875_000003|2565956875|2566009886	IMGVR_UViG_2565956875_000003|2565956875|2566009886	Virus	117	88059	88448	+	CDS	NA	PF12691.11	PF12691	NA	Bacteriophage minor capsid protein	Bacteriophage minor capsid protein	9.85727	NA	3.89248	NA	FALSE	FALSE	FALSE	9.30149	10	3.6644	3.40705	FALSE	TRUE	TRUE	FALSE	FALSE	TRUE	NA	NA	NA	NA
IMGVR_UViG_2565956875_000003|2565956875|2566009886	IMGVR_UViG_2565956875_000003|2565956875|2566009886	Virus	118	88449	88949	+	CDS	NA	PF04883.16	PF04883	NA	Bacteriophage HK97-gp10, putative tail-component	Bacteriophage HK97-gp10, putative tail-component	9.85727	NA	3.89248	NA	FALSE	FALSE	FALSE	9.30149	10	3.6644	3.8408	FALSE	TRUE	TRUE	FALSE	FALSE	TRUE	NA	NA	NA	NA
IMGVR_UViG_2565956875_000003|2565956875|2566009886	IMGVR_UViG_2565956875_000003|2565956875|2566009886	Virus	123	96091	96420	+	CDS	K26973	PF05939.17	PF05939	Enterobacteria phage tail tip protein M	Phage minor tail protein	Enterobacteria phage tail tip protein M	9.85727	10	3.89248	3.45667	FALSE	FALSE	FALSE	9.30149	10	3.6644	3.5557	FALSE	TRUE	TRUE	FALSE	FALSE	TRUE	NA	NA	NA	NA
IMGVR_UViG_2565956875_000003|2565956875|2566009886	IMGVR_UViG_2565956875_000003|2565956875|2566009886	Virus	124	96429	97139	+	CDS	K26974	PF05100.16	PF05100	Enterobacteria phage tail tip protein L	Phage minor tail protein L	Enterobacteria phage tail tip protein L	9.85727	10	3.89248	3.54667	FALSE	TRUE	TRUE	9.30149	10	3.6644	3.59051	FALSE	TRUE	TRUE	FALSE	FALSE	TRUE	NA	NA	NA	NA
IMGVR_UViG_2565956875_000003|2565956875|2566009886	IMGVR_UViG_2565956875_000003|2565956875|2566009886	Virus	127	98463	104444	+	CDS	K26977	PF13550.10	PF13550	Enterobacteria phage tip attachment protein J	Putative phage tail protein	Enterobacteria phage tip attachment protein J	9.85727	10	3.89248	3.95386	FALSE	FALSE	FALSE	9.30149	10	3.6644	4.12898	FALSE	FALSE	FALSE	FALSE	FALSE	TRUE	NA	NA	NA	NA
IMGVR_UViG_2565956879_000004|2565956879|2566010455	IMGVR_UViG_2565956879_000004|2565956879|2566010455	Virus	1	3	4175	-	CDS	K26977	PF13550.10	PF13550	Enterobacteria phage tip attachment protein J	Putative phage tail protein	Enterobacteria phage tip attachment protein J	9.85727	10	3.89248	3.95386	FALSE	FALSE	FALSE	9.30149	10	3.6644	4.12898	FALSE	FALSE	FALSE	FALSE	FALSE	TRUE	NA	NA	NA	NA
IMGVR_UViG_2565956879_000004|2565956879|2566010455	IMGVR_UViG_2565956879_000004|2565956879|2566010455	Virus	4	5499	6209	-	CDS	K26974	PF05100.16	PF05100	Enterobacteria phage tail tip protein L	Phage minor tail protein L	Enterobacteria phage tail tip protein L	9.85727	10	3.89248	3.54667	FALSE	TRUE	TRUE	9.30149	10	3.6644	3.59051	FALSE	TRUE	TRUE	FALSE	FALSE	TRUE	NA	NA	NA	NA
IMGVR_UViG_2565956879_000004|2565956879|2566010455	IMGVR_UViG_2565956879_000004|2565956879|2566010455	Virus	5	6218	6547	-	CDS	K26973	PF05939.17	PF05939	Enterobacteria phage tail tip protein M	Phage minor tail protein	Enterobacteria phage tail tip protein M	9.85727	10	3.89248	3.45667	FALSE	FALSE	FALSE	9.30149	10	3.6644	3.5557	FALSE	TRUE	TRUE	FALSE	FALSE	TRUE	NA	NA	NA	NA
IMGVR_UViG_2565956879_000004|2565956879|2566010455	IMGVR_UViG_2565956879_000004|2565956879|2566010455	Virus	10	13689	14189	-	CDS	NA	PF04883.16	PF04883	NA	Bacteriophage HK97-gp10, putative tail-component	Bacteriophage HK97-gp10, putative tail-component	9.85727	NA	3.89248	NA	FALSE	FALSE	FALSE	9.30149	10	3.6644	3.8408	FALSE	TRUE	TRUE	FALSE	FALSE	TRUE	NA	NA	NA	NA
IMGVR_UViG_2565956879_000004|2565956879|2566010455	IMGVR_UViG_2565956879_000004|2565956879|2566010455	Virus	11	14190	14579	-	CDS	NA	PF12691.11	PF12691	NA	Bacteriophage minor capsid protein	Bacteriophage minor capsid protein	9.85727	NA	3.89248	NA	FALSE	FALSE	FALSE	9.30149	10	3.6644	3.40705	FALSE	TRUE	TRUE	FALSE	FALSE	TRUE	NA	NA	NA	NA
IMGVR_UViG_2565956879_000004|2565956879|2566010455	IMGVR_UViG_2565956879_000004|2565956879|2566010455	Virus	16	16778	17680	-	CDS	NA	PF20911.1	PF20911	NA	Major capsid protein GP7	Major capsid protein GP7	9.85727	NA	3.89248	NA	FALSE	FALSE	FALSE	9.30149	10	3.6644	3.63819	FALSE	TRUE	TRUE	FALSE	FALSE	TRUE	NA	NA	NA	NA
IMGVR_UViG_2565956879_000004|2565956879|2566010455	IMGVR_UViG_2565956879_000004|2565956879|2566010455	Virus	19	20492	21736	-	CDS	K06909	PF17289.6	PF17289	phage terminase large subunit	Terminase RNaseH-like domain	phage terminase large subunit	9.85727	10	3.89248	4.82687	FALSE	FALSE	FALSE	9.30149	10	3.6644	4.3532	FALSE	TRUE	FALSE	FALSE	FALSE	TRUE	NA	NA	NA	NA
IMGVR_UViG_2565956879_000004|2565956879|2566010455	IMGVR_UViG_2565956879_000004|2565956879|2566010455	Virus	119	91501	92613	-	CDS	K02316	PF08275.15	PF08275	DNA primase	DNA primase catalytic core, N-terminal domain	DNA primase	9.85727	10	3.89248	4.50537	FALSE	TRUE	FALSE	9.30149	10	3.6644	3.21906	FALSE	TRUE	FALSE	FALSE	TRUE	FALSE	FALSE	FALSE	FALSE	FALSE
IMGVR_UViG_2565956879_000004|2565956879|2566010455	IMGVR_UViG_2565956879_000004|2565956879|2566010455	Virus	120	92800	94197	-	CDS	K26878	PF03796.19	PF03796	Bacillus phage helicase DnaB-like	DnaB-like helicase C terminal domain	Bacillus phage helicase DnaB-like	9.85727	10	3.89248	4.1442	FALSE	FALSE	FALSE	9.30149	10	3.6644	4.55826	FALSE	TRUE	FALSE	FALSE	TRUE	FALSE	FALSE	FALSE	FALSE	FALSE
IMGVR_UViG_2565956900_000005|2565956900|2566013326	IMGVR_UViG_2565956900_000005|2565956900|2566013326	Virus	1	1	4962	-	CDS	K26977	PF13550.10	PF13550	Enterobacteria phage tip attachment protein J	Putative phage tail protein	Enterobacteria phage tip attachment protein J	9.85727	10	3.89248	3.95386	FALSE	FALSE	FALSE	9.30149	10	3.6644	4.12898	FALSE	FALSE	FALSE	FALSE	FALSE	TRUE	NA	NA	NA	NA
IMGVR_UViG_2565956900_000005|2565956900|2566013326	IMGVR_UViG_2565956900_000005|2565956900|2566013326	Virus	4	6286	6996	-	CDS	K26974	PF05100.16	PF05100	Enterobacteria phage tail tip protein L	Phage minor tail protein L	Enterobacteria phage tail tip protein L	9.85727	10	3.89248	3.54667	FALSE	TRUE	TRUE	9.30149	10	3.6644	3.59051	FALSE	TRUE	TRUE	FALSE	FALSE	TRUE	NA	NA	NA	NA
IMGVR_UViG_2565956900_000005|2565956900|2566013326	IMGVR_UViG_2565956900_000005|2565956900|2566013326	Virus	5	7005	7334	-	CDS	K26973	PF05939.17	PF05939	Enterobacteria phage tail tip protein M	Phage minor tail protein	Enterobacteria phage tail tip protein M	9.85727	10	3.89248	3.45667	FALSE	FALSE	FALSE	9.30149	10	3.6644	3.5557	FALSE	TRUE	TRUE	FALSE	FALSE	TRUE	NA	NA	NA	NA
IMGVR_UViG_2565956900_000005|2565956900|2566013326	IMGVR_UViG_2565956900_000005|2565956900|2566013326	Virus	10	14476	14976	-	CDS	NA	PF04883.16	PF04883	NA	Bacteriophage HK97-gp10, putative tail-component	Bacteriophage HK97-gp10, putative tail-component	9.85727	NA	3.89248	NA	FALSE	FALSE	FALSE	9.30149	10	3.6644	3.8408	FALSE	TRUE	TRUE	FALSE	FALSE	TRUE	NA	NA	NA	NA
IMGVR_UViG_2565956900_000005|2565956900|2566013326	IMGVR_UViG_2565956900_000005|2565956900|2566013326	Virus	11	14977	15366	-	CDS	NA	PF12691.11	PF12691	NA	Bacteriophage minor capsid protein	Bacteriophage minor capsid protein	9.85727	NA	3.89248	NA	FALSE	FALSE	FALSE	9.30149	10	3.6644	3.40705	FALSE	TRUE	TRUE	FALSE	FALSE	TRUE	NA	NA	NA	NA
IMGVR_UViG_2565956900_000005|2565956900|2566013326	IMGVR_UViG_2565956900_000005|2565956900|2566013326	Virus	16	17565	18467	-	CDS	NA	PF20911.1	PF20911	NA	Major capsid protein GP7	Major capsid protein GP7	9.85727	NA	3.89248	NA	FALSE	FALSE	FALSE	9.30149	10	3.6644	3.63819	FALSE	TRUE	TRUE	FALSE	FALSE	TRUE	NA	NA	NA	NA
IMGVR_UViG_2565956900_000005|2565956900|2566013326	IMGVR_UViG_2565956900_000005|2565956900|2566013326	Virus	19	21279	22523	-	CDS	K06909	PF17289.6	PF17289	phage terminase large subunit	Terminase RNaseH-like domain	phage terminase large subunit	9.85727	10	3.89248	4.82687	FALSE	FALSE	FALSE	9.30149	10	3.6644	4.3532	FALSE	TRUE	FALSE	FALSE	FALSE	TRUE	NA	NA	NA	NA
IMGVR_UViG_2565956900_000005|2565956900|2566013326	IMGVR_UViG_2565956900_000005|2565956900|2566013326	Virus	116	92260	93372	-	CDS	K02316	PF08275.15	PF08275	DNA primase	DNA primase catalytic core, N-terminal domain	DNA primase	9.85727	10	3.89248	4.50537	FALSE	TRUE	FALSE	9.30149	10	3.6644	3.21906	FALSE	TRUE	FALSE	FALSE	TRUE	FALSE	FALSE	FALSE	FALSE	FALSE
IMGVR_UViG_2565956900_000005|2565956900|2566013326	IMGVR_UViG_2565956900_000005|2565956900|2566013326	Virus	117	93559	94956	-	CDS	K26878	PF03796.19	PF03796	Bacillus phage helicase DnaB-like	DnaB-like helicase C terminal domain	Bacillus phage helicase DnaB-like	9.85727	10	3.89248	4.1442	FALSE	FALSE	FALSE	9.30149	10	3.6644	4.55826	FALSE	TRUE	FALSE	FALSE	TRUE	FALSE	FALSE	FALSE	FALSE	FALSE
IMGVR_UViG_2565956903_000006|2565956903|2566013631	IMGVR_UViG_2565956903_000006|2565956903|2566013631	Virus	21	18390	19502	-	CDS	K02316	PF08275.15	PF08275	DNA primase	DNA primase catalytic core, N-terminal domain	DNA primase	9.86147	10	3.8927	4.50537	FALSE	TRUE	FALSE	9.31604	10	3.66671	3.21906	FALSE	TRUE	FALSE	FALSE	TRUE	FALSE	FALSE	FALSE	FALSE	FALSE
IMGVR_UViG_2565956903_000006|2565956903|2566013631	IMGVR_UViG_2565956903_000006|2565956903|2566013631	Virus	22	19689	21086	-	CDS	K26878	PF03796.19	PF03796	Bacillus phage helicase DnaB-like	DnaB-like helicase C terminal domain	Bacillus phage helicase DnaB-like	9.86147	10	3.8927	4.1442	FALSE	TRUE	FALSE	9.31604	10	3.66671	4.55826	FALSE	TRUE	FALSE	FALSE	TRUE	FALSE	FALSE	FALSE	FALSE	FALSE
IMGVR_UViG_2565956903_000006|2565956903|2566013631	IMGVR_UViG_2565956903_000006|2565956903|2566013631	Virus	32	26384	38062	-	CDS	K26977	PF13550.10	PF13550	Enterobacteria phage tip attachment protein J	Putative phage tail protein	Enterobacteria phage tip attachment protein J	9.86147	10	3.8927	3.95386	FALSE	TRUE	FALSE	9.31604	10	3.66671	4.12898	FALSE	TRUE	FALSE	FALSE	FALSE	TRUE	NA	NA	NA	NA
IMGVR_UViG_2565956903_000006|2565956903|2566013631	IMGVR_UViG_2565956903_000006|2565956903|2566013631	Virus	35	39386	40096	-	CDS	K26974	PF05100.16	PF05100	Enterobacteria phage tail tip protein L	Phage minor tail protein L	Enterobacteria phage tail tip protein L	9.86147	10	3.8927	3.54667	FALSE	TRUE	TRUE	9.31604	10	3.66671	3.59051	FALSE	TRUE	TRUE	FALSE	FALSE	TRUE	NA	NA	NA	NA
IMGVR_UViG_2565956903_000006|2565956903|2566013631	IMGVR_UViG_2565956903_000006|2565956903|2566013631	Virus	36	40105	40434	-	CDS	K26973	PF05939.17	PF05939	Enterobacteria phage tail tip protein M	Phage minor tail protein	Enterobacteria phage tail tip protein M	9.86147	10	3.8927	3.45667	FALSE	FALSE	FALSE	9.31604	10	3.66671	3.5557	FALSE	TRUE	TRUE	FALSE	FALSE	TRUE	NA	NA	NA	NA
IMGVR_UViG_2565956903_000006|2565956903|2566013631	IMGVR_UViG_2565956903_000006|2565956903|2566013631	Virus	41	47576	48076	-	CDS	NA	PF04883.16	PF04883	NA	Bacteriophage HK97-gp10, putative tail-component	Bacteriophage HK97-gp10, putative tail-component	9.86147	NA	3.8927	NA	FALSE	FALSE	FALSE	9.31604	10	3.66671	3.8408	FALSE	TRUE	TRUE	FALSE	FALSE	TRUE	NA	NA	NA	NA
IMGVR_UViG_2565956903_000006|2565956903|2566013631	IMGVR_UViG_2565956903_000006|2565956903|2566013631	Virus	42	48077	48466	-	CDS	NA	PF12691.11	PF12691	NA	Bacteriophage minor capsid protein	Bacteriophage minor capsid protein	9.86147	NA	3.8927	NA	FALSE	FALSE	FALSE	9.31604	10	3.66671	3.40705	FALSE	TRUE	TRUE	FALSE	FALSE	TRUE	NA	NA	NA	NA
IMGVR_UViG_2565956903_000006|2565956903|2566013631	IMGVR_UViG_2565956903_000006|2565956903|2566013631	Virus	47	50665	51567	-	CDS	NA	PF20911.1	PF20911	NA	Major capsid protein GP7	Major capsid protein GP7	9.86147	NA	3.8927	NA	FALSE	FALSE	FALSE	9.31604	10	3.66671	3.63819	FALSE	TRUE	TRUE	FALSE	FALSE	TRUE	NA	NA	NA	NA
IMGVR_UViG_2565956903_000006|2565956903|2566013631	IMGVR_UViG_2565956903_000006|2565956903|2566013631	Virus	50	54379	55623	-	CDS	K06909	PF17289.6	PF17289	phage terminase large subunit	Terminase RNaseH-like domain	phage terminase large subunit	9.86147	10	3.8927	4.82687	FALSE	FALSE	FALSE	9.31604	10	3.66671	4.3532	FALSE	TRUE	FALSE	FALSE	FALSE	TRUE	NA	NA	NA	NA
IMGVR_UViG_2565956911_000003|2565956911|2566014458	IMGVR_UViG_2565956911_000003|2565956911|2566014458	Virus	1	3	4865	-	CDS	K26977	PF13550.10	PF13550	Enterobacteria phage tip attachment protein J	Putative phage tail protein	Enterobacteria phage tip attachment protein J	9.85727	10	3.89248	3.95386	FALSE	FALSE	FALSE	9.30149	10	3.6644	4.12898	FALSE	FALSE	FALSE	FALSE	FALSE	TRUE	NA	NA	NA	NA
IMGVR_UViG_2565956911_000003|2565956911|2566014458	IMGVR_UViG_2565956911_000003|2565956911|2566014458	Virus	4	6189	6899	-	CDS	K26974	PF05100.16	PF05100	Enterobacteria phage tail tip protein L	Phage minor tail protein L	Enterobacteria phage tail tip protein L	9.85727	10	3.89248	3.54667	FALSE	TRUE	TRUE	9.30149	10	3.6644	3.59051	FALSE	TRUE	TRUE	FALSE	FALSE	TRUE	NA	NA	NA	NA
IMGVR_UViG_2565956911_000003|2565956911|2566014458	IMGVR_UViG_2565956911_000003|2565956911|2566014458	Virus	5	6908	7237	-	CDS	K26973	PF05939.17	PF05939	Enterobacteria phage tail tip protein M	Phage minor tail protein	Enterobacteria phage tail tip protein M	9.85727	10	3.89248	3.45667	FALSE	FALSE	FALSE	9.30149	10	3.6644	3.5557	FALSE	TRUE	TRUE	FALSE	FALSE	TRUE	NA	NA	NA	NA
IMGVR_UViG_2565956911_000003|2565956911|2566014458	IMGVR_UViG_2565956911_000003|2565956911|2566014458	Virus	10	14379	14879	-	CDS	NA	PF04883.16	PF04883	NA	Bacteriophage HK97-gp10, putative tail-component	Bacteriophage HK97-gp10, putative tail-component	9.85727	NA	3.89248	NA	FALSE	FALSE	FALSE	9.30149	10	3.6644	3.8408	FALSE	TRUE	TRUE	FALSE	FALSE	TRUE	NA	NA	NA	NA
IMGVR_UViG_2565956911_000003|2565956911|2566014458	IMGVR_UViG_2565956911_000003|2565956911|2566014458	Virus	11	14880	15269	-	CDS	NA	PF12691.11	PF12691	NA	Bacteriophage minor capsid protein	Bacteriophage minor capsid protein	9.85727	NA	3.89248	NA	FALSE	FALSE	FALSE	9.30149	10	3.6644	3.40705	FALSE	TRUE	TRUE	FALSE	FALSE	TRUE	NA	NA	NA	NA
IMGVR_UViG_2565956911_000003|2565956911|2566014458	IMGVR_UViG_2565956911_000003|2565956911|2566014458	Virus	16	17468	18370	-	CDS	NA	PF20911.1	PF20911	NA	Major capsid protein GP7	Major capsid protein GP7	9.85727	NA	3.89248	NA	FALSE	FALSE	FALSE	9.30149	10	3.6644	3.63819	FALSE	TRUE	TRUE	FALSE	FALSE	TRUE	NA	NA	NA	NA
IMGVR_UViG_2565956911_000003|2565956911|2566014458	IMGVR_UViG_2565956911_000003|2565956911|2566014458	Virus	19	21182	22426	-	CDS	K06909	PF17289.6	PF17289	phage terminase large subunit	Terminase RNaseH-like domain	phage terminase large subunit	9.85727	10	3.89248	4.82687	FALSE	FALSE	FALSE	9.30149	10	3.6644	4.3532	FALSE	TRUE	FALSE	FALSE	FALSE	TRUE	NA	NA	NA	NA
IMGVR_UViG_2565956911_000003|2565956911|2566014458	IMGVR_UViG_2565956911_000003|2565956911|2566014458	Virus	119	92163	93275	-	CDS	K02316	PF08275.15	PF08275	DNA primase	DNA primase catalytic core, N-terminal domain	DNA primase	9.85727	10	3.89248	4.50537	FALSE	TRUE	FALSE	9.30149	10	3.6644	3.21906	FALSE	TRUE	FALSE	FALSE	TRUE	FALSE	FALSE	FALSE	FALSE	FALSE
IMGVR_UViG_2565956911_000003|2565956911|2566014458	IMGVR_UViG_2565956911_000003|2565956911|2566014458	Virus	120	93462	94859	-	CDS	K26878	PF03796.19	PF03796	Bacillus phage helicase DnaB-like	DnaB-like helicase C terminal domain	Bacillus phage helicase DnaB-like	9.85727	10	3.89248	4.1442	FALSE	FALSE	FALSE	9.30149	10	3.6644	4.55826	FALSE	TRUE	FALSE	FALSE	TRUE	FALSE	FALSE	FALSE	FALSE	FALSE
IMGVR_UViG_2565956916_000011|2565956916|2566015087|3-101207	IMGVR_UViG_2565956916_000011|2565956916|2566015087|3-101207	Virus	31	20126	21370	+	CDS	K06909	PF04466.17	PF04466	phage terminase large subunit	Phage terminase large subunit	phage terminase large subunit	9.55182	10	3.86054	4.82687	FALSE	FALSE	FALSE	9.13475	10	3.66463	4.36384	FALSE	TRUE	FALSE	FALSE	FALSE	TRUE	NA	NA	NA	NA
IMGVR_UViG_2565956916_000011|2565956916|2566015087|3-101207	IMGVR_UViG_2565956916_000011|2565956916|2566015087|3-101207	Virus	34	24144	25046	+	CDS	NA	PF20911.1	PF20911	NA	Major capsid protein GP7	Major capsid protein GP7	9.55182	NA	3.86054	NA	FALSE	FALSE	FALSE	9.13475	10	3.66463	3.63819	FALSE	TRUE	TRUE	FALSE	FALSE	TRUE	NA	NA	NA	NA
IMGVR_UViG_2565956916_000011|2565956916|2566015087|3-101207	IMGVR_UViG_2565956916_000011|2565956916|2566015087|3-101207	Virus	39	27487	27873	+	CDS	NA	PF12691.11	PF12691	NA	Bacteriophage minor capsid protein	Bacteriophage minor capsid protein	9.55182	NA	3.86054	NA	FALSE	FALSE	FALSE	9.13475	10	3.66463	3.40705	FALSE	TRUE	TRUE	FALSE	FALSE	TRUE	NA	NA	NA	NA
IMGVR_UViG_2565956916_000011|2565956916|2566015087|3-101207	IMGVR_UViG_2565956916_000011|2565956916|2566015087|3-101207	Virus	45	35465	35791	+	CDS	K26973	PF05939.17	PF05939	Enterobacteria phage tail tip protein M	Phage minor tail protein	Enterobacteria phage tail tip protein M	9.55182	10	3.86054	3.45667	FALSE	FALSE	FALSE	9.13475	10	3.66463	3.5557	FALSE	TRUE	TRUE	FALSE	FALSE	TRUE	NA	NA	NA	NA
IMGVR_UViG_2565956916_000011|2565956916|2566015087|3-101207	IMGVR_UViG_2565956916_000011|2565956916|2566015087|3-101207	Virus	46	35791	36486	+	CDS	K26974	PF05100.16	PF05100	Enterobacteria phage tail tip protein L	Phage minor tail protein L	Enterobacteria phage tail tip protein L	9.55182	10	3.86054	3.54667	FALSE	TRUE	TRUE	9.13475	10	3.66463	3.59051	FALSE	TRUE	TRUE	FALSE	FALSE	TRUE	NA	NA	NA	NA
IMGVR_UViG_2565956916_000011|2565956916|2566015087|3-101207	IMGVR_UViG_2565956916_000011|2565956916|2566015087|3-101207	Virus	49	37828	49011	+	CDS	K26977	PF13550.10	PF13550	Enterobacteria phage tip attachment protein J	Putative phage tail protein	Enterobacteria phage tip attachment protein J	9.55182	10	3.86054	3.95386	FALSE	TRUE	FALSE	9.13475	10	3.66463	4.12898	FALSE	TRUE	FALSE	FALSE	FALSE	TRUE	NA	NA	NA	NA
IMGVR_UViG_2565956916_000011|2565956916|2566015087|3-101207	IMGVR_UViG_2565956916_000011|2565956916|2566015087|3-101207	Virus	55	51187	51825	+	CDS	K01185	PF00959.23	PF00959	lysozyme	Phage lysozyme	lysozyme	9.55182	10	3.86054	4.43995	FALSE	TRUE	FALSE	9.13475	10	3.66463	4.26288	FALSE	TRUE	FALSE	FALSE	TRUE	FALSE	FALSE	FALSE	FALSE	FALSE
IMGVR_UViG_2565956916_000011|2565956916|2566015087|3-101207	IMGVR_UViG_2565956916_000011|2565956916|2566015087|3-101207	Virus	59	55354	56757	+	CDS	K26878	PF03796.19	PF03796	Bacillus phage helicase DnaB-like	DnaB-like helicase C terminal domain	Bacillus phage helicase DnaB-like	9.55182	10	3.86054	4.1442	FALSE	TRUE	FALSE	9.13475	10	3.66463	4.55826	FALSE	TRUE	FALSE	FALSE	TRUE	FALSE	FALSE	FALSE	FALSE	FALSE
IMGVR_UViG_2565956916_000011|2565956916|2566015087|3-101207	IMGVR_UViG_2565956916_000011|2565956916|2566015087|3-101207	Virus	60	56845	57939	+	CDS	K02316	PF08275.15	PF08275	DNA primase	DNA primase catalytic core, N-terminal domain	DNA primase	9.55182	10	3.86054	4.50537	FALSE	TRUE	FALSE	9.13475	10	3.66463	3.21906	FALSE	TRUE	FALSE	FALSE	TRUE	FALSE	FALSE	FALSE	FALSE	FALSE
IMGVR_UViG_2565956919_000002|2565956919|2566015539	IMGVR_UViG_2565956919_000002|2565956919|2566015539	Virus	1	3	5636	-	CDS	K26977	PF13550.10	PF13550	Enterobacteria phage tip attachment protein J	Putative phage tail protein	Enterobacteria phage tip attachment protein J	9.85727	10	3.89248	3.95386	FALSE	FALSE	FALSE	9.30149	10	3.6644	4.12898	FALSE	FALSE	FALSE	FALSE	FALSE	TRUE	NA	NA	NA	NA
IMGVR_UViG_2565956919_000002|2565956919|2566015539	IMGVR_UViG_2565956919_000002|2565956919|2566015539	Virus	4	6960	7670	-	CDS	K26974	PF05100.16	PF05100	Enterobacteria phage tail tip protein L	Phage minor tail protein L	Enterobacteria phage tail tip protein L	9.85727	10	3.89248	3.54667	FALSE	TRUE	TRUE	9.30149	10	3.6644	3.59051	FALSE	TRUE	TRUE	FALSE	FALSE	TRUE	NA	NA	NA	NA
IMGVR_UViG_2565956919_000002|2565956919|2566015539	IMGVR_UViG_2565956919_000002|2565956919|2566015539	Virus	5	7679	8008	-	CDS	K26973	PF05939.17	PF05939	Enterobacteria phage tail tip protein M	Phage minor tail protein	Enterobacteria phage tail tip protein M	9.85727	10	3.89248	3.45667	FALSE	FALSE	FALSE	9.30149	10	3.6644	3.5557	FALSE	TRUE	TRUE	FALSE	FALSE	TRUE	NA	NA	NA	NA
IMGVR_UViG_2565956919_000002|2565956919|2566015539	IMGVR_UViG_2565956919_000002|2565956919|2566015539	Virus	10	15150	15650	-	CDS	NA	PF04883.16	PF04883	NA	Bacteriophage HK97-gp10, putative tail-component	Bacteriophage HK97-gp10, putative tail-component	9.85727	NA	3.89248	NA	FALSE	FALSE	FALSE	9.30149	10	3.6644	3.8408	FALSE	TRUE	TRUE	FALSE	FALSE	TRUE	NA	NA	NA	NA
IMGVR_UViG_2565956919_000002|2565956919|2566015539	IMGVR_UViG_2565956919_000002|2565956919|2566015539	Virus	11	15651	16040	-	CDS	NA	PF12691.11	PF12691	NA	Bacteriophage minor capsid protein	Bacteriophage minor capsid protein	9.85727	NA	3.89248	NA	FALSE	FALSE	FALSE	9.30149	10	3.6644	3.40705	FALSE	TRUE	TRUE	FALSE	FALSE	TRUE	NA	NA	NA	NA
IMGVR_UViG_2565956919_000002|2565956919|2566015539	IMGVR_UViG_2565956919_000002|2565956919|2566015539	Virus	16	18239	19141	-	CDS	NA	PF20911.1	PF20911	NA	Major capsid protein GP7	Major capsid protein GP7	9.85727	NA	3.89248	NA	FALSE	FALSE	FALSE	9.30149	10	3.6644	3.63819	FALSE	TRUE	TRUE	FALSE	FALSE	TRUE	NA	NA	NA	NA
IMGVR_UViG_2565956919_000002|2565956919|2566015539	IMGVR_UViG_2565956919_000002|2565956919|2566015539	Virus	19	21953	23197	-	CDS	K06909	PF17289.6	PF17289	phage terminase large subunit	Terminase RNaseH-like domain	phage terminase large subunit	9.85727	10	3.89248	4.82687	FALSE	FALSE	FALSE	9.30149	10	3.6644	4.3532	FALSE	TRUE	FALSE	FALSE	FALSE	TRUE	NA	NA	NA	NA
IMGVR_UViG_2565956919_000002|2565956919|2566015539	IMGVR_UViG_2565956919_000002|2565956919|2566015539	Virus	116	92934	94046	-	CDS	K02316	PF08275.15	PF08275	DNA primase	DNA primase catalytic core, N-terminal domain	DNA primase	9.85727	10	3.89248	4.50537	FALSE	TRUE	FALSE	9.30149	10	3.6644	3.21906	FALSE	TRUE	FALSE	FALSE	TRUE	FALSE	FALSE	FALSE	FALSE	FALSE
IMGVR_UViG_2565956919_000002|2565956919|2566015539	IMGVR_UViG_2565956919_000002|2565956919|2566015539	Virus	117	94233	95630	-	CDS	K26878	PF03796.19	PF03796	Bacillus phage helicase DnaB-like	DnaB-like helicase C terminal domain	Bacillus phage helicase DnaB-like	9.85727	10	3.89248	4.1442	FALSE	FALSE	FALSE	9.30149	10	3.6644	4.55826	FALSE	TRUE	FALSE	FALSE	TRUE	FALSE	FALSE	FALSE	FALSE	FALSE
IMGVR_UViG_2565956923_000001|2565956923|2566016068	IMGVR_UViG_2565956923_000001|2565956923|2566016068	Virus	1	3	5636	-	CDS	K26977	PF13550.10	PF13550	Enterobacteria phage tip attachment protein J	Putative phage tail protein	Enterobacteria phage tip attachment protein J	9.85727	10	3.89248	3.95386	FALSE	FALSE	FALSE	9.30149	10	3.6644	4.12898	FALSE	FALSE	FALSE	FALSE	FALSE	TRUE	NA	NA	NA	NA
IMGVR_UViG_2565956923_000001|2565956923|2566016068	IMGVR_UViG_2565956923_000001|2565956923|2566016068	Virus	4	6960	7670	-	CDS	K26974	PF05100.16	PF05100	Enterobacteria phage tail tip protein L	Phage minor tail protein L	Enterobacteria phage tail tip protein L	9.85727	10	3.89248	3.54667	FALSE	TRUE	TRUE	9.30149	10	3.6644	3.59051	FALSE	TRUE	TRUE	FALSE	FALSE	TRUE	NA	NA	NA	NA
IMGVR_UViG_2565956923_000001|2565956923|2566016068	IMGVR_UViG_2565956923_000001|2565956923|2566016068	Virus	5	7679	8008	-	CDS	K26973	PF05939.17	PF05939	Enterobacteria phage tail tip protein M	Phage minor tail protein	Enterobacteria phage tail tip protein M	9.85727	10	3.89248	3.45667	FALSE	FALSE	FALSE	9.30149	10	3.6644	3.5557	FALSE	TRUE	TRUE	FALSE	FALSE	TRUE	NA	NA	NA	NA
IMGVR_UViG_2565956923_000001|2565956923|2566016068	IMGVR_UViG_2565956923_000001|2565956923|2566016068	Virus	11	15150	15650	-	CDS	NA	PF04883.16	PF04883	NA	Bacteriophage HK97-gp10, putative tail-component	Bacteriophage HK97-gp10, putative tail-component	9.85727	NA	3.89248	NA	FALSE	FALSE	FALSE	9.30149	10	3.6644	3.8408	FALSE	TRUE	TRUE	FALSE	FALSE	TRUE	NA	NA	NA	NA
IMGVR_UViG_2565956923_000001|2565956923|2566016068	IMGVR_UViG_2565956923_000001|2565956923|2566016068	Virus	12	15651	16040	-	CDS	NA	PF12691.11	PF12691	NA	Bacteriophage minor capsid protein	Bacteriophage minor capsid protein	9.85727	NA	3.89248	NA	FALSE	FALSE	FALSE	9.30149	10	3.6644	3.40705	FALSE	TRUE	TRUE	FALSE	FALSE	TRUE	NA	NA	NA	NA
IMGVR_UViG_2565956923_000001|2565956923|2566016068	IMGVR_UViG_2565956923_000001|2565956923|2566016068	Virus	17	18239	19141	-	CDS	NA	PF20911.1	PF20911	NA	Major capsid protein GP7	Major capsid protein GP7	9.85727	NA	3.89248	NA	FALSE	FALSE	FALSE	9.30149	10	3.6644	3.63819	FALSE	TRUE	TRUE	FALSE	FALSE	TRUE	NA	NA	NA	NA
IMGVR_UViG_2565956923_000001|2565956923|2566016068	IMGVR_UViG_2565956923_000001|2565956923|2566016068	Virus	20	21953	23197	-	CDS	K06909	PF17289.6	PF17289	phage terminase large subunit	Terminase RNaseH-like domain	phage terminase large subunit	9.85727	10	3.89248	4.82687	FALSE	FALSE	FALSE	9.30149	10	3.6644	4.3532	FALSE	TRUE	FALSE	FALSE	FALSE	TRUE	NA	NA	NA	NA
IMGVR_UViG_2565956923_000001|2565956923|2566016068	IMGVR_UViG_2565956923_000001|2565956923|2566016068	Virus	117	92962	94074	-	CDS	K02316	PF08275.15	PF08275	DNA primase	DNA primase catalytic core, N-terminal domain	DNA primase	9.85727	10	3.89248	4.50537	FALSE	TRUE	FALSE	9.30149	10	3.6644	3.21906	FALSE	TRUE	FALSE	FALSE	TRUE	FALSE	FALSE	FALSE	FALSE	FALSE
IMGVR_UViG_2565956923_000001|2565956923|2566016068	IMGVR_UViG_2565956923_000001|2565956923|2566016068	Virus	118	94261	95658	-	CDS	K26878	PF03796.19	PF03796	Bacillus phage helicase DnaB-like	DnaB-like helicase C terminal domain	Bacillus phage helicase DnaB-like	9.85727	10	3.89248	4.1442	FALSE	FALSE	FALSE	9.30149	10	3.6644	4.55826	FALSE	TRUE	FALSE	FALSE	TRUE	FALSE	FALSE	FALSE	FALSE	FALSE
IMGVR_UViG_2565956924_000001|2565956924|2566016210	IMGVR_UViG_2565956924_000001|2565956924|2566016210	Virus	1	1	2562	+	CDS	K22719	PF04985.18	PF04985	murein hydrolase activator	Phage tail tube protein FII	murein hydrolase activator	9.86147	10	3.89016	3.81371	FALSE	FALSE	FALSE	9.31604	10	3.66522	3.70415	FALSE	FALSE	FALSE	FALSE	FALSE	TRUE	NA	NA	NA	NA
IMGVR_UViG_2565956924_000001|2565956924|2566016210	IMGVR_UViG_2565956924_000001|2565956924|2566016210	Virus	12	7860	9257	+	CDS	K26878	PF03796.19	PF03796	Bacillus phage helicase DnaB-like	DnaB-like helicase C terminal domain	Bacillus phage helicase DnaB-like	9.86147	10	3.89016	4.1442	FALSE	TRUE	FALSE	9.31604	10	3.66522	4.55826	FALSE	TRUE	FALSE	FALSE	TRUE	FALSE	FALSE	FALSE	FALSE	FALSE
IMGVR_UViG_2565956924_000001|2565956924|2566016210	IMGVR_UViG_2565956924_000001|2565956924|2566016210	Virus	13	9444	10556	+	CDS	K02316	PF08275.15	PF08275	DNA primase	DNA primase catalytic core, N-terminal domain	DNA primase	9.86147	10	3.89016	4.50537	FALSE	TRUE	FALSE	9.31604	10	3.66522	3.21906	FALSE	TRUE	FALSE	FALSE	TRUE	FALSE	FALSE	FALSE	FALSE	FALSE
IMGVR_UViG_2565956924_000001|2565956924|2566016210	IMGVR_UViG_2565956924_000001|2565956924|2566016210	Virus	113	80293	81537	+	CDS	K06909	PF17289.6	PF17289	phage terminase large subunit	Terminase RNaseH-like domain	phage terminase large subunit	9.86147	10	3.89016	4.82687	FALSE	FALSE	FALSE	9.31604	10	3.66522	4.3532	FALSE	TRUE	FALSE	FALSE	FALSE	TRUE	NA	NA	NA	NA
IMGVR_UViG_2565956924_000001|2565956924|2566016210	IMGVR_UViG_2565956924_000001|2565956924|2566016210	Virus	116	84349	85251	+	CDS	NA	PF20911.1	PF20911	NA	Major capsid protein GP7	Major capsid protein GP7	9.86147	NA	3.89016	NA	FALSE	FALSE	FALSE	9.31604	10	3.66522	3.63819	FALSE	TRUE	TRUE	FALSE	FALSE	TRUE	NA	NA	NA	NA
IMGVR_UViG_2565956924_000001|2565956924|2566016210	IMGVR_UViG_2565956924_000001|2565956924|2566016210	Virus	121	87450	87839	+	CDS	NA	PF12691.11	PF12691	NA	Bacteriophage minor capsid protein	Bacteriophage minor capsid protein	9.86147	NA	3.89016	NA	FALSE	FALSE	FALSE	9.31604	10	3.66522	3.40705	FALSE	TRUE	TRUE	FALSE	FALSE	TRUE	NA	NA	NA	NA
IMGVR_UViG_2565956924_000001|2565956924|2566016210	IMGVR_UViG_2565956924_000001|2565956924|2566016210	Virus	122	87840	88340	+	CDS	NA	PF04883.16	PF04883	NA	Bacteriophage HK97-gp10, putative tail-component	Bacteriophage HK97-gp10, putative tail-component	9.86147	NA	3.89016	NA	FALSE	FALSE	FALSE	9.31604	10	3.66522	3.8408	FALSE	TRUE	TRUE	FALSE	FALSE	TRUE	NA	NA	NA	NA
IMGVR_UViG_2565956924_000001|2565956924|2566016210	IMGVR_UViG_2565956924_000001|2565956924|2566016210	Virus	127	95482	95811	+	CDS	K26973	PF05939.17	PF05939	Enterobacteria phage tail tip protein M	Phage minor tail protein	Enterobacteria phage tail tip protein M	9.86147	10	3.89016	3.45667	FALSE	FALSE	FALSE	9.31604	10	3.66522	3.5557	FALSE	TRUE	TRUE	FALSE	FALSE	TRUE	NA	NA	NA	NA
IMGVR_UViG_2565956924_000001|2565956924|2566016210	IMGVR_UViG_2565956924_000001|2565956924|2566016210	Virus	128	95820	96530	+	CDS	K26974	PF05100.16	PF05100	Enterobacteria phage tail tip protein L	Phage minor tail protein L	Enterobacteria phage tail tip protein L	9.86147	10	3.89016	3.54667	FALSE	TRUE	TRUE	9.31604	10	3.66522	3.59051	FALSE	TRUE	TRUE	FALSE	FALSE	TRUE	NA	NA	NA	NA
IMGVR_UViG_2565956924_000001|2565956924|2566016210	IMGVR_UViG_2565956924_000001|2565956924|2566016210	Virus	131	97854	102518	+	CDS	K26977	PF13550.10	PF13550	Enterobacteria phage tip attachment protein J	Putative phage tail protein	Enterobacteria phage tip attachment protein J	9.86147	10	3.89016	3.95386	FALSE	FALSE	FALSE	9.31604	10	3.66522	4.12898	FALSE	FALSE	FALSE	FALSE	FALSE	TRUE	NA	NA	NA	NA
IMGVR_UViG_2565956928_000001|2565956928|2566016665	IMGVR_UViG_2565956928_000001|2565956928|2566016665	Virus	3	437	12685	-	CDS	K26977	PF13550.10	PF13550	Enterobacteria phage tip attachment protein J	Putative phage tail protein	Enterobacteria phage tip attachment protein J	9.61	10	3.87237	3.95386	FALSE	FALSE	FALSE	9.1925	10	3.65934	4.12898	FALSE	FALSE	FALSE	FALSE	FALSE	TRUE	NA	NA	NA	NA
IMGVR_UViG_2565956928_000001|2565956928|2566016665	IMGVR_UViG_2565956928_000001|2565956928|2566016665	Virus	6	14027	14722	-	CDS	K26974	PF05100.16	PF05100	Enterobacteria phage tail tip protein L	Phage minor tail protein L	Enterobacteria phage tail tip protein L	9.61	10	3.87237	3.54667	FALSE	TRUE	TRUE	9.1925	10	3.65934	3.59051	FALSE	TRUE	TRUE	FALSE	FALSE	TRUE	NA	NA	NA	NA
IMGVR_UViG_2565956928_000001|2565956928|2566016665	IMGVR_UViG_2565956928_000001|2565956928|2566016665	Virus	7	14722	15048	-	CDS	K26973	PF05939.17	PF05939	Enterobacteria phage tail tip protein M	Phage minor tail protein	Enterobacteria phage tail tip protein M	9.61	10	3.87237	3.45667	FALSE	FALSE	FALSE	9.1925	10	3.65934	3.5557	FALSE	TRUE	TRUE	FALSE	FALSE	TRUE	NA	NA	NA	NA
IMGVR_UViG_2565956928_000001|2565956928|2566016665	IMGVR_UViG_2565956928_000001|2565956928|2566016665	Virus	13	22641	23027	-	CDS	NA	PF12691.11	PF12691	NA	Bacteriophage minor capsid protein	Bacteriophage minor capsid protein	9.61	NA	3.87237	NA	FALSE	FALSE	FALSE	9.1925	10	3.65934	3.40705	FALSE	TRUE	TRUE	FALSE	FALSE	TRUE	NA	NA	NA	NA
IMGVR_UViG_2565956928_000001|2565956928|2566016665	IMGVR_UViG_2565956928_000001|2565956928|2566016665	Virus	18	25469	26371	-	CDS	NA	PF20911.1	PF20911	NA	Major capsid protein GP7	Major capsid protein GP7	9.61	NA	3.87237	NA	FALSE	FALSE	FALSE	9.1925	10	3.65934	3.63819	FALSE	TRUE	TRUE	FALSE	FALSE	TRUE	NA	NA	NA	NA
IMGVR_UViG_2565956928_000001|2565956928|2566016665	IMGVR_UViG_2565956928_000001|2565956928|2566016665	Virus	21	29145	30389	-	CDS	K06909	PF04466.17	PF04466	phage terminase large subunit	Phage terminase large subunit	phage terminase large subunit	9.61	10	3.87237	4.82687	FALSE	FALSE	FALSE	9.1925	10	3.65934	4.36384	FALSE	TRUE	FALSE	FALSE	FALSE	TRUE	NA	NA	NA	NA
IMGVR_UViG_2565956928_000001|2565956928|2566016665	IMGVR_UViG_2565956928_000001|2565956928|2566016665	Virus	108	103261	104355	-	CDS	K02316	PF08275.15	PF08275	DNA primase	DNA primase catalytic core, N-terminal domain	DNA primase	9.61	10	3.87237	4.50537	FALSE	TRUE	FALSE	9.1925	10	3.65934	3.21906	FALSE	TRUE	FALSE	FALSE	TRUE	FALSE	FALSE	FALSE	FALSE	FALSE
IMGVR_UViG_2565956928_000001|2565956928|2566016665	IMGVR_UViG_2565956928_000001|2565956928|2566016665	Virus	109	104443	105846	-	CDS	K26878	PF03796.19	PF03796	Bacillus phage helicase DnaB-like	DnaB-like helicase C terminal domain	Bacillus phage helicase DnaB-like	9.61	10	3.87237	4.1442	FALSE	TRUE	FALSE	9.1925	10	3.65934	4.55826	FALSE	TRUE	FALSE	FALSE	TRUE	FALSE	FALSE	FALSE	FALSE	FALSE
IMGVR_UViG_2565956928_000001|2565956928|2566016665	IMGVR_UViG_2565956928_000001|2565956928|2566016665	Virus	114	109382	110020	-	CDS	K01185	PF00959.23	PF00959	lysozyme	Phage lysozyme	lysozyme	9.61	10	3.87237	4.43995	FALSE	FALSE	FALSE	9.1925	10	3.65934	4.26288	FALSE	FALSE	FALSE	FALSE	TRUE	FALSE	FALSE	FALSE	FALSE	FALSE
IMGVR_UViG_2565956937_000003|2565956937|2566017940	IMGVR_UViG_2565956937_000003|2565956937|2566017940	Virus	22	14263	15507	+	CDS	K06909	PF17289.6	PF17289	phage terminase large subunit	Terminase RNaseH-like domain	phage terminase large subunit	9.85727	10	3.89248	4.82687	FALSE	FALSE	FALSE	9.31604	10	3.6529	4.3532	FALSE	TRUE	FALSE	FALSE	FALSE	TRUE	NA	NA	NA	NA
IMGVR_UViG_2565956937_000003|2565956937|2566017940	IMGVR_UViG_2565956937_000003|2565956937|2566017940	Virus	25	18319	19221	+	CDS	NA	PF20911.1	PF20911	NA	Major capsid protein GP7	Major capsid protein GP7	9.85727	NA	3.89248	NA	FALSE	FALSE	FALSE	9.31604	10	3.6529	3.63819	FALSE	TRUE	TRUE	FALSE	FALSE	TRUE	NA	NA	NA	NA
[truncated: 26,962 more rows]
