# Supplementary material for: V- and VL-scores unveil viral signatures and origins of protein families
Source: Nat Commun. 2026 Apr 28;17:5828. doi: 10.1038/s41467-026-72028-0 (PMC13332234; doi:10.1038/s41467-026-72028-0)
Supplement: Supplementary file 14 — Supplementary Data 12 [file 41467_2026_72028_MOESM14_ESM.xlsx]

## Sheet: Sheet1
Supplementary Data 12: Confusion matrices of the AMG identification results presented in Supplementary Data 11.
With verification of flanking V-score=10 genes
	Positive control (AMG)	Negative control (non-AMG)
Predicted positive (AMG)	172 (TP)	6 (FP)
Predicted negative (non AMG)	90 (FN)	7662 (TN)
With verification of flanking 'viral hallmark' genes
	Positive control (AMG)	Negative control (non-AMG)
Predicted positive (AMG)	7 (TP)	3 (FP)
Predicted negative (non AMG)	255 (FN)	7665 (TN)
Without verification of flanking genes
	Positive control (AMG)	Negative control (non-AMG)
Predicted positive (AMG)	256 (TP)	6 (FP)
Predicted negative (non AMG)	6 (FN)	7662 (TN)
NOTE:
Accuracy = (TP + TN) / (TP + FN + FP + TN) × 100%
Precision = TP / (TP + FP) × 100%
Sensitivity = TP /( TP + FN) × 100%
Specificity = TN /( TN + FP) × 100%
False discovery rate = FP / (TP + FP) × 100%
True positive (TP)
False negative (FN)
False positive (FP)
True negative (TN)
