# Supplementary material for: V- and VL-scores unveil viral signatures and origins of protein families
Source: Nat Commun. 2026 Apr 28;17:5828. doi: 10.1038/s41467-026-72028-0 (PMC13332234; doi:10.1038/s41467-026-72028-0)
Supplement: Supplementary file 15 — Supplementary Data 13 [file 41467_2026_72028_MOESM15_ESM.xlsx]

## Sheet: Sheet1
Supplementary Data 13: All viral genes predicted to be auxiliary using the AMG identification workflow with/without flank verification. With flank verification: at least one gene with a V-score of 10 must have been within 10 kB to the left and right flanks of a potential AMG to mark it as a predicted positive. Without flank verification: V-scores of genes flanking a potential AMG were not checked…
seq_id	bin_id	gene_number	start	end	strand	type	kegg_hmm_id	pfam_hmm_id	kegg_name	pfam_name	consensus_name	contig_avg_KEGG_V-score	KEGG_V-score	contig_avg_KEGG_VL-score	KEGG_VL-score	KEGG_significant	KEGG_V-score_verified_flank	KEGG_hallmark_verified_flank	contig_avg_Pfam_V-score	Pfam_V-score	contig_avg_Pfam_L-score	Pfam_VL-score	Pfam_significant	Pfam_V-score_verified_flank	Pfam_hallmark_verified_flank	predicted_positive_no_flank_verification	predicted_positive_with_flank_verification	AMG
IMGVR_UViG_2124908011_000094|2124908011|s300_5938897	IMGVR_UViG_2124908011_000094|2124908011|s300_5938897	23	13335	14042	-	CDS	K16559	PF00722.25	endo-1,3-1,4-beta-glycanase ExoK	Glycosyl hydrolases family 16	endo-1,3-1,4-beta-glycanase ExoK	9.3175	4.54	4.05213	2.65706	TRUE	FALSE	FALSE	9.636	4.54	4.19335	2.65706	TRUE	TRUE	FALSE	TRUE	TRUE	yes
IMGVR_UViG_2124908012_000112|2124908012|sp300_12708658	IMGVR_UViG_2124908012_000112|2124908012|sp300_12708658	22	17060	17767	+	CDS	K16559	PF00722.25	endo-1,3-1,4-beta-glycanase ExoK	Glycosyl hydrolases family 16	endo-1,3-1,4-beta-glycanase ExoK	9.3175	4.54	4.05213	2.65706	TRUE	FALSE	FALSE	9.636	4.54	4.19335	2.65706	TRUE	TRUE	FALSE	TRUE	TRUE	yes
IMGVR_UViG_2124908014_000102|2124908014|pt300_5791805	IMGVR_UViG_2124908014_000102|2124908014|pt300_5791805	14	6351	6620	+	CDS	K09777	PF04025.16	extracellular matrix regulatory protein A	Extracellular matrix regulatory protein A-like	extracellular matrix regulatory protein A	9.31923	1.15	3.91151	2.0607	TRUE	TRUE	FALSE	9.48471	1.24	3.86642	2.09342	TRUE	TRUE	FALSE	TRUE	TRUE	no
IMGVR_UViG_2504643025_000004|2504643025|2504645500	IMGVR_UViG_2504643025_000004|2504643025|2504645500	9	4341	5192	-	CDS	NA	PF20356.2	NA	Family of unknown function (DUF6651)	Family of unknown function (DUF6651)	9.85281	NA	3.90196	NA	TRUE	FALSE	FALSE	9.58721	8.3	3.71954	2.91908	TRUE	TRUE	TRUE	TRUE	TRUE	no
IMGVR_UViG_2504643025_000004|2504643025|2504645500	IMGVR_UViG_2504643025_000004|2504643025|2504645500	70	42848	43267	+	CDS	K07341	PF02661.22	death on curing protein	Fic/DOC family	death on curing protein	9.85281	5.29	3.90196	2.72346	TRUE	TRUE	FALSE	9.58721	10	3.71954	3.16643	TRUE	TRUE	FALSE	TRUE	TRUE	no
IMGVR_UViG_2504643025_000004|2504643025|2504645500	IMGVR_UViG_2504643025_000004|2504643025|2504645500	94	66219	68276	-	CDS	K09883	PF11775.12	cobaltochelatase CobT	Cobalamin biosynthesis protein CobT VWA domain	cobaltochelatase CobT	9.85281	10	3.90196	3.4014	TRUE	TRUE	FALSE	9.58721	7.97	3.71954	2.90146	TRUE	TRUE	FALSE	TRUE	TRUE	yes
IMGVR_UViG_2504643025_000004|2504643025|2504645500	IMGVR_UViG_2504643025_000004|2504643025|2504645500	111	80665	81204	-	CDS	NA	PF17209.7	NA	Hfq protein	Hfq protein	9.85281	NA	3.90196	NA	TRUE	FALSE	FALSE	9.58721	0.88	3.71954	1.94448	TRUE	TRUE	FALSE	TRUE	TRUE	no
IMGVR_UViG_2504643025_000004|2504643025|2504645500	IMGVR_UViG_2504643025_000004|2504643025|2504645500	113	82128	82976	-	CDS	NA	PF01051.25	NA	Initiator Replication protein, WH1	Initiator Replication protein, WH1	9.85281	NA	3.90196	NA	TRUE	FALSE	FALSE	9.58721	5.1	3.71954	2.70757	TRUE	TRUE	FALSE	TRUE	TRUE	no
IMGVR_UViG_2504643027_000003|2504643027|2504645858	IMGVR_UViG_2504643027_000003|2504643027|2504645858	8	5837	6685	+	CDS	NA	PF01051.25	NA	Initiator Replication protein, WH1	Initiator Replication protein, WH1	9.85281	NA	3.90196	NA	TRUE	FALSE	FALSE	9.58721	5.1	3.71954	2.70757	TRUE	TRUE	FALSE	TRUE	TRUE	no
IMGVR_UViG_2504643027_000003|2504643027|2504645858	IMGVR_UViG_2504643027_000003|2504643027|2504645858	10	7610	8149	+	CDS	NA	PF17209.7	NA	Hfq protein	Hfq protein	9.85281	NA	3.90196	NA	TRUE	FALSE	FALSE	9.58721	0.88	3.71954	1.94448	TRUE	TRUE	FALSE	TRUE	TRUE	no
IMGVR_UViG_2504643027_000003|2504643027|2504645858	IMGVR_UViG_2504643027_000003|2504643027|2504645858	27	20539	22596	+	CDS	K09883	PF11775.12	cobaltochelatase CobT	Cobalamin biosynthesis protein CobT VWA domain	cobaltochelatase CobT	9.85281	10	3.90196	3.4014	TRUE	TRUE	FALSE	9.58721	7.97	3.71954	2.90146	TRUE	TRUE	FALSE	TRUE	TRUE	yes
IMGVR_UViG_2504643027_000003|2504643027|2504645858	IMGVR_UViG_2504643027_000003|2504643027|2504645858	51	45548	45967	-	CDS	K07341	PF02661.22	death on curing protein	Fic/DOC family	death on curing protein	9.85281	5.29	3.90196	2.72346	TRUE	TRUE	FALSE	9.58721	10	3.71954	3.16643	TRUE	TRUE	FALSE	TRUE	TRUE	no
IMGVR_UViG_2504643027_000003|2504643027|2504645858	IMGVR_UViG_2504643027_000003|2504643027|2504645858	111	83626	84477	+	CDS	NA	PF20356.2	NA	Family of unknown function (DUF6651)	Family of unknown function (DUF6651)	9.85281	NA	3.90196	NA	TRUE	FALSE	FALSE	9.58721	8.3	3.71954	2.91908	TRUE	TRUE	TRUE	TRUE	TRUE	no
IMGVR_UViG_2505679042_000001|2505679042|2505681538	IMGVR_UViG_2505679042_000001|2505679042|2505681538	1	1	1086	-	CDS	K06367	PF18801.5	response regulator aspartate phosphatase I	response regulator aspartate phosphatase H, N terminal	response regulator aspartate phosphatase I	8.44233	1.59	3.52327	2.2014	TRUE	FALSE	FALSE	8.24094	0.78	3.42625	1.89209	TRUE	FALSE	FALSE	TRUE	FALSE	no
IMGVR_UViG_2505679042_000001|2505679042|2505681538	IMGVR_UViG_2505679042_000001|2505679042|2505681538	17	11402	12052	+	CDS	NA	PF04630.16	NA	Phage tail tube protein	Phage tail tube protein	8.44233	NA	3.52327	NA	TRUE	FALSE	FALSE	8.24094	7.53	3.42625	2.87679	TRUE	TRUE	TRUE	TRUE	TRUE	no
IMGVR_UViG_2505679042_000001|2505679042|2505681538	IMGVR_UViG_2505679042_000001|2505679042|2505681538	30	27690	29309	+	CDS	K21491	PF04740.16	toxin YqcG	LXG domain of WXG superfamily	toxin YqcG	8.44233	0.87	3.52327	1.93952	TRUE	TRUE	FALSE	8.24094	1.06	3.42625	2.02531	TRUE	TRUE	FALSE	TRUE	TRUE	no
IMGVR_UViG_2505679042_000001|2505679042|2505681538	IMGVR_UViG_2505679042_000001|2505679042|2505681538	31	29321	29737	+	CDS	NA	PF15601.10	NA	Immunity protein 70	Immunity protein 70	8.44233	NA	3.52327	NA	TRUE	FALSE	FALSE	8.24094	0.11	3.42625	1.04139	TRUE	TRUE	FALSE	TRUE	TRUE	no
IMGVR_UViG_2505679042_000001|2505679042|2505681538	IMGVR_UViG_2505679042_000001|2505679042|2505681538	32	29763	31004	-	CDS	NA	PF16289.9	NA	PIN domain	PIN domain	8.44233	NA	3.52327	NA	TRUE	FALSE	FALSE	8.24094	2.73	3.42625	2.43616	TRUE	TRUE	FALSE	TRUE	TRUE	no
IMGVR_UViG_2505679042_000001|2505679042|2505681538	IMGVR_UViG_2505679042_000001|2505679042|2505681538	37	32260	32718	-	CDS	NA	PF07498.16	NA	Rho termination factor, N-terminal domain	Rho termination factor, N-terminal domain	8.44233	NA	3.52327	NA	TRUE	FALSE	FALSE	8.24094	5.43	3.42625	2.7348	TRUE	TRUE	FALSE	TRUE	TRUE	no
IMGVR_UViG_2505679042_000001|2505679042|2505681538	IMGVR_UViG_2505679042_000001|2505679042|2505681538	42	36698	38644	-	CDS	K02470	PF00986.25	DNA gyrase subunit B	DNA gyrase B subunit, carboxyl terminus	DNA gyrase subunit B	8.44233	10	3.52327	3.44326	TRUE	TRUE	FALSE	8.24094	7.03	3.42625	2.84696	TRUE	TRUE	FALSE	TRUE	TRUE	no
IMGVR_UViG_2505679042_000001|2505679042|2505681538	IMGVR_UViG_2505679042_000001|2505679042|2505681538	43	38728	39591	-	CDS	NA	PF06970.15	NA	Replication initiator protein A (RepA) N-terminus	Replication initiator protein A (RepA) N-terminus	8.44233	NA	3.52327	NA	TRUE	FALSE	FALSE	8.24094	5.68	3.42625	2.75435	TRUE	TRUE	FALSE	TRUE	TRUE	no
IMGVR_UViG_2505679042_000001|2505679042|2505681538	IMGVR_UViG_2505679042_000001|2505679042|2505681538	49	41915	42742	-	CDS	K18640	PF17989.5	plasmid segregation protein ParM	Actin like proteins N terminal domain	plasmid segregation protein ParM	8.44233	10	3.52327	3.10243	TRUE	TRUE	FALSE	8.24094	7.59	3.42625	2.88024	TRUE	TRUE	FALSE	TRUE	TRUE	no
IMGVR_UViG_2505679042_000001|2505679042|2505681538	IMGVR_UViG_2505679042_000001|2505679042|2505681538	55	46347	46721	-	CDS	K21503	PF08761.15	Straboviridae dCTP pyrophosphatase	dUTPase	Straboviridae dCTP pyrophosphatase	8.44233	3.34	3.52327	2.52375	TRUE	TRUE	FALSE	8.24094	10	3.42625	3.26435	TRUE	TRUE	FALSE	TRUE	TRUE	no
IMGVR_UViG_2505679042_000001|2505679042|2505681538	IMGVR_UViG_2505679042_000001|2505679042|2505681538	64	55575	56135	-	CDS	K08722	PF12917.11	5'-deoxynucleotidase	5'-deoxynucleotidase YfbR-like	5'-deoxynucleotidase	8.44233	8.09	3.52327	2.90795	TRUE	TRUE	FALSE	8.24094	10	3.42625	3.02735	TRUE	TRUE	FALSE	TRUE	TRUE	no
IMGVR_UViG_2505679042_000001|2505679042|2505681538	IMGVR_UViG_2505679042_000001|2505679042|2505681538	66	56592	57050	-	CDS	K08728	PF05014.19	nucleoside deoxyribosyltransferase	Nucleoside 2-deoxyribosyltransferase	nucleoside deoxyribosyltransferase	8.44233	3.44	3.52327	2.53656	TRUE	TRUE	FALSE	8.24094	10	3.42625	3.04336	TRUE	TRUE	FALSE	TRUE	TRUE	no
IMGVR_UViG_2505679042_000001|2505679042|2505681538	IMGVR_UViG_2505679042_000001|2505679042|2505681538	67	57210	57734	+	CDS	NA	PF13152.10	NA	Protein of unknown function (DUF3967)	Protein of unknown function (DUF3967)	8.44233	NA	3.52327	NA	TRUE	FALSE	FALSE	8.24094	0.71	3.42625	1.85126	TRUE	TRUE	FALSE	TRUE	TRUE	no
IMGVR_UViG_2505679042_000001|2505679042|2505681538	IMGVR_UViG_2505679042_000001|2505679042|2505681538	75	64939	65445	-	CDS	NA	PF05708.16	NA	Permuted papain-like amidase enzyme, YaeF/YiiX, C92 family	Permuted papain-like amidase enzyme, YaeF/YiiX, C92 family	8.44233	NA	3.52327	NA	TRUE	FALSE	FALSE	8.24094	3.81	3.42625	2.58092	TRUE	TRUE	FALSE	TRUE	TRUE	no
IMGVR_UViG_2505679042_000001|2505679042|2505681538	IMGVR_UViG_2505679042_000001|2505679042|2505681538	76	65692	66162	-	CDS	K03839	PF00258.29	flavodoxin I	Flavodoxin	flavodoxin I	8.44233	1.27	3.52327	2.1038	TRUE	TRUE	FALSE	8.24094	0.67	3.42625	1.82607	TRUE	TRUE	FALSE	TRUE	TRUE	no
IMGVR_UViG_2505679042_000001|2505679042|2505681538	IMGVR_UViG_2505679042_000001|2505679042|2505681538	81	71138	71500	-	CDS	K15383	PF04193.18	MtN3 and saliva related transmembrane protein	PQ loop repeat	MtN3 and saliva related transmembrane protein	8.44233	4.67	3.52327	2.66932	TRUE	TRUE	FALSE	8.24094	3.6	3.42625	2.5563	TRUE	TRUE	FALSE	TRUE	TRUE	no
IMGVR_UViG_2505679042_000001|2505679042|2505681538	IMGVR_UViG_2505679042_000001|2505679042|2505681538	86	74054	74383	-	CDS	NA	PF10850.12	NA	Protein of unknown function (DUF2653)	Protein of unknown function (DUF2653)	8.44233	NA	3.52327	NA	TRUE	FALSE	FALSE	8.24094	0.04	3.42625	0.60206	TRUE	TRUE	FALSE	TRUE	TRUE	no
IMGVR_UViG_2506381017_000001|2506381017|2506384294	IMGVR_UViG_2506381017_000001|2506381017|2506384294	1	218	2809	-	CDS	K09952	PF16592.9	CRISPR-associated endonuclease Csn1	REC lobe of CRISPR-associated endonuclease Cas9	CRISPR-associated endonuclease Csn1	9.36917	10	4.04316	3.14301	TRUE	FALSE	FALSE	8.77346	0.28	3.66864	1.44716	TRUE	FALSE	FALSE	TRUE	FALSE	no
IMGVR_UViG_2506381017_000001|2506381017|2506384294	IMGVR_UViG_2506381017_000001|2506381017|2506384294	2	2845	4365	-	CDS	K09952	PF16592.9	CRISPR-associated endonuclease Csn1	REC lobe of CRISPR-associated endonuclease Cas9	CRISPR-associated endonuclease Csn1	9.36917	10	4.04316	3.14301	TRUE	TRUE	FALSE	8.77346	0.28	3.66864	1.44716	TRUE	FALSE	FALSE	TRUE	TRUE	no
IMGVR_UViG_2506381017_000001|2506381017|2506384294	IMGVR_UViG_2506381017_000001|2506381017|2506384294	4	5235	6062	-	CDS	K01142	PF03372.27	exodeoxyribonuclease III	Endonuclease/Exonuclease/phosphatase family	exodeoxyribonuclease III	9.36917	2.43	4.04316	2.38561	TRUE	TRUE	FALSE	8.77346	4.27	3.66864	2.63043	TRUE	FALSE	FALSE	TRUE	TRUE	no
IMGVR_UViG_2506381017_000001|2506381017|2506384294	IMGVR_UViG_2506381017_000001|2506381017|2506384294	37	32557	32775	-	CDS	NA	PF20038.3	NA	Helix-turn-helix domain	Helix-turn-helix domain	9.36917	NA	4.04316	NA	TRUE	FALSE	FALSE	8.77346	3.28	3.66864	2.51587	TRUE	TRUE	FALSE	TRUE	TRUE	no
IMGVR_UViG_2506783048_000003|2506783048|2506841496|5525595-5580932	IMGVR_UViG_2506783048_000003|2506783048|2506841496|5525595-5580932	3	2177	2485	-	CDS	NA	PF10874.12	NA	Protein of unknown function (DUF2746)	Protein of unknown function (DUF2746)	9.93636	NA	4.02066	NA	TRUE	FALSE	FALSE	7.244	0.71	3.37963	1.85126	TRUE	TRUE	FALSE	TRUE	TRUE	no
IMGVR_UViG_2506783048_000003|2506783048|2506841496|5525595-5580932	IMGVR_UViG_2506783048_000003|2506783048|2506841496|5525595-5580932	4	2482	2925	-	CDS	NA	PF10910.12	NA	Protein of unknown function (DUF2744)	Protein of unknown function (DUF2744)	9.93636	NA	4.02066	NA	TRUE	FALSE	FALSE	7.244	2.81	3.37963	2.44871	TRUE	TRUE	FALSE	TRUE	TRUE	no
IMGVR_UViG_2506783048_000003|2506783048|2506841496|5525595-5580932	IMGVR_UViG_2506783048_000003|2506783048|2506841496|5525595-5580932	8	9250	9642	-	CDS	NA	PF17388.6	NA	Mycobacteriophage tail assembly protein	Mycobacteriophage tail assembly protein	9.93636	NA	4.02066	NA	TRUE	FALSE	FALSE	7.244	4.01	3.37963	2.60314	TRUE	TRUE	FALSE	TRUE	TRUE	no
IMGVR_UViG_2506783048_000003|2506783048|2506841496|5525595-5580932	IMGVR_UViG_2506783048_000003|2506783048|2506841496|5525595-5580932	11	10809	11144	-	CDS	NA	PF17395.6	NA	Family of unknown function (DUF5403)	Family of unknown function (DUF5403)	9.93636	NA	4.02066	NA	TRUE	FALSE	FALSE	7.244	3.25	3.37963	2.51188	TRUE	TRUE	TRUE	TRUE	TRUE	no
IMGVR_UViG_2506783048_000003|2506783048|2506841496|5525595-5580932	IMGVR_UViG_2506783048_000003|2506783048|2506841496|5525595-5580932	49	36992	37264	+	CDS	NA	PF17469.6	NA	Gp68-like predicted RNA polymerase component	Gp68-like predicted RNA polymerase component	9.93636	NA	4.02066	NA	TRUE	FALSE	FALSE	7.244	0.85	3.37963	1.92942	TRUE	TRUE	FALSE	TRUE	TRUE	no
IMGVR_UViG_2506783048_000003|2506783048|2506841496|5525595-5580932	IMGVR_UViG_2506783048_000003|2506783048|2506841496|5525595-5580932	50	37448	38572	+	CDS	K14623	PF03374.18	DNA-damage-inducible protein D	Phage antirepressor protein KilAC domain	DNA-damage-inducible protein D	9.93636	9.3	4.02066	2.96848	TRUE	TRUE	FALSE	7.244	10	3.37963	4.08454	TRUE	TRUE	FALSE	TRUE	TRUE	no
IMGVR_UViG_2506783048_000003|2506783048|2506841496|5525595-5580932	IMGVR_UViG_2506783048_000003|2506783048|2506841496|5525595-5580932	55	40516	40845	+	CDS	NA	PF17471.6	NA	Gene product 63	Gene product 63	9.93636	NA	4.02066	NA	TRUE	FALSE	FALSE	7.244	0.78	3.37963	1.89209	TRUE	TRUE	FALSE	TRUE	TRUE	no
IMGVR_UViG_2506783048_000003|2506783048|2506841496|5525595-5580932	IMGVR_UViG_2506783048_000003|2506783048|2506841496|5525595-5580932	64	45441	45650	+	CDS	NA	PF17468.6	NA	Phage gene product 52	Phage gene product 52	9.93636	NA	4.02066	NA	TRUE	FALSE	FALSE	7.244	1	3.37963	2	TRUE	TRUE	FALSE	TRUE	TRUE	no
IMGVR_UViG_2506783048_000003|2506783048|2506841496|5525595-5580932	IMGVR_UViG_2506783048_000003|2506783048|2506841496|5525595-5580932	70	49154	49486	+	CDS	NA	PF17510.6	NA	Gene product 44	Gene product 44	9.93636	NA	4.02066	NA	TRUE	FALSE	FALSE	7.244	0.37	3.37963	1.5682	TRUE	TRUE	FALSE	TRUE	TRUE	no
IMGVR_UViG_2506783048_000003|2506783048|2506841496|5525595-5580932	IMGVR_UViG_2506783048_000003|2506783048|2506841496|5525595-5580932	87	54913	55338	-	CDS	NA	PF10935.12	NA	Protein of unknown function (DUF2637)	Protein of unknown function (DUF2637)	9.93636	NA	4.02066	NA	TRUE	FALSE	FALSE	7.244	7.32	3.37963	2.86451	TRUE	FALSE	FALSE	TRUE	FALSE	no
IMGVR_UViG_2508501055_000005|2508501055|2508507521|56766-105607	IMGVR_UViG_2508501055_000005|2508501055|2508507521|56766-105607	2	365	613	-	CDS	NA	PF07867.15	NA	Protein of unknown function (DUF1654)	Protein of unknown function (DUF1654)	10	NA	3.97153	NA	TRUE	FALSE	FALSE	9.60175	8.51	3.69671	2.92993	TRUE	TRUE	FALSE	TRUE	TRUE	no
IMGVR_UViG_2508501055_000005|2508501055|2508507521|56766-105607	IMGVR_UViG_2508501055_000005|2508501055|2508507521|56766-105607	5	2262	2447	+	CDS	NA	PF10122.13	NA	Mu-like prophage protein Com	Mu-like prophage protein Com	10	NA	3.97153	NA	TRUE	FALSE	FALSE	9.60175	2.3	3.69671	2.36173	TRUE	TRUE	FALSE	TRUE	TRUE	no
IMGVR_UViG_2508501055_000005|2508501055|2508507521|56766-105607	IMGVR_UViG_2508501055_000005|2508501055|2508507521|56766-105607	6	2459	3613	+	CDS	NA	PF00150.22	NA	Cellulase (glycosyl hydrolase family 5)	Cellulase (glycosyl hydrolase family 5)	10	NA	3.97153	NA	TRUE	FALSE	FALSE	9.60175	4.75	3.69671	2.67669	TRUE	TRUE	FALSE	TRUE	TRUE	yes
IMGVR_UViG_2508501055_000005|2508501055|2508507521|56766-105607	IMGVR_UViG_2508501055_000005|2508501055|2508507521|56766-105607	26	17868	18239	-	CDS	NA	PF07867.15	NA	Protein of unknown function (DUF1654)	Protein of unknown function (DUF1654)	10	NA	3.97153	NA	TRUE	FALSE	FALSE	9.60175	8.51	3.69671	2.92993	TRUE	TRUE	FALSE	TRUE	TRUE	no
IMGVR_UViG_2508501066_000002|2508501066|2508523584|483601-585710	IMGVR_UViG_2508501066_000002|2508501066|2508523584|483601-585710	45	35163	36023	-	CDS	NA	PF20356.2	NA	Family of unknown function (DUF6651)	Family of unknown function (DUF6651)	10	NA	3.98618	NA	TRUE	FALSE	FALSE	9.89029	8.3	3.79091	2.91908	TRUE	TRUE	FALSE	TRUE	TRUE	no
IMGVR_UViG_2508501066_000002|2508501066|2508523584|483601-585710	IMGVR_UViG_2508501066_000002|2508501066|2508523584|483601-585710	119	92110	94230	-	CDS	K09883	PF11775.12	cobaltochelatase CobT	Cobalamin biosynthesis protein CobT VWA domain	cobaltochelatase CobT	10	10	3.98618	3.4014	TRUE	TRUE	FALSE	9.89029	7.97	3.79091	2.90146	TRUE	TRUE	FALSE	TRUE	TRUE	yes
IMGVR_UViG_2509276021_000001|2509276021|2509292490|772250-848933	IMGVR_UViG_2509276021_000001|2509276021|2509292490|772250-848933	3	1926	2366	+	CDS	NA	PF12200.12	NA	Domain of unknown function (DUF3597)	Domain of unknown function (DUF3597)	10	NA	3.92193	NA	TRUE	FALSE	FALSE	8.87094	0.79	3.75467	1.89763	TRUE	TRUE	FALSE	TRUE	TRUE	no
IMGVR_UViG_2509276021_000001|2509276021|2509292490|772250-848933	IMGVR_UViG_2509276021_000001|2509276021|2509292490|772250-848933	7	4683	6725	+	CDS	K07218	PF00353.23	nitrous oxidase accessory protein	RTX calcium-binding nonapeptide repeat (4 copies)	nitrous oxidase accessory protein	10	10	3.92193	3.43345	TRUE	TRUE	FALSE	8.87094	3.8	3.75467	2.57978	TRUE	TRUE	FALSE	TRUE	TRUE	no
IMGVR_UViG_2509276021_000001|2509276021|2509292490|772250-848933	IMGVR_UViG_2509276021_000001|2509276021|2509292490|772250-848933	21	15506	17824	-	CDS	NA	PF00722.25	NA	Glycosyl hydrolases family 16	Glycosyl hydrolases family 16	10	NA	3.92193	NA	TRUE	FALSE	FALSE	8.87094	4.54	3.75467	2.65706	TRUE	TRUE	FALSE	TRUE	TRUE	yes
IMGVR_UViG_2509276021_000001|2509276021|2509292490|772250-848933	IMGVR_UViG_2509276021_000001|2509276021|2509292490|772250-848933	46	42096	42269	+	CDS	NA	PF09926.13	NA	Uncharacterized small protein (DUF2158)	Uncharacterized small protein (DUF2158)	10	NA	3.92193	NA	TRUE	FALSE	FALSE	8.87094	4.31	3.75467	2.63448	TRUE	TRUE	FALSE	TRUE	TRUE	no
IMGVR_UViG_2509276021_000001|2509276021|2509292490|772250-848933	IMGVR_UViG_2509276021_000001|2509276021|2509292490|772250-848933	49	43273	43629	+	CDS	NA	PF21784.1	NA	4-fold beta flower protein	4-fold beta flower protein	10	NA	3.92193	NA	TRUE	FALSE	FALSE	8.87094	0.43	3.75467	1.63347	TRUE	TRUE	FALSE	TRUE	TRUE	no
IMGVR_UViG_2509276060_000002|2509276060|2509297913|325485-366351	IMGVR_UViG_2509276060_000002|2509276060|2509297913|325485-366351	16	9828	10526	+	CDS	K25316	PF01177.26	amino-acid racemase	Asp/Glu/Hydantoin racemase	amino-acid racemase	8.74833	0.44	3.9472	1.64345	TRUE	TRUE	FALSE	8.06421	0.5	3.73029	1.69897	TRUE	TRUE	FALSE	TRUE	TRUE	no
IMGVR_UViG_2509276060_000002|2509276060|2509297913|325485-366351	IMGVR_UViG_2509276060_000002|2509276060|2509297913|325485-366351	32	19003	20454	+	CDS	NA	PF18316.5	NA	S-layer protein SbsC C-terminal domain	S-layer protein SbsC C-terminal domain	8.74833	NA	3.9472	NA	TRUE	FALSE	FALSE	8.06421	5.91	3.73029	2.77159	TRUE	TRUE	TRUE	TRUE	TRUE	no
IMGVR_UViG_2509276060_000002|2509276060|2509297913|325485-366351	IMGVR_UViG_2509276060_000002|2509276060|2509297913|325485-366351	42	28413	30755	+	CDS	NA	PF02927.18	NA	Cellulase N-terminal ig-like domain	Cellulase N-terminal ig-like domain	8.74833	NA	3.9472	NA	TRUE	FALSE	FALSE	8.06421	0.22	3.73029	1.34242	TRUE	TRUE	TRUE	TRUE	TRUE	no
IMGVR_UViG_2509276060_000002|2509276060|2509297913|325485-366351	IMGVR_UViG_2509276060_000002|2509276060|2509297913|325485-366351	44	32135	33355	+	CDS	K16559	PF00722.25	endo-1,3-1,4-beta-glycanase ExoK	Glycosyl hydrolases family 16	endo-1,3-1,4-beta-glycanase ExoK	8.74833	4.54	3.9472	2.65706	TRUE	TRUE	FALSE	8.06421	4.54	3.73029	2.65706	TRUE	TRUE	TRUE	TRUE	TRUE	yes
IMGVR_UViG_2509276060_000002|2509276060|2509297913|325485-366351	IMGVR_UViG_2509276060_000002|2509276060|2509297913|325485-366351	49	37635	39155	+	CDS	K01185	PF13517.10	lysozyme	FG-GAP-like repeat	lysozyme	8.74833	10	3.9472	4.43995	TRUE	FALSE	FALSE	8.06421	2.05	3.73029	2.31175	TRUE	FALSE	FALSE	TRUE	FALSE	no
IMGVR_UViG_2510065085_000003|2510065085|2510068009|1170284-1226005	IMGVR_UViG_2510065085_000003|2510065085|2510068009|1170284-1226005	1	1	804	+	CDS	K00286	PF14748.10	pyrroline-5-carboxylate reductase	Pyrroline-5-carboxylate reductase dimerisation	pyrroline-5-carboxylate reductase	9.33133	0.14	3.93049	1.14613	TRUE	FALSE	FALSE	9.1312	0.11	3.83591	1.04139	TRUE	FALSE	FALSE	TRUE	FALSE	yes
IMGVR_UViG_2510065085_000003|2510065085|2510068009|1170284-1226005	IMGVR_UViG_2510065085_000003|2510065085|2510068009|1170284-1226005	49	34588	35904	+	CDS	K01945	PF01071.23	phosphoribosylamine---glycine ligase	Phosphoribosylglycinamide synthetase, ATP-grasp (A) domain	phosphoribosylamine---glycine ligase	9.33133	9.83	3.93049	2.99255	TRUE	FALSE	FALSE	9.1312	3.88	3.83591	2.58883	TRUE	TRUE	FALSE	TRUE	TRUE	no
IMGVR_UViG_2510065085_000003|2510065085|2510068009|1170284-1226005	IMGVR_UViG_2510065085_000003|2510065085|2510068009|1170284-1226005	53	37364	38380	+	CDS	K01371	PF07833.15	cathepsin K	Copper amine oxidase N-terminal domain	cathepsin K	9.33133	10	3.93049	3.21801	TRUE	TRUE	FALSE	9.1312	5.82	3.83591	2.76492	TRUE	TRUE	FALSE	TRUE	TRUE	no
IMGVR_UViG_2510065085_000003|2510065085|2510068009|1170284-1226005	IMGVR_UViG_2510065085_000003|2510065085|2510068009|1170284-1226005	71	54487	55722	-	CDS	K07486	PF01548.21	transposase	Transposase	transposase	9.33133	10	3.93049	3.11893	TRUE	FALSE	FALSE	9.1312	8.47	3.83591	2.92788	TRUE	FALSE	FALSE	TRUE	FALSE	no
IMGVR_UViG_2511231199_000001|2511231199|2511244679	IMGVR_UViG_2511231199_000001|2511231199|2511244679	1	201	1418	+	CDS	NA	PF01051.25	NA	Initiator Replication protein, WH1	Initiator Replication protein, WH1	9.00522	NA	3.67168	NA	TRUE	FALSE	FALSE	7.89954	5.1	3.38412	2.70757	TRUE	FALSE	FALSE	TRUE	FALSE	no
IMGVR_UViG_2511231199_000001|2511231199|2511244679	IMGVR_UViG_2511231199_000001|2511231199|2511244679	18	13600	15885	-	CDS	K09883	PF11775.12	cobaltochelatase CobT	Cobalamin biosynthesis protein CobT VWA domain	cobaltochelatase CobT	9.00522	10	3.67168	3.4014	TRUE	TRUE	FALSE	7.89954	7.97	3.38412	2.90146	TRUE	TRUE	FALSE	TRUE	TRUE	yes
IMGVR_UViG_2511231199_000001|2511231199|2511244679	IMGVR_UViG_2511231199_000001|2511231199|2511244679	23	20226	20585	+	CDS	NA	PF03526.17	NA	Colicin E1 (microcin) immunity protein	Colicin E1 (microcin) immunity protein	9.00522	NA	3.67168	NA	TRUE	FALSE	FALSE	7.89954	0.16	3.38412	1.20412	TRUE	TRUE	FALSE	TRUE	TRUE	no
IMGVR_UViG_2511231199_000001|2511231199|2511244679	IMGVR_UViG_2511231199_000001|2511231199|2511244679	24	20650	21060	-	CDS	K19160	PF13957.10	mRNA interferase YafO	Toxin YafO, type II toxin-antitoxin system	mRNA interferase YafO	9.00522	1.84	3.67168	2.26482	TRUE	TRUE	FALSE	7.89954	1.62	3.38412	2.20952	TRUE	TRUE	FALSE	TRUE	TRUE	no
IMGVR_UViG_2511231199_000001|2511231199|2511244679	IMGVR_UViG_2511231199_000001|2511231199|2511244679	30	26524	29490	-	CDS	NA	PF01526.21	NA	Tn3 transposase DDE domain	Tn3 transposase DDE domain	9.00522	NA	3.67168	NA	TRUE	FALSE	FALSE	7.89954	0.73	3.38412	1.86332	TRUE	TRUE	FALSE	TRUE	TRUE	no
IMGVR_UViG_2511231199_000001|2511231199|2511244679	IMGVR_UViG_2511231199_000001|2511231199|2511244679	32	30364	30798	+	CDS	K03776	PF08447.16	aerotaxis receptor	PAS fold	aerotaxis receptor	9.00522	4.9	3.67168	2.6902	TRUE	TRUE	FALSE	7.89954	5.69	3.38412	2.75511	TRUE	TRUE	FALSE	TRUE	TRUE	no
IMGVR_UViG_2511231199_000001|2511231199|2511244679	IMGVR_UViG_2511231199_000001|2511231199|2511244679	33	30840	31763	-	CDS	K07481	PF13737.10	transposase, IS5 family	Transposase DDE domain	transposase, IS5 family	9.00522	6.48	3.67168	2.81158	TRUE	TRUE	FALSE	7.89954	0.71	3.38412	1.85126	TRUE	TRUE	FALSE	TRUE	TRUE	no
IMGVR_UViG_2511231199_000001|2511231199|2511244679	IMGVR_UViG_2511231199_000001|2511231199|2511244679	34	31843	32718	-	CDS	K18767	PF13354.10	beta-lactamase class A CTX-M	Beta-lactamase enzyme family	beta-lactamase class A CTX-M	9.00522	0.16	3.67168	1.20412	TRUE	TRUE	FALSE	7.89954	1.47	3.38412	2.16732	TRUE	TRUE	FALSE	TRUE	TRUE	no
IMGVR_UViG_2511231199_000001|2511231199|2511244679	IMGVR_UViG_2511231199_000001|2511231199|2511244679	36	32968	34230	-	CDS	K07495	PF13701.10	putative transposase	Transposase DDE domain group 1	putative transposase	9.00522	2.45	3.67168	2.38917	TRUE	TRUE	FALSE	7.89954	1.08	3.38412	2.03342	TRUE	TRUE	FALSE	TRUE	TRUE	no
IMGVR_UViG_2511231199_000001|2511231199|2511244679	IMGVR_UViG_2511231199_000001|2511231199|2511244679	37	34587	35462	+	CDS	K03776	PF00015.25	aerotaxis receptor	Methyl-accepting chemotaxis protein (MCP) signalling domain	aerotaxis receptor	9.00522	4.9	3.67168	2.6902	TRUE	TRUE	FALSE	7.89954	2.81	3.38412	2.44871	TRUE	TRUE	FALSE	TRUE	TRUE	no
IMGVR_UViG_2511231199_000001|2511231199|2511244679	IMGVR_UViG_2511231199_000001|2511231199|2511244679	53	46406	46927	+	CDS	K01972	PF12826.11	DNA ligase (NAD+)	Helix-hairpin-helix motif	DNA ligase (NAD+)	9.00522	10	3.67168	3.62284	TRUE	TRUE	FALSE	7.89954	3.98	3.38412	2.59988	TRUE	TRUE	FALSE	TRUE	TRUE	no
IMGVR_UViG_2511231199_000001|2511231199|2511244679	IMGVR_UViG_2511231199_000001|2511231199|2511244679	60	52643	56641	-	CDS	K19171	PF15711.9	DNA sulfur modification protein DndD	Interleukin-like EMT inducer	DNA sulfur modification protein DndD	9.00522	10	3.67168	4.17583	TRUE	TRUE	FALSE	7.89954	2.99	3.38412	2.47567	TRUE	TRUE	FALSE	TRUE	TRUE	no
IMGVR_UViG_2511231199_000001|2511231199|2511244679	IMGVR_UViG_2511231199_000001|2511231199|2511244679	77	74012	74890	-	CDS	NA	PF19307.3	NA	Type 2A encapsulin shell protein SrpI-like	Type 2A encapsulin shell protein SrpI-like	9.00522	NA	3.67168	NA	TRUE	FALSE	FALSE	7.89954	0.03	3.38412	0.477121	TRUE	TRUE	TRUE	TRUE	TRUE	no
IMGVR_UViG_2511231199_000001|2511231199|2511244679	IMGVR_UViG_2511231199_000001|2511231199|2511244679	78	74917	75816	-	CDS	NA	PF20356.2	NA	Family of unknown function (DUF6651)	Family of unknown function (DUF6651)	9.00522	NA	3.67168	NA	TRUE	FALSE	FALSE	7.89954	8.3	3.38412	2.91908	TRUE	TRUE	TRUE	TRUE	TRUE	no
IMGVR_UViG_2511231199_000001|2511231199|2511244679	IMGVR_UViG_2511231199_000001|2511231199|2511244679	93	85487	86017	+	CDS	NA	PF03614.17	NA	Repressor of phase-1 flagellin	Repressor of phase-1 flagellin	9.00522	NA	3.67168	NA	TRUE	FALSE	FALSE	7.89954	0.43	3.38412	1.63347	TRUE	TRUE	FALSE	TRUE	TRUE	no
IMGVR_UViG_2511231199_000001|2511231199|2511244679	IMGVR_UViG_2511231199_000001|2511231199|2511244679	109	100260	100550	+	CDS	NA	PF12008.12	NA	Type I restriction and modification enzyme - subunit R C terminal	Type I restriction and modification enzyme - subunit R C terminal	9.00522	NA	3.67168	NA	TRUE	FALSE	FALSE	7.89954	1.45	3.38412	2.16137	TRUE	TRUE	FALSE	TRUE	TRUE	no
IMGVR_UViG_2511231199_000001|2511231199|2511244679	IMGVR_UViG_2511231199_000001|2511231199|2511244679	112	101662	101817	-	CDS	NA	PF13064.10	NA	Protein of unknown function (DUF3927)	Protein of unknown function (DUF3927)	9.00522	NA	3.67168	NA	TRUE	FALSE	FALSE	7.89954	1.63	3.38412	2.21219	TRUE	TRUE	FALSE	TRUE	TRUE	no
IMGVR_UViG_2511231199_000001|2511231199|2511244679	IMGVR_UViG_2511231199_000001|2511231199|2511244679	113	101817	102188	-	CDS	K05793	PF05099.17	tellurite resistance protein TerB	Tellurite resistance protein TerB	tellurite resistance protein TerB	9.00522	3.51	3.67168	2.54531	TRUE	TRUE	FALSE	7.89954	2.76	3.38412	2.44091	TRUE	TRUE	FALSE	TRUE	TRUE	no
IMGVR_UViG_2511231199_000001|2511231199|2511244679	IMGVR_UViG_2511231199_000001|2511231199|2511244679	135	120648	121841	+	CDS	NA	PF13250.10	NA	Domain of unknown function (DUF4041)	Domain of unknown function (DUF4041)	9.00522	NA	3.67168	NA	TRUE	FALSE	FALSE	7.89954	4.56	3.38412	2.65896	TRUE	FALSE	FALSE	TRUE	FALSE	no
IMGVR_UViG_2513020029_000002|2513020029|2513023786|33102-97169	IMGVR_UViG_2513020029_000002|2513020029|2513023786|33102-97169	1	1	414	+	CDS	NA	PF16476.9	NA	Domain of unknown function (DUF5053)	Domain of unknown function (DUF5053)	9.43071	NA	4.13187	NA	TRUE	FALSE	FALSE	9.1296	5.74	3.90279	2.75891	TRUE	FALSE	FALSE	TRUE	FALSE	no
IMGVR_UViG_2513020029_000002|2513020029|2513023786|33102-97169	IMGVR_UViG_2513020029_000002|2513020029|2513023786|33102-97169	3	1445	1864	-	CDS	K03071	PF02556.18	preprotein translocase subunit SecB	Preprotein translocase subunit SecB	preprotein translocase subunit SecB	9.43071	2.03	4.13187	2.3075	TRUE	FALSE	FALSE	9.1296	1.13	3.90279	2.05308	TRUE	FALSE	FALSE	TRUE	FALSE	no
IMGVR_UViG_2513020029_000002|2513020029|2513023786|33102-97169	IMGVR_UViG_2513020029_000002|2513020029|2513023786|33102-97169	37	36730	37851	+	CDS	NA	PF14253.10	NA	Bacteriophage abortive infection AbiH	Bacteriophage abortive infection AbiH	9.43071	NA	4.13187	NA	TRUE	FALSE	FALSE	9.1296	2.6	3.90279	2.41497	TRUE	TRUE	FALSE	TRUE	TRUE	no
IMGVR_UViG_2513020029_000002|2513020029|2513023786|33102-97169	IMGVR_UViG_2513020029_000002|2513020029|2513023786|33102-97169	54	46573	47220	-	CDS	NA	PF12083.12	NA	Domain of unknown function (DUF3560)	Domain of unknown function (DUF3560)	9.43071	NA	4.13187	NA	TRUE	FALSE	FALSE	9.1296	8.77	3.90279	2.943	TRUE	TRUE	FALSE	TRUE	TRUE	no
IMGVR_UViG_2513020030_000002|2513020030|2513023883|41643-105129	IMGVR_UViG_2513020030_000002|2513020030|2513023883|41643-105129	1	1	414	+	CDS	NA	PF16476.9	NA	Domain of unknown function (DUF5053)	Domain of unknown function (DUF5053)	10	NA	4.30855	NA	TRUE	FALSE	FALSE	9.07739	5.74	3.86048	2.75891	TRUE	FALSE	FALSE	TRUE	FALSE	no
IMGVR_UViG_2513020030_000002|2513020030|2513023883|41643-105129	IMGVR_UViG_2513020030_000002|2513020030|2513023883|41643-105129	36	36953	38074	+	CDS	NA	PF14253.10	NA	Bacteriophage abortive infection AbiH	Bacteriophage abortive infection AbiH	10	NA	4.30855	NA	TRUE	FALSE	FALSE	9.07739	2.6	3.86048	2.41497	TRUE	TRUE	FALSE	TRUE	TRUE	no
IMGVR_UViG_2513020030_000002|2513020030|2513023883|41643-105129	IMGVR_UViG_2513020030_000002|2513020030|2513023883|41643-105129	45	42891	43538	-	CDS	NA	PF12083.12	NA	Domain of unknown function (DUF3560)	Domain of unknown function (DUF3560)	10	NA	4.30855	NA	TRUE	FALSE	FALSE	9.07739	8.77	3.86048	2.943	TRUE	TRUE	FALSE	TRUE	TRUE	no
IMGVR_UViG_2513020030_000002|2513020030|2513023883|41643-105129	IMGVR_UViG_2513020030_000002|2513020030|2513023883|41643-105129	67	58344	59222	+	CDS	NA	PF10987.12	NA	Protein of unknown function (DUF2806)	Protein of unknown function (DUF2806)	10	NA	4.30855	NA	TRUE	FALSE	FALSE	9.07739	1.67	3.86048	2.22272	TRUE	FALSE	FALSE	TRUE	FALSE	no
IMGVR_UViG_2513020031_000003|2513020031|2513024083|41643-105129	IMGVR_UViG_2513020031_000003|2513020031|2513024083|41643-105129	1	1	414	+	CDS	NA	PF16476.9	NA	Domain of unknown function (DUF5053)	Domain of unknown function (DUF5053)	10	NA	4.30855	NA	TRUE	FALSE	FALSE	9.07739	5.74	3.86048	2.75891	TRUE	FALSE	FALSE	TRUE	FALSE	no
IMGVR_UViG_2513020031_000003|2513020031|2513024083|41643-105129	IMGVR_UViG_2513020031_000003|2513020031|2513024083|41643-105129	36	36953	38074	+	CDS	NA	PF14253.10	NA	Bacteriophage abortive infection AbiH	Bacteriophage abortive infection AbiH	10	NA	4.30855	NA	TRUE	FALSE	FALSE	9.07739	2.6	3.86048	2.41497	TRUE	TRUE	FALSE	TRUE	TRUE	no
IMGVR_UViG_2513020031_000003|2513020031|2513024083|41643-105129	IMGVR_UViG_2513020031_000003|2513020031|2513024083|41643-105129	45	42891	43538	-	CDS	NA	PF12083.12	NA	Domain of unknown function (DUF3560)	Domain of unknown function (DUF3560)	10	NA	4.30855	NA	TRUE	FALSE	FALSE	9.07739	8.77	3.86048	2.943	TRUE	TRUE	FALSE	TRUE	TRUE	no
IMGVR_UViG_2513020031_000003|2513020031|2513024083|41643-105129	IMGVR_UViG_2513020031_000003|2513020031|2513024083|41643-105129	67	58344	59222	+	CDS	NA	PF10987.12	NA	Protein of unknown function (DUF2806)	Protein of unknown function (DUF2806)	10	NA	4.30855	NA	TRUE	FALSE	FALSE	9.07739	1.67	3.86048	2.22272	TRUE	FALSE	FALSE	TRUE	FALSE	no
IMGVR_UViG_2513020032_000003|2513020032|2513024277|33102-97169	IMGVR_UViG_2513020032_000003|2513020032|2513024277|33102-97169	1	1	414	+	CDS	NA	PF16476.9	NA	Domain of unknown function (DUF5053)	Domain of unknown function (DUF5053)	9.43071	NA	4.13187	NA	TRUE	FALSE	FALSE	9.1296	5.74	3.90279	2.75891	TRUE	FALSE	FALSE	TRUE	FALSE	no
IMGVR_UViG_2513020032_000003|2513020032|2513024277|33102-97169	IMGVR_UViG_2513020032_000003|2513020032|2513024277|33102-97169	3	1445	1864	-	CDS	K03071	PF02556.18	preprotein translocase subunit SecB	Preprotein translocase subunit SecB	preprotein translocase subunit SecB	9.43071	2.03	4.13187	2.3075	TRUE	FALSE	FALSE	9.1296	1.13	3.90279	2.05308	TRUE	FALSE	FALSE	TRUE	FALSE	no
IMGVR_UViG_2513020032_000003|2513020032|2513024277|33102-97169	IMGVR_UViG_2513020032_000003|2513020032|2513024277|33102-97169	37	36730	37851	+	CDS	NA	PF14253.10	NA	Bacteriophage abortive infection AbiH	Bacteriophage abortive infection AbiH	9.43071	NA	4.13187	NA	TRUE	FALSE	FALSE	9.1296	2.6	3.90279	2.41497	TRUE	TRUE	FALSE	TRUE	TRUE	no
IMGVR_UViG_2513020032_000003|2513020032|2513024277|33102-97169	IMGVR_UViG_2513020032_000003|2513020032|2513024277|33102-97169	54	46573	47220	-	CDS	NA	PF12083.12	NA	Domain of unknown function (DUF3560)	Domain of unknown function (DUF3560)	9.43071	NA	4.13187	NA	TRUE	FALSE	FALSE	9.1296	8.77	3.90279	2.943	TRUE	TRUE	FALSE	TRUE	TRUE	no
IMGVR_UViG_2513020033_000002|2513020033|2513024398|41643-105129	IMGVR_UViG_2513020033_000002|2513020033|2513024398|41643-105129	1	1	414	+	CDS	NA	PF16476.9	NA	Domain of unknown function (DUF5053)	Domain of unknown function (DUF5053)	10	NA	4.30855	NA	TRUE	FALSE	FALSE	9.07739	5.74	3.86048	2.75891	TRUE	FALSE	FALSE	TRUE	FALSE	no
IMGVR_UViG_2513020033_000002|2513020033|2513024398|41643-105129	IMGVR_UViG_2513020033_000002|2513020033|2513024398|41643-105129	36	36953	38074	+	CDS	NA	PF14253.10	NA	Bacteriophage abortive infection AbiH	Bacteriophage abortive infection AbiH	10	NA	4.30855	NA	TRUE	FALSE	FALSE	9.07739	2.6	3.86048	2.41497	TRUE	TRUE	FALSE	TRUE	TRUE	no
IMGVR_UViG_2513020033_000002|2513020033|2513024398|41643-105129	IMGVR_UViG_2513020033_000002|2513020033|2513024398|41643-105129	45	42891	43538	-	CDS	NA	PF12083.12	NA	Domain of unknown function (DUF3560)	Domain of unknown function (DUF3560)	10	NA	4.30855	NA	TRUE	FALSE	FALSE	9.07739	8.77	3.86048	2.943	TRUE	TRUE	FALSE	TRUE	TRUE	no
IMGVR_UViG_2513020033_000002|2513020033|2513024398|41643-105129	IMGVR_UViG_2513020033_000002|2513020033|2513024398|41643-105129	67	58344	59222	+	CDS	NA	PF10987.12	NA	Protein of unknown function (DUF2806)	Protein of unknown function (DUF2806)	10	NA	4.30855	NA	TRUE	FALSE	FALSE	9.07739	1.67	3.86048	2.22272	TRUE	FALSE	FALSE	TRUE	FALSE	no
IMGVR_UViG_2513020034_000003|2513020034|2513024588|58250-121736	IMGVR_UViG_2513020034_000003|2513020034|2513024588|58250-121736	11	4266	5144	-	CDS	NA	PF10987.12	NA	Protein of unknown function (DUF2806)	Protein of unknown function (DUF2806)	10	NA	4.30855	NA	TRUE	FALSE	FALSE	9.07739	1.67	3.86048	2.22272	TRUE	FALSE	FALSE	TRUE	FALSE	no
IMGVR_UViG_2513020034_000003|2513020034|2513024588|58250-121736	IMGVR_UViG_2513020034_000003|2513020034|2513024588|58250-121736	33	19950	20597	+	CDS	NA	PF12083.12	NA	Domain of unknown function (DUF3560)	Domain of unknown function (DUF3560)	10	NA	4.30855	NA	TRUE	FALSE	FALSE	9.07739	8.77	3.86048	2.943	TRUE	TRUE	FALSE	TRUE	TRUE	no
IMGVR_UViG_2513020034_000003|2513020034|2513024588|58250-121736	IMGVR_UViG_2513020034_000003|2513020034|2513024588|58250-121736	42	25414	26535	-	CDS	NA	PF14253.10	NA	Bacteriophage abortive infection AbiH	Bacteriophage abortive infection AbiH	10	NA	4.30855	NA	TRUE	FALSE	FALSE	9.07739	2.6	3.86048	2.41497	TRUE	TRUE	FALSE	TRUE	TRUE	no
IMGVR_UViG_2513020034_000003|2513020034|2513024588|58250-121736	IMGVR_UViG_2513020034_000003|2513020034|2513024588|58250-121736	77	63074	63487	-	CDS	NA	PF16476.9	NA	Domain of unknown function (DUF5053)	Domain of unknown function (DUF5053)	10	NA	4.30855	NA	TRUE	FALSE	FALSE	9.07739	5.74	3.86048	2.75891	TRUE	FALSE	FALSE	TRUE	FALSE	no
IMGVR_UViG_2513020035_000002|2513020035|2513024903|58751-123282	IMGVR_UViG_2513020035_000002|2513020035|2513024903|58751-123282	9	4436	5314	-	CDS	NA	PF10987.12	NA	Protein of unknown function (DUF2806)	Protein of unknown function (DUF2806)	10	NA	4.30855	NA	TRUE	FALSE	FALSE	9.11583	1.67	3.89423	2.22272	TRUE	FALSE	FALSE	TRUE	FALSE	no
IMGVR_UViG_2513020035_000002|2513020035|2513024903|58751-123282	IMGVR_UViG_2513020035_000002|2513020035|2513024903|58751-123282	32	20260	20907	+	CDS	NA	PF12083.12	NA	Domain of unknown function (DUF3560)	Domain of unknown function (DUF3560)	10	NA	4.30855	NA	TRUE	FALSE	FALSE	9.11583	8.77	3.89423	2.943	TRUE	TRUE	FALSE	TRUE	TRUE	no
IMGVR_UViG_2513020035_000002|2513020035|2513024903|58751-123282	IMGVR_UViG_2513020035_000002|2513020035|2513024903|58751-123282	42	25836	26696	-	CDS	NA	PF14253.10	NA	Bacteriophage abortive infection AbiH	Bacteriophage abortive infection AbiH	10	NA	4.30855	NA	TRUE	FALSE	FALSE	9.11583	2.6	3.89423	2.41497	TRUE	TRUE	FALSE	TRUE	TRUE	no
IMGVR_UViG_2513020035_000002|2513020035|2513024903|58751-123282	IMGVR_UViG_2513020035_000002|2513020035|2513024903|58751-123282	83	64119	64532	-	CDS	NA	PF16476.9	NA	Domain of unknown function (DUF5053)	Domain of unknown function (DUF5053)	10	NA	4.30855	NA	TRUE	FALSE	FALSE	9.11583	5.74	3.89423	2.75891	TRUE	FALSE	FALSE	TRUE	FALSE	no
IMGVR_UViG_2513237213_000004|2513237213|2513260662	IMGVR_UViG_2513237213_000004|2513237213|2513260662	20	20223	21053	+	CDS	K19755	PF02493.24	radial spoke head protein 1	MORN repeat	radial spoke head protein 1	9.59692	4.76	3.93231	2.67761	TRUE	TRUE	FALSE	9.7365	4.73	4.06499	2.67486	TRUE	TRUE	TRUE	TRUE	TRUE	no
IMGVR_UViG_2513237276_000003|2513237276|2513263373|379381-423987	IMGVR_UViG_2513237276_000003|2513237276|2513263373|379381-423987	16	13308	13682	-	CDS	NA	PF16459.9	NA	Phage tail assembly chaperone, TAC	Phage tail assembly chaperone, TAC	8.72154	NA	3.82214	NA	TRUE	FALSE	FALSE	9.52346	6.2	3.76762	2.79239	TRUE	TRUE	TRUE	TRUE	TRUE	no
IMGVR_UViG_2513237276_000003|2513237276|2513263373|379381-423987	IMGVR_UViG_2513237276_000003|2513237276|2513263373|379381-423987	17	13692	14186	-	CDS	NA	PF16460.9	NA	Phage tail tube, TTP, lambda-like	Phage tail tube, TTP, lambda-like	8.72154	NA	3.82214	NA	TRUE	FALSE	FALSE	9.52346	8.15	3.76762	2.91116	TRUE	TRUE	TRUE	TRUE	TRUE	no
IMGVR_UViG_2513237276_000003|2513237276|2513263373|379381-423987	IMGVR_UViG_2513237276_000003|2513237276|2513263373|379381-423987	31	22753	24327	-	CDS	K05991	PF00150.22	endoglycosylceramidase	Cellulase (glycosyl hydrolase family 5)	endoglycosylceramidase	8.72154	2.84	3.82214	2.45332	TRUE	TRUE	FALSE	9.52346	4.75	3.76762	2.67669	TRUE	TRUE	FALSE	TRUE	TRUE	yes
IMGVR_UViG_2513237276_000003|2513237276|2513263373|379381-423987	IMGVR_UViG_2513237276_000003|2513237276|2513263373|379381-423987	42	28757	29581	-	CDS	K18996	PF13730.10	replication initiation protein RepC	Helix-turn-helix domain	replication initiation protein RepC	8.72154	0.54	3.82214	1.73239	TRUE	TRUE	FALSE	9.52346	10	3.76762	4.05652	TRUE	TRUE	FALSE	TRUE	TRUE	no
IMGVR_UViG_2513237276_000003|2513237276|2513263373|379381-423987	IMGVR_UViG_2513237276_000003|2513237276|2513263373|379381-423987	50	33249	33572	-	CDS	NA	PF07867.15	NA	Protein of unknown function (DUF1654)	Protein of unknown function (DUF1654)	8.72154	NA	3.82214	NA	TRUE	FALSE	FALSE	9.52346	8.51	3.76762	2.92993	TRUE	TRUE	FALSE	TRUE	TRUE	no
IMGVR_UViG_2513237329_000013|2513237329|2513271012|219974-347224	IMGVR_UViG_2513237329_000013|2513237329|2513271012|219974-347224	5	2686	3111	-	CDS	NA	PF06541.15	NA	Putative ABC-transporter type IV	Putative ABC-transporter type IV	9.50677	NA	3.91157	NA	TRUE	FALSE	FALSE	9.24229	4.82	3.80953	2.68305	TRUE	TRUE	FALSE	TRUE	TRUE	no
IMGVR_UViG_2513237329_000013|2513237329|2513271012|219974-347224	IMGVR_UViG_2513237329_000013|2513237329|2513271012|219974-347224	23	14975	15781	-	CDS	NA	PF20753.1	NA	Phage tail C-terminal domain	Phage tail C-terminal domain	9.50677	NA	3.91157	NA	TRUE	FALSE	FALSE	9.24229	5.33	3.80953	2.72673	TRUE	TRUE	FALSE	TRUE	TRUE	no
IMGVR_UViG_2513237329_000013|2513237329|2513271012|219974-347224	IMGVR_UViG_2513237329_000013|2513237329|2513271012|219974-347224	50	49273	49476	-	CDS	NA	PF09642.14	NA	YonK protein	YonK protein	9.50677	NA	3.91157	NA	TRUE	FALSE	FALSE	9.24229	0.92	3.80953	1.96379	TRUE	TRUE	FALSE	TRUE	TRUE	no
IMGVR_UViG_2513237329_000013|2513237329|2513271012|219974-347224	IMGVR_UViG_2513237329_000013|2513237329|2513271012|219974-347224	52	50004	52574	-	CDS	K11699	PF05183.16	RNA-dependent RNA polymerase	RNA dependent RNA polymerase	RNA-dependent RNA polymerase	9.50677	2.84	3.91157	2.45332	TRUE	TRUE	FALSE	9.24229	4.51	3.80953	2.65418	TRUE	TRUE	FALSE	TRUE	TRUE	no
IMGVR_UViG_2513237329_000013|2513237329|2513271012|219974-347224	IMGVR_UViG_2513237329_000013|2513237329|2513271012|219974-347224	55	53856	55022	-	CDS	K04487	PF00266.23	cysteine desulfurase	Aminotransferase class-V	cysteine desulfurase	9.50677	7.63	3.91157	2.88252	TRUE	TRUE	FALSE	9.24229	8.55	3.80953	2.93197	TRUE	TRUE	FALSE	TRUE	TRUE	yes
IMGVR_UViG_2513237329_000013|2513237329|2513271012|219974-347224	IMGVR_UViG_2513237329_000013|2513237329|2513271012|219974-347224	90	71608	71970	+	CDS	NA	PF18789.5	NA	Defence against restriction A C-terminal	Defence against restriction A C-terminal	9.50677	NA	3.91157	NA	TRUE	FALSE	FALSE	9.24229	5.41	3.80953	2.7332	TRUE	TRUE	FALSE	TRUE	TRUE	no
IMGVR_UViG_2513237329_000013|2513237329|2513271012|219974-347224	IMGVR_UViG_2513237329_000013|2513237329|2513271012|219974-347224	116	89729	90280	+	CDS	K03744	PF04011.16	LemA protein	LemA family	LemA protein	9.50677	4.24	3.91157	2.62737	TRUE	TRUE	FALSE	9.24229	4.09	3.80953	2.61172	TRUE	TRUE	FALSE	TRUE	TRUE	no
IMGVR_UViG_2514885008_000004|2514885008|2514886056|15601-50580	IMGVR_UViG_2514885008_000004|2514885008|2514886056|15601-50580	13	7358	7642	+	CDS	K19092	PF05016.19	toxin ParE1/3/4	ParE toxin of type II toxin-antitoxin system, parDE	toxin ParE1/3/4	9.41875	5.35	4.04944	2.72835	TRUE	TRUE	FALSE	9.4176	8.81	3.67676	2.94498	TRUE	TRUE	FALSE	TRUE	TRUE	no
IMGVR_UViG_2514885008_000004|2514885008|2514886056|15601-50580	IMGVR_UViG_2514885008_000004|2514885008|2514886056|15601-50580	23	16376	16708	-	CDS	NA	PF10761.13	NA	Protein of unknown function (DUF2590)	Protein of unknown function (DUF2590)	9.41875	NA	4.04944	NA	TRUE	FALSE	FALSE	9.4176	6.35	3.67676	2.80277	TRUE	TRUE	TRUE	TRUE	TRUE	no
IMGVR_UViG_2514885008_000004|2514885008|2514886056|15601-50580	IMGVR_UViG_2514885008_000004|2514885008|2514886056|15601-50580	25	19445	19747	-	CDS	NA	PF10963.12	NA	Phage tail assembly chaperone	Phage tail assembly chaperone	9.41875	NA	4.04944	NA	TRUE	FALSE	FALSE	9.4176	6.81	3.67676	2.83315	TRUE	TRUE	TRUE	TRUE	TRUE	no
IMGVR_UViG_2514885008_000004|2514885008|2514886056|15601-50580	IMGVR_UViG_2514885008_000004|2514885008|2514886056|15601-50580	29	20783	21001	-	CDS	NA	PF16080.9	NA	Bacteriophage holin family HP1	Bacteriophage holin family HP1	9.41875	NA	4.04944	NA	TRUE	FALSE	FALSE	9.4176	8.15	3.67676	2.91116	TRUE	TRUE	TRUE	TRUE	TRUE	no
IMGVR_UViG_2514885008_000004|2514885008|2514886056|15601-50580	IMGVR_UViG_2514885008_000004|2514885008|2514886056|15601-50580	30	21092	21547	-	CDS	NA	PF10772.13	NA	Bacteriophage HP1, Orf24	Bacteriophage HP1, Orf24	9.41875	NA	4.04944	NA	TRUE	FALSE	FALSE	9.4176	5.32	3.67676	2.72591	TRUE	TRUE	TRUE	TRUE	TRUE	no
IMGVR_UViG_2515154012_000001|2515154012|2515156588|12230-63044	IMGVR_UViG_2515154012_000001|2515154012|2515156588|12230-63044	5	4718	5041	-	CDS	NA	PF10874.12	NA	Protein of unknown function (DUF2746)	Protein of unknown function (DUF2746)	10	NA	4.00419	NA	TRUE	FALSE	FALSE	6.89839	0.71	3.24099	1.85126	TRUE	TRUE	FALSE	TRUE	TRUE	no
IMGVR_UViG_2515154012_000001|2515154012|2515156588|12230-63044	IMGVR_UViG_2515154012_000001|2515154012|2515156588|12230-63044	6	5041	5484	-	CDS	NA	PF10910.12	NA	Protein of unknown function (DUF2744)	Protein of unknown function (DUF2744)	10	NA	4.00419	NA	TRUE	FALSE	FALSE	6.89839	2.81	3.24099	2.44871	TRUE	TRUE	FALSE	TRUE	TRUE	no
IMGVR_UViG_2515154012_000001|2515154012|2515156588|12230-63044	IMGVR_UViG_2515154012_000001|2515154012|2515156588|12230-63044	11	11250	11654	-	CDS	NA	PF17388.6	NA	Mycobacteriophage tail assembly protein	Mycobacteriophage tail assembly protein	10	NA	4.00419	NA	TRUE	FALSE	FALSE	6.89839	4.01	3.24099	2.60314	TRUE	TRUE	FALSE	TRUE	TRUE	no
IMGVR_UViG_2515154012_000001|2515154012|2515156588|12230-63044	IMGVR_UViG_2515154012_000001|2515154012|2515156588|12230-63044	14	12824	13177	-	CDS	NA	PF17395.6	NA	Family of unknown function (DUF5403)	Family of unknown function (DUF5403)	10	NA	4.00419	NA	TRUE	FALSE	FALSE	6.89839	3.25	3.24099	2.51188	TRUE	FALSE	TRUE	TRUE	FALSE	no
IMGVR_UViG_2515154012_000001|2515154012|2515156588|12230-63044	IMGVR_UViG_2515154012_000001|2515154012|2515156588|12230-63044	25	20058	20426	-	CDS	NA	PF16081.9	NA	Mycobacterial 2 TMS Phage Holin (M2 Hol) Family	Mycobacterial 2 TMS Phage Holin (M2 Hol) Family	10	NA	4.00419	NA	TRUE	FALSE	FALSE	6.89839	1	3.24099	2	TRUE	TRUE	FALSE	TRUE	TRUE	no
IMGVR_UViG_2515154012_000001|2515154012|2515156588|12230-63044	IMGVR_UViG_2515154012_000001|2515154012|2515156588|12230-63044	37	29581	29760	+	CDS	NA	PF17441.6	NA	Family of unknown function (DUF5419)	Family of unknown function (DUF5419)	10	NA	4.00419	NA	TRUE	FALSE	FALSE	6.89839	0.55	3.24099	1.74036	TRUE	TRUE	FALSE	TRUE	TRUE	no
IMGVR_UViG_2515154012_000001|2515154012|2515156588|12230-63044	IMGVR_UViG_2515154012_000001|2515154012|2515156588|12230-63044	43	31457	31690	+	CDS	NA	PF17463.6	NA	Gene product 79	Gene product 79	10	NA	4.00419	NA	TRUE	FALSE	FALSE	6.89839	0.84	3.24099	1.92428	TRUE	TRUE	FALSE	TRUE	TRUE	no
IMGVR_UViG_2515154012_000001|2515154012|2515156588|12230-63044	IMGVR_UViG_2515154012_000001|2515154012|2515156588|12230-63044	53	35271	35696	+	CDS	NA	PF17429.6	NA	Gene product 70	Gene product 70	10	NA	4.00419	NA	TRUE	FALSE	FALSE	6.89839	0.73	3.24099	1.86332	TRUE	TRUE	FALSE	TRUE	TRUE	no
IMGVR_UViG_2515154012_000001|2515154012|2515156588|12230-63044	IMGVR_UViG_2515154012_000001|2515154012|2515156588|12230-63044	55	36599	36868	+	CDS	NA	PF17469.6	NA	Gp68-like predicted RNA polymerase component	Gp68-like predicted RNA polymerase component	10	NA	4.00419	NA	TRUE	FALSE	FALSE	6.89839	0.85	3.24099	1.92942	TRUE	TRUE	FALSE	TRUE	TRUE	no
IMGVR_UViG_2515154012_000001|2515154012|2515156588|12230-63044	IMGVR_UViG_2515154012_000001|2515154012|2515156588|12230-63044	58	37848	38087	+	CDS	NA	PF17471.6	NA	Gene product 63	Gene product 63	10	NA	4.00419	NA	TRUE	FALSE	FALSE	6.89839	0.78	3.24099	1.89209	TRUE	TRUE	FALSE	TRUE	TRUE	no
IMGVR_UViG_2515154012_000001|2515154012|2515156588|12230-63044	IMGVR_UViG_2515154012_000001|2515154012|2515156588|12230-63044	68	42390	42572	+	CDS	NA	PF17468.6	NA	Phage gene product 52	Phage gene product 52	10	NA	4.00419	NA	TRUE	FALSE	FALSE	6.89839	1	3.24099	2	TRUE	TRUE	FALSE	TRUE	TRUE	no
IMGVR_UViG_2515154012_000001|2515154012|2515156588|12230-63044	IMGVR_UViG_2515154012_000001|2515154012|2515156588|12230-63044	83	50372	50815	-	CDS	NA	PF10935.12	NA	Protein of unknown function (DUF2637)	Protein of unknown function (DUF2637)	10	NA	4.00419	NA	TRUE	FALSE	FALSE	6.89839	7.32	3.24099	2.86451	TRUE	FALSE	FALSE	TRUE	FALSE	no
IMGVR_UViG_2515154101_000001|2515154101|2515162724|216490-268780	IMGVR_UViG_2515154101_000001|2515154101|2515162724|216490-268780	43	33326	33664	-	CDS	K26249	PF11774.12	nucleoid-associated protein Lsr2	Lsr2	nucleoid-associated protein Lsr2	9.72286	8.06	4.00723	2.90634	TRUE	FALSE	FALSE	8.5575	6.74	3.57416	2.82866	TRUE	TRUE	FALSE	TRUE	TRUE	no
IMGVR_UViG_2515154101_000001|2515154101|2515162724|216490-268780	IMGVR_UViG_2515154101_000001|2515154101|2515162724|216490-268780	46	34512	36074	-	CDS	NA	PF21818.1	NA	Family of unknown function (DUF6884)	Family of unknown function (DUF6884)	9.72286	NA	4.00723	NA	TRUE	FALSE	FALSE	8.5575	5.63	3.57416	2.75051	TRUE	TRUE	FALSE	TRUE	TRUE	no
IMGVR_UViG_2515154101_000001|2515154101|2515162724|216490-268780	IMGVR_UViG_2515154101_000001|2515154101|2515162724|216490-268780	74	47833	48315	-	CDS	NA	PF19560.3	NA	Family of unknown function (DUF6082)	Family of unknown function (DUF6082)	9.72286	NA	4.00723	NA	TRUE	FALSE	FALSE	8.5575	0.12	3.57416	1.07918	TRUE	FALSE	FALSE	TRUE	FALSE	no
IMGVR_UViG_2515154101_000001|2515154101|2515162724|216490-268780	IMGVR_UViG_2515154101_000001|2515154101|2515162724|216490-268780	79	49489	50316	+	CDS	K21686	PF19054.4	XRE family transcriptional regulator, fatty acid utilization regulator	Domain of unknown function (DUF5753)	XRE family transcriptional regulator, fatty acid utilization regulator	9.72286	10	4.00723	4.34694	TRUE	FALSE	FALSE	8.5575	6.68	3.57416	2.82478	TRUE	FALSE	FALSE	TRUE	FALSE	no
IMGVR_UViG_2515154101_000001|2515154101|2515162724|216490-268780	IMGVR_UViG_2515154101_000001|2515154101|2515162724|216490-268780	80	50313	50513	+	CDS	NA	PF04149.16	NA	Domain of unknown function (DUF397)	Domain of unknown function (DUF397)	9.72286	NA	4.00723	NA	TRUE	FALSE	FALSE	8.5575	7.75	3.57416	2.8893	TRUE	FALSE	FALSE	TRUE	FALSE	no
IMGVR_UViG_2516653010_000002|2516653010|2516656928|23951-69760	IMGVR_UViG_2516653010_000002|2516653010|2516656928|23951-69760	57	44341	45810	+	CDS	K19294	PF03062.23	alginate O-acetyltransferase complex protein AlgI	MBOAT, membrane-bound O-acyltransferase family	alginate O-acetyltransferase complex protein AlgI	9.37467	0.62	3.81599	1.79239	TRUE	FALSE	FALSE	9.50053	0.51	3.76827	1.70757	TRUE	FALSE	FALSE	TRUE	FALSE	no
IMGVR_UViG_2516653031_000002|2516653031|2516663946|89870-134035	IMGVR_UViG_2516653031_000002|2516653031|2516663946|89870-134035	22	10408	11250	-	CDS	NA	PF05268.15	NA	Phage tail fibre adhesin Gp38	Phage tail fibre adhesin Gp38	10	NA	3.87719	NA	TRUE	FALSE	FALSE	9.66381	2.94	3.77582	2.46835	TRUE	TRUE	TRUE	TRUE	TRUE	no
IMGVR_UViG_2516653050_000004|2516653050|2516666044|2532216-2577268	IMGVR_UViG_2516653050_000004|2516653050|2516666044|2532216-2577268	43	32563	33393	-	CDS	NA	PF20188.2	NA	Family of unknown function (DUF6551)	Family of unknown function (DUF6551)	9.43222	NA	3.82301	NA	TRUE	FALSE	FALSE	9.6148	9.31	3.78213	2.96895	TRUE	TRUE	FALSE	TRUE	TRUE	no
IMGVR_UViG_2516653050_000004|2516653050|2516666044|2532216-2577268	IMGVR_UViG_2516653050_000004|2516653050|2516666044|2532216-2577268	50	35744	36784	-	CDS	K07132	PF09077.15	Enterobacteriaceae phage ATP-dependent target DNA activator	Mu B transposition protein, C terminal	Enterobacteriaceae phage ATP-dependent target DNA activator	9.43222	10	3.82301	3.23477	TRUE	TRUE	FALSE	9.6148	7.01	3.78213	2.84572	TRUE	TRUE	FALSE	TRUE	TRUE	no
IMGVR_UViG_2516653050_000004|2516653050|2516666044|2532216-2577268	IMGVR_UViG_2516653050_000004|2516653050|2516666044|2532216-2577268	59	44400	45053	-	CDS	K00616	PF00923.23	transaldolase	Transaldolase/Fructose-6-phosphate aldolase	transaldolase	9.43222	4.89	3.82301	2.68931	TRUE	FALSE	FALSE	9.6148	4.05	3.78213	2.60746	TRUE	FALSE	FALSE	TRUE	FALSE	yes
IMGVR_UViG_2517572111_000001|2517572111|2517588344|187757-228164	IMGVR_UViG_2517572111_000001|2517572111|2517588344|187757-228164	2	1203	1541	-	CDS	K22489	PF12802.11	MarR family transcriptional regulator, temperature-dependent positive regulator of motility	MarR family	MarR family transcriptional regulator, temperature-dependent positive regulator of motility	9.745	4.9	3.74611	2.6902	TRUE	TRUE	FALSE	9.60769	4.92	3.78851	2.69197	TRUE	TRUE	FALSE	TRUE	TRUE	no
IMGVR_UViG_2517572111_000001|2517572111|2517588344|187757-228164	IMGVR_UViG_2517572111_000001|2517572111|2517588344|187757-228164	14	8527	8811	-	CDS	NA	PF04550.16	NA	Phage holin family 2	Phage holin family 2	9.745	NA	3.74611	NA	TRUE	FALSE	FALSE	9.60769	4.88	3.78851	2.68842	TRUE	TRUE	FALSE	TRUE	TRUE	no
IMGVR_UViG_2517572151_000001|2517572151|2517596097|226810-287819	IMGVR_UViG_2517572151_000001|2517572151|2517596097|226810-287819	25	18660	18998	+	CDS	K01159	PF02075.21	crossover junction endodeoxyribonuclease RuvC	Crossover junction endodeoxyribonuclease RuvC	crossover junction endodeoxyribonuclease RuvC	10	10	4.10149	3.57565	TRUE	TRUE	FALSE	9.322	8.76	3.80622	2.9425	TRUE	TRUE	FALSE	TRUE	TRUE	no
IMGVR_UViG_2517572151_000001|2517572151|2517596097|226810-287819	IMGVR_UViG_2517572151_000001|2517572151|2517596097|226810-287819	48	37851	39119	+	CDS	NA	PF14436.10	NA	Bacterial EndoU nuclease	Bacterial EndoU nuclease	10	NA	4.10149	NA	TRUE	FALSE	FALSE	9.322	0.63	3.80622	1.79934	TRUE	TRUE	TRUE	TRUE	TRUE	no
IMGVR_UViG_2517572151_000001|2517572151|2517596097|226810-287819	IMGVR_UViG_2517572151_000001|2517572151|2517596097|226810-287819	70	57730	57936	+	CDS	NA	PF10960.12	NA	BhlA holin family	BhlA holin family	10	NA	4.10149	NA	TRUE	FALSE	FALSE	9.322	3.66	3.80622	2.56348	TRUE	TRUE	FALSE	TRUE	TRUE	no
IMGVR_UViG_2518285548_000002|2518285548|2518289969|10063-123040	IMGVR_UViG_2518285548_000002|2518285548|2518289969|10063-123040	4	2704	3534	-	CDS	K00948	PF14572.10	ribose-phosphate pyrophosphokinase	Phosphoribosyl synthetase-associated domain	ribose-phosphate pyrophosphokinase	10	10	3.93099	3.13925	TRUE	TRUE	FALSE	9.66407	2.57	3.83511	2.40993	TRUE	TRUE	FALSE	TRUE	TRUE	no
IMGVR_UViG_2518285548_000002|2518285548|2518289969|10063-123040	IMGVR_UViG_2518285548_000002|2518285548|2518289969|10063-123040	35	22156	22953	-	CDS	NA	PF00395.24	NA	S-layer homology domain	S-layer homology domain	10	NA	3.93099	NA	TRUE	FALSE	FALSE	9.66407	8.36	3.83511	2.92221	TRUE	TRUE	FALSE	TRUE	TRUE	no
IMGVR_UViG_2518285548_000003|2518285548|2518289978|35645-91772	IMGVR_UViG_2518285548_000003|2518285548|2518289978|35645-91772	61	34711	35571	+	CDS	K07725	PF01978.23	CRISPR-associated protein Csa3	Sugar-specific transcriptional regulator TrmB	CRISPR-associated protein Csa3	9.42429	1.94	4.06576	2.2878	TRUE	FALSE	FALSE	9.56333	0.55	3.87754	1.74036	TRUE	TRUE	FALSE	TRUE	TRUE	no
IMGVR_UViG_2518285548_000003|2518285548|2518289978|35645-91772	IMGVR_UViG_2518285548_000003|2518285548|2518289978|35645-91772	63	36751	37206	+	CDS	NA	PF13022.10	NA	Helix-turn-helix of insertion element transposase	Helix-turn-helix of insertion element transposase	9.42429	NA	4.06576	NA	TRUE	FALSE	FALSE	9.56333	6.35	3.87754	2.80277	TRUE	TRUE	FALSE	TRUE	TRUE	no
IMGVR_UViG_2518645535_000002|2518645535|2518679800|2129603-2266546	IMGVR_UViG_2518645535_000002|2518645535|2518679800|2129603-2266546	1	1	1149	-	CDS	K01083	PF02333.19	3-phytase	Phytase	3-phytase	7.71146	0.17	3.30991	1.23045	TRUE	FALSE	FALSE	6.77853	0.1	3.11975	1	TRUE	FALSE	FALSE	TRUE	FALSE	yes
IMGVR_UViG_2518645535_000002|2518645535|2518679800|2129603-2266546	IMGVR_UViG_2518645535_000002|2518645535|2518679800|2129603-2266546	13	6132	6350	+	CDS	K06420	PF00269.24	small acid-soluble spore protein C (minor alpha/beta-type SASP)	Small, acid-soluble spore proteins, alpha/beta type	small acid-soluble spore protein C (minor alpha/beta-type SASP)	7.71146	0.67	3.30991	1.82607	TRUE	TRUE	FALSE	6.77853	0.8	3.11975	1.90309	TRUE	TRUE	FALSE	TRUE	TRUE	no
IMGVR_UViG_2518645535_000002|2518645535|2518679800|2129603-2266546	IMGVR_UViG_2518645535_000002|2518645535|2518679800|2129603-2266546	19	8617	9066	-	CDS	K07470	PF06445.19	DNA gyrase inhibitor	GyrI-like small molecule binding domain	DNA gyrase inhibitor	7.71146	0.18	3.30991	1.25527	TRUE	TRUE	FALSE	6.77853	0.73	3.11975	1.86332	TRUE	TRUE	FALSE	TRUE	TRUE	no
IMGVR_UViG_2518645535_000002|2518645535|2518679800|2129603-2266546	IMGVR_UViG_2518645535_000002|2518645535|2518679800|2129603-2266546	27	14785	15507	-	CDS	K00525	PF08343.14	ribonucleoside-diphosphate reductase alpha chain	Ribonucleotide reductase N-terminal	ribonucleoside-diphosphate reductase alpha chain	7.71146	10	3.30991	4.25234	TRUE	TRUE	FALSE	6.77853	3.56	3.11975	2.55145	TRUE	TRUE	FALSE	TRUE	TRUE	yes
IMGVR_UViG_2518645535_000002|2518645535|2518679800|2129603-2266546	IMGVR_UViG_2518645535_000002|2518645535|2518679800|2129603-2266546	28	15470	15865	-	CDS	K03647	PF07972.15	protein involved in ribonucleotide reduction	NrdI Flavodoxin like	protein involved in ribonucleotide reduction	7.71146	3.41	3.30991	2.53275	TRUE	TRUE	FALSE	6.77853	3.38	3.11975	2.52892	TRUE	TRUE	FALSE	TRUE	TRUE	no
IMGVR_UViG_2518645535_000002|2518645535|2518679800|2129603-2266546	IMGVR_UViG_2518645535_000002|2518645535|2518679800|2129603-2266546	48	23997	24233	-	CDS	NA	PF09629.14	NA	YorP protein	YorP protein	7.71146	NA	3.30991	NA	TRUE	FALSE	FALSE	6.77853	0.07	3.11975	0.845098	TRUE	TRUE	FALSE	TRUE	TRUE	no
IMGVR_UViG_2518645535_000002|2518645535|2518679800|2129603-2266546	IMGVR_UViG_2518645535_000002|2518645535|2518679800|2129603-2266546	64	39852	40676	-	CDS	NA	PF05908.15	NA	Poly-gamma-glutamate hydrolase	Poly-gamma-glutamate hydrolase	7.71146	NA	3.30991	NA	TRUE	FALSE	FALSE	6.77853	1.77	3.11975	2.24797	TRUE	TRUE	FALSE	TRUE	TRUE	no
IMGVR_UViG_2518645535_000002|2518645535|2518679800|2129603-2266546	IMGVR_UViG_2518645535_000002|2518645535|2518679800|2129603-2266546	77	47235	47861	-	CDS	NA	PF06908.15	NA	YspA SLOG family	YspA SLOG family	7.71146	NA	3.30991	NA	TRUE	FALSE	FALSE	6.77853	4.99	3.11975	2.6981	TRUE	TRUE	FALSE	TRUE	TRUE	no
IMGVR_UViG_2518645535_000002|2518645535|2518679800|2129603-2266546	IMGVR_UViG_2518645535_000002|2518645535|2518679800|2129603-2266546	92	53269	53487	-	CDS	NA	PF09467.14	NA	Hypothetical protein Yopt	Hypothetical protein Yopt	7.71146	NA	3.30991	NA	TRUE	FALSE	FALSE	6.77853	0.09	3.11975	0.954243	TRUE	TRUE	FALSE	TRUE	TRUE	no
IMGVR_UViG_2518645535_000002|2518645535|2518679800|2129603-2266546	IMGVR_UViG_2518645535_000002|2518645535|2518679800|2129603-2266546	95	55084	56466	-	CDS	K19169	PF14072.10	DNA sulfur modification protein DndB	DNA-sulfur modification-associated	DNA sulfur modification protein DndB	7.71146	4.49	3.30991	2.65225	TRUE	TRUE	FALSE	6.77853	3.65	3.11975	2.56229	TRUE	TRUE	FALSE	TRUE	TRUE	no
IMGVR_UViG_2518645535_000002|2518645535|2518679800|2129603-2266546	IMGVR_UViG_2518645535_000002|2518645535|2518679800|2129603-2266546	104	61200	61790	-	CDS	NA	PF14163.10	NA	Super-infection exclusion protein B	Super-infection exclusion protein B	7.71146	NA	3.30991	NA	TRUE	FALSE	FALSE	6.77853	1.36	3.11975	2.13354	TRUE	TRUE	FALSE	TRUE	TRUE	no
IMGVR_UViG_2518645535_000002|2518645535|2518679800|2129603-2266546	IMGVR_UViG_2518645535_000002|2518645535|2518679800|2129603-2266546	107	62974	63369	-	CDS	NA	PF17094.9	NA	Uncharacterised protein family (UPF0715)	Uncharacterised protein family (UPF0715)	7.71146	NA	3.30991	NA	TRUE	FALSE	FALSE	6.77853	0.11	3.11975	1.04139	TRUE	TRUE	FALSE	TRUE	TRUE	no
IMGVR_UViG_2518645535_000002|2518645535|2518679800|2129603-2266546	IMGVR_UViG_2518645535_000002|2518645535|2518679800|2129603-2266546	118	77188	77379	+	CDS	NA	PF09642.14	NA	YonK protein	YonK protein	7.71146	NA	3.30991	NA	TRUE	FALSE	FALSE	6.77853	0.92	3.11975	1.96379	TRUE	TRUE	FALSE	TRUE	TRUE	no
IMGVR_UViG_2518645535_000002|2518645535|2518679800|2129603-2266546	IMGVR_UViG_2518645535_000002|2518645535|2518679800|2129603-2266546	150	105953	106711	+	CDS	NA	PF20753.1	NA	Phage tail C-terminal domain	Phage tail C-terminal domain	7.71146	NA	3.30991	NA	TRUE	FALSE	FALSE	6.77853	5.33	3.11975	2.72673	TRUE	TRUE	FALSE	TRUE	TRUE	no
IMGVR_UViG_2518645535_000002|2518645535|2518679800|2129603-2266546	IMGVR_UViG_2518645535_000002|2518645535|2518679800|2129603-2266546	153	110224	112158	+	CDS	K01125	PF09992.13	N-acetylglucosamine-1-phosphodiester alpha-N-acetylglucosaminidase	Phosphodiester glycosidase	N-acetylglucosamine-1-phosphodiester alpha-N-acetylglucosaminidase	7.71146	1.08	3.30991	2.03342	TRUE	TRUE	FALSE	6.77853	6.09	3.11975	2.78462	TRUE	TRUE	FALSE	TRUE	TRUE	no
IMGVR_UViG_2518645535_000002|2518645535|2518679800|2129603-2266546	IMGVR_UViG_2518645535_000002|2518645535|2518679800|2129603-2266546	154	112328	113152	+	CDS	NA	PF21817.1	NA	CapR homology domain	CapR homology domain	7.71146	NA	3.30991	NA	TRUE	FALSE	FALSE	6.77853	6.51	3.11975	2.81358	TRUE	TRUE	FALSE	TRUE	TRUE	no
IMGVR_UViG_2518645535_000002|2518645535|2518679800|2129603-2266546	IMGVR_UViG_2518645535_000002|2518645535|2518679800|2129603-2266546	156	114571	114783	+	CDS	NA	PF10960.12	NA	BhlA holin family	BhlA holin family	7.71146	NA	3.30991	NA	TRUE	FALSE	FALSE	6.77853	3.66	3.11975	2.56348	TRUE	TRUE	FALSE	TRUE	TRUE	no
IMGVR_UViG_2518645535_000002|2518645535|2518679800|2129603-2266546	IMGVR_UViG_2518645535_000002|2518645535|2518679800|2129603-2266546	158	115116	115562	-	CDS	K03611	PF02600.20	protein dithiol:quinone oxidoreductase	Disulfide bond formation protein DsbB	protein dithiol:quinone oxidoreductase	7.71146	0.08	3.30991	0.90309	TRUE	TRUE	FALSE	6.77853	0.08	3.11975	0.90309	TRUE	TRUE	FALSE	TRUE	TRUE	no
IMGVR_UViG_2518645535_000002|2518645535|2518679800|2129603-2266546	IMGVR_UViG_2518645535_000002|2518645535|2518679800|2129603-2266546	161	117237	119354	-	CDS	K20344	PF00664.27	ATP-binding cassette, subfamily C, bacteriocin exporter	ABC transporter transmembrane region	ATP-binding cassette, subfamily C, bacteriocin exporter	7.71146	10	3.30991	3.43807	TRUE	TRUE	FALSE	6.77853	3.33	3.11975	2.52244	TRUE	TRUE	FALSE	TRUE	TRUE	no
IMGVR_UViG_2518645535_000002|2518645535|2518679800|2129603-2266546	IMGVR_UViG_2518645535_000002|2518645535|2518679800|2129603-2266546	162	119412	119582	-	CDS	NA	PF19151.4	NA	Sublancin	Sublancin	7.71146	NA	3.30991	NA	TRUE	FALSE	FALSE	6.77853	0.01	3.11975	0	TRUE	TRUE	FALSE	TRUE	TRUE	no
IMGVR_UViG_2518645535_000002|2518645535|2518679800|2129603-2266546	IMGVR_UViG_2518645535_000002|2518645535|2518679800|2129603-2266546	166	121541	121873	-	CDS	NA	PF08863.14	NA	YolD-like protein	YolD-like protein	7.71146	NA	3.30991	NA	TRUE	FALSE	FALSE	6.77853	5.61	3.11975	2.74896	TRUE	TRUE	FALSE	TRUE	TRUE	no
IMGVR_UViG_2518645535_000002|2518645535|2518679800|2129603-2266546	IMGVR_UViG_2518645535_000002|2518645535|2518679800|2129603-2266546	169	122787	123254	-	CDS	NA	PF16219.9	NA	Domain of unknown function (DUF4879)	Domain of unknown function (DUF4879)	7.71146	NA	3.30991	NA	TRUE	FALSE	FALSE	6.77853	0.09	3.11975	0.954243	TRUE	TRUE	FALSE	TRUE	TRUE	no
IMGVR_UViG_2518645535_000002|2518645535|2518679800|2129603-2266546	IMGVR_UViG_2518645535_000002|2518645535|2518679800|2129603-2266546	170	123880	124440	-	CDS	K03825	PF13302.11	L-phenylalanine/L-methionine N-acetyltransferase	Acetyltransferase (GNAT) domain	L-phenylalanine/L-methionine N-acetyltransferase	7.71146	4.95	3.30991	2.69461	TRUE	TRUE	FALSE	6.77853	9.34	3.11975	2.97035	TRUE	TRUE	FALSE	TRUE	TRUE	yes
IMGVR_UViG_2518645535_000002|2518645535|2518679800|2129603-2266546	IMGVR_UViG_2518645535_000002|2518645535|2518679800|2129603-2266546	171	124449	125051	-	CDS	NA	PF14568.10	NA	SMI1-KNR4 cell-wall	SMI1-KNR4 cell-wall	7.71146	NA	3.30991	NA	TRUE	FALSE	FALSE	6.77853	1.19	3.11975	2.07555	TRUE	TRUE	FALSE	TRUE	TRUE	no
IMGVR_UViG_2518645535_000002|2518645535|2518679800|2129603-2266546	IMGVR_UViG_2518645535_000002|2518645535|2518679800|2129603-2266546	172	125091	125576	-	CDS	K21490	PF09346.14	antitoxin YokJ	SMI1 / KNR4 family (SUKH-1)	antitoxin YokJ	7.71146	0.04	3.30991	0.60206	TRUE	TRUE	FALSE	6.77853	1.97	3.11975	2.29447	TRUE	TRUE	FALSE	TRUE	TRUE	no
IMGVR_UViG_2518645535_000002|2518645535|2518679800|2129603-2266546	IMGVR_UViG_2518645535_000002|2518645535|2518679800|2129603-2266546	173	125597	127312	-	CDS	K21489	PF04740.16	toxin YokI	LXG domain of WXG superfamily	toxin YokI	7.71146	0.92	3.30991	1.96379	TRUE	TRUE	FALSE	6.77853	1.06	3.11975	2.02531	TRUE	TRUE	FALSE	TRUE	TRUE	no
IMGVR_UViG_2518645535_000002|2518645535|2518679800|2129603-2266546	IMGVR_UViG_2518645535_000002|2518645535|2518679800|2129603-2266546	174	127412	127978	-	CDS	NA	PF09346.14	NA	SMI1 / KNR4 family (SUKH-1)	SMI1 / KNR4 family (SUKH-1)	7.71146	NA	3.30991	NA	TRUE	FALSE	FALSE	6.77853	1.97	3.11975	2.29447	TRUE	TRUE	FALSE	TRUE	TRUE	no
IMGVR_UViG_2518645535_000002|2518645535|2518679800|2129603-2266546	IMGVR_UViG_2518645535_000002|2518645535|2518679800|2129603-2266546	177	130772	131254	+	CDS	NA	PF14470.10	NA	Bacterial PH domain	Bacterial PH domain	7.71146	NA	3.30991	NA	TRUE	FALSE	FALSE	6.77853	3	3.11975	2.47712	TRUE	TRUE	FALSE	TRUE	TRUE	no
IMGVR_UViG_2518645535_000002|2518645535|2518679800|2129603-2266546	IMGVR_UViG_2518645535_000002|2518645535|2518679800|2129603-2266546	178	131558	132376	+	CDS	K00662	PF02522.18	aminoglycoside 3-N-acetyltransferase	Aminoglycoside 3-N-acetyltransferase	aminoglycoside 3-N-acetyltransferase	7.71146	0.18	3.30991	1.25527	TRUE	TRUE	FALSE	6.77853	0.17	3.11975	1.23045	TRUE	TRUE	FALSE	TRUE	TRUE	yes
IMGVR_UViG_2518645546_000002|2518645546|2518680509|80809-138858	IMGVR_UViG_2518645546_000002|2518645546|2518680509|80809-138858	9	6765	7727	-	CDS	K13069	PF00990.25	diguanylate cyclase	Diguanylate cyclase, GGDEF domain	diguanylate cyclase	8.25167	9.44	3.55712	2.97497	TRUE	FALSE	FALSE	8.61667	8.8	3.56317	2.94448	TRUE	TRUE	FALSE	TRUE	TRUE	no
IMGVR_UViG_2518645546_000002|2518645546|2518680509|80809-138858	IMGVR_UViG_2518645546_000002|2518645546|2518680509|80809-138858	18	12819	14114	-	CDS	NA	PF00150.22	NA	Cellulase (glycosyl hydrolase family 5)	Cellulase (glycosyl hydrolase family 5)	8.25167	NA	3.55712	NA	TRUE	FALSE	FALSE	8.61667	4.75	3.56317	2.67669	TRUE	TRUE	FALSE	TRUE	TRUE	yes
IMGVR_UViG_2518645546_000002|2518645546|2518680509|80809-138858	IMGVR_UViG_2518645546_000002|2518645546|2518680509|80809-138858	61	51115	51594	+	CDS	NA	PF21818.1	NA	Family of unknown function (DUF6884)	Family of unknown function (DUF6884)	8.25167	NA	3.55712	NA	TRUE	FALSE	FALSE	8.61667	5.63	3.56317	2.75051	TRUE	TRUE	FALSE	TRUE	TRUE	no
IMGVR_UViG_2518645546_000002|2518645546|2518680509|80809-138858	IMGVR_UViG_2518645546_000002|2518645546|2518680509|80809-138858	74	57049	58050	-	CDS	K01484	PF04996.16	succinylarginine dihydrolase	Succinylarginine dihydrolase	succinylarginine dihydrolase	8.25167	0.07	3.55712	0.845098	TRUE	FALSE	FALSE	8.61667	0.07	3.56317	0.845098	TRUE	FALSE	FALSE	TRUE	FALSE	yes
IMGVR_UViG_2518645559_000001|2518645559|2518681426	IMGVR_UViG_2518645559_000001|2518645559|2518681426	11	8630	9517	-	CDS	NA	PF20356.2	NA	Family of unknown function (DUF6651)	Family of unknown function (DUF6651)	9.63222	NA	3.7877	NA	TRUE	FALSE	FALSE	8.79615	8.3	3.55517	2.91908	TRUE	TRUE	TRUE	TRUE	TRUE	no
IMGVR_UViG_2518645559_000001|2518645559|2518681426	IMGVR_UViG_2518645559_000001|2518645559|2518681426	25	20198	20722	+	CDS	NA	PF03614.17	NA	Repressor of phase-1 flagellin	Repressor of phase-1 flagellin	9.63222	NA	3.7877	NA	TRUE	FALSE	FALSE	8.79615	0.43	3.55517	1.63347	TRUE	TRUE	FALSE	TRUE	TRUE	no
IMGVR_UViG_2518645559_000001|2518645559|2518681426	IMGVR_UViG_2518645559_000001|2518645559|2518681426	38	28005	30038	-	CDS	K01874	PF09334.15	methionyl-tRNA synthetase	tRNA synthetases class I (M)	methionyl-tRNA synthetase	9.63222	2.89	3.7877	2.4609	TRUE	TRUE	FALSE	8.79615	2.63	3.55517	2.41996	TRUE	TRUE	FALSE	TRUE	TRUE	yes
IMGVR_UViG_2518645559_000001|2518645559|2518681426	IMGVR_UViG_2518645559_000001|2518645559|2518681426	48	35256	35579	-	CDS	NA	PF06689.17	NA	ClpX C4-type zinc finger	ClpX C4-type zinc finger	9.63222	NA	3.7877	NA	TRUE	FALSE	FALSE	8.79615	6.07	3.55517	2.78319	TRUE	TRUE	FALSE	TRUE	TRUE	no
IMGVR_UViG_2518645559_000001|2518645559|2518681426	IMGVR_UViG_2518645559_000001|2518645559|2518681426	58	41630	41788	-	CDS	NA	PF13064.10	NA	Protein of unknown function (DUF3927)	Protein of unknown function (DUF3927)	9.63222	NA	3.7877	NA	TRUE	FALSE	FALSE	8.79615	1.63	3.55517	2.21219	TRUE	TRUE	FALSE	TRUE	TRUE	no
IMGVR_UViG_2518645559_000001|2518645559|2518681426	IMGVR_UViG_2518645559_000001|2518645559|2518681426	80	60686	61780	+	CDS	NA	PF01051.25	NA	Initiator Replication protein, WH1	Initiator Replication protein, WH1	9.63222	NA	3.7877	NA	TRUE	FALSE	FALSE	8.79615	5.1	3.55517	2.70757	TRUE	TRUE	FALSE	TRUE	TRUE	no
IMGVR_UViG_2518645559_000001|2518645559|2518681426	IMGVR_UViG_2518645559_000001|2518645559|2518681426	87	65139	65963	-	CDS	NA	PF18406.5	NA	Ferredoxin-like domain in Api92-like protein	Ferredoxin-like domain in Api92-like protein	9.63222	NA	3.7877	NA	TRUE	FALSE	FALSE	8.79615	9.4	3.55517	2.97313	TRUE	TRUE	FALSE	TRUE	TRUE	no
IMGVR_UViG_2518645559_000001|2518645559|2518681426	IMGVR_UViG_2518645559_000001|2518645559|2518681426	97	76266	78374	-	CDS	K09883	PF11775.12	cobaltochelatase CobT	Cobalamin biosynthesis protein CobT VWA domain	cobaltochelatase CobT	9.63222	10	3.7877	3.4014	TRUE	TRUE	FALSE	8.79615	7.97	3.55517	2.90146	TRUE	TRUE	FALSE	TRUE	TRUE	yes
IMGVR_UViG_2518645559_000001|2518645559|2518681426	IMGVR_UViG_2518645559_000001|2518645559|2518681426	101	80627	82540	-	CDS	K22111	PF20350.2	9-O-acetyl-N-acetylneuraminic acid deacetylase	Family of unknown function (DUF6645)	9-O-acetyl-N-acetylneuraminic acid deacetylase	9.63222	3.87	3.7877	2.58771	TRUE	TRUE	FALSE	8.79615	2.88	3.55517	2.45939	TRUE	TRUE	FALSE	TRUE	TRUE	no
IMGVR_UViG_2518645559_000001|2518645559|2518681426	IMGVR_UViG_2518645559_000001|2518645559|2518681426	116	94552	94821	+	CDS	NA	PF08681.15	NA	Protein of unknown function (DUF1778)	Protein of unknown function (DUF1778)	9.63222	NA	3.7877	NA	TRUE	FALSE	FALSE	8.79615	1.6	3.55517	2.20412	TRUE	TRUE	FALSE	TRUE	TRUE	no
IMGVR_UViG_2518645559_000001|2518645559|2518681426	IMGVR_UViG_2518645559_000001|2518645559|2518681426	121	96898	97410	-	CDS	NA	PF21721.1	NA	Phage tail fibre adhesin Gp38 N-terminal domain	Phage tail fibre adhesin Gp38 N-terminal domain	9.63222	NA	3.7877	NA	TRUE	FALSE	FALSE	8.79615	1.39	3.55517	2.14301	TRUE	TRUE	FALSE	TRUE	TRUE	no
IMGVR_UViG_2518645577_000002|2518645577|2518681606	IMGVR_UViG_2518645577_000002|2518645577|2518681606	11	11757	18029	-	CDS	NA	PF02018.21	NA	Carbohydrate binding domain	Carbohydrate binding domain	8.48081	NA	3.39396	NA	TRUE	FALSE	FALSE	8.23443	9.16	3.34768	2.9619	TRUE	FALSE	FALSE	TRUE	FALSE	no
IMGVR_UViG_2518645577_000002|2518645577|2518681606	IMGVR_UViG_2518645577_000002|2518645577|2518681606	39	72035	73648	-	CDS	NA	PF13205.10	NA	Bacterial Ig-like domain	Bacterial Ig-like domain	8.48081	NA	3.39396	NA	TRUE	FALSE	FALSE	8.23443	7.15	3.34768	2.85431	TRUE	FALSE	FALSE	TRUE	FALSE	no
IMGVR_UViG_2518645577_000002|2518645577|2518681606	IMGVR_UViG_2518645577_000002|2518645577|2518681606	80	104907	105458	+	CDS	NA	PF15933.9	NA	Antitoxin to bacterial toxin RNase LS or RnlA	Antitoxin to bacterial toxin RNase LS or RnlA	8.48081	NA	3.39396	NA	TRUE	FALSE	FALSE	8.23443	0.65	3.34768	1.81291	TRUE	TRUE	FALSE	TRUE	TRUE	no
IMGVR_UViG_2518645577_000002|2518645577|2518681606	IMGVR_UViG_2518645577_000002|2518645577|2518681606	92	112590	112889	+	CDS	K06412	PF04026.16	stage V sporulation protein G	SpoVG	stage V sporulation protein G	8.48081	5.75	3.39396	2.75967	TRUE	TRUE	FALSE	8.23443	5.61	3.34768	2.74896	TRUE	TRUE	FALSE	TRUE	TRUE	no
IMGVR_UViG_2518645577_000002|2518645577|2518681606	IMGVR_UViG_2518645577_000002|2518645577|2518681606	95	114347	115288	-	CDS	K18640	PF17989.5	plasmid segregation protein ParM	Actin like proteins N terminal domain	plasmid segregation protein ParM	8.48081	10	3.39396	3.10243	TRUE	TRUE	FALSE	8.23443	7.59	3.34768	2.88024	TRUE	TRUE	FALSE	TRUE	TRUE	no
IMGVR_UViG_2518645577_000002|2518645577|2518681606	IMGVR_UViG_2518645577_000002|2518645577|2518681606	96	115431	116582	-	CDS	NA	PF06970.15	NA	Replication initiator protein A (RepA) N-terminus	Replication initiator protein A (RepA) N-terminus	8.48081	NA	3.39396	NA	TRUE	FALSE	FALSE	8.23443	5.68	3.34768	2.75435	TRUE	TRUE	FALSE	TRUE	TRUE	no
IMGVR_UViG_2518645577_000002|2518645577|2518681606	IMGVR_UViG_2518645577_000002|2518645577|2518681606	103	121432	122193	+	CDS	NA	PF14460.10	NA	Prokaryotic E2 family D	Prokaryotic E2 family D	8.48081	NA	3.39396	NA	TRUE	FALSE	FALSE	8.23443	3.18	3.34768	2.50243	TRUE	FALSE	FALSE	TRUE	FALSE	no
IMGVR_UViG_2518645577_000002|2518645577|2518681606	IMGVR_UViG_2518645577_000002|2518645577|2518681606	106	124459	125145	+	CDS	K03469	PF13456.10	ribonuclease HI	Reverse transcriptase-like	ribonuclease HI	8.48081	10	3.39396	3.61805	TRUE	TRUE	FALSE	8.23443	6.27	3.34768	2.79727	TRUE	TRUE	FALSE	TRUE	TRUE	no
IMGVR_UViG_2518645577_000002|2518645577|2518681606	IMGVR_UViG_2518645577_000002|2518645577|2518681606	112	129678	130445	+	CDS	K07500	PF14528.10	DNA endonuclease	LAGLIDADG-like domain	DNA endonuclease	8.48081	2.32	3.39396	2.36549	TRUE	TRUE	FALSE	8.23443	10	3.34768	3.69548	TRUE	TRUE	FALSE	TRUE	TRUE	no
IMGVR_UViG_2518645577_000002|2518645577|2518681606	IMGVR_UViG_2518645577_000002|2518645577|2518681606	115	133164	133403	+	CDS	NA	PF20037.3	NA	Family of unknown function (DUF6440)	Family of unknown function (DUF6440)	8.48081	NA	3.39396	NA	TRUE	FALSE	FALSE	8.23443	3.14	3.34768	2.49693	TRUE	TRUE	FALSE	TRUE	TRUE	no
IMGVR_UViG_2518645577_000002|2518645577|2518681606	IMGVR_UViG_2518645577_000002|2518645577|2518681606	120	138814	139800	+	CDS	NA	PF06908.15	NA	YspA SLOG family	YspA SLOG family	8.48081	NA	3.39396	NA	TRUE	FALSE	FALSE	8.23443	4.99	3.34768	2.6981	TRUE	TRUE	FALSE	TRUE	TRUE	no
IMGVR_UViG_2518645577_000002|2518645577|2518681606	IMGVR_UViG_2518645577_000002|2518645577|2518681606	129	144773	145870	+	CDS	K06361	PF18801.5	response regulator aspartate phosphatase C	response regulator aspartate phosphatase H, N terminal	response regulator aspartate phosphatase C	8.48081	1.42	3.39396	2.15229	TRUE	TRUE	FALSE	8.23443	0.78	3.34768	1.89209	TRUE	TRUE	FALSE	TRUE	TRUE	no
IMGVR_UViG_2518645577_000002|2518645577|2518681606	IMGVR_UViG_2518645577_000002|2518645577|2518681606	133	147071	147346	+	CDS	K06284	PF18277.5	AbrB family transcriptional regulator, transcriptional pleiotropic regulator of transition state genes	AbrB C-terminal domain	AbrB family transcriptional regulator, transcriptional pleiotropic regulator of transition state genes	8.48081	10	3.39396	3.1176	TRUE	TRUE	FALSE	8.23443	1.18	3.34768	2.07188	TRUE	TRUE	FALSE	TRUE	TRUE	no
IMGVR_UViG_2518645577_000002|2518645577|2518681606	IMGVR_UViG_2518645577_000002|2518645577|2518681606	180	185771	186430	+	CDS	K15519	PF01712.23	deoxyadenosine/deoxycytidine kinase	Deoxynucleoside kinase	deoxyadenosine/deoxycytidine kinase	8.48081	9.81	3.39396	2.99167	TRUE	TRUE	FALSE	8.23443	9.32	3.34768	2.96942	TRUE	TRUE	FALSE	TRUE	TRUE	no
IMGVR_UViG_2518645577_000002|2518645577|2518681606	IMGVR_UViG_2518645577_000002|2518645577|2518681606	187	190348	190830	-	CDS	K01159	PF02075.21	crossover junction endodeoxyribonuclease RuvC	Crossover junction endodeoxyribonuclease RuvC	crossover junction endodeoxyribonuclease RuvC	8.48081	10	3.39396	3.57565	TRUE	TRUE	FALSE	8.23443	8.76	3.34768	2.9425	TRUE	TRUE	FALSE	TRUE	TRUE	no
IMGVR_UViG_2518645577_000002|2518645577|2518681606	IMGVR_UViG_2518645577_000002|2518645577|2518681606	204	197649	198194	+	CDS	K08728	PF05014.19	nucleoside deoxyribosyltransferase	Nucleoside 2-deoxyribosyltransferase	nucleoside deoxyribosyltransferase	8.48081	3.44	3.39396	2.53656	TRUE	TRUE	FALSE	8.23443	10	3.34768	3.04336	TRUE	TRUE	FALSE	TRUE	TRUE	no
IMGVR_UViG_2518645577_000002|2518645577|2518681606	IMGVR_UViG_2518645577_000002|2518645577|2518681606	218	206068	206502	+	CDS	K09117	PF09424.14	uncharacterized protein	Yqey-like protein	uncharacterized protein	8.48081	8.05	3.39396	2.9058	TRUE	TRUE	FALSE	8.23443	7.5	3.34768	2.87506	TRUE	TRUE	FALSE	TRUE	TRUE	no
IMGVR_UViG_2518645577_000002|2518645577|2518681606	IMGVR_UViG_2518645577_000002|2518645577|2518681606	221	209192	210073	+	CDS	K05984	PF01541.28	excinuclease Cho	GIY-YIG catalytic domain	excinuclease Cho	8.48081	3.69	3.39396	2.56703	TRUE	TRUE	FALSE	8.23443	10	3.34768	3.73127	TRUE	TRUE	FALSE	TRUE	TRUE	no
IMGVR_UViG_2518645577_000002|2518645577|2518681606	IMGVR_UViG_2518645577_000002|2518645577|2518681606	224	210887	211537	+	CDS	K05795	PF02342.22	tellurium resistance protein TerD	TerD domain	tellurium resistance protein TerD	8.48081	4.45	3.39396	2.64836	TRUE	TRUE	FALSE	8.23443	4.43	3.34768	2.6464	TRUE	TRUE	FALSE	TRUE	TRUE	no
IMGVR_UViG_2518645577_000002|2518645577|2518681606	IMGVR_UViG_2518645577_000002|2518645577|2518681606	225	211589	212191	+	CDS	K05795	PF02342.22	tellurium resistance protein TerD	TerD domain	tellurium resistance protein TerD	8.48081	4.45	3.39396	2.64836	TRUE	TRUE	FALSE	8.23443	4.43	3.34768	2.6464	TRUE	TRUE	FALSE	TRUE	TRUE	no
IMGVR_UViG_2518645577_000002|2518645577|2518681606	IMGVR_UViG_2518645577_000002|2518645577|2518681606	228	212593	213306	+	CDS	K05794	PF03741.20	tellurite resistance protein TerC	Integral membrane protein TerC family	tellurite resistance protein TerC	8.48081	1.13	3.39396	2.05308	TRUE	TRUE	FALSE	8.23443	2.51	3.34768	2.39967	TRUE	TRUE	FALSE	TRUE	TRUE	no
IMGVR_UViG_2518645577_000002|2518645577|2518681606	IMGVR_UViG_2518645577_000002|2518645577|2518681606	230	214416	215141	+	CDS	K12410	PF02146.21	NAD-dependent protein deacetylase/lipoamidase	Sir2 family	NAD-dependent protein deacetylase/lipoamidase	8.48081	3.15	3.39396	2.49831	TRUE	TRUE	FALSE	8.23443	2.93	3.34768	2.46687	TRUE	TRUE	FALSE	TRUE	TRUE	yes
IMGVR_UViG_2518645577_000002|2518645577|2518681606	IMGVR_UViG_2518645577_000002|2518645577|2518681606	232	215958	217142	+	CDS	K11535	PF07662.17	nucleoside transport protein	Na+ dependent nucleoside transporter C-terminus	nucleoside transport protein	8.48081	0.32	3.39396	1.50515	TRUE	TRUE	FALSE	8.23443	0.3	3.34768	1.47712	TRUE	TRUE	FALSE	TRUE	TRUE	no
IMGVR_UViG_2518645577_000002|2518645577|2518681606	IMGVR_UViG_2518645577_000002|2518645577|2518681606	236	219369	219755	+	CDS	K10947	PF02334.20	PadR family transcriptional regulator	Replication terminator protein	PadR family transcriptional regulator	8.48081	3.51	3.39396	2.54531	TRUE	TRUE	FALSE	8.23443	0.09	3.34768	0.954243	TRUE	TRUE	FALSE	TRUE	TRUE	no
IMGVR_UViG_2518645577_000002|2518645577|2518681606	IMGVR_UViG_2518645577_000002|2518645577|2518681606	239	221372	221734	+	CDS	K03647	PF07972.15	protein involved in ribonucleotide reduction	NrdI Flavodoxin like	protein involved in ribonucleotide reduction	8.48081	3.41	3.39396	2.53275	TRUE	TRUE	FALSE	8.23443	3.38	3.34768	2.52892	TRUE	TRUE	FALSE	TRUE	TRUE	no
IMGVR_UViG_2518645577_000002|2518645577|2518681606	IMGVR_UViG_2518645577_000002|2518645577|2518681606	249	227301	228533	+	CDS	K21493	PF12639.11	toxin YxiD	DNase/tRNase domain of colicin-like bacteriocin	toxin YxiD	8.48081	0.91	3.39396	1.95904	TRUE	FALSE	FALSE	8.23443	0.3	3.34768	1.47712	TRUE	FALSE	FALSE	TRUE	FALSE	no
IMGVR_UViG_2518645577_000002|2518645577|2518681606	IMGVR_UViG_2518645577_000002|2518645577|2518681606	250	228546	228998	+	CDS	NA	PF14568.10	NA	SMI1-KNR4 cell-wall	SMI1-KNR4 cell-wall	8.48081	NA	3.39396	NA	TRUE	FALSE	FALSE	8.23443	1.19	3.34768	2.07555	TRUE	FALSE	FALSE	TRUE	FALSE	no
IMGVR_UViG_2519899798_000002|2519899798|2519960400|3-124733	IMGVR_UViG_2519899798_000002|2519899798|2519960400|3-124733	1	1	966	+	CDS	K21489	PF15652.10	toxin YokI	HNH/Endo VII superfamily toxin with a SHH signature	toxin YokI	7.55067	0.92	3.2266	1.96379	TRUE	FALSE	FALSE	6.85929	0.04	3.07728	0.60206	TRUE	FALSE	FALSE	TRUE	FALSE	no
IMGVR_UViG_2519899798_000002|2519899798|2519960400|3-124733	IMGVR_UViG_2519899798_000002|2519899798|2519960400|3-124733	2	987	1472	+	CDS	K21490	PF09346.14	antitoxin YokJ	SMI1 / KNR4 family (SUKH-1)	antitoxin YokJ	7.55067	0.04	3.2266	0.60206	TRUE	FALSE	FALSE	6.85929	1.97	3.07728	2.29447	TRUE	FALSE	FALSE	TRUE	FALSE	no
IMGVR_UViG_2519899798_000002|2519899798|2519960400|3-124733	IMGVR_UViG_2519899798_000002|2519899798|2519960400|3-124733	3	1536	2114	+	CDS	NA	PF14568.10	NA	SMI1-KNR4 cell-wall	SMI1-KNR4 cell-wall	7.55067	NA	3.2266	NA	TRUE	FALSE	FALSE	6.85929	1.19	3.07728	2.07555	TRUE	FALSE	FALSE	TRUE	FALSE	no
IMGVR_UViG_2519899798_000002|2519899798|2519960400|3-124733	IMGVR_UViG_2519899798_000002|2519899798|2519960400|3-124733	4	2123	2683	+	CDS	K03825	PF13302.11	L-phenylalanine/L-methionine N-acetyltransferase	Acetyltransferase (GNAT) domain	L-phenylalanine/L-methionine N-acetyltransferase	7.55067	4.95	3.2266	2.69461	TRUE	FALSE	FALSE	6.85929	9.34	3.07728	2.97035	TRUE	FALSE	FALSE	TRUE	FALSE	yes
IMGVR_UViG_2519899798_000002|2519899798|2519960400|3-124733	IMGVR_UViG_2519899798_000002|2519899798|2519960400|3-124733	5	3513	4625	+	CDS	K06369	PF18801.5	response regulator aspartate phosphatase K	response regulator aspartate phosphatase H, N terminal	response regulator aspartate phosphatase K	7.55067	0.88	3.2266	1.94448	TRUE	FALSE	FALSE	6.85929	0.78	3.07728	1.89209	TRUE	FALSE	FALSE	TRUE	FALSE	no
IMGVR_UViG_2519899798_000002|2519899798|2519960400|3-124733	IMGVR_UViG_2519899798_000002|2519899798|2519960400|3-124733	9	6625	6957	+	CDS	NA	PF08863.14	NA	YolD-like protein	YolD-like protein	7.55067	NA	3.2266	NA	TRUE	FALSE	FALSE	6.85929	5.61	3.07728	2.74896	TRUE	FALSE	FALSE	TRUE	FALSE	no
IMGVR_UViG_2519899798_000002|2519899798|2519960400|3-124733	IMGVR_UViG_2519899798_000002|2519899798|2519960400|3-124733	12	8915	9085	+	CDS	NA	PF19151.4	NA	Sublancin	Sublancin	7.55067	NA	3.2266	NA	TRUE	FALSE	FALSE	6.85929	0.01	3.07728	0	TRUE	TRUE	FALSE	TRUE	TRUE	no
IMGVR_UViG_2519899798_000002|2519899798|2519960400|3-124733	IMGVR_UViG_2519899798_000002|2519899798|2519960400|3-124733	13	9143	11260	+	CDS	K20344	PF00664.27	ATP-binding cassette, subfamily C, bacteriocin exporter	ABC transporter transmembrane region	ATP-binding cassette, subfamily C, bacteriocin exporter	7.55067	10	3.2266	3.43807	TRUE	TRUE	FALSE	6.85929	3.33	3.07728	2.52244	TRUE	TRUE	FALSE	TRUE	TRUE	no
IMGVR_UViG_2519899798_000002|2519899798|2519960400|3-124733	IMGVR_UViG_2519899798_000002|2519899798|2519960400|3-124733	16	12935	13381	+	CDS	K03611	PF02600.20	protein dithiol:quinone oxidoreductase	Disulfide bond formation protein DsbB	protein dithiol:quinone oxidoreductase	7.55067	0.08	3.2266	0.90309	TRUE	TRUE	FALSE	6.85929	0.08	3.07728	0.90309	TRUE	TRUE	FALSE	TRUE	TRUE	no
IMGVR_UViG_2519899798_000002|2519899798|2519960400|3-124733	IMGVR_UViG_2519899798_000002|2519899798|2519960400|3-124733	18	13716	13928	-	CDS	NA	PF10960.12	NA	BhlA holin family	BhlA holin family	7.55067	NA	3.2266	NA	TRUE	FALSE	FALSE	6.85929	3.66	3.07728	2.56348	TRUE	TRUE	FALSE	TRUE	TRUE	no
IMGVR_UViG_2519899798_000002|2519899798|2519960400|3-124733	IMGVR_UViG_2519899798_000002|2519899798|2519960400|3-124733	20	15236	17170	-	CDS	K01125	PF09992.13	N-acetylglucosamine-1-phosphodiester alpha-N-acetylglucosaminidase	Phosphodiester glycosidase	N-acetylglucosamine-1-phosphodiester alpha-N-acetylglucosaminidase	7.55067	1.08	3.2266	2.03342	TRUE	TRUE	FALSE	6.85929	6.09	3.07728	2.78462	TRUE	TRUE	FALSE	TRUE	TRUE	no
IMGVR_UViG_2519899798_000002|2519899798|2519960400|3-124733	IMGVR_UViG_2519899798_000002|2519899798|2519960400|3-124733	23	20699	21436	-	CDS	NA	PF20753.1	NA	Phage tail C-terminal domain	Phage tail C-terminal domain	7.55067	NA	3.2266	NA	TRUE	FALSE	FALSE	6.85929	5.33	3.07728	2.72673	TRUE	TRUE	FALSE	TRUE	TRUE	no
IMGVR_UViG_2519899798_000002|2519899798|2519960400|3-124733	IMGVR_UViG_2519899798_000002|2519899798|2519960400|3-124733	53	49348	49533	-	CDS	NA	PF09642.14	NA	YonK protein	YonK protein	7.55067	NA	3.2266	NA	TRUE	FALSE	FALSE	6.85929	0.92	3.07728	1.96379	TRUE	TRUE	FALSE	TRUE	TRUE	no
IMGVR_UViG_2519899798_000002|2519899798|2519960400|3-124733	IMGVR_UViG_2519899798_000002|2519899798|2519960400|3-124733	77	66355	67017	+	CDS	NA	PF12640.11	NA	UPF0489 domain	UPF0489 domain	7.55067	NA	3.2266	NA	TRUE	FALSE	FALSE	6.85929	0.27	3.07728	1.43136	TRUE	TRUE	FALSE	TRUE	TRUE	no
IMGVR_UViG_2519899798_000002|2519899798|2519960400|3-124733	IMGVR_UViG_2519899798_000002|2519899798|2519960400|3-124733	85	71235	72617	+	CDS	K19169	PF14072.10	DNA sulfur modification protein DndB	DNA-sulfur modification-associated	DNA sulfur modification protein DndB	7.55067	4.49	3.2266	2.65225	TRUE	TRUE	FALSE	6.85929	3.65	3.07728	2.56229	TRUE	TRUE	FALSE	TRUE	TRUE	no
IMGVR_UViG_2519899798_000002|2519899798|2519960400|3-124733	IMGVR_UViG_2519899798_000002|2519899798|2519960400|3-124733	88	74214	74432	+	CDS	NA	PF09467.14	NA	Hypothetical protein Yopt	Hypothetical protein Yopt	7.55067	NA	3.2266	NA	TRUE	FALSE	FALSE	6.85929	0.09	3.07728	0.954243	TRUE	TRUE	FALSE	TRUE	TRUE	no
IMGVR_UViG_2519899798_000002|2519899798|2519960400|3-124733	IMGVR_UViG_2519899798_000002|2519899798|2519960400|3-124733	100	78644	79315	+	CDS	NA	PF06908.15	NA	YspA SLOG family	YspA SLOG family	7.55067	NA	3.2266	NA	TRUE	FALSE	FALSE	6.85929	4.99	3.07728	2.6981	TRUE	TRUE	FALSE	TRUE	TRUE	no
IMGVR_UViG_2519899798_000002|2519899798|2519960400|3-124733	IMGVR_UViG_2519899798_000002|2519899798|2519960400|3-124733	104	80535	80816	-	CDS	NA	PF12197.12	NA	LCI fold	LCI fold	7.55067	NA	3.2266	NA	TRUE	FALSE	FALSE	6.85929	0.04	3.07728	0.60206	TRUE	TRUE	FALSE	TRUE	TRUE	no
IMGVR_UViG_2519899798_000002|2519899798|2519960400|3-124733	IMGVR_UViG_2519899798_000002|2519899798|2519960400|3-124733	115	86995	87819	+	CDS	NA	PF05908.15	NA	Poly-gamma-glutamate hydrolase	Poly-gamma-glutamate hydrolase	7.55067	NA	3.2266	NA	TRUE	FALSE	FALSE	6.85929	1.77	3.07728	2.24797	TRUE	TRUE	FALSE	TRUE	TRUE	no
IMGVR_UViG_2519899798_000002|2519899798|2519960400|3-124733	IMGVR_UViG_2519899798_000002|2519899798|2519960400|3-124733	130	102205	102441	+	CDS	NA	PF09629.14	NA	YorP protein	YorP protein	7.55067	NA	3.2266	NA	TRUE	FALSE	FALSE	6.85929	0.07	3.07728	0.845098	TRUE	TRUE	FALSE	TRUE	TRUE	no
IMGVR_UViG_2519899798_000002|2519899798|2519960400|3-124733	IMGVR_UViG_2519899798_000002|2519899798|2519960400|3-124733	150	109981	110376	+	CDS	K03647	PF07972.15	protein involved in ribonucleotide reduction	NrdI Flavodoxin like	protein involved in ribonucleotide reduction	7.55067	3.41	3.2266	2.53275	TRUE	TRUE	FALSE	6.85929	3.38	3.07728	2.52892	TRUE	TRUE	FALSE	TRUE	TRUE	no
IMGVR_UViG_2519899798_000002|2519899798|2519960400|3-124733	IMGVR_UViG_2519899798_000002|2519899798|2519960400|3-124733	156	114860	115474	-	CDS	NA	PF04892.16	NA	VanZ like family	VanZ like family	7.55067	NA	3.2266	NA	TRUE	FALSE	FALSE	6.85929	0.71	3.07728	1.85126	TRUE	TRUE	FALSE	TRUE	TRUE	no
IMGVR_UViG_2519899798_000002|2519899798|2519960400|3-124733	IMGVR_UViG_2519899798_000002|2519899798|2519960400|3-124733	167	120580	120798	-	CDS	K06420	PF00269.24	small acid-soluble spore protein C (minor alpha/beta-type SASP)	Small, acid-soluble spore proteins, alpha/beta type	small acid-soluble spore protein C (minor alpha/beta-type SASP)	7.55067	0.67	3.2266	1.82607	TRUE	FALSE	FALSE	6.85929	0.8	3.07728	1.90309	TRUE	TRUE	FALSE	TRUE	TRUE	no
IMGVR_UViG_2522125138_000001|2522125138|2522169670|225298-265705	IMGVR_UViG_2522125138_000001|2522125138|2522169670|225298-265705	38	31598	31882	+	CDS	NA	PF04550.16	NA	Phage holin family 2	Phage holin family 2	9.745	NA	3.74611	NA	TRUE	FALSE	FALSE	9.60769	4.88	3.78851	2.68842	TRUE	TRUE	FALSE	TRUE	TRUE	no
IMGVR_UViG_2522125138_000001|2522125138|2522169670|225298-265705	IMGVR_UViG_2522125138_000001|2522125138|2522169670|225298-265705	50	38868	39206	+	CDS	K22489	PF12802.11	MarR family transcriptional regulator, temperature-dependent positive regulator of motility	MarR family	MarR family transcriptional regulator, temperature-dependent positive regulator of motility	9.745	4.9	3.74611	2.6902	TRUE	TRUE	FALSE	9.60769	4.92	3.78851	2.69197	TRUE	TRUE	FALSE	TRUE	TRUE	no
IMGVR_UViG_2522125155_000001|2522125155|2522174534|828863-929511	IMGVR_UViG_2522125155_000001|2522125155|2522174534|828863-929511	32	23823	24722	+	CDS	NA	PF19266.3	NA	Contractile injection system tube protein	Contractile injection system tube protein	9.576	NA	3.84354	NA	TRUE	FALSE	FALSE	9.24115	1.42	3.71419	2.15229	TRUE	TRUE	TRUE	TRUE	TRUE	no
IMGVR_UViG_2522125155_000001|2522125155|2522174534|828863-929511	IMGVR_UViG_2522125155_000001|2522125155|2522174534|828863-929511	70	57959	58255	+	CDS	K06416	PF04232.16	stage V sporulation protein S	Stage V sporulation protein S (SpoVS)	stage V sporulation protein S	9.576	5.4	3.84354	2.73239	TRUE	TRUE	FALSE	9.24115	5.37	3.71419	2.72997	TRUE	TRUE	FALSE	TRUE	TRUE	no
IMGVR_UViG_2522125155_000001|2522125155|2522174534|828863-929511	IMGVR_UViG_2522125155_000001|2522125155|2522174534|828863-929511	121	82688	83029	-	CDS	K26249	PF11774.12	nucleoid-associated protein Lsr2	Lsr2	nucleoid-associated protein Lsr2	9.576	8.06	3.84354	2.90634	TRUE	FALSE	FALSE	9.24115	6.74	3.71419	2.82866	TRUE	FALSE	FALSE	TRUE	FALSE	no
IMGVR_UViG_2522125155_000001|2522125155|2522174534|828863-929511	IMGVR_UViG_2522125155_000001|2522125155|2522174534|828863-929511	163	99351	99746	+	CDS	K26249	PF11774.12	nucleoid-associated protein Lsr2	Lsr2	nucleoid-associated protein Lsr2	9.576	8.06	3.84354	2.90634	TRUE	FALSE	FALSE	9.24115	6.74	3.71419	2.82866	TRUE	FALSE	FALSE	TRUE	FALSE	no
IMGVR_UViG_2522572155_000001|2522572155|2522598285|223233-375807	IMGVR_UViG_2522572155_000001|2522572155|2522598285|223233-375807	81	37498	37770	-	CDS	NA	PF19800.3	NA	Family of unknown function (DUF6283)	Family of unknown function (DUF6283)	9.9685	NA	3.94973	NA	TRUE	FALSE	FALSE	9.74655	3.35	3.86493	2.52504	TRUE	TRUE	FALSE	TRUE	TRUE	no
IMGVR_UViG_2522572155_000001|2522572155|2522598285|223233-375807	IMGVR_UViG_2522572155_000001|2522572155|2522598285|223233-375807	178	132971	133249	+	CDS	K21688	PF06737.18	resuscitation-promoting factor RpfB	Transglycosylase-like domain	resuscitation-promoting factor RpfB	9.9685	9.37	3.94973	2.97174	TRUE	TRUE	FALSE	9.74655	9.3	3.86493	2.96848	TRUE	TRUE	FALSE	TRUE	TRUE	no
IMGVR_UViG_2523231078_000004|2523231078|2523243812|2643364-2704948	IMGVR_UViG_2523231078_000004|2523231078|2523243812|2643364-2704948	6	2272	2694	+	CDS	NA	PF07410.15	NA	Streptococcus thermophilus bacteriophage Gp111 protein	Streptococcus thermophilus bacteriophage Gp111 protein	9.46444	NA	4.00712	NA	TRUE	FALSE	FALSE	9.09	1.76	3.74539	2.24551	TRUE	TRUE	FALSE	TRUE	TRUE	no
IMGVR_UViG_2523231078_000004|2523231078|2523243812|2643364-2704948	IMGVR_UViG_2523231078_000004|2523231078|2523243812|2643364-2704948	16	7476	7916	-	CDS	NA	PF09636.14	NA	XkdW protein	XkdW protein	9.46444	NA	4.00712	NA	TRUE	FALSE	FALSE	9.09	1.65	3.74539	2.21748	TRUE	TRUE	FALSE	TRUE	TRUE	no
IMGVR_UViG_2523231078_000004|2523231078|2523243812|2643364-2704948	IMGVR_UViG_2523231078_000004|2523231078|2523243812|2643364-2704948	36	26203	26601	-	CDS	NA	PF13022.10	NA	Helix-turn-helix of insertion element transposase	Helix-turn-helix of insertion element transposase	9.46444	NA	4.00712	NA	TRUE	FALSE	FALSE	9.09	6.35	3.74539	2.80277	TRUE	TRUE	FALSE	TRUE	TRUE	no
IMGVR_UViG_2523231078_000004|2523231078|2523243812|2643364-2704948	IMGVR_UViG_2523231078_000004|2523231078|2523243812|2643364-2704948	39	27486	28709	+	CDS	K07493	PF00872.22	putative transposase	Transposase, Mutator family	putative transposase	9.46444	5.48	4.00712	2.73878	TRUE	FALSE	FALSE	9.09	5.01	3.74539	2.69984	TRUE	TRUE	FALSE	TRUE	TRUE	no
IMGVR_UViG_2523231078_000004|2523231078|2523243812|2643364-2704948	IMGVR_UViG_2523231078_000004|2523231078|2523243812|2643364-2704948	52	35374	35763	-	CDS	K03095	PF10263.13	SprT-like protein	SprT-like family	SprT-like protein	9.46444	4.88	4.00712	2.68842	TRUE	TRUE	FALSE	9.09	10	3.74539	3.16346	TRUE	TRUE	FALSE	TRUE	TRUE	no
IMGVR_UViG_2523231078_000004|2523231078|2523243812|2643364-2704948	IMGVR_UViG_2523231078_000004|2523231078|2523243812|2643364-2704948	55	36298	36636	-	CDS	NA	PF18066.5	NA	Phage ABA sandwich domain	Phage ABA sandwich domain	9.46444	NA	4.00712	NA	TRUE	FALSE	FALSE	9.09	5.53	3.74539	2.74273	TRUE	TRUE	FALSE	TRUE	TRUE	no
IMGVR_UViG_2523231078_000004|2523231078|2523243812|2643364-2704948	IMGVR_UViG_2523231078_000004|2523231078|2523243812|2643364-2704948	65	41925	42155	-	CDS	K01159	PF02075.21	crossover junction endodeoxyribonuclease RuvC	Crossover junction endodeoxyribonuclease RuvC	crossover junction endodeoxyribonuclease RuvC	9.46444	10	4.00712	3.57565	TRUE	TRUE	FALSE	9.09	8.76	3.74539	2.9425	TRUE	TRUE	FALSE	TRUE	TRUE	no
IMGVR_UViG_2523533631_000002|2523533631|2523543588|770930-810496	IMGVR_UViG_2523533631_000002|2523533631|2523543588|770930-810496	1	1	594	+	CDS	K23987	PF00908.21	dTDP-4-dehydrorhamnose 3,5-epimerase/reductase	dTDP-4-dehydrorhamnose 3,5-epimerase	dTDP-4-dehydrorhamnose 3,5-epimerase/reductase	9.27636	10	4.0373	3.45879	TRUE	FALSE	FALSE	8.80968	5.68	3.74867	2.75435	TRUE	FALSE	FALSE	TRUE	FALSE	yes
IMGVR_UViG_2523533631_000002|2523533631|2523543588|770930-810496	IMGVR_UViG_2523533631_000002|2523533631|2523543588|770930-810496	18	10210	11691	+	CDS	K06919	PF03288.20	putative DNA primase/helicase	Poxvirus D5 protein-like	putative DNA primase/helicase	9.27636	10	4.0373	4.11591	TRUE	TRUE	FALSE	8.80968	6.72	3.74867	2.82737	TRUE	TRUE	FALSE	TRUE	TRUE	no
IMGVR_UViG_2523533631_000002|2523533631|2523543588|770930-810496	IMGVR_UViG_2523533631_000002|2523533631|2523543588|770930-810496	36	21707	22000	+	CDS	NA	PF12949.11	NA	HeH/LEM domain	HeH/LEM domain	9.27636	NA	4.0373	NA	TRUE	FALSE	FALSE	8.80968	3.99	3.74867	2.60097	TRUE	TRUE	TRUE	TRUE	TRUE	no
IMGVR_UViG_2523533631_000002|2523533631|2523543588|770930-810496	IMGVR_UViG_2523533631_000002|2523533631|2523543588|770930-810496	40	23060	23470	+	CDS	NA	PF16807.9	NA	Domain of unknown function (DUF5072)	Domain of unknown function (DUF5072)	9.27636	NA	4.0373	NA	TRUE	FALSE	FALSE	8.80968	1.06	3.74867	2.02531	TRUE	TRUE	TRUE	TRUE	TRUE	no
IMGVR_UViG_2523533631_000002|2523533631|2523543588|770930-810496	IMGVR_UViG_2523533631_000002|2523533631|2523543588|770930-810496	48	33360	33707	+	CDS	NA	PF07104.15	NA	Protein of unknown function (DUF1366)	Protein of unknown function (DUF1366)	9.27636	NA	4.0373	NA	TRUE	FALSE	FALSE	8.80968	3.63	3.74867	2.55991	TRUE	TRUE	FALSE	TRUE	TRUE	no
IMGVR_UViG_2523533631_000002|2523533631|2523543588|770930-810496	IMGVR_UViG_2523533631_000002|2523533631|2523543588|770930-810496	58	38341	39141	-	CDS	K15051	PF13930.10	DNA-entry nuclease	DNA/RNA non-specific endonuclease	DNA-entry nuclease	9.27636	2.04	4.0373	2.30963	TRUE	FALSE	FALSE	8.80968	2.02	3.74867	2.30535	TRUE	FALSE	FALSE	TRUE	FALSE	no
IMGVR_UViG_2524023215_000001|2524023215|2524037959|2276786-2338713	IMGVR_UViG_2524023215_000001|2524023215|2524037959|2276786-2338713	51	20181	20567	-	CDS	NA	PF05973.18	NA	Phage derived protein Gp49-like (DUF891)	Phage derived protein Gp49-like (DUF891)	9.166	NA	3.74113	NA	TRUE	FALSE	FALSE	8.62263	6.25	3.65717	2.79588	TRUE	TRUE	FALSE	TRUE	TRUE	no
IMGVR_UViG_2524023215_000001|2524023215|2524037959|2276786-2338713	IMGVR_UViG_2524023215_000001|2524023215|2524037959|2276786-2338713	58	23021	23425	+	CDS	K06958	PF03668.19	RNase adapter protein RapZ	P-loop ATPase protein family	RNase adapter protein RapZ	9.166	1.66	3.74113	2.22011	TRUE	TRUE	FALSE	8.62263	1.48	3.65717	2.17026	TRUE	TRUE	FALSE	TRUE	TRUE	no
IMGVR_UViG_2524023215_000001|2524023215|2524037959|2276786-2338713	IMGVR_UViG_2524023215_000001|2524023215|2524037959|2276786-2338713	75	32930	33508	+	CDS	NA	PF11611.12	NA	Domain of unknown function (DUF4352)	Domain of unknown function (DUF4352)	9.166	NA	3.74113	NA	TRUE	FALSE	FALSE	8.62263	7	3.65717	2.8451	TRUE	TRUE	FALSE	TRUE	TRUE	no
IMGVR_UViG_2524023215_000001|2524023215|2524037959|2276786-2338713	IMGVR_UViG_2524023215_000001|2524023215|2524037959|2276786-2338713	99	54075	55166	+	CDS	NA	PF16466.9	NA	Domain of unknown function (DUF5047)	Domain of unknown function (DUF5047)	9.166	NA	3.74113	NA	TRUE	FALSE	FALSE	8.62263	6.91	3.65717	2.83948	TRUE	TRUE	FALSE	TRUE	TRUE	no
IMGVR_UViG_2524023215_000001|2524023215|2524037959|2276786-2338713	IMGVR_UViG_2524023215_000001|2524023215|2524037959|2276786-2338713	111	60185	60529	-	CDS	NA	PF19746.3	NA	Family of unknown function (DUF6233)	Family of unknown function (DUF6233)	9.166	NA	3.74113	NA	TRUE	FALSE	FALSE	8.62263	2.19	3.65717	2.34044	TRUE	FALSE	FALSE	TRUE	FALSE	no
IMGVR_UViG_2524614578_000001|2524614578|2524663256|719020-792125	IMGVR_UViG_2524614578_000001|2524614578|2524663256|719020-792125	46	22808	23344	-	CDS	K03710	PF07702.17	GntR family transcriptional regulator	UTRA domain	GntR family transcriptional regulator	9.53667	10	3.75941	3.18498	TRUE	FALSE	FALSE	8.93379	5.12	3.6241	2.70927	TRUE	TRUE	FALSE	TRUE	TRUE	no
IMGVR_UViG_2524614578_000001|2524614578|2524663256|719020-792125	IMGVR_UViG_2524614578_000001|2524614578|2524663256|719020-792125	52	25205	25636	+	CDS	K06958	PF03668.19	RNase adapter protein RapZ	P-loop ATPase protein family	RNase adapter protein RapZ	9.53667	1.66	3.75941	2.22011	TRUE	FALSE	FALSE	8.93379	1.48	3.6241	2.17026	TRUE	TRUE	FALSE	TRUE	TRUE	no
IMGVR_UViG_2524614578_000001|2524614578|2524663256|719020-792125	IMGVR_UViG_2524614578_000001|2524614578|2524663256|719020-792125	56	26300	27364	+	CDS	NA	PF10935.12	NA	Protein of unknown function (DUF2637)	Protein of unknown function (DUF2637)	9.53667	NA	3.75941	NA	TRUE	FALSE	FALSE	8.93379	7.32	3.6241	2.86451	TRUE	TRUE	FALSE	TRUE	TRUE	no
IMGVR_UViG_2524614578_000001|2524614578|2524663256|719020-792125	IMGVR_UViG_2524614578_000001|2524614578|2524663256|719020-792125	63	31666	31872	+	CDS	NA	PF14020.10	NA	Protein of unknown function (DUF4236)	Protein of unknown function (DUF4236)	9.53667	NA	3.75941	NA	TRUE	FALSE	FALSE	8.93379	8.57	3.6241	2.93298	TRUE	TRUE	FALSE	TRUE	TRUE	no
IMGVR_UViG_2524614578_000001|2524614578|2524663256|719020-792125	IMGVR_UViG_2524614578_000001|2524614578|2524663256|719020-792125	121	69642	70322	-	CDS	NA	PF07510.15	NA	Protein of unknown function (DUF1524)	Protein of unknown function (DUF1524)	9.53667	NA	3.75941	NA	TRUE	FALSE	FALSE	8.93379	4.4	3.6241	2.64345	TRUE	TRUE	FALSE	TRUE	TRUE	no
IMGVR_UViG_2524614578_000001|2524614578|2524663256|719020-792125	IMGVR_UViG_2524614578_000001|2524614578|2524663256|719020-792125	123	70680	71030	-	CDS	NA	PF19746.3	NA	Family of unknown function (DUF6233)	Family of unknown function (DUF6233)	9.53667	NA	3.75941	NA	TRUE	FALSE	FALSE	8.93379	2.19	3.6241	2.34044	TRUE	TRUE	FALSE	TRUE	TRUE	no
IMGVR_UViG_2524614649_000001|2524614649|2524680640|1367145-1443330	IMGVR_UViG_2524614649_000001|2524614649|2524680640|1367145-1443330	24	14885	15346	-	CDS	K13433	PF00847.24	pathogenesis-related genes transcriptional activator PTI5	AP2 domain	pathogenesis-related genes transcriptional activator PTI5	9.44091	3.85	3.91789	2.58546	TRUE	TRUE	FALSE	9.5335	8.93	3.76911	2.95085	TRUE	TRUE	FALSE	TRUE	TRUE	no
IMGVR_UViG_2524614649_000001|2524614649|2524680640|1367145-1443330	IMGVR_UViG_2524614649_000001|2524614649|2524680640|1367145-1443330	38	22294	22683	-	CDS	NA	PF11284.12	NA	Protein of unknown function (DUF3085)	Protein of unknown function (DUF3085)	9.44091	NA	3.91789	NA	TRUE	FALSE	FALSE	9.5335	1.74	3.76911	2.24055	TRUE	FALSE	FALSE	TRUE	FALSE	no
IMGVR_UViG_2524614843_000001|2524614843|2524708311	IMGVR_UViG_2524614843_000001|2524614843|2524708311	1	1	849	-	CDS	K09883	PF06213.16	cobaltochelatase CobT	Cobalamin biosynthesis protein CobT	cobaltochelatase CobT	9.83216	10	3.95138	3.4014	TRUE	FALSE	FALSE	8.72431	2.35	3.58118	2.37107	TRUE	FALSE	FALSE	TRUE	FALSE	yes
IMGVR_UViG_2524614843_000001|2524614843|2524708311	IMGVR_UViG_2524614843_000001|2524614843|2524708311	6	4314	5324	+	CDS	NA	PF07042.15	NA	TrfA protein	TrfA protein	9.83216	NA	3.95138	NA	TRUE	FALSE	FALSE	8.72431	0.55	3.58118	1.74036	TRUE	TRUE	FALSE	TRUE	TRUE	no
IMGVR_UViG_2524614843_000001|2524614843|2524708311	IMGVR_UViG_2524614843_000001|2524614843|2524708311	16	14066	14512	-	CDS	K26820	PF00227.30	Pradovirus peptidase HslV family	Proteasome subunit	Pradovirus peptidase HslV family	9.83216	6.67	3.95138	2.82413	TRUE	TRUE	FALSE	8.72431	1.55	3.58118	2.19033	TRUE	TRUE	FALSE	TRUE	TRUE	no
IMGVR_UViG_2524614843_000001|2524614843|2524708311	IMGVR_UViG_2524614843_000001|2524614843|2524708311	46	39690	40553	-	CDS	NA	PF20356.2	NA	Family of unknown function (DUF6651)	Family of unknown function (DUF6651)	9.83216	NA	3.95138	NA	TRUE	FALSE	FALSE	8.72431	8.3	3.58118	2.91908	TRUE	TRUE	TRUE	TRUE	TRUE	no
IMGVR_UViG_2524614843_000001|2524614843|2524708311	IMGVR_UViG_2524614843_000001|2524614843|2524708311	66	55531	55875	-	CDS	K18841	PF02452.21	mRNA interferase ChpB	PemK-like, MazF-like toxin of type II toxin-antitoxin system	mRNA interferase ChpB	9.83216	7.12	3.95138	2.85248	TRUE	FALSE	FALSE	8.72431	10	3.58118	3.37658	TRUE	FALSE	FALSE	TRUE	FALSE	no
IMGVR_UViG_2524614843_000001|2524614843|2524708311	IMGVR_UViG_2524614843_000001|2524614843|2524708311	70	58827	59468	+	CDS	NA	PF13590.10	NA	Domain of unknown function (DUF4136)	Domain of unknown function (DUF4136)	9.83216	NA	3.95138	NA	TRUE	FALSE	FALSE	8.72431	0.08	3.58118	0.90309	TRUE	FALSE	FALSE	TRUE	FALSE	no
IMGVR_UViG_2524614843_000001|2524614843|2524708311	IMGVR_UViG_2524614843_000001|2524614843|2524708311	85	68453	68905	-	CDS	NA	PF20213.2	NA	Family of unknown function (DUF6573)	Family of unknown function (DUF6573)	9.83216	NA	3.95138	NA	TRUE	FALSE	FALSE	8.72431	1.54	3.58118	2.18752	TRUE	FALSE	FALSE	TRUE	FALSE	no
IMGVR_UViG_2524614843_000001|2524614843|2524708311	IMGVR_UViG_2524614843_000001|2524614843|2524708311	103	78325	79113	+	CDS	NA	PF09722.14	NA	Antitoxin Xre/MbcA/ParS C-terminal toxin-binding domain	Antitoxin Xre/MbcA/ParS C-terminal toxin-binding domain	9.83216	NA	3.95138	NA	TRUE	FALSE	FALSE	8.72431	0.78	3.58118	1.89209	TRUE	TRUE	FALSE	TRUE	TRUE	no
IMGVR_UViG_2524614843_000001|2524614843|2524708311	IMGVR_UViG_2524614843_000001|2524614843|2524708311	104	79110	79544	+	CDS	NA	PF08808.15	NA	RES domain	RES domain	9.83216	NA	3.95138	NA	TRUE	FALSE	FALSE	8.72431	1.82	3.58118	2.26007	TRUE	TRUE	FALSE	TRUE	TRUE	no
IMGVR_UViG_2524614843_000001|2524614843|2524708311	IMGVR_UViG_2524614843_000001|2524614843|2524708311	131	101935	103278	-	CDS	K09883	PF11775.12	cobaltochelatase CobT	Cobalamin biosynthesis protein CobT VWA domain	cobaltochelatase CobT	9.83216	10	3.95138	3.4014	TRUE	FALSE	FALSE	8.72431	7.97	3.58118	2.90146	TRUE	FALSE	FALSE	TRUE	FALSE	yes
IMGVR_UViG_2529292751_000001|2529292751|2529334932	IMGVR_UViG_2529292751_000001|2529292751|2529334932	27	24929	26044	+	CDS	K18640	PF17989.5	plasmid segregation protein ParM	Actin like proteins N terminal domain	plasmid segregation protein ParM	8.41419	10	3.51943	3.10243	TRUE	FALSE	FALSE	8.3607	7.59	3.53003	2.88024	TRUE	TRUE	FALSE	TRUE	TRUE	no
IMGVR_UViG_2529292751_000001|2529292751|2529334932	IMGVR_UViG_2529292751_000001|2529292751|2529334932	44	35860	36363	+	CDS	K03095	PF10263.13	SprT-like protein	SprT-like family	SprT-like protein	8.41419	4.88	3.51943	2.68842	TRUE	TRUE	FALSE	8.3607	10	3.53003	3.16346	TRUE	TRUE	FALSE	TRUE	TRUE	no
IMGVR_UViG_2529292751_000001|2529292751|2529334932	IMGVR_UViG_2529292751_000001|2529292751|2529334932	65	47756	48280	+	CDS	K00859	PF13238.10	dephospho-CoA kinase	AAA domain	dephospho-CoA kinase	8.41419	2.61	3.51943	2.41664	TRUE	TRUE	FALSE	8.3607	5.02	3.53003	2.7007	TRUE	TRUE	FALSE	TRUE	TRUE	yes
IMGVR_UViG_2529292751_000001|2529292751|2529334932	IMGVR_UViG_2529292751_000001|2529292751|2529334932	70	50622	51278	+	CDS	K05794	PF03741.20	tellurite resistance protein TerC	Integral membrane protein TerC family	tellurite resistance protein TerC	8.41419	1.13	3.51943	2.05308	TRUE	TRUE	FALSE	8.3607	2.51	3.53003	2.39967	TRUE	TRUE	FALSE	TRUE	TRUE	no
IMGVR_UViG_2529292751_000001|2529292751|2529334932	IMGVR_UViG_2529292751_000001|2529292751|2529334932	82	55011	55724	+	CDS	NA	PF10138.13	NA	vWA found in TerF C terminus	vWA found in TerF C terminus	8.41419	NA	3.51943	NA	TRUE	FALSE	FALSE	8.3607	2.59	3.53003	2.4133	TRUE	TRUE	FALSE	TRUE	TRUE	no
IMGVR_UViG_2529292751_000001|2529292751|2529334932	IMGVR_UViG_2529292751_000001|2529292751|2529334932	90	59539	59820	+	CDS	NA	PF04193.18	NA	PQ loop repeat	PQ loop repeat	8.41419	NA	3.51943	NA	TRUE	FALSE	FALSE	8.3607	3.6	3.53003	2.5563	TRUE	TRUE	FALSE	TRUE	TRUE	no
IMGVR_UViG_2529292751_000001|2529292751|2529334932	IMGVR_UViG_2529292751_000001|2529292751|2529334932	91	59820	60110	+	CDS	K15383	PF04193.18	MtN3 and saliva related transmembrane protein	PQ loop repeat	MtN3 and saliva related transmembrane protein	8.41419	4.67	3.51943	2.66932	TRUE	TRUE	FALSE	8.3607	3.6	3.53003	2.5563	TRUE	TRUE	FALSE	TRUE	TRUE	no
IMGVR_UViG_2529292751_000001|2529292751|2529334932	IMGVR_UViG_2529292751_000001|2529292751|2529334932	110	68489	68908	+	CDS	K09117	PF09424.14	uncharacterized protein	Yqey-like protein	uncharacterized protein	8.41419	8.05	3.51943	2.9058	TRUE	TRUE	FALSE	8.3607	7.5	3.53003	2.87506	TRUE	TRUE	FALSE	TRUE	TRUE	no
IMGVR_UViG_2529292751_000001|2529292751|2529334932	IMGVR_UViG_2529292751_000001|2529292751|2529334932	133	84079	84480	+	CDS	K03647	PF07972.15	protein involved in ribonucleotide reduction	NrdI Flavodoxin like	protein involved in ribonucleotide reduction	8.41419	3.41	3.51943	2.53275	TRUE	TRUE	FALSE	8.3607	3.38	3.53003	2.52892	TRUE	TRUE	FALSE	TRUE	TRUE	no
IMGVR_UViG_2529292751_000001|2529292751|2529334932	IMGVR_UViG_2529292751_000001|2529292751|2529334932	144	91312	91677	+	CDS	NA	PF18066.5	NA	Phage ABA sandwich domain	Phage ABA sandwich domain	8.41419	NA	3.51943	NA	TRUE	FALSE	FALSE	8.3607	5.53	3.53003	2.74273	TRUE	TRUE	FALSE	TRUE	TRUE	no
IMGVR_UViG_2529292751_000001|2529292751|2529334932	IMGVR_UViG_2529292751_000001|2529292751|2529334932	160	98690	99784	+	CDS	K06361	PF18801.5	response regulator aspartate phosphatase C	response regulator aspartate phosphatase H, N terminal	response regulator aspartate phosphatase C	8.41419	1.42	3.51943	2.15229	TRUE	TRUE	FALSE	8.3607	0.78	3.53003	1.89209	TRUE	TRUE	FALSE	TRUE	TRUE	no
IMGVR_UViG_2529292751_000001|2529292751|2529334932	IMGVR_UViG_2529292751_000001|2529292751|2529334932	162	99954	100469	-	CDS	NA	PF05708.16	NA	Permuted papain-like amidase enzyme, YaeF/YiiX, C92 family	Permuted papain-like amidase enzyme, YaeF/YiiX, C92 family	8.41419	NA	3.51943	NA	TRUE	FALSE	FALSE	8.3607	3.81	3.53003	2.58092	TRUE	TRUE	FALSE	TRUE	TRUE	no
IMGVR_UViG_2529292751_000001|2529292751|2529334932	IMGVR_UViG_2529292751_000001|2529292751|2529334932	163	100484	100765	-	CDS	K15383	PF04193.18	MtN3 and saliva related transmembrane protein	PQ loop repeat	MtN3 and saliva related transmembrane protein	8.41419	4.67	3.51943	2.66932	TRUE	TRUE	FALSE	8.3607	3.6	3.53003	2.5563	TRUE	TRUE	FALSE	TRUE	TRUE	no
IMGVR_UViG_2529292752_000001|2529292752|2529335011	IMGVR_UViG_2529292752_000001|2529292752|2529335011	6	1703	2206	-	CDS	K03095	PF10263.13	SprT-like protein	SprT-like family	SprT-like protein	8.41419	4.88	3.51943	2.68842	TRUE	FALSE	FALSE	8.3607	10	3.53003	3.16346	TRUE	FALSE	FALSE	TRUE	FALSE	no
IMGVR_UViG_2529292752_000001|2529292752|2529335011	IMGVR_UViG_2529292752_000001|2529292752|2529335011	23	12022	13137	-	CDS	K18640	PF17989.5	plasmid segregation protein ParM	Actin like proteins N terminal domain	plasmid segregation protein ParM	8.41419	10	3.51943	3.10243	TRUE	FALSE	FALSE	8.3607	7.59	3.53003	2.88024	TRUE	TRUE	FALSE	TRUE	TRUE	no
IMGVR_UViG_2529292752_000001|2529292752|2529335011	IMGVR_UViG_2529292752_000001|2529292752|2529335011	66	63610	63891	+	CDS	K15383	PF04193.18	MtN3 and saliva related transmembrane protein	PQ loop repeat	MtN3 and saliva related transmembrane protein	8.41419	4.67	3.51943	2.66932	TRUE	TRUE	FALSE	8.3607	3.6	3.53003	2.5563	TRUE	TRUE	FALSE	TRUE	TRUE	no
IMGVR_UViG_2529292752_000001|2529292752|2529335011	IMGVR_UViG_2529292752_000001|2529292752|2529335011	67	63906	64421	+	CDS	NA	PF05708.16	NA	Permuted papain-like amidase enzyme, YaeF/YiiX, C92 family	Permuted papain-like amidase enzyme, YaeF/YiiX, C92 family	8.41419	NA	3.51943	NA	TRUE	FALSE	FALSE	8.3607	3.81	3.53003	2.58092	TRUE	TRUE	FALSE	TRUE	TRUE	no
IMGVR_UViG_2529292752_000001|2529292752|2529335011	IMGVR_UViG_2529292752_000001|2529292752|2529335011	69	64591	65685	-	CDS	K06361	PF18801.5	response regulator aspartate phosphatase C	response regulator aspartate phosphatase H, N terminal	response regulator aspartate phosphatase C	8.41419	1.42	3.51943	2.15229	TRUE	TRUE	FALSE	8.3607	0.78	3.53003	1.89209	TRUE	TRUE	FALSE	TRUE	TRUE	no
IMGVR_UViG_2529292752_000001|2529292752|2529335011	IMGVR_UViG_2529292752_000001|2529292752|2529335011	85	72698	73063	-	CDS	NA	PF18066.5	NA	Phage ABA sandwich domain	Phage ABA sandwich domain	8.41419	NA	3.51943	NA	TRUE	FALSE	FALSE	8.3607	5.53	3.53003	2.74273	TRUE	TRUE	FALSE	TRUE	TRUE	no
IMGVR_UViG_2529292752_000001|2529292752|2529335011	IMGVR_UViG_2529292752_000001|2529292752|2529335011	96	79895	80296	-	CDS	K03647	PF07972.15	protein involved in ribonucleotide reduction	NrdI Flavodoxin like	protein involved in ribonucleotide reduction	8.41419	3.41	3.51943	2.53275	TRUE	TRUE	FALSE	8.3607	3.38	3.53003	2.52892	TRUE	TRUE	FALSE	TRUE	TRUE	no
IMGVR_UViG_2529292752_000001|2529292752|2529335011	IMGVR_UViG_2529292752_000001|2529292752|2529335011	119	95467	95886	-	CDS	K09117	PF09424.14	uncharacterized protein	Yqey-like protein	uncharacterized protein	8.41419	8.05	3.51943	2.9058	TRUE	TRUE	FALSE	8.3607	7.5	3.53003	2.87506	TRUE	TRUE	FALSE	TRUE	TRUE	no
IMGVR_UViG_2529292752_000001|2529292752|2529335011	IMGVR_UViG_2529292752_000001|2529292752|2529335011	138	104265	104555	-	CDS	K15383	PF04193.18	MtN3 and saliva related transmembrane protein	PQ loop repeat	MtN3 and saliva related transmembrane protein	8.41419	4.67	3.51943	2.66932	TRUE	TRUE	FALSE	8.3607	3.6	3.53003	2.5563	TRUE	TRUE	FALSE	TRUE	TRUE	no
IMGVR_UViG_2529292752_000001|2529292752|2529335011	IMGVR_UViG_2529292752_000001|2529292752|2529335011	139	104555	104836	-	CDS	NA	PF04193.18	NA	PQ loop repeat	PQ loop repeat	8.41419	NA	3.51943	NA	TRUE	FALSE	FALSE	8.3607	3.6	3.53003	2.5563	TRUE	TRUE	FALSE	TRUE	TRUE	no
IMGVR_UViG_2529292752_000001|2529292752|2529335011	IMGVR_UViG_2529292752_000001|2529292752|2529335011	147	108651	109364	-	CDS	NA	PF10138.13	NA	vWA found in TerF C terminus	vWA found in TerF C terminus	8.41419	NA	3.51943	NA	TRUE	FALSE	FALSE	8.3607	2.59	3.53003	2.4133	TRUE	TRUE	FALSE	TRUE	TRUE	no
IMGVR_UViG_2529292752_000001|2529292752|2529335011	IMGVR_UViG_2529292752_000001|2529292752|2529335011	159	113097	113753	-	CDS	K05794	PF03741.20	tellurite resistance protein TerC	Integral membrane protein TerC family	tellurite resistance protein TerC	8.41419	1.13	3.51943	2.05308	TRUE	TRUE	FALSE	8.3607	2.51	3.53003	2.39967	TRUE	TRUE	FALSE	TRUE	TRUE	no
IMGVR_UViG_2529292752_000001|2529292752|2529335011	IMGVR_UViG_2529292752_000001|2529292752|2529335011	164	116095	116619	-	CDS	K00859	PF13238.10	dephospho-CoA kinase	AAA domain	dephospho-CoA kinase	8.41419	2.61	3.51943	2.41664	TRUE	TRUE	FALSE	8.3607	5.02	3.53003	2.7007	TRUE	TRUE	FALSE	TRUE	TRUE	yes
IMGVR_UViG_2529292828_000008|2529292828|2529352001	IMGVR_UViG_2529292828_000008|2529292828|2529352001	13	12393	13538	-	CDS	K07126	PF08238.16	uncharacterized protein	Sel1 repeat	uncharacterized protein	9.27756	6.87	3.66296	2.83696	TRUE	TRUE	FALSE	8.66784	5.36	3.53749	2.72916	TRUE	TRUE	FALSE	TRUE	TRUE	no
IMGVR_UViG_2529292828_000008|2529292828|2529352001	IMGVR_UViG_2529292828_000008|2529292828|2529352001	25	21308	21718	+	CDS	K19160	PF13957.10	mRNA interferase YafO	Toxin YafO, type II toxin-antitoxin system	mRNA interferase YafO	9.27756	1.84	3.66296	2.26482	TRUE	TRUE	FALSE	8.66784	1.62	3.53749	2.20952	TRUE	TRUE	FALSE	TRUE	TRUE	no
IMGVR_UViG_2529292828_000008|2529292828|2529352001	IMGVR_UViG_2529292828_000008|2529292828|2529352001	29	23939	26047	+	CDS	K09883	PF11775.12	cobaltochelatase CobT	Cobalamin biosynthesis protein CobT VWA domain	cobaltochelatase CobT	9.27756	10	3.66296	3.4014	TRUE	TRUE	FALSE	8.66784	7.97	3.53749	2.90146	TRUE	TRUE	FALSE	TRUE	TRUE	yes
IMGVR_UViG_2529292828_000008|2529292828|2529352001	IMGVR_UViG_2529292828_000008|2529292828|2529352001	44	40549	41604	-	CDS	NA	PF01051.25	NA	Initiator Replication protein, WH1	Initiator Replication protein, WH1	9.27756	NA	3.66296	NA	TRUE	FALSE	FALSE	8.66784	5.1	3.53749	2.70757	TRUE	TRUE	FALSE	TRUE	TRUE	no
IMGVR_UViG_2529292828_000008|2529292828|2529352001	IMGVR_UViG_2529292828_000008|2529292828|2529352001	65	60499	60924	+	CDS	K05793	PF05099.17	tellurite resistance protein TerB	Tellurite resistance protein TerB	tellurite resistance protein TerB	9.27756	3.51	3.66296	2.54531	TRUE	TRUE	FALSE	8.66784	2.76	3.53749	2.44091	TRUE	TRUE	FALSE	TRUE	TRUE	no
IMGVR_UViG_2529292828_000008|2529292828|2529352001	IMGVR_UViG_2529292828_000008|2529292828|2529352001	66	60924	61082	+	CDS	NA	PF13064.10	NA	Protein of unknown function (DUF3927)	Protein of unknown function (DUF3927)	9.27756	NA	3.66296	NA	TRUE	FALSE	FALSE	8.66784	1.63	3.53749	2.21219	TRUE	TRUE	FALSE	TRUE	TRUE	no
IMGVR_UViG_2529292828_000008|2529292828|2529352001	IMGVR_UViG_2529292828_000008|2529292828|2529352001	71	63397	66513	-	CDS	K01153	PF12008.12	type I restriction enzyme, R subunit	Type I restriction and modification enzyme - subunit R C terminal	type I restriction enzyme, R subunit	9.27756	10	3.66296	4.30546	TRUE	TRUE	FALSE	8.66784	1.45	3.53749	2.16137	TRUE	TRUE	FALSE	TRUE	TRUE	no
IMGVR_UViG_2529292828_000008|2529292828|2529352001	IMGVR_UViG_2529292828_000008|2529292828|2529352001	74	69794	70045	+	CDS	K02345	PF06440.15	DNA polymerase III subunit theta	DNA polymerase III, theta subunit	DNA polymerase III subunit theta	9.27756	5.27	3.66296	2.72181	TRUE	TRUE	FALSE	8.66784	4.81	3.53749	2.68215	TRUE	TRUE	FALSE	TRUE	TRUE	no
IMGVR_UViG_2529292828_000008|2529292828|2529352001	IMGVR_UViG_2529292828_000008|2529292828|2529352001	77	71828	73861	+	CDS	K01874	PF09334.15	methionyl-tRNA synthetase	tRNA synthetases class I (M)	methionyl-tRNA synthetase	9.27756	2.89	3.66296	2.4609	TRUE	TRUE	FALSE	8.66784	2.63	3.53749	2.41996	TRUE	TRUE	FALSE	TRUE	TRUE	yes
IMGVR_UViG_2529292828_000008|2529292828|2529352001	IMGVR_UViG_2529292828_000008|2529292828|2529352001	92	82137	82661	-	CDS	NA	PF03614.17	NA	Repressor of phase-1 flagellin	Repressor of phase-1 flagellin	9.27756	NA	3.66296	NA	TRUE	FALSE	FALSE	8.66784	0.43	3.53749	1.63347	TRUE	TRUE	FALSE	TRUE	TRUE	no
IMGVR_UViG_2529292828_000008|2529292828|2529352001	IMGVR_UViG_2529292828_000008|2529292828|2529352001	104	91960	92847	+	CDS	NA	PF20356.2	NA	Family of unknown function (DUF6651)	Family of unknown function (DUF6651)	9.27756	NA	3.66296	NA	TRUE	FALSE	FALSE	8.66784	8.3	3.53749	2.91908	TRUE	TRUE	TRUE	TRUE	TRUE	no
IMGVR_UViG_2529292945_000012|2529292945|2529371267	IMGVR_UViG_2529292945_000012|2529292945|2529371267	17	18591	19442	-	CDS	NA	PF20356.2	NA	Family of unknown function (DUF6651)	Family of unknown function (DUF6651)	9.85727	NA	3.90043	NA	TRUE	FALSE	FALSE	9.39682	8.3	3.68234	2.91908	TRUE	TRUE	TRUE	TRUE	TRUE	no
IMGVR_UViG_2529292945_000012|2529292945|2529371267	IMGVR_UViG_2529292945_000012|2529292945|2529371267	77	57101	57520	+	CDS	K07341	PF02661.22	death on curing protein	Fic/DOC family	death on curing protein	9.85727	5.29	3.90043	2.72346	TRUE	TRUE	FALSE	9.39682	10	3.68234	3.16643	TRUE	TRUE	FALSE	TRUE	TRUE	no
IMGVR_UViG_2529292945_000012|2529292945|2529371267	IMGVR_UViG_2529292945_000012|2529292945|2529371267	101	80472	82529	-	CDS	K09883	PF11775.12	cobaltochelatase CobT	Cobalamin biosynthesis protein CobT VWA domain	cobaltochelatase CobT	9.85727	10	3.90043	3.4014	TRUE	TRUE	FALSE	9.39682	7.97	3.68234	2.90146	TRUE	TRUE	FALSE	TRUE	TRUE	yes
IMGVR_UViG_2529292945_000012|2529292945|2529371267	IMGVR_UViG_2529292945_000012|2529292945|2529371267	118	94919	95458	-	CDS	NA	PF17209.7	NA	Hfq protein	Hfq protein	9.85727	NA	3.90043	NA	TRUE	FALSE	FALSE	9.39682	0.88	3.68234	1.94448	TRUE	TRUE	FALSE	TRUE	TRUE	no
IMGVR_UViG_2529292945_000012|2529292945|2529371267	IMGVR_UViG_2529292945_000012|2529292945|2529371267	120	96383	97231	-	CDS	NA	PF01051.25	NA	Initiator Replication protein, WH1	Initiator Replication protein, WH1	9.85727	NA	3.90043	NA	TRUE	FALSE	FALSE	9.39682	5.1	3.68234	2.70757	TRUE	TRUE	FALSE	TRUE	TRUE	no
IMGVR_UViG_2529292945_000012|2529292945|2529371267	IMGVR_UViG_2529292945_000012|2529292945|2529371267	127	100207	107406	-	CDS	K05636	PF04102.16	laminin, beta 1	SlyX	laminin, beta 1	9.85727	10	3.90043	3.8512	TRUE	FALSE	FALSE	9.39682	1.21	3.68234	2.08279	TRUE	FALSE	FALSE	TRUE	FALSE	no
IMGVR_UViG_2529292946_000012|2529292946|2529371499	IMGVR_UViG_2529292946_000012|2529292946|2529371499	1	2	5875	+	CDS	K05636	PF04102.16	laminin, beta 1	SlyX	laminin, beta 1	9.85727	10	3.90043	3.8512	TRUE	FALSE	FALSE	9.39682	1.21	3.68234	2.08279	TRUE	FALSE	FALSE	TRUE	FALSE	no
IMGVR_UViG_2529292946_000012|2529292946|2529371499	IMGVR_UViG_2529292946_000012|2529292946|2529371499	8	8851	9699	+	CDS	NA	PF01051.25	NA	Initiator Replication protein, WH1	Initiator Replication protein, WH1	9.85727	NA	3.90043	NA	TRUE	FALSE	FALSE	9.39682	5.1	3.68234	2.70757	TRUE	TRUE	FALSE	TRUE	TRUE	no
IMGVR_UViG_2529292946_000012|2529292946|2529371499	IMGVR_UViG_2529292946_000012|2529292946|2529371499	10	10624	11163	+	CDS	NA	PF17209.7	NA	Hfq protein	Hfq protein	9.85727	NA	3.90043	NA	TRUE	FALSE	FALSE	9.39682	0.88	3.68234	1.94448	TRUE	TRUE	FALSE	TRUE	TRUE	no
IMGVR_UViG_2529292946_000012|2529292946|2529371499	IMGVR_UViG_2529292946_000012|2529292946|2529371499	27	23552	25609	+	CDS	K09883	PF11775.12	cobaltochelatase CobT	Cobalamin biosynthesis protein CobT VWA domain	cobaltochelatase CobT	9.85727	10	3.90043	3.4014	TRUE	TRUE	FALSE	9.39682	7.97	3.68234	2.90146	TRUE	TRUE	FALSE	TRUE	TRUE	yes
IMGVR_UViG_2529292946_000012|2529292946|2529371499	IMGVR_UViG_2529292946_000012|2529292946|2529371499	51	48561	48980	-	CDS	K07341	PF02661.22	death on curing protein	Fic/DOC family	death on curing protein	9.85727	5.29	3.90043	2.72346	TRUE	TRUE	FALSE	9.39682	10	3.68234	3.16643	TRUE	TRUE	FALSE	TRUE	TRUE	no
IMGVR_UViG_2529292946_000012|2529292946|2529371499	IMGVR_UViG_2529292946_000012|2529292946|2529371499	111	86639	87490	+	CDS	NA	PF20356.2	NA	Family of unknown function (DUF6651)	Family of unknown function (DUF6651)	9.85727	NA	3.90043	NA	TRUE	FALSE	FALSE	9.39682	8.3	3.68234	2.91908	TRUE	TRUE	TRUE	TRUE	TRUE	no
IMGVR_UViG_2529293005_000002|2529293005|2529389715	IMGVR_UViG_2529293005_000002|2529293005|2529389715	1	1	831	+	CDS	NA	PF14267.10	NA	Domain of unknown function (DUF4357)	Domain of unknown function (DUF4357)	9.26938	NA	3.83093	NA	TRUE	FALSE	FALSE	8.9435	1.29	3.65579	2.11059	TRUE	FALSE	FALSE	TRUE	FALSE	no
IMGVR_UViG_2529293005_000002|2529293005|2529389715	IMGVR_UViG_2529293005_000002|2529293005|2529389715	13	8384	8977	+	CDS	K19267	PF05368.17	NAD(P)H dehydrogenase (quinone)	NmrA-like family	NAD(P)H dehydrogenase (quinone)	9.26938	5.32	3.83093	2.72591	TRUE	TRUE	FALSE	8.9435	0.86	3.65579	1.9345	TRUE	TRUE	FALSE	TRUE	TRUE	yes
IMGVR_UViG_2529293005_000002|2529293005|2529389715	IMGVR_UViG_2529293005_000002|2529293005|2529389715	15	10248	11924	+	CDS	K03760	PF00884.27	lipid A ethanolaminephosphotransferase	Sulfatase	lipid A ethanolaminephosphotransferase	9.26938	0.61	3.83093	1.78533	TRUE	TRUE	FALSE	8.9435	3.43	3.65579	2.53529	TRUE	TRUE	FALSE	TRUE	TRUE	yes
IMGVR_UViG_2529293005_000002|2529293005|2529389715	IMGVR_UViG_2529293005_000002|2529293005|2529389715	17	12128	12832	+	CDS	K18320	PF13610.10	transposase, IS6 family	DDE domain	transposase, IS6 family	9.26938	0.69	3.83093	1.83885	TRUE	TRUE	FALSE	8.9435	0.79	3.65579	1.89763	TRUE	TRUE	FALSE	TRUE	TRUE	no
IMGVR_UViG_2529293005_000002|2529293005|2529389715	IMGVR_UViG_2529293005_000002|2529293005|2529389715	45	37978	39900	-	CDS	K09883	PF11775.12	cobaltochelatase CobT	Cobalamin biosynthesis protein CobT VWA domain	cobaltochelatase CobT	9.26938	10	3.83093	3.4014	TRUE	TRUE	FALSE	8.9435	7.97	3.65579	2.90146	TRUE	TRUE	FALSE	TRUE	TRUE	yes
IMGVR_UViG_2529293005_000002|2529293005|2529389715	IMGVR_UViG_2529293005_000002|2529293005|2529389715	64	53209	54330	-	CDS	NA	PF01051.25	NA	Initiator Replication protein, WH1	Initiator Replication protein, WH1	9.26938	NA	3.83093	NA	TRUE	FALSE	FALSE	8.9435	5.1	3.65579	2.70757	TRUE	TRUE	FALSE	TRUE	TRUE	no
IMGVR_UViG_2529293005_000002|2529293005|2529389715	IMGVR_UViG_2529293005_000002|2529293005|2529389715	88	83123	84001	-	CDS	NA	PF20356.2	NA	Family of unknown function (DUF6651)	Family of unknown function (DUF6651)	9.26938	NA	3.83093	NA	TRUE	FALSE	FALSE	8.9435	8.3	3.65579	2.91908	TRUE	TRUE	TRUE	TRUE	TRUE	no
IMGVR_UViG_2529293008_000005|2529293008|2529389798	IMGVR_UViG_2529293008_000005|2529293008|2529389798	2	921	1616	-	CDS	K21463	PF12869.11	membrane-associated protein TcaA	tRNA_anti-like	membrane-associated protein TcaA	9.04342	1.55	3.75299	2.19033	TRUE	FALSE	FALSE	8.70604	3.98	3.62433	2.59988	TRUE	FALSE	FALSE	TRUE	FALSE	no
IMGVR_UViG_2529293008_000005|2529293008|2529389798	IMGVR_UViG_2529293008_000005|2529293008|2529389798	7	9349	10266	+	CDS	NA	PF14267.10	NA	Domain of unknown function (DUF4357)	Domain of unknown function (DUF4357)	9.04342	NA	3.75299	NA	TRUE	FALSE	FALSE	8.70604	1.29	3.62433	2.11059	TRUE	TRUE	FALSE	TRUE	TRUE	no
IMGVR_UViG_2529293008_000005|2529293008|2529389798	IMGVR_UViG_2529293008_000005|2529293008|2529389798	8	10302	10700	+	CDS	NA	PF07007.16	NA	Lysozyme inhibitor LprI	Lysozyme inhibitor LprI	9.04342	NA	3.75299	NA	TRUE	FALSE	FALSE	8.70604	1.16	3.62433	2.06446	TRUE	TRUE	FALSE	TRUE	TRUE	no
IMGVR_UViG_2529293008_000005|2529293008|2529389798	IMGVR_UViG_2529293008_000005|2529293008|2529389798	9	10749	11972	-	CDS	K07493	PF00872.22	putative transposase	Transposase, Mutator family	putative transposase	9.04342	5.48	3.75299	2.73878	TRUE	TRUE	FALSE	8.70604	5.01	3.62433	2.69984	TRUE	TRUE	FALSE	TRUE	TRUE	no
IMGVR_UViG_2529293008_000005|2529293008|2529389798	IMGVR_UViG_2529293008_000005|2529293008|2529389798	24	20072	20665	+	CDS	K19267	PF05368.17	NAD(P)H dehydrogenase (quinone)	NmrA-like family	NAD(P)H dehydrogenase (quinone)	9.04342	5.32	3.75299	2.72591	TRUE	TRUE	FALSE	8.70604	0.86	3.62433	1.9345	TRUE	TRUE	FALSE	TRUE	TRUE	yes
IMGVR_UViG_2529293008_000005|2529293008|2529389798	IMGVR_UViG_2529293008_000005|2529293008|2529389798	26	21936	23612	+	CDS	K03760	PF00884.27	lipid A ethanolaminephosphotransferase	Sulfatase	lipid A ethanolaminephosphotransferase	9.04342	0.61	3.75299	1.78533	TRUE	TRUE	FALSE	8.70604	3.43	3.62433	2.53529	TRUE	TRUE	FALSE	TRUE	TRUE	yes
IMGVR_UViG_2529293008_000005|2529293008|2529389798	IMGVR_UViG_2529293008_000005|2529293008|2529389798	28	23816	24520	+	CDS	K18320	PF13610.10	transposase, IS6 family	DDE domain	transposase, IS6 family	9.04342	0.69	3.75299	1.83885	TRUE	TRUE	FALSE	8.70604	0.79	3.62433	1.89763	TRUE	TRUE	FALSE	TRUE	TRUE	no
IMGVR_UViG_2529293008_000005|2529293008|2529389798	IMGVR_UViG_2529293008_000005|2529293008|2529389798	56	49658	51580	-	CDS	K09883	PF11775.12	cobaltochelatase CobT	Cobalamin biosynthesis protein CobT VWA domain	cobaltochelatase CobT	9.04342	10	3.75299	3.4014	TRUE	TRUE	FALSE	8.70604	7.97	3.62433	2.90146	TRUE	TRUE	FALSE	TRUE	TRUE	yes
IMGVR_UViG_2529293008_000005|2529293008|2529389798	IMGVR_UViG_2529293008_000005|2529293008|2529389798	75	64906	66027	-	CDS	NA	PF01051.25	NA	Initiator Replication protein, WH1	Initiator Replication protein, WH1	9.04342	NA	3.75299	NA	TRUE	FALSE	FALSE	8.70604	5.1	3.62433	2.70757	TRUE	TRUE	FALSE	TRUE	TRUE	no
IMGVR_UViG_2529293008_000005|2529293008|2529389798	IMGVR_UViG_2529293008_000005|2529293008|2529389798	99	94821	95699	-	CDS	NA	PF20356.2	NA	Family of unknown function (DUF6651)	Family of unknown function (DUF6651)	9.04342	NA	3.75299	NA	TRUE	FALSE	FALSE	8.70604	8.3	3.62433	2.91908	TRUE	TRUE	TRUE	TRUE	TRUE	no
IMGVR_UViG_2529293009_000009|2529293009|2529389855|6312-110256	IMGVR_UViG_2529293009_000009|2529293009|2529389855|6312-110256	2	1235	2416	+	CDS	NA	PF13166.10	NA	AAA domain	AAA domain	10	NA	3.99446	NA	TRUE	FALSE	FALSE	9.40128	3.83	3.72946	2.5832	TRUE	TRUE	FALSE	TRUE	TRUE	no
IMGVR_UViG_2529293009_000009|2529293009|2529389855|6312-110256	IMGVR_UViG_2529293009_000009|2529293009|2529389855|6312-110256	3	2418	5546	+	CDS	K01153	PF12008.12	type I restriction enzyme, R subunit	Type I restriction and modification enzyme - subunit R C terminal	type I restriction enzyme, R subunit	10	10	3.99446	4.30546	TRUE	TRUE	FALSE	9.40128	1.45	3.72946	2.16137	TRUE	TRUE	FALSE	TRUE	TRUE	no
IMGVR_UViG_2529293009_000009|2529293009|2529389855|6312-110256	IMGVR_UViG_2529293009_000009|2529293009|2529389855|6312-110256	44	38322	40244	-	CDS	K09883	PF11775.12	cobaltochelatase CobT	Cobalamin biosynthesis protein CobT VWA domain	cobaltochelatase CobT	10	10	3.99446	3.4014	TRUE	TRUE	FALSE	9.40128	7.97	3.72946	2.90146	TRUE	TRUE	FALSE	TRUE	TRUE	yes
IMGVR_UViG_2529293009_000009|2529293009|2529389855|6312-110256	IMGVR_UViG_2529293009_000009|2529293009|2529389855|6312-110256	63	53568	54689	-	CDS	NA	PF01051.25	NA	Initiator Replication protein, WH1	Initiator Replication protein, WH1	10	NA	3.99446	NA	TRUE	FALSE	FALSE	9.40128	5.1	3.72946	2.70757	TRUE	TRUE	FALSE	TRUE	TRUE	no
IMGVR_UViG_2529293009_000009|2529293009|2529389855|6312-110256	IMGVR_UViG_2529293009_000009|2529293009|2529389855|6312-110256	86	83338	84216	-	CDS	NA	PF20356.2	NA	Family of unknown function (DUF6651)	Family of unknown function (DUF6651)	10	NA	3.99446	NA	TRUE	FALSE	FALSE	9.40128	8.3	3.72946	2.91908	TRUE	TRUE	TRUE	TRUE	TRUE	no
IMGVR_UViG_2529293182_000003|2529293182|2529409319	IMGVR_UViG_2529293182_000003|2529293182|2529409319	23	21271	23328	-	CDS	K09883	PF11775.12	cobaltochelatase CobT	Cobalamin biosynthesis protein CobT VWA domain	cobaltochelatase CobT	9.85727	10	3.91258	3.4014	TRUE	TRUE	FALSE	9.60556	7.97	3.71508	2.90146	TRUE	TRUE	FALSE	TRUE	TRUE	yes
IMGVR_UViG_2529293182_000003|2529293182|2529409319	IMGVR_UViG_2529293182_000003|2529293182|2529409319	40	35718	36257	-	CDS	NA	PF17209.7	NA	Hfq protein	Hfq protein	9.85727	NA	3.91258	NA	TRUE	FALSE	FALSE	9.60556	0.88	3.71508	1.94448	TRUE	TRUE	FALSE	TRUE	TRUE	no
IMGVR_UViG_2529293182_000003|2529293182|2529409319	IMGVR_UViG_2529293182_000003|2529293182|2529409319	43	38371	39219	-	CDS	NA	PF01051.25	NA	Initiator Replication protein, WH1	Initiator Replication protein, WH1	9.85727	NA	3.91258	NA	TRUE	FALSE	FALSE	9.60556	5.1	3.71508	2.70757	TRUE	TRUE	FALSE	TRUE	TRUE	no
IMGVR_UViG_2529293182_000003|2529293182|2529409319	IMGVR_UViG_2529293182_000003|2529293182|2529409319	66	67546	68397	-	CDS	NA	PF20356.2	NA	Family of unknown function (DUF6651)	Family of unknown function (DUF6651)	9.85727	NA	3.91258	NA	TRUE	FALSE	FALSE	9.60556	8.3	3.71508	2.91908	TRUE	TRUE	TRUE	TRUE	TRUE	no
IMGVR_UViG_2529293182_000003|2529293182|2529409319	IMGVR_UViG_2529293182_000003|2529293182|2529409319	126	106056	106475	+	CDS	K07341	PF02661.22	death on curing protein	Fic/DOC family	death on curing protein	9.85727	5.29	3.91258	2.72346	TRUE	TRUE	FALSE	9.60556	10	3.71508	3.16643	TRUE	TRUE	FALSE	TRUE	TRUE	no
IMGVR_UViG_2529293183_000002|2529293183|2529409342|4489-117035	IMGVR_UViG_2529293183_000002|2529293183|2529409342|4489-117035	16	7976	11104	-	CDS	K01153	PF12008.12	type I restriction enzyme, R subunit	Type I restriction and modification enzyme - subunit R C terminal	type I restriction enzyme, R subunit	9.36811	10	3.8053	4.30546	TRUE	TRUE	FALSE	8.92364	1.45	3.58065	2.16137	TRUE	TRUE	FALSE	TRUE	TRUE	no
IMGVR_UViG_2529293183_000002|2529293183|2529409342|4489-117035	IMGVR_UViG_2529293183_000002|2529293183|2529409342|4489-117035	17	11106	12287	-	CDS	NA	PF13166.10	NA	AAA domain	AAA domain	9.36811	NA	3.8053	NA	TRUE	FALSE	FALSE	8.92364	3.83	3.58065	2.5832	TRUE	TRUE	FALSE	TRUE	TRUE	no
IMGVR_UViG_2529293183_000002|2529293183|2529409342|4489-117035	IMGVR_UViG_2529293183_000002|2529293183|2529409342|4489-117035	22	18207	18434	+	CDS	K03116	PF02416.20	sec-independent protein translocase protein TatA	mttA/Hcf106 family	sec-independent protein translocase protein TatA	9.36811	0.78	3.8053	1.89209	TRUE	TRUE	FALSE	8.92364	0.64	3.58065	1.80618	TRUE	TRUE	FALSE	TRUE	TRUE	no
IMGVR_UViG_2529293183_000002|2529293183|2529409342|4489-117035	IMGVR_UViG_2529293183_000002|2529293183|2529409342|4489-117035	24	18813	19580	+	CDS	K03118	PF00902.22	sec-independent protein translocase protein TatC	Sec-independent protein translocase protein (TatC)	sec-independent protein translocase protein TatC	9.36811	0.36	3.8053	1.5563	TRUE	TRUE	FALSE	8.92364	0.34	3.58065	1.53148	TRUE	TRUE	FALSE	TRUE	TRUE	no
IMGVR_UViG_2529293183_000002|2529293183|2529409342|4489-117035	IMGVR_UViG_2529293183_000002|2529293183|2529409342|4489-117035	50	40423	41301	+	CDS	NA	PF20356.2	NA	Family of unknown function (DUF6651)	Family of unknown function (DUF6651)	9.36811	NA	3.8053	NA	TRUE	FALSE	FALSE	8.92364	8.3	3.58065	2.91908	TRUE	TRUE	TRUE	TRUE	TRUE	no
IMGVR_UViG_2529293183_000002|2529293183|2529409342|4489-117035	IMGVR_UViG_2529293183_000002|2529293183|2529409342|4489-117035	75	70115	71236	+	CDS	NA	PF01051.25	NA	Initiator Replication protein, WH1	Initiator Replication protein, WH1	9.36811	NA	3.8053	NA	TRUE	FALSE	FALSE	8.92364	5.1	3.58065	2.70757	TRUE	TRUE	FALSE	TRUE	TRUE	no
IMGVR_UViG_2529293183_000002|2529293183|2529409342|4489-117035	IMGVR_UViG_2529293183_000002|2529293183|2529409342|4489-117035	94	84544	86466	+	CDS	K09883	PF11775.12	cobaltochelatase CobT	Cobalamin biosynthesis protein CobT VWA domain	cobaltochelatase CobT	9.36811	10	3.8053	3.4014	TRUE	TRUE	FALSE	8.92364	7.97	3.58065	2.90146	TRUE	TRUE	FALSE	TRUE	TRUE	yes
IMGVR_UViG_2529293183_000002|2529293183|2529409342|4489-117035	IMGVR_UViG_2529293183_000002|2529293183|2529409342|4489-117035	123	112155	112547	-	CDS	K07493	PF00872.22	putative transposase	Transposase, Mutator family	putative transposase	9.36811	5.48	3.8053	2.73878	TRUE	FALSE	FALSE	8.92364	5.01	3.58065	2.69984	TRUE	FALSE	FALSE	TRUE	FALSE	no
IMGVR_UViG_2529293186_000005|2529293186|2529409862	IMGVR_UViG_2529293186_000005|2529293186|2529409862	8	9220	11277	-	CDS	K09883	PF11775.12	cobaltochelatase CobT	Cobalamin biosynthesis protein CobT VWA domain	cobaltochelatase CobT	9.85281	10	3.90196	3.4014	TRUE	TRUE	FALSE	9.58721	7.97	3.71954	2.90146	TRUE	TRUE	FALSE	TRUE	TRUE	yes
IMGVR_UViG_2529293186_000005|2529293186|2529409862	IMGVR_UViG_2529293186_000005|2529293186|2529409862	25	23667	24206	-	CDS	NA	PF17209.7	NA	Hfq protein	Hfq protein	9.85281	NA	3.90196	NA	TRUE	FALSE	FALSE	9.58721	0.88	3.71954	1.94448	TRUE	TRUE	FALSE	TRUE	TRUE	no
IMGVR_UViG_2529293186_000005|2529293186|2529409862	IMGVR_UViG_2529293186_000005|2529293186|2529409862	27	25131	25979	-	CDS	NA	PF01051.25	NA	Initiator Replication protein, WH1	Initiator Replication protein, WH1	9.85281	NA	3.90196	NA	TRUE	FALSE	FALSE	9.58721	5.1	3.71954	2.70757	TRUE	TRUE	FALSE	TRUE	TRUE	no
IMGVR_UViG_2529293186_000005|2529293186|2529409862	IMGVR_UViG_2529293186_000005|2529293186|2529409862	51	54308	55159	-	CDS	NA	PF20356.2	NA	Family of unknown function (DUF6651)	Family of unknown function (DUF6651)	9.85281	NA	3.90196	NA	TRUE	FALSE	FALSE	9.58721	8.3	3.71954	2.91908	TRUE	TRUE	TRUE	TRUE	TRUE	no
IMGVR_UViG_2529293186_000005|2529293186|2529409862	IMGVR_UViG_2529293186_000005|2529293186|2529409862	112	92817	93236	+	CDS	K07341	PF02661.22	death on curing protein	Fic/DOC family	death on curing protein	9.85281	5.29	3.90196	2.72346	TRUE	TRUE	FALSE	9.58721	10	3.71954	3.16643	TRUE	TRUE	FALSE	TRUE	TRUE	no
IMGVR_UViG_2529293226_000007|2529293226|2529415661	IMGVR_UViG_2529293226_000007|2529293226|2529415661	55	32176	32595	+	CDS	K07341	PF02661.22	death on curing protein	Fic/DOC family	death on curing protein	9.85727	5.29	3.89263	2.72346	TRUE	TRUE	FALSE	9.59659	10	3.7173	3.16643	TRUE	TRUE	FALSE	TRUE	TRUE	no
IMGVR_UViG_2529293226_000007|2529293226|2529415661	IMGVR_UViG_2529293226_000007|2529293226|2529415661	79	55547	57604	-	CDS	K09883	PF11775.12	cobaltochelatase CobT	Cobalamin biosynthesis protein CobT VWA domain	cobaltochelatase CobT	9.85727	10	3.89263	3.4014	TRUE	TRUE	FALSE	9.59659	7.97	3.7173	2.90146	TRUE	TRUE	FALSE	TRUE	TRUE	yes
IMGVR_UViG_2529293226_000007|2529293226|2529415661	IMGVR_UViG_2529293226_000007|2529293226|2529415661	96	69993	70532	-	CDS	NA	PF17209.7	NA	Hfq protein	Hfq protein	9.85727	NA	3.89263	NA	TRUE	FALSE	FALSE	9.59659	0.88	3.7173	1.94448	TRUE	TRUE	FALSE	TRUE	TRUE	no
IMGVR_UViG_2529293226_000007|2529293226|2529415661	IMGVR_UViG_2529293226_000007|2529293226|2529415661	98	71457	72305	-	CDS	NA	PF01051.25	NA	Initiator Replication protein, WH1	Initiator Replication protein, WH1	9.85727	NA	3.89263	NA	TRUE	FALSE	FALSE	9.59659	5.1	3.7173	2.70757	TRUE	TRUE	FALSE	TRUE	TRUE	no
IMGVR_UViG_2529293226_000007|2529293226|2529415661	IMGVR_UViG_2529293226_000007|2529293226|2529415661	121	100635	101486	-	CDS	NA	PF20356.2	NA	Family of unknown function (DUF6651)	Family of unknown function (DUF6651)	9.85727	NA	3.89263	NA	TRUE	FALSE	FALSE	9.59659	8.3	3.7173	2.91908	TRUE	TRUE	TRUE	TRUE	TRUE	no
IMGVR_UViG_2531839014_000003|2531839014|2531841962|261601-427023	IMGVR_UViG_2531839014_000003|2531839014|2531841962|261601-427023	1	1	990	+	CDS	K07487	PF13751.10	transposase	Transposase DDE domain	transposase	9.15889	5.48	3.73986	2.73878	TRUE	FALSE	FALSE	8.53081	2.12	3.54385	2.32634	TRUE	FALSE	FALSE	TRUE	FALSE	no
IMGVR_UViG_2531839014_000003|2531839014|2531841962|261601-427023	IMGVR_UViG_2531839014_000003|2531839014|2531841962|261601-427023	32	23292	24041	-	CDS	K03698	PF20600.2	3'-5' exoribonuclease	Exodeoxyribonuclease X-like C-terminal	3'-5' exoribonuclease	9.15889	10	3.73986	3.33203	TRUE	TRUE	FALSE	8.53081	4.99	3.54385	2.6981	TRUE	TRUE	FALSE	TRUE	TRUE	no
IMGVR_UViG_2531839014_000003|2531839014|2531841962|261601-427023	IMGVR_UViG_2531839014_000003|2531839014|2531841962|261601-427023	50	36313	36864	-	CDS	K03744	PF04011.16	LemA protein	LemA family	LemA protein	9.15889	4.24	3.73986	2.62737	TRUE	TRUE	FALSE	8.53081	4.09	3.54385	2.61172	TRUE	TRUE	FALSE	TRUE	TRUE	no
IMGVR_UViG_2531839014_000003|2531839014|2531841962|261601-427023	IMGVR_UViG_2531839014_000003|2531839014|2531841962|261601-427023	110	70792	71352	-	CDS	NA	PF05685.16	NA	Putative restriction endonuclease	Putative restriction endonuclease	9.15889	NA	3.73986	NA	TRUE	FALSE	FALSE	8.53081	2.15	3.54385	2.33244	TRUE	TRUE	FALSE	TRUE	TRUE	no
IMGVR_UViG_2531839014_000003|2531839014|2531841962|261601-427023	IMGVR_UViG_2531839014_000003|2531839014|2531841962|261601-427023	113	73057	74301	+	CDS	K07493	PF00872.22	putative transposase	Transposase, Mutator family	putative transposase	9.15889	5.48	3.73986	2.73878	TRUE	TRUE	FALSE	8.53081	5.01	3.54385	2.69984	TRUE	TRUE	FALSE	TRUE	TRUE	no
IMGVR_UViG_2531839014_000003|2531839014|2531841962|261601-427023	IMGVR_UViG_2531839014_000003|2531839014|2531841962|261601-427023	127	80014	80556	-	CDS	K07559	PF01885.20	putative RNA 2'-phosphotransferase	RNA 2'-phosphotransferase, Tpt1 / KptA family	putative RNA 2'-phosphotransferase	9.15889	2.95	3.73986	2.46982	TRUE	TRUE	FALSE	8.53081	2.78	3.54385	2.44404	TRUE	TRUE	FALSE	TRUE	TRUE	no
IMGVR_UViG_2531839014_000003|2531839014|2531841962|261601-427023	IMGVR_UViG_2531839014_000003|2531839014|2531841962|261601-427023	166	99052	99525	-	CDS	K10979	PF02735.20	DNA end-binding protein Ku	Ku70/Ku80 beta-barrel domain	DNA end-binding protein Ku	9.15889	3.81	3.73986	2.58092	TRUE	TRUE	FALSE	8.53081	3.49	3.54385	2.54283	TRUE	TRUE	FALSE	TRUE	TRUE	no
IMGVR_UViG_2531839014_000003|2531839014|2531841962|261601-427023	IMGVR_UViG_2531839014_000003|2531839014|2531841962|261601-427023	168	99830	100978	+	CDS	K07816	PF04607.21	GTP pyrophosphokinase	Region found in RelA / SpoT proteins	GTP pyrophosphokinase	9.15889	6.36	3.73986	2.80346	TRUE	TRUE	FALSE	8.53081	6.36	3.54385	2.80346	TRUE	TRUE	FALSE	TRUE	TRUE	no
IMGVR_UViG_2531839014_000003|2531839014|2531841962|261601-427023	IMGVR_UViG_2531839014_000003|2531839014|2531841962|261601-427023	179	109315	110718	+	CDS	K07576	PF10996.12	metallo-beta-lactamase family protein	Beta-Casp domain	metallo-beta-lactamase family protein	9.15889	3.83	3.73986	2.5832	TRUE	TRUE	FALSE	8.53081	2.37	3.54385	2.37475	TRUE	TRUE	FALSE	TRUE	TRUE	no
IMGVR_UViG_2531839014_000003|2531839014|2531841962|261601-427023	IMGVR_UViG_2531839014_000003|2531839014|2531841962|261601-427023	210	133650	134129	+	CDS	NA	PF06541.15	NA	Putative ABC-transporter type IV	Putative ABC-transporter type IV	9.15889	NA	3.73986	NA	TRUE	FALSE	FALSE	8.53081	4.82	3.54385	2.68305	TRUE	TRUE	FALSE	TRUE	TRUE	no
IMGVR_UViG_2531839014_000003|2531839014|2531841962|261601-427023	IMGVR_UViG_2531839014_000003|2531839014|2531841962|261601-427023	220	140878	141822	-	CDS	NA	PF16162.9	NA	Kiwa protein KwaB-like	Kiwa protein KwaB-like	9.15889	NA	3.73986	NA	TRUE	FALSE	FALSE	8.53081	1.31	3.54385	2.11727	TRUE	TRUE	TRUE	TRUE	TRUE	no
IMGVR_UViG_2531839014_000003|2531839014|2531841962|261601-427023	IMGVR_UViG_2531839014_000003|2531839014|2531841962|261601-427023	226	146749	147183	-	CDS	NA	PF13240.10	NA	zinc-ribbon domain	zinc-ribbon domain	9.15889	NA	3.73986	NA	TRUE	FALSE	FALSE	8.53081	3.53	3.54385	2.54777	TRUE	TRUE	TRUE	TRUE	TRUE	no
IMGVR_UViG_2531839014_000003|2531839014|2531841962|261601-427023	IMGVR_UViG_2531839014_000003|2531839014|2531841962|261601-427023	228	152172	152957	+	CDS	NA	PF20753.1	NA	Phage tail C-terminal domain	Phage tail C-terminal domain	9.15889	NA	3.73986	NA	TRUE	FALSE	FALSE	8.53081	5.33	3.54385	2.72673	TRUE	TRUE	FALSE	TRUE	TRUE	no
IMGVR_UViG_2531839014_000003|2531839014|2531841962|261601-427023	IMGVR_UViG_2531839014_000003|2531839014|2531841962|261601-427023	236	161555	161776	-	CDS	NA	PF09458.14	NA	H-type lectin domain	H-type lectin domain	9.15889	NA	3.73986	NA	TRUE	FALSE	FALSE	8.53081	0.56	3.54385	1.74819	TRUE	FALSE	FALSE	TRUE	FALSE	no
IMGVR_UViG_2531839348_000007|2531839348|2531889746	IMGVR_UViG_2531839348_000007|2531839348|2531889746	17	18361	19212	-	CDS	NA	PF20356.2	NA	Family of unknown function (DUF6651)	Family of unknown function (DUF6651)	9.85281	NA	3.90196	NA	TRUE	FALSE	FALSE	9.58721	8.3	3.71954	2.91908	TRUE	TRUE	TRUE	TRUE	TRUE	no
IMGVR_UViG_2531839348_000007|2531839348|2531889746	IMGVR_UViG_2531839348_000007|2531839348|2531889746	79	56871	57290	+	CDS	K07341	PF02661.22	death on curing protein	Fic/DOC family	death on curing protein	9.85281	5.29	3.90196	2.72346	TRUE	TRUE	FALSE	9.58721	10	3.71954	3.16643	TRUE	TRUE	FALSE	TRUE	TRUE	no
IMGVR_UViG_2531839348_000007|2531839348|2531889746	IMGVR_UViG_2531839348_000007|2531839348|2531889746	103	80242	82299	-	CDS	K09883	PF11775.12	cobaltochelatase CobT	Cobalamin biosynthesis protein CobT VWA domain	cobaltochelatase CobT	9.85281	10	3.90196	3.4014	TRUE	TRUE	FALSE	9.58721	7.97	3.71954	2.90146	TRUE	TRUE	FALSE	TRUE	TRUE	yes
IMGVR_UViG_2531839348_000007|2531839348|2531889746	IMGVR_UViG_2531839348_000007|2531839348|2531889746	121	94689	95228	-	CDS	NA	PF17209.7	NA	Hfq protein	Hfq protein	9.85281	NA	3.90196	NA	TRUE	FALSE	FALSE	9.58721	0.88	3.71954	1.94448	TRUE	TRUE	FALSE	TRUE	TRUE	no
IMGVR_UViG_2531839348_000007|2531839348|2531889746	IMGVR_UViG_2531839348_000007|2531839348|2531889746	123	96153	97001	-	CDS	NA	PF01051.25	NA	Initiator Replication protein, WH1	Initiator Replication protein, WH1	9.85281	NA	3.90196	NA	TRUE	FALSE	FALSE	9.58721	5.1	3.71954	2.70757	TRUE	TRUE	FALSE	TRUE	TRUE	no
IMGVR_UViG_2531839402_000001|2531839402|2531894960	IMGVR_UViG_2531839402_000001|2531839402|2531894960	1	136	405	+	CDS	NA	PF08681.15	NA	Protein of unknown function (DUF1778)	Protein of unknown function (DUF1778)	9.55	NA	3.75983	NA	TRUE	FALSE	FALSE	8.60346	1.6	3.51053	2.20412	TRUE	FALSE	FALSE	TRUE	FALSE	no
IMGVR_UViG_2531839402_000001|2531839402|2531894960	IMGVR_UViG_2531839402_000001|2531839402|2531894960	23	27943	28821	-	CDS	NA	PF19307.3	NA	Type 2A encapsulin shell protein SrpI-like	Type 2A encapsulin shell protein SrpI-like	9.55	NA	3.75983	NA	TRUE	FALSE	FALSE	8.60346	0.03	3.51053	0.477121	TRUE	TRUE	TRUE	TRUE	TRUE	no
IMGVR_UViG_2531839402_000001|2531839402|2531894960	IMGVR_UViG_2531839402_000001|2531839402|2531894960	24	28848	29747	-	CDS	NA	PF20356.2	NA	Family of unknown function (DUF6651)	Family of unknown function (DUF6651)	9.55	NA	3.75983	NA	TRUE	FALSE	FALSE	8.60346	8.3	3.51053	2.91908	TRUE	TRUE	TRUE	TRUE	TRUE	no
IMGVR_UViG_2531839402_000001|2531839402|2531894960	IMGVR_UViG_2531839402_000001|2531839402|2531894960	37	39708	40238	+	CDS	NA	PF03614.17	NA	Repressor of phase-1 flagellin	Repressor of phase-1 flagellin	9.55	NA	3.75983	NA	TRUE	FALSE	FALSE	8.60346	0.43	3.51053	1.63347	TRUE	TRUE	FALSE	TRUE	TRUE	no
IMGVR_UViG_2531839402_000001|2531839402|2531894960	IMGVR_UViG_2531839402_000001|2531839402|2531894960	49	47338	48279	+	CDS	NA	PF07007.16	NA	Lysozyme inhibitor LprI	Lysozyme inhibitor LprI	9.55	NA	3.75983	NA	TRUE	FALSE	FALSE	8.60346	1.16	3.51053	2.06446	TRUE	TRUE	FALSE	TRUE	TRUE	no
IMGVR_UViG_2531839402_000001|2531839402|2531894960	IMGVR_UViG_2531839402_000001|2531839402|2531894960	58	58039	59145	+	CDS	K06883	PF01926.27	uncharacterized protein	50S ribosome-binding GTPase	uncharacterized protein	9.55	1.96	3.75983	2.29226	TRUE	TRUE	FALSE	8.60346	2.96	3.51053	2.47129	TRUE	TRUE	FALSE	TRUE	TRUE	no
IMGVR_UViG_2531839402_000001|2531839402|2531894960	IMGVR_UViG_2531839402_000001|2531839402|2531894960	76	74910	75965	+	CDS	NA	PF01051.25	NA	Initiator Replication protein, WH1	Initiator Replication protein, WH1	9.55	NA	3.75983	NA	TRUE	FALSE	FALSE	8.60346	5.1	3.51053	2.70757	TRUE	TRUE	FALSE	TRUE	TRUE	no
IMGVR_UViG_2531839402_000001|2531839402|2531894960	IMGVR_UViG_2531839402_000001|2531839402|2531894960	95	90233	92605	-	CDS	K09883	PF11775.12	cobaltochelatase CobT	Cobalamin biosynthesis protein CobT VWA domain	cobaltochelatase CobT	9.55	10	3.75983	3.4014	TRUE	TRUE	FALSE	8.60346	7.97	3.51053	2.90146	TRUE	TRUE	FALSE	TRUE	TRUE	yes
IMGVR_UViG_2531839402_000001|2531839402|2531894960	IMGVR_UViG_2531839402_000001|2531839402|2531894960	99	94869	95279	-	CDS	K19160	PF13957.10	mRNA interferase YafO	Toxin YafO, type II toxin-antitoxin system	mRNA interferase YafO	9.55	1.84	3.75983	2.26482	TRUE	TRUE	FALSE	8.60346	1.62	3.51053	2.20952	TRUE	TRUE	FALSE	TRUE	TRUE	no
IMGVR_UViG_2531839402_000001|2531839402|2531894960	IMGVR_UViG_2531839402_000001|2531839402|2531894960	106	99208	100077	-	CDS	NA	PF14253.10	NA	Bacteriophage abortive infection AbiH	Bacteriophage abortive infection AbiH	9.55	NA	3.75983	NA	TRUE	FALSE	FALSE	8.60346	2.6	3.51053	2.41497	TRUE	TRUE	FALSE	TRUE	TRUE	no
IMGVR_UViG_2531839402_000001|2531839402|2531894960	IMGVR_UViG_2531839402_000001|2531839402|2531894960	117	108643	110361	-	CDS	NA	PF07693.18	NA	KAP family P-loop domain	KAP family P-loop domain	9.55	NA	3.75983	NA	TRUE	FALSE	FALSE	8.60346	5.61	3.51053	2.74896	TRUE	TRUE	FALSE	TRUE	TRUE	no
IMGVR_UViG_2531839420_000002|2531839420|2531896501	IMGVR_UViG_2531839420_000002|2531839420|2531896501	13	3903	5018	+	CDS	K01173	PF01223.27	endonuclease G, mitochondrial	DNA/RNA non-specific endonuclease	endonuclease G, mitochondrial	9.71912	8.29	3.88088	2.91855	TRUE	FALSE	FALSE	8.96106	8.74	3.60555	2.94151	TRUE	FALSE	FALSE	TRUE	FALSE	no
IMGVR_UViG_2531839420_000002|2531839420|2531896501	IMGVR_UViG_2531839420_000002|2531839420|2531896501	24	10426	11769	+	CDS	K18098	PF03472.19	LuxR family transcriptional regulator, quorum-sensing system regulator BjaR1	Autoinducer binding domain	LuxR family transcriptional regulator, quorum-sensing system regulator BjaR1	9.71912	10	3.88088	3.51957	TRUE	FALSE	FALSE	8.96106	1.06	3.60555	2.02531	TRUE	FALSE	FALSE	TRUE	FALSE	no
IMGVR_UViG_2531839420_000002|2531839420|2531896501	IMGVR_UViG_2531839420_000002|2531839420|2531896501	27	12436	12831	+	CDS	NA	PF21781.1	NA	Family of unknown function (DUF6876)	Family of unknown function (DUF6876)	9.71912	NA	3.88088	NA	TRUE	FALSE	FALSE	8.96106	3.76	3.60555	2.57519	TRUE	FALSE	FALSE	TRUE	FALSE	no
IMGVR_UViG_2531839420_000002|2531839420|2531896501	IMGVR_UViG_2531839420_000002|2531839420|2531896501	43	18561	18812	+	CDS	NA	PF21716.1	NA	Probable addiction module antidote protein	Probable addiction module antidote protein	9.71912	NA	3.88088	NA	TRUE	FALSE	FALSE	8.96106	4.32	3.60555	2.63548	TRUE	FALSE	FALSE	TRUE	FALSE	no
IMGVR_UViG_2531839420_000002|2531839420|2531896501	IMGVR_UViG_2531839420_000002|2531839420|2531896501	68	31914	32291	+	CDS	NA	PF11750.12	NA	Protein of unknown function (DUF3307)	Protein of unknown function (DUF3307)	9.71912	NA	3.88088	NA	TRUE	FALSE	FALSE	8.96106	8.07	3.60555	2.90687	TRUE	TRUE	FALSE	TRUE	TRUE	no
IMGVR_UViG_2531839420_000002|2531839420|2531896501	IMGVR_UViG_2531839420_000002|2531839420|2531896501	73	36522	37403	+	CDS	NA	PF20356.2	NA	Family of unknown function (DUF6651)	Family of unknown function (DUF6651)	9.71912	NA	3.88088	NA	TRUE	FALSE	FALSE	8.96106	8.3	3.60555	2.91908	TRUE	TRUE	TRUE	TRUE	TRUE	no
IMGVR_UViG_2531839420_000002|2531839420|2531896501	IMGVR_UViG_2531839420_000002|2531839420|2531896501	111	68414	69397	-	CDS	NA	PF10134.13	NA	Replication initiator protein A	Replication initiator protein A	9.71912	NA	3.88088	NA	TRUE	FALSE	FALSE	8.96106	0.54	3.60555	1.73239	TRUE	TRUE	FALSE	TRUE	TRUE	no
IMGVR_UViG_2531839420_000002|2531839420|2531896501	IMGVR_UViG_2531839420_000002|2531839420|2531896501	115	71638	73749	+	CDS	K09883	PF11775.12	cobaltochelatase CobT	Cobalamin biosynthesis protein CobT VWA domain	cobaltochelatase CobT	9.71912	10	3.88088	3.4014	TRUE	TRUE	FALSE	8.96106	7.97	3.60555	2.90146	TRUE	TRUE	FALSE	TRUE	TRUE	yes
IMGVR_UViG_2531839420_000002|2531839420|2531896501	IMGVR_UViG_2531839420_000002|2531839420|2531896501	139	91831	92202	+	CDS	K03607	PF04352.17	ProP effector	ProQ/FINO family	ProP effector	9.71912	2.16	3.88088	2.33445	TRUE	TRUE	FALSE	8.96106	2.14	3.60555	2.33041	TRUE	TRUE	FALSE	TRUE	TRUE	no
IMGVR_UViG_2531839420_000002|2531839420|2531896501	IMGVR_UViG_2531839420_000002|2531839420|2531896501	152	100838	101380	+	CDS	NA	PF18757.5	NA	Nucleotide modification associated domain 5	Nucleotide modification associated domain 5	9.71912	NA	3.88088	NA	TRUE	FALSE	FALSE	8.96106	6.27	3.60555	2.79727	TRUE	TRUE	FALSE	TRUE	TRUE	no
IMGVR_UViG_2531839524_000004|2531839524|2531906890	IMGVR_UViG_2531839524_000004|2531839524|2531906890	1	2	280	+	CDS	NA	PF13817.10	NA	IS66 C-terminal element	IS66 C-terminal element	9.33425	NA	3.63072	NA	TRUE	FALSE	FALSE	8.82453	2.95	3.53084	2.46982	TRUE	FALSE	FALSE	TRUE	FALSE	no
IMGVR_UViG_2531839524_000004|2531839524|2531906890	IMGVR_UViG_2531839524_000004|2531839524|2531906890	4	3055	5088	+	CDS	K01874	PF09334.15	methionyl-tRNA synthetase	tRNA synthetases class I (M)	methionyl-tRNA synthetase	9.33425	2.89	3.63072	2.4609	TRUE	TRUE	FALSE	8.82453	2.63	3.53084	2.41996	TRUE	TRUE	FALSE	TRUE	TRUE	yes
IMGVR_UViG_2531839524_000004|2531839524|2531906890	IMGVR_UViG_2531839524_000004|2531839524|2531906890	18	13052	13576	-	CDS	NA	PF03614.17	NA	Repressor of phase-1 flagellin	Repressor of phase-1 flagellin	9.33425	NA	3.63072	NA	TRUE	FALSE	FALSE	8.82453	0.43	3.53084	1.63347	TRUE	TRUE	FALSE	TRUE	TRUE	no
IMGVR_UViG_2531839524_000004|2531839524|2531906890	IMGVR_UViG_2531839524_000004|2531839524|2531906890	30	22878	23765	+	CDS	NA	PF20356.2	NA	Family of unknown function (DUF6651)	Family of unknown function (DUF6651)	9.33425	NA	3.63072	NA	TRUE	FALSE	FALSE	8.82453	8.3	3.53084	2.91908	TRUE	TRUE	TRUE	TRUE	TRUE	no
IMGVR_UViG_2531839524_000004|2531839524|2531906890	IMGVR_UViG_2531839524_000004|2531839524|2531906890	47	41737	45645	+	CDS	K10361	PF21446.1	myosin XV	Long-tail fiber proximal subunit, C-terminal domain	myosin XV	9.33425	0.1	3.63072	1	TRUE	TRUE	FALSE	8.82453	10	3.53084	3.0569	TRUE	TRUE	FALSE	TRUE	TRUE	no
IMGVR_UViG_2531839524_000004|2531839524|2531906890	IMGVR_UViG_2531839524_000004|2531839524|2531906890	59	54298	55305	-	CDS	K07126	PF08238.16	uncharacterized protein	Sel1 repeat	uncharacterized protein	9.33425	6.87	3.63072	2.83696	TRUE	TRUE	FALSE	8.82453	5.36	3.53084	2.72916	TRUE	TRUE	FALSE	TRUE	TRUE	no
IMGVR_UViG_2531839524_000004|2531839524|2531906890	IMGVR_UViG_2531839524_000004|2531839524|2531906890	72	64430	66538	+	CDS	K09883	PF11775.12	cobaltochelatase CobT	Cobalamin biosynthesis protein CobT VWA domain	cobaltochelatase CobT	9.33425	10	3.63072	3.4014	TRUE	TRUE	FALSE	8.82453	7.97	3.53084	2.90146	TRUE	TRUE	FALSE	TRUE	TRUE	yes
IMGVR_UViG_2531839524_000004|2531839524|2531906890	IMGVR_UViG_2531839524_000004|2531839524|2531906890	75	71747	72595	-	CDS	NA	PF14280.10	NA	Domain of unknown function (DUF4365)	Domain of unknown function (DUF4365)	9.33425	NA	3.63072	NA	TRUE	FALSE	FALSE	8.82453	1.17	3.53084	2.06819	TRUE	TRUE	FALSE	TRUE	TRUE	no
IMGVR_UViG_2531839524_000004|2531839524|2531906890	IMGVR_UViG_2531839524_000004|2531839524|2531906890	83	77897	78721	+	CDS	NA	PF18406.5	NA	Ferredoxin-like domain in Api92-like protein	Ferredoxin-like domain in Api92-like protein	9.33425	NA	3.63072	NA	TRUE	FALSE	FALSE	8.82453	9.4	3.53084	2.97313	TRUE	TRUE	FALSE	TRUE	TRUE	no
IMGVR_UViG_2531839524_000004|2531839524|2531906890	IMGVR_UViG_2531839524_000004|2531839524|2531906890	90	82080	83174	-	CDS	NA	PF01051.25	NA	Initiator Replication protein, WH1	Initiator Replication protein, WH1	9.33425	NA	3.63072	NA	TRUE	FALSE	FALSE	8.82453	5.1	3.53084	2.70757	TRUE	TRUE	FALSE	TRUE	TRUE	no
IMGVR_UViG_2531839524_000004|2531839524|2531906890	IMGVR_UViG_2531839524_000004|2531839524|2531906890	111	101646	102071	+	CDS	K05793	PF05099.17	tellurite resistance protein TerB	Tellurite resistance protein TerB	tellurite resistance protein TerB	9.33425	3.51	3.63072	2.54531	TRUE	TRUE	FALSE	8.82453	2.76	3.53084	2.44091	TRUE	TRUE	FALSE	TRUE	TRUE	no
IMGVR_UViG_2531839524_000004|2531839524|2531906890	IMGVR_UViG_2531839524_000004|2531839524|2531906890	112	102071	102229	+	CDS	NA	PF13064.10	NA	Protein of unknown function (DUF3927)	Protein of unknown function (DUF3927)	9.33425	NA	3.63072	NA	TRUE	FALSE	FALSE	8.82453	1.63	3.53084	2.21219	TRUE	TRUE	FALSE	TRUE	TRUE	no
IMGVR_UViG_2531839635_000008|2531839635|2531925633|12158-114921	IMGVR_UViG_2531839635_000008|2531839635|2531925633|12158-114921	1	1	933	-	CDS	K07481	PF13737.10	transposase, IS5 family	Transposase DDE domain	transposase, IS5 family	9.10529	6.48	3.77097	2.81158	TRUE	FALSE	FALSE	8.72854	0.71	3.59559	1.85126	TRUE	FALSE	FALSE	TRUE	FALSE	no
IMGVR_UViG_2531839635_000008|2531839635|2531925633|12158-114921	IMGVR_UViG_2531839635_000008|2531839635|2531925633|12158-114921	10	6498	7091	+	CDS	K19267	PF05368.17	NAD(P)H dehydrogenase (quinone)	NmrA-like family	NAD(P)H dehydrogenase (quinone)	9.10529	5.32	3.77097	2.72591	TRUE	TRUE	FALSE	8.72854	0.86	3.59559	1.9345	TRUE	TRUE	FALSE	TRUE	TRUE	yes
IMGVR_UViG_2531839635_000008|2531839635|2531925633|12158-114921	IMGVR_UViG_2531839635_000008|2531839635|2531925633|12158-114921	12	8362	10038	+	CDS	K03760	PF00884.27	lipid A ethanolaminephosphotransferase	Sulfatase	lipid A ethanolaminephosphotransferase	9.10529	0.61	3.77097	1.78533	TRUE	TRUE	FALSE	8.72854	3.43	3.59559	2.53529	TRUE	TRUE	FALSE	TRUE	TRUE	yes
IMGVR_UViG_2531839635_000008|2531839635|2531925633|12158-114921	IMGVR_UViG_2531839635_000008|2531839635|2531925633|12158-114921	14	10242	10946	+	CDS	K18320	PF13610.10	transposase, IS6 family	DDE domain	transposase, IS6 family	9.10529	0.69	3.77097	1.83885	TRUE	TRUE	FALSE	8.72854	0.79	3.59559	1.89763	TRUE	TRUE	FALSE	TRUE	TRUE	no
IMGVR_UViG_2531839635_000008|2531839635|2531925633|12158-114921	IMGVR_UViG_2531839635_000008|2531839635|2531925633|12158-114921	42	36085	38007	-	CDS	K09883	PF11775.12	cobaltochelatase CobT	Cobalamin biosynthesis protein CobT VWA domain	cobaltochelatase CobT	9.10529	10	3.77097	3.4014	TRUE	TRUE	FALSE	8.72854	7.97	3.59559	2.90146	TRUE	TRUE	FALSE	TRUE	TRUE	yes
IMGVR_UViG_2531839635_000008|2531839635|2531925633|12158-114921	IMGVR_UViG_2531839635_000008|2531839635|2531925633|12158-114921	61	51138	52259	-	CDS	NA	PF01051.25	NA	Initiator Replication protein, WH1	Initiator Replication protein, WH1	9.10529	NA	3.77097	NA	TRUE	FALSE	FALSE	8.72854	5.1	3.59559	2.70757	TRUE	TRUE	FALSE	TRUE	TRUE	no
IMGVR_UViG_2531839635_000008|2531839635|2531925633|12158-114921	IMGVR_UViG_2531839635_000008|2531839635|2531925633|12158-114921	84	81080	81958	-	CDS	NA	PF20356.2	NA	Family of unknown function (DUF6651)	Family of unknown function (DUF6651)	9.10529	NA	3.77097	NA	TRUE	FALSE	FALSE	8.72854	8.3	3.59559	2.91908	TRUE	TRUE	TRUE	TRUE	TRUE	no
IMGVR_UViG_2531839635_000008|2531839635|2531925633|12158-114921	IMGVR_UViG_2531839635_000008|2531839635|2531925633|12158-114921	112	101887	102081	+	CDS	NA	PF13737.10	NA	Transposase DDE domain	Transposase DDE domain	9.10529	NA	3.77097	NA	TRUE	FALSE	FALSE	8.72854	0.71	3.59559	1.85126	TRUE	TRUE	FALSE	TRUE	TRUE	no
IMGVR_UViG_2531839635_000008|2531839635|2531925633|12158-114921	IMGVR_UViG_2531839635_000008|2531839635|2531925633|12158-114921	113	102204	102764	+	CDS	K07481	PF01609.25	transposase, IS5 family	Transposase DDE domain	transposase, IS5 family	9.10529	6.48	3.77097	2.81158	TRUE	FALSE	FALSE	8.72854	10	3.59559	3.077	TRUE	FALSE	FALSE	TRUE	FALSE	no
IMGVR_UViG_2531839636_000005|2531839636|2531925754	IMGVR_UViG_2531839636_000005|2531839636|2531925754	15	13485	15542	-	CDS	K09883	PF11775.12	cobaltochelatase CobT	Cobalamin biosynthesis protein CobT VWA domain	cobaltochelatase CobT	9.85281	10	3.90196	3.4014	TRUE	TRUE	FALSE	9.58721	7.97	3.71954	2.90146	TRUE	TRUE	FALSE	TRUE	TRUE	yes
IMGVR_UViG_2531839636_000005|2531839636|2531925754	IMGVR_UViG_2531839636_000005|2531839636|2531925754	32	27932	28471	-	CDS	NA	PF17209.7	NA	Hfq protein	Hfq protein	9.85281	NA	3.90196	NA	TRUE	FALSE	FALSE	9.58721	0.88	3.71954	1.94448	TRUE	TRUE	FALSE	TRUE	TRUE	no
IMGVR_UViG_2531839636_000005|2531839636|2531925754	IMGVR_UViG_2531839636_000005|2531839636|2531925754	34	29396	30244	-	CDS	NA	PF01051.25	NA	Initiator Replication protein, WH1	Initiator Replication protein, WH1	9.85281	NA	3.90196	NA	TRUE	FALSE	FALSE	9.58721	5.1	3.71954	2.70757	TRUE	TRUE	FALSE	TRUE	TRUE	no
IMGVR_UViG_2531839636_000005|2531839636|2531925754	IMGVR_UViG_2531839636_000005|2531839636|2531925754	57	58574	59425	-	CDS	NA	PF20356.2	NA	Family of unknown function (DUF6651)	Family of unknown function (DUF6651)	9.85281	NA	3.90196	NA	TRUE	FALSE	FALSE	9.58721	8.3	3.71954	2.91908	TRUE	TRUE	TRUE	TRUE	TRUE	no
IMGVR_UViG_2531839636_000005|2531839636|2531925754	IMGVR_UViG_2531839636_000005|2531839636|2531925754	117	97084	97503	+	CDS	K07341	PF02661.22	death on curing protein	Fic/DOC family	death on curing protein	9.85281	5.29	3.90196	2.72346	TRUE	TRUE	FALSE	9.58721	10	3.71954	3.16643	TRUE	TRUE	FALSE	TRUE	TRUE	no
IMGVR_UViG_2534681703_000015|2534681703|2534698779	IMGVR_UViG_2534681703_000015|2534681703|2534698779	1	3	1205	-	CDS	K05038	PF02736.23	solute carrier family 6 (neurotransmitter transporter, glycine) member 5/9	Myosin N-terminal SH3-like domain	solute carrier family 6 (neurotransmitter transporter, glycine) member 5/9	8.7666	0.37	3.56455	1.5682	TRUE	FALSE	FALSE	8.21421	0.02	3.39039	0.30103	TRUE	FALSE	FALSE	TRUE	FALSE	no
IMGVR_UViG_2534681703_000015|2534681703|2534698779	IMGVR_UViG_2534681703_000015|2534681703|2534698779	17	18276	19151	-	CDS	NA	PF19307.3	NA	Type 2A encapsulin shell protein SrpI-like	Type 2A encapsulin shell protein SrpI-like	8.7666	NA	3.56455	NA	TRUE	FALSE	FALSE	8.21421	0.03	3.39039	0.477121	TRUE	TRUE	TRUE	TRUE	TRUE	no
IMGVR_UViG_2534681703_000015|2534681703|2534698779	IMGVR_UViG_2534681703_000015|2534681703|2534698779	18	19177	20064	-	CDS	K19846	PF20356.2	protein SPA2	Family of unknown function (DUF6651)	protein SPA2	8.7666	0.06	3.56455	0.778151	TRUE	TRUE	FALSE	8.21421	8.3	3.39039	2.91908	TRUE	TRUE	TRUE	TRUE	TRUE	no
IMGVR_UViG_2534681703_000015|2534681703|2534698779	IMGVR_UViG_2534681703_000015|2534681703|2534698779	29	28894	29358	+	CDS	NA	PF11008.12	NA	Protein of unknown function (DUF2846)	Protein of unknown function (DUF2846)	8.7666	NA	3.56455	NA	TRUE	FALSE	FALSE	8.21421	0.49	3.39039	1.6902	TRUE	TRUE	FALSE	TRUE	TRUE	no
IMGVR_UViG_2534681703_000015|2534681703|2534698779	IMGVR_UViG_2534681703_000015|2534681703|2534698779	30	29363	29887	+	CDS	NA	PF03614.17	NA	Repressor of phase-1 flagellin	Repressor of phase-1 flagellin	8.7666	NA	3.56455	NA	TRUE	FALSE	FALSE	8.21421	0.43	3.39039	1.63347	TRUE	TRUE	FALSE	TRUE	TRUE	no
IMGVR_UViG_2534681703_000015|2534681703|2534698779	IMGVR_UViG_2534681703_000015|2534681703|2534698779	45	38163	40196	-	CDS	K01874	PF09334.15	methionyl-tRNA synthetase	tRNA synthetases class I (M)	methionyl-tRNA synthetase	8.7666	2.89	3.56455	2.4609	TRUE	TRUE	FALSE	8.21421	2.63	3.39039	2.41996	TRUE	TRUE	FALSE	TRUE	TRUE	yes
IMGVR_UViG_2534681703_000015|2534681703|2534698779	IMGVR_UViG_2534681703_000015|2534681703|2534698779	48	41979	42230	-	CDS	K02345	PF06440.15	DNA polymerase III subunit theta	DNA polymerase III, theta subunit	DNA polymerase III subunit theta	8.7666	5.27	3.56455	2.72181	TRUE	TRUE	FALSE	8.21421	4.81	3.39039	2.68215	TRUE	TRUE	FALSE	TRUE	TRUE	no
IMGVR_UViG_2534681703_000015|2534681703|2534698779	IMGVR_UViG_2534681703_000015|2534681703|2534698779	51	45511	48627	+	CDS	K01153	PF12008.12	type I restriction enzyme, R subunit	Type I restriction and modification enzyme - subunit R C terminal	type I restriction enzyme, R subunit	8.7666	10	3.56455	4.30546	TRUE	TRUE	FALSE	8.21421	1.45	3.39039	2.16137	TRUE	TRUE	FALSE	TRUE	TRUE	no
IMGVR_UViG_2534681703_000015|2534681703|2534698779	IMGVR_UViG_2534681703_000015|2534681703|2534698779	56	50949	51107	-	CDS	NA	PF13064.10	NA	Protein of unknown function (DUF3927)	Protein of unknown function (DUF3927)	8.7666	NA	3.56455	NA	TRUE	FALSE	FALSE	8.21421	1.63	3.39039	2.21219	TRUE	TRUE	FALSE	TRUE	TRUE	no
IMGVR_UViG_2534681703_000015|2534681703|2534698779	IMGVR_UViG_2534681703_000015|2534681703|2534698779	57	51107	51532	-	CDS	K05793	PF05099.17	tellurite resistance protein TerB	Tellurite resistance protein TerB	tellurite resistance protein TerB	8.7666	3.51	3.56455	2.54531	TRUE	TRUE	FALSE	8.21421	2.76	3.39039	2.44091	TRUE	TRUE	FALSE	TRUE	TRUE	no
IMGVR_UViG_2534681703_000015|2534681703|2534698779	IMGVR_UViG_2534681703_000015|2534681703|2534698779	66	56850	57494	-	CDS	K00945	PF13521.10	CMP/dCMP kinase	AAA domain	CMP/dCMP kinase	8.7666	1.22	3.56455	2.08636	TRUE	TRUE	FALSE	8.21421	10	3.39039	3.22686	TRUE	TRUE	FALSE	TRUE	TRUE	no
IMGVR_UViG_2534681703_000015|2534681703|2534698779	IMGVR_UViG_2534681703_000015|2534681703|2534698779	78	70427	71482	+	CDS	NA	PF01051.25	NA	Initiator Replication protein, WH1	Initiator Replication protein, WH1	8.7666	NA	3.56455	NA	TRUE	FALSE	FALSE	8.21421	5.1	3.39039	2.70757	TRUE	TRUE	FALSE	TRUE	TRUE	no
IMGVR_UViG_2534681703_000015|2534681703|2534698779	IMGVR_UViG_2534681703_000015|2534681703|2534698779	93	85984	88092	-	CDS	K09883	PF11775.12	cobaltochelatase CobT	Cobalamin biosynthesis protein CobT VWA domain	cobaltochelatase CobT	8.7666	10	3.56455	3.4014	TRUE	TRUE	FALSE	8.21421	7.97	3.39039	2.90146	TRUE	TRUE	FALSE	TRUE	TRUE	yes
IMGVR_UViG_2534681703_000015|2534681703|2534698779	IMGVR_UViG_2534681703_000015|2534681703|2534698779	97	90313	90723	-	CDS	K19160	PF13957.10	mRNA interferase YafO	Toxin YafO, type II toxin-antitoxin system	mRNA interferase YafO	8.7666	1.84	3.56455	2.26482	TRUE	TRUE	FALSE	8.21421	1.62	3.39039	2.20952	TRUE	TRUE	FALSE	TRUE	TRUE	no
IMGVR_UViG_2534681703_000015|2534681703|2534698779	IMGVR_UViG_2534681703_000015|2534681703|2534698779	110	98493	99638	+	CDS	K07126	PF08238.16	uncharacterized protein	Sel1 repeat	uncharacterized protein	8.7666	6.87	3.56455	2.83696	TRUE	TRUE	FALSE	8.21421	5.36	3.39039	2.72916	TRUE	TRUE	FALSE	TRUE	TRUE	no
IMGVR_UViG_2534681703_000015|2534681703|2534698779	IMGVR_UViG_2534681703_000015|2534681703|2534698779	115	103717	104889	-	CDS	NA	PF07693.18	NA	KAP family P-loop domain	KAP family P-loop domain	8.7666	NA	3.56455	NA	TRUE	FALSE	FALSE	8.21421	5.61	3.39039	2.74896	TRUE	TRUE	FALSE	TRUE	TRUE	no
IMGVR_UViG_2534681778_000005|2534681778|2534720711	IMGVR_UViG_2534681778_000005|2534681778|2534720711	2	391	1242	-	CDS	K09855	PF20356.2	Ras association domain-containing protein 7/8	Family of unknown function (DUF6651)	Ras association domain-containing protein 7/8	8.92763	0.14	3.68795	1.14613	TRUE	FALSE	FALSE	9.19558	8.3	3.61824	2.91908	TRUE	FALSE	FALSE	TRUE	FALSE	no
IMGVR_UViG_2534681778_000005|2534681778|2534720711	IMGVR_UViG_2534681778_000005|2534681778|2534720711	5	4279	4869	-	CDS	K01994	PF13412.10	LuxR family transcriptional regulator, transcriptional regulator of spore coat protein	Winged helix-turn-helix DNA-binding	LuxR family transcriptional regulator, transcriptional regulator of spore coat protein	8.92763	10	3.68795	3.58894	TRUE	TRUE	FALSE	9.19558	4.43	3.61824	2.6464	TRUE	TRUE	FALSE	TRUE	TRUE	no
IMGVR_UViG_2534681778_000005|2534681778|2534720711	IMGVR_UViG_2534681778_000005|2534681778|2534720711	17	13223	13549	-	CDS	NA	PF01366.22	NA	Herpesvirus processing and transport protein	Herpesvirus processing and transport protein	8.92763	NA	3.68795	NA	TRUE	FALSE	FALSE	9.19558	1	3.61824	2	TRUE	TRUE	FALSE	TRUE	TRUE	no
IMGVR_UViG_2534681778_000005|2534681778|2534720711	IMGVR_UViG_2534681778_000005|2534681778|2534720711	24	18868	19209	-	CDS	K07165	PF08281.16	transmembrane sensor	Sigma-70, region 4	transmembrane sensor	8.92763	0.33	3.68795	1.51851	TRUE	TRUE	FALSE	9.19558	10	3.61824	3.54617	TRUE	TRUE	FALSE	TRUE	TRUE	no
IMGVR_UViG_2534681778_000005|2534681778|2534720711	IMGVR_UViG_2534681778_000005|2534681778|2534720711	56	35721	35924	-	CDS	K11548	PF01519.20	kinetochore protein Nuf2	Protein of unknown function DUF16	kinetochore protein Nuf2	8.92763	2.87	3.68795	2.45788	TRUE	TRUE	FALSE	9.19558	0.49	3.61824	1.6902	TRUE	TRUE	FALSE	TRUE	TRUE	no
IMGVR_UViG_2534681778_000005|2534681778|2534720711	IMGVR_UViG_2534681778_000005|2534681778|2534720711	62	38901	39320	+	CDS	K07341	PF02661.22	death on curing protein	Fic/DOC family	death on curing protein	8.92763	5.29	3.68795	2.72346	TRUE	TRUE	FALSE	9.19558	10	3.61824	3.16643	TRUE	TRUE	FALSE	TRUE	TRUE	no
IMGVR_UViG_2534681778_000005|2534681778|2534720711	IMGVR_UViG_2534681778_000005|2534681778|2534720711	86	62272	64329	-	CDS	K09883	PF11775.12	cobaltochelatase CobT	Cobalamin biosynthesis protein CobT VWA domain	cobaltochelatase CobT	8.92763	10	3.68795	3.4014	TRUE	TRUE	FALSE	9.19558	7.97	3.61824	2.90146	TRUE	TRUE	FALSE	TRUE	TRUE	yes
IMGVR_UViG_2534681778_000005|2534681778|2534720711	IMGVR_UViG_2534681778_000005|2534681778|2534720711	103	76718	77257	-	CDS	K03666	PF17209.7	host factor-I protein	Hfq protein	host factor-I protein	8.92763	0.62	3.68795	1.79239	TRUE	TRUE	FALSE	9.19558	0.88	3.61824	1.94448	TRUE	TRUE	FALSE	TRUE	TRUE	no
IMGVR_UViG_2534681778_000005|2534681778|2534720711	IMGVR_UViG_2534681778_000005|2534681778|2534720711	105	78182	79030	-	CDS	NA	PF01051.25	NA	Initiator Replication protein, WH1	Initiator Replication protein, WH1	8.92763	NA	3.68795	NA	TRUE	FALSE	FALSE	9.19558	5.1	3.61824	2.70757	TRUE	TRUE	FALSE	TRUE	TRUE	no
IMGVR_UViG_2534681824_000001|2534681824|2534724788|235656-299080	IMGVR_UViG_2534681824_000001|2534681824|2534724788|235656-299080	37	21469	21750	+	CDS	K09777	PF04025.16	extracellular matrix regulatory protein A	Extracellular matrix regulatory protein A-like	extracellular matrix regulatory protein A	9.47941	1.15	4.20383	2.0607	TRUE	TRUE	FALSE	9.58286	1.24	4.08278	2.09342	TRUE	TRUE	FALSE	TRUE	TRUE	no
IMGVR_UViG_2534681907_000002|2534681907|2534762668	IMGVR_UViG_2534681907_000002|2534681907|2534762668	4	2588	4645	-	CDS	K09883	PF11775.12	cobaltochelatase CobT	Cobalamin biosynthesis protein CobT VWA domain	cobaltochelatase CobT	8.95513	10	3.69315	3.4014	TRUE	TRUE	FALSE	9.35627	7.97	3.66142	2.90146	TRUE	TRUE	FALSE	TRUE	TRUE	yes
IMGVR_UViG_2534681907_000002|2534681907|2534762668	IMGVR_UViG_2534681907_000002|2534681907|2534762668	21	17035	17574	-	CDS	K03666	PF17209.7	host factor-I protein	Hfq protein	host factor-I protein	8.95513	0.62	3.69315	1.79239	TRUE	TRUE	FALSE	9.35627	0.88	3.66142	1.94448	TRUE	TRUE	FALSE	TRUE	TRUE	no
IMGVR_UViG_2534681907_000002|2534681907|2534762668	IMGVR_UViG_2534681907_000002|2534681907|2534762668	23	18499	19347	-	CDS	NA	PF01051.25	NA	Initiator Replication protein, WH1	Initiator Replication protein, WH1	8.95513	NA	3.69315	NA	TRUE	FALSE	FALSE	9.35627	5.1	3.66142	2.70757	TRUE	TRUE	FALSE	TRUE	TRUE	no
IMGVR_UViG_2534681907_000002|2534681907|2534762668	IMGVR_UViG_2534681907_000002|2534681907|2534762668	46	47678	48529	-	CDS	K09855	PF20356.2	Ras association domain-containing protein 7/8	Family of unknown function (DUF6651)	Ras association domain-containing protein 7/8	8.95513	0.14	3.69315	1.14613	TRUE	FALSE	FALSE	9.35627	8.3	3.66142	2.91908	TRUE	TRUE	TRUE	TRUE	TRUE	no
IMGVR_UViG_2534681907_000002|2534681907|2534762668	IMGVR_UViG_2534681907_000002|2534681907|2534762668	49	51566	52156	-	CDS	K01994	PF13412.10	LuxR family transcriptional regulator, transcriptional regulator of spore coat protein	Winged helix-turn-helix DNA-binding	LuxR family transcriptional regulator, transcriptional regulator of spore coat protein	8.95513	10	3.69315	3.58894	TRUE	TRUE	FALSE	9.35627	4.43	3.66142	2.6464	TRUE	TRUE	FALSE	TRUE	TRUE	no
IMGVR_UViG_2534681907_000002|2534681907|2534762668	IMGVR_UViG_2534681907_000002|2534681907|2534762668	68	66155	66496	-	CDS	K07165	PF08281.16	transmembrane sensor	Sigma-70, region 4	transmembrane sensor	8.95513	0.33	3.69315	1.51851	TRUE	TRUE	FALSE	9.35627	10	3.66142	3.54617	TRUE	TRUE	FALSE	TRUE	TRUE	no
IMGVR_UViG_2534681907_000002|2534681907|2534762668	IMGVR_UViG_2534681907_000002|2534681907|2534762668	101	84202	84405	-	CDS	K11548	PF01519.20	kinetochore protein Nuf2	Protein of unknown function DUF16	kinetochore protein Nuf2	8.95513	2.87	3.69315	2.45788	TRUE	TRUE	FALSE	9.35627	0.49	3.66142	1.6902	TRUE	TRUE	FALSE	TRUE	TRUE	no
IMGVR_UViG_2534681907_000002|2534681907|2534762668	IMGVR_UViG_2534681907_000002|2534681907|2534762668	107	87382	87801	+	CDS	K07341	PF02661.22	death on curing protein	Fic/DOC family	death on curing protein	8.95513	5.29	3.69315	2.72346	TRUE	TRUE	FALSE	9.35627	10	3.66142	3.16643	TRUE	TRUE	FALSE	TRUE	TRUE	no
IMGVR_UViG_2534682022_000002|2534682022|2534777239|186235-223990	IMGVR_UViG_2534682022_000002|2534682022|2534777239|186235-223990	2	600	1994	-	CDS	K01679	PF00206.24	fumarate hydratase, class II	Lyase	fumarate hydratase, class II	8.29625	0.7	3.88212	1.8451	TRUE	FALSE	FALSE	9.07077	2.13	3.82152	2.32838	TRUE	FALSE	FALSE	TRUE	FALSE	yes
IMGVR_UViG_2534682022_000002|2534682022|2534777239|186235-223990	IMGVR_UViG_2534682022_000002|2534682022|2534777239|186235-223990	8	5062	5343	-	CDS	NA	PF16082.9	NA	Bacteriophage holin family, superfamily II-like	Bacteriophage holin family, superfamily II-like	8.29625	NA	3.88212	NA	TRUE	FALSE	FALSE	9.07077	5.79	3.82152	2.76268	TRUE	TRUE	FALSE	TRUE	TRUE	no
IMGVR_UViG_2534682022_000002|2534682022|2534777239|186235-223990	IMGVR_UViG_2534682022_000002|2534682022|2534777239|186235-223990	19	18983	19432	-	CDS	K03828	PF00583.29	putative acetyltransferase	Acetyltransferase (GNAT) family	putative acetyltransferase	8.29625	5.67	3.88212	2.75358	TRUE	FALSE	FALSE	9.07077	10	3.82152	3.71357	TRUE	TRUE	FALSE	TRUE	TRUE	no
IMGVR_UViG_2534682205_000006|2534682205|2534798978|15435-38074	IMGVR_UViG_2534682205_000006|2534682205|2534798978|15435-38074	2	1201	2148	-	CDS	K12267	PF01625.25	peptide methionine sulfoxide reductase msrA/msrB	Peptide methionine sulfoxide reductase	peptide methionine sulfoxide reductase msrA/msrB	8.405	0.43	3.40834	1.63347	TRUE	TRUE	FALSE	7.48286	0.35	3.16143	1.54407	TRUE	TRUE	FALSE	TRUE	TRUE	no
IMGVR_UViG_2534682205_000006|2534682205|2534798978|15435-38074	IMGVR_UViG_2534682205_000006|2534682205|2534798978|15435-38074	31	18356	18979	-	CDS	NA	PF14199.10	NA	Domain of unknown function (DUF4317)	Domain of unknown function (DUF4317)	8.405	NA	3.40834	NA	TRUE	FALSE	FALSE	7.48286	2.03	3.16143	2.3075	TRUE	TRUE	FALSE	TRUE	TRUE	no
IMGVR_UViG_2534682260_000005|2534682260|2534811018	IMGVR_UViG_2534682260_000005|2534682260|2534811018	9	4341	5192	-	CDS	K09855	PF20356.2	Ras association domain-containing protein 7/8	Family of unknown function (DUF6651)	Ras association domain-containing protein 7/8	9.16	0.14	3.72864	1.14613	TRUE	FALSE	FALSE	9.35627	8.3	3.66718	2.91908	TRUE	TRUE	TRUE	TRUE	TRUE	no
IMGVR_UViG_2534682260_000005|2534682260|2534811018	IMGVR_UViG_2534682260_000005|2534682260|2534811018	12	8229	8819	-	CDS	K01994	PF13412.10	LuxR family transcriptional regulator, transcriptional regulator of spore coat protein	Winged helix-turn-helix DNA-binding	LuxR family transcriptional regulator, transcriptional regulator of spore coat protein	9.16	10	3.72864	3.58894	TRUE	TRUE	FALSE	9.35627	4.43	3.66718	2.6464	TRUE	TRUE	FALSE	TRUE	TRUE	no
IMGVR_UViG_2534682260_000005|2534682260|2534811018	IMGVR_UViG_2534682260_000005|2534682260|2534811018	63	39669	39872	-	CDS	K11548	PF01519.20	kinetochore protein Nuf2	Protein of unknown function DUF16	kinetochore protein Nuf2	9.16	2.87	3.72864	2.45788	TRUE	TRUE	FALSE	9.35627	0.49	3.66718	1.6902	TRUE	TRUE	FALSE	TRUE	TRUE	no
IMGVR_UViG_2534682260_000005|2534682260|2534811018	IMGVR_UViG_2534682260_000005|2534682260|2534811018	70	42848	43267	+	CDS	K07341	PF02661.22	death on curing protein	Fic/DOC family	death on curing protein	9.16	5.29	3.72864	2.72346	TRUE	TRUE	FALSE	9.35627	10	3.66718	3.16643	TRUE	TRUE	FALSE	TRUE	TRUE	no
IMGVR_UViG_2534682260_000005|2534682260|2534811018	IMGVR_UViG_2534682260_000005|2534682260|2534811018	94	66219	68276	-	CDS	K09883	PF11775.12	cobaltochelatase CobT	Cobalamin biosynthesis protein CobT VWA domain	cobaltochelatase CobT	9.16	10	3.72864	3.4014	TRUE	TRUE	FALSE	9.35627	7.97	3.66718	2.90146	TRUE	TRUE	FALSE	TRUE	TRUE	yes
IMGVR_UViG_2534682260_000005|2534682260|2534811018	IMGVR_UViG_2534682260_000005|2534682260|2534811018	111	80665	81204	-	CDS	K03666	PF17209.7	host factor-I protein	Hfq protein	host factor-I protein	9.16	0.62	3.72864	1.79239	TRUE	TRUE	FALSE	9.35627	0.88	3.66718	1.94448	TRUE	TRUE	FALSE	TRUE	TRUE	no
IMGVR_UViG_2534682260_000005|2534682260|2534811018	IMGVR_UViG_2534682260_000005|2534682260|2534811018	113	82128	82976	-	CDS	NA	PF01051.25	NA	Initiator Replication protein, WH1	Initiator Replication protein, WH1	9.16	NA	3.72864	NA	TRUE	FALSE	FALSE	9.35627	5.1	3.66718	2.70757	TRUE	TRUE	FALSE	TRUE	TRUE	no
IMGVR_UViG_2534682263_000004|2534682263|2534811344	IMGVR_UViG_2534682263_000004|2534682263|2534811344	8	5837	6685	+	CDS	NA	PF01051.25	NA	Initiator Replication protein, WH1	Initiator Replication protein, WH1	9.13667	NA	3.71801	NA	TRUE	FALSE	FALSE	9.33	5.1	3.66397	2.70757	TRUE	TRUE	FALSE	TRUE	TRUE	no
IMGVR_UViG_2534682263_000004|2534682263|2534811344	IMGVR_UViG_2534682263_000004|2534682263|2534811344	10	7610	8149	+	CDS	K03666	PF17209.7	host factor-I protein	Hfq protein	host factor-I protein	9.13667	0.62	3.71801	1.79239	TRUE	FALSE	FALSE	9.33	0.88	3.66397	1.94448	TRUE	TRUE	FALSE	TRUE	TRUE	no
IMGVR_UViG_2534682263_000004|2534682263|2534811344	IMGVR_UViG_2534682263_000004|2534682263|2534811344	27	20539	22596	+	CDS	K09883	PF11775.12	cobaltochelatase CobT	Cobalamin biosynthesis protein CobT VWA domain	cobaltochelatase CobT	9.13667	10	3.71801	3.4014	TRUE	TRUE	FALSE	9.33	7.97	3.66397	2.90146	TRUE	TRUE	FALSE	TRUE	TRUE	yes
IMGVR_UViG_2534682263_000004|2534682263|2534811344	IMGVR_UViG_2534682263_000004|2534682263|2534811344	51	45548	45967	-	CDS	K07341	PF02661.22	death on curing protein	Fic/DOC family	death on curing protein	9.13667	5.29	3.71801	2.72346	TRUE	TRUE	FALSE	9.33	10	3.66397	3.16643	TRUE	TRUE	FALSE	TRUE	TRUE	no
IMGVR_UViG_2534682263_000004|2534682263|2534811344	IMGVR_UViG_2534682263_000004|2534682263|2534811344	57	48944	49147	+	CDS	K11548	PF01519.20	kinetochore protein Nuf2	Protein of unknown function DUF16	kinetochore protein Nuf2	9.13667	2.87	3.71801	2.45788	TRUE	TRUE	FALSE	9.33	0.49	3.66397	1.6902	TRUE	TRUE	FALSE	TRUE	TRUE	no
IMGVR_UViG_2534682263_000004|2534682263|2534811344	IMGVR_UViG_2534682263_000004|2534682263|2534811344	108	79999	80589	+	CDS	K01994	PF13412.10	LuxR family transcriptional regulator, transcriptional regulator of spore coat protein	Winged helix-turn-helix DNA-binding	LuxR family transcriptional regulator, transcriptional regulator of spore coat protein	9.13667	10	3.71801	3.58894	TRUE	TRUE	FALSE	9.33	4.43	3.66397	2.6464	TRUE	TRUE	FALSE	TRUE	TRUE	no
IMGVR_UViG_2534682263_000004|2534682263|2534811344	IMGVR_UViG_2534682263_000004|2534682263|2534811344	111	83626	84477	+	CDS	K09855	PF20356.2	Ras association domain-containing protein 7/8	Family of unknown function (DUF6651)	Ras association domain-containing protein 7/8	9.13667	0.14	3.71801	1.14613	TRUE	FALSE	FALSE	9.33	8.3	3.66397	2.91908	TRUE	TRUE	TRUE	TRUE	TRUE	no
IMGVR_UViG_2537561663_000005|2537561663|2537579491|58389-120116	IMGVR_UViG_2537561663_000005|2537561663|2537579491|58389-120116	1	1	414	+	CDS	NA	PF16476.9	NA	Domain of unknown function (DUF5053)	Domain of unknown function (DUF5053)	10	NA	4.3213	NA	TRUE	FALSE	FALSE	9.44591	5.74	3.93646	2.75891	TRUE	FALSE	FALSE	TRUE	FALSE	no
IMGVR_UViG_2537561663_000005|2537561663|2537579491|58389-120116	IMGVR_UViG_2537561663_000005|2537561663|2537579491|58389-120116	33	34923	35936	+	CDS	NA	PF16872.9	NA	Putative phage abortive infection protein	Putative phage abortive infection protein	10	NA	4.3213	NA	TRUE	FALSE	FALSE	9.44591	3.3	3.93646	2.51851	TRUE	TRUE	FALSE	TRUE	TRUE	no
IMGVR_UViG_2537561663_000005|2537561663|2537579491|58389-120116	IMGVR_UViG_2537561663_000005|2537561663|2537579491|58389-120116	42	41607	42254	-	CDS	NA	PF12083.12	NA	Domain of unknown function (DUF3560)	Domain of unknown function (DUF3560)	10	NA	4.3213	NA	TRUE	FALSE	FALSE	9.44591	8.77	3.93646	2.943	TRUE	TRUE	FALSE	TRUE	TRUE	no
IMGVR_UViG_2540341072_000002|2540341072|2540348103|2150107-2287052	IMGVR_UViG_2540341072_000002|2540341072|2540348103|2150107-2287052	1	1	1149	-	CDS	K01083	PF02333.19	3-phytase	Phytase	3-phytase	7.71146	0.17	3.30991	1.23045	TRUE	FALSE	FALSE	6.77853	0.1	3.11975	1	TRUE	FALSE	FALSE	TRUE	FALSE	yes
IMGVR_UViG_2540341072_000002|2540341072|2540348103|2150107-2287052	IMGVR_UViG_2540341072_000002|2540341072|2540348103|2150107-2287052	13	6132	6350	+	CDS	K06420	PF00269.24	small acid-soluble spore protein C (minor alpha/beta-type SASP)	Small, acid-soluble spore proteins, alpha/beta type	small acid-soluble spore protein C (minor alpha/beta-type SASP)	7.71146	0.67	3.30991	1.82607	TRUE	TRUE	FALSE	6.77853	0.8	3.11975	1.90309	TRUE	TRUE	FALSE	TRUE	TRUE	no
IMGVR_UViG_2540341072_000002|2540341072|2540348103|2150107-2287052	IMGVR_UViG_2540341072_000002|2540341072|2540348103|2150107-2287052	19	8617	9066	-	CDS	K07470	PF06445.19	DNA gyrase inhibitor	GyrI-like small molecule binding domain	DNA gyrase inhibitor	7.71146	0.18	3.30991	1.25527	TRUE	TRUE	FALSE	6.77853	0.73	3.11975	1.86332	TRUE	TRUE	FALSE	TRUE	TRUE	no
IMGVR_UViG_2540341072_000002|2540341072|2540348103|2150107-2287052	IMGVR_UViG_2540341072_000002|2540341072|2540348103|2150107-2287052	27	14785	15507	-	CDS	K00525	PF08343.14	ribonucleoside-diphosphate reductase alpha chain	Ribonucleotide reductase N-terminal	ribonucleoside-diphosphate reductase alpha chain	7.71146	10	3.30991	4.25234	TRUE	TRUE	FALSE	6.77853	3.56	3.11975	2.55145	TRUE	TRUE	FALSE	TRUE	TRUE	yes
IMGVR_UViG_2540341072_000002|2540341072|2540348103|2150107-2287052	IMGVR_UViG_2540341072_000002|2540341072|2540348103|2150107-2287052	28	15470	15865	-	CDS	K03647	PF07972.15	protein involved in ribonucleotide reduction	NrdI Flavodoxin like	protein involved in ribonucleotide reduction	7.71146	3.41	3.30991	2.53275	TRUE	TRUE	FALSE	6.77853	3.38	3.11975	2.52892	TRUE	TRUE	FALSE	TRUE	TRUE	no
IMGVR_UViG_2540341072_000002|2540341072|2540348103|2150107-2287052	IMGVR_UViG_2540341072_000002|2540341072|2540348103|2150107-2287052	48	23997	24233	-	CDS	NA	PF09629.14	NA	YorP protein	YorP protein	7.71146	NA	3.30991	NA	TRUE	FALSE	FALSE	6.77853	0.07	3.11975	0.845098	TRUE	TRUE	FALSE	TRUE	TRUE	no
IMGVR_UViG_2540341072_000002|2540341072|2540348103|2150107-2287052	IMGVR_UViG_2540341072_000002|2540341072|2540348103|2150107-2287052	64	39854	40678	-	CDS	NA	PF05908.15	NA	Poly-gamma-glutamate hydrolase	Poly-gamma-glutamate hydrolase	7.71146	NA	3.30991	NA	TRUE	FALSE	FALSE	6.77853	1.77	3.11975	2.24797	TRUE	TRUE	FALSE	TRUE	TRUE	no
IMGVR_UViG_2540341072_000002|2540341072|2540348103|2150107-2287052	IMGVR_UViG_2540341072_000002|2540341072|2540348103|2150107-2287052	77	47237	47863	-	CDS	NA	PF06908.15	NA	YspA SLOG family	YspA SLOG family	7.71146	NA	3.30991	NA	TRUE	FALSE	FALSE	6.77853	4.99	3.11975	2.6981	TRUE	TRUE	FALSE	TRUE	TRUE	no
IMGVR_UViG_2540341072_000002|2540341072|2540348103|2150107-2287052	IMGVR_UViG_2540341072_000002|2540341072|2540348103|2150107-2287052	92	53271	53489	-	CDS	NA	PF09467.14	NA	Hypothetical protein Yopt	Hypothetical protein Yopt	7.71146	NA	3.30991	NA	TRUE	FALSE	FALSE	6.77853	0.09	3.11975	0.954243	TRUE	TRUE	FALSE	TRUE	TRUE	no
IMGVR_UViG_2540341072_000002|2540341072|2540348103|2150107-2287052	IMGVR_UViG_2540341072_000002|2540341072|2540348103|2150107-2287052	95	55086	56468	-	CDS	K19169	PF14072.10	DNA sulfur modification protein DndB	DNA-sulfur modification-associated	DNA sulfur modification protein DndB	7.71146	4.49	3.30991	2.65225	TRUE	TRUE	FALSE	6.77853	3.65	3.11975	2.56229	TRUE	TRUE	FALSE	TRUE	TRUE	no
IMGVR_UViG_2540341072_000002|2540341072|2540348103|2150107-2287052	IMGVR_UViG_2540341072_000002|2540341072|2540348103|2150107-2287052	104	61202	61792	-	CDS	NA	PF14163.10	NA	Super-infection exclusion protein B	Super-infection exclusion protein B	7.71146	NA	3.30991	NA	TRUE	FALSE	FALSE	6.77853	1.36	3.11975	2.13354	TRUE	TRUE	FALSE	TRUE	TRUE	no
IMGVR_UViG_2540341072_000002|2540341072|2540348103|2150107-2287052	IMGVR_UViG_2540341072_000002|2540341072|2540348103|2150107-2287052	107	62976	63371	-	CDS	NA	PF17094.9	NA	Uncharacterised protein family (UPF0715)	Uncharacterised protein family (UPF0715)	7.71146	NA	3.30991	NA	TRUE	FALSE	FALSE	6.77853	0.11	3.11975	1.04139	TRUE	TRUE	FALSE	TRUE	TRUE	no
IMGVR_UViG_2540341072_000002|2540341072|2540348103|2150107-2287052	IMGVR_UViG_2540341072_000002|2540341072|2540348103|2150107-2287052	118	77190	77381	+	CDS	NA	PF09642.14	NA	YonK protein	YonK protein	7.71146	NA	3.30991	NA	TRUE	FALSE	FALSE	6.77853	0.92	3.11975	1.96379	TRUE	TRUE	FALSE	TRUE	TRUE	no
IMGVR_UViG_2540341072_000002|2540341072|2540348103|2150107-2287052	IMGVR_UViG_2540341072_000002|2540341072|2540348103|2150107-2287052	150	105955	106713	+	CDS	NA	PF20753.1	NA	Phage tail C-terminal domain	Phage tail C-terminal domain	7.71146	NA	3.30991	NA	TRUE	FALSE	FALSE	6.77853	5.33	3.11975	2.72673	TRUE	TRUE	FALSE	TRUE	TRUE	no
IMGVR_UViG_2540341072_000002|2540341072|2540348103|2150107-2287052	IMGVR_UViG_2540341072_000002|2540341072|2540348103|2150107-2287052	153	110226	112160	+	CDS	K01125	PF09992.13	N-acetylglucosamine-1-phosphodiester alpha-N-acetylglucosaminidase	Phosphodiester glycosidase	N-acetylglucosamine-1-phosphodiester alpha-N-acetylglucosaminidase	7.71146	1.08	3.30991	2.03342	TRUE	TRUE	FALSE	6.77853	6.09	3.11975	2.78462	TRUE	TRUE	FALSE	TRUE	TRUE	no
IMGVR_UViG_2540341072_000002|2540341072|2540348103|2150107-2287052	IMGVR_UViG_2540341072_000002|2540341072|2540348103|2150107-2287052	154	112330	113154	+	CDS	NA	PF21817.1	NA	CapR homology domain	CapR homology domain	7.71146	NA	3.30991	NA	TRUE	FALSE	FALSE	6.77853	6.51	3.11975	2.81358	TRUE	TRUE	FALSE	TRUE	TRUE	no
IMGVR_UViG_2540341072_000002|2540341072|2540348103|2150107-2287052	IMGVR_UViG_2540341072_000002|2540341072|2540348103|2150107-2287052	156	114573	114785	+	CDS	NA	PF10960.12	NA	BhlA holin family	BhlA holin family	7.71146	NA	3.30991	NA	TRUE	FALSE	FALSE	6.77853	3.66	3.11975	2.56348	TRUE	TRUE	FALSE	TRUE	TRUE	no
IMGVR_UViG_2540341072_000002|2540341072|2540348103|2150107-2287052	IMGVR_UViG_2540341072_000002|2540341072|2540348103|2150107-2287052	158	115118	115564	-	CDS	K03611	PF02600.20	protein dithiol:quinone oxidoreductase	Disulfide bond formation protein DsbB	protein dithiol:quinone oxidoreductase	7.71146	0.08	3.30991	0.90309	TRUE	TRUE	FALSE	6.77853	0.08	3.11975	0.90309	TRUE	TRUE	FALSE	TRUE	TRUE	no
IMGVR_UViG_2540341072_000002|2540341072|2540348103|2150107-2287052	IMGVR_UViG_2540341072_000002|2540341072|2540348103|2150107-2287052	161	117239	119356	-	CDS	K20344	PF00664.27	ATP-binding cassette, subfamily C, bacteriocin exporter	ABC transporter transmembrane region	ATP-binding cassette, subfamily C, bacteriocin exporter	7.71146	10	3.30991	3.43807	TRUE	TRUE	FALSE	6.77853	3.33	3.11975	2.52244	TRUE	TRUE	FALSE	TRUE	TRUE	no
IMGVR_UViG_2540341072_000002|2540341072|2540348103|2150107-2287052	IMGVR_UViG_2540341072_000002|2540341072|2540348103|2150107-2287052	162	119414	119584	-	CDS	NA	PF19151.4	NA	Sublancin	Sublancin	7.71146	NA	3.30991	NA	TRUE	FALSE	FALSE	6.77853	0.01	3.11975	0	TRUE	TRUE	FALSE	TRUE	TRUE	no
IMGVR_UViG_2540341072_000002|2540341072|2540348103|2150107-2287052	IMGVR_UViG_2540341072_000002|2540341072|2540348103|2150107-2287052	166	121543	121875	-	CDS	NA	PF08863.14	NA	YolD-like protein	YolD-like protein	7.71146	NA	3.30991	NA	TRUE	FALSE	FALSE	6.77853	5.61	3.11975	2.74896	TRUE	TRUE	FALSE	TRUE	TRUE	no
IMGVR_UViG_2540341072_000002|2540341072|2540348103|2150107-2287052	IMGVR_UViG_2540341072_000002|2540341072|2540348103|2150107-2287052	169	122789	123256	-	CDS	NA	PF16219.9	NA	Domain of unknown function (DUF4879)	Domain of unknown function (DUF4879)	7.71146	NA	3.30991	NA	TRUE	FALSE	FALSE	6.77853	0.09	3.11975	0.954243	TRUE	TRUE	FALSE	TRUE	TRUE	no
IMGVR_UViG_2540341072_000002|2540341072|2540348103|2150107-2287052	IMGVR_UViG_2540341072_000002|2540341072|2540348103|2150107-2287052	170	123882	124442	-	CDS	K03825	PF13302.11	L-phenylalanine/L-methionine N-acetyltransferase	Acetyltransferase (GNAT) domain	L-phenylalanine/L-methionine N-acetyltransferase	7.71146	4.95	3.30991	2.69461	TRUE	TRUE	FALSE	6.77853	9.34	3.11975	2.97035	TRUE	TRUE	FALSE	TRUE	TRUE	yes
IMGVR_UViG_2540341072_000002|2540341072|2540348103|2150107-2287052	IMGVR_UViG_2540341072_000002|2540341072|2540348103|2150107-2287052	171	124451	125053	-	CDS	NA	PF14568.10	NA	SMI1-KNR4 cell-wall	SMI1-KNR4 cell-wall	7.71146	NA	3.30991	NA	TRUE	FALSE	FALSE	6.77853	1.19	3.11975	2.07555	TRUE	TRUE	FALSE	TRUE	TRUE	no
IMGVR_UViG_2540341072_000002|2540341072|2540348103|2150107-2287052	IMGVR_UViG_2540341072_000002|2540341072|2540348103|2150107-2287052	172	125093	125578	-	CDS	K21490	PF09346.14	antitoxin YokJ	SMI1 / KNR4 family (SUKH-1)	antitoxin YokJ	7.71146	0.04	3.30991	0.60206	TRUE	TRUE	FALSE	6.77853	1.97	3.11975	2.29447	TRUE	TRUE	FALSE	TRUE	TRUE	no
IMGVR_UViG_2540341072_000002|2540341072|2540348103|2150107-2287052	IMGVR_UViG_2540341072_000002|2540341072|2540348103|2150107-2287052	173	125599	127314	-	CDS	K21489	PF04740.16	toxin YokI	LXG domain of WXG superfamily	toxin YokI	7.71146	0.92	3.30991	1.96379	TRUE	TRUE	FALSE	6.77853	1.06	3.11975	2.02531	TRUE	TRUE	FALSE	TRUE	TRUE	no
IMGVR_UViG_2540341072_000002|2540341072|2540348103|2150107-2287052	IMGVR_UViG_2540341072_000002|2540341072|2540348103|2150107-2287052	174	127414	127980	-	CDS	NA	PF09346.14	NA	SMI1 / KNR4 family (SUKH-1)	SMI1 / KNR4 family (SUKH-1)	7.71146	NA	3.30991	NA	TRUE	FALSE	FALSE	6.77853	1.97	3.11975	2.29447	TRUE	TRUE	FALSE	TRUE	TRUE	no
IMGVR_UViG_2540341072_000002|2540341072|2540348103|2150107-2287052	IMGVR_UViG_2540341072_000002|2540341072|2540348103|2150107-2287052	177	130774	131256	+	CDS	NA	PF14470.10	NA	Bacterial PH domain	Bacterial PH domain	7.71146	NA	3.30991	NA	TRUE	FALSE	FALSE	6.77853	3	3.11975	2.47712	TRUE	TRUE	FALSE	TRUE	TRUE	no
IMGVR_UViG_2540341072_000002|2540341072|2540348103|2150107-2287052	IMGVR_UViG_2540341072_000002|2540341072|2540348103|2150107-2287052	178	131560	132378	+	CDS	K00662	PF02522.18	aminoglycoside 3-N-acetyltransferase	Aminoglycoside 3-N-acetyltransferase	aminoglycoside 3-N-acetyltransferase	7.71146	0.18	3.30991	1.25527	TRUE	TRUE	FALSE	6.77853	0.17	3.11975	1.23045	TRUE	TRUE	FALSE	TRUE	TRUE	yes
IMGVR_UViG_2540341129_000004|2540341129|2540348161|1866315-1997915	IMGVR_UViG_2540341129_000004|2540341129|2540348161|1866315-1997915	1	228	560	+	CDS	NA	PF08863.14	NA	YolD-like protein	YolD-like protein	9.15879	NA	3.64637	NA	TRUE	FALSE	FALSE	8.23959	5.61	3.41225	2.74896	TRUE	FALSE	FALSE	TRUE	FALSE	no
IMGVR_UViG_2540341129_000004|2540341129|2540348161|1866315-1997915	IMGVR_UViG_2540341129_000004|2540341129|2540348161|1866315-1997915	4	1967	3127	-	CDS	K06367	PF18801.5	response regulator aspartate phosphatase I	response regulator aspartate phosphatase H, N terminal	response regulator aspartate phosphatase I	9.15879	1.59	3.64637	2.2014	TRUE	TRUE	FALSE	8.23959	0.78	3.41225	1.89209	TRUE	TRUE	FALSE	TRUE	TRUE	no
IMGVR_UViG_2540341129_000004|2540341129|2540348161|1866315-1997915	IMGVR_UViG_2540341129_000004|2540341129|2540348161|1866315-1997915	10	5892	8450	-	CDS	K13925	PF11962.12	plasmin and fibronectin-binding protein A	Peptidase_G2, IMC autoproteolytic cleavage domain	plasmin and fibronectin-binding protein A	9.15879	10	3.64637	3.69425	TRUE	TRUE	FALSE	8.23959	6.2	3.41225	2.79239	TRUE	TRUE	FALSE	TRUE	TRUE	no
IMGVR_UViG_2540341129_000004|2540341129|2540348161|1866315-1997915	IMGVR_UViG_2540341129_000004|2540341129|2540348161|1866315-1997915	14	12449	13210	-	CDS	NA	PF20753.1	NA	Phage tail C-terminal domain	Phage tail C-terminal domain	9.15879	NA	3.64637	NA	TRUE	FALSE	FALSE	8.23959	5.33	3.41225	2.72673	TRUE	TRUE	FALSE	TRUE	TRUE	no
IMGVR_UViG_2540341129_000004|2540341129|2540348161|1866315-1997915	IMGVR_UViG_2540341129_000004|2540341129|2540348161|1866315-1997915	47	41586	41771	-	CDS	NA	PF09642.14	NA	YonK protein	YonK protein	9.15879	NA	3.64637	NA	TRUE	FALSE	FALSE	8.23959	0.92	3.41225	1.96379	TRUE	FALSE	FALSE	TRUE	FALSE	no
IMGVR_UViG_2540341129_000004|2540341129|2540348161|1866315-1997915	IMGVR_UViG_2540341129_000004|2540341129|2540348161|1866315-1997915	54	47857	48969	+	CDS	K22222	PF00091.29	tubulin-like protein CetZ	Tubulin/FtsZ family, GTPase domain	tubulin-like protein CetZ	9.15879	5.91	3.64637	2.77159	TRUE	TRUE	FALSE	8.23959	4.59	3.41225	2.66181	TRUE	TRUE	FALSE	TRUE	TRUE	no
IMGVR_UViG_2540341129_000004|2540341129|2540348161|1866315-1997915	IMGVR_UViG_2540341129_000004|2540341129|2540348161|1866315-1997915	58	53054	54919	+	CDS	NA	PF18847.5	NA	Large polyvalent protein associated domain 29	Large polyvalent protein associated domain 29	9.15879	NA	3.64637	NA	TRUE	FALSE	FALSE	8.23959	8.74	3.41225	2.94151	TRUE	TRUE	FALSE	TRUE	TRUE	no
IMGVR_UViG_2540341129_000004|2540341129|2540348161|1866315-1997915	IMGVR_UViG_2540341129_000004|2540341129|2540348161|1866315-1997915	93	72464	73813	+	CDS	K19169	PF14072.10	DNA sulfur modification protein DndB	DNA-sulfur modification-associated	DNA sulfur modification protein DndB	9.15879	4.49	3.64637	2.65225	TRUE	TRUE	FALSE	8.23959	3.65	3.41225	2.56229	TRUE	TRUE	FALSE	TRUE	TRUE	no
IMGVR_UViG_2540341129_000004|2540341129|2540348161|1866315-1997915	IMGVR_UViG_2540341129_000004|2540341129|2540348161|1866315-1997915	110	79593	80009	-	CDS	NA	PF14037.10	NA	YoqO-like protein	YoqO-like protein	9.15879	NA	3.64637	NA	TRUE	FALSE	FALSE	8.23959	0.14	3.41225	1.14613	TRUE	TRUE	FALSE	TRUE	TRUE	no
IMGVR_UViG_2540341129_000004|2540341129|2540348161|1866315-1997915	IMGVR_UViG_2540341129_000004|2540341129|2540348161|1866315-1997915	124	85570	86394	+	CDS	NA	PF05908.15	NA	Poly-gamma-glutamate hydrolase	Poly-gamma-glutamate hydrolase	9.15879	NA	3.64637	NA	TRUE	FALSE	FALSE	8.23959	1.77	3.41225	2.24797	TRUE	TRUE	FALSE	TRUE	TRUE	no
IMGVR_UViG_2540341129_000004|2540341129|2540348161|1866315-1997915	IMGVR_UViG_2540341129_000004|2540341129|2540348161|1866315-1997915	138	101604	101807	+	CDS	NA	PF09629.14	NA	YorP protein	YorP protein	9.15879	NA	3.64637	NA	TRUE	FALSE	FALSE	8.23959	0.07	3.41225	0.845098	TRUE	TRUE	FALSE	TRUE	TRUE	no
IMGVR_UViG_2540341129_000004|2540341129|2540348161|1866315-1997915	IMGVR_UViG_2540341129_000004|2540341129|2540348161|1866315-1997915	140	101967	102464	+	CDS	K00943	PF13238.10	dTMP kinase	AAA domain	dTMP kinase	9.15879	10	3.64637	3.14675	TRUE	TRUE	FALSE	8.23959	5.02	3.41225	2.7007	TRUE	TRUE	FALSE	TRUE	TRUE	no
IMGVR_UViG_2540341129_000004|2540341129|2540348161|1866315-1997915	IMGVR_UViG_2540341129_000004|2540341129|2540348161|1866315-1997915	168	110674	111069	+	CDS	K03647	PF07972.15	protein involved in ribonucleotide reduction	NrdI Flavodoxin like	protein involved in ribonucleotide reduction	9.15879	3.41	3.64637	2.53275	TRUE	TRUE	FALSE	8.23959	3.38	3.41225	2.52892	TRUE	TRUE	FALSE	TRUE	TRUE	no
IMGVR_UViG_2540341129_000004|2540341129|2540348161|1866315-1997915	IMGVR_UViG_2540341129_000004|2540341129|2540348161|1866315-1997915	174	114979	115335	+	CDS	K04794	PF01981.20	peptidyl-tRNA hydrolase, PTH2 family	Peptidyl-tRNA hydrolase PTH2	peptidyl-tRNA hydrolase, PTH2 family	9.15879	6.84	3.64637	2.83506	TRUE	TRUE	FALSE	8.23959	7.54	3.41225	2.87737	TRUE	TRUE	FALSE	TRUE	TRUE	no
IMGVR_UViG_2541046997_000001|2541046997|2541071422|3256-167467	IMGVR_UViG_2541046997_000001|2541046997|2541071422|3256-167467	9	13680	14813	-	CDS	NA	PF20195.2	NA	Phage tail protein N-terminal domain	Phage tail protein N-terminal domain	9.84516	NA	3.65369	NA	TRUE	FALSE	FALSE	9.18451	5.02	3.51252	2.7007	TRUE	TRUE	FALSE	TRUE	TRUE	no
IMGVR_UViG_2541046997_000001|2541046997|2541071422|3256-167467	IMGVR_UViG_2541046997_000001|2541046997|2541071422|3256-167467	24	29186	29773	-	CDS	NA	PF19865.3	NA	Family of unknown function (DUF6338)	Family of unknown function (DUF6338)	9.84516	NA	3.65369	NA	TRUE	FALSE	FALSE	9.18451	1.28	3.51252	2.10721	TRUE	TRUE	FALSE	TRUE	TRUE	no
IMGVR_UViG_2541046997_000001|2541046997|2541071422|3256-167467	IMGVR_UViG_2541046997_000001|2541046997|2541071422|3256-167467	33	37203	37544	-	CDS	NA	PF11133.12	NA	Head fiber protein	Head fiber protein	9.84516	NA	3.65369	NA	TRUE	FALSE	FALSE	9.18451	7.97	3.51252	2.90146	TRUE	FALSE	FALSE	TRUE	FALSE	no
IMGVR_UViG_2541046997_000001|2541046997|2541071422|3256-167467	IMGVR_UViG_2541046997_000001|2541046997|2541071422|3256-167467	73	75453	75956	+	CDS	NA	PF05685.16	NA	Putative restriction endonuclease	Putative restriction endonuclease	9.84516	NA	3.65369	NA	TRUE	FALSE	FALSE	9.18451	2.15	3.51252	2.33244	TRUE	TRUE	FALSE	TRUE	TRUE	no
IMGVR_UViG_2541046997_000001|2541046997|2541071422|3256-167467	IMGVR_UViG_2541046997_000001|2541046997|2541071422|3256-167467	79	78002	78928	+	CDS	NA	PF20188.2	NA	Family of unknown function (DUF6551)	Family of unknown function (DUF6551)	9.84516	NA	3.65369	NA	TRUE	FALSE	FALSE	9.18451	9.31	3.51252	2.96895	TRUE	TRUE	FALSE	TRUE	TRUE	no
IMGVR_UViG_2541046997_000001|2541046997|2541071422|3256-167467	IMGVR_UViG_2541046997_000001|2541046997|2541071422|3256-167467	129	101342	101974	+	CDS	NA	PF16475.9	NA	Domain of unknown function (DUF5052)	Domain of unknown function (DUF5052)	9.84516	NA	3.65369	NA	TRUE	FALSE	FALSE	9.18451	1.55	3.51252	2.19033	TRUE	TRUE	FALSE	TRUE	TRUE	no
IMGVR_UViG_2541046997_000001|2541046997|2541071422|3256-167467	IMGVR_UViG_2541046997_000001|2541046997|2541071422|3256-167467	138	106222	106755	+	CDS	K08281	PF00857.24	nicotinamidase/pyrazinamidase	Isochorismatase family	nicotinamidase/pyrazinamidase	9.84516	9.26	3.65369	2.96661	TRUE	TRUE	FALSE	9.18451	7.26	3.51252	2.86094	TRUE	TRUE	FALSE	TRUE	TRUE	yes
IMGVR_UViG_2541046997_000001|2541046997|2541071422|3256-167467	IMGVR_UViG_2541046997_000001|2541046997|2541071422|3256-167467	196	137855	138136	+	CDS	NA	PF11750.12	NA	Protein of unknown function (DUF3307)	Protein of unknown function (DUF3307)	9.84516	NA	3.65369	NA	TRUE	FALSE	FALSE	9.18451	8.07	3.51252	2.90687	TRUE	TRUE	FALSE	TRUE	TRUE	no
IMGVR_UViG_2541046997_000001|2541046997|2541071422|3256-167467	IMGVR_UViG_2541046997_000001|2541046997|2541071422|3256-167467	212	152791	153633	+	CDS	K01491	PF02882.23	methylenetetrahydrofolate dehydrogenase (NADP+) / methenyltetrahydrofolate cyclohydrolase	Tetrahydrofolate dehydrogenase/cyclohydrolase, NAD(P)-binding domain	methylenetetrahydrofolate dehydrogenase (NADP+) / methenyltetrahydrofolate cyclohydrolase	9.84516	5.94	3.65369	2.77379	TRUE	TRUE	FALSE	9.18451	5.8	3.51252	2.76343	TRUE	TRUE	FALSE	TRUE	TRUE	yes
IMGVR_UViG_2541047086_000003|2541047086|2541081343|2149818-2278280	IMGVR_UViG_2541047086_000003|2541047086|2541081343|2149818-2278280	1	1	894	-	CDS	K16169	PF00860.24	xanthine permease	Permease family	xanthine permease	8.75147	1.48	3.64454	2.17026	TRUE	FALSE	FALSE	7.88245	1.87	3.37581	2.27184	TRUE	FALSE	FALSE	TRUE	FALSE	no
IMGVR_UViG_2541047086_000003|2541047086|2541081343|2149818-2278280	IMGVR_UViG_2541047086_000003|2541047086|2541081343|2149818-2278280	13	5039	5257	+	CDS	K06420	PF00269.24	small acid-soluble spore protein C (minor alpha/beta-type SASP)	Small, acid-soluble spore proteins, alpha/beta type	small acid-soluble spore protein C (minor alpha/beta-type SASP)	8.75147	0.67	3.64454	1.82607	TRUE	FALSE	FALSE	7.88245	0.8	3.37581	1.90309	TRUE	TRUE	FALSE	TRUE	TRUE	no
IMGVR_UViG_2541047086_000003|2541047086|2541081343|2149818-2278280	IMGVR_UViG_2541047086_000003|2541047086|2541081343|2149818-2278280	31	15844	16566	-	CDS	K00525	PF08343.14	ribonucleoside-diphosphate reductase alpha chain	Ribonucleotide reductase N-terminal	ribonucleoside-diphosphate reductase alpha chain	8.75147	10	3.64454	4.25234	TRUE	TRUE	FALSE	7.88245	3.56	3.37581	2.55145	TRUE	TRUE	FALSE	TRUE	TRUE	yes
IMGVR_UViG_2541047086_000003|2541047086|2541081343|2149818-2278280	IMGVR_UViG_2541047086_000003|2541047086|2541081343|2149818-2278280	32	16529	16924	-	CDS	K03647	PF07972.15	protein involved in ribonucleotide reduction	NrdI Flavodoxin like	protein involved in ribonucleotide reduction	8.75147	3.41	3.64454	2.53275	TRUE	TRUE	FALSE	7.88245	3.38	3.37581	2.52892	TRUE	TRUE	FALSE	TRUE	TRUE	no
IMGVR_UViG_2541047086_000003|2541047086|2541081343|2149818-2278280	IMGVR_UViG_2541047086_000003|2541047086|2541081343|2149818-2278280	53	26051	26548	-	CDS	NA	PF13238.10	NA	AAA domain	AAA domain	8.75147	NA	3.64454	NA	TRUE	FALSE	FALSE	7.88245	5.02	3.37581	2.7007	TRUE	TRUE	FALSE	TRUE	TRUE	no
IMGVR_UViG_2541047086_000003|2541047086|2541081343|2149818-2278280	IMGVR_UViG_2541047086_000003|2541047086|2541081343|2149818-2278280	55	26708	26911	-	CDS	NA	PF09629.14	NA	YorP protein	YorP protein	8.75147	NA	3.64454	NA	TRUE	FALSE	FALSE	7.88245	0.07	3.37581	0.845098	TRUE	TRUE	FALSE	TRUE	TRUE	no
IMGVR_UViG_2541047086_000003|2541047086|2541081343|2149818-2278280	IMGVR_UViG_2541047086_000003|2541047086|2541081343|2149818-2278280	69	42555	43379	-	CDS	NA	PF05908.15	NA	Poly-gamma-glutamate hydrolase	Poly-gamma-glutamate hydrolase	8.75147	NA	3.64454	NA	TRUE	FALSE	FALSE	7.88245	1.77	3.37581	2.24797	TRUE	TRUE	FALSE	TRUE	TRUE	no
IMGVR_UViG_2541047086_000003|2541047086|2541081343|2149818-2278280	IMGVR_UViG_2541047086_000003|2541047086|2541081343|2149818-2278280	85	49498	49914	+	CDS	NA	PF14037.10	NA	YoqO-like protein	YoqO-like protein	8.75147	NA	3.64454	NA	TRUE	FALSE	FALSE	7.88245	0.14	3.37581	1.14613	TRUE	TRUE	FALSE	TRUE	TRUE	no
IMGVR_UViG_2541047086_000003|2541047086|2541081343|2149818-2278280	IMGVR_UViG_2541047086_000003|2541047086|2541081343|2149818-2278280	103	56317	57666	-	CDS	K19169	PF14072.10	DNA sulfur modification protein DndB	DNA-sulfur modification-associated	DNA sulfur modification protein DndB	8.75147	4.49	3.64454	2.65225	TRUE	TRUE	FALSE	7.88245	3.65	3.37581	2.56229	TRUE	TRUE	FALSE	TRUE	TRUE	no
IMGVR_UViG_2541047086_000003|2541047086|2541081343|2149818-2278280	IMGVR_UViG_2541047086_000003|2541047086|2541081343|2149818-2278280	111	61374	62771	-	CDS	NA	PF18862.5	NA	ApeA N-terminal domain 1	ApeA N-terminal domain 1	8.75147	NA	3.64454	NA	TRUE	FALSE	FALSE	7.88245	0.95	3.37581	1.97772	TRUE	TRUE	FALSE	TRUE	TRUE	no
IMGVR_UViG_2541047086_000003|2541047086|2541081343|2149818-2278280	IMGVR_UViG_2541047086_000003|2541047086|2541081343|2149818-2278280	140	76225	78093	-	CDS	NA	PF18847.5	NA	Large polyvalent protein associated domain 29	Large polyvalent protein associated domain 29	8.75147	NA	3.64454	NA	TRUE	FALSE	FALSE	7.88245	8.74	3.37581	2.94151	TRUE	TRUE	FALSE	TRUE	TRUE	no
IMGVR_UViG_2541047086_000003|2541047086|2541081343|2149818-2278280	IMGVR_UViG_2541047086_000003|2541047086|2541081343|2149818-2278280	144	82173	83285	-	CDS	K22222	PF00091.29	tubulin-like protein CetZ	Tubulin/FtsZ family, GTPase domain	tubulin-like protein CetZ	8.75147	5.91	3.64454	2.77159	TRUE	TRUE	FALSE	7.88245	4.59	3.37581	2.66181	TRUE	TRUE	FALSE	TRUE	TRUE	no
IMGVR_UViG_2541047086_000003|2541047086|2541081343|2149818-2278280	IMGVR_UViG_2541047086_000003|2541047086|2541081343|2149818-2278280	153	90270	90455	+	CDS	NA	PF09642.14	NA	YonK protein	YonK protein	8.75147	NA	3.64454	NA	TRUE	FALSE	FALSE	7.88245	0.92	3.37581	1.96379	TRUE	FALSE	FALSE	TRUE	FALSE	no
IMGVR_UViG_2541047086_000003|2541047086|2541081343|2149818-2278280	IMGVR_UViG_2541047086_000003|2541047086|2541081343|2149818-2278280	181	116659	117417	+	CDS	NA	PF20753.1	NA	Phage tail C-terminal domain	Phage tail C-terminal domain	8.75147	NA	3.64454	NA	TRUE	FALSE	FALSE	7.88245	5.33	3.37581	2.72673	TRUE	TRUE	TRUE	TRUE	TRUE	no
IMGVR_UViG_2541047086_000003|2541047086|2541081343|2149818-2278280	IMGVR_UViG_2541047086_000003|2541047086|2541081343|2149818-2278280	184	121561	124143	+	CDS	K13925	PF11962.12	plasmin and fibronectin-binding protein A	Peptidase_G2, IMC autoproteolytic cleavage domain	plasmin and fibronectin-binding protein A	8.75147	10	3.64454	3.69425	TRUE	TRUE	FALSE	7.88245	6.2	3.37581	2.79239	TRUE	TRUE	FALSE	TRUE	TRUE	no
IMGVR_UViG_2541047086_000003|2541047086|2541081343|2149818-2278280	IMGVR_UViG_2541047086_000003|2541047086|2541081343|2149818-2278280	189	127187	128347	+	CDS	K06367	PF18801.5	response regulator aspartate phosphatase I	response regulator aspartate phosphatase H, N terminal	response regulator aspartate phosphatase I	8.75147	1.59	3.64454	2.2014	TRUE	FALSE	FALSE	7.88245	0.78	3.37581	1.89209	TRUE	FALSE	FALSE	TRUE	FALSE	no
IMGVR_UViG_2541047109_000003|2541047109|2541083346|22458-62018	IMGVR_UViG_2541047109_000003|2541047109|2541083346|22458-62018	2	427	1227	+	CDS	K15051	PF13930.10	DNA-entry nuclease	DNA/RNA non-specific endonuclease	DNA-entry nuclease	9.27636	2.04	4.0373	2.30963	TRUE	FALSE	FALSE	8.77	2.02	3.74777	2.30535	TRUE	FALSE	FALSE	TRUE	FALSE	no
IMGVR_UViG_2541047109_000003|2541047109|2541083346|22458-62018	IMGVR_UViG_2541047109_000003|2541047109|2541083346|22458-62018	12	5861	6208	-	CDS	NA	PF07104.15	NA	Protein of unknown function (DUF1366)	Protein of unknown function (DUF1366)	9.27636	NA	4.0373	NA	TRUE	FALSE	FALSE	8.77	3.63	3.74777	2.55991	TRUE	TRUE	FALSE	TRUE	TRUE	no
IMGVR_UViG_2541047109_000003|2541047109|2541083346|22458-62018	IMGVR_UViG_2541047109_000003|2541047109|2541083346|22458-62018	20	16097	16507	-	CDS	NA	PF16807.9	NA	Domain of unknown function (DUF5072)	Domain of unknown function (DUF5072)	9.27636	NA	4.0373	NA	TRUE	FALSE	FALSE	8.77	1.06	3.74777	2.02531	TRUE	TRUE	TRUE	TRUE	TRUE	no
IMGVR_UViG_2541047109_000003|2541047109|2541083346|22458-62018	IMGVR_UViG_2541047109_000003|2541047109|2541083346|22458-62018	24	17567	17860	-	CDS	NA	PF12949.11	NA	HeH/LEM domain	HeH/LEM domain	9.27636	NA	4.0373	NA	TRUE	FALSE	FALSE	8.77	3.99	3.74777	2.60097	TRUE	TRUE	TRUE	TRUE	TRUE	no
IMGVR_UViG_2541047109_000003|2541047109|2541083346|22458-62018	IMGVR_UViG_2541047109_000003|2541047109|2541083346|22458-62018	41	27873	28793	-	CDS	K06919	PF03288.20	putative DNA primase/helicase	Poxvirus D5 protein-like	putative DNA primase/helicase	9.27636	10	4.0373	4.11591	TRUE	TRUE	FALSE	8.77	6.72	3.74777	2.82737	TRUE	TRUE	FALSE	TRUE	TRUE	no
IMGVR_UViG_2541047109_000003|2541047109|2541083346|22458-62018	IMGVR_UViG_2541047109_000003|2541047109|2541083346|22458-62018	59	38968	39561	-	CDS	K23987	PF00908.21	dTDP-4-dehydrorhamnose 3,5-epimerase/reductase	dTDP-4-dehydrorhamnose 3,5-epimerase	dTDP-4-dehydrorhamnose 3,5-epimerase/reductase	9.27636	10	4.0373	3.45879	TRUE	FALSE	FALSE	8.77	5.68	3.74777	2.75435	TRUE	FALSE	FALSE	TRUE	FALSE	yes
IMGVR_UViG_2541047117_000001|2541047117|2541084137	IMGVR_UViG_2541047117_000001|2541047117|2541084137	12	13105	14199	-	CDS	K06361	PF18801.5	response regulator aspartate phosphatase C	response regulator aspartate phosphatase H, N terminal	response regulator aspartate phosphatase C	8.69455	1.42	3.47644	2.15229	TRUE	TRUE	FALSE	8.35295	0.78	3.36672	1.89209	TRUE	TRUE	FALSE	TRUE	TRUE	no
IMGVR_UViG_2541047117_000001|2541047117|2541084137	IMGVR_UViG_2541047117_000001|2541047117|2541084137	16	15871	16239	+	CDS	NA	PF12441.12	NA	CopG antitoxin of type II toxin-antitoxin system	CopG antitoxin of type II toxin-antitoxin system	8.69455	NA	3.47644	NA	TRUE	FALSE	FALSE	8.35295	0.18	3.36672	1.25527	TRUE	TRUE	FALSE	TRUE	TRUE	no
IMGVR_UViG_2541047117_000001|2541047117|2541084137	IMGVR_UViG_2541047117_000001|2541047117|2541084137	17	16256	16654	-	CDS	K07341	PF02661.22	death on curing protein	Fic/DOC family	death on curing protein	8.69455	5.29	3.47644	2.72346	TRUE	TRUE	FALSE	8.35295	10	3.36672	3.16643	TRUE	TRUE	FALSE	TRUE	TRUE	no
IMGVR_UViG_2541047117_000001|2541047117|2541084137	IMGVR_UViG_2541047117_000001|2541047117|2541084137	18	16689	16964	-	CDS	K07172	PF04014.22	antitoxin MazE	Antidote-toxin recognition MazE, bacterial antitoxin	antitoxin MazE	8.69455	1.83	3.47644	2.26245	TRUE	TRUE	FALSE	8.35295	9.75	3.36672	2.989	TRUE	TRUE	FALSE	TRUE	TRUE	no
IMGVR_UViG_2541047117_000001|2541047117|2541084137	IMGVR_UViG_2541047117_000001|2541047117|2541084137	32	23866	24288	-	CDS	K09117	PF09424.14	uncharacterized protein	Yqey-like protein	uncharacterized protein	8.69455	8.05	3.47644	2.9058	TRUE	TRUE	FALSE	8.35295	7.5	3.36672	2.87506	TRUE	TRUE	FALSE	TRUE	TRUE	no
IMGVR_UViG_2541047117_000001|2541047117|2541084137	IMGVR_UViG_2541047117_000001|2541047117|2541084137	36	26896	27378	-	CDS	K15529	PF01661.25	ADP-ribose 1''-phosphate phosphatase	Macro domain	ADP-ribose 1''-phosphate phosphatase	8.69455	7.74	3.47644	2.88874	TRUE	TRUE	FALSE	8.35295	9.1	3.36672	2.95904	TRUE	TRUE	FALSE	TRUE	TRUE	no
IMGVR_UViG_2541047117_000001|2541047117|2541084137	IMGVR_UViG_2541047117_000001|2541047117|2541084137	37	27375	28184	-	CDS	K00948	PF14572.10	ribose-phosphate pyrophosphokinase	Phosphoribosyl synthetase-associated domain	ribose-phosphate pyrophosphokinase	8.69455	10	3.47644	3.13925	TRUE	TRUE	FALSE	8.35295	2.57	3.36672	2.40993	TRUE	TRUE	FALSE	TRUE	TRUE	no
IMGVR_UViG_2541047117_000001|2541047117|2541084137	IMGVR_UViG_2541047117_000001|2541047117|2541084137	38	28407	28841	-	CDS	NA	PF18066.5	NA	Phage ABA sandwich domain	Phage ABA sandwich domain	8.69455	NA	3.47644	NA	TRUE	FALSE	FALSE	8.35295	5.53	3.36672	2.74273	TRUE	TRUE	FALSE	TRUE	TRUE	no
IMGVR_UViG_2541047117_000001|2541047117|2541084137	IMGVR_UViG_2541047117_000001|2541047117|2541084137	65	44114	44836	-	CDS	NA	PF10138.13	NA	vWA found in TerF C terminus	vWA found in TerF C terminus	8.69455	NA	3.47644	NA	TRUE	FALSE	FALSE	8.35295	2.59	3.36672	2.4133	TRUE	TRUE	FALSE	TRUE	TRUE	no
IMGVR_UViG_2541047117_000001|2541047117|2541084137	IMGVR_UViG_2541047117_000001|2541047117|2541084137	74	48305	49495	-	CDS	K03317	PF07662.17	concentrative nucleoside transporter, CNT family	Na+ dependent nucleoside transporter C-terminus	concentrative nucleoside transporter, CNT family	8.69455	0.32	3.47644	1.50515	TRUE	TRUE	FALSE	8.35295	0.3	3.36672	1.47712	TRUE	TRUE	FALSE	TRUE	TRUE	no
IMGVR_UViG_2541047117_000001|2541047117|2541084137	IMGVR_UViG_2541047117_000001|2541047117|2541084137	75	49509	50180	-	CDS	K25641	PF01712.23	deoxyguanosine kinase	Deoxynucleoside kinase	deoxyguanosine kinase	8.69455	6.39	3.47644	2.8055	TRUE	TRUE	FALSE	8.35295	9.32	3.36672	2.96942	TRUE	TRUE	FALSE	TRUE	TRUE	no
IMGVR_UViG_2541047117_000001|2541047117|2541084137	IMGVR_UViG_2541047117_000001|2541047117|2541084137	76	50249	50704	-	CDS	K08728	PF05014.19	nucleoside deoxyribosyltransferase	Nucleoside 2-deoxyribosyltransferase	nucleoside deoxyribosyltransferase	8.69455	3.44	3.47644	2.53656	TRUE	TRUE	FALSE	8.35295	10	3.36672	3.04336	TRUE	TRUE	FALSE	TRUE	TRUE	no
IMGVR_UViG_2541047117_000001|2541047117|2541084137	IMGVR_UViG_2541047117_000001|2541047117|2541084137	86	55933	56325	-	CDS	K03647	PF07972.15	protein involved in ribonucleotide reduction	NrdI Flavodoxin like	protein involved in ribonucleotide reduction	8.69455	3.41	3.47644	2.53275	TRUE	TRUE	FALSE	8.35295	3.38	3.36672	2.52892	TRUE	TRUE	FALSE	TRUE	TRUE	no
IMGVR_UViG_2541047117_000001|2541047117|2541084137	IMGVR_UViG_2541047117_000001|2541047117|2541084137	89	57534	58622	-	CDS	NA	PF10087.13	NA	Uncharacterized protein conserved in bacteria (DUF2325)	Uncharacterized protein conserved in bacteria (DUF2325)	8.69455	NA	3.47644	NA	TRUE	FALSE	FALSE	8.35295	0.18	3.36672	1.25527	TRUE	TRUE	FALSE	TRUE	TRUE	no
IMGVR_UViG_2541047117_000001|2541047117|2541084137	IMGVR_UViG_2541047117_000001|2541047117|2541084137	90	58811	59089	-	CDS	K15383	PF04193.18	MtN3 and saliva related transmembrane protein	PQ loop repeat	MtN3 and saliva related transmembrane protein	8.69455	4.67	3.47644	2.66932	TRUE	TRUE	FALSE	8.35295	3.6	3.36672	2.5563	TRUE	TRUE	FALSE	TRUE	TRUE	no
IMGVR_UViG_2541047117_000001|2541047117|2541084137	IMGVR_UViG_2541047117_000001|2541047117|2541084137	138	88036	89238	-	CDS	K18640	PF17989.5	plasmid segregation protein ParM	Actin like proteins N terminal domain	plasmid segregation protein ParM	8.69455	10	3.47644	3.10243	TRUE	FALSE	FALSE	8.35295	7.59	3.36672	2.88024	TRUE	TRUE	FALSE	TRUE	TRUE	no
IMGVR_UViG_2541047117_000001|2541047117|2541084137	IMGVR_UViG_2541047117_000001|2541047117|2541084137	167	103492	103800	-	CDS	NA	PF14076.10	NA	Domain of unknown function (DUF4258)	Domain of unknown function (DUF4258)	8.69455	NA	3.47644	NA	TRUE	FALSE	FALSE	8.35295	1.22	3.36672	2.08636	TRUE	TRUE	FALSE	TRUE	TRUE	no
IMGVR_UViG_2541047117_000001|2541047117|2541084137	IMGVR_UViG_2541047117_000001|2541047117|2541084137	190	124240	124467	+	CDS	NA	PF09642.14	NA	YonK protein	YonK protein	8.69455	NA	3.47644	NA	TRUE	FALSE	FALSE	8.35295	0.92	3.36672	1.96379	TRUE	FALSE	FALSE	TRUE	FALSE	no
IMGVR_UViG_2541047117_000001|2541047117|2541084137	IMGVR_UViG_2541047117_000001|2541047117|2541084137	210	148082	148858	+	CDS	NA	PF20195.2	NA	Phage tail protein N-terminal domain	Phage tail protein N-terminal domain	8.69455	NA	3.47644	NA	TRUE	FALSE	FALSE	8.35295	5.02	3.36672	2.7007	TRUE	FALSE	FALSE	TRUE	FALSE	no
IMGVR_UViG_2541047259_000009|2541047259|2541105665	IMGVR_UViG_2541047259_000009|2541047259|2541105665	12	4874	5416	+	CDS	K07559	PF01885.20	putative RNA 2'-phosphotransferase	RNA 2'-phosphotransferase, Tpt1 / KptA family	putative RNA 2'-phosphotransferase	8.45868	2.95	3.62743	2.46982	TRUE	TRUE	FALSE	7.7317	2.78	3.40202	2.44404	TRUE	TRUE	FALSE	TRUE	TRUE	no
IMGVR_UViG_2541047259_000009|2541047259|2541105665	IMGVR_UViG_2541047259_000009|2541047259|2541105665	42	21398	21682	+	CDS	NA	PF16475.9	NA	Domain of unknown function (DUF5052)	Domain of unknown function (DUF5052)	8.45868	NA	3.62743	NA	TRUE	FALSE	FALSE	7.7317	1.55	3.40202	2.19033	TRUE	TRUE	FALSE	TRUE	TRUE	no
IMGVR_UViG_2541047259_000009|2541047259|2541105665	IMGVR_UViG_2541047259_000009|2541047259|2541105665	64	36993	37520	+	CDS	NA	PF06866.15	NA	Protein of unknown function (DUF1256)	Protein of unknown function (DUF1256)	8.45868	NA	3.62743	NA	TRUE	FALSE	FALSE	7.7317	0.9	3.40202	1.95424	TRUE	TRUE	FALSE	TRUE	TRUE	no
IMGVR_UViG_2541047259_000009|2541047259|2541105665	IMGVR_UViG_2541047259_000009|2541047259|2541105665	73	41800	42294	+	CDS	K01159	PF02075.21	crossover junction endodeoxyribonuclease RuvC	Crossover junction endodeoxyribonuclease RuvC	crossover junction endodeoxyribonuclease RuvC	8.45868	10	3.62743	3.57565	TRUE	TRUE	FALSE	7.7317	8.76	3.40202	2.9425	TRUE	TRUE	FALSE	TRUE	TRUE	no
IMGVR_UViG_2541047259_000009|2541047259|2541105665	IMGVR_UViG_2541047259_000009|2541047259|2541105665	76	43622	44932	-	CDS	K07485	PF01610.21	transposase	Transposase	transposase	8.45868	5.8	3.62743	2.76343	TRUE	TRUE	FALSE	7.7317	5.03	3.40202	2.70157	TRUE	TRUE	FALSE	TRUE	TRUE	no
IMGVR_UViG_2541047259_000009|2541047259|2541105665	IMGVR_UViG_2541047259_000009|2541047259|2541105665	77	44935	45777	-	CDS	NA	PF20600.2	NA	Exodeoxyribonuclease X-like C-terminal	Exodeoxyribonuclease X-like C-terminal	8.45868	NA	3.62743	NA	TRUE	FALSE	FALSE	7.7317	4.99	3.40202	2.6981	TRUE	TRUE	FALSE	TRUE	TRUE	no
IMGVR_UViG_2541047259_000009|2541047259|2541105665	IMGVR_UViG_2541047259_000009|2541047259|2541105665	80	47916	48293	+	CDS	K02171	PF03965.20	BlaI family transcriptional regulator, penicillinase repressor	Penicillinase repressor	BlaI family transcriptional regulator, penicillinase repressor	8.45868	1.07	3.62743	2.02938	TRUE	TRUE	FALSE	7.7317	0.96	3.40202	1.98227	TRUE	TRUE	FALSE	TRUE	TRUE	no
IMGVR_UViG_2541047259_000009|2541047259|2541105665	IMGVR_UViG_2541047259_000009|2541047259|2541105665	81	48434	49696	-	CDS	K13730	PF04122.16	internalin A	ell wall binding domain 2 (CWB2)	internalin A	8.45868	10	3.62743	3.24969	TRUE	TRUE	FALSE	7.7317	0.88	3.40202	1.94448	TRUE	TRUE	FALSE	TRUE	TRUE	no
IMGVR_UViG_2541047259_000009|2541047259|2541105665	IMGVR_UViG_2541047259_000009|2541047259|2541105665	83	50634	51446	+	CDS	K07558	PF18144.5	tRNA nucleotidyltransferase (CCA-adding enzyme)	Second Messenger Oligonucleotide or Dinucleotide Synthetase domain	tRNA nucleotidyltransferase (CCA-adding enzyme)	8.45868	0.06	3.62743	0.778151	TRUE	TRUE	FALSE	7.7317	1.08	3.40202	2.03342	TRUE	TRUE	FALSE	TRUE	TRUE	no
IMGVR_UViG_2541047259_000009|2541047259|2541105665	IMGVR_UViG_2541047259_000009|2541047259|2541105665	94	56886	58592	-	CDS	NA	PF12810.11	NA	Glycine rich protein	Glycine rich protein	8.45868	NA	3.62743	NA	TRUE	FALSE	FALSE	7.7317	6.17	3.40202	2.79029	TRUE	TRUE	FALSE	TRUE	TRUE	no
IMGVR_UViG_2541047259_000009|2541047259|2541105665	IMGVR_UViG_2541047259_000009|2541047259|2541105665	103	71097	71432	-	CDS	K06218	PF05016.19	mRNA interferase RelE/StbE	ParE toxin of type II toxin-antitoxin system, parDE	mRNA interferase RelE/StbE	8.45868	7.89	3.62743	2.89708	TRUE	FALSE	FALSE	7.7317	8.81	3.40202	2.94498	TRUE	TRUE	FALSE	TRUE	TRUE	no
IMGVR_UViG_2541047259_000009|2541047259|2541105665	IMGVR_UViG_2541047259_000009|2541047259|2541105665	104	71432	71767	-	CDS	K18923	PF02604.23	antitoxin StbD	Antitoxin Phd_YefM, type II toxin-antitoxin system	antitoxin StbD	8.45868	1.26	3.62743	2.10037	TRUE	FALSE	FALSE	7.7317	5.82	3.40202	2.76492	TRUE	TRUE	FALSE	TRUE	TRUE	no
IMGVR_UViG_2541047259_000009|2541047259|2541105665	IMGVR_UViG_2541047259_000009|2541047259|2541105665	108	81824	82537	-	CDS	NA	PF09851.13	NA	Short C-terminal domain	Short C-terminal domain	8.45868	NA	3.62743	NA	TRUE	FALSE	FALSE	7.7317	5.63	3.40202	2.75051	TRUE	TRUE	TRUE	TRUE	TRUE	no
IMGVR_UViG_2541047259_000009|2541047259|2541105665	IMGVR_UViG_2541047259_000009|2541047259|2541105665	112	85726	86826	-	CDS	K21463	PF13240.10	membrane-associated protein TcaA	zinc-ribbon domain	membrane-associated protein TcaA	8.45868	1.55	3.62743	2.19033	TRUE	TRUE	FALSE	7.7317	3.53	3.40202	2.54777	TRUE	FALSE	TRUE	TRUE	TRUE	no
IMGVR_UViG_2541047259_000009|2541047259|2541105665	IMGVR_UViG_2541047259_000009|2541047259|2541105665	114	88277	89629	-	CDS	K07451	PF14239.10	5-methylcytosine-specific restriction enzyme A	RRXRR protein	5-methylcytosine-specific restriction enzyme A	8.45868	10	3.62743	4.36855	TRUE	FALSE	FALSE	7.7317	8.55	3.40202	2.93197	TRUE	FALSE	TRUE	TRUE	FALSE	no
IMGVR_UViG_2541047259_000009|2541047259|2541105665	IMGVR_UViG_2541047259_000009|2541047259|2541105665	117	91260	92123	-	CDS	NA	PF20195.2	NA	Phage tail protein N-terminal domain	Phage tail protein N-terminal domain	8.45868	NA	3.62743	NA	TRUE	FALSE	FALSE	7.7317	5.02	3.40202	2.7007	TRUE	FALSE	FALSE	TRUE	FALSE	no
IMGVR_UViG_2541047259_000009|2541047259|2541105665	IMGVR_UViG_2541047259_000009|2541047259|2541105665	128	101376	103124	-	CDS	K06957	PF05127.18	tRNA(Met) cytidine acetyltransferase	Helicase	tRNA(Met) cytidine acetyltransferase	8.45868	0.85	3.62743	1.92942	TRUE	FALSE	FALSE	7.7317	0.32	3.40202	1.50515	TRUE	FALSE	FALSE	TRUE	FALSE	no
IMGVR_UViG_2541047259_000009|2541047259|2541105665	IMGVR_UViG_2541047259_000009|2541047259|2541105665	138	111013	111927	-	CDS	K18640	PF17989.5	plasmid segregation protein ParM	Actin like proteins N terminal domain	plasmid segregation protein ParM	8.45868	10	3.62743	3.10243	TRUE	TRUE	FALSE	7.7317	7.59	3.40202	2.88024	TRUE	TRUE	FALSE	TRUE	TRUE	no
IMGVR_UViG_2541047259_000009|2541047259|2541105665	IMGVR_UViG_2541047259_000009|2541047259|2541105665	141	114892	115215	+	CDS	K12575	PF05531.16	kinetochore protein SLK19	Nucleopolyhedrovirus P10 protein	kinetochore protein SLK19	8.45868	10	3.62743	3.02407	TRUE	TRUE	FALSE	7.7317	1.33	3.40202	2.12385	TRUE	TRUE	FALSE	TRUE	TRUE	no
IMGVR_UViG_2541047259_000009|2541047259|2541105665	IMGVR_UViG_2541047259_000009|2541047259|2541105665	143	115555	115743	+	CDS	NA	PF04014.22	NA	Antidote-toxin recognition MazE, bacterial antitoxin	Antidote-toxin recognition MazE, bacterial antitoxin	8.45868	NA	3.62743	NA	TRUE	FALSE	FALSE	7.7317	9.75	3.40202	2.989	TRUE	TRUE	FALSE	TRUE	TRUE	no
IMGVR_UViG_2541047259_000009|2541047259|2541105665	IMGVR_UViG_2541047259_000009|2541047259|2541105665	160	124019	126373	+	CDS	K07012	PF18019.5	CRISPR-associated endonuclease/helicase Cas3	Cas3, HD domain	CRISPR-associated endonuclease/helicase Cas3	8.45868	10	3.62743	4.03607	TRUE	FALSE	FALSE	7.7317	0.33	3.40202	1.51851	TRUE	FALSE	FALSE	TRUE	FALSE	no
IMGVR_UViG_2541047301_000008|2541047301|2541113680	IMGVR_UViG_2541047301_000008|2541047301|2541113680	10	17942	21169	-	CDS	K07317	PF20473.2	adenine-specific DNA-methyltransferase	MmeI, DNA-methyltransferase domain	adenine-specific DNA-methyltransferase	8.29976	10	3.53488	3.87921	TRUE	FALSE	FALSE	8.20069	2.91	3.48878	2.46389	TRUE	FALSE	TRUE	TRUE	FALSE	no
IMGVR_UViG_2541047301_000008|2541047301|2541113680	IMGVR_UViG_2541047301_000008|2541047301|2541113680	14	23565	24350	-	CDS	NA	PF20195.2	NA	Phage tail protein N-terminal domain	Phage tail protein N-terminal domain	8.29976	NA	3.53488	NA	TRUE	FALSE	FALSE	8.20069	5.02	3.48878	2.7007	TRUE	FALSE	FALSE	TRUE	FALSE	no
IMGVR_UViG_2541047301_000008|2541047301|2541113680	IMGVR_UViG_2541047301_000008|2541047301|2541113680	26	33676	35424	-	CDS	K06957	PF05127.18	tRNA(Met) cytidine acetyltransferase	Helicase	tRNA(Met) cytidine acetyltransferase	8.29976	0.85	3.53488	1.92942	TRUE	FALSE	FALSE	8.20069	0.32	3.48878	1.50515	TRUE	FALSE	FALSE	TRUE	FALSE	no
IMGVR_UViG_2541047301_000008|2541047301|2541113680	IMGVR_UViG_2541047301_000008|2541047301|2541113680	29	37758	37907	-	CDS	NA	PF02920.19	NA	DNA binding domain of tn916 integrase	DNA binding domain of tn916 integrase	8.29976	NA	3.53488	NA	TRUE	FALSE	FALSE	8.20069	3.03	3.48878	2.48144	TRUE	TRUE	FALSE	TRUE	TRUE	no
IMGVR_UViG_2541047301_000008|2541047301|2541113680	IMGVR_UViG_2541047301_000008|2541047301|2541113680	36	43314	44228	-	CDS	K18640	PF17989.5	plasmid segregation protein ParM	Actin like proteins N terminal domain	plasmid segregation protein ParM	8.29976	10	3.53488	3.10243	TRUE	TRUE	FALSE	8.20069	7.59	3.48878	2.88024	TRUE	TRUE	FALSE	TRUE	TRUE	no
IMGVR_UViG_2541047301_000008|2541047301|2541113680	IMGVR_UViG_2541047301_000008|2541047301|2541113680	39	47214	47537	+	CDS	K12575	PF05531.16	kinetochore protein SLK19	Nucleopolyhedrovirus P10 protein	kinetochore protein SLK19	8.29976	10	3.53488	3.02407	TRUE	TRUE	FALSE	8.20069	1.33	3.48878	2.12385	TRUE	TRUE	FALSE	TRUE	TRUE	no
IMGVR_UViG_2541047301_000008|2541047301|2541113680	IMGVR_UViG_2541047301_000008|2541047301|2541113680	40	47632	47820	+	CDS	NA	PF04014.22	NA	Antidote-toxin recognition MazE, bacterial antitoxin	Antidote-toxin recognition MazE, bacterial antitoxin	8.29976	NA	3.53488	NA	TRUE	FALSE	FALSE	8.20069	9.75	3.48878	2.989	TRUE	TRUE	FALSE	TRUE	TRUE	no
IMGVR_UViG_2541047301_000008|2541047301|2541113680	IMGVR_UViG_2541047301_000008|2541047301|2541113680	59	57086	57487	+	CDS	K07491	PF01797.20	REP-associated tyrosine transposase	Transposase IS200 like	REP-associated tyrosine transposase	8.29976	8.51	3.53488	2.92993	TRUE	TRUE	FALSE	8.20069	9.33	3.48878	2.96988	TRUE	TRUE	FALSE	TRUE	TRUE	no
IMGVR_UViG_2541047301_000008|2541047301|2541113680	IMGVR_UViG_2541047301_000008|2541047301|2541113680	63	59753	60121	+	CDS	K07341	PF02661.22	death on curing protein	Fic/DOC family	death on curing protein	8.29976	5.29	3.53488	2.72346	TRUE	TRUE	FALSE	8.20069	10	3.48878	3.16643	TRUE	TRUE	FALSE	TRUE	TRUE	no
IMGVR_UViG_2541047301_000008|2541047301|2541113680	IMGVR_UViG_2541047301_000008|2541047301|2541113680	68	63873	64259	+	CDS	K06985	PF13650.10	aspartyl protease family protein	Aspartyl protease	aspartyl protease family protein	8.29976	0.67	3.53488	1.82607	TRUE	TRUE	FALSE	8.20069	1.44	3.48878	2.15836	TRUE	TRUE	FALSE	TRUE	TRUE	no
IMGVR_UViG_2541047301_000008|2541047301|2541113680	IMGVR_UViG_2541047301_000008|2541047301|2541113680	86	71621	72163	+	CDS	K07559	PF01885.20	putative RNA 2'-phosphotransferase	RNA 2'-phosphotransferase, Tpt1 / KptA family	putative RNA 2'-phosphotransferase	8.29976	2.95	3.53488	2.46982	TRUE	TRUE	FALSE	8.20069	2.78	3.48878	2.44404	TRUE	TRUE	FALSE	TRUE	TRUE	no
IMGVR_UViG_2541047301_000008|2541047301|2541113680	IMGVR_UViG_2541047301_000008|2541047301|2541113680	103	82888	83142	+	CDS	K07491	PF01797.20	REP-associated tyrosine transposase	Transposase IS200 like	REP-associated tyrosine transposase	8.29976	8.51	3.53488	2.92993	TRUE	TRUE	FALSE	8.20069	9.33	3.48878	2.96988	TRUE	TRUE	FALSE	TRUE	TRUE	no
IMGVR_UViG_2541047301_000008|2541047301|2541113680	IMGVR_UViG_2541047301_000008|2541047301|2541113680	108	85653	86033	+	CDS	K04794	PF01981.20	peptidyl-tRNA hydrolase, PTH2 family	Peptidyl-tRNA hydrolase PTH2	peptidyl-tRNA hydrolase, PTH2 family	8.29976	6.84	3.53488	2.83506	TRUE	TRUE	FALSE	8.20069	7.54	3.48878	2.87737	TRUE	TRUE	FALSE	TRUE	TRUE	no
IMGVR_UViG_2541047301_000008|2541047301|2541113680	IMGVR_UViG_2541047301_000008|2541047301|2541113680	120	90793	91077	+	CDS	NA	PF16475.9	NA	Domain of unknown function (DUF5052)	Domain of unknown function (DUF5052)	8.29976	NA	3.53488	NA	TRUE	FALSE	FALSE	8.20069	1.55	3.48878	2.19033	TRUE	TRUE	FALSE	TRUE	TRUE	no
IMGVR_UViG_2541047301_000008|2541047301|2541113680	IMGVR_UViG_2541047301_000008|2541047301|2541113680	143	107018	107545	+	CDS	K08315	PF06866.15	hydrogenase 3 maturation protease	Protein of unknown function (DUF1256)	hydrogenase 3 maturation protease	8.29976	0.01	3.53488	0	TRUE	TRUE	FALSE	8.20069	0.9	3.48878	1.95424	TRUE	TRUE	FALSE	TRUE	TRUE	no
IMGVR_UViG_2541047301_000008|2541047301|2541113680	IMGVR_UViG_2541047301_000008|2541047301|2541113680	150	110094	110588	+	CDS	K01159	PF02075.21	crossover junction endodeoxyribonuclease RuvC	Crossover junction endodeoxyribonuclease RuvC	crossover junction endodeoxyribonuclease RuvC	8.29976	10	3.53488	3.57565	TRUE	TRUE	FALSE	8.20069	8.76	3.48878	2.9425	TRUE	TRUE	FALSE	TRUE	TRUE	no
IMGVR_UViG_2541047301_000008|2541047301|2541113680	IMGVR_UViG_2541047301_000008|2541047301|2541113680	154	111573	112043	+	CDS	NA	PF08378.15	NA	Nuclease-related domain	Nuclease-related domain	8.29976	NA	3.53488	NA	TRUE	FALSE	FALSE	8.20069	1.94	3.48878	2.2878	TRUE	TRUE	FALSE	TRUE	TRUE	no
IMGVR_UViG_2541047301_000008|2541047301|2541113680	IMGVR_UViG_2541047301_000008|2541047301|2541113680	155	112027	112323	+	CDS	K07479	PF01396.23	putative DNA topoisomerase	Topoisomerase DNA binding C4 zinc finger	putative DNA topoisomerase	8.29976	2.38	3.53488	2.37658	TRUE	TRUE	FALSE	8.20069	4.99	3.48878	2.6981	TRUE	TRUE	FALSE	TRUE	TRUE	no
IMGVR_UViG_2541047301_000008|2541047301|2541113680	IMGVR_UViG_2541047301_000008|2541047301|2541113680	160	115184	115504	-	CDS	K02171	PF03965.20	BlaI family transcriptional regulator, penicillinase repressor	Penicillinase repressor	BlaI family transcriptional regulator, penicillinase repressor	8.29976	1.07	3.53488	2.02938	TRUE	TRUE	FALSE	8.20069	0.96	3.48878	1.98227	TRUE	TRUE	FALSE	TRUE	TRUE	no
IMGVR_UViG_2541047301_000008|2541047301|2541113680	IMGVR_UViG_2541047301_000008|2541047301|2541113680	172	122304	123716	-	CDS	K12741	PF12810.11	heterogeneous nuclear ribonucleoprotein A1/A3	Glycine rich protein	heterogeneous nuclear ribonucleoprotein A1/A3	8.29976	1.51	3.53488	2.17898	TRUE	FALSE	FALSE	8.20069	6.17	3.48878	2.79029	TRUE	FALSE	FALSE	TRUE	FALSE	no
IMGVR_UViG_2541047319_000002|2541047319|2541116612	IMGVR_UViG_2541047319_000002|2541047319|2541116612	1	3	1484	-	CDS	NA	PF12810.11	NA	Glycine rich protein	Glycine rich protein	8.326	NA	3.59873	NA	TRUE	FALSE	FALSE	7.74455	6.17	3.39698	2.79029	TRUE	FALSE	FALSE	TRUE	FALSE	no
IMGVR_UViG_2541047319_000002|2541047319|2541116612	IMGVR_UViG_2541047319_000002|2541047319|2541116612	10	13989	14324	-	CDS	K06218	PF05016.19	mRNA interferase RelE/StbE	ParE toxin of type II toxin-antitoxin system, parDE	mRNA interferase RelE/StbE	8.326	7.89	3.59873	2.89708	TRUE	FALSE	FALSE	7.74455	8.81	3.39698	2.94498	TRUE	TRUE	FALSE	TRUE	TRUE	no
IMGVR_UViG_2541047319_000002|2541047319|2541116612	IMGVR_UViG_2541047319_000002|2541047319|2541116612	11	14324	14659	-	CDS	K18923	PF02604.23	antitoxin StbD	Antitoxin Phd_YefM, type II toxin-antitoxin system	antitoxin StbD	8.326	1.26	3.59873	2.10037	TRUE	FALSE	FALSE	7.74455	5.82	3.39698	2.76492	TRUE	TRUE	FALSE	TRUE	TRUE	no
IMGVR_UViG_2541047319_000002|2541047319|2541116612	IMGVR_UViG_2541047319_000002|2541047319|2541116612	15	24716	25429	-	CDS	NA	PF09851.13	NA	Short C-terminal domain	Short C-terminal domain	8.326	NA	3.59873	NA	TRUE	FALSE	FALSE	7.74455	5.63	3.39698	2.75051	TRUE	TRUE	TRUE	TRUE	TRUE	no
IMGVR_UViG_2541047319_000002|2541047319|2541116612	IMGVR_UViG_2541047319_000002|2541047319|2541116612	19	28618	29718	-	CDS	K21463	PF13240.10	membrane-associated protein TcaA	zinc-ribbon domain	membrane-associated protein TcaA	8.326	1.55	3.59873	2.19033	TRUE	TRUE	FALSE	7.74455	3.53	3.39698	2.54777	TRUE	FALSE	TRUE	TRUE	TRUE	no
IMGVR_UViG_2541047319_000002|2541047319|2541116612	IMGVR_UViG_2541047319_000002|2541047319|2541116612	21	31169	32521	-	CDS	K07451	PF14239.10	5-methylcytosine-specific restriction enzyme A	RRXRR protein	5-methylcytosine-specific restriction enzyme A	8.326	10	3.59873	4.36855	TRUE	FALSE	FALSE	7.74455	8.55	3.39698	2.93197	TRUE	FALSE	TRUE	TRUE	FALSE	no
IMGVR_UViG_2541047319_000002|2541047319|2541116612	IMGVR_UViG_2541047319_000002|2541047319|2541116612	24	34152	35015	-	CDS	NA	PF20195.2	NA	Phage tail protein N-terminal domain	Phage tail protein N-terminal domain	8.326	NA	3.59873	NA	TRUE	FALSE	FALSE	7.74455	5.02	3.39698	2.7007	TRUE	FALSE	FALSE	TRUE	FALSE	no
IMGVR_UViG_2541047319_000002|2541047319|2541116612	IMGVR_UViG_2541047319_000002|2541047319|2541116612	38	44267	46015	-	CDS	K06957	PF05127.18	tRNA(Met) cytidine acetyltransferase	Helicase	tRNA(Met) cytidine acetyltransferase	8.326	0.85	3.59873	1.92942	TRUE	FALSE	FALSE	7.74455	0.32	3.39698	1.50515	TRUE	FALSE	FALSE	TRUE	FALSE	no
IMGVR_UViG_2541047319_000002|2541047319|2541116612	IMGVR_UViG_2541047319_000002|2541047319|2541116612	48	53903	54817	-	CDS	K18640	PF17989.5	plasmid segregation protein ParM	Actin like proteins N terminal domain	plasmid segregation protein ParM	8.326	10	3.59873	3.10243	TRUE	TRUE	FALSE	7.74455	7.59	3.39698	2.88024	TRUE	TRUE	FALSE	TRUE	TRUE	no
IMGVR_UViG_2541047319_000002|2541047319|2541116612	IMGVR_UViG_2541047319_000002|2541047319|2541116612	51	57782	58105	+	CDS	K12575	PF05531.16	kinetochore protein SLK19	Nucleopolyhedrovirus P10 protein	kinetochore protein SLK19	8.326	10	3.59873	3.02407	TRUE	TRUE	FALSE	7.74455	1.33	3.39698	2.12385	TRUE	TRUE	FALSE	TRUE	TRUE	no
IMGVR_UViG_2541047319_000002|2541047319|2541116612	IMGVR_UViG_2541047319_000002|2541047319|2541116612	53	58445	58633	+	CDS	NA	PF04014.22	NA	Antidote-toxin recognition MazE, bacterial antitoxin	Antidote-toxin recognition MazE, bacterial antitoxin	8.326	NA	3.59873	NA	TRUE	FALSE	FALSE	7.74455	9.75	3.39698	2.989	TRUE	TRUE	FALSE	TRUE	TRUE	no
IMGVR_UViG_2541047319_000002|2541047319|2541116612	IMGVR_UViG_2541047319_000002|2541047319|2541116612	70	66909	69263	+	CDS	K07012	PF18019.5	CRISPR-associated endonuclease/helicase Cas3	Cas3, HD domain	CRISPR-associated endonuclease/helicase Cas3	8.326	10	3.59873	4.03607	TRUE	TRUE	FALSE	7.74455	0.33	3.39698	1.51851	TRUE	TRUE	FALSE	TRUE	TRUE	no
IMGVR_UViG_2541047319_000002|2541047319|2541116612	IMGVR_UViG_2541047319_000002|2541047319|2541116612	88	79717	80259	+	CDS	K07559	PF01885.20	putative RNA 2'-phosphotransferase	RNA 2'-phosphotransferase, Tpt1 / KptA family	putative RNA 2'-phosphotransferase	8.326	2.95	3.59873	2.46982	TRUE	TRUE	FALSE	7.74455	2.78	3.39698	2.44404	TRUE	TRUE	FALSE	TRUE	TRUE	no
IMGVR_UViG_2541047319_000002|2541047319|2541116612	IMGVR_UViG_2541047319_000002|2541047319|2541116612	118	96243	96527	+	CDS	NA	PF16475.9	NA	Domain of unknown function (DUF5052)	Domain of unknown function (DUF5052)	8.326	NA	3.59873	NA	TRUE	FALSE	FALSE	7.74455	1.55	3.39698	2.19033	TRUE	TRUE	FALSE	TRUE	TRUE	no
IMGVR_UViG_2541047319_000002|2541047319|2541116612	IMGVR_UViG_2541047319_000002|2541047319|2541116612	141	111837	112364	+	CDS	NA	PF06866.15	NA	Protein of unknown function (DUF1256)	Protein of unknown function (DUF1256)	8.326	NA	3.59873	NA	TRUE	FALSE	FALSE	7.74455	0.9	3.39698	1.95424	TRUE	TRUE	FALSE	TRUE	TRUE	no
IMGVR_UViG_2541047319_000002|2541047319|2541116612	IMGVR_UViG_2541047319_000002|2541047319|2541116612	150	116643	117137	+	CDS	K01159	PF02075.21	crossover junction endodeoxyribonuclease RuvC	Crossover junction endodeoxyribonuclease RuvC	crossover junction endodeoxyribonuclease RuvC	8.326	10	3.59873	3.57565	TRUE	TRUE	FALSE	7.74455	8.76	3.39698	2.9425	TRUE	TRUE	FALSE	TRUE	TRUE	no
IMGVR_UViG_2541047319_000002|2541047319|2541116612	IMGVR_UViG_2541047319_000002|2541047319|2541116612	153	118465	119775	-	CDS	K07485	PF01610.21	transposase	Transposase	transposase	8.326	5.8	3.59873	2.76343	TRUE	TRUE	FALSE	7.74455	5.03	3.39698	2.70157	TRUE	TRUE	FALSE	TRUE	TRUE	no
IMGVR_UViG_2541047319_000002|2541047319|2541116612	IMGVR_UViG_2541047319_000002|2541047319|2541116612	154	119778	120620	-	CDS	NA	PF20600.2	NA	Exodeoxyribonuclease X-like C-terminal	Exodeoxyribonuclease X-like C-terminal	8.326	NA	3.59873	NA	TRUE	FALSE	FALSE	7.74455	4.99	3.39698	2.6981	TRUE	TRUE	FALSE	TRUE	TRUE	no
IMGVR_UViG_2541047319_000002|2541047319|2541116612	IMGVR_UViG_2541047319_000002|2541047319|2541116612	157	122759	123136	+	CDS	K02171	PF03965.20	BlaI family transcriptional regulator, penicillinase repressor	Penicillinase repressor	BlaI family transcriptional regulator, penicillinase repressor	8.326	1.07	3.59873	2.02938	TRUE	TRUE	FALSE	7.74455	0.96	3.39698	1.98227	TRUE	TRUE	FALSE	TRUE	TRUE	no
IMGVR_UViG_2541047319_000002|2541047319|2541116612	IMGVR_UViG_2541047319_000002|2541047319|2541116612	158	123277	124539	-	CDS	K13730	PF04122.16	internalin A	ell wall binding domain 2 (CWB2)	internalin A	8.326	10	3.59873	3.24969	TRUE	TRUE	FALSE	7.74455	0.88	3.39698	1.94448	TRUE	TRUE	FALSE	TRUE	TRUE	no
IMGVR_UViG_2541047319_000002|2541047319|2541116612	IMGVR_UViG_2541047319_000002|2541047319|2541116612	160	125477	126289	+	CDS	K07558	PF18144.5	tRNA nucleotidyltransferase (CCA-adding enzyme)	Second Messenger Oligonucleotide or Dinucleotide Synthetase domain	tRNA nucleotidyltransferase (CCA-adding enzyme)	8.326	0.06	3.59873	0.778151	TRUE	TRUE	FALSE	7.74455	1.08	3.39698	2.03342	TRUE	TRUE	FALSE	TRUE	TRUE	no
IMGVR_UViG_2541047319_000002|2541047319|2541116612	IMGVR_UViG_2541047319_000002|2541047319|2541116612	170	131730	132998	-	CDS	K13195	PF12810.11	cold-inducible RNA-binding protein	Glycine rich protein	cold-inducible RNA-binding protein	8.326	1.61	3.59873	2.20683	TRUE	FALSE	FALSE	7.74455	6.17	3.39698	2.79029	TRUE	FALSE	FALSE	TRUE	FALSE	no
IMGVR_UViG_2541047320_000011|2541047320|2541116652	IMGVR_UViG_2541047320_000011|2541047320|2541116652	14	23000	23695	-	CDS	NA	PF09851.13	NA	Short C-terminal domain	Short C-terminal domain	8.42745	NA	3.59782	NA	TRUE	FALSE	FALSE	8.26016	5.63	3.49868	2.75051	TRUE	TRUE	TRUE	TRUE	TRUE	no
IMGVR_UViG_2541047320_000011|2541047320|2541116652	IMGVR_UViG_2541047320_000011|2541047320|2541116652	22	31989	32693	-	CDS	K20340	PF04397.19	two-component system, LytTR family, response regulator AgrA2	LytTr DNA-binding domain	two-component system, LytTR family, response regulator AgrA2	8.42745	4.71	3.59782	2.67302	TRUE	TRUE	FALSE	8.26016	3.59	3.49868	2.55509	TRUE	TRUE	TRUE	TRUE	TRUE	no
IMGVR_UViG_2541047320_000011|2541047320|2541116652	IMGVR_UViG_2541047320_000011|2541047320|2541116652	27	35854	36639	-	CDS	NA	PF20195.2	NA	Phage tail protein N-terminal domain	Phage tail protein N-terminal domain	8.42745	NA	3.59782	NA	TRUE	FALSE	FALSE	8.26016	5.02	3.49868	2.7007	TRUE	TRUE	FALSE	TRUE	TRUE	no
IMGVR_UViG_2541047320_000011|2541047320|2541116652	IMGVR_UViG_2541047320_000011|2541047320|2541116652	52	57693	58637	-	CDS	K18640	PF21522.1	plasmid segregation protein ParM	Archaeal actin homologue MreB-like, C-terminal	plasmid segregation protein ParM	8.42745	10	3.59782	3.10243	TRUE	TRUE	FALSE	8.26016	3.41	3.49868	2.53275	TRUE	TRUE	FALSE	TRUE	TRUE	no
IMGVR_UViG_2541047320_000011|2541047320|2541116652	IMGVR_UViG_2541047320_000011|2541047320|2541116652	53	60363	60731	+	CDS	K13999	PF10779.13	cytoskeleton-associated protein 4	Haemolysin XhlA	cytoskeleton-associated protein 4	8.42745	1.4	3.59782	2.14613	TRUE	TRUE	FALSE	8.26016	10	3.49868	3.04689	TRUE	TRUE	FALSE	TRUE	TRUE	no
IMGVR_UViG_2541047320_000011|2541047320|2541116652	IMGVR_UViG_2541047320_000011|2541047320|2541116652	55	62036	62338	+	CDS	K07164	PF06825.16	uncharacterized protein	Heat shock factor binding protein 1	uncharacterized protein	8.42745	5.21	3.59782	2.71684	TRUE	TRUE	FALSE	8.26016	0.05	3.49868	0.69897	TRUE	TRUE	FALSE	TRUE	TRUE	no
IMGVR_UViG_2541047320_000011|2541047320|2541116652	IMGVR_UViG_2541047320_000011|2541047320|2541116652	85	77303	77425	+	CDS	K07559	PF01885.20	putative RNA 2'-phosphotransferase	RNA 2'-phosphotransferase, Tpt1 / KptA family	putative RNA 2'-phosphotransferase	8.42745	2.95	3.59782	2.46982	TRUE	TRUE	FALSE	8.26016	2.78	3.49868	2.44404	TRUE	TRUE	FALSE	TRUE	TRUE	no
IMGVR_UViG_2541047320_000011|2541047320|2541116652	IMGVR_UViG_2541047320_000011|2541047320|2541116652	98	85133	85387	+	CDS	K07491	PF01797.20	REP-associated tyrosine transposase	Transposase IS200 like	REP-associated tyrosine transposase	8.42745	8.51	3.59782	2.92993	TRUE	TRUE	FALSE	8.26016	9.33	3.49868	2.96988	TRUE	TRUE	FALSE	TRUE	TRUE	no
IMGVR_UViG_2541047320_000011|2541047320|2541116652	IMGVR_UViG_2541047320_000011|2541047320|2541116652	103	87898	88278	+	CDS	K04794	PF01981.20	peptidyl-tRNA hydrolase, PTH2 family	Peptidyl-tRNA hydrolase PTH2	peptidyl-tRNA hydrolase, PTH2 family	8.42745	6.84	3.59782	2.83506	TRUE	TRUE	FALSE	8.26016	7.54	3.49868	2.87737	TRUE	TRUE	FALSE	TRUE	TRUE	no
IMGVR_UViG_2541047320_000011|2541047320|2541116652	IMGVR_UViG_2541047320_000011|2541047320|2541116652	111	91772	92092	+	CDS	K16904	PF03819.21	dCTP diphosphatase	MazG nucleotide pyrophosphohydrolase domain	dCTP diphosphatase	8.42745	2.73	3.59782	2.43616	TRUE	TRUE	FALSE	8.26016	10	3.49868	3.48144	TRUE	TRUE	FALSE	TRUE	TRUE	no
IMGVR_UViG_2541047320_000011|2541047320|2541116652	IMGVR_UViG_2541047320_000011|2541047320|2541116652	118	93702	94055	+	CDS	K07133	PF13173.10	uncharacterized protein	AAA domain	uncharacterized protein	8.42745	10	3.59782	3.31513	TRUE	TRUE	FALSE	8.26016	6.27	3.49868	2.79727	TRUE	TRUE	FALSE	TRUE	TRUE	no
IMGVR_UViG_2541047320_000011|2541047320|2541116652	IMGVR_UViG_2541047320_000011|2541047320|2541116652	119	94156	94440	+	CDS	NA	PF16475.9	NA	Domain of unknown function (DUF5052)	Domain of unknown function (DUF5052)	8.42745	NA	3.59782	NA	TRUE	FALSE	FALSE	8.26016	1.55	3.49868	2.19033	TRUE	TRUE	FALSE	TRUE	TRUE	no
IMGVR_UViG_2541047320_000011|2541047320|2541116652	IMGVR_UViG_2541047320_000011|2541047320|2541116652	137	105526	106581	+	CDS	K02316	PF19898.3	DNA primase	Domain of unknown function (DUF6371)	DNA primase	8.42745	10	3.59782	4.50537	TRUE	TRUE	FALSE	8.26016	3.64	3.49868	2.5611	TRUE	TRUE	FALSE	TRUE	TRUE	no
IMGVR_UViG_2541047320_000011|2541047320|2541116652	IMGVR_UViG_2541047320_000011|2541047320|2541116652	141	112197	113336	+	CDS	K19169	PF14072.10	DNA sulfur modification protein DndB	DNA-sulfur modification-associated	DNA sulfur modification protein DndB	8.42745	4.49	3.59782	2.65225	TRUE	TRUE	FALSE	8.26016	3.65	3.49868	2.56229	TRUE	TRUE	FALSE	TRUE	TRUE	no
IMGVR_UViG_2541047320_000011|2541047320|2541116652	IMGVR_UViG_2541047320_000011|2541047320|2541116652	151	120102	120596	+	CDS	K01159	PF02075.21	crossover junction endodeoxyribonuclease RuvC	Crossover junction endodeoxyribonuclease RuvC	crossover junction endodeoxyribonuclease RuvC	8.42745	10	3.59782	3.57565	TRUE	TRUE	FALSE	8.26016	8.76	3.49868	2.9425	TRUE	TRUE	FALSE	TRUE	TRUE	no
IMGVR_UViG_2541047320_000011|2541047320|2541116652	IMGVR_UViG_2541047320_000011|2541047320|2541116652	155	121582	122331	+	CDS	K07479	PF08378.15	putative DNA topoisomerase	Nuclease-related domain	putative DNA topoisomerase	8.42745	2.38	3.59782	2.37658	TRUE	TRUE	FALSE	8.26016	1.94	3.49868	2.2878	TRUE	TRUE	FALSE	TRUE	TRUE	no
IMGVR_UViG_2541047320_000011|2541047320|2541116652	IMGVR_UViG_2541047320_000011|2541047320|2541116652	158	124309	124686	+	CDS	K02171	PF03965.20	BlaI family transcriptional regulator, penicillinase repressor	Penicillinase repressor	BlaI family transcriptional regulator, penicillinase repressor	8.42745	1.07	3.59782	2.02938	TRUE	TRUE	FALSE	8.26016	0.96	3.49868	1.98227	TRUE	TRUE	FALSE	TRUE	TRUE	no
IMGVR_UViG_2541047320_000011|2541047320|2541116652	IMGVR_UViG_2541047320_000011|2541047320|2541116652	159	124827	126089	-	CDS	K13730	PF04122.16	internalin A	ell wall binding domain 2 (CWB2)	internalin A	8.42745	10	3.59782	3.24969	TRUE	TRUE	FALSE	8.26016	0.88	3.49868	1.94448	TRUE	TRUE	FALSE	TRUE	TRUE	no
IMGVR_UViG_2541047320_000011|2541047320|2541116652	IMGVR_UViG_2541047320_000011|2541047320|2541116652	160	126244	126564	-	CDS	K02171	PF03965.20	BlaI family transcriptional regulator, penicillinase repressor	Penicillinase repressor	BlaI family transcriptional regulator, penicillinase repressor	8.42745	1.07	3.59782	2.02938	TRUE	TRUE	FALSE	8.26016	0.96	3.49868	1.98227	TRUE	TRUE	FALSE	TRUE	TRUE	no
IMGVR_UViG_2541047320_000011|2541047320|2541116652	IMGVR_UViG_2541047320_000011|2541047320|2541116652	172	133361	134992	-	CDS	K05119	PF12810.11	anaplastic lymphoma kinase	Glycine rich protein	anaplastic lymphoma kinase	8.42745	4.73	3.59782	2.67486	TRUE	FALSE	FALSE	8.26016	6.17	3.49868	2.79029	TRUE	FALSE	FALSE	TRUE	FALSE	no
IMGVR_UViG_2541047342_000013|2541047342|2541118717	IMGVR_UViG_2541047342_000013|2541047342|2541118717	3	2055	2432	-	CDS	K02171	PF03965.20	BlaI family transcriptional regulator, penicillinase repressor	Penicillinase repressor	BlaI family transcriptional regulator, penicillinase repressor	8.78405	1.07	3.71042	2.02938	TRUE	FALSE	FALSE	7.90714	0.96	3.45488	1.98227	TRUE	FALSE	FALSE	TRUE	FALSE	no
IMGVR_UViG_2541047342_000013|2541047342|2541118717	IMGVR_UViG_2541047342_000013|2541047342|2541118717	8	6250	7005	-	CDS	K07479	PF08378.15	putative DNA topoisomerase	Nuclease-related domain	putative DNA topoisomerase	8.78405	2.38	3.71042	2.37658	TRUE	TRUE	FALSE	7.90714	1.94	3.45488	2.2878	TRUE	TRUE	FALSE	TRUE	TRUE	no
IMGVR_UViG_2541047342_000013|2541047342|2541118717	IMGVR_UViG_2541047342_000013|2541047342|2541118717	9	7121	8536	-	CDS	NA	PF04122.16	NA	ell wall binding domain 2 (CWB2)	ell wall binding domain 2 (CWB2)	8.78405	NA	3.71042	NA	TRUE	FALSE	FALSE	7.90714	0.88	3.45488	1.94448	TRUE	TRUE	FALSE	TRUE	TRUE	no
IMGVR_UViG_2541047342_000013|2541047342|2541118717	IMGVR_UViG_2541047342_000013|2541047342|2541118717	13	9542	10036	-	CDS	K01159	PF02075.21	crossover junction endodeoxyribonuclease RuvC	Crossover junction endodeoxyribonuclease RuvC	crossover junction endodeoxyribonuclease RuvC	8.78405	10	3.71042	3.57565	TRUE	TRUE	FALSE	7.90714	8.76	3.45488	2.9425	TRUE	TRUE	FALSE	TRUE	TRUE	no
IMGVR_UViG_2541047342_000013|2541047342|2541118717	IMGVR_UViG_2541047342_000013|2541047342|2541118717	20	12646	13173	-	CDS	NA	PF06866.15	NA	Protein of unknown function (DUF1256)	Protein of unknown function (DUF1256)	8.78405	NA	3.71042	NA	TRUE	FALSE	FALSE	7.90714	0.9	3.45488	1.95424	TRUE	TRUE	FALSE	TRUE	TRUE	no
IMGVR_UViG_2541047342_000013|2541047342|2541118717	IMGVR_UViG_2541047342_000013|2541047342|2541118717	31	18988	20127	-	CDS	K19169	PF14072.10	DNA sulfur modification protein DndB	DNA-sulfur modification-associated	DNA sulfur modification protein DndB	8.78405	4.49	3.71042	2.65225	TRUE	TRUE	FALSE	7.90714	3.65	3.45488	2.56229	TRUE	TRUE	FALSE	TRUE	TRUE	no
IMGVR_UViG_2541047342_000013|2541047342|2541118717	IMGVR_UViG_2541047342_000013|2541047342|2541118717	35	25741	26592	-	CDS	K02316	PF19898.3	DNA primase	Domain of unknown function (DUF6371)	DNA primase	8.78405	10	3.71042	4.50537	TRUE	TRUE	FALSE	7.90714	3.64	3.45488	2.5611	TRUE	TRUE	FALSE	TRUE	TRUE	no
IMGVR_UViG_2541047342_000013|2541047342|2541118717	IMGVR_UViG_2541047342_000013|2541047342|2541118717	51	35961	36245	-	CDS	NA	PF16475.9	NA	Domain of unknown function (DUF5052)	Domain of unknown function (DUF5052)	8.78405	NA	3.71042	NA	TRUE	FALSE	FALSE	7.90714	1.55	3.45488	2.19033	TRUE	TRUE	FALSE	TRUE	TRUE	no
IMGVR_UViG_2541047342_000013|2541047342|2541118717	IMGVR_UViG_2541047342_000013|2541047342|2541118717	63	41040	41420	-	CDS	K04794	PF01981.20	peptidyl-tRNA hydrolase, PTH2 family	Peptidyl-tRNA hydrolase PTH2	peptidyl-tRNA hydrolase, PTH2 family	8.78405	6.84	3.71042	2.83506	TRUE	TRUE	FALSE	7.90714	7.54	3.45488	2.87737	TRUE	TRUE	FALSE	TRUE	TRUE	no
IMGVR_UViG_2541047342_000013|2541047342|2541118717	IMGVR_UViG_2541047342_000013|2541047342|2541118717	77	48246	48788	-	CDS	K07559	PF01885.20	putative RNA 2'-phosphotransferase	RNA 2'-phosphotransferase, Tpt1 / KptA family	putative RNA 2'-phosphotransferase	8.78405	2.95	3.71042	2.46982	TRUE	TRUE	FALSE	7.90714	2.78	3.45488	2.44404	TRUE	TRUE	FALSE	TRUE	TRUE	no
IMGVR_UViG_2541047342_000013|2541047342|2541118717	IMGVR_UViG_2541047342_000013|2541047342|2541118717	82	50177	51532	-	CDS	K07451	PF14239.10	5-methylcytosine-specific restriction enzyme A	RRXRR protein	5-methylcytosine-specific restriction enzyme A	8.78405	10	3.71042	4.36855	TRUE	TRUE	FALSE	7.90714	8.55	3.45488	2.93197	TRUE	TRUE	FALSE	TRUE	TRUE	no
IMGVR_UViG_2541047342_000013|2541047342|2541118717	IMGVR_UViG_2541047342_000013|2541047342|2541118717	101	61817	62005	-	CDS	NA	PF04014.22	NA	Antidote-toxin recognition MazE, bacterial antitoxin	Antidote-toxin recognition MazE, bacterial antitoxin	8.78405	NA	3.71042	NA	TRUE	FALSE	FALSE	7.90714	9.75	3.45488	2.989	TRUE	TRUE	FALSE	TRUE	TRUE	no
IMGVR_UViG_2541047342_000013|2541047342|2541118717	IMGVR_UViG_2541047342_000013|2541047342|2541118717	102	62100	62402	-	CDS	K07164	PF06825.16	uncharacterized protein	Heat shock factor binding protein 1	uncharacterized protein	8.78405	5.21	3.71042	2.71684	TRUE	TRUE	FALSE	7.90714	0.05	3.45488	0.69897	TRUE	TRUE	FALSE	TRUE	TRUE	no
IMGVR_UViG_2541047342_000013|2541047342|2541118717	IMGVR_UViG_2541047342_000013|2541047342|2541118717	106	64427	64795	-	CDS	K13999	PF10779.13	cytoskeleton-associated protein 4	Haemolysin XhlA	cytoskeleton-associated protein 4	8.78405	1.4	3.71042	2.14613	TRUE	TRUE	FALSE	7.90714	10	3.45488	3.04689	TRUE	TRUE	FALSE	TRUE	TRUE	no
IMGVR_UViG_2541047342_000013|2541047342|2541118717	IMGVR_UViG_2541047342_000013|2541047342|2541118717	107	64809	65123	-	CDS	NA	PF07889.16	NA	Protein of unknown function (DUF1664)	Protein of unknown function (DUF1664)	8.78405	NA	3.71042	NA	TRUE	FALSE	FALSE	7.90714	1.29	3.45488	2.11059	TRUE	TRUE	FALSE	TRUE	TRUE	no
IMGVR_UViG_2541047342_000013|2541047342|2541118717	IMGVR_UViG_2541047342_000013|2541047342|2541118717	108	66864	67808	+	CDS	K18640	PF21522.1	plasmid segregation protein ParM	Archaeal actin homologue MreB-like, C-terminal	plasmid segregation protein ParM	8.78405	10	3.71042	3.10243	TRUE	TRUE	FALSE	7.90714	3.41	3.45488	2.53275	TRUE	TRUE	FALSE	TRUE	TRUE	no
IMGVR_UViG_2541047342_000013|2541047342|2541118717	IMGVR_UViG_2541047342_000013|2541047342|2541118717	132	87735	88520	+	CDS	NA	PF20195.2	NA	Phage tail protein N-terminal domain	Phage tail protein N-terminal domain	8.78405	NA	3.71042	NA	TRUE	FALSE	FALSE	7.90714	5.02	3.45488	2.7007	TRUE	TRUE	FALSE	TRUE	TRUE	no
IMGVR_UViG_2541047342_000013|2541047342|2541118717	IMGVR_UViG_2541047342_000013|2541047342|2541118717	137	91681	92385	+	CDS	K20340	PF04397.19	two-component system, LytTR family, response regulator AgrA2	LytTr DNA-binding domain	two-component system, LytTR family, response regulator AgrA2	8.78405	4.71	3.71042	2.67302	TRUE	TRUE	FALSE	7.90714	3.59	3.45488	2.55509	TRUE	TRUE	TRUE	TRUE	TRUE	no
IMGVR_UViG_2541047342_000013|2541047342|2541118717	IMGVR_UViG_2541047342_000013|2541047342|2541118717	143	95934	99161	+	CDS	K07317	PF20473.2	adenine-specific DNA-methyltransferase	MmeI, DNA-methyltransferase domain	adenine-specific DNA-methyltransferase	8.78405	10	3.71042	3.87921	TRUE	TRUE	FALSE	7.90714	2.91	3.45488	2.46389	TRUE	TRUE	TRUE	TRUE	TRUE	no
IMGVR_UViG_2541047342_000013|2541047342|2541118717	IMGVR_UViG_2541047342_000013|2541047342|2541118717	147	102331	103041	+	CDS	NA	PF09851.13	NA	Short C-terminal domain	Short C-terminal domain	8.78405	NA	3.71042	NA	TRUE	FALSE	FALSE	7.90714	5.63	3.45488	2.75051	TRUE	TRUE	FALSE	TRUE	TRUE	no
IMGVR_UViG_2541047342_000013|2541047342|2541118717	IMGVR_UViG_2541047342_000013|2541047342|2541118717	151	112211	113224	+	CDS	K13655	PF13274.10	HTH-type transcriptional regulator / antitoxin MqsA	Antitoxin SocA-like, Panacea domain	HTH-type transcriptional regulator / antitoxin MqsA	8.78405	9.88	3.71042	2.99476	TRUE	TRUE	FALSE	7.90714	10	3.45488	3.31639	TRUE	TRUE	FALSE	TRUE	TRUE	no
IMGVR_UViG_2541047343_000006|2541047343|2541118758	IMGVR_UViG_2541047343_000006|2541047343|2541118758	11	5623	5943	+	CDS	K02171	PF03965.20	BlaI family transcriptional regulator, penicillinase repressor	Penicillinase repressor	BlaI family transcriptional regulator, penicillinase repressor	8.45622	1.07	3.68552	2.02938	TRUE	TRUE	FALSE	7.86311	0.96	3.46766	1.98227	TRUE	TRUE	FALSE	TRUE	TRUE	no
IMGVR_UViG_2541047343_000006|2541047343|2541118758	IMGVR_UViG_2541047343_000006|2541047343|2541118758	13	6579	6956	-	CDS	K02171	PF03965.20	BlaI family transcriptional regulator, penicillinase repressor	Penicillinase repressor	BlaI family transcriptional regulator, penicillinase repressor	8.45622	1.07	3.68552	2.02938	TRUE	TRUE	FALSE	7.86311	0.96	3.46766	1.98227	TRUE	TRUE	FALSE	TRUE	TRUE	no
IMGVR_UViG_2541047343_000006|2541047343|2541118758	IMGVR_UViG_2541047343_000006|2541047343|2541118758	16	8932	9687	-	CDS	K07479	PF08378.15	putative DNA topoisomerase	Nuclease-related domain	putative DNA topoisomerase	8.45622	2.38	3.68552	2.37658	TRUE	TRUE	FALSE	7.86311	1.94	3.46766	2.2878	TRUE	TRUE	FALSE	TRUE	TRUE	no
IMGVR_UViG_2541047343_000006|2541047343|2541118758	IMGVR_UViG_2541047343_000006|2541047343|2541118758	17	9803	11218	-	CDS	NA	PF04122.16	NA	ell wall binding domain 2 (CWB2)	ell wall binding domain 2 (CWB2)	8.45622	NA	3.68552	NA	TRUE	FALSE	FALSE	7.86311	0.88	3.46766	1.94448	TRUE	TRUE	FALSE	TRUE	TRUE	no
IMGVR_UViG_2541047343_000006|2541047343|2541118758	IMGVR_UViG_2541047343_000006|2541047343|2541118758	21	12224	12718	-	CDS	K01159	PF02075.21	crossover junction endodeoxyribonuclease RuvC	Crossover junction endodeoxyribonuclease RuvC	crossover junction endodeoxyribonuclease RuvC	8.45622	10	3.68552	3.57565	TRUE	TRUE	FALSE	7.86311	8.76	3.46766	2.9425	TRUE	TRUE	FALSE	TRUE	TRUE	no
IMGVR_UViG_2541047343_000006|2541047343|2541118758	IMGVR_UViG_2541047343_000006|2541047343|2541118758	28	15328	15855	-	CDS	NA	PF06866.15	NA	Protein of unknown function (DUF1256)	Protein of unknown function (DUF1256)	8.45622	NA	3.68552	NA	TRUE	FALSE	FALSE	7.86311	0.9	3.46766	1.95424	TRUE	TRUE	FALSE	TRUE	TRUE	no
IMGVR_UViG_2541047343_000006|2541047343|2541118758	IMGVR_UViG_2541047343_000006|2541047343|2541118758	38	21547	22686	-	CDS	K19169	PF14072.10	DNA sulfur modification protein DndB	DNA-sulfur modification-associated	DNA sulfur modification protein DndB	8.45622	4.49	3.68552	2.65225	TRUE	TRUE	FALSE	7.86311	3.65	3.46766	2.56229	TRUE	TRUE	FALSE	TRUE	TRUE	no
IMGVR_UViG_2541047343_000006|2541047343|2541118758	IMGVR_UViG_2541047343_000006|2541047343|2541118758	42	28299	29150	-	CDS	K02316	PF19898.3	DNA primase	Domain of unknown function (DUF6371)	DNA primase	8.45622	10	3.68552	4.50537	TRUE	TRUE	FALSE	7.86311	3.64	3.46766	2.5611	TRUE	TRUE	FALSE	TRUE	TRUE	no
IMGVR_UViG_2541047343_000006|2541047343|2541118758	IMGVR_UViG_2541047343_000006|2541047343|2541118758	61	38750	39034	-	CDS	NA	PF16475.9	NA	Domain of unknown function (DUF5052)	Domain of unknown function (DUF5052)	8.45622	NA	3.68552	NA	TRUE	FALSE	FALSE	7.86311	1.55	3.46766	2.19033	TRUE	TRUE	FALSE	TRUE	TRUE	no
IMGVR_UViG_2541047343_000006|2541047343|2541118758	IMGVR_UViG_2541047343_000006|2541047343|2541118758	73	44389	44652	-	CDS	K04794	PF01981.20	peptidyl-tRNA hydrolase, PTH2 family	Peptidyl-tRNA hydrolase PTH2	peptidyl-tRNA hydrolase, PTH2 family	8.45622	6.84	3.68552	2.83506	TRUE	TRUE	FALSE	7.86311	7.54	3.46766	2.87737	TRUE	TRUE	FALSE	TRUE	TRUE	no
IMGVR_UViG_2541047343_000006|2541047343|2541118758	IMGVR_UViG_2541047343_000006|2541047343|2541118758	94	54840	55394	-	CDS	K07559	PF01885.20	putative RNA 2'-phosphotransferase	RNA 2'-phosphotransferase, Tpt1 / KptA family	putative RNA 2'-phosphotransferase	8.45622	2.95	3.68552	2.46982	TRUE	TRUE	FALSE	7.86311	2.78	3.46766	2.44404	TRUE	TRUE	FALSE	TRUE	TRUE	no
IMGVR_UViG_2541047343_000006|2541047343|2541118758	IMGVR_UViG_2541047343_000006|2541047343|2541118758	108	63503	64330	-	CDS	K09002	PF03787.19	CRISPR-associated protein Csm3	RAMP superfamily	CRISPR-associated protein Csm3	8.45622	0.41	3.68552	1.61278	TRUE	TRUE	FALSE	7.86311	0.07	3.46766	0.845098	TRUE	TRUE	FALSE	TRUE	TRUE	no
IMGVR_UViG_2541047343_000006|2541047343|2541118758	IMGVR_UViG_2541047343_000006|2541047343|2541118758	127	72628	72816	-	CDS	NA	PF04014.22	NA	Antidote-toxin recognition MazE, bacterial antitoxin	Antidote-toxin recognition MazE, bacterial antitoxin	8.45622	NA	3.68552	NA	TRUE	FALSE	FALSE	7.86311	9.75	3.46766	2.989	TRUE	TRUE	FALSE	TRUE	TRUE	no
IMGVR_UViG_2541047343_000006|2541047343|2541118758	IMGVR_UViG_2541047343_000006|2541047343|2541118758	129	73155	73457	-	CDS	K07164	PF06825.16	uncharacterized protein	Heat shock factor binding protein 1	uncharacterized protein	8.45622	5.21	3.68552	2.71684	TRUE	TRUE	FALSE	7.86311	0.05	3.46766	0.69897	TRUE	TRUE	FALSE	TRUE	TRUE	no
IMGVR_UViG_2541047343_000006|2541047343|2541118758	IMGVR_UViG_2541047343_000006|2541047343|2541118758	132	75342	75710	-	CDS	K13999	PF10779.13	cytoskeleton-associated protein 4	Haemolysin XhlA	cytoskeleton-associated protein 4	8.45622	1.4	3.68552	2.14613	TRUE	TRUE	FALSE	7.86311	10	3.46766	3.04689	TRUE	TRUE	FALSE	TRUE	TRUE	no
IMGVR_UViG_2541047343_000006|2541047343|2541118758	IMGVR_UViG_2541047343_000006|2541047343|2541118758	133	75724	76038	-	CDS	NA	PF07889.16	NA	Protein of unknown function (DUF1664)	Protein of unknown function (DUF1664)	8.45622	NA	3.68552	NA	TRUE	FALSE	FALSE	7.86311	1.29	3.46766	2.11059	TRUE	TRUE	FALSE	TRUE	TRUE	no
IMGVR_UViG_2541047343_000006|2541047343|2541118758	IMGVR_UViG_2541047343_000006|2541047343|2541118758	134	77780	78724	+	CDS	K18640	PF21522.1	plasmid segregation protein ParM	Archaeal actin homologue MreB-like, C-terminal	plasmid segregation protein ParM	8.45622	10	3.68552	3.10243	TRUE	TRUE	FALSE	7.86311	3.41	3.46766	2.53275	TRUE	TRUE	FALSE	TRUE	TRUE	no
IMGVR_UViG_2541047343_000006|2541047343|2541118758	IMGVR_UViG_2541047343_000006|2541047343|2541118758	158	99427	100212	+	CDS	NA	PF20195.2	NA	Phage tail protein N-terminal domain	Phage tail protein N-terminal domain	8.45622	NA	3.68552	NA	TRUE	FALSE	FALSE	7.86311	5.02	3.46766	2.7007	TRUE	TRUE	TRUE	TRUE	TRUE	no
IMGVR_UViG_2541047343_000006|2541047343|2541118758	IMGVR_UViG_2541047343_000006|2541047343|2541118758	164	103486	104190	+	CDS	K20340	PF04397.19	two-component system, LytTR family, response regulator AgrA2	LytTr DNA-binding domain	two-component system, LytTR family, response regulator AgrA2	8.45622	4.71	3.68552	2.67302	TRUE	TRUE	FALSE	7.86311	3.59	3.46766	2.55509	TRUE	TRUE	TRUE	TRUE	TRUE	no
IMGVR_UViG_2541047343_000006|2541047343|2541118758	IMGVR_UViG_2541047343_000006|2541047343|2541118758	170	107739	110966	+	CDS	K07317	PF20473.2	adenine-specific DNA-methyltransferase	MmeI, DNA-methyltransferase domain	adenine-specific DNA-methyltransferase	8.45622	10	3.68552	3.87921	TRUE	TRUE	FALSE	7.86311	2.91	3.46766	2.46389	TRUE	TRUE	TRUE	TRUE	TRUE	no
IMGVR_UViG_2541047357_000004|2541047357|2541121740	IMGVR_UViG_2541047357_000004|2541047357|2541121740	1	41	208	+	CDS	NA	PF01797.20	NA	Transposase IS200 like	Transposase IS200 like	8.79667	NA	3.66339	NA	TRUE	FALSE	FALSE	8.32661	9.33	3.47945	2.96988	TRUE	FALSE	FALSE	TRUE	FALSE	no
IMGVR_UViG_2541047357_000004|2541047357|2541121740	IMGVR_UViG_2541047357_000004|2541047357|2541121740	2	198	443	+	CDS	K07491	PF01797.20	REP-associated tyrosine transposase	Transposase IS200 like	REP-associated tyrosine transposase	8.79667	8.51	3.66339	2.92993	TRUE	FALSE	FALSE	8.32661	9.33	3.47945	2.96988	TRUE	FALSE	FALSE	TRUE	FALSE	no
IMGVR_UViG_2541047357_000004|2541047357|2541121740	IMGVR_UViG_2541047357_000004|2541047357|2541121740	7	2708	3076	+	CDS	K07341	PF02661.22	death on curing protein	Fic/DOC family	death on curing protein	8.79667	5.29	3.66339	2.72346	TRUE	TRUE	FALSE	8.32661	10	3.47945	3.16643	TRUE	TRUE	FALSE	TRUE	TRUE	no
IMGVR_UViG_2541047357_000004|2541047357|2541121740	IMGVR_UViG_2541047357_000004|2541047357|2541121740	12	6828	7214	+	CDS	K06985	PF13650.10	aspartyl protease family protein	Aspartyl protease	aspartyl protease family protein	8.79667	0.67	3.66339	1.82607	TRUE	TRUE	FALSE	8.32661	1.44	3.47945	2.15836	TRUE	TRUE	FALSE	TRUE	TRUE	no
IMGVR_UViG_2541047357_000004|2541047357|2541121740	IMGVR_UViG_2541047357_000004|2541047357|2541121740	30	14576	15118	+	CDS	K07559	PF01885.20	putative RNA 2'-phosphotransferase	RNA 2'-phosphotransferase, Tpt1 / KptA family	putative RNA 2'-phosphotransferase	8.79667	2.95	3.66339	2.46982	TRUE	TRUE	FALSE	8.32661	2.78	3.47945	2.44404	TRUE	TRUE	FALSE	TRUE	TRUE	no
IMGVR_UViG_2541047357_000004|2541047357|2541121740	IMGVR_UViG_2541047357_000004|2541047357|2541121740	47	25918	26172	+	CDS	K07491	PF01797.20	REP-associated tyrosine transposase	Transposase IS200 like	REP-associated tyrosine transposase	8.79667	8.51	3.66339	2.92993	TRUE	TRUE	FALSE	8.32661	9.33	3.47945	2.96988	TRUE	TRUE	FALSE	TRUE	TRUE	no
IMGVR_UViG_2541047357_000004|2541047357|2541121740	IMGVR_UViG_2541047357_000004|2541047357|2541121740	52	28683	29063	+	CDS	K04794	PF01981.20	peptidyl-tRNA hydrolase, PTH2 family	Peptidyl-tRNA hydrolase PTH2	peptidyl-tRNA hydrolase, PTH2 family	8.79667	6.84	3.66339	2.83506	TRUE	TRUE	FALSE	8.32661	7.54	3.47945	2.87737	TRUE	TRUE	FALSE	TRUE	TRUE	no
IMGVR_UViG_2541047357_000004|2541047357|2541121740	IMGVR_UViG_2541047357_000004|2541047357|2541121740	64	33823	34107	+	CDS	NA	PF16475.9	NA	Domain of unknown function (DUF5052)	Domain of unknown function (DUF5052)	8.79667	NA	3.66339	NA	TRUE	FALSE	FALSE	8.32661	1.55	3.47945	2.19033	TRUE	TRUE	FALSE	TRUE	TRUE	no
IMGVR_UViG_2541047357_000004|2541047357|2541121740	IMGVR_UViG_2541047357_000004|2541047357|2541121740	87	50048	50575	+	CDS	NA	PF06866.15	NA	Protein of unknown function (DUF1256)	Protein of unknown function (DUF1256)	8.79667	NA	3.66339	NA	TRUE	FALSE	FALSE	8.32661	0.9	3.47945	1.95424	TRUE	TRUE	FALSE	TRUE	TRUE	no
IMGVR_UViG_2541047357_000004|2541047357|2541121740	IMGVR_UViG_2541047357_000004|2541047357|2541121740	94	53124	53618	+	CDS	K01159	PF02075.21	crossover junction endodeoxyribonuclease RuvC	Crossover junction endodeoxyribonuclease RuvC	crossover junction endodeoxyribonuclease RuvC	8.79667	10	3.66339	3.57565	TRUE	TRUE	FALSE	8.32661	8.76	3.47945	2.9425	TRUE	TRUE	FALSE	TRUE	TRUE	no
IMGVR_UViG_2541047357_000004|2541047357|2541121740	IMGVR_UViG_2541047357_000004|2541047357|2541121740	98	54603	55073	+	CDS	NA	PF08378.15	NA	Nuclease-related domain	Nuclease-related domain	8.79667	NA	3.66339	NA	TRUE	FALSE	FALSE	8.32661	1.94	3.47945	2.2878	TRUE	TRUE	FALSE	TRUE	TRUE	no
IMGVR_UViG_2541047357_000004|2541047357|2541121740	IMGVR_UViG_2541047357_000004|2541047357|2541121740	99	55057	55353	+	CDS	K07479	PF01396.23	putative DNA topoisomerase	Topoisomerase DNA binding C4 zinc finger	putative DNA topoisomerase	8.79667	2.38	3.66339	2.37658	TRUE	TRUE	FALSE	8.32661	4.99	3.47945	2.6981	TRUE	TRUE	FALSE	TRUE	TRUE	no
IMGVR_UViG_2541047357_000004|2541047357|2541121740	IMGVR_UViG_2541047357_000004|2541047357|2541121740	104	58214	58534	-	CDS	K02171	PF03965.20	BlaI family transcriptional regulator, penicillinase repressor	Penicillinase repressor	BlaI family transcriptional regulator, penicillinase repressor	8.79667	1.07	3.66339	2.02938	TRUE	TRUE	FALSE	8.32661	0.96	3.47945	1.98227	TRUE	TRUE	FALSE	TRUE	TRUE	no
IMGVR_UViG_2541047357_000004|2541047357|2541121740	IMGVR_UViG_2541047357_000004|2541047357|2541121740	116	65334	67016	-	CDS	K05119	PF12810.11	anaplastic lymphoma kinase	Glycine rich protein	anaplastic lymphoma kinase	8.79667	4.73	3.66339	2.67486	TRUE	TRUE	FALSE	8.32661	6.17	3.47945	2.79029	TRUE	TRUE	FALSE	TRUE	TRUE	no
IMGVR_UViG_2541047357_000004|2541047357|2541121740	IMGVR_UViG_2541047357_000004|2541047357|2541121740	128	88573	91800	-	CDS	K07317	PF20473.2	adenine-specific DNA-methyltransferase	MmeI, DNA-methyltransferase domain	adenine-specific DNA-methyltransferase	8.79667	10	3.66339	3.87921	TRUE	FALSE	FALSE	8.32661	2.91	3.47945	2.46389	TRUE	FALSE	TRUE	TRUE	FALSE	no
IMGVR_UViG_2541047357_000004|2541047357|2541121740	IMGVR_UViG_2541047357_000004|2541047357|2541121740	132	94196	94981	-	CDS	NA	PF20195.2	NA	Phage tail protein N-terminal domain	Phage tail protein N-terminal domain	8.79667	NA	3.66339	NA	TRUE	FALSE	FALSE	8.32661	5.02	3.47945	2.7007	TRUE	FALSE	FALSE	TRUE	FALSE	no
IMGVR_UViG_2541047357_000004|2541047357|2541121740	IMGVR_UViG_2541047357_000004|2541047357|2541121740	144	104307	106055	-	CDS	NA	PF05127.18	NA	Helicase	Helicase	8.79667	NA	3.66339	NA	TRUE	FALSE	FALSE	8.32661	0.32	3.47945	1.50515	TRUE	FALSE	FALSE	TRUE	FALSE	no
IMGVR_UViG_2541047357_000004|2541047357|2541121740	IMGVR_UViG_2541047357_000004|2541047357|2541121740	154	113946	114860	-	CDS	K18640	PF17989.5	plasmid segregation protein ParM	Actin like proteins N terminal domain	plasmid segregation protein ParM	8.79667	10	3.66339	3.10243	TRUE	TRUE	FALSE	8.32661	7.59	3.47945	2.88024	TRUE	TRUE	FALSE	TRUE	TRUE	no
IMGVR_UViG_2541047357_000004|2541047357|2541121740	IMGVR_UViG_2541047357_000004|2541047357|2541121740	157	117846	118169	+	CDS	K12575	PF05531.16	kinetochore protein SLK19	Nucleopolyhedrovirus P10 protein	kinetochore protein SLK19	8.79667	10	3.66339	3.02407	TRUE	TRUE	FALSE	8.32661	1.33	3.47945	2.12385	TRUE	TRUE	FALSE	TRUE	TRUE	no
IMGVR_UViG_2541047357_000004|2541047357|2541121740	IMGVR_UViG_2541047357_000004|2541047357|2541121740	158	118264	118452	+	CDS	NA	PF04014.22	NA	Antidote-toxin recognition MazE, bacterial antitoxin	Antidote-toxin recognition MazE, bacterial antitoxin	8.79667	NA	3.66339	NA	TRUE	FALSE	FALSE	8.32661	9.75	3.47945	2.989	TRUE	TRUE	FALSE	TRUE	TRUE	no
IMGVR_UViG_2541047357_000004|2541047357|2541121740	IMGVR_UViG_2541047357_000004|2541047357|2541121740	177	127718	128119	+	CDS	K07491	PF01797.20	REP-associated tyrosine transposase	Transposase IS200 like	REP-associated tyrosine transposase	8.79667	8.51	3.66339	2.92993	TRUE	TRUE	FALSE	8.32661	9.33	3.47945	2.96988	TRUE	TRUE	FALSE	TRUE	TRUE	no
IMGVR_UViG_2541047362_000003|2541047362|2541123181	IMGVR_UViG_2541047362_000003|2541047362|2541123181	21	11892	12434	+	CDS	K07559	PF01885.20	putative RNA 2'-phosphotransferase	RNA 2'-phosphotransferase, Tpt1 / KptA family	putative RNA 2'-phosphotransferase	8.81024	2.95	3.72876	2.46982	TRUE	TRUE	FALSE	8.13207	2.78	3.48056	2.44404	TRUE	TRUE	FALSE	TRUE	TRUE	no
IMGVR_UViG_2541047362_000003|2541047362|2541123181	IMGVR_UViG_2541047362_000003|2541047362|2541123181	35	22156	22410	+	CDS	K07491	PF01797.20	REP-associated tyrosine transposase	Transposase IS200 like	REP-associated tyrosine transposase	8.81024	8.51	3.72876	2.92993	TRUE	TRUE	FALSE	8.13207	9.33	3.48056	2.96988	TRUE	TRUE	FALSE	TRUE	TRUE	no
IMGVR_UViG_2541047362_000003|2541047362|2541123181	IMGVR_UViG_2541047362_000003|2541047362|2541123181	40	24921	25301	+	CDS	K04794	PF01981.20	peptidyl-tRNA hydrolase, PTH2 family	Peptidyl-tRNA hydrolase PTH2	peptidyl-tRNA hydrolase, PTH2 family	8.81024	6.84	3.72876	2.83506	TRUE	TRUE	FALSE	8.13207	7.54	3.48056	2.87737	TRUE	TRUE	FALSE	TRUE	TRUE	no
IMGVR_UViG_2541047362_000003|2541047362|2541123181	IMGVR_UViG_2541047362_000003|2541047362|2541123181	52	30061	30345	+	CDS	NA	PF16475.9	NA	Domain of unknown function (DUF5052)	Domain of unknown function (DUF5052)	8.81024	NA	3.72876	NA	TRUE	FALSE	FALSE	8.13207	1.55	3.48056	2.19033	TRUE	TRUE	FALSE	TRUE	TRUE	no
IMGVR_UViG_2541047362_000003|2541047362|2541123181	IMGVR_UViG_2541047362_000003|2541047362|2541123181	76	46322	46849	+	CDS	NA	PF06866.15	NA	Protein of unknown function (DUF1256)	Protein of unknown function (DUF1256)	8.81024	NA	3.72876	NA	TRUE	FALSE	FALSE	8.13207	0.9	3.48056	1.95424	TRUE	TRUE	FALSE	TRUE	TRUE	no
IMGVR_UViG_2541047362_000003|2541047362|2541123181	IMGVR_UViG_2541047362_000003|2541047362|2541123181	85	51452	51946	+	CDS	K01159	PF02075.21	crossover junction endodeoxyribonuclease RuvC	Crossover junction endodeoxyribonuclease RuvC	crossover junction endodeoxyribonuclease RuvC	8.81024	10	3.72876	3.57565	TRUE	TRUE	FALSE	8.13207	8.76	3.48056	2.9425	TRUE	TRUE	FALSE	TRUE	TRUE	no
IMGVR_UViG_2541047362_000003|2541047362|2541123181	IMGVR_UViG_2541047362_000003|2541047362|2541123181	88	53274	54584	-	CDS	K07485	PF01610.21	transposase	Transposase	transposase	8.81024	5.8	3.72876	2.76343	TRUE	TRUE	FALSE	8.13207	5.03	3.48056	2.70157	TRUE	TRUE	FALSE	TRUE	TRUE	no
IMGVR_UViG_2541047362_000003|2541047362|2541123181	IMGVR_UViG_2541047362_000003|2541047362|2541123181	89	54587	55429	-	CDS	NA	PF20600.2	NA	Exodeoxyribonuclease X-like C-terminal	Exodeoxyribonuclease X-like C-terminal	8.81024	NA	3.72876	NA	TRUE	FALSE	FALSE	8.13207	4.99	3.48056	2.6981	TRUE	TRUE	FALSE	TRUE	TRUE	no
IMGVR_UViG_2541047362_000003|2541047362|2541123181	IMGVR_UViG_2541047362_000003|2541047362|2541123181	92	57568	57945	+	CDS	K02171	PF03965.20	BlaI family transcriptional regulator, penicillinase repressor	Penicillinase repressor	BlaI family transcriptional regulator, penicillinase repressor	8.81024	1.07	3.72876	2.02938	TRUE	TRUE	FALSE	8.13207	0.96	3.48056	1.98227	TRUE	TRUE	FALSE	TRUE	TRUE	no
IMGVR_UViG_2541047362_000003|2541047362|2541123181	IMGVR_UViG_2541047362_000003|2541047362|2541123181	93	58020	58334	-	CDS	K02171	PF03965.20	BlaI family transcriptional regulator, penicillinase repressor	Penicillinase repressor	BlaI family transcriptional regulator, penicillinase repressor	8.81024	1.07	3.72876	2.02938	TRUE	TRUE	FALSE	8.13207	0.96	3.48056	1.98227	TRUE	TRUE	FALSE	TRUE	TRUE	no
IMGVR_UViG_2541047362_000003|2541047362|2541123181	IMGVR_UViG_2541047362_000003|2541047362|2541123181	105	65130	66845	-	CDS	NA	PF12810.11	NA	Glycine rich protein	Glycine rich protein	8.81024	NA	3.72876	NA	TRUE	FALSE	FALSE	8.13207	6.17	3.48056	2.79029	TRUE	TRUE	FALSE	TRUE	TRUE	no
IMGVR_UViG_2541047362_000003|2541047362|2541123181	IMGVR_UViG_2541047362_000003|2541047362|2541123181	114	78595	78930	-	CDS	K18923	PF02604.23	antitoxin StbD	Antitoxin Phd_YefM, type II toxin-antitoxin system	antitoxin StbD	8.81024	1.26	3.72876	2.10037	TRUE	TRUE	FALSE	8.13207	5.82	3.48056	2.76492	TRUE	TRUE	TRUE	TRUE	TRUE	no
IMGVR_UViG_2541047362_000003|2541047362|2541123181	IMGVR_UViG_2541047362_000003|2541047362|2541123181	117	87988	89067	-	CDS	NA	PF14903.10	NA	WG containing repeat	WG containing repeat	8.81024	NA	3.72876	NA	TRUE	FALSE	FALSE	8.13207	1.65	3.48056	2.21748	TRUE	FALSE	TRUE	TRUE	FALSE	no
IMGVR_UViG_2541047362_000003|2541047362|2541123181	IMGVR_UViG_2541047362_000003|2541047362|2541123181	118	89156	92383	-	CDS	K07317	PF20473.2	adenine-specific DNA-methyltransferase	MmeI, DNA-methyltransferase domain	adenine-specific DNA-methyltransferase	8.81024	10	3.72876	3.87921	TRUE	FALSE	FALSE	8.13207	2.91	3.48056	2.46389	TRUE	FALSE	TRUE	TRUE	FALSE	no
IMGVR_UViG_2541047362_000003|2541047362|2541123181	IMGVR_UViG_2541047362_000003|2541047362|2541123181	124	95311	96114	-	CDS	NA	PF20195.2	NA	Phage tail protein N-terminal domain	Phage tail protein N-terminal domain	8.81024	NA	3.72876	NA	TRUE	FALSE	FALSE	8.13207	5.02	3.48056	2.7007	TRUE	FALSE	FALSE	TRUE	FALSE	no
IMGVR_UViG_2541047362_000003|2541047362|2541123181	IMGVR_UViG_2541047362_000003|2541047362|2541123181	136	105426	107174	-	CDS	NA	PF05127.18	NA	Helicase	Helicase	8.81024	NA	3.72876	NA	TRUE	FALSE	FALSE	8.13207	0.32	3.48056	1.50515	TRUE	FALSE	FALSE	TRUE	FALSE	no
IMGVR_UViG_2541047362_000003|2541047362|2541123181	IMGVR_UViG_2541047362_000003|2541047362|2541123181	146	114442	115356	-	CDS	K18640	PF17989.5	plasmid segregation protein ParM	Actin like proteins N terminal domain	plasmid segregation protein ParM	8.81024	10	3.72876	3.10243	TRUE	TRUE	FALSE	8.13207	7.59	3.48056	2.88024	TRUE	TRUE	FALSE	TRUE	TRUE	no
IMGVR_UViG_2541047362_000003|2541047362|2541123181	IMGVR_UViG_2541047362_000003|2541047362|2541123181	150	118484	118786	+	CDS	K07164	PF06825.16	uncharacterized protein	Heat shock factor binding protein 1	uncharacterized protein	8.81024	5.21	3.72876	2.71684	TRUE	TRUE	FALSE	8.13207	0.05	3.48056	0.69897	TRUE	TRUE	FALSE	TRUE	TRUE	no
IMGVR_UViG_2541047362_000003|2541047362|2541123181	IMGVR_UViG_2541047362_000003|2541047362|2541123181	168	127457	127789	+	CDS	K07491	PF01797.20	REP-associated tyrosine transposase	Transposase IS200 like	REP-associated tyrosine transposase	8.81024	8.51	3.72876	2.92993	TRUE	FALSE	FALSE	8.13207	9.33	3.48056	2.96988	TRUE	FALSE	FALSE	TRUE	FALSE	no
IMGVR_UViG_2541047395_000007|2541047395|2541129155	IMGVR_UViG_2541047395_000007|2541047395|2541129155	10	12782	13117	-	CDS	K18923	PF02604.23	antitoxin StbD	Antitoxin Phd_YefM, type II toxin-antitoxin system	antitoxin StbD	8.72135	1.26	3.68734	2.10037	TRUE	FALSE	FALSE	7.87446	5.82	3.39734	2.76492	TRUE	TRUE	FALSE	TRUE	TRUE	no
IMGVR_UViG_2541047395_000007|2541047395|2541129155	IMGVR_UViG_2541047395_000007|2541047395|2541129155	14	23174	23887	-	CDS	NA	PF09851.13	NA	Short C-terminal domain	Short C-terminal domain	8.72135	NA	3.68734	NA	TRUE	FALSE	FALSE	7.87446	5.63	3.39734	2.75051	TRUE	TRUE	TRUE	TRUE	TRUE	no
IMGVR_UViG_2541047395_000007|2541047395|2541129155	IMGVR_UViG_2541047395_000007|2541047395|2541129155	18	27076	28176	-	CDS	K21463	PF13240.10	membrane-associated protein TcaA	zinc-ribbon domain	membrane-associated protein TcaA	8.72135	1.55	3.68734	2.19033	TRUE	TRUE	FALSE	7.87446	3.53	3.39734	2.54777	TRUE	FALSE	TRUE	TRUE	TRUE	no
IMGVR_UViG_2541047395_000007|2541047395|2541129155	IMGVR_UViG_2541047395_000007|2541047395|2541129155	20	29627	30979	-	CDS	K07451	PF14239.10	5-methylcytosine-specific restriction enzyme A	RRXRR protein	5-methylcytosine-specific restriction enzyme A	8.72135	10	3.68734	4.36855	TRUE	FALSE	FALSE	7.87446	8.55	3.39734	2.93197	TRUE	FALSE	TRUE	TRUE	FALSE	no
IMGVR_UViG_2541047395_000007|2541047395|2541129155	IMGVR_UViG_2541047395_000007|2541047395|2541129155	23	32610	33473	-	CDS	NA	PF20195.2	NA	Phage tail protein N-terminal domain	Phage tail protein N-terminal domain	8.72135	NA	3.68734	NA	TRUE	FALSE	FALSE	7.87446	5.02	3.39734	2.7007	TRUE	FALSE	FALSE	TRUE	FALSE	no
IMGVR_UViG_2541047395_000007|2541047395|2541129155	IMGVR_UViG_2541047395_000007|2541047395|2541129155	35	42727	44475	-	CDS	NA	PF05127.18	NA	Helicase	Helicase	8.72135	NA	3.68734	NA	TRUE	FALSE	FALSE	7.87446	0.32	3.39734	1.50515	TRUE	FALSE	FALSE	TRUE	FALSE	no
IMGVR_UViG_2541047395_000007|2541047395|2541129155	IMGVR_UViG_2541047395_000007|2541047395|2541129155	45	52364	53278	-	CDS	K18640	PF17989.5	plasmid segregation protein ParM	Actin like proteins N terminal domain	plasmid segregation protein ParM	8.72135	10	3.68734	3.10243	TRUE	TRUE	FALSE	7.87446	7.59	3.39734	2.88024	TRUE	TRUE	FALSE	TRUE	TRUE	no
IMGVR_UViG_2541047395_000007|2541047395|2541129155	IMGVR_UViG_2541047395_000007|2541047395|2541129155	48	56243	56566	+	CDS	K12575	PF05531.16	kinetochore protein SLK19	Nucleopolyhedrovirus P10 protein	kinetochore protein SLK19	8.72135	10	3.68734	3.02407	TRUE	TRUE	FALSE	7.87446	1.33	3.39734	2.12385	TRUE	TRUE	FALSE	TRUE	TRUE	no
IMGVR_UViG_2541047395_000007|2541047395|2541129155	IMGVR_UViG_2541047395_000007|2541047395|2541129155	50	56906	57094	+	CDS	NA	PF04014.22	NA	Antidote-toxin recognition MazE, bacterial antitoxin	Antidote-toxin recognition MazE, bacterial antitoxin	8.72135	NA	3.68734	NA	TRUE	FALSE	FALSE	7.87446	9.75	3.39734	2.989	TRUE	TRUE	FALSE	TRUE	TRUE	no
IMGVR_UViG_2541047395_000007|2541047395|2541129155	IMGVR_UViG_2541047395_000007|2541047395|2541129155	67	65371	67725	+	CDS	K07012	PF18019.5	CRISPR-associated endonuclease/helicase Cas3	Cas3, HD domain	CRISPR-associated endonuclease/helicase Cas3	8.72135	10	3.68734	4.03607	TRUE	TRUE	FALSE	7.87446	0.33	3.39734	1.51851	TRUE	TRUE	FALSE	TRUE	TRUE	no
IMGVR_UViG_2541047395_000007|2541047395|2541129155	IMGVR_UViG_2541047395_000007|2541047395|2541129155	85	78179	78721	+	CDS	K07559	PF01885.20	putative RNA 2'-phosphotransferase	RNA 2'-phosphotransferase, Tpt1 / KptA family	putative RNA 2'-phosphotransferase	8.72135	2.95	3.68734	2.46982	TRUE	TRUE	FALSE	7.87446	2.78	3.39734	2.44404	TRUE	TRUE	FALSE	TRUE	TRUE	no
IMGVR_UViG_2541047395_000007|2541047395|2541129155	IMGVR_UViG_2541047395_000007|2541047395|2541129155	120	99049	99333	+	CDS	NA	PF16475.9	NA	Domain of unknown function (DUF5052)	Domain of unknown function (DUF5052)	8.72135	NA	3.68734	NA	TRUE	FALSE	FALSE	7.87446	1.55	3.39734	2.19033	TRUE	TRUE	FALSE	TRUE	TRUE	no
IMGVR_UViG_2541047395_000007|2541047395|2541129155	IMGVR_UViG_2541047395_000007|2541047395|2541129155	142	114644	115171	+	CDS	NA	PF06866.15	NA	Protein of unknown function (DUF1256)	Protein of unknown function (DUF1256)	8.72135	NA	3.68734	NA	TRUE	FALSE	FALSE	7.87446	0.9	3.39734	1.95424	TRUE	TRUE	FALSE	TRUE	TRUE	no
IMGVR_UViG_2541047395_000007|2541047395|2541129155	IMGVR_UViG_2541047395_000007|2541047395|2541129155	151	119451	119945	+	CDS	K01159	PF02075.21	crossover junction endodeoxyribonuclease RuvC	Crossover junction endodeoxyribonuclease RuvC	crossover junction endodeoxyribonuclease RuvC	8.72135	10	3.68734	3.57565	TRUE	TRUE	FALSE	7.87446	8.76	3.39734	2.9425	TRUE	TRUE	FALSE	TRUE	TRUE	no
IMGVR_UViG_2541047395_000007|2541047395|2541129155	IMGVR_UViG_2541047395_000007|2541047395|2541129155	154	121273	122583	-	CDS	K07485	PF01610.21	transposase	Transposase	transposase	8.72135	5.8	3.68734	2.76343	TRUE	TRUE	FALSE	7.87446	5.03	3.39734	2.70157	TRUE	TRUE	FALSE	TRUE	TRUE	no
IMGVR_UViG_2541047395_000007|2541047395|2541129155	IMGVR_UViG_2541047395_000007|2541047395|2541129155	155	122586	123428	-	CDS	NA	PF20600.2	NA	Exodeoxyribonuclease X-like C-terminal	Exodeoxyribonuclease X-like C-terminal	8.72135	NA	3.68734	NA	TRUE	FALSE	FALSE	7.87446	4.99	3.39734	2.6981	TRUE	TRUE	FALSE	TRUE	TRUE	no
IMGVR_UViG_2541047395_000007|2541047395|2541129155	IMGVR_UViG_2541047395_000007|2541047395|2541129155	158	125567	125944	+	CDS	K02171	PF03965.20	BlaI family transcriptional regulator, penicillinase repressor	Penicillinase repressor	BlaI family transcriptional regulator, penicillinase repressor	8.72135	1.07	3.68734	2.02938	TRUE	TRUE	FALSE	7.87446	0.96	3.39734	1.98227	TRUE	TRUE	FALSE	TRUE	TRUE	no
IMGVR_UViG_2541047395_000007|2541047395|2541129155	IMGVR_UViG_2541047395_000007|2541047395|2541129155	159	126085	127347	-	CDS	K13730	PF04122.16	internalin A	ell wall binding domain 2 (CWB2)	internalin A	8.72135	10	3.68734	3.24969	TRUE	TRUE	FALSE	7.87446	0.88	3.39734	1.94448	TRUE	TRUE	FALSE	TRUE	TRUE	no
IMGVR_UViG_2541047395_000007|2541047395|2541129155	IMGVR_UViG_2541047395_000007|2541047395|2541129155	161	128285	129097	+	CDS	K07558	PF18144.5	tRNA nucleotidyltransferase (CCA-adding enzyme)	Second Messenger Oligonucleotide or Dinucleotide Synthetase domain	tRNA nucleotidyltransferase (CCA-adding enzyme)	8.72135	0.06	3.68734	0.778151	TRUE	TRUE	FALSE	7.87446	1.08	3.39734	2.03342	TRUE	TRUE	FALSE	TRUE	TRUE	no
IMGVR_UViG_2541047395_000007|2541047395|2541129155	IMGVR_UViG_2541047395_000007|2541047395|2541129155	171	134538	136244	-	CDS	NA	PF12810.11	NA	Glycine rich protein	Glycine rich protein	8.72135	NA	3.68734	NA	TRUE	FALSE	FALSE	7.87446	6.17	3.39734	2.79029	TRUE	FALSE	FALSE	TRUE	FALSE	no
IMGVR_UViG_2541047396_000005|2541047396|2541129199	IMGVR_UViG_2541047396_000005|2541047396|2541129199	9	4024	4551	-	CDS	NA	PF06866.15	NA	Protein of unknown function (DUF1256)	Protein of unknown function (DUF1256)	8.72135	NA	3.68734	NA	TRUE	FALSE	FALSE	7.87446	0.9	3.39734	1.95424	TRUE	TRUE	FALSE	TRUE	TRUE	no
IMGVR_UViG_2541047396_000005|2541047396|2541129199	IMGVR_UViG_2541047396_000005|2541047396|2541129199	31	19862	20146	-	CDS	NA	PF16475.9	NA	Domain of unknown function (DUF5052)	Domain of unknown function (DUF5052)	8.72135	NA	3.68734	NA	TRUE	FALSE	FALSE	7.87446	1.55	3.39734	2.19033	TRUE	TRUE	FALSE	TRUE	TRUE	no
IMGVR_UViG_2541047396_000005|2541047396|2541129199	IMGVR_UViG_2541047396_000005|2541047396|2541129199	66	40474	41016	-	CDS	K07559	PF01885.20	putative RNA 2'-phosphotransferase	RNA 2'-phosphotransferase, Tpt1 / KptA family	putative RNA 2'-phosphotransferase	8.72135	2.95	3.68734	2.46982	TRUE	TRUE	FALSE	7.87446	2.78	3.39734	2.44404	TRUE	TRUE	FALSE	TRUE	TRUE	no
IMGVR_UViG_2541047396_000005|2541047396|2541129199	IMGVR_UViG_2541047396_000005|2541047396|2541129199	84	51470	53824	-	CDS	K07012	PF18019.5	CRISPR-associated endonuclease/helicase Cas3	Cas3, HD domain	CRISPR-associated endonuclease/helicase Cas3	8.72135	10	3.68734	4.03607	TRUE	TRUE	FALSE	7.87446	0.33	3.39734	1.51851	TRUE	TRUE	FALSE	TRUE	TRUE	no
IMGVR_UViG_2541047396_000005|2541047396|2541129199	IMGVR_UViG_2541047396_000005|2541047396|2541129199	101	62101	62289	-	CDS	NA	PF04014.22	NA	Antidote-toxin recognition MazE, bacterial antitoxin	Antidote-toxin recognition MazE, bacterial antitoxin	8.72135	NA	3.68734	NA	TRUE	FALSE	FALSE	7.87446	9.75	3.39734	2.989	TRUE	TRUE	FALSE	TRUE	TRUE	no
IMGVR_UViG_2541047396_000005|2541047396|2541129199	IMGVR_UViG_2541047396_000005|2541047396|2541129199	103	62629	62952	-	CDS	K12575	PF05531.16	kinetochore protein SLK19	Nucleopolyhedrovirus P10 protein	kinetochore protein SLK19	8.72135	10	3.68734	3.02407	TRUE	TRUE	FALSE	7.87446	1.33	3.39734	2.12385	TRUE	TRUE	FALSE	TRUE	TRUE	no
IMGVR_UViG_2541047396_000005|2541047396|2541129199	IMGVR_UViG_2541047396_000005|2541047396|2541129199	106	65917	66831	+	CDS	K18640	PF17989.5	plasmid segregation protein ParM	Actin like proteins N terminal domain	plasmid segregation protein ParM	8.72135	10	3.68734	3.10243	TRUE	TRUE	FALSE	7.87446	7.59	3.39734	2.88024	TRUE	TRUE	FALSE	TRUE	TRUE	no
IMGVR_UViG_2541047396_000005|2541047396|2541129199	IMGVR_UViG_2541047396_000005|2541047396|2541129199	116	74720	76468	+	CDS	NA	PF05127.18	NA	Helicase	Helicase	8.72135	NA	3.68734	NA	TRUE	FALSE	FALSE	7.87446	0.32	3.39734	1.50515	TRUE	FALSE	FALSE	TRUE	FALSE	no
IMGVR_UViG_2541047396_000005|2541047396|2541129199	IMGVR_UViG_2541047396_000005|2541047396|2541129199	128	85722	86585	+	CDS	NA	PF20195.2	NA	Phage tail protein N-terminal domain	Phage tail protein N-terminal domain	8.72135	NA	3.68734	NA	TRUE	FALSE	FALSE	7.87446	5.02	3.39734	2.7007	TRUE	FALSE	FALSE	TRUE	FALSE	no
IMGVR_UViG_2541047396_000005|2541047396|2541129199	IMGVR_UViG_2541047396_000005|2541047396|2541129199	131	88216	89568	+	CDS	K07451	PF14239.10	5-methylcytosine-specific restriction enzyme A	RRXRR protein	5-methylcytosine-specific restriction enzyme A	8.72135	10	3.68734	4.36855	TRUE	FALSE	FALSE	7.87446	8.55	3.39734	2.93197	TRUE	FALSE	TRUE	TRUE	FALSE	no
IMGVR_UViG_2541047396_000005|2541047396|2541129199	IMGVR_UViG_2541047396_000005|2541047396|2541129199	133	91019	92119	+	CDS	K21463	PF13240.10	membrane-associated protein TcaA	zinc-ribbon domain	membrane-associated protein TcaA	8.72135	1.55	3.68734	2.19033	TRUE	TRUE	FALSE	7.87446	3.53	3.39734	2.54777	TRUE	FALSE	TRUE	TRUE	TRUE	no
IMGVR_UViG_2541047396_000005|2541047396|2541129199	IMGVR_UViG_2541047396_000005|2541047396|2541129199	137	95308	96021	+	CDS	NA	PF09851.13	NA	Short C-terminal domain	Short C-terminal domain	8.72135	NA	3.68734	NA	TRUE	FALSE	FALSE	7.87446	5.63	3.39734	2.75051	TRUE	TRUE	TRUE	TRUE	TRUE	no
IMGVR_UViG_2541047396_000005|2541047396|2541129199	IMGVR_UViG_2541047396_000005|2541047396|2541129199	141	106078	106413	+	CDS	K18923	PF02604.23	antitoxin StbD	Antitoxin Phd_YefM, type II toxin-antitoxin system	antitoxin StbD	8.72135	1.26	3.68734	2.10037	TRUE	FALSE	FALSE	7.87446	5.82	3.39734	2.76492	TRUE	TRUE	FALSE	TRUE	TRUE	no
IMGVR_UViG_2541047396_000005|2541047396|2541129199	IMGVR_UViG_2541047396_000005|2541047396|2541129199	151	119253	120959	+	CDS	NA	PF12810.11	NA	Glycine rich protein	Glycine rich protein	8.72135	NA	3.68734	NA	TRUE	FALSE	FALSE	7.87446	6.17	3.39734	2.79029	TRUE	TRUE	FALSE	TRUE	TRUE	no
IMGVR_UViG_2541047396_000005|2541047396|2541129199	IMGVR_UViG_2541047396_000005|2541047396|2541129199	161	126400	127212	-	CDS	K07558	PF18144.5	tRNA nucleotidyltransferase (CCA-adding enzyme)	Second Messenger Oligonucleotide or Dinucleotide Synthetase domain	tRNA nucleotidyltransferase (CCA-adding enzyme)	8.72135	0.06	3.68734	0.778151	TRUE	TRUE	FALSE	7.87446	1.08	3.39734	2.03342	TRUE	TRUE	FALSE	TRUE	TRUE	no
IMGVR_UViG_2541047396_000005|2541047396|2541129199	IMGVR_UViG_2541047396_000005|2541047396|2541129199	163	128150	129412	+	CDS	K13730	PF04122.16	internalin A	ell wall binding domain 2 (CWB2)	internalin A	8.72135	10	3.68734	3.24969	TRUE	TRUE	FALSE	7.87446	0.88	3.39734	1.94448	TRUE	TRUE	FALSE	TRUE	TRUE	no
IMGVR_UViG_2541047396_000005|2541047396|2541129199	IMGVR_UViG_2541047396_000005|2541047396|2541129199	164	129553	129930	-	CDS	K02171	PF03965.20	BlaI family transcriptional regulator, penicillinase repressor	Penicillinase repressor	BlaI family transcriptional regulator, penicillinase repressor	8.72135	1.07	3.68734	2.02938	TRUE	TRUE	FALSE	7.87446	0.96	3.39734	1.98227	TRUE	TRUE	FALSE	TRUE	TRUE	no
IMGVR_UViG_2541047396_000005|2541047396|2541129199	IMGVR_UViG_2541047396_000005|2541047396|2541129199	167	132069	132911	+	CDS	NA	PF20600.2	NA	Exodeoxyribonuclease X-like C-terminal	Exodeoxyribonuclease X-like C-terminal	8.72135	NA	3.68734	NA	TRUE	FALSE	FALSE	7.87446	4.99	3.39734	2.6981	TRUE	TRUE	FALSE	TRUE	TRUE	no
IMGVR_UViG_2541047396_000005|2541047396|2541129199	IMGVR_UViG_2541047396_000005|2541047396|2541129199	168	132914	134224	+	CDS	K07485	PF01610.21	transposase	Transposase	transposase	8.72135	5.8	3.68734	2.76343	TRUE	TRUE	FALSE	7.87446	5.03	3.39734	2.70157	TRUE	TRUE	FALSE	TRUE	TRUE	no
IMGVR_UViG_2541047396_000005|2541047396|2541129199	IMGVR_UViG_2541047396_000005|2541047396|2541129199	171	135552	136046	-	CDS	K01159	PF02075.21	crossover junction endodeoxyribonuclease RuvC	Crossover junction endodeoxyribonuclease RuvC	crossover junction endodeoxyribonuclease RuvC	8.72135	10	3.68734	3.57565	TRUE	FALSE	FALSE	7.87446	8.76	3.39734	2.9425	TRUE	FALSE	FALSE	TRUE	FALSE	no
IMGVR_UViG_2541047408_000010|2541047408|2541129870	IMGVR_UViG_2541047408_000010|2541047408|2541129870	11	7938	8741	+	CDS	NA	PF20195.2	NA	Phage tail protein N-terminal domain	Phage tail protein N-terminal domain	8.86605	NA	3.84737	NA	TRUE	FALSE	FALSE	8.22685	5.02	3.60989	2.7007	TRUE	FALSE	FALSE	TRUE	FALSE	no
IMGVR_UViG_2541047408_000010|2541047408|2541129870	IMGVR_UViG_2541047408_000010|2541047408|2541129870	17	12330	12602	+	CDS	NA	PF14213.10	NA	STAS-like domain of unknown function (DUF4325)	STAS-like domain of unknown function (DUF4325)	8.86605	NA	3.84737	NA	TRUE	FALSE	FALSE	8.22685	5.68	3.60989	2.75435	TRUE	FALSE	TRUE	TRUE	FALSE	no
IMGVR_UViG_2541047408_000010|2541047408|2541129870	IMGVR_UViG_2541047408_000010|2541047408|2541129870	24	26340	26849	+	CDS	K19167	PF13958.10	protein AbiQ	Toxin ToxN, type III toxin-antitoxin system	protein AbiQ	8.86605	1.89	3.84737	2.27646	TRUE	TRUE	FALSE	8.22685	1.14	3.60989	2.0569	TRUE	TRUE	FALSE	TRUE	TRUE	no
IMGVR_UViG_2541047408_000010|2541047408|2541129870	IMGVR_UViG_2541047408_000010|2541047408|2541129870	39	45213	45533	+	CDS	K02171	PF03965.20	BlaI family transcriptional regulator, penicillinase repressor	Penicillinase repressor	BlaI family transcriptional regulator, penicillinase repressor	8.86605	1.07	3.84737	2.02938	TRUE	TRUE	FALSE	8.22685	0.96	3.60989	1.98227	TRUE	TRUE	FALSE	TRUE	TRUE	no
IMGVR_UViG_2541047408_000010|2541047408|2541129870	IMGVR_UViG_2541047408_000010|2541047408|2541129870	40	45688	46950	+	CDS	K13730	PF04122.16	internalin A	ell wall binding domain 2 (CWB2)	internalin A	8.86605	10	3.84737	3.24969	TRUE	TRUE	FALSE	8.22685	0.88	3.60989	1.94448	TRUE	TRUE	FALSE	TRUE	TRUE	no
IMGVR_UViG_2541047408_000010|2541047408|2541129870	IMGVR_UViG_2541047408_000010|2541047408|2541129870	44	49285	50034	-	CDS	K07479	PF08378.15	putative DNA topoisomerase	Nuclease-related domain	putative DNA topoisomerase	8.86605	2.38	3.84737	2.37658	TRUE	TRUE	FALSE	8.22685	1.94	3.60989	2.2878	TRUE	TRUE	FALSE	TRUE	TRUE	no
IMGVR_UViG_2541047408_000010|2541047408|2541129870	IMGVR_UViG_2541047408_000010|2541047408|2541129870	45	50156	51571	-	CDS	NA	PF04122.16	NA	ell wall binding domain 2 (CWB2)	ell wall binding domain 2 (CWB2)	8.86605	NA	3.84737	NA	TRUE	FALSE	FALSE	8.22685	0.88	3.60989	1.94448	TRUE	TRUE	FALSE	TRUE	TRUE	no
IMGVR_UViG_2541047408_000010|2541047408|2541129870	IMGVR_UViG_2541047408_000010|2541047408|2541129870	49	52532	53026	-	CDS	K01159	PF02075.21	crossover junction endodeoxyribonuclease RuvC	Crossover junction endodeoxyribonuclease RuvC	crossover junction endodeoxyribonuclease RuvC	8.86605	10	3.84737	3.57565	TRUE	TRUE	FALSE	8.22685	8.76	3.60989	2.9425	TRUE	TRUE	FALSE	TRUE	TRUE	no
IMGVR_UViG_2541047408_000010|2541047408|2541129870	IMGVR_UViG_2541047408_000010|2541047408|2541129870	58	57307	57834	-	CDS	NA	PF06866.15	NA	Protein of unknown function (DUF1256)	Protein of unknown function (DUF1256)	8.86605	NA	3.84737	NA	TRUE	FALSE	FALSE	8.22685	0.9	3.60989	1.95424	TRUE	TRUE	FALSE	TRUE	TRUE	no
IMGVR_UViG_2541047408_000010|2541047408|2541129870	IMGVR_UViG_2541047408_000010|2541047408|2541129870	140	104410	104778	-	CDS	K07341	PF02661.22	death on curing protein	Fic/DOC family	death on curing protein	8.86605	5.29	3.84737	2.72346	TRUE	TRUE	FALSE	8.22685	10	3.60989	3.16643	TRUE	TRUE	FALSE	TRUE	TRUE	no
IMGVR_UViG_2541047408_000010|2541047408|2541129870	IMGVR_UViG_2541047408_000010|2541047408|2541129870	160	114586	114918	-	CDS	K06244	PF06419.15	laminin, beta 3	Conserved oligomeric complex COG6, N-terminal	laminin, beta 3	8.86605	1.07	3.84737	2.02938	TRUE	TRUE	FALSE	8.22685	0.09	3.60989	0.954243	TRUE	TRUE	FALSE	TRUE	TRUE	no
IMGVR_UViG_2541047408_000010|2541047408|2541129870	IMGVR_UViG_2541047408_000010|2541047408|2541129870	163	115754	116056	-	CDS	K07164	PF06419.15	uncharacterized protein	Conserved oligomeric complex COG6, N-terminal	uncharacterized protein	8.86605	5.21	3.84737	2.71684	TRUE	TRUE	FALSE	8.22685	0.09	3.60989	0.954243	TRUE	TRUE	FALSE	TRUE	TRUE	no
IMGVR_UViG_2541047408_000010|2541047408|2541129870	IMGVR_UViG_2541047408_000010|2541047408|2541129870	166	118872	119786	+	CDS	K18640	PF17989.5	plasmid segregation protein ParM	Actin like proteins N terminal domain	plasmid segregation protein ParM	8.86605	10	3.84737	3.10243	TRUE	TRUE	FALSE	8.22685	7.59	3.60989	2.88024	TRUE	TRUE	FALSE	TRUE	TRUE	no
IMGVR_UViG_2541047408_000010|2541047408|2541129870	IMGVR_UViG_2541047408_000010|2541047408|2541129870	176	127166	128914	+	CDS	NA	PF05127.18	NA	Helicase	Helicase	8.86605	NA	3.84737	NA	TRUE	FALSE	FALSE	8.22685	0.32	3.60989	1.50515	TRUE	FALSE	FALSE	TRUE	FALSE	no
IMGVR_UViG_2541047494_000006|2541047494|2541140309	IMGVR_UViG_2541047494_000006|2541047494|2541140309	5	2170	2538	+	CDS	K07341	PF02661.22	death on curing protein	Fic/DOC family	death on curing protein	8.52111	5.29	3.62682	2.72346	TRUE	TRUE	FALSE	8.11018	10	3.51008	3.16643	TRUE	TRUE	FALSE	TRUE	TRUE	no
IMGVR_UViG_2541047494_000006|2541047494|2541140309	IMGVR_UViG_2541047494_000006|2541047494|2541140309	10	6290	6676	+	CDS	K06985	PF13650.10	aspartyl protease family protein	Aspartyl protease	aspartyl protease family protein	8.52111	0.67	3.62682	1.82607	TRUE	TRUE	FALSE	8.11018	1.44	3.51008	2.15836	TRUE	TRUE	FALSE	TRUE	TRUE	no
IMGVR_UViG_2541047494_000006|2541047494|2541140309	IMGVR_UViG_2541047494_000006|2541047494|2541140309	27	13911	14453	+	CDS	K07559	PF01885.20	putative RNA 2'-phosphotransferase	RNA 2'-phosphotransferase, Tpt1 / KptA family	putative RNA 2'-phosphotransferase	8.52111	2.95	3.62682	2.46982	TRUE	TRUE	FALSE	8.11018	2.78	3.51008	2.44404	TRUE	TRUE	FALSE	TRUE	TRUE	no
IMGVR_UViG_2541047494_000006|2541047494|2541140309	IMGVR_UViG_2541047494_000006|2541047494|2541140309	40	22047	22301	+	CDS	K07491	PF01797.20	REP-associated tyrosine transposase	Transposase IS200 like	REP-associated tyrosine transposase	8.52111	8.51	3.62682	2.92993	TRUE	TRUE	FALSE	8.11018	9.33	3.51008	2.96988	TRUE	TRUE	FALSE	TRUE	TRUE	no
IMGVR_UViG_2541047494_000006|2541047494|2541140309	IMGVR_UViG_2541047494_000006|2541047494|2541140309	46	24811	25191	+	CDS	K04794	PF01981.20	peptidyl-tRNA hydrolase, PTH2 family	Peptidyl-tRNA hydrolase PTH2	peptidyl-tRNA hydrolase, PTH2 family	8.52111	6.84	3.62682	2.83506	TRUE	TRUE	FALSE	8.11018	7.54	3.51008	2.87737	TRUE	TRUE	FALSE	TRUE	TRUE	no
IMGVR_UViG_2541047494_000006|2541047494|2541140309	IMGVR_UViG_2541047494_000006|2541047494|2541140309	58	29951	30235	+	CDS	NA	PF16475.9	NA	Domain of unknown function (DUF5052)	Domain of unknown function (DUF5052)	8.52111	NA	3.62682	NA	TRUE	FALSE	FALSE	8.11018	1.55	3.51008	2.19033	TRUE	TRUE	FALSE	TRUE	TRUE	no
IMGVR_UViG_2541047494_000006|2541047494|2541140309	IMGVR_UViG_2541047494_000006|2541047494|2541140309	81	45973	46500	+	CDS	NA	PF06866.15	NA	Protein of unknown function (DUF1256)	Protein of unknown function (DUF1256)	8.52111	NA	3.62682	NA	TRUE	FALSE	FALSE	8.11018	0.9	3.51008	1.95424	TRUE	TRUE	FALSE	TRUE	TRUE	no
IMGVR_UViG_2541047494_000006|2541047494|2541140309	IMGVR_UViG_2541047494_000006|2541047494|2541140309	88	49049	49543	+	CDS	K01159	PF02075.21	crossover junction endodeoxyribonuclease RuvC	Crossover junction endodeoxyribonuclease RuvC	crossover junction endodeoxyribonuclease RuvC	8.52111	10	3.62682	3.57565	TRUE	TRUE	FALSE	8.11018	8.76	3.51008	2.9425	TRUE	TRUE	FALSE	TRUE	TRUE	no
IMGVR_UViG_2541047494_000006|2541047494|2541140309	IMGVR_UViG_2541047494_000006|2541047494|2541140309	92	50528	51277	+	CDS	K07479	PF08378.15	putative DNA topoisomerase	Nuclease-related domain	putative DNA topoisomerase	8.52111	2.38	3.62682	2.37658	TRUE	TRUE	FALSE	8.11018	1.94	3.51008	2.2878	TRUE	TRUE	FALSE	TRUE	TRUE	no
IMGVR_UViG_2541047494_000006|2541047494|2541140309	IMGVR_UViG_2541047494_000006|2541047494|2541140309	95	53255	53632	+	CDS	K02171	PF03965.20	BlaI family transcriptional regulator, penicillinase repressor	Penicillinase repressor	BlaI family transcriptional regulator, penicillinase repressor	8.52111	1.07	3.62682	2.02938	TRUE	TRUE	FALSE	8.11018	0.96	3.51008	1.98227	TRUE	TRUE	FALSE	TRUE	TRUE	no
IMGVR_UViG_2541047494_000006|2541047494|2541140309	IMGVR_UViG_2541047494_000006|2541047494|2541140309	97	54126	55034	-	CDS	K13730	PF04122.16	internalin A	ell wall binding domain 2 (CWB2)	internalin A	8.52111	10	3.62682	3.24969	TRUE	TRUE	FALSE	8.11018	0.88	3.51008	1.94448	TRUE	TRUE	FALSE	TRUE	TRUE	no
IMGVR_UViG_2541047494_000006|2541047494|2541140309	IMGVR_UViG_2541047494_000006|2541047494|2541140309	98	55189	55509	-	CDS	K02171	PF03965.20	BlaI family transcriptional regulator, penicillinase repressor	Penicillinase repressor	BlaI family transcriptional regulator, penicillinase repressor	8.52111	1.07	3.62682	2.02938	TRUE	TRUE	FALSE	8.11018	0.96	3.51008	1.98227	TRUE	TRUE	FALSE	TRUE	TRUE	no
IMGVR_UViG_2541047494_000006|2541047494|2541140309	IMGVR_UViG_2541047494_000006|2541047494|2541140309	110	62362	64044	-	CDS	K05119	PF12810.11	anaplastic lymphoma kinase	Glycine rich protein	anaplastic lymphoma kinase	8.52111	4.73	3.62682	2.67486	TRUE	TRUE	FALSE	8.11018	6.17	3.51008	2.79029	TRUE	TRUE	FALSE	TRUE	TRUE	no
IMGVR_UViG_2541047494_000006|2541047494|2541140309	IMGVR_UViG_2541047494_000006|2541047494|2541140309	120	78037	79032	-	CDS	K13655	PF13274.10	HTH-type transcriptional regulator / antitoxin MqsA	Antitoxin SocA-like, Panacea domain	HTH-type transcriptional regulator / antitoxin MqsA	8.52111	9.88	3.62682	2.99476	TRUE	TRUE	FALSE	8.11018	10	3.51008	3.31639	TRUE	TRUE	FALSE	TRUE	TRUE	no
IMGVR_UViG_2541047494_000006|2541047494|2541140309	IMGVR_UViG_2541047494_000006|2541047494|2541140309	124	88201	88911	-	CDS	NA	PF09851.13	NA	Short C-terminal domain	Short C-terminal domain	8.52111	NA	3.62682	NA	TRUE	FALSE	FALSE	8.11018	5.63	3.51008	2.75051	TRUE	TRUE	TRUE	TRUE	TRUE	no
IMGVR_UViG_2541047494_000006|2541047494|2541140309	IMGVR_UViG_2541047494_000006|2541047494|2541140309	130	93342	93581	-	CDS	K21463	PF13240.10	membrane-associated protein TcaA	zinc-ribbon domain	membrane-associated protein TcaA	8.52111	1.55	3.62682	2.19033	TRUE	FALSE	FALSE	8.11018	3.53	3.51008	2.54777	TRUE	FALSE	TRUE	TRUE	FALSE	no
IMGVR_UViG_2541047494_000006|2541047494|2541140309	IMGVR_UViG_2541047494_000006|2541047494|2541140309	131	94026	94826	-	CDS	NA	PF12686.11	NA	Protein of unknown function (DUF3800)	Protein of unknown function (DUF3800)	8.52111	NA	3.62682	NA	TRUE	FALSE	FALSE	8.11018	7.65	3.51008	2.88366	TRUE	FALSE	TRUE	TRUE	FALSE	no
IMGVR_UViG_2541047494_000006|2541047494|2541140309	IMGVR_UViG_2541047494_000006|2541047494|2541140309	134	96925	97728	-	CDS	NA	PF20195.2	NA	Phage tail protein N-terminal domain	Phage tail protein N-terminal domain	8.52111	NA	3.62682	NA	TRUE	FALSE	FALSE	8.11018	5.02	3.51008	2.7007	TRUE	FALSE	FALSE	TRUE	FALSE	no
IMGVR_UViG_2541047494_000006|2541047494|2541140309	IMGVR_UViG_2541047494_000006|2541047494|2541140309	146	107017	108765	-	CDS	NA	PF05127.18	NA	Helicase	Helicase	8.52111	NA	3.62682	NA	TRUE	FALSE	FALSE	8.11018	0.32	3.51008	1.50515	TRUE	FALSE	FALSE	TRUE	FALSE	no
IMGVR_UViG_2541047494_000006|2541047494|2541140309	IMGVR_UViG_2541047494_000006|2541047494|2541140309	156	116701	117615	-	CDS	K18640	PF17989.5	plasmid segregation protein ParM	Actin like proteins N terminal domain	plasmid segregation protein ParM	8.52111	10	3.62682	3.10243	TRUE	TRUE	FALSE	8.11018	7.59	3.51008	2.88024	TRUE	TRUE	FALSE	TRUE	TRUE	no
IMGVR_UViG_2541047494_000006|2541047494|2541140309	IMGVR_UViG_2541047494_000006|2541047494|2541140309	181	131591	131920	+	CDS	K07491	PF01797.20	REP-associated tyrosine transposase	Transposase IS200 like	REP-associated tyrosine transposase	8.52111	8.51	3.62682	2.92993	TRUE	FALSE	FALSE	8.11018	9.33	3.51008	2.96988	TRUE	FALSE	FALSE	TRUE	FALSE	no
IMGVR_UViG_2541047497_000010|2541047497|2541140960	IMGVR_UViG_2541047497_000010|2541047497|2541140960	10	5410	6222	-	CDS	K07558	PF18144.5	tRNA nucleotidyltransferase (CCA-adding enzyme)	Second Messenger Oligonucleotide or Dinucleotide Synthetase domain	tRNA nucleotidyltransferase (CCA-adding enzyme)	8.64829	0.06	3.6792	0.778151	TRUE	TRUE	FALSE	7.8825	1.08	3.3932	2.03342	TRUE	TRUE	FALSE	TRUE	TRUE	no
IMGVR_UViG_2541047497_000010|2541047497|2541140960	IMGVR_UViG_2541047497_000010|2541047497|2541140960	12	7160	8422	+	CDS	K13730	PF04122.16	internalin A	ell wall binding domain 2 (CWB2)	internalin A	8.64829	10	3.6792	3.24969	TRUE	TRUE	FALSE	7.8825	0.88	3.3932	1.94448	TRUE	TRUE	FALSE	TRUE	TRUE	no
IMGVR_UViG_2541047497_000010|2541047497|2541140960	IMGVR_UViG_2541047497_000010|2541047497|2541140960	13	8563	8940	-	CDS	K02171	PF03965.20	BlaI family transcriptional regulator, penicillinase repressor	Penicillinase repressor	BlaI family transcriptional regulator, penicillinase repressor	8.64829	1.07	3.6792	2.02938	TRUE	TRUE	FALSE	7.8825	0.96	3.3932	1.98227	TRUE	TRUE	FALSE	TRUE	TRUE	no
IMGVR_UViG_2541047497_000010|2541047497|2541140960	IMGVR_UViG_2541047497_000010|2541047497|2541140960	16	11079	11921	+	CDS	NA	PF20600.2	NA	Exodeoxyribonuclease X-like C-terminal	Exodeoxyribonuclease X-like C-terminal	8.64829	NA	3.6792	NA	TRUE	FALSE	FALSE	7.8825	4.99	3.3932	2.6981	TRUE	TRUE	FALSE	TRUE	TRUE	no
IMGVR_UViG_2541047497_000010|2541047497|2541140960	IMGVR_UViG_2541047497_000010|2541047497|2541140960	17	11924	13234	+	CDS	K07485	PF01610.21	transposase	Transposase	transposase	8.64829	5.8	3.6792	2.76343	TRUE	TRUE	FALSE	7.8825	5.03	3.3932	2.70157	TRUE	TRUE	FALSE	TRUE	TRUE	no
IMGVR_UViG_2541047497_000010|2541047497|2541140960	IMGVR_UViG_2541047497_000010|2541047497|2541140960	20	14562	15056	-	CDS	K01159	PF02075.21	crossover junction endodeoxyribonuclease RuvC	Crossover junction endodeoxyribonuclease RuvC	crossover junction endodeoxyribonuclease RuvC	8.64829	10	3.6792	3.57565	TRUE	TRUE	FALSE	7.8825	8.76	3.3932	2.9425	TRUE	TRUE	FALSE	TRUE	TRUE	no
IMGVR_UViG_2541047497_000010|2541047497|2541140960	IMGVR_UViG_2541047497_000010|2541047497|2541140960	29	19336	19863	-	CDS	NA	PF06866.15	NA	Protein of unknown function (DUF1256)	Protein of unknown function (DUF1256)	8.64829	NA	3.6792	NA	TRUE	FALSE	FALSE	7.8825	0.9	3.3932	1.95424	TRUE	TRUE	FALSE	TRUE	TRUE	no
IMGVR_UViG_2541047497_000010|2541047497|2541140960	IMGVR_UViG_2541047497_000010|2541047497|2541140960	51	35174	35458	-	CDS	NA	PF16475.9	NA	Domain of unknown function (DUF5052)	Domain of unknown function (DUF5052)	8.64829	NA	3.6792	NA	TRUE	FALSE	FALSE	7.8825	1.55	3.3932	2.19033	TRUE	TRUE	FALSE	TRUE	TRUE	no
IMGVR_UViG_2541047497_000010|2541047497|2541140960	IMGVR_UViG_2541047497_000010|2541047497|2541140960	86	55786	56328	-	CDS	K07559	PF01885.20	putative RNA 2'-phosphotransferase	RNA 2'-phosphotransferase, Tpt1 / KptA family	putative RNA 2'-phosphotransferase	8.64829	2.95	3.6792	2.46982	TRUE	TRUE	FALSE	7.8825	2.78	3.3932	2.44404	TRUE	TRUE	FALSE	TRUE	TRUE	no
IMGVR_UViG_2541047497_000010|2541047497|2541140960	IMGVR_UViG_2541047497_000010|2541047497|2541140960	104	66782	69136	-	CDS	K07012	PF18019.5	CRISPR-associated endonuclease/helicase Cas3	Cas3, HD domain	CRISPR-associated endonuclease/helicase Cas3	8.64829	10	3.6792	4.03607	TRUE	TRUE	FALSE	7.8825	0.33	3.3932	1.51851	TRUE	TRUE	FALSE	TRUE	TRUE	no
IMGVR_UViG_2541047497_000010|2541047497|2541140960	IMGVR_UViG_2541047497_000010|2541047497|2541140960	126	81228	82142	+	CDS	K18640	PF17989.5	plasmid segregation protein ParM	Actin like proteins N terminal domain	plasmid segregation protein ParM	8.64829	10	3.6792	3.10243	TRUE	TRUE	FALSE	7.8825	7.59	3.3932	2.88024	TRUE	TRUE	FALSE	TRUE	TRUE	no
IMGVR_UViG_2541047497_000010|2541047497|2541140960	IMGVR_UViG_2541047497_000010|2541047497|2541140960	136	90031	91779	+	CDS	NA	PF05127.18	NA	Helicase	Helicase	8.64829	NA	3.6792	NA	TRUE	FALSE	FALSE	7.8825	0.32	3.3932	1.50515	TRUE	FALSE	FALSE	TRUE	FALSE	no
IMGVR_UViG_2541047497_000010|2541047497|2541140960	IMGVR_UViG_2541047497_000010|2541047497|2541140960	148	101033	101896	+	CDS	NA	PF20195.2	NA	Phage tail protein N-terminal domain	Phage tail protein N-terminal domain	8.64829	NA	3.6792	NA	TRUE	FALSE	FALSE	7.8825	5.02	3.3932	2.7007	TRUE	FALSE	FALSE	TRUE	FALSE	no
IMGVR_UViG_2541047497_000010|2541047497|2541140960	IMGVR_UViG_2541047497_000010|2541047497|2541140960	151	103527	104879	+	CDS	K07451	PF14239.10	5-methylcytosine-specific restriction enzyme A	RRXRR protein	5-methylcytosine-specific restriction enzyme A	8.64829	10	3.6792	4.36855	TRUE	FALSE	FALSE	7.8825	8.55	3.3932	2.93197	TRUE	FALSE	TRUE	TRUE	FALSE	no
IMGVR_UViG_2541047497_000010|2541047497|2541140960	IMGVR_UViG_2541047497_000010|2541047497|2541140960	153	106330	107430	+	CDS	K21463	PF13240.10	membrane-associated protein TcaA	zinc-ribbon domain	membrane-associated protein TcaA	8.64829	1.55	3.6792	2.19033	TRUE	TRUE	FALSE	7.8825	3.53	3.3932	2.54777	TRUE	FALSE	TRUE	TRUE	TRUE	no
IMGVR_UViG_2541047497_000010|2541047497|2541140960	IMGVR_UViG_2541047497_000010|2541047497|2541140960	157	110619	111332	+	CDS	NA	PF09851.13	NA	Short C-terminal domain	Short C-terminal domain	8.64829	NA	3.6792	NA	TRUE	FALSE	FALSE	7.8825	5.63	3.3932	2.75051	TRUE	TRUE	TRUE	TRUE	TRUE	no
IMGVR_UViG_2541047497_000010|2541047497|2541140960	IMGVR_UViG_2541047497_000010|2541047497|2541140960	161	121389	121724	+	CDS	K18923	PF02604.23	antitoxin StbD	Antitoxin Phd_YefM, type II toxin-antitoxin system	antitoxin StbD	8.64829	1.26	3.6792	2.10037	TRUE	FALSE	FALSE	7.8825	5.82	3.3932	2.76492	TRUE	TRUE	FALSE	TRUE	TRUE	no
IMGVR_UViG_2541047497_000010|2541047497|2541140960	IMGVR_UViG_2541047497_000010|2541047497|2541140960	171	134564	135031	+	CDS	NA	PF12810.11	NA	Glycine rich protein	Glycine rich protein	8.64829	NA	3.6792	NA	TRUE	FALSE	FALSE	7.8825	6.17	3.3932	2.79029	TRUE	FALSE	FALSE	TRUE	FALSE	no
IMGVR_UViG_2541047680_000004|2541047680|2541167551	IMGVR_UViG_2541047680_000004|2541047680|2541167551	3	978	1622	-	CDS	K00945	PF13521.10	CMP/dCMP kinase	AAA domain	CMP/dCMP kinase	9.3778	1.22	3.69485	2.08636	TRUE	TRUE	FALSE	8.90608	10	3.52349	3.22686	TRUE	TRUE	FALSE	TRUE	TRUE	no
IMGVR_UViG_2541047680_000004|2541047680|2541167551	IMGVR_UViG_2541047680_000004|2541047680|2541167551	16	14613	15707	+	CDS	NA	PF01051.25	NA	Initiator Replication protein, WH1	Initiator Replication protein, WH1	9.3778	NA	3.69485	NA	TRUE	FALSE	FALSE	8.90608	5.1	3.52349	2.70757	TRUE	TRUE	FALSE	TRUE	TRUE	no
IMGVR_UViG_2541047680_000004|2541047680|2541167551	IMGVR_UViG_2541047680_000004|2541047680|2541167551	30	28108	30216	-	CDS	K09883	PF11775.12	cobaltochelatase CobT	Cobalamin biosynthesis protein CobT VWA domain	cobaltochelatase CobT	9.3778	10	3.69485	3.4014	TRUE	TRUE	FALSE	8.90608	7.97	3.52349	2.90146	TRUE	TRUE	FALSE	TRUE	TRUE	yes
IMGVR_UViG_2541047680_000004|2541047680|2541167551	IMGVR_UViG_2541047680_000004|2541047680|2541167551	44	39997	41142	+	CDS	K07126	PF08238.16	uncharacterized protein	Sel1 repeat	uncharacterized protein	9.3778	6.87	3.69485	2.83696	TRUE	TRUE	FALSE	8.90608	5.36	3.52349	2.72916	TRUE	TRUE	FALSE	TRUE	TRUE	no
IMGVR_UViG_2541047680_000004|2541047680|2541167551	IMGVR_UViG_2541047680_000004|2541047680|2541167551	75	72521	73396	-	CDS	NA	PF19307.3	NA	Type 2A encapsulin shell protein SrpI-like	Type 2A encapsulin shell protein SrpI-like	9.3778	NA	3.69485	NA	TRUE	FALSE	FALSE	8.90608	0.03	3.52349	0.477121	TRUE	TRUE	TRUE	TRUE	TRUE	no
IMGVR_UViG_2541047680_000004|2541047680|2541167551	IMGVR_UViG_2541047680_000004|2541047680|2541167551	76	73422	74309	-	CDS	NA	PF20356.2	NA	Family of unknown function (DUF6651)	Family of unknown function (DUF6651)	9.3778	NA	3.69485	NA	TRUE	FALSE	FALSE	8.90608	8.3	3.52349	2.91908	TRUE	TRUE	TRUE	TRUE	TRUE	no
IMGVR_UViG_2541047680_000004|2541047680|2541167551	IMGVR_UViG_2541047680_000004|2541047680|2541167551	88	83608	84132	+	CDS	NA	PF03614.17	NA	Repressor of phase-1 flagellin	Repressor of phase-1 flagellin	9.3778	NA	3.69485	NA	TRUE	FALSE	FALSE	8.90608	0.43	3.52349	1.63347	TRUE	TRUE	FALSE	TRUE	TRUE	no
IMGVR_UViG_2541047680_000004|2541047680|2541167551	IMGVR_UViG_2541047680_000004|2541047680|2541167551	102	92066	94099	-	CDS	K01874	PF09334.15	methionyl-tRNA synthetase	tRNA synthetases class I (M)	methionyl-tRNA synthetase	9.3778	2.89	3.69485	2.4609	TRUE	TRUE	FALSE	8.90608	2.63	3.52349	2.41996	TRUE	TRUE	FALSE	TRUE	TRUE	yes
IMGVR_UViG_2541047680_000004|2541047680|2541167551	IMGVR_UViG_2541047680_000004|2541047680|2541167551	117	104487	104645	-	CDS	NA	PF13064.10	NA	Protein of unknown function (DUF3927)	Protein of unknown function (DUF3927)	9.3778	NA	3.69485	NA	TRUE	FALSE	FALSE	8.90608	1.63	3.52349	2.21219	TRUE	TRUE	FALSE	TRUE	TRUE	no
IMGVR_UViG_2541047680_000004|2541047680|2541167551	IMGVR_UViG_2541047680_000004|2541047680|2541167551	118	104645	105070	-	CDS	K05793	PF05099.17	tellurite resistance protein TerB	Tellurite resistance protein TerB	tellurite resistance protein TerB	9.3778	3.51	3.69485	2.54531	TRUE	TRUE	FALSE	8.90608	2.76	3.52349	2.44091	TRUE	TRUE	FALSE	TRUE	TRUE	no
IMGVR_UViG_2541047712_000002|2541047712|2541169086	IMGVR_UViG_2541047712_000002|2541047712|2541169086	1	1	1140	+	CDS	K01874	PF09334.15	methionyl-tRNA synthetase	tRNA synthetases class I (M)	methionyl-tRNA synthetase	8.71756	2.89	3.56452	2.4609	TRUE	FALSE	FALSE	8.12107	2.63	3.36402	2.41996	TRUE	FALSE	FALSE	TRUE	FALSE	yes
IMGVR_UViG_2541047712_000002|2541047712|2541169086	IMGVR_UViG_2541047712_000002|2541047712|2541169086	14	8859	9380	-	CDS	NA	PF03614.17	NA	Repressor of phase-1 flagellin	Repressor of phase-1 flagellin	8.71756	NA	3.56452	NA	TRUE	FALSE	FALSE	8.12107	0.43	3.36402	1.63347	TRUE	FALSE	FALSE	TRUE	FALSE	no
IMGVR_UViG_2541047712_000002|2541047712|2541169086	IMGVR_UViG_2541047712_000002|2541047712|2541169086	28	20061	20948	+	CDS	NA	PF20356.2	NA	Family of unknown function (DUF6651)	Family of unknown function (DUF6651)	8.71756	NA	3.56452	NA	TRUE	FALSE	FALSE	8.12107	8.3	3.36402	2.91908	TRUE	TRUE	TRUE	TRUE	TRUE	no
IMGVR_UViG_2541047712_000002|2541047712|2541169086	IMGVR_UViG_2541047712_000002|2541047712|2541169086	29	20974	21849	+	CDS	NA	PF19307.3	NA	Type 2A encapsulin shell protein SrpI-like	Type 2A encapsulin shell protein SrpI-like	8.71756	NA	3.56452	NA	TRUE	FALSE	FALSE	8.12107	0.03	3.36402	0.477121	TRUE	TRUE	TRUE	TRUE	TRUE	no
IMGVR_UViG_2541047712_000002|2541047712|2541169086	IMGVR_UViG_2541047712_000002|2541047712|2541169086	53	44192	44461	-	CDS	NA	PF08681.15	NA	Protein of unknown function (DUF1778)	Protein of unknown function (DUF1778)	8.71756	NA	3.56452	NA	TRUE	FALSE	FALSE	8.12107	1.6	3.36402	2.20412	TRUE	TRUE	FALSE	TRUE	TRUE	no
IMGVR_UViG_2541047712_000002|2541047712|2541169086	IMGVR_UViG_2541047712_000002|2541047712|2541169086	70	58600	58887	+	CDS	NA	PF03333.17	NA	Adhesin biosynthesis transcription regulatory protein	Adhesin biosynthesis transcription regulatory protein	8.71756	NA	3.56452	NA	TRUE	FALSE	FALSE	8.12107	0.65	3.36402	1.81291	TRUE	TRUE	FALSE	TRUE	TRUE	no
IMGVR_UViG_2541047712_000002|2541047712|2541169086	IMGVR_UViG_2541047712_000002|2541047712|2541169086	71	58999	59640	+	CDS	K07349	PF06551.16	minor fimbrial subunit	Protein of unknown function (DUF1120)	minor fimbrial subunit	8.71756	0.62	3.56452	1.79239	TRUE	TRUE	FALSE	8.12107	0.01	3.36402	0	TRUE	TRUE	FALSE	TRUE	TRUE	no
IMGVR_UViG_2541047712_000002|2541047712|2541169086	IMGVR_UViG_2541047712_000002|2541047712|2541169086	72	59723	60361	+	CDS	K07346	PF00345.24	fimbrial chaperone protein	Pili and flagellar-assembly chaperone, PapD N-terminal domain	fimbrial chaperone protein	8.71756	0.6	3.56452	1.77815	TRUE	TRUE	FALSE	8.12107	0.54	3.36402	1.73239	TRUE	TRUE	FALSE	TRUE	TRUE	no
IMGVR_UViG_2541047712_000002|2541047712|2541169086	IMGVR_UViG_2541047712_000002|2541047712|2541169086	73	60324	62735	+	CDS	K07347	PF00577.24	outer membrane usher protein	Outer membrane usher protein	outer membrane usher protein	8.71756	0.56	3.56452	1.74819	TRUE	TRUE	FALSE	8.12107	0.5	3.36402	1.69897	TRUE	TRUE	FALSE	TRUE	TRUE	no
IMGVR_UViG_2541047712_000002|2541047712|2541169086	IMGVR_UViG_2541047712_000002|2541047712|2541169086	78	65576	67684	+	CDS	K09883	PF11775.12	cobaltochelatase CobT	Cobalamin biosynthesis protein CobT VWA domain	cobaltochelatase CobT	8.71756	10	3.56452	3.4014	TRUE	TRUE	FALSE	8.12107	7.97	3.36402	2.90146	TRUE	TRUE	FALSE	TRUE	TRUE	yes
IMGVR_UViG_2541047712_000002|2541047712|2541169086	IMGVR_UViG_2541047712_000002|2541047712|2541169086	95	83084	84139	-	CDS	NA	PF01051.25	NA	Initiator Replication protein, WH1	Initiator Replication protein, WH1	8.71756	NA	3.56452	NA	TRUE	FALSE	FALSE	8.12107	5.1	3.36402	2.70757	TRUE	TRUE	FALSE	TRUE	TRUE	no
IMGVR_UViG_2541047712_000002|2541047712|2541169086	IMGVR_UViG_2541047712_000002|2541047712|2541169086	107	97066	97710	+	CDS	K00945	PF13521.10	CMP/dCMP kinase	AAA domain	CMP/dCMP kinase	8.71756	1.22	3.56452	2.08636	TRUE	TRUE	FALSE	8.12107	10	3.36402	3.22686	TRUE	TRUE	FALSE	TRUE	TRUE	no
IMGVR_UViG_2541047712_000002|2541047712|2541169086	IMGVR_UViG_2541047712_000002|2541047712|2541169086	116	103026	103451	+	CDS	K05793	PF05099.17	tellurite resistance protein TerB	Tellurite resistance protein TerB	tellurite resistance protein TerB	8.71756	3.51	3.56452	2.54531	TRUE	TRUE	FALSE	8.12107	2.76	3.36402	2.44091	TRUE	TRUE	FALSE	TRUE	TRUE	no
IMGVR_UViG_2541047712_000002|2541047712|2541169086	IMGVR_UViG_2541047712_000002|2541047712|2541169086	117	103451	103609	+	CDS	NA	PF13064.10	NA	Protein of unknown function (DUF3927)	Protein of unknown function (DUF3927)	8.71756	NA	3.56452	NA	TRUE	FALSE	FALSE	8.12107	1.63	3.36402	2.21219	TRUE	TRUE	FALSE	TRUE	TRUE	no
IMGVR_UViG_2541047712_000002|2541047712|2541169086	IMGVR_UViG_2541047712_000002|2541047712|2541169086	126	110078	111064	+	CDS	K01874	PF09334.15	methionyl-tRNA synthetase	tRNA synthetases class I (M)	methionyl-tRNA synthetase	8.71756	2.89	3.56452	2.4609	TRUE	FALSE	FALSE	8.12107	2.63	3.36402	2.41996	TRUE	FALSE	FALSE	TRUE	FALSE	yes
IMGVR_UViG_2541047715_000004|2541047715|2541169203	IMGVR_UViG_2541047715_000004|2541047715|2541169203	32	20573	22681	+	CDS	K09883	PF11775.12	cobaltochelatase CobT	Cobalamin biosynthesis protein CobT VWA domain	cobaltochelatase CobT	9.38386	10	3.69167	3.4014	TRUE	TRUE	FALSE	8.77566	7.97	3.51175	2.90146	TRUE	TRUE	FALSE	TRUE	TRUE	yes
IMGVR_UViG_2541047715_000004|2541047715|2541169203	IMGVR_UViG_2541047715_000004|2541047715|2541169203	49	38158	39372	-	CDS	NA	PF01051.25	NA	Initiator Replication protein, WH1	Initiator Replication protein, WH1	9.38386	NA	3.69167	NA	TRUE	FALSE	FALSE	8.77566	5.1	3.51175	2.70757	TRUE	TRUE	FALSE	TRUE	TRUE	no
IMGVR_UViG_2541047715_000004|2541047715|2541169203	IMGVR_UViG_2541047715_000004|2541047715|2541169203	61	51763	52407	+	CDS	K00945	PF13521.10	CMP/dCMP kinase	AAA domain	CMP/dCMP kinase	9.38386	1.22	3.69167	2.08636	TRUE	TRUE	FALSE	8.77566	10	3.51175	3.22686	TRUE	TRUE	FALSE	TRUE	TRUE	no
IMGVR_UViG_2541047715_000004|2541047715|2541169203	IMGVR_UViG_2541047715_000004|2541047715|2541169203	70	57731	58156	+	CDS	K05793	PF05099.17	tellurite resistance protein TerB	Tellurite resistance protein TerB	tellurite resistance protein TerB	9.38386	3.51	3.69167	2.54531	TRUE	TRUE	FALSE	8.77566	2.76	3.51175	2.44091	TRUE	TRUE	FALSE	TRUE	TRUE	no
IMGVR_UViG_2541047715_000004|2541047715|2541169203	IMGVR_UViG_2541047715_000004|2541047715|2541169203	71	58156	58314	+	CDS	NA	PF13064.10	NA	Protein of unknown function (DUF3927)	Protein of unknown function (DUF3927)	9.38386	NA	3.69167	NA	TRUE	FALSE	FALSE	8.77566	1.63	3.51175	2.21219	TRUE	TRUE	FALSE	TRUE	TRUE	no
IMGVR_UViG_2541047715_000004|2541047715|2541169203	IMGVR_UViG_2541047715_000004|2541047715|2541169203	76	60615	63731	-	CDS	K01153	PF12008.12	type I restriction enzyme, R subunit	Type I restriction and modification enzyme - subunit R C terminal	type I restriction enzyme, R subunit	9.38386	10	3.69167	4.30546	TRUE	TRUE	FALSE	8.77566	1.45	3.51175	2.16137	TRUE	TRUE	FALSE	TRUE	TRUE	no
IMGVR_UViG_2541047715_000004|2541047715|2541169203	IMGVR_UViG_2541047715_000004|2541047715|2541169203	79	67012	67263	+	CDS	K02345	PF06440.15	DNA polymerase III subunit theta	DNA polymerase III, theta subunit	DNA polymerase III subunit theta	9.38386	5.27	3.69167	2.72181	TRUE	TRUE	FALSE	8.77566	4.81	3.51175	2.68215	TRUE	TRUE	FALSE	TRUE	TRUE	no
IMGVR_UViG_2541047715_000004|2541047715|2541169203	IMGVR_UViG_2541047715_000004|2541047715|2541169203	82	69046	71079	+	CDS	K01874	PF09334.15	methionyl-tRNA synthetase	tRNA synthetases class I (M)	methionyl-tRNA synthetase	9.38386	2.89	3.69167	2.4609	TRUE	TRUE	FALSE	8.77566	2.63	3.51175	2.41996	TRUE	TRUE	FALSE	TRUE	TRUE	yes
IMGVR_UViG_2541047715_000004|2541047715|2541169203	IMGVR_UViG_2541047715_000004|2541047715|2541169203	93	78532	79053	-	CDS	NA	PF03614.17	NA	Repressor of phase-1 flagellin	Repressor of phase-1 flagellin	9.38386	NA	3.69167	NA	TRUE	FALSE	FALSE	8.77566	0.43	3.51175	1.63347	TRUE	TRUE	FALSE	TRUE	TRUE	no
IMGVR_UViG_2541047715_000004|2541047715|2541169203	IMGVR_UViG_2541047715_000004|2541047715|2541169203	105	88625	89512	+	CDS	NA	PF20356.2	NA	Family of unknown function (DUF6651)	Family of unknown function (DUF6651)	9.38386	NA	3.69167	NA	TRUE	FALSE	FALSE	8.77566	8.3	3.51175	2.91908	TRUE	TRUE	TRUE	TRUE	TRUE	no
IMGVR_UViG_2541047715_000004|2541047715|2541169203	IMGVR_UViG_2541047715_000004|2541047715|2541169203	106	89538	90413	+	CDS	NA	PF19307.3	NA	Type 2A encapsulin shell protein SrpI-like	Type 2A encapsulin shell protein SrpI-like	9.38386	NA	3.69167	NA	TRUE	FALSE	FALSE	8.77566	0.03	3.51175	0.477121	TRUE	TRUE	TRUE	TRUE	TRUE	no
IMGVR_UViG_2545555800_000005|2545555800|2545555800|156766-287298	IMGVR_UViG_2545555800_000005|2545555800|2545555800|156766-287298	37	18243	18965	-	CDS	K00525	PF08343.14	ribonucleoside-diphosphate reductase alpha chain	Ribonucleotide reductase N-terminal	ribonucleoside-diphosphate reductase alpha chain	9.31083	10	3.72114	4.25234	TRUE	TRUE	FALSE	8.2634	3.56	3.5066	2.55145	TRUE	TRUE	FALSE	TRUE	TRUE	yes
IMGVR_UViG_2545555800_000005|2545555800|2545555800|156766-287298	IMGVR_UViG_2545555800_000005|2545555800|2545555800|156766-287298	38	18928	19323	-	CDS	K03647	PF07972.15	protein involved in ribonucleotide reduction	NrdI Flavodoxin like	protein involved in ribonucleotide reduction	9.31083	3.41	3.72114	2.53275	TRUE	TRUE	FALSE	8.2634	3.38	3.5066	2.52892	TRUE	TRUE	FALSE	TRUE	TRUE	no
IMGVR_UViG_2545555800_000005|2545555800|2545555800|156766-287298	IMGVR_UViG_2545555800_000005|2545555800|2545555800|156766-287298	65	29715	30212	-	CDS	K00943	PF13238.10	dTMP kinase	AAA domain	dTMP kinase	9.31083	10	3.72114	3.14675	TRUE	TRUE	FALSE	8.2634	5.02	3.5066	2.7007	TRUE	TRUE	FALSE	TRUE	TRUE	no
IMGVR_UViG_2545555800_000005|2545555800|2545555800|156766-287298	IMGVR_UViG_2545555800_000005|2545555800|2545555800|156766-287298	67	30372	30575	-	CDS	NA	PF09629.14	NA	YorP protein	YorP protein	9.31083	NA	3.72114	NA	TRUE	FALSE	FALSE	8.2634	0.07	3.5066	0.845098	TRUE	TRUE	FALSE	TRUE	TRUE	no
IMGVR_UViG_2545555800_000005|2545555800|2545555800|156766-287298	IMGVR_UViG_2545555800_000005|2545555800|2545555800|156766-287298	82	46189	47013	-	CDS	NA	PF05908.15	NA	Poly-gamma-glutamate hydrolase	Poly-gamma-glutamate hydrolase	9.31083	NA	3.72114	NA	TRUE	FALSE	FALSE	8.2634	1.77	3.5066	2.24797	TRUE	TRUE	FALSE	TRUE	TRUE	no
IMGVR_UViG_2545555800_000005|2545555800|2545555800|156766-287298	IMGVR_UViG_2545555800_000005|2545555800|2545555800|156766-287298	95	51835	52251	+	CDS	NA	PF14037.10	NA	YoqO-like protein	YoqO-like protein	9.31083	NA	3.72114	NA	TRUE	FALSE	FALSE	8.2634	0.14	3.5066	1.14613	TRUE	TRUE	FALSE	TRUE	TRUE	no
IMGVR_UViG_2545555800_000005|2545555800|2545555800|156766-287298	IMGVR_UViG_2545555800_000005|2545555800|2545555800|156766-287298	98	52892	53515	-	CDS	NA	PF06908.15	NA	YspA SLOG family	YspA SLOG family	9.31083	NA	3.72114	NA	TRUE	FALSE	FALSE	8.2634	4.99	3.5066	2.6981	TRUE	TRUE	FALSE	TRUE	TRUE	no
IMGVR_UViG_2545555800_000005|2545555800|2545555800|156766-287298	IMGVR_UViG_2545555800_000005|2545555800|2545555800|156766-287298	117	60091	61440	-	CDS	K19169	PF14072.10	DNA sulfur modification protein DndB	DNA-sulfur modification-associated	DNA sulfur modification protein DndB	9.31083	4.49	3.72114	2.65225	TRUE	TRUE	FALSE	8.2634	3.65	3.5066	2.56229	TRUE	TRUE	FALSE	TRUE	TRUE	no
IMGVR_UViG_2545555800_000005|2545555800|2545555800|156766-287298	IMGVR_UViG_2545555800_000005|2545555800|2545555800|156766-287298	155	82289	83401	-	CDS	K22222	PF00091.29	tubulin-like protein CetZ	Tubulin/FtsZ family, GTPase domain	tubulin-like protein CetZ	9.31083	5.91	3.72114	2.77159	TRUE	TRUE	FALSE	8.2634	4.59	3.5066	2.66181	TRUE	TRUE	FALSE	TRUE	TRUE	no
IMGVR_UViG_2545555800_000005|2545555800|2545555800|156766-287298	IMGVR_UViG_2545555800_000005|2545555800|2545555800|156766-287298	162	89487	89672	+	CDS	NA	PF09642.14	NA	YonK protein	YonK protein	9.31083	NA	3.72114	NA	TRUE	FALSE	FALSE	8.2634	0.92	3.5066	1.96379	TRUE	TRUE	FALSE	TRUE	TRUE	no
IMGVR_UViG_2545555800_000005|2545555800|2545555800|156766-287298	IMGVR_UViG_2545555800_000005|2545555800|2545555800|156766-287298	185	106470	107318	+	CDS	K01126	PF03009.21	glycerophosphoryl diester phosphodiesterase	Glycerophosphoryl diester phosphodiesterase family	glycerophosphoryl diester phosphodiesterase	9.31083	9.97	3.72114	2.9987	TRUE	FALSE	FALSE	8.2634	7.56	3.5066	2.87852	TRUE	TRUE	FALSE	TRUE	TRUE	yes
IMGVR_UViG_2545555800_000005|2545555800|2545555800|156766-287298	IMGVR_UViG_2545555800_000005|2545555800|2545555800|156766-287298	193	117810	118571	+	CDS	NA	PF20753.1	NA	Phage tail C-terminal domain	Phage tail C-terminal domain	9.31083	NA	3.72114	NA	TRUE	FALSE	FALSE	8.2634	5.33	3.5066	2.72673	TRUE	TRUE	TRUE	TRUE	TRUE	no
IMGVR_UViG_2545555800_000005|2545555800|2545555800|156766-287298	IMGVR_UViG_2545555800_000005|2545555800|2545555800|156766-287298	198	123514	126063	+	CDS	K13925	PF11962.12	plasmin and fibronectin-binding protein A	Peptidase_G2, IMC autoproteolytic cleavage domain	plasmin and fibronectin-binding protein A	9.31083	10	3.72114	3.69425	TRUE	TRUE	FALSE	8.2634	6.2	3.5066	2.79239	TRUE	TRUE	FALSE	TRUE	TRUE	no
IMGVR_UViG_2545555800_000005|2545555800|2545555800|156766-287298	IMGVR_UViG_2545555800_000005|2545555800|2545555800|156766-287298	204	129225	130361	+	CDS	K06359	PF18801.5	response regulator aspartate phosphatase A (stage 0 sporulation protein L)	response regulator aspartate phosphatase H, N terminal	response regulator aspartate phosphatase A (stage 0 sporulation protein L)	9.31083	1.41	3.72114	2.14922	TRUE	FALSE	FALSE	8.2634	0.78	3.5066	1.89209	TRUE	FALSE	FALSE	TRUE	FALSE	no
IMGVR_UViG_2545824515_000002|2545824515|2545825332|428041-450417	IMGVR_UViG_2545824515_000002|2545824515|2545825332|428041-450417	2	2487	3821	+	CDS	K03311	PF05525.17	branched-chain amino acid:cation transporter, LIVCS family	Branched-chain amino acid transport protein	branched-chain amino acid:cation transporter, LIVCS family	7.61333	0.17	3.35049	1.23045	TRUE	TRUE	FALSE	7.97118	0.17	3.33417	1.23045	TRUE	TRUE	FALSE	TRUE	TRUE	no
IMGVR_UViG_2545824515_000002|2545824515|2545825332|428041-450417	IMGVR_UViG_2545824515_000002|2545824515|2545825332|428041-450417	7	6580	6846	-	CDS	K07493	PF00872.22	putative transposase	Transposase, Mutator family	putative transposase	7.61333	5.48	3.35049	2.73878	TRUE	TRUE	FALSE	7.97118	5.01	3.33417	2.69984	TRUE	TRUE	FALSE	TRUE	TRUE	no
IMGVR_UViG_2545824515_000002|2545824515|2545825332|428041-450417	IMGVR_UViG_2545824515_000002|2545824515|2545825332|428041-450417	8	7689	8036	-	CDS	K19092	PF05016.19	toxin ParE1/3/4	ParE toxin of type II toxin-antitoxin system, parDE	toxin ParE1/3/4	7.61333	5.35	3.35049	2.72835	TRUE	TRUE	FALSE	7.97118	8.81	3.33417	2.94498	TRUE	TRUE	FALSE	TRUE	TRUE	no
IMGVR_UViG_2545824515_000002|2545824515|2545825332|428041-450417	IMGVR_UViG_2545824515_000002|2545824515|2545825332|428041-450417	30	18915	19403	+	CDS	K19055	PF04073.19	Ala-tRNA(Pro) deacylase	Aminoacyl-tRNA editing domain	Ala-tRNA(Pro) deacylase	7.61333	0.36	3.35049	1.5563	TRUE	TRUE	FALSE	7.97118	0.52	3.33417	1.716	TRUE	TRUE	FALSE	TRUE	TRUE	no
IMGVR_UViG_2545824515_000002|2545824515|2545825332|428041-450417	IMGVR_UViG_2545824515_000002|2545824515|2545825332|428041-450417	31	19736	19879	-	CDS	NA	PF16935.9	NA	Putative Holin-like Toxin (Hol-Tox)	Putative Holin-like Toxin (Hol-Tox)	7.61333	NA	3.35049	NA	TRUE	FALSE	FALSE	7.97118	1	3.33417	2	TRUE	TRUE	FALSE	TRUE	TRUE	no
IMGVR_UViG_2545824688_000002|2545824688|2545852911|742156-814582	IMGVR_UViG_2545824688_000002|2545824688|2545852911|742156-814582	2	1260	1730	-	CDS	NA	PF09195.15	NA	Restriction endonuclease BglII	Restriction endonuclease BglII	9.21438	NA	3.95168	NA	TRUE	FALSE	FALSE	8.82222	0.85	3.64689	1.92942	TRUE	FALSE	FALSE	TRUE	FALSE	no
IMGVR_UViG_2545824688_000002|2545824688|2545852911|742156-814582	IMGVR_UViG_2545824688_000002|2545824688|2545852911|742156-814582	6	5098	5577	+	CDS	K07484	PF01695.21	transposase	IstB-like ATP binding protein	transposase	9.21438	4.09	3.95168	2.61172	TRUE	TRUE	FALSE	8.82222	10	3.64689	3.87332	TRUE	TRUE	FALSE	TRUE	TRUE	no
IMGVR_UViG_2545824688_000002|2545824688|2545852911|742156-814582	IMGVR_UViG_2545824688_000002|2545824688|2545852911|742156-814582	10	9620	9961	-	CDS	NA	PF08863.14	NA	YolD-like protein	YolD-like protein	9.21438	NA	3.95168	NA	TRUE	FALSE	FALSE	8.82222	5.61	3.64689	2.74896	TRUE	TRUE	FALSE	TRUE	TRUE	no
IMGVR_UViG_2545824688_000002|2545824688|2545852911|742156-814582	IMGVR_UViG_2545824688_000002|2545824688|2545852911|742156-814582	13	11041	11235	-	CDS	NA	PF10960.12	NA	BhlA holin family	BhlA holin family	9.21438	NA	3.95168	NA	TRUE	FALSE	FALSE	8.82222	3.66	3.64689	2.56348	TRUE	TRUE	FALSE	TRUE	TRUE	no
IMGVR_UViG_2545824688_000002|2545824688|2545852911|742156-814582	IMGVR_UViG_2545824688_000002|2545824688|2545852911|742156-814582	40	30748	31203	-	CDS	NA	PF13022.10	NA	Helix-turn-helix of insertion element transposase	Helix-turn-helix of insertion element transposase	9.21438	NA	3.95168	NA	TRUE	FALSE	FALSE	8.82222	6.35	3.64689	2.80277	TRUE	TRUE	FALSE	TRUE	TRUE	no
IMGVR_UViG_2545824688_000002|2545824688|2545852911|742156-814582	IMGVR_UViG_2545824688_000002|2545824688|2545852911|742156-814582	42	32499	33371	-	CDS	NA	PF13545.10	NA	Crp-like helix-turn-helix domain	Crp-like helix-turn-helix domain	9.21438	NA	3.95168	NA	TRUE	FALSE	FALSE	8.82222	2.04	3.64689	2.30963	TRUE	TRUE	FALSE	TRUE	TRUE	no
IMGVR_UViG_2545824688_000002|2545824688|2545852911|742156-814582	IMGVR_UViG_2545824688_000002|2545824688|2545852911|742156-814582	60	42400	42843	-	CDS	K21503	PF08761.15	Straboviridae dCTP pyrophosphatase	dUTPase	Straboviridae dCTP pyrophosphatase	9.21438	3.34	3.95168	2.52375	TRUE	TRUE	FALSE	8.82222	10	3.64689	3.26435	TRUE	TRUE	FALSE	TRUE	TRUE	no
IMGVR_UViG_2545824688_000002|2545824688|2545852911|742156-814582	IMGVR_UViG_2545824688_000002|2545824688|2545852911|742156-814582	67	46346	46669	-	CDS	K01159	PF02075.21	crossover junction endodeoxyribonuclease RuvC	Crossover junction endodeoxyribonuclease RuvC	crossover junction endodeoxyribonuclease RuvC	9.21438	10	3.95168	3.57565	TRUE	TRUE	FALSE	8.82222	8.76	3.64689	2.9425	TRUE	TRUE	FALSE	TRUE	TRUE	no
IMGVR_UViG_2545824688_000002|2545824688|2545852911|742156-814582	IMGVR_UViG_2545824688_000002|2545824688|2545852911|742156-814582	110	71858	72427	-	CDS	NA	PF04608.17	NA	Phosphatidylglycerophosphatase A	Phosphatidylglycerophosphatase A	9.21438	NA	3.95168	NA	TRUE	FALSE	FALSE	8.82222	0.33	3.64689	1.51851	TRUE	FALSE	FALSE	TRUE	FALSE	no
IMGVR_UViG_2547132079_000002|2547132079|2547141790|161780-225732	IMGVR_UViG_2547132079_000002|2547132079|2547141790|161780-225732	10	6696	14261	-	CDS	K10268	PF08757.15	F-box and leucine-rich repeat protein 2/20	CotH kinase protein	F-box and leucine-rich repeat protein 2/20	10	10	4.24605	3.22167	TRUE	TRUE	FALSE	9.11217	4.51	3.93972	2.65418	TRUE	TRUE	FALSE	TRUE	TRUE	no
IMGVR_UViG_2547132079_000002|2547132079|2547141790|161780-225732	IMGVR_UViG_2547132079_000002|2547132079|2547141790|161780-225732	41	38306	39427	+	CDS	NA	PF14253.10	NA	Bacteriophage abortive infection AbiH	Bacteriophage abortive infection AbiH	10	NA	4.24605	NA	TRUE	FALSE	FALSE	9.11217	2.6	3.93972	2.41497	TRUE	TRUE	FALSE	TRUE	TRUE	no
IMGVR_UViG_2547132079_000002|2547132079|2547141790|161780-225732	IMGVR_UViG_2547132079_000002|2547132079|2547141790|161780-225732	51	44381	45172	-	CDS	NA	PF12083.12	NA	Domain of unknown function (DUF3560)	Domain of unknown function (DUF3560)	10	NA	4.24605	NA	TRUE	FALSE	FALSE	9.11217	8.77	3.93972	2.943	TRUE	TRUE	FALSE	TRUE	TRUE	no
IMGVR_UViG_2547132079_000002|2547132079|2547141790|161780-225732	IMGVR_UViG_2547132079_000002|2547132079|2547141790|161780-225732	62	52420	53058	-	CDS	NA	PF20338.2	NA	Family of unknown function (DUF6633)	Family of unknown function (DUF6633)	10	NA	4.24605	NA	TRUE	FALSE	FALSE	9.11217	3.7	3.93972	2.5682	TRUE	TRUE	FALSE	TRUE	TRUE	no
IMGVR_UViG_2547132099_000007|2547132099|2547147235|30-188300	IMGVR_UViG_2547132099_000007|2547132099|2547147235|30-188300	24	13341	14669	-	CDS	K01949	PF00120.28	glutamate---methylamine ligase	Glutamine synthetase, catalytic domain	glutamate---methylamine ligase	8.18	2.06	3.51165	2.31387	TRUE	TRUE	FALSE	8.25308	3.31	3.45559	2.51983	TRUE	TRUE	FALSE	TRUE	TRUE	yes
IMGVR_UViG_2547132099_000007|2547132099|2547147235|30-188300	IMGVR_UViG_2547132099_000007|2547132099|2547147235|30-188300	25	14795	15208	-	CDS	K03713	PF13411.10	MerR family transcriptional regulator, glutamine synthetase repressor	MerR HTH family regulatory protein	MerR family transcriptional regulator, glutamine synthetase repressor	8.18	1.33	3.51165	2.12385	TRUE	TRUE	FALSE	8.25308	9.17	3.45559	2.96237	TRUE	TRUE	FALSE	TRUE	TRUE	no
IMGVR_UViG_2547132099_000007|2547132099|2547147235|30-188300	IMGVR_UViG_2547132099_000007|2547132099|2547147235|30-188300	26	15292	16545	-	CDS	K01761	PF06838.15	methionine-gamma-lyase	Methionine gamma-lyase	methionine-gamma-lyase	8.18	1.04	3.51165	2.01703	TRUE	TRUE	FALSE	8.25308	0.2	3.45559	1.30103	TRUE	TRUE	FALSE	TRUE	TRUE	yes
IMGVR_UViG_2547132099_000007|2547132099|2547147235|30-188300	IMGVR_UViG_2547132099_000007|2547132099|2547147235|30-188300	27	16657	17943	-	CDS	K03665	PF16360.9	GTPase	GTP-binding GTPase Middle Region	GTPase	8.18	1.22	3.51165	2.08636	TRUE	TRUE	FALSE	8.25308	0.21	3.45559	1.32222	TRUE	TRUE	FALSE	TRUE	TRUE	no
IMGVR_UViG_2547132099_000007|2547132099|2547147235|30-188300	IMGVR_UViG_2547132099_000007|2547132099|2547147235|30-188300	30	20391	20912	-	CDS	K01159	PF02075.21	crossover junction endodeoxyribonuclease RuvC	Crossover junction endodeoxyribonuclease RuvC	crossover junction endodeoxyribonuclease RuvC	8.18	10	3.51165	3.57565	TRUE	TRUE	FALSE	8.25308	8.76	3.45559	2.9425	TRUE	TRUE	FALSE	TRUE	TRUE	no
IMGVR_UViG_2547132099_000007|2547132099|2547147235|30-188300	IMGVR_UViG_2547132099_000007|2547132099|2547147235|30-188300	35	24798	25772	-	CDS	K06413	PF00004.33	stage V sporulation protein K	ATPase family associated with various cellular activities (AAA)	stage V sporulation protein K	8.18	7.02	3.51165	2.84634	TRUE	TRUE	FALSE	8.25308	10	3.45559	4.20825	TRUE	TRUE	FALSE	TRUE	TRUE	no
IMGVR_UViG_2547132099_000007|2547132099|2547147235|30-188300	IMGVR_UViG_2547132099_000007|2547132099|2547147235|30-188300	37	26228	27172	-	CDS	K18640	PF17989.5	plasmid segregation protein ParM	Actin like proteins N terminal domain	plasmid segregation protein ParM	8.18	10	3.51165	3.10243	TRUE	TRUE	FALSE	8.25308	7.59	3.45559	2.88024	TRUE	TRUE	FALSE	TRUE	TRUE	no
IMGVR_UViG_2547132099_000007|2547132099|2547147235|30-188300	IMGVR_UViG_2547132099_000007|2547132099|2547147235|30-188300	60	35958	36320	-	CDS	K07052	PF02517.20	CAAX protease family protein	Type II CAAX prenyl endopeptidase Rce1-like	CAAX protease family protein	8.18	2.06	3.51165	2.31387	TRUE	TRUE	FALSE	8.25308	2.09	3.45559	2.32015	TRUE	TRUE	FALSE	TRUE	TRUE	no
IMGVR_UViG_2547132099_000007|2547132099|2547147235|30-188300	IMGVR_UViG_2547132099_000007|2547132099|2547147235|30-188300	67	42164	42517	-	CDS	K03647	PF07972.15	protein involved in ribonucleotide reduction	NrdI Flavodoxin like	protein involved in ribonucleotide reduction	8.18	3.41	3.51165	2.53275	TRUE	TRUE	FALSE	8.25308	3.38	3.45559	2.52892	TRUE	TRUE	FALSE	TRUE	TRUE	no
IMGVR_UViG_2547132099_000007|2547132099|2547147235|30-188300	IMGVR_UViG_2547132099_000007|2547132099|2547147235|30-188300	92	52730	54004	-	CDS	K07462	PF02272.23	single-stranded-DNA-specific exonuclease	DHHA1 domain	single-stranded-DNA-specific exonuclease	8.18	10	3.51165	3.11628	TRUE	TRUE	FALSE	8.25308	3.24	3.45559	2.51055	TRUE	TRUE	FALSE	TRUE	TRUE	no
IMGVR_UViG_2547132099_000007|2547132099|2547147235|30-188300	IMGVR_UViG_2547132099_000007|2547132099|2547147235|30-188300	121	67441	67974	-	CDS	K18416	PF00929.28	3'-5' exoribonuclease 1	Exonuclease	3'-5' exoribonuclease 1	8.18	4.89	3.51165	2.68931	TRUE	FALSE	FALSE	8.25308	10	3.45559	3.91455	TRUE	TRUE	FALSE	TRUE	TRUE	no
IMGVR_UViG_2547132099_000007|2547132099|2547147235|30-188300	IMGVR_UViG_2547132099_000007|2547132099|2547147235|30-188300	134	73386	74051	-	CDS	NA	PF06908.15	NA	YspA SLOG family	YspA SLOG family	8.18	NA	3.51165	NA	TRUE	FALSE	FALSE	8.25308	4.99	3.45559	2.6981	TRUE	TRUE	FALSE	TRUE	TRUE	no
IMGVR_UViG_2547132099_000007|2547132099|2547147235|30-188300	IMGVR_UViG_2547132099_000007|2547132099|2547147235|30-188300	149	79586	80056	+	CDS	NA	PF07833.15	NA	Copper amine oxidase N-terminal domain	Copper amine oxidase N-terminal domain	8.18	NA	3.51165	NA	TRUE	FALSE	FALSE	8.25308	5.82	3.45559	2.76492	TRUE	TRUE	FALSE	TRUE	TRUE	no
IMGVR_UViG_2547132099_000007|2547132099|2547147235|30-188300	IMGVR_UViG_2547132099_000007|2547132099|2547147235|30-188300	174	92517	93053	-	CDS	K07813	PF04647.19	accessory gene regulator B	Accessory gene regulator B	accessory gene regulator B	8.18	2.52	3.51165	2.4014	TRUE	TRUE	FALSE	8.25308	2.53	3.45559	2.40312	TRUE	TRUE	FALSE	TRUE	TRUE	no
IMGVR_UViG_2547132099_000007|2547132099|2547147235|30-188300	IMGVR_UViG_2547132099_000007|2547132099|2547147235|30-188300	177	94777	96111	-	CDS	K19169	PF14072.10	DNA sulfur modification protein DndB	DNA-sulfur modification-associated	DNA sulfur modification protein DndB	8.18	4.49	3.51165	2.65225	TRUE	TRUE	FALSE	8.25308	3.65	3.45559	2.56229	TRUE	TRUE	FALSE	TRUE	TRUE	no
IMGVR_UViG_2547132099_000007|2547132099|2547147235|30-188300	IMGVR_UViG_2547132099_000007|2547132099|2547147235|30-188300	184	99269	99790	+	CDS	K06314	PF13921.10	prespore-specific regulator	Myb-like DNA-binding domain	prespore-specific regulator	8.18	0.64	3.51165	1.80618	TRUE	FALSE	FALSE	8.25308	1.08	3.45559	2.03342	TRUE	TRUE	FALSE	TRUE	TRUE	no
IMGVR_UViG_2547132099_000007|2547132099|2547147235|30-188300	IMGVR_UViG_2547132099_000007|2547132099|2547147235|30-188300	216	111845	112084	-	CDS	NA	PF06689.17	NA	ClpX C4-type zinc finger	ClpX C4-type zinc finger	8.18	NA	3.51165	NA	TRUE	FALSE	FALSE	8.25308	6.07	3.45559	2.78319	TRUE	FALSE	FALSE	TRUE	FALSE	no
IMGVR_UViG_2547132099_000007|2547132099|2547147235|30-188300	IMGVR_UViG_2547132099_000007|2547132099|2547147235|30-188300	219	112625	113485	-	CDS	NA	PF03457.18	NA	Helicase associated domain	Helicase associated domain	8.18	NA	3.51165	NA	TRUE	FALSE	FALSE	8.25308	2.37	3.45559	2.37475	TRUE	FALSE	FALSE	TRUE	FALSE	no
IMGVR_UViG_2547132099_000007|2547132099|2547147235|30-188300	IMGVR_UViG_2547132099_000007|2547132099|2547147235|30-188300	274	167726	168460	+	CDS	K20175	PF07833.15	ankyrin repeat domain-containing protein 27	Copper amine oxidase N-terminal domain	ankyrin repeat domain-containing protein 27	8.18	10	3.51165	3.41814	TRUE	FALSE	FALSE	8.25308	5.82	3.45559	2.76492	TRUE	TRUE	TRUE	TRUE	TRUE	no
IMGVR_UViG_2547132099_000007|2547132099|2547147235|30-188300	IMGVR_UViG_2547132099_000007|2547132099|2547147235|30-188300	276	169526	170146	+	CDS	NA	PF20195.2	NA	Phage tail protein N-terminal domain	Phage tail protein N-terminal domain	8.18	NA	3.51165	NA	TRUE	FALSE	FALSE	8.25308	5.02	3.45559	2.7007	TRUE	TRUE	TRUE	TRUE	TRUE	no
IMGVR_UViG_2547132099_000007|2547132099|2547147235|30-188300	IMGVR_UViG_2547132099_000007|2547132099|2547147235|30-188300	278	170807	171445	+	CDS	NA	PF20753.1	NA	Phage tail C-terminal domain	Phage tail C-terminal domain	8.18	NA	3.51165	NA	TRUE	FALSE	FALSE	8.25308	5.33	3.45559	2.72673	TRUE	TRUE	FALSE	TRUE	TRUE	no
IMGVR_UViG_2547132099_000007|2547132099|2547147235|30-188300	IMGVR_UViG_2547132099_000007|2547132099|2547147235|30-188300	286	176676	177887	+	CDS	K12169	PF00622.32	Kip1 ubiquitination-promoting complex protein 1	SPRY domain	Kip1 ubiquitination-promoting complex protein 1	8.18	7.42	3.51165	2.8704	TRUE	TRUE	FALSE	8.25308	10	3.45559	3.1038	TRUE	TRUE	FALSE	TRUE	TRUE	no
IMGVR_UViG_2547132099_000007|2547132099|2547147235|30-188300	IMGVR_UViG_2547132099_000007|2547132099|2547147235|30-188300	295	187657	188271	-	CDS	NA	PF07833.15	NA	Copper amine oxidase N-terminal domain	Copper amine oxidase N-terminal domain	8.18	NA	3.51165	NA	TRUE	FALSE	FALSE	8.25308	5.82	3.45559	2.76492	TRUE	FALSE	FALSE	TRUE	FALSE	no
IMGVR_UViG_2547132108_000007|2547132108|2547149518|16975-81555	IMGVR_UViG_2547132108_000007|2547132108|2547149518|16975-81555	17	11739	12296	+	CDS	K07813	PF04647.19	accessory gene regulator B	Accessory gene regulator B	accessory gene regulator B	8.98706	2.52	3.94182	2.4014	TRUE	TRUE	FALSE	9.25406	2.53	3.78725	2.40312	TRUE	TRUE	FALSE	TRUE	TRUE	no
IMGVR_UViG_2547132108_000007|2547132108|2547149518|16975-81555	IMGVR_UViG_2547132108_000007|2547132108|2547149518|16975-81555	19	12430	12843	+	CDS	NA	PF04397.19	NA	LytTr DNA-binding domain	LytTr DNA-binding domain	8.98706	NA	3.94182	NA	TRUE	FALSE	FALSE	9.25406	3.59	3.78725	2.55509	TRUE	TRUE	FALSE	TRUE	TRUE	no
IMGVR_UViG_2547132108_000007|2547132108|2547149518|16975-81555	IMGVR_UViG_2547132108_000007|2547132108|2547149518|16975-81555	56	35499	35951	+	CDS	K06933	PF04545.20	uncharacterized protein	Sigma-70, region 4	uncharacterized protein	8.98706	0.26	3.94182	1.41497	TRUE	TRUE	FALSE	9.25406	10	3.78725	3.736	TRUE	TRUE	FALSE	TRUE	TRUE	no
IMGVR_UViG_2547132108_000007|2547132108|2547149518|16975-81555	IMGVR_UViG_2547132108_000007|2547132108|2547149518|16975-81555	68	41579	42022	+	CDS	NA	PF13022.10	NA	Helix-turn-helix of insertion element transposase	Helix-turn-helix of insertion element transposase	8.98706	NA	3.94182	NA	TRUE	FALSE	FALSE	9.25406	6.35	3.78725	2.80277	TRUE	TRUE	FALSE	TRUE	TRUE	no
IMGVR_UViG_2547132108_000007|2547132108|2547149518|16975-81555	IMGVR_UViG_2547132108_000007|2547132108|2547149518|16975-81555	95	61551	61799	+	CDS	NA	PF10960.12	NA	BhlA holin family	BhlA holin family	8.98706	NA	3.94182	NA	TRUE	FALSE	FALSE	9.25406	3.66	3.78725	2.56348	TRUE	TRUE	FALSE	TRUE	TRUE	no
IMGVR_UViG_2547132171_000001|2547132171|2547172528|10673-65659	IMGVR_UViG_2547132171_000001|2547132171|2547172528|10673-65659	14	8938	9120	-	CDS	NA	PF17468.6	NA	Phage gene product 52	Phage gene product 52	8.24333	NA	3.76557	NA	TRUE	FALSE	FALSE	7.365	1	3.43041	2	TRUE	TRUE	FALSE	TRUE	TRUE	no
IMGVR_UViG_2547132171_000001|2547132171|2547172528|10673-65659	IMGVR_UViG_2547132171_000001|2547132171|2547172528|10673-65659	26	14105	14935	-	CDS	K01055	PF00561.24	3-oxoadipate enol-lactonase	alpha/beta hydrolase fold	3-oxoadipate enol-lactonase	8.24333	5.02	3.76557	2.7007	TRUE	TRUE	FALSE	7.365	5.52	3.43041	2.74194	TRUE	TRUE	FALSE	TRUE	TRUE	yes
IMGVR_UViG_2547132171_000001|2547132171|2547172528|10673-65659	IMGVR_UViG_2547132171_000001|2547132171|2547172528|10673-65659	30	15367	15594	-	CDS	NA	PF17471.6	NA	Gene product 63	Gene product 63	8.24333	NA	3.76557	NA	TRUE	FALSE	FALSE	7.365	0.78	3.43041	1.89209	TRUE	TRUE	FALSE	TRUE	TRUE	no
IMGVR_UViG_2547132171_000001|2547132171|2547172528|10673-65659	IMGVR_UViG_2547132171_000001|2547132171|2547172528|10673-65659	32	16464	16979	-	CDS	NA	PF17469.6	NA	Gp68-like predicted RNA polymerase component	Gp68-like predicted RNA polymerase component	8.24333	NA	3.76557	NA	TRUE	FALSE	FALSE	7.365	0.85	3.43041	1.92942	TRUE	TRUE	FALSE	TRUE	TRUE	no
IMGVR_UViG_2547132171_000001|2547132171|2547172528|10673-65659	IMGVR_UViG_2547132171_000001|2547132171|2547172528|10673-65659	54	28246	29775	+	CDS	K01286	PF00144.28	D-alanyl-D-alanine carboxypeptidase	Beta-lactamase	D-alanyl-D-alanine carboxypeptidase	8.24333	3.16	3.76557	2.49969	TRUE	TRUE	FALSE	7.365	2.14	3.43041	2.33041	TRUE	TRUE	FALSE	TRUE	TRUE	no
IMGVR_UViG_2547132171_000001|2547132171|2547172528|10673-65659	IMGVR_UViG_2547132171_000001|2547132171|2547172528|10673-65659	69	42089	42451	+	CDS	NA	PF17395.6	NA	Family of unknown function (DUF5403)	Family of unknown function (DUF5403)	8.24333	NA	3.76557	NA	TRUE	FALSE	FALSE	7.365	3.25	3.43041	2.51188	TRUE	FALSE	TRUE	TRUE	FALSE	no
IMGVR_UViG_2547132171_000001|2547132171|2547172528|10673-65659	IMGVR_UViG_2547132171_000001|2547132171|2547172528|10673-65659	72	44031	44255	+	CDS	NA	PF17388.6	NA	Mycobacteriophage tail assembly protein	Mycobacteriophage tail assembly protein	8.24333	NA	3.76557	NA	TRUE	FALSE	FALSE	7.365	4.01	3.43041	2.60314	TRUE	FALSE	FALSE	TRUE	FALSE	no
IMGVR_UViG_2547132171_000001|2547132171|2547172528|10673-65659	IMGVR_UViG_2547132171_000001|2547132171|2547172528|10673-65659	79	50574	51056	+	CDS	NA	PF10910.12	NA	Protein of unknown function (DUF2744)	Protein of unknown function (DUF2744)	8.24333	NA	3.76557	NA	TRUE	FALSE	FALSE	7.365	2.81	3.43041	2.44871	TRUE	FALSE	FALSE	TRUE	FALSE	no
IMGVR_UViG_2547132171_000001|2547132171|2547172528|10673-65659	IMGVR_UViG_2547132171_000001|2547132171|2547172528|10673-65659	83	53611	54987	-	CDS	K16046	PF00067.26	cholest-4-en-3-one 26-monooxygenase	Cytochrome P450	cholest-4-en-3-one 26-monooxygenase	8.24333	0.74	3.76557	1.86923	TRUE	FALSE	FALSE	7.365	1.13	3.43041	2.05308	TRUE	FALSE	FALSE	TRUE	FALSE	yes
IMGVR_UViG_2547132288_000001|2547132288|2547217027	IMGVR_UViG_2547132288_000001|2547132288|2547217027	1	2	457	+	CDS	K18824	PF00809.26	dihydropteroate synthase type 2	Pterin binding enzyme	dihydropteroate synthase type 2	9.18462	0.21	3.77752	1.32222	TRUE	FALSE	FALSE	8.54667	0.25	3.50757	1.39794	TRUE	FALSE	FALSE	TRUE	FALSE	yes
IMGVR_UViG_2547132288_000001|2547132288|2547217027	IMGVR_UViG_2547132288_000001|2547132288|2547217027	2	544	846	+	CDS	K03431	PF02878.20	phosphoglucosamine mutase	Phosphoglucomutase/phosphomannomutase, alpha/beta/alpha domain I	phosphoglucosamine mutase	9.18462	0.82	3.77752	1.91381	TRUE	FALSE	FALSE	8.54667	0.6	3.50757	1.77815	TRUE	FALSE	FALSE	TRUE	FALSE	yes
IMGVR_UViG_2547132288_000001|2547132288|2547217027	IMGVR_UViG_2547132288_000001|2547132288|2547217027	3	1022	1858	-	CDS	NA	PF04986.17	NA	Putative transposase	Putative transposase	9.18462	NA	3.77752	NA	TRUE	FALSE	FALSE	8.54667	0.65	3.50757	1.81291	TRUE	FALSE	FALSE	TRUE	FALSE	no
IMGVR_UViG_2547132288_000001|2547132288|2547217027	IMGVR_UViG_2547132288_000001|2547132288|2547217027	4	1916	2620	+	CDS	K18320	PF13610.10	transposase, IS6 family	DDE domain	transposase, IS6 family	9.18462	0.69	3.77752	1.83885	TRUE	FALSE	FALSE	8.54667	0.79	3.50757	1.89763	TRUE	FALSE	FALSE	TRUE	FALSE	no
IMGVR_UViG_2547132288_000001|2547132288|2547217027	IMGVR_UViG_2547132288_000001|2547132288|2547217027	35	28655	30577	-	CDS	K09883	PF11775.12	cobaltochelatase CobT	Cobalamin biosynthesis protein CobT VWA domain	cobaltochelatase CobT	9.18462	10	3.77752	3.4014	TRUE	TRUE	FALSE	8.54667	7.97	3.50757	2.90146	TRUE	TRUE	FALSE	TRUE	TRUE	yes
IMGVR_UViG_2547132288_000001|2547132288|2547217027	IMGVR_UViG_2547132288_000001|2547132288|2547217027	51	42520	42951	-	CDS	NA	PF17209.7	NA	Hfq protein	Hfq protein	9.18462	NA	3.77752	NA	TRUE	FALSE	FALSE	8.54667	0.88	3.50757	1.94448	TRUE	TRUE	FALSE	TRUE	TRUE	no
IMGVR_UViG_2547132288_000001|2547132288|2547217027	IMGVR_UViG_2547132288_000001|2547132288|2547217027	53	43887	45008	-	CDS	NA	PF01051.25	NA	Initiator Replication protein, WH1	Initiator Replication protein, WH1	9.18462	NA	3.77752	NA	TRUE	FALSE	FALSE	8.54667	5.1	3.50757	2.70757	TRUE	TRUE	FALSE	TRUE	TRUE	no
IMGVR_UViG_2547132288_000001|2547132288|2547217027	IMGVR_UViG_2547132288_000001|2547132288|2547217027	78	73797	74675	-	CDS	NA	PF20356.2	NA	Family of unknown function (DUF6651)	Family of unknown function (DUF6651)	9.18462	NA	3.77752	NA	TRUE	FALSE	FALSE	8.54667	8.3	3.50757	2.91908	TRUE	TRUE	TRUE	TRUE	TRUE	no
IMGVR_UViG_2547132288_000001|2547132288|2547217027	IMGVR_UViG_2547132288_000001|2547132288|2547217027	105	95071	95745	-	CDS	K07481	PF13737.10	transposase, IS5 family	Transposase DDE domain	transposase, IS5 family	9.18462	6.48	3.77752	2.81158	TRUE	TRUE	FALSE	8.54667	0.71	3.50757	1.85126	TRUE	TRUE	FALSE	TRUE	TRUE	no
IMGVR_UViG_2547132288_000001|2547132288|2547217027	IMGVR_UViG_2547132288_000001|2547132288|2547217027	107	98744	99655	-	CDS	NA	PF18899.4	NA	Domain of unknown function (DUF5655)	Domain of unknown function (DUF5655)	9.18462	NA	3.77752	NA	TRUE	FALSE	FALSE	8.54667	0.63	3.50757	1.79934	TRUE	TRUE	FALSE	TRUE	TRUE	no
IMGVR_UViG_2547132289_000004|2547132289|2547217120	IMGVR_UViG_2547132289_000004|2547132289|2547217120	18	14017	14868	-	CDS	NA	PF20356.2	NA	Family of unknown function (DUF6651)	Family of unknown function (DUF6651)	9.85727	NA	3.90831	NA	TRUE	FALSE	FALSE	9.42	8.3	3.69543	2.91908	TRUE	TRUE	TRUE	TRUE	TRUE	no
IMGVR_UViG_2547132289_000004|2547132289|2547217120	IMGVR_UViG_2547132289_000004|2547132289|2547217120	72	49346	49549	-	CDS	NA	PF01519.20	NA	Protein of unknown function DUF16	Protein of unknown function DUF16	9.85727	NA	3.90831	NA	TRUE	FALSE	FALSE	9.42	0.49	3.69543	1.6902	TRUE	TRUE	FALSE	TRUE	TRUE	no
IMGVR_UViG_2547132289_000004|2547132289|2547217120	IMGVR_UViG_2547132289_000004|2547132289|2547217120	79	52525	52944	+	CDS	K07341	PF02661.22	death on curing protein	Fic/DOC family	death on curing protein	9.85727	5.29	3.90831	2.72346	TRUE	TRUE	FALSE	9.42	10	3.69543	3.16643	TRUE	TRUE	FALSE	TRUE	TRUE	no
IMGVR_UViG_2547132289_000004|2547132289|2547217120	IMGVR_UViG_2547132289_000004|2547132289|2547217120	103	75896	77953	-	CDS	K09883	PF11775.12	cobaltochelatase CobT	Cobalamin biosynthesis protein CobT VWA domain	cobaltochelatase CobT	9.85727	10	3.90831	3.4014	TRUE	TRUE	FALSE	9.42	7.97	3.69543	2.90146	TRUE	TRUE	FALSE	TRUE	TRUE	yes
IMGVR_UViG_2547132289_000004|2547132289|2547217120	IMGVR_UViG_2547132289_000004|2547132289|2547217120	121	90343	90882	-	CDS	NA	PF17209.7	NA	Hfq protein	Hfq protein	9.85727	NA	3.90831	NA	TRUE	FALSE	FALSE	9.42	0.88	3.69543	1.94448	TRUE	TRUE	FALSE	TRUE	TRUE	no
IMGVR_UViG_2547132289_000004|2547132289|2547217120	IMGVR_UViG_2547132289_000004|2547132289|2547217120	123	91807	92655	-	CDS	NA	PF01051.25	NA	Initiator Replication protein, WH1	Initiator Replication protein, WH1	9.85727	NA	3.90831	NA	TRUE	FALSE	FALSE	9.42	5.1	3.69543	2.70757	TRUE	TRUE	FALSE	TRUE	TRUE	no
IMGVR_UViG_2547132418_000022|2547132418|2547273401|264038-383339	IMGVR_UViG_2547132418_000022|2547132418|2547273401|264038-383339	1	1	1284	-	CDS	K08173	PF07690.20	MFS transporter, MHS family, metabolite:H+ symporter	Major Facilitator Superfamily	MFS transporter, MHS family, metabolite:H+ symporter	9.02217	1.24	3.6122	2.09342	TRUE	FALSE	FALSE	8.596	7.47	3.50274	2.87332	TRUE	FALSE	FALSE	TRUE	FALSE	no
IMGVR_UViG_2547132418_000022|2547132418|2547273401|264038-383339	IMGVR_UViG_2547132418_000022|2547132418|2547273401|264038-383339	21	24960	25847	-	CDS	NA	PF20356.2	NA	Family of unknown function (DUF6651)	Family of unknown function (DUF6651)	9.02217	NA	3.6122	NA	TRUE	FALSE	FALSE	8.596	8.3	3.50274	2.91908	TRUE	TRUE	TRUE	TRUE	TRUE	no
IMGVR_UViG_2547132418_000022|2547132418|2547273401|264038-383339	IMGVR_UViG_2547132418_000022|2547132418|2547273401|264038-383339	33	35146	35670	+	CDS	NA	PF03614.17	NA	Repressor of phase-1 flagellin	Repressor of phase-1 flagellin	9.02217	NA	3.6122	NA	TRUE	FALSE	FALSE	8.596	0.43	3.50274	1.63347	TRUE	TRUE	FALSE	TRUE	TRUE	no
IMGVR_UViG_2547132418_000022|2547132418|2547273401|264038-383339	IMGVR_UViG_2547132418_000022|2547132418|2547273401|264038-383339	47	43946	45979	-	CDS	K01874	PF09334.15	methionyl-tRNA synthetase	tRNA synthetases class I (M)	methionyl-tRNA synthetase	9.02217	2.89	3.6122	2.4609	TRUE	TRUE	FALSE	8.596	2.63	3.50274	2.41996	TRUE	TRUE	FALSE	TRUE	TRUE	yes
IMGVR_UViG_2547132418_000022|2547132418|2547273401|264038-383339	IMGVR_UViG_2547132418_000022|2547132418|2547273401|264038-383339	50	47762	48013	-	CDS	K02345	PF06440.15	DNA polymerase III subunit theta	DNA polymerase III, theta subunit	DNA polymerase III subunit theta	9.02217	5.27	3.6122	2.72181	TRUE	TRUE	FALSE	8.596	4.81	3.50274	2.68215	TRUE	TRUE	FALSE	TRUE	TRUE	no
IMGVR_UViG_2547132418_000022|2547132418|2547273401|264038-383339	IMGVR_UViG_2547132418_000022|2547132418|2547273401|264038-383339	53	51294	54410	+	CDS	K01153	PF12008.12	type I restriction enzyme, R subunit	Type I restriction and modification enzyme - subunit R C terminal	type I restriction enzyme, R subunit	9.02217	10	3.6122	4.30546	TRUE	TRUE	FALSE	8.596	1.45	3.50274	2.16137	TRUE	TRUE	FALSE	TRUE	TRUE	no
IMGVR_UViG_2547132418_000022|2547132418|2547273401|264038-383339	IMGVR_UViG_2547132418_000022|2547132418|2547273401|264038-383339	58	56732	56890	-	CDS	NA	PF13064.10	NA	Protein of unknown function (DUF3927)	Protein of unknown function (DUF3927)	9.02217	NA	3.6122	NA	TRUE	FALSE	FALSE	8.596	1.63	3.50274	2.21219	TRUE	TRUE	FALSE	TRUE	TRUE	no
IMGVR_UViG_2547132418_000022|2547132418|2547273401|264038-383339	IMGVR_UViG_2547132418_000022|2547132418|2547273401|264038-383339	59	56890	57315	-	CDS	K05793	PF05099.17	tellurite resistance protein TerB	Tellurite resistance protein TerB	tellurite resistance protein TerB	9.02217	3.51	3.6122	2.54531	TRUE	TRUE	FALSE	8.596	2.76	3.50274	2.44091	TRUE	TRUE	FALSE	TRUE	TRUE	no
IMGVR_UViG_2547132418_000022|2547132418|2547273401|264038-383339	IMGVR_UViG_2547132418_000022|2547132418|2547273401|264038-383339	80	76210	77265	+	CDS	NA	PF01051.25	NA	Initiator Replication protein, WH1	Initiator Replication protein, WH1	9.02217	NA	3.6122	NA	TRUE	FALSE	FALSE	8.596	5.1	3.50274	2.70757	TRUE	TRUE	FALSE	TRUE	TRUE	no
IMGVR_UViG_2547132418_000022|2547132418|2547273401|264038-383339	IMGVR_UViG_2547132418_000022|2547132418|2547273401|264038-383339	95	91767	93875	-	CDS	K09883	PF11775.12	cobaltochelatase CobT	Cobalamin biosynthesis protein CobT VWA domain	cobaltochelatase CobT	9.02217	10	3.6122	3.4014	TRUE	TRUE	FALSE	8.596	7.97	3.50274	2.90146	TRUE	TRUE	FALSE	TRUE	TRUE	yes
IMGVR_UViG_2547132418_000022|2547132418|2547273401|264038-383339	IMGVR_UViG_2547132418_000022|2547132418|2547273401|264038-383339	99	96096	96506	-	CDS	K19160	PF13957.10	mRNA interferase YafO	Toxin YafO, type II toxin-antitoxin system	mRNA interferase YafO	9.02217	1.84	3.6122	2.26482	TRUE	TRUE	FALSE	8.596	1.62	3.50274	2.20952	TRUE	TRUE	FALSE	TRUE	TRUE	no
IMGVR_UViG_2547132418_000022|2547132418|2547273401|264038-383339	IMGVR_UViG_2547132418_000022|2547132418|2547273401|264038-383339	112	104276	105421	+	CDS	K07126	PF08238.16	uncharacterized protein	Sel1 repeat	uncharacterized protein	9.02217	6.87	3.6122	2.83696	TRUE	TRUE	FALSE	8.596	5.36	3.50274	2.72916	TRUE	TRUE	FALSE	TRUE	TRUE	no
IMGVR_UViG_2547132418_000022|2547132418|2547273401|264038-383339	IMGVR_UViG_2547132418_000022|2547132418|2547273401|264038-383339	125	119009	119302	-	CDS	K07804	PF06316.15	putatice virulence related protein PagC	Enterobacterial Ail/Lom protein	putatice virulence related protein PagC	9.02217	3.4	3.6122	2.53148	TRUE	FALSE	FALSE	8.596	3.25	3.50274	2.51188	TRUE	FALSE	FALSE	TRUE	FALSE	no
IMGVR_UViG_2548876504_000003|2548876504|2548876854	IMGVR_UViG_2548876504_000003|2548876504|2548876854	22	27277	27798	-	CDS	K01972	PF12826.11	DNA ligase (NAD+)	Helix-hairpin-helix motif	DNA ligase (NAD+)	9.16395	10	3.7027	3.62284	TRUE	TRUE	FALSE	8.32529	3.98	3.44619	2.59988	TRUE	TRUE	FALSE	TRUE	TRUE	no
IMGVR_UViG_2548876504_000003|2548876504|2548876854	IMGVR_UViG_2548876504_000003|2548876504|2548876854	42	43981	44391	+	CDS	K19160	PF13957.10	mRNA interferase YafO	Toxin YafO, type II toxin-antitoxin system	mRNA interferase YafO	9.16395	1.84	3.7027	2.26482	TRUE	TRUE	FALSE	8.32529	1.62	3.44619	2.20952	TRUE	TRUE	FALSE	TRUE	TRUE	no
IMGVR_UViG_2548876504_000003|2548876504|2548876854	IMGVR_UViG_2548876504_000003|2548876504|2548876854	43	44456	44815	-	CDS	NA	PF03526.17	NA	Colicin E1 (microcin) immunity protein	Colicin E1 (microcin) immunity protein	9.16395	NA	3.7027	NA	TRUE	FALSE	FALSE	8.32529	0.16	3.44619	1.20412	TRUE	TRUE	FALSE	TRUE	TRUE	no
IMGVR_UViG_2548876504_000003|2548876504|2548876854	IMGVR_UViG_2548876504_000003|2548876504|2548876854	47	47243	49528	+	CDS	K09883	PF11775.12	cobaltochelatase CobT	Cobalamin biosynthesis protein CobT VWA domain	cobaltochelatase CobT	9.16395	10	3.7027	3.4014	TRUE	TRUE	FALSE	8.32529	7.97	3.44619	2.90146	TRUE	TRUE	FALSE	TRUE	TRUE	yes
IMGVR_UViG_2548876504_000003|2548876504|2548876854	IMGVR_UViG_2548876504_000003|2548876504|2548876854	62	61700	62917	-	CDS	NA	PF01051.25	NA	Initiator Replication protein, WH1	Initiator Replication protein, WH1	9.16395	NA	3.7027	NA	TRUE	FALSE	FALSE	8.32529	5.1	3.44619	2.70757	TRUE	TRUE	FALSE	TRUE	TRUE	no
IMGVR_UViG_2548876504_000003|2548876504|2548876854	IMGVR_UViG_2548876504_000003|2548876504|2548876854	64	64076	65635	-	CDS	K02109	PF13250.10	F-type H+-transporting ATPase subunit b	Domain of unknown function (DUF4041)	F-type H+-transporting ATPase subunit b	9.16395	0.27	3.7027	1.43136	TRUE	TRUE	FALSE	8.32529	4.56	3.44619	2.65896	TRUE	TRUE	FALSE	TRUE	TRUE	yes
IMGVR_UViG_2548876504_000003|2548876504|2548876854	IMGVR_UViG_2548876504_000003|2548876504|2548876854	76	77624	78268	+	CDS	K00859	PF13521.10	dephospho-CoA kinase	AAA domain	dephospho-CoA kinase	9.16395	2.61	3.7027	2.41664	TRUE	TRUE	FALSE	8.32529	10	3.44619	3.22686	TRUE	TRUE	FALSE	TRUE	TRUE	yes
IMGVR_UViG_2548876504_000003|2548876504|2548876854	IMGVR_UViG_2548876504_000003|2548876504|2548876854	84	83644	84069	+	CDS	K05793	PF05099.17	tellurite resistance protein TerB	Tellurite resistance protein TerB	tellurite resistance protein TerB	9.16395	3.51	3.7027	2.54531	TRUE	TRUE	FALSE	8.32529	2.76	3.44619	2.44091	TRUE	TRUE	FALSE	TRUE	TRUE	no
IMGVR_UViG_2548876504_000003|2548876504|2548876854	IMGVR_UViG_2548876504_000003|2548876504|2548876854	85	84069	84224	+	CDS	NA	PF13064.10	NA	Protein of unknown function (DUF3927)	Protein of unknown function (DUF3927)	9.16395	NA	3.7027	NA	TRUE	FALSE	FALSE	8.32529	1.63	3.44619	2.21219	TRUE	TRUE	FALSE	TRUE	TRUE	no
IMGVR_UViG_2548876504_000003|2548876504|2548876854	IMGVR_UViG_2548876504_000003|2548876504|2548876854	90	88196	88555	+	CDS	NA	PF19942.3	NA	Family of unknown function (DUF6404)	Family of unknown function (DUF6404)	9.16395	NA	3.7027	NA	TRUE	FALSE	FALSE	8.32529	0.13	3.44619	1.11394	TRUE	TRUE	FALSE	TRUE	TRUE	no
IMGVR_UViG_2548876504_000003|2548876504|2548876854	IMGVR_UViG_2548876504_000003|2548876504|2548876854	91	88829	89257	+	CDS	NA	PF04828.18	NA	Glutathione-dependent formaldehyde-activating enzyme	Glutathione-dependent formaldehyde-activating enzyme	9.16395	NA	3.7027	NA	TRUE	FALSE	FALSE	8.32529	0.25	3.44619	1.39794	TRUE	TRUE	FALSE	TRUE	TRUE	no
IMGVR_UViG_2548876504_000003|2548876504|2548876854	IMGVR_UViG_2548876504_000003|2548876504|2548876854	92	89402	90148	-	CDS	NA	PF01936.22	NA	NYN domain	NYN domain	9.16395	NA	3.7027	NA	TRUE	FALSE	FALSE	8.32529	7.7	3.44619	2.88649	TRUE	TRUE	FALSE	TRUE	TRUE	no
IMGVR_UViG_2548876504_000003|2548876504|2548876854	IMGVR_UViG_2548876504_000003|2548876504|2548876854	105	98672	99202	-	CDS	NA	PF03614.17	NA	Repressor of phase-1 flagellin	Repressor of phase-1 flagellin	9.16395	NA	3.7027	NA	TRUE	FALSE	FALSE	8.32529	0.43	3.44619	1.63347	TRUE	TRUE	FALSE	TRUE	TRUE	no
IMGVR_UViG_2548876504_000003|2548876504|2548876854	IMGVR_UViG_2548876504_000003|2548876504|2548876854	118	108875	109774	+	CDS	NA	PF20356.2	NA	Family of unknown function (DUF6651)	Family of unknown function (DUF6651)	9.16395	NA	3.7027	NA	TRUE	FALSE	FALSE	8.32529	8.3	3.44619	2.91908	TRUE	FALSE	FALSE	TRUE	FALSE	no
IMGVR_UViG_2548876778_000002|2548876778|2548961916|116813-151414	IMGVR_UViG_2548876778_000002|2548876778|2548961916|116813-151414	31	20887	21342	+	CDS	NA	PF10772.13	NA	Bacteriophage HP1, Orf24	Bacteriophage HP1, Orf24	6.71	NA	3.48161	NA	TRUE	FALSE	FALSE	9.0704	5.32	3.54595	2.72591	TRUE	TRUE	TRUE	TRUE	TRUE	no
IMGVR_UViG_2548876778_000002|2548876778|2548961916|116813-151414	IMGVR_UViG_2548876778_000002|2548876778|2548961916|116813-151414	33	21582	21791	+	CDS	NA	PF16080.9	NA	Bacteriophage holin family HP1	Bacteriophage holin family HP1	6.71	NA	3.48161	NA	TRUE	FALSE	FALSE	9.0704	8.15	3.54595	2.91116	TRUE	TRUE	TRUE	TRUE	TRUE	no
IMGVR_UViG_2548876778_000002|2548876778|2548961916|116813-151414	IMGVR_UViG_2548876778_000002|2548876778|2548961916|116813-151414	37	22889	23149	+	CDS	NA	PF10963.12	NA	Phage tail assembly chaperone	Phage tail assembly chaperone	6.71	NA	3.48161	NA	TRUE	FALSE	FALSE	9.0704	6.81	3.54595	2.83315	TRUE	TRUE	TRUE	TRUE	TRUE	no
IMGVR_UViG_2548876778_000002|2548876778|2548961916|116813-151414	IMGVR_UViG_2548876778_000002|2548876778|2548961916|116813-151414	39	25248	25595	+	CDS	NA	PF10761.13	NA	Protein of unknown function (DUF2590)	Protein of unknown function (DUF2590)	6.71	NA	3.48161	NA	TRUE	FALSE	FALSE	9.0704	6.35	3.54595	2.80277	TRUE	TRUE	TRUE	TRUE	TRUE	no
IMGVR_UViG_2548876778_000002|2548876778|2548961916|116813-151414	IMGVR_UViG_2548876778_000002|2548876778|2548961916|116813-151414	47	33025	34602	-	CDS	K01077	PF00245.24	alkaline phosphatase	Alkaline phosphatase	alkaline phosphatase	6.71	0.13	3.48161	1.11394	TRUE	FALSE	FALSE	9.0704	0.13	3.54595	1.11394	TRUE	FALSE	FALSE	TRUE	FALSE	yes
IMGVR_UViG_2548876926_000004|2548876926|2548998275|457152-511242	IMGVR_UViG_2548876926_000004|2548876926|2548998275|457152-511242	14	6701	6877	-	CDS	NA	PF17468.6	NA	Phage gene product 52	Phage gene product 52	9.13	NA	3.98661	NA	TRUE	FALSE	FALSE	7.91786	1	3.5977	2	TRUE	TRUE	FALSE	TRUE	TRUE	no
IMGVR_UViG_2548876926_000004|2548876926|2548998275|457152-511242	IMGVR_UViG_2548876926_000004|2548876926|2548998275|457152-511242	26	12925	13167	-	CDS	NA	PF17471.6	NA	Gene product 63	Gene product 63	9.13	NA	3.98661	NA	TRUE	FALSE	FALSE	7.91786	0.78	3.5977	1.89209	TRUE	TRUE	FALSE	TRUE	TRUE	no
IMGVR_UViG_2548876926_000004|2548876926|2548998275|457152-511242	IMGVR_UViG_2548876926_000004|2548876926|2548998275|457152-511242	43	19105	19668	-	CDS	K13434	PF13392.10	pathogenesis-related genes transcriptional activator PTI6	HNH endonuclease	pathogenesis-related genes transcriptional activator PTI6	9.13	4.66	3.98661	2.66839	TRUE	TRUE	FALSE	7.91786	10	3.5977	4.53326	TRUE	TRUE	FALSE	TRUE	TRUE	no
IMGVR_UViG_2548876926_000004|2548876926|2548998275|457152-511242	IMGVR_UViG_2548876926_000004|2548876926|2548998275|457152-511242	63	28706	30982	+	CDS	K01286	PF00144.28	D-alanyl-D-alanine carboxypeptidase	Beta-lactamase	D-alanyl-D-alanine carboxypeptidase	9.13	3.16	3.98661	2.49969	TRUE	TRUE	FALSE	7.91786	2.14	3.5977	2.33041	TRUE	TRUE	FALSE	TRUE	TRUE	no
IMGVR_UViG_2548876926_000004|2548876926|2548998275|457152-511242	IMGVR_UViG_2548876926_000004|2548876926|2548998275|457152-511242	75	40708	41058	+	CDS	NA	PF17395.6	NA	Family of unknown function (DUF5403)	Family of unknown function (DUF5403)	9.13	NA	3.98661	NA	TRUE	FALSE	FALSE	7.91786	3.25	3.5977	2.51188	TRUE	TRUE	TRUE	TRUE	TRUE	no
IMGVR_UViG_2548876926_000004|2548876926|2548998275|457152-511242	IMGVR_UViG_2548876926_000004|2548876926|2548998275|457152-511242	79	42960	43337	+	CDS	NA	PF17388.6	NA	Mycobacteriophage tail assembly protein	Mycobacteriophage tail assembly protein	9.13	NA	3.98661	NA	TRUE	FALSE	FALSE	7.91786	4.01	3.5977	2.60314	TRUE	TRUE	FALSE	TRUE	TRUE	no
IMGVR_UViG_2548876926_000004|2548876926|2548998275|457152-511242	IMGVR_UViG_2548876926_000004|2548876926|2548998275|457152-511242	84	49077	49556	+	CDS	NA	PF10910.12	NA	Protein of unknown function (DUF2744)	Protein of unknown function (DUF2744)	9.13	NA	3.98661	NA	TRUE	FALSE	FALSE	7.91786	2.81	3.5977	2.44871	TRUE	TRUE	FALSE	TRUE	TRUE	no
IMGVR_UViG_2548876926_000004|2548876926|2548998275|457152-511242	IMGVR_UViG_2548876926_000004|2548876926|2548998275|457152-511242	86	49800	50123	+	CDS	NA	PF10874.12	NA	Protein of unknown function (DUF2746)	Protein of unknown function (DUF2746)	9.13	NA	3.98661	NA	TRUE	FALSE	FALSE	7.91786	0.71	3.5977	1.85126	TRUE	TRUE	FALSE	TRUE	TRUE	no
IMGVR_UViG_2548876926_000004|2548876926|2548998275|457152-511242	IMGVR_UViG_2548876926_000004|2548876926|2548998275|457152-511242	89	51987	52622	-	CDS	NA	PF11611.12	NA	Domain of unknown function (DUF4352)	Domain of unknown function (DUF4352)	9.13	NA	3.98661	NA	TRUE	FALSE	FALSE	7.91786	7	3.5977	2.8451	TRUE	TRUE	FALSE	TRUE	TRUE	no
IMGVR_UViG_2548877019_000001|2548877019|2549037833	IMGVR_UViG_2548877019_000001|2548877019|2549037833	8	5159	5362	-	CDS	NA	PF10960.12	NA	BhlA holin family	BhlA holin family	9.41783	NA	3.95712	NA	TRUE	FALSE	FALSE	9.27326	3.66	3.8002	2.56348	TRUE	TRUE	FALSE	TRUE	TRUE	no
IMGVR_UViG_2548877019_000001|2548877019|2549037833	IMGVR_UViG_2548877019_000001|2548877019|2549037833	17	17710	18024	-	CDS	K25767	PF00041.25	exo-acting protein-alpha-N-acetylgalactosaminidase	Fibronectin type III domain	exo-acting protein-alpha-N-acetylgalactosaminidase	9.41783	3.2	3.95712	2.50515	TRUE	TRUE	FALSE	9.27326	10	3.8002	3.49164	TRUE	TRUE	TRUE	TRUE	TRUE	no
IMGVR_UViG_2548877019_000001|2548877019|2549037833	IMGVR_UViG_2548877019_000001|2548877019|2549037833	42	32417	32698	-	CDS	NA	PF07252.15	NA	Protein of unknown function (DUF1433)	Protein of unknown function (DUF1433)	9.41783	NA	3.95712	NA	TRUE	FALSE	FALSE	9.27326	0.16	3.8002	1.20412	TRUE	TRUE	FALSE	TRUE	TRUE	no
IMGVR_UViG_2548877019_000001|2548877019|2549037833	IMGVR_UViG_2548877019_000001|2548877019|2549037833	56	41737	42075	-	CDS	NA	PF06600.15	NA	Protein of unknown function (DUF1140)	Protein of unknown function (DUF1140)	9.41783	NA	3.95712	NA	TRUE	FALSE	FALSE	9.27326	1.55	3.8002	2.19033	TRUE	TRUE	FALSE	TRUE	TRUE	no
IMGVR_UViG_2548877019_000001|2548877019|2549037833	IMGVR_UViG_2548877019_000001|2548877019|2549037833	58	44190	44546	-	CDS	K03647	PF07972.15	protein involved in ribonucleotide reduction	NrdI Flavodoxin like	protein involved in ribonucleotide reduction	9.41783	3.41	3.95712	2.53275	TRUE	TRUE	FALSE	9.27326	3.38	3.8002	2.52892	TRUE	TRUE	FALSE	TRUE	TRUE	no
IMGVR_UViG_2548877037_000012|2548877037|2549040696|1-52994	IMGVR_UViG_2548877037_000012|2548877037|2549040696|1-52994	17	7509	7676	-	CDS	NA	PF17468.6	NA	Phage gene product 52	Phage gene product 52	9.47385	NA	4.01632	NA	TRUE	FALSE	FALSE	7.75769	1	3.54799	2	TRUE	TRUE	FALSE	TRUE	TRUE	no
IMGVR_UViG_2548877037_000012|2548877037|2549040696|1-52994	IMGVR_UViG_2548877037_000012|2548877037|2549040696|1-52994	26	12151	12396	-	CDS	NA	PF17471.6	NA	Gene product 63	Gene product 63	9.47385	NA	4.01632	NA	TRUE	FALSE	FALSE	7.75769	0.78	3.54799	1.89209	TRUE	TRUE	FALSE	TRUE	TRUE	no
IMGVR_UViG_2548877037_000012|2548877037|2549040696|1-52994	IMGVR_UViG_2548877037_000012|2548877037|2549040696|1-52994	59	27617	29893	+	CDS	K01286	PF00144.28	D-alanyl-D-alanine carboxypeptidase	Beta-lactamase	D-alanyl-D-alanine carboxypeptidase	9.47385	3.16	4.01632	2.49969	TRUE	TRUE	FALSE	7.75769	2.14	3.54799	2.33041	TRUE	TRUE	FALSE	TRUE	TRUE	no
IMGVR_UViG_2548877037_000012|2548877037|2549040696|1-52994	IMGVR_UViG_2548877037_000012|2548877037|2549040696|1-52994	70	39594	39944	+	CDS	NA	PF17395.6	NA	Family of unknown function (DUF5403)	Family of unknown function (DUF5403)	9.47385	NA	4.01632	NA	TRUE	FALSE	FALSE	7.75769	3.25	3.54799	2.51188	TRUE	TRUE	TRUE	TRUE	TRUE	no
IMGVR_UViG_2548877037_000012|2548877037|2549040696|1-52994	IMGVR_UViG_2548877037_000012|2548877037|2549040696|1-52994	73	41339	41716	+	CDS	NA	PF17388.6	NA	Mycobacteriophage tail assembly protein	Mycobacteriophage tail assembly protein	9.47385	NA	4.01632	NA	TRUE	FALSE	FALSE	7.75769	4.01	3.54799	2.60314	TRUE	TRUE	FALSE	TRUE	TRUE	no
IMGVR_UViG_2548877037_000012|2548877037|2549040696|1-52994	IMGVR_UViG_2548877037_000012|2548877037|2549040696|1-52994	79	47980	48459	+	CDS	NA	PF10910.12	NA	Protein of unknown function (DUF2744)	Protein of unknown function (DUF2744)	9.47385	NA	4.01632	NA	TRUE	FALSE	FALSE	7.75769	2.81	3.54799	2.44871	TRUE	TRUE	FALSE	TRUE	TRUE	no
IMGVR_UViG_2548877037_000012|2548877037|2549040696|1-52994	IMGVR_UViG_2548877037_000012|2548877037|2549040696|1-52994	81	48703	49026	+	CDS	NA	PF10874.12	NA	Protein of unknown function (DUF2746)	Protein of unknown function (DUF2746)	9.47385	NA	4.01632	NA	TRUE	FALSE	FALSE	7.75769	0.71	3.54799	1.85126	TRUE	TRUE	FALSE	TRUE	TRUE	no
IMGVR_UViG_2548877037_000012|2548877037|2549040696|1-52994	IMGVR_UViG_2548877037_000012|2548877037|2549040696|1-52994	84	50890	51525	-	CDS	NA	PF11611.12	NA	Domain of unknown function (DUF4352)	Domain of unknown function (DUF4352)	9.47385	NA	4.01632	NA	TRUE	FALSE	FALSE	7.75769	7	3.54799	2.8451	TRUE	TRUE	FALSE	TRUE	TRUE	no
IMGVR_UViG_2551306216_000005|2551306216|2551365216|18049-59049	IMGVR_UViG_2551306216_000005|2551306216|2551365216|18049-59049	1	1	594	+	CDS	K23987	PF00908.21	dTDP-4-dehydrorhamnose 3,5-epimerase/reductase	dTDP-4-dehydrorhamnose 3,5-epimerase	dTDP-4-dehydrorhamnose 3,5-epimerase/reductase	8.45267	10	3.65718	3.45879	TRUE	FALSE	FALSE	8.168	5.68	3.49407	2.75435	TRUE	FALSE	FALSE	TRUE	FALSE	yes
IMGVR_UViG_2551306216_000005|2551306216|2551365216|18049-59049	IMGVR_UViG_2551306216_000005|2551306216|2551365216|18049-59049	9	6116	6922	-	CDS	NA	PF09509.14	NA	Protein of unknown function (Hypoth_ymh)	Protein of unknown function (Hypoth_ymh)	8.45267	NA	3.65718	NA	TRUE	FALSE	FALSE	8.168	1.38	3.49407	2.13988	TRUE	TRUE	FALSE	TRUE	TRUE	no
IMGVR_UViG_2551306216_000005|2551306216|2551365216|18049-59049	IMGVR_UViG_2551306216_000005|2551306216|2551365216|18049-59049	39	23992	24258	+	CDS	NA	PF12949.11	NA	HeH/LEM domain	HeH/LEM domain	8.45267	NA	3.65718	NA	TRUE	FALSE	FALSE	8.168	3.99	3.49407	2.60097	TRUE	TRUE	TRUE	TRUE	TRUE	no
IMGVR_UViG_2551306216_000005|2551306216|2551365216|18049-59049	IMGVR_UViG_2551306216_000005|2551306216|2551365216|18049-59049	45	26383	26736	+	CDS	NA	PF12363.12	NA	Phage tail assembly chaperone protein, TAC	Phage tail assembly chaperone protein, TAC	8.45267	NA	3.65718	NA	TRUE	FALSE	FALSE	8.168	8.2	3.49407	2.91381	TRUE	TRUE	TRUE	TRUE	TRUE	no
IMGVR_UViG_2551306216_000005|2551306216|2551365216|18049-59049	IMGVR_UViG_2551306216_000005|2551306216|2551365216|18049-59049	47	27122	30757	+	CDS	K02067	PF20155.3	phospholipid/cholesterol/gamma-HCH transport system substrate-binding protein	Tape measure protein	phospholipid/cholesterol/gamma-HCH transport system substrate-binding protein	8.45267	5.05	3.65718	2.70329	TRUE	TRUE	FALSE	8.168	10	3.49407	4.47656	TRUE	TRUE	TRUE	TRUE	TRUE	no
IMGVR_UViG_2551306216_000005|2551306216|2551365216|18049-59049	IMGVR_UViG_2551306216_000005|2551306216|2551365216|18049-59049	50	33614	34735	+	CDS	NA	PF07212.15	NA	Hyaluronidase protein (HylP)	Hyaluronidase protein (HylP)	8.45267	NA	3.65718	NA	TRUE	FALSE	FALSE	8.168	1.38	3.49407	2.13988	TRUE	TRUE	FALSE	TRUE	TRUE	no
IMGVR_UViG_2551306216_000005|2551306216|2551365216|18049-59049	IMGVR_UViG_2551306216_000005|2551306216|2551365216|18049-59049	53	36839	37450	+	CDS	NA	PF07104.15	NA	Protein of unknown function (DUF1366)	Protein of unknown function (DUF1366)	8.45267	NA	3.65718	NA	TRUE	FALSE	FALSE	8.168	3.63	3.49407	2.55991	TRUE	TRUE	FALSE	TRUE	TRUE	no
IMGVR_UViG_2551306216_000005|2551306216|2551365216|18049-59049	IMGVR_UViG_2551306216_000005|2551306216|2551365216|18049-59049	57	39540	40265	+	CDS	K11040	PF02876.21	staphylococcal enterotoxin	Staphylococcal/Streptococcal toxin, beta-grasp domain	staphylococcal enterotoxin	8.45267	0.87	3.65718	1.93952	TRUE	FALSE	FALSE	8.168	0.39	3.49407	1.59106	TRUE	FALSE	FALSE	TRUE	FALSE	no
IMGVR_UViG_2551306216_000005|2551306216|2551365216|18049-59049	IMGVR_UViG_2551306216_000005|2551306216|2551365216|18049-59049	58	40291	41001	+	CDS	K11040	PF02876.21	staphylococcal enterotoxin	Staphylococcal/Streptococcal toxin, beta-grasp domain	staphylococcal enterotoxin	8.45267	0.87	3.65718	1.93952	TRUE	FALSE	FALSE	8.168	0.39	3.49407	1.59106	TRUE	FALSE	FALSE	TRUE	FALSE	no
IMGVR_UViG_2551306272_000013|2551306272|2551370590|13131-111015	IMGVR_UViG_2551306272_000013|2551306272|2551370590|13131-111015	1	1	933	-	CDS	K07481	PF13737.10	transposase, IS5 family	Transposase DDE domain	transposase, IS5 family	9.88267	6.48	3.96837	2.81158	TRUE	FALSE	FALSE	9.50222	0.71	3.78121	1.85126	TRUE	FALSE	FALSE	TRUE	FALSE	no
IMGVR_UViG_2551306272_000013|2551306272|2551370590|13131-111015	IMGVR_UViG_2551306272_000013|2551306272|2551370590|13131-111015	39	32202	34124	-	CDS	K09883	PF11775.12	cobaltochelatase CobT	Cobalamin biosynthesis protein CobT VWA domain	cobaltochelatase CobT	9.88267	10	3.96837	3.4014	TRUE	TRUE	FALSE	9.50222	7.97	3.78121	2.90146	TRUE	TRUE	FALSE	TRUE	TRUE	yes
IMGVR_UViG_2551306272_000013|2551306272|2551370590|13131-111015	IMGVR_UViG_2551306272_000013|2551306272|2551370590|13131-111015	57	47256	48377	-	CDS	NA	PF01051.25	NA	Initiator Replication protein, WH1	Initiator Replication protein, WH1	9.88267	NA	3.96837	NA	TRUE	FALSE	FALSE	9.50222	5.1	3.78121	2.70757	TRUE	TRUE	FALSE	TRUE	TRUE	no
IMGVR_UViG_2551306272_000013|2551306272|2551370590|13131-111015	IMGVR_UViG_2551306272_000013|2551306272|2551370590|13131-111015	80	77198	78076	-	CDS	NA	PF20356.2	NA	Family of unknown function (DUF6651)	Family of unknown function (DUF6651)	9.88267	NA	3.96837	NA	TRUE	FALSE	FALSE	9.50222	8.3	3.78121	2.91908	TRUE	TRUE	TRUE	TRUE	TRUE	no
IMGVR_UViG_2551306273_000010|2551306273|2551370867|13131-111015	IMGVR_UViG_2551306273_000010|2551306273|2551370867|13131-111015	1	1	933	-	CDS	K07481	PF13737.10	transposase, IS5 family	Transposase DDE domain	transposase, IS5 family	9.88267	6.48	3.96837	2.81158	TRUE	FALSE	FALSE	9.50222	0.71	3.78121	1.85126	TRUE	FALSE	FALSE	TRUE	FALSE	no
IMGVR_UViG_2551306273_000010|2551306273|2551370867|13131-111015	IMGVR_UViG_2551306273_000010|2551306273|2551370867|13131-111015	39	32202	34124	-	CDS	K09883	PF11775.12	cobaltochelatase CobT	Cobalamin biosynthesis protein CobT VWA domain	cobaltochelatase CobT	9.88267	10	3.96837	3.4014	TRUE	TRUE	FALSE	9.50222	7.97	3.78121	2.90146	TRUE	TRUE	FALSE	TRUE	TRUE	yes
IMGVR_UViG_2551306273_000010|2551306273|2551370867|13131-111015	IMGVR_UViG_2551306273_000010|2551306273|2551370867|13131-111015	57	47256	48377	-	CDS	NA	PF01051.25	NA	Initiator Replication protein, WH1	Initiator Replication protein, WH1	9.88267	NA	3.96837	NA	TRUE	FALSE	FALSE	9.50222	5.1	3.78121	2.70757	TRUE	TRUE	FALSE	TRUE	TRUE	no
IMGVR_UViG_2551306273_000010|2551306273|2551370867|13131-111015	IMGVR_UViG_2551306273_000010|2551306273|2551370867|13131-111015	80	77198	78076	-	CDS	NA	PF20356.2	NA	Family of unknown function (DUF6651)	Family of unknown function (DUF6651)	9.88267	NA	3.96837	NA	TRUE	FALSE	FALSE	9.50222	8.3	3.78121	2.91908	TRUE	TRUE	TRUE	TRUE	TRUE	no
IMGVR_UViG_2551306283_000004|2551306283|2551372026	IMGVR_UViG_2551306283_000004|2551306283|2551372026	1	44	2101	+	CDS	K09883	PF11775.12	cobaltochelatase CobT	Cobalamin biosynthesis protein CobT VWA domain	cobaltochelatase CobT	9.85727	10	3.89248	3.4014	TRUE	FALSE	FALSE	9.30149	7.97	3.6644	2.90146	TRUE	FALSE	FALSE	TRUE	FALSE	yes
IMGVR_UViG_2551306283_000004|2551306283|2551372026	IMGVR_UViG_2551306283_000004|2551306283|2551372026	25	25053	25472	-	CDS	K07341	PF02661.22	death on curing protein	Fic/DOC family	death on curing protein	9.85727	5.29	3.89248	2.72346	TRUE	TRUE	FALSE	9.30149	10	3.6644	3.16643	TRUE	TRUE	FALSE	TRUE	TRUE	no
IMGVR_UViG_2551306283_000004|2551306283|2551372026	IMGVR_UViG_2551306283_000004|2551306283|2551372026	31	28449	28652	+	CDS	NA	PF01519.20	NA	Protein of unknown function DUF16	Protein of unknown function DUF16	9.85727	NA	3.89248	NA	TRUE	FALSE	FALSE	9.30149	0.49	3.6644	1.6902	TRUE	TRUE	FALSE	TRUE	TRUE	no
IMGVR_UViG_2551306283_000004|2551306283|2551372026	IMGVR_UViG_2551306283_000004|2551306283|2551372026	82	59504	60094	+	CDS	K01994	PF13412.10	LuxR family transcriptional regulator, transcriptional regulator of spore coat protein	Winged helix-turn-helix DNA-binding	LuxR family transcriptional regulator, transcriptional regulator of spore coat protein	9.85727	10	3.89248	3.58894	TRUE	TRUE	FALSE	9.30149	4.43	3.6644	2.6464	TRUE	TRUE	FALSE	TRUE	TRUE	no
IMGVR_UViG_2551306283_000004|2551306283|2551372026	IMGVR_UViG_2551306283_000004|2551306283|2551372026	85	63131	63982	+	CDS	NA	PF20356.2	NA	Family of unknown function (DUF6651)	Family of unknown function (DUF6651)	9.85727	NA	3.89248	NA	TRUE	FALSE	FALSE	9.30149	8.3	3.6644	2.91908	TRUE	TRUE	TRUE	TRUE	TRUE	no
IMGVR_UViG_2551306283_000004|2551306283|2551372026	IMGVR_UViG_2551306283_000004|2551306283|2551372026	108	92309	93157	+	CDS	NA	PF01051.25	NA	Initiator Replication protein, WH1	Initiator Replication protein, WH1	9.85727	NA	3.89248	NA	TRUE	FALSE	FALSE	9.30149	5.1	3.6644	2.70757	TRUE	TRUE	FALSE	TRUE	TRUE	no
IMGVR_UViG_2551306283_000004|2551306283|2551372026	IMGVR_UViG_2551306283_000004|2551306283|2551372026	110	94082	94621	+	CDS	NA	PF17209.7	NA	Hfq protein	Hfq protein	9.85727	NA	3.89248	NA	TRUE	FALSE	FALSE	9.30149	0.88	3.6644	1.94448	TRUE	TRUE	FALSE	TRUE	TRUE	no
IMGVR_UViG_2551306291_000004|2551306291|2551373088	IMGVR_UViG_2551306291_000004|2551306291|2551373088	17	19672	20523	-	CDS	NA	PF20356.2	NA	Family of unknown function (DUF6651)	Family of unknown function (DUF6651)	9.85727	NA	3.89248	NA	TRUE	FALSE	FALSE	9.30149	8.3	3.6644	2.91908	TRUE	TRUE	TRUE	TRUE	TRUE	no
IMGVR_UViG_2551306291_000004|2551306291|2551373088	IMGVR_UViG_2551306291_000004|2551306291|2551373088	20	23560	24150	-	CDS	K01994	PF13412.10	LuxR family transcriptional regulator, transcriptional regulator of spore coat protein	Winged helix-turn-helix DNA-binding	LuxR family transcriptional regulator, transcriptional regulator of spore coat protein	9.85727	10	3.89248	3.58894	TRUE	TRUE	FALSE	9.30149	4.43	3.6644	2.6464	TRUE	TRUE	FALSE	TRUE	TRUE	no
IMGVR_UViG_2551306291_000004|2551306291|2551373088	IMGVR_UViG_2551306291_000004|2551306291|2551373088	71	55002	55205	-	CDS	NA	PF01519.20	NA	Protein of unknown function DUF16	Protein of unknown function DUF16	9.85727	NA	3.89248	NA	TRUE	FALSE	FALSE	9.30149	0.49	3.6644	1.6902	TRUE	TRUE	FALSE	TRUE	TRUE	no
IMGVR_UViG_2551306291_000004|2551306291|2551373088	IMGVR_UViG_2551306291_000004|2551306291|2551373088	77	58182	58601	+	CDS	K07341	PF02661.22	death on curing protein	Fic/DOC family	death on curing protein	9.85727	5.29	3.89248	2.72346	TRUE	TRUE	FALSE	9.30149	10	3.6644	3.16643	TRUE	TRUE	FALSE	TRUE	TRUE	no
IMGVR_UViG_2551306291_000004|2551306291|2551373088	IMGVR_UViG_2551306291_000004|2551306291|2551373088	101	81553	83610	-	CDS	K09883	PF11775.12	cobaltochelatase CobT	Cobalamin biosynthesis protein CobT VWA domain	cobaltochelatase CobT	9.85727	10	3.89248	3.4014	TRUE	TRUE	FALSE	9.30149	7.97	3.6644	2.90146	TRUE	TRUE	FALSE	TRUE	TRUE	yes
IMGVR_UViG_2551306291_000004|2551306291|2551373088	IMGVR_UViG_2551306291_000004|2551306291|2551373088	118	96000	96539	-	CDS	NA	PF17209.7	NA	Hfq protein	Hfq protein	9.85727	NA	3.89248	NA	TRUE	FALSE	FALSE	9.30149	0.88	3.6644	1.94448	TRUE	TRUE	FALSE	TRUE	TRUE	no
IMGVR_UViG_2551306291_000004|2551306291|2551373088	IMGVR_UViG_2551306291_000004|2551306291|2551373088	120	97464	98312	-	CDS	NA	PF01051.25	NA	Initiator Replication protein, WH1	Initiator Replication protein, WH1	9.85727	NA	3.89248	NA	TRUE	FALSE	FALSE	9.30149	5.1	3.6644	2.70757	TRUE	TRUE	FALSE	TRUE	TRUE	no
IMGVR_UViG_2551306294_000003|2551306294|2551373546	IMGVR_UViG_2551306294_000003|2551306294|2551373546	17	19672	20523	-	CDS	NA	PF20356.2	NA	Family of unknown function (DUF6651)	Family of unknown function (DUF6651)	9.85727	NA	3.89248	NA	TRUE	FALSE	FALSE	9.30149	8.3	3.6644	2.91908	TRUE	TRUE	TRUE	TRUE	TRUE	no
IMGVR_UViG_2551306294_000003|2551306294|2551373546	IMGVR_UViG_2551306294_000003|2551306294|2551373546	20	23560	24150	-	CDS	K01994	PF13412.10	LuxR family transcriptional regulator, transcriptional regulator of spore coat protein	Winged helix-turn-helix DNA-binding	LuxR family transcriptional regulator, transcriptional regulator of spore coat protein	9.85727	10	3.89248	3.58894	TRUE	TRUE	FALSE	9.30149	4.43	3.6644	2.6464	TRUE	TRUE	FALSE	TRUE	TRUE	no
IMGVR_UViG_2551306294_000003|2551306294|2551373546	IMGVR_UViG_2551306294_000003|2551306294|2551373546	71	55002	55205	-	CDS	NA	PF01519.20	NA	Protein of unknown function DUF16	Protein of unknown function DUF16	9.85727	NA	3.89248	NA	TRUE	FALSE	FALSE	9.30149	0.49	3.6644	1.6902	TRUE	TRUE	FALSE	TRUE	TRUE	no
IMGVR_UViG_2551306294_000003|2551306294|2551373546	IMGVR_UViG_2551306294_000003|2551306294|2551373546	77	58182	58601	+	CDS	K07341	PF02661.22	death on curing protein	Fic/DOC family	death on curing protein	9.85727	5.29	3.89248	2.72346	TRUE	TRUE	FALSE	9.30149	10	3.6644	3.16643	TRUE	TRUE	FALSE	TRUE	TRUE	no
IMGVR_UViG_2551306294_000003|2551306294|2551373546	IMGVR_UViG_2551306294_000003|2551306294|2551373546	101	81553	83610	-	CDS	K09883	PF11775.12	cobaltochelatase CobT	Cobalamin biosynthesis protein CobT VWA domain	cobaltochelatase CobT	9.85727	10	3.89248	3.4014	TRUE	TRUE	FALSE	9.30149	7.97	3.6644	2.90146	TRUE	TRUE	FALSE	TRUE	TRUE	yes
IMGVR_UViG_2551306294_000003|2551306294|2551373546	IMGVR_UViG_2551306294_000003|2551306294|2551373546	118	96000	96539	-	CDS	NA	PF17209.7	NA	Hfq protein	Hfq protein	9.85727	NA	3.89248	NA	TRUE	FALSE	FALSE	9.30149	0.88	3.6644	1.94448	TRUE	TRUE	FALSE	TRUE	TRUE	no
IMGVR_UViG_2551306294_000003|2551306294|2551373546	IMGVR_UViG_2551306294_000003|2551306294|2551373546	120	97464	98312	-	CDS	NA	PF01051.25	NA	Initiator Replication protein, WH1	Initiator Replication protein, WH1	9.85727	NA	3.89248	NA	TRUE	FALSE	FALSE	9.30149	5.1	3.6644	2.70757	TRUE	TRUE	FALSE	TRUE	TRUE	no
IMGVR_UViG_2551306312_000006|2551306312|2551376906|13131-111015	IMGVR_UViG_2551306312_000006|2551306312|2551376906|13131-111015	1	1	933	-	CDS	K07481	PF13737.10	transposase, IS5 family	Transposase DDE domain	transposase, IS5 family	9.88267	6.48	3.96837	2.81158	TRUE	FALSE	FALSE	9.50222	0.71	3.78121	1.85126	TRUE	FALSE	FALSE	TRUE	FALSE	no
IMGVR_UViG_2551306312_000006|2551306312|2551376906|13131-111015	IMGVR_UViG_2551306312_000006|2551306312|2551376906|13131-111015	39	32202	34124	-	CDS	K09883	PF11775.12	cobaltochelatase CobT	Cobalamin biosynthesis protein CobT VWA domain	cobaltochelatase CobT	9.88267	10	3.96837	3.4014	TRUE	TRUE	FALSE	9.50222	7.97	3.78121	2.90146	TRUE	TRUE	FALSE	TRUE	TRUE	yes
IMGVR_UViG_2551306312_000006|2551306312|2551376906|13131-111015	IMGVR_UViG_2551306312_000006|2551306312|2551376906|13131-111015	57	47256	48377	-	CDS	NA	PF01051.25	NA	Initiator Replication protein, WH1	Initiator Replication protein, WH1	9.88267	NA	3.96837	NA	TRUE	FALSE	FALSE	9.50222	5.1	3.78121	2.70757	TRUE	TRUE	FALSE	TRUE	TRUE	no
IMGVR_UViG_2551306312_000006|2551306312|2551376906|13131-111015	IMGVR_UViG_2551306312_000006|2551306312|2551376906|13131-111015	80	77198	78076	-	CDS	NA	PF20356.2	NA	Family of unknown function (DUF6651)	Family of unknown function (DUF6651)	9.88267	NA	3.96837	NA	TRUE	FALSE	FALSE	9.50222	8.3	3.78121	2.91908	TRUE	TRUE	TRUE	TRUE	TRUE	no
IMGVR_UViG_2551306628_000006|2551306628|2551449461	IMGVR_UViG_2551306628_000006|2551306628|2551449461	6	2535	3281	+	CDS	K07725	PF13730.10	CRISPR-associated protein Csa3	Helix-turn-helix domain	CRISPR-associated protein Csa3	8.63769	1.94	3.64996	2.2878	TRUE	TRUE	FALSE	8.96389	10	3.73142	4.05652	TRUE	TRUE	FALSE	TRUE	TRUE	no
IMGVR_UViG_2551306628_000006|2551306628|2551449461	IMGVR_UViG_2551306628_000006|2551306628|2551449461	32	17275	17676	-	CDS	K02468	PF08220.16	DeoR family transcriptional regulator, glucitol operon repressor	DeoR-like helix-turn-helix domain	DeoR family transcriptional regulator, glucitol operon repressor	8.63769	0.35	3.64996	1.54407	TRUE	TRUE	FALSE	8.96389	0.64	3.73142	1.80618	TRUE	TRUE	FALSE	TRUE	TRUE	no
IMGVR_UViG_2551306628_000006|2551306628|2551449461	IMGVR_UViG_2551306628_000006|2551306628|2551449461	68	61464	69452	+	CDS	K05636	PF15711.9	laminin, beta 1	Interleukin-like EMT inducer	laminin, beta 1	8.63769	10	3.64996	3.8512	TRUE	TRUE	FALSE	8.96389	2.99	3.73142	2.47567	TRUE	TRUE	FALSE	TRUE	TRUE	no
IMGVR_UViG_2551306628_000006|2551306628|2551449461	IMGVR_UViG_2551306628_000006|2551306628|2551449461	72	71341	71967	+	CDS	NA	PF07553.15	NA	Host cell surface-exposed lipoprotein	Host cell surface-exposed lipoprotein	8.63769	NA	3.64996	NA	TRUE	FALSE	FALSE	8.96389	7.72	3.73142	2.88762	TRUE	TRUE	FALSE	TRUE	TRUE	no
IMGVR_UViG_2554235056_000003|2554235056|2554252043	IMGVR_UViG_2554235056_000003|2554235056|2554252043	9	4286	5134	+	CDS	NA	PF01051.25	NA	Initiator Replication protein, WH1	Initiator Replication protein, WH1	9.85727	NA	3.89248	NA	TRUE	FALSE	FALSE	9.30149	5.1	3.6644	2.70757	TRUE	TRUE	FALSE	TRUE	TRUE	no
IMGVR_UViG_2554235056_000003|2554235056|2554252043	IMGVR_UViG_2554235056_000003|2554235056|2554252043	11	6059	6598	+	CDS	NA	PF17209.7	NA	Hfq protein	Hfq protein	9.85727	NA	3.89248	NA	TRUE	FALSE	FALSE	9.30149	0.88	3.6644	1.94448	TRUE	TRUE	FALSE	TRUE	TRUE	no
IMGVR_UViG_2554235056_000003|2554235056|2554252043	IMGVR_UViG_2554235056_000003|2554235056|2554252043	29	18988	21045	+	CDS	K09883	PF11775.12	cobaltochelatase CobT	Cobalamin biosynthesis protein CobT VWA domain	cobaltochelatase CobT	9.85727	10	3.89248	3.4014	TRUE	TRUE	FALSE	9.30149	7.97	3.6644	2.90146	TRUE	TRUE	FALSE	TRUE	TRUE	yes
IMGVR_UViG_2554235056_000003|2554235056|2554252043	IMGVR_UViG_2554235056_000003|2554235056|2554252043	53	43997	44416	-	CDS	K07341	PF02661.22	death on curing protein	Fic/DOC family	death on curing protein	9.85727	5.29	3.89248	2.72346	TRUE	TRUE	FALSE	9.30149	10	3.6644	3.16643	TRUE	TRUE	FALSE	TRUE	TRUE	no
IMGVR_UViG_2554235056_000003|2554235056|2554252043	IMGVR_UViG_2554235056_000003|2554235056|2554252043	59	47393	47596	+	CDS	NA	PF01519.20	NA	Protein of unknown function DUF16	Protein of unknown function DUF16	9.85727	NA	3.89248	NA	TRUE	FALSE	FALSE	9.30149	0.49	3.6644	1.6902	TRUE	TRUE	FALSE	TRUE	TRUE	no
IMGVR_UViG_2554235056_000003|2554235056|2554252043	IMGVR_UViG_2554235056_000003|2554235056|2554252043	112	78448	79038	+	CDS	K01994	PF13412.10	LuxR family transcriptional regulator, transcriptional regulator of spore coat protein	Winged helix-turn-helix DNA-binding	LuxR family transcriptional regulator, transcriptional regulator of spore coat protein	9.85727	10	3.89248	3.58894	TRUE	TRUE	FALSE	9.30149	4.43	3.6644	2.6464	TRUE	TRUE	FALSE	TRUE	TRUE	no
IMGVR_UViG_2554235056_000003|2554235056|2554252043	IMGVR_UViG_2554235056_000003|2554235056|2554252043	115	82075	82926	+	CDS	NA	PF20356.2	NA	Family of unknown function (DUF6651)	Family of unknown function (DUF6651)	9.85727	NA	3.89248	NA	TRUE	FALSE	FALSE	9.30149	8.3	3.6644	2.91908	TRUE	TRUE	TRUE	TRUE	TRUE	no
IMGVR_UViG_2554235057_000001|2554235057|2554252123	IMGVR_UViG_2554235057_000001|2554235057|2554252123	17	18278	19129	-	CDS	NA	PF20356.2	NA	Family of unknown function (DUF6651)	Family of unknown function (DUF6651)	9.86147	NA	3.89127	NA	TRUE	FALSE	FALSE	9.13292	8.3	3.63145	2.91908	TRUE	TRUE	TRUE	TRUE	TRUE	no
IMGVR_UViG_2554235057_000001|2554235057|2554252123	IMGVR_UViG_2554235057_000001|2554235057|2554252123	20	22166	22756	-	CDS	K01994	PF13412.10	LuxR family transcriptional regulator, transcriptional regulator of spore coat protein	Winged helix-turn-helix DNA-binding	LuxR family transcriptional regulator, transcriptional regulator of spore coat protein	9.86147	10	3.89127	3.58894	TRUE	TRUE	FALSE	9.13292	4.43	3.63145	2.6464	TRUE	TRUE	FALSE	TRUE	TRUE	no
IMGVR_UViG_2554235057_000001|2554235057|2554252123	IMGVR_UViG_2554235057_000001|2554235057|2554252123	71	53608	53811	-	CDS	NA	PF01519.20	NA	Protein of unknown function DUF16	Protein of unknown function DUF16	9.86147	NA	3.89127	NA	TRUE	FALSE	FALSE	9.13292	0.49	3.63145	1.6902	TRUE	TRUE	FALSE	TRUE	TRUE	no
IMGVR_UViG_2554235057_000001|2554235057|2554252123	IMGVR_UViG_2554235057_000001|2554235057|2554252123	77	56788	57207	+	CDS	K07341	PF02661.22	death on curing protein	Fic/DOC family	death on curing protein	9.86147	5.29	3.89127	2.72346	TRUE	TRUE	FALSE	9.13292	10	3.63145	3.16643	TRUE	TRUE	FALSE	TRUE	TRUE	no
IMGVR_UViG_2554235057_000001|2554235057|2554252123	IMGVR_UViG_2554235057_000001|2554235057|2554252123	101	80159	82216	-	CDS	K09883	PF11775.12	cobaltochelatase CobT	Cobalamin biosynthesis protein CobT VWA domain	cobaltochelatase CobT	9.86147	10	3.89127	3.4014	TRUE	TRUE	FALSE	9.13292	7.97	3.63145	2.90146	TRUE	TRUE	FALSE	TRUE	TRUE	yes
IMGVR_UViG_2554235057_000001|2554235057|2554252123	IMGVR_UViG_2554235057_000001|2554235057|2554252123	118	94606	95145	-	CDS	NA	PF17209.7	NA	Hfq protein	Hfq protein	9.86147	NA	3.89127	NA	TRUE	FALSE	FALSE	9.13292	0.88	3.63145	1.94448	TRUE	TRUE	FALSE	TRUE	TRUE	no
IMGVR_UViG_2554235057_000001|2554235057|2554252123	IMGVR_UViG_2554235057_000001|2554235057|2554252123	120	96070	96918	-	CDS	NA	PF01051.25	NA	Initiator Replication protein, WH1	Initiator Replication protein, WH1	9.86147	NA	3.89127	NA	TRUE	FALSE	FALSE	9.13292	5.1	3.63145	2.70757	TRUE	TRUE	FALSE	TRUE	TRUE	no
IMGVR_UViG_2554235057_000001|2554235057|2554252123	IMGVR_UViG_2554235057_000001|2554235057|2554252123	127	99894	106307	-	CDS	K05636	PF04102.16	laminin, beta 1	SlyX	laminin, beta 1	9.86147	10	3.89127	3.8512	TRUE	FALSE	FALSE	9.13292	1.21	3.63145	2.08279	TRUE	FALSE	FALSE	TRUE	FALSE	no
IMGVR_UViG_2554235081_000008|2554235081|2554254010	IMGVR_UViG_2554235081_000008|2554235081|2554254010	52	30816	31406	+	CDS	K01994	PF13412.10	LuxR family transcriptional regulator, transcriptional regulator of spore coat protein	Winged helix-turn-helix DNA-binding	LuxR family transcriptional regulator, transcriptional regulator of spore coat protein	9.85727	10	3.89248	3.58894	TRUE	TRUE	FALSE	9.30149	4.43	3.6644	2.6464	TRUE	TRUE	FALSE	TRUE	TRUE	no
IMGVR_UViG_2554235081_000008|2554235081|2554254010	IMGVR_UViG_2554235081_000008|2554235081|2554254010	55	34443	35294	+	CDS	NA	PF20356.2	NA	Family of unknown function (DUF6651)	Family of unknown function (DUF6651)	9.85727	NA	3.89248	NA	TRUE	FALSE	FALSE	9.30149	8.3	3.6644	2.91908	TRUE	TRUE	TRUE	TRUE	TRUE	no
IMGVR_UViG_2554235081_000008|2554235081|2554254010	IMGVR_UViG_2554235081_000008|2554235081|2554254010	78	63621	64469	+	CDS	NA	PF01051.25	NA	Initiator Replication protein, WH1	Initiator Replication protein, WH1	9.85727	NA	3.89248	NA	TRUE	FALSE	FALSE	9.30149	5.1	3.6644	2.70757	TRUE	TRUE	FALSE	TRUE	TRUE	no
IMGVR_UViG_2554235081_000008|2554235081|2554254010	IMGVR_UViG_2554235081_000008|2554235081|2554254010	80	65394	65933	+	CDS	NA	PF17209.7	NA	Hfq protein	Hfq protein	9.85727	NA	3.89248	NA	TRUE	FALSE	FALSE	9.30149	0.88	3.6644	1.94448	TRUE	TRUE	FALSE	TRUE	TRUE	no
IMGVR_UViG_2554235081_000008|2554235081|2554254010	IMGVR_UViG_2554235081_000008|2554235081|2554254010	97	78324	80381	+	CDS	K09883	PF11775.12	cobaltochelatase CobT	Cobalamin biosynthesis protein CobT VWA domain	cobaltochelatase CobT	9.85727	10	3.89248	3.4014	TRUE	TRUE	FALSE	9.30149	7.97	3.6644	2.90146	TRUE	TRUE	FALSE	TRUE	TRUE	yes
IMGVR_UViG_2554235081_000008|2554235081|2554254010	IMGVR_UViG_2554235081_000008|2554235081|2554254010	121	103333	103752	-	CDS	K07341	PF02661.22	death on curing protein	Fic/DOC family	death on curing protein	9.85727	5.29	3.89248	2.72346	TRUE	TRUE	FALSE	9.30149	10	3.6644	3.16643	TRUE	TRUE	FALSE	TRUE	TRUE	no
IMGVR_UViG_2554235081_000008|2554235081|2554254010	IMGVR_UViG_2554235081_000008|2554235081|2554254010	127	106729	106932	+	CDS	NA	PF01519.20	NA	Protein of unknown function DUF16	Protein of unknown function DUF16	9.85727	NA	3.89248	NA	TRUE	FALSE	FALSE	9.30149	0.49	3.6644	1.6902	TRUE	FALSE	FALSE	TRUE	FALSE	no
IMGVR_UViG_2554235083_000001|2554235083|2554254207	IMGVR_UViG_2554235083_000001|2554235083|2554254207	1	433	1137	+	CDS	K18320	PF13610.10	transposase, IS6 family	DDE domain	transposase, IS6 family	9.4873	0.69	3.85965	1.83885	TRUE	FALSE	FALSE	9.01979	0.79	3.63966	1.89763	TRUE	FALSE	FALSE	TRUE	FALSE	no
IMGVR_UViG_2554235083_000001|2554235083|2554254207	IMGVR_UViG_2554235083_000001|2554235083|2554254207	31	27562	29484	-	CDS	K09883	PF11775.12	cobaltochelatase CobT	Cobalamin biosynthesis protein CobT VWA domain	cobaltochelatase CobT	9.4873	10	3.85965	3.4014	TRUE	TRUE	FALSE	9.01979	7.97	3.63966	2.90146	TRUE	TRUE	FALSE	TRUE	TRUE	yes
IMGVR_UViG_2554235083_000001|2554235083|2554254207	IMGVR_UViG_2554235083_000001|2554235083|2554254207	49	41441	41872	-	CDS	NA	PF17209.7	NA	Hfq protein	Hfq protein	9.4873	NA	3.85965	NA	TRUE	FALSE	FALSE	9.01979	0.88	3.63966	1.94448	TRUE	TRUE	FALSE	TRUE	TRUE	no
IMGVR_UViG_2554235083_000001|2554235083|2554254207	IMGVR_UViG_2554235083_000001|2554235083|2554254207	51	42808	43929	-	CDS	NA	PF01051.25	NA	Initiator Replication protein, WH1	Initiator Replication protein, WH1	9.4873	NA	3.85965	NA	TRUE	FALSE	FALSE	9.01979	5.1	3.63966	2.70757	TRUE	TRUE	FALSE	TRUE	TRUE	no
IMGVR_UViG_2554235083_000001|2554235083|2554254207	IMGVR_UViG_2554235083_000001|2554235083|2554254207	73	73420	74298	-	CDS	NA	PF20356.2	NA	Family of unknown function (DUF6651)	Family of unknown function (DUF6651)	9.4873	NA	3.85965	NA	TRUE	FALSE	FALSE	9.01979	8.3	3.63966	2.91908	TRUE	TRUE	TRUE	TRUE	TRUE	no
IMGVR_UViG_2554235083_000001|2554235083|2554254207	IMGVR_UViG_2554235083_000001|2554235083|2554254207	103	97608	98519	+	CDS	NA	PF18899.4	NA	Domain of unknown function (DUF5655)	Domain of unknown function (DUF5655)	9.4873	NA	3.85965	NA	TRUE	FALSE	FALSE	9.01979	0.63	3.63966	1.79934	TRUE	TRUE	FALSE	TRUE	TRUE	no
IMGVR_UViG_2554235083_000001|2554235083|2554254207	IMGVR_UViG_2554235083_000001|2554235083|2554254207	115	107858	109834	+	CDS	K25227	PF14863.10	linear primary-alkylsulfatase	Alkyl sulfatase dimerisation	linear primary-alkylsulfatase	9.4873	0.34	3.85965	1.53148	TRUE	FALSE	FALSE	9.01979	0.26	3.63966	1.41497	TRUE	FALSE	FALSE	TRUE	FALSE	no
IMGVR_UViG_2554235236_000002|2554235236|2554292067|11813-130808	IMGVR_UViG_2554235236_000002|2554235236|2554292067|11813-130808	5	2367	4301	-	CDS	K01125	PF09992.13	N-acetylglucosamine-1-phosphodiester alpha-N-acetylglucosaminidase	Phosphodiester glycosidase	N-acetylglucosamine-1-phosphodiester alpha-N-acetylglucosaminidase	8.62045	1.08	3.55174	2.03342	TRUE	TRUE	FALSE	7.31	6.09	3.21942	2.78462	TRUE	TRUE	FALSE	TRUE	TRUE	no
IMGVR_UViG_2554235236_000002|2554235236|2554292067|11813-130808	IMGVR_UViG_2554235236_000002|2554235236|2554292067|11813-130808	8	7797	8558	-	CDS	NA	PF20753.1	NA	Phage tail C-terminal domain	Phage tail C-terminal domain	8.62045	NA	3.55174	NA	TRUE	FALSE	FALSE	7.31	5.33	3.21942	2.72673	TRUE	TRUE	FALSE	TRUE	TRUE	no
IMGVR_UViG_2554235236_000002|2554235236|2554292067|11813-130808	IMGVR_UViG_2554235236_000002|2554235236|2554292067|11813-130808	46	41959	42150	-	CDS	NA	PF09642.14	NA	YonK protein	YonK protein	8.62045	NA	3.55174	NA	TRUE	FALSE	FALSE	7.31	0.92	3.21942	1.96379	TRUE	FALSE	FALSE	TRUE	FALSE	no
IMGVR_UViG_2554235236_000002|2554235236|2554292067|11813-130808	IMGVR_UViG_2554235236_000002|2554235236|2554292067|11813-130808	84	65171	65710	+	CDS	NA	PF14163.10	NA	Super-infection exclusion protein B	Super-infection exclusion protein B	8.62045	NA	3.55174	NA	TRUE	FALSE	FALSE	7.31	1.36	3.21942	2.13354	TRUE	TRUE	FALSE	TRUE	TRUE	no
IMGVR_UViG_2554235236_000002|2554235236|2554292067|11813-130808	IMGVR_UViG_2554235236_000002|2554235236|2554292067|11813-130808	93	70296	71672	+	CDS	K19169	PF14072.10	DNA sulfur modification protein DndB	DNA-sulfur modification-associated	DNA sulfur modification protein DndB	8.62045	4.49	3.55174	2.65225	TRUE	TRUE	FALSE	7.31	3.65	3.21942	2.56229	TRUE	TRUE	FALSE	TRUE	TRUE	no
IMGVR_UViG_2554235236_000002|2554235236|2554292067|11813-130808	IMGVR_UViG_2554235236_000002|2554235236|2554292067|11813-130808	95	73040	73300	+	CDS	NA	PF09467.14	NA	Hypothetical protein Yopt	Hypothetical protein Yopt	8.62045	NA	3.55174	NA	TRUE	FALSE	FALSE	7.31	0.09	3.21942	0.954243	TRUE	FALSE	FALSE	TRUE	FALSE	no
IMGVR_UViG_2554235236_000002|2554235236|2554292067|11813-130808	IMGVR_UViG_2554235236_000002|2554235236|2554292067|11813-130808	135	98248	98439	+	CDS	NA	PF09629.14	NA	YorP protein	YorP protein	8.62045	NA	3.55174	NA	TRUE	FALSE	FALSE	7.31	0.07	3.21942	0.845098	TRUE	TRUE	FALSE	TRUE	TRUE	no
IMGVR_UViG_2554235236_000002|2554235236|2554292067|11813-130808	IMGVR_UViG_2554235236_000002|2554235236|2554292067|11813-130808	151	104031	104432	+	CDS	K03647	PF07972.15	protein involved in ribonucleotide reduction	NrdI Flavodoxin like	protein involved in ribonucleotide reduction	8.62045	3.41	3.55174	2.53275	TRUE	TRUE	FALSE	7.31	3.38	3.21942	2.52892	TRUE	TRUE	FALSE	TRUE	TRUE	no
IMGVR_UViG_2554235236_000002|2554235236|2554292067|11813-130808	IMGVR_UViG_2554235236_000002|2554235236|2554292067|11813-130808	152	104389	105117	+	CDS	K00525	PF08343.14	ribonucleoside-diphosphate reductase alpha chain	Ribonucleotide reductase N-terminal	ribonucleoside-diphosphate reductase alpha chain	8.62045	10	3.55174	4.25234	TRUE	TRUE	FALSE	7.31	3.56	3.21942	2.55145	TRUE	TRUE	FALSE	TRUE	TRUE	yes
IMGVR_UViG_2554235236_000002|2554235236|2554292067|11813-130808	IMGVR_UViG_2554235236_000002|2554235236|2554292067|11813-130808	158	109070	109324	+	CDS	K06191	PF13192.10	glutaredoxin-like protein NrdH	Thioredoxin domain	glutaredoxin-like protein NrdH	8.62045	10	3.55174	3.44279	TRUE	TRUE	FALSE	7.31	0.32	3.21942	1.50515	TRUE	TRUE	FALSE	TRUE	TRUE	no
IMGVR_UViG_2554235236_000002|2554235236|2554292067|11813-130808	IMGVR_UViG_2554235236_000002|2554235236|2554292067|11813-130808	170	114714	114932	-	CDS	K06420	PF00269.24	small acid-soluble spore protein C (minor alpha/beta-type SASP)	Small, acid-soluble spore proteins, alpha/beta type	small acid-soluble spore protein C (minor alpha/beta-type SASP)	8.62045	0.67	3.55174	1.82607	TRUE	TRUE	FALSE	7.31	0.8	3.21942	1.90309	TRUE	TRUE	FALSE	TRUE	TRUE	no
IMGVR_UViG_2554235236_000002|2554235236|2554292067|11813-130808	IMGVR_UViG_2554235236_000002|2554235236|2554292067|11813-130808	179	118454	118996	-	CDS	NA	PF11553.12	NA	Protein of unknown function (DUF3231)	Protein of unknown function (DUF3231)	8.62045	NA	3.55174	NA	TRUE	FALSE	FALSE	7.31	0.28	3.21942	1.44716	TRUE	FALSE	FALSE	TRUE	FALSE	no
IMGVR_UViG_2558309051_000001|2558309051|2558315276	IMGVR_UViG_2558309051_000001|2558309051|2558315276	19	25692	26570	-	CDS	NA	PF20356.2	NA	Family of unknown function (DUF6651)	Family of unknown function (DUF6651)	8.82375	NA	3.68921	NA	TRUE	FALSE	FALSE	8.34673	8.3	3.42636	2.91908	TRUE	TRUE	TRUE	TRUE	TRUE	no
IMGVR_UViG_2558309051_000001|2558309051|2558315276	IMGVR_UViG_2558309051_000001|2558309051|2558315276	49	47630	48304	-	CDS	K07481	PF13737.10	transposase, IS5 family	Transposase DDE domain	transposase, IS5 family	8.82375	6.48	3.68921	2.81158	TRUE	TRUE	FALSE	8.34673	0.71	3.42636	1.85126	TRUE	TRUE	FALSE	TRUE	TRUE	no
IMGVR_UViG_2558309051_000001|2558309051|2558315276	IMGVR_UViG_2558309051_000001|2558309051|2558315276	51	51314	52240	-	CDS	NA	PF14267.10	NA	Domain of unknown function (DUF4357)	Domain of unknown function (DUF4357)	8.82375	NA	3.68921	NA	TRUE	FALSE	FALSE	8.34673	1.29	3.42636	2.11059	TRUE	TRUE	FALSE	TRUE	TRUE	no
IMGVR_UViG_2558309051_000001|2558309051|2558315276	IMGVR_UViG_2558309051_000001|2558309051|2558315276	67	62373	63236	+	CDS	K18824	PF00809.26	dihydropteroate synthase type 2	Pterin binding enzyme	dihydropteroate synthase type 2	8.82375	0.21	3.68921	1.32222	TRUE	TRUE	FALSE	8.34673	0.25	3.42636	1.39794	TRUE	TRUE	FALSE	TRUE	TRUE	yes
IMGVR_UViG_2558309051_000001|2558309051|2558315276	IMGVR_UViG_2558309051_000001|2558309051|2558315276	68	63323	63625	+	CDS	K03431	PF02878.20	phosphoglucosamine mutase	Phosphoglucomutase/phosphomannomutase, alpha/beta/alpha domain I	phosphoglucosamine mutase	8.82375	0.82	3.68921	1.91381	TRUE	TRUE	FALSE	8.34673	0.6	3.42636	1.77815	TRUE	TRUE	FALSE	TRUE	TRUE	yes
IMGVR_UViG_2558309051_000001|2558309051|2558315276	IMGVR_UViG_2558309051_000001|2558309051|2558315276	69	63851	65056	-	CDS	K08151	PF07690.20	MFS transporter, DHA1 family, tetracycline resistance protein	Major Facilitator Superfamily	MFS transporter, DHA1 family, tetracycline resistance protein	8.82375	4.06	3.68921	2.60853	TRUE	TRUE	FALSE	8.34673	7.47	3.42636	2.87332	TRUE	TRUE	FALSE	TRUE	TRUE	no
IMGVR_UViG_2558309051_000001|2558309051|2558315276	IMGVR_UViG_2558309051_000001|2558309051|2558315276	70	65138	65761	+	CDS	K18476	PF02909.21	TetR/AcrR family transcriptional regulator, tetracycline repressor protein	Tetracyclin repressor-like, C-terminal domain	TetR/AcrR family transcriptional regulator, tetracycline repressor protein	8.82375	0.69	3.68921	1.83885	TRUE	TRUE	FALSE	8.34673	0.02	3.42636	0.30103	TRUE	TRUE	FALSE	TRUE	TRUE	no
IMGVR_UViG_2558309051_000001|2558309051|2558315276	IMGVR_UViG_2558309051_000001|2558309051|2558315276	72	66381	67217	-	CDS	NA	PF04986.17	NA	Putative transposase	Putative transposase	8.82375	NA	3.68921	NA	TRUE	FALSE	FALSE	8.34673	0.65	3.42636	1.81291	TRUE	TRUE	FALSE	TRUE	TRUE	no
IMGVR_UViG_2558309051_000001|2558309051|2558315276	IMGVR_UViG_2558309051_000001|2558309051|2558315276	73	67275	67979	+	CDS	K18320	PF13610.10	transposase, IS6 family	DDE domain	transposase, IS6 family	8.82375	0.69	3.68921	1.83885	TRUE	TRUE	FALSE	8.34673	0.79	3.42636	1.89763	TRUE	TRUE	FALSE	TRUE	TRUE	no
IMGVR_UViG_2558309051_000001|2558309051|2558315276	IMGVR_UViG_2558309051_000001|2558309051|2558315276	103	94403	96325	-	CDS	K09883	PF11775.12	cobaltochelatase CobT	Cobalamin biosynthesis protein CobT VWA domain	cobaltochelatase CobT	8.82375	10	3.68921	3.4014	TRUE	TRUE	FALSE	8.34673	7.97	3.42636	2.90146	TRUE	TRUE	FALSE	TRUE	TRUE	yes
IMGVR_UViG_2558309051_000001|2558309051|2558315276	IMGVR_UViG_2558309051_000001|2558309051|2558315276	120	108275	108706	-	CDS	NA	PF17209.7	NA	Hfq protein	Hfq protein	8.82375	NA	3.68921	NA	TRUE	FALSE	FALSE	8.34673	0.88	3.42636	1.94448	TRUE	TRUE	FALSE	TRUE	TRUE	no
IMGVR_UViG_2558309051_000001|2558309051|2558315276	IMGVR_UViG_2558309051_000001|2558309051|2558315276	122	109642	110763	-	CDS	NA	PF01051.25	NA	Initiator Replication protein, WH1	Initiator Replication protein, WH1	8.82375	NA	3.68921	NA	TRUE	FALSE	FALSE	8.34673	5.1	3.42636	2.70757	TRUE	TRUE	FALSE	TRUE	TRUE	no
IMGVR_UViG_2558309128_000001|2558309128|2558323656	IMGVR_UViG_2558309128_000001|2558309128|2558323656	7	3358	4170	-	CDS	K07558	PF18144.5	tRNA nucleotidyltransferase (CCA-adding enzyme)	Second Messenger Oligonucleotide or Dinucleotide Synthetase domain	tRNA nucleotidyltransferase (CCA-adding enzyme)	8.51143	0.06	3.64175	0.778151	TRUE	TRUE	FALSE	7.94596	1.08	3.3847	2.03342	TRUE	TRUE	FALSE	TRUE	TRUE	no
IMGVR_UViG_2558309128_000001|2558309128|2558323656	IMGVR_UViG_2558309128_000001|2558309128|2558323656	9	5108	6370	+	CDS	K13730	PF04122.16	internalin A	ell wall binding domain 2 (CWB2)	internalin A	8.51143	10	3.64175	3.24969	TRUE	TRUE	FALSE	7.94596	0.88	3.3847	1.94448	TRUE	TRUE	FALSE	TRUE	TRUE	no
IMGVR_UViG_2558309128_000001|2558309128|2558323656	IMGVR_UViG_2558309128_000001|2558309128|2558323656	10	6511	6888	-	CDS	K02171	PF03965.20	BlaI family transcriptional regulator, penicillinase repressor	Penicillinase repressor	BlaI family transcriptional regulator, penicillinase repressor	8.51143	1.07	3.64175	2.02938	TRUE	TRUE	FALSE	7.94596	0.96	3.3847	1.98227	TRUE	TRUE	FALSE	TRUE	TRUE	no
IMGVR_UViG_2558309128_000001|2558309128|2558323656	IMGVR_UViG_2558309128_000001|2558309128|2558323656	13	9027	9869	+	CDS	NA	PF20600.2	NA	Exodeoxyribonuclease X-like C-terminal	Exodeoxyribonuclease X-like C-terminal	8.51143	NA	3.64175	NA	TRUE	FALSE	FALSE	7.94596	4.99	3.3847	2.6981	TRUE	TRUE	FALSE	TRUE	TRUE	no
IMGVR_UViG_2558309128_000001|2558309128|2558323656	IMGVR_UViG_2558309128_000001|2558309128|2558323656	14	9872	11182	+	CDS	K07485	PF01610.21	transposase	Transposase	transposase	8.51143	5.8	3.64175	2.76343	TRUE	TRUE	FALSE	7.94596	5.03	3.3847	2.70157	TRUE	TRUE	FALSE	TRUE	TRUE	no
IMGVR_UViG_2558309128_000001|2558309128|2558323656	IMGVR_UViG_2558309128_000001|2558309128|2558323656	17	12510	13004	-	CDS	K01159	PF02075.21	crossover junction endodeoxyribonuclease RuvC	Crossover junction endodeoxyribonuclease RuvC	crossover junction endodeoxyribonuclease RuvC	8.51143	10	3.64175	3.57565	TRUE	TRUE	FALSE	7.94596	8.76	3.3847	2.9425	TRUE	TRUE	FALSE	TRUE	TRUE	no
IMGVR_UViG_2558309128_000001|2558309128|2558323656	IMGVR_UViG_2558309128_000001|2558309128|2558323656	26	17284	17811	-	CDS	NA	PF06866.15	NA	Protein of unknown function (DUF1256)	Protein of unknown function (DUF1256)	8.51143	NA	3.64175	NA	TRUE	FALSE	FALSE	7.94596	0.9	3.3847	1.95424	TRUE	TRUE	FALSE	TRUE	TRUE	no
IMGVR_UViG_2558309128_000001|2558309128|2558323656	IMGVR_UViG_2558309128_000001|2558309128|2558323656	48	33122	33406	-	CDS	NA	PF16475.9	NA	Domain of unknown function (DUF5052)	Domain of unknown function (DUF5052)	8.51143	NA	3.64175	NA	TRUE	FALSE	FALSE	7.94596	1.55	3.3847	2.19033	TRUE	TRUE	FALSE	TRUE	TRUE	no
IMGVR_UViG_2558309128_000001|2558309128|2558323656	IMGVR_UViG_2558309128_000001|2558309128|2558323656	83	53734	54276	-	CDS	K07559	PF01885.20	putative RNA 2'-phosphotransferase	RNA 2'-phosphotransferase, Tpt1 / KptA family	putative RNA 2'-phosphotransferase	8.51143	2.95	3.64175	2.46982	TRUE	TRUE	FALSE	7.94596	2.78	3.3847	2.44404	TRUE	TRUE	FALSE	TRUE	TRUE	no
IMGVR_UViG_2558309128_000001|2558309128|2558323656	IMGVR_UViG_2558309128_000001|2558309128|2558323656	116	74402	74590	-	CDS	NA	PF04014.22	NA	Antidote-toxin recognition MazE, bacterial antitoxin	Antidote-toxin recognition MazE, bacterial antitoxin	8.51143	NA	3.64175	NA	TRUE	FALSE	FALSE	7.94596	9.75	3.3847	2.989	TRUE	FALSE	FALSE	TRUE	FALSE	no
IMGVR_UViG_2558309128_000001|2558309128|2558323656	IMGVR_UViG_2558309128_000001|2558309128|2558323656	118	74930	75232	-	CDS	K07164	PF06825.16	uncharacterized protein	Heat shock factor binding protein 1	uncharacterized protein	8.51143	5.21	3.64175	2.71684	TRUE	FALSE	FALSE	7.94596	0.05	3.3847	0.69897	TRUE	FALSE	FALSE	TRUE	FALSE	no
IMGVR_UViG_2558309128_000001|2558309128|2558323656	IMGVR_UViG_2558309128_000001|2558309128|2558323656	122	78353	79267	+	CDS	K18640	PF17989.5	plasmid segregation protein ParM	Actin like proteins N terminal domain	plasmid segregation protein ParM	8.51143	10	3.64175	3.10243	TRUE	TRUE	FALSE	7.94596	7.59	3.3847	2.88024	TRUE	TRUE	FALSE	TRUE	TRUE	no
IMGVR_UViG_2558309128_000001|2558309128|2558323656	IMGVR_UViG_2558309128_000001|2558309128|2558323656	132	87156	88904	+	CDS	NA	PF05127.18	NA	Helicase	Helicase	8.51143	NA	3.64175	NA	TRUE	FALSE	FALSE	7.94596	0.32	3.3847	1.50515	TRUE	FALSE	FALSE	TRUE	FALSE	no
IMGVR_UViG_2558309128_000001|2558309128|2558323656	IMGVR_UViG_2558309128_000001|2558309128|2558323656	144	98212	99015	+	CDS	NA	PF20195.2	NA	Phage tail protein N-terminal domain	Phage tail protein N-terminal domain	8.51143	NA	3.64175	NA	TRUE	FALSE	FALSE	7.94596	5.02	3.3847	2.7007	TRUE	FALSE	FALSE	TRUE	FALSE	no
IMGVR_UViG_2558309128_000001|2558309128|2558323656	IMGVR_UViG_2558309128_000001|2558309128|2558323656	147	100646	101998	+	CDS	K07451	PF14239.10	5-methylcytosine-specific restriction enzyme A	RRXRR protein	5-methylcytosine-specific restriction enzyme A	8.51143	10	3.64175	4.36855	TRUE	FALSE	FALSE	7.94596	8.55	3.3847	2.93197	TRUE	FALSE	TRUE	TRUE	FALSE	no
IMGVR_UViG_2558309128_000001|2558309128|2558323656	IMGVR_UViG_2558309128_000001|2558309128|2558323656	149	103449	104549	+	CDS	K21463	PF13240.10	membrane-associated protein TcaA	zinc-ribbon domain	membrane-associated protein TcaA	8.51143	1.55	3.64175	2.19033	TRUE	TRUE	FALSE	7.94596	3.53	3.3847	2.54777	TRUE	FALSE	TRUE	TRUE	TRUE	no
IMGVR_UViG_2558309128_000001|2558309128|2558323656	IMGVR_UViG_2558309128_000001|2558309128|2558323656	153	107738	108451	+	CDS	NA	PF09851.13	NA	Short C-terminal domain	Short C-terminal domain	8.51143	NA	3.64175	NA	TRUE	FALSE	FALSE	7.94596	5.63	3.3847	2.75051	TRUE	TRUE	TRUE	TRUE	TRUE	no
IMGVR_UViG_2558309128_000001|2558309128|2558323656	IMGVR_UViG_2558309128_000001|2558309128|2558323656	157	118508	118843	+	CDS	K18923	PF02604.23	antitoxin StbD	Antitoxin Phd_YefM, type II toxin-antitoxin system	antitoxin StbD	8.51143	1.26	3.64175	2.10037	TRUE	FALSE	FALSE	7.94596	5.82	3.3847	2.76492	TRUE	TRUE	FALSE	TRUE	TRUE	no
IMGVR_UViG_2558860369_000003|2558860369|2558885877|43478-82898	IMGVR_UViG_2558860369_000003|2558860369|2558885877|43478-82898	2	427	1227	+	CDS	K15051	PF13930.10	DNA-entry nuclease	DNA/RNA non-specific endonuclease	DNA-entry nuclease	9.27636	2.04	4.0373	2.30963	TRUE	FALSE	FALSE	8.80968	2.02	3.74867	2.30535	TRUE	FALSE	FALSE	TRUE	FALSE	no
IMGVR_UViG_2558860369_000003|2558860369|2558885877|43478-82898	IMGVR_UViG_2558860369_000003|2558860369|2558885877|43478-82898	13	5857	6204	-	CDS	NA	PF07104.15	NA	Protein of unknown function (DUF1366)	Protein of unknown function (DUF1366)	9.27636	NA	4.0373	NA	TRUE	FALSE	FALSE	8.80968	3.63	3.74867	2.55991	TRUE	TRUE	FALSE	TRUE	TRUE	no
IMGVR_UViG_2558860369_000003|2558860369|2558885877|43478-82898	IMGVR_UViG_2558860369_000003|2558860369|2558885877|43478-82898	21	16094	16504	-	CDS	NA	PF16807.9	NA	Domain of unknown function (DUF5072)	Domain of unknown function (DUF5072)	9.27636	NA	4.0373	NA	TRUE	FALSE	FALSE	8.80968	1.06	3.74867	2.02531	TRUE	TRUE	TRUE	TRUE	TRUE	no
IMGVR_UViG_2558860369_000003|2558860369|2558885877|43478-82898	IMGVR_UViG_2558860369_000003|2558860369|2558885877|43478-82898	25	17564	17857	-	CDS	NA	PF12949.11	NA	HeH/LEM domain	HeH/LEM domain	9.27636	NA	4.0373	NA	TRUE	FALSE	FALSE	8.80968	3.99	3.74867	2.60097	TRUE	TRUE	TRUE	TRUE	TRUE	no
IMGVR_UViG_2558860369_000003|2558860369|2558885877|43478-82898	IMGVR_UViG_2558860369_000003|2558860369|2558885877|43478-82898	42	27872	29353	-	CDS	K06919	PF03288.20	putative DNA primase/helicase	Poxvirus D5 protein-like	putative DNA primase/helicase	9.27636	10	4.0373	4.11591	TRUE	TRUE	FALSE	8.80968	6.72	3.74867	2.82737	TRUE	TRUE	FALSE	TRUE	TRUE	no
IMGVR_UViG_2558860369_000003|2558860369|2558885877|43478-82898	IMGVR_UViG_2558860369_000003|2558860369|2558885877|43478-82898	59	38969	39421	-	CDS	K23987	PF00908.21	dTDP-4-dehydrorhamnose 3,5-epimerase/reductase	dTDP-4-dehydrorhamnose 3,5-epimerase	dTDP-4-dehydrorhamnose 3,5-epimerase/reductase	9.27636	10	4.0373	3.45879	TRUE	FALSE	FALSE	8.80968	5.68	3.74867	2.75435	TRUE	FALSE	FALSE	TRUE	FALSE	yes
IMGVR_UViG_2558860375_000002|2558860375|2558886859|36866-77161	IMGVR_UViG_2558860375_000002|2558860375|2558886859|36866-77161	1	1	711	-	CDS	K11040	PF02876.21	staphylococcal enterotoxin	Staphylococcal/Streptococcal toxin, beta-grasp domain	staphylococcal enterotoxin	9.17	0.87	4.15406	1.93952	TRUE	FALSE	FALSE	8.44739	0.39	3.71952	1.59106	TRUE	FALSE	FALSE	TRUE	FALSE	no
IMGVR_UViG_2558860375_000002|2558860375|2558886859|36866-77161	IMGVR_UViG_2558860375_000002|2558860375|2558886859|36866-77161	6	3318	3746	-	CDS	NA	PF07761.16	NA	Protein of unknown function (DUF1617)	Protein of unknown function (DUF1617)	9.17	NA	4.15406	NA	TRUE	FALSE	FALSE	8.44739	0.96	3.71952	1.98227	TRUE	TRUE	FALSE	TRUE	TRUE	no
IMGVR_UViG_2558860375_000002|2558860375|2558886859|36866-77161	IMGVR_UViG_2558860375_000002|2558860375|2558886859|36866-77161	8	5680	6693	-	CDS	NA	PF07212.15	NA	Hyaluronidase protein (HylP)	Hyaluronidase protein (HylP)	9.17	NA	4.15406	NA	TRUE	FALSE	FALSE	8.44739	1.38	3.71952	2.13988	TRUE	TRUE	FALSE	TRUE	TRUE	no
IMGVR_UViG_2558860375_000002|2558860375|2558886859|36866-77161	IMGVR_UViG_2558860375_000002|2558860375|2558886859|36866-77161	14	14105	14560	-	CDS	NA	PF12363.12	NA	Phage tail assembly chaperone protein, TAC	Phage tail assembly chaperone protein, TAC	9.17	NA	4.15406	NA	TRUE	FALSE	FALSE	8.44739	8.2	3.71952	2.91381	TRUE	TRUE	TRUE	TRUE	TRUE	no
IMGVR_UViG_2558860375_000002|2558860375|2558886859|36866-77161	IMGVR_UViG_2558860375_000002|2558860375|2558886859|36866-77161	24	18709	20157	-	CDS	NA	PF18451.5	NA	Contact-dependent growth inhibition CdiA C-terminal domain	Contact-dependent growth inhibition CdiA C-terminal domain	9.17	NA	4.15406	NA	TRUE	FALSE	FALSE	8.44739	3.36	3.71952	2.52634	TRUE	TRUE	TRUE	TRUE	TRUE	no
IMGVR_UViG_2558860384_000002|2558860384|2558887247|19810-62710	IMGVR_UViG_2558860384_000002|2558860384|2558887247|19810-62710	1	1	711	-	CDS	K11040	PF02876.21	staphylococcal enterotoxin	Staphylococcal/Streptococcal toxin, beta-grasp domain	staphylococcal enterotoxin	9.39133	0.87	3.98222	1.93952	TRUE	FALSE	FALSE	8.4	0.39	3.60874	1.59106	TRUE	FALSE	FALSE	TRUE	FALSE	no
IMGVR_UViG_2558860384_000002|2558860384|2558887247|19810-62710	IMGVR_UViG_2558860384_000002|2558860384|2558887247|19810-62710	5	2705	3316	-	CDS	NA	PF07104.15	NA	Protein of unknown function (DUF1366)	Protein of unknown function (DUF1366)	9.39133	NA	3.98222	NA	TRUE	FALSE	FALSE	8.4	3.63	3.60874	2.55991	TRUE	TRUE	FALSE	TRUE	TRUE	no
IMGVR_UViG_2558860384_000002|2558860384|2558887247|19810-62710	IMGVR_UViG_2558860384_000002|2558860384|2558887247|19810-62710	6	3313	3750	-	CDS	NA	PF07761.16	NA	Protein of unknown function (DUF1617)	Protein of unknown function (DUF1617)	9.39133	NA	3.98222	NA	TRUE	FALSE	FALSE	8.4	0.96	3.60874	1.98227	TRUE	TRUE	FALSE	TRUE	TRUE	no
IMGVR_UViG_2558860384_000002|2558860384|2558887247|19810-62710	IMGVR_UViG_2558860384_000002|2558860384|2558887247|19810-62710	9	5788	6867	-	CDS	NA	PF07212.15	NA	Hyaluronidase protein (HylP)	Hyaluronidase protein (HylP)	9.39133	NA	3.98222	NA	TRUE	FALSE	FALSE	8.4	1.38	3.60874	2.13988	TRUE	TRUE	FALSE	TRUE	TRUE	no
IMGVR_UViG_2558860384_000002|2558860384|2558887247|19810-62710	IMGVR_UViG_2558860384_000002|2558860384|2558887247|19810-62710	14	14442	14897	-	CDS	NA	PF12363.12	NA	Phage tail assembly chaperone protein, TAC	Phage tail assembly chaperone protein, TAC	9.39133	NA	3.98222	NA	TRUE	FALSE	FALSE	8.4	8.2	3.60874	2.91381	TRUE	TRUE	TRUE	TRUE	TRUE	no
IMGVR_UViG_2558860384_000002|2558860384|2558887247|19810-62710	IMGVR_UViG_2558860384_000002|2558860384|2558887247|19810-62710	24	19047	20495	-	CDS	NA	PF18451.5	NA	Contact-dependent growth inhibition CdiA C-terminal domain	Contact-dependent growth inhibition CdiA C-terminal domain	9.39133	NA	3.98222	NA	TRUE	FALSE	FALSE	8.4	3.36	3.60874	2.52634	TRUE	TRUE	TRUE	TRUE	TRUE	no
IMGVR_UViG_2558860384_000002|2558860384|2558887247|19810-62710	IMGVR_UViG_2558860384_000002|2558860384|2558887247|19810-62710	56	42308	42901	-	CDS	K23987	PF00908.21	dTDP-4-dehydrorhamnose 3,5-epimerase/reductase	dTDP-4-dehydrorhamnose 3,5-epimerase	dTDP-4-dehydrorhamnose 3,5-epimerase/reductase	9.39133	10	3.98222	3.45879	TRUE	FALSE	FALSE	8.4	5.68	3.60874	2.75435	TRUE	FALSE	FALSE	TRUE	FALSE	yes
IMGVR_UViG_2558860790_000002|2558860790|2558903335|204836-248419	IMGVR_UViG_2558860790_000002|2558860790|2558903335|204836-248419	1	1	294	+	CDS	NA	PF19385.3	NA	Family of unknown function (DUF5960)	Family of unknown function (DUF5960)	8.60857	NA	3.8417	NA	TRUE	FALSE	FALSE	9.27286	0.46	3.70345	1.66276	TRUE	FALSE	FALSE	TRUE	FALSE	no
IMGVR_UViG_2558860790_000002|2558860790|2558903335|204836-248419	IMGVR_UViG_2558860790_000002|2558860790|2558903335|204836-248419	3	1921	2613	-	CDS	NA	PF12686.11	NA	Protein of unknown function (DUF3800)	Protein of unknown function (DUF3800)	8.60857	NA	3.8417	NA	TRUE	FALSE	FALSE	9.27286	7.65	3.70345	2.88366	TRUE	TRUE	FALSE	TRUE	TRUE	no
IMGVR_UViG_2558860790_000002|2558860790|2558903335|204836-248419	IMGVR_UViG_2558860790_000002|2558860790|2558903335|204836-248419	17	17398	17958	-	CDS	NA	PF04630.16	NA	Phage tail tube protein	Phage tail tube protein	8.60857	NA	3.8417	NA	TRUE	FALSE	FALSE	9.27286	7.53	3.70345	2.87679	TRUE	TRUE	TRUE	TRUE	TRUE	no
IMGVR_UViG_2558860790_000002|2558860790|2558903335|204836-248419	IMGVR_UViG_2558860790_000002|2558860790|2558903335|204836-248419	41	30205	31008	-	CDS	K04765	PF07852.15	nucleoside triphosphate diphosphatase	Protein of unknown function (DUF1642)	nucleoside triphosphate diphosphatase	8.60857	0.26	3.8417	1.41497	TRUE	TRUE	FALSE	9.27286	10	3.70345	3.45621	TRUE	TRUE	FALSE	TRUE	TRUE	yes
IMGVR_UViG_2558860790_000002|2558860790|2558903335|204836-248419	IMGVR_UViG_2558860790_000002|2558860790|2558903335|204836-248419	60	38800	39384	+	CDS	NA	PF11611.12	NA	Domain of unknown function (DUF4352)	Domain of unknown function (DUF4352)	8.60857	NA	3.8417	NA	TRUE	FALSE	FALSE	9.27286	7	3.70345	2.8451	TRUE	TRUE	FALSE	TRUE	TRUE	no
IMGVR_UViG_2558860790_000002|2558860790|2558903335|204836-248419	IMGVR_UViG_2558860790_000002|2558860790|2558903335|204836-248419	64	40893	41528	+	CDS	NA	PF11611.12	NA	Domain of unknown function (DUF4352)	Domain of unknown function (DUF4352)	8.60857	NA	3.8417	NA	TRUE	FALSE	FALSE	9.27286	7	3.70345	2.8451	TRUE	TRUE	FALSE	TRUE	TRUE	no
IMGVR_UViG_2558860890_000001|2558860890|2558908455	IMGVR_UViG_2558860890_000001|2558860890|2558908455	2	1435	2019	-	CDS	NA	PF11611.12	NA	Domain of unknown function (DUF4352)	Domain of unknown function (DUF4352)	10	NA	4.27833	NA	TRUE	FALSE	FALSE	9.88462	7	3.91075	2.8451	TRUE	TRUE	FALSE	TRUE	TRUE	no
IMGVR_UViG_2558860918_000004|2558860918|2558909946|53056-100693	IMGVR_UViG_2558860918_000004|2558860918|2558909946|53056-100693	4	2521	3591	+	CDS	K00477	PF05721.17	phytanoyl-CoA hydroxylase	Phytanoyl-CoA dioxygenase (PhyH)	phytanoyl-CoA hydroxylase	9.38889	4.5	4.03304	2.65321	TRUE	TRUE	FALSE	9.24161	4.22	3.56974	2.62531	TRUE	TRUE	FALSE	TRUE	TRUE	no
IMGVR_UViG_2558860918_000004|2558860918|2558909946|53056-100693	IMGVR_UViG_2558860918_000004|2558860918|2558909946|53056-100693	33	26412	27896	-	CDS	NA	PF00150.22	NA	Cellulase (glycosyl hydrolase family 5)	Cellulase (glycosyl hydrolase family 5)	9.38889	NA	4.03304	NA	TRUE	FALSE	FALSE	9.24161	4.75	3.56974	2.67669	TRUE	TRUE	FALSE	TRUE	TRUE	yes
IMGVR_UViG_2558860918_000004|2558860918|2558909946|53056-100693	IMGVR_UViG_2558860918_000004|2558860918|2558909946|53056-100693	55	35706	35909	-	CDS	NA	PF09048.14	NA	Cro	Cro	9.38889	NA	4.03304	NA	TRUE	FALSE	FALSE	9.24161	5.11	3.56974	2.70842	TRUE	TRUE	FALSE	TRUE	TRUE	no
IMGVR_UViG_2558860918_000004|2558860918|2558909946|53056-100693	IMGVR_UViG_2558860918_000004|2558860918|2558909946|53056-100693	58	37466	38224	+	CDS	NA	PF08861.14	NA	Domain of unknown function DUF1828	Domain of unknown function DUF1828	9.38889	NA	4.03304	NA	TRUE	FALSE	FALSE	9.24161	3.9	3.56974	2.59106	TRUE	TRUE	FALSE	TRUE	TRUE	no
IMGVR_UViG_2558860918_000004|2558860918|2558909946|53056-100693	IMGVR_UViG_2558860918_000004|2558860918|2558909946|53056-100693	59	38330	38563	-	CDS	NA	PF07867.15	NA	Protein of unknown function (DUF1654)	Protein of unknown function (DUF1654)	9.38889	NA	4.03304	NA	TRUE	FALSE	FALSE	9.24161	8.51	3.56974	2.92993	TRUE	TRUE	FALSE	TRUE	TRUE	no
IMGVR_UViG_2561511073_000002|2561511073|2561536785|343205-402955	IMGVR_UViG_2561511073_000002|2561511073|2561536785|343205-402955	23	18962	19387	-	CDS	NA	PF13022.10	NA	Helix-turn-helix of insertion element transposase	Helix-turn-helix of insertion element transposase	9.58812	NA	4.07688	NA	TRUE	FALSE	FALSE	9.34893	6.35	3.86342	2.80277	TRUE	TRUE	TRUE	TRUE	TRUE	no
[truncated: 32,828 more rows]
