# Supplementary material for: V- and VL-scores unveil viral signatures and origins of protein families
Source: Nat Commun. 2026 Apr 28;17:5828. doi: 10.1038/s41467-026-72028-0 (PMC13332234; doi:10.1038/s41467-026-72028-0)
Supplement: Supplementary file 16 — Supplementary Data 14 [file 41467_2026_72028_MOESM16_ESM.xlsx]

## Sheet: Sheet1
Supplementary Data 14: VIBRANT AMG predictions for the same virus genomes present in Supplementary Data 13.
protein	scaffold	KO	KO name	evalue	score
IMGVR_UViG_2534681703_000015|2534681703|2534698779_4	IMGVR_UViG_2534681703_000015|2534681703|2534698779	K21140	mec; [CysO sulfur-carrier protein]-S-L-cysteine hydrolase [EC:3.13.1.6]	1.6e-15	55.6
IMGVR_UViG_2534681703_000015|2534681703|2534698779_45	IMGVR_UViG_2534681703_000015|2534681703|2534698779	K01874	MARS, metG; methionyl-tRNA synthetase [EC:6.1.1.10]	9e-183	608
IMGVR_UViG_2534681703_000015|2534681703|2534698779_67	IMGVR_UViG_2534681703_000015|2534681703|2534698779	K00287	DHFR, folA; dihydrofolate reductase [EC:1.5.1.3]	2e-42	144
IMGVR_UViG_2534681703_000015|2534681703|2534698779_92	IMGVR_UViG_2534681703_000015|2534681703|2534698779	K09882	cobS; cobaltochelatase CobS [EC:6.6.1.2]	3.3e-94	315
IMGVR_UViG_2534681703_000015|2534681703|2534698779_93	IMGVR_UViG_2534681703_000015|2534681703|2534698779	K09883	cobT; cobaltochelatase CobT [EC:6.6.1.2]	1.4e-44	151.5
IMGVR_UViG_2534681778_000005|2534681778|2534720711_114	IMGVR_UViG_2534681778_000005|2534681778|2534720711	K21140	mec; [CysO sulfur-carrier protein]-S-L-cysteine hydrolase [EC:3.13.1.6]	2.1e-15	55.2
IMGVR_UViG_2534681778_000005|2534681778|2534720711_85	IMGVR_UViG_2534681778_000005|2534681778|2534720711	K09882	cobS; cobaltochelatase CobS [EC:6.6.1.2]	3.7e-97	324.8
IMGVR_UViG_2534681778_000005|2534681778|2534720711_86	IMGVR_UViG_2534681778_000005|2534681778|2534720711	K09883	cobT; cobaltochelatase CobT [EC:6.6.1.2]	3.3e-72	242.7
IMGVR_UViG_2534681907_000002|2534681907|2534762668_3	IMGVR_UViG_2534681907_000002|2534681907|2534762668	K09882	cobS; cobaltochelatase CobS [EC:6.6.1.2]	3.7e-97	324.8
IMGVR_UViG_2534681907_000002|2534681907|2534762668_32	IMGVR_UViG_2534681907_000002|2534681907|2534762668	K21140	mec; [CysO sulfur-carrier protein]-S-L-cysteine hydrolase [EC:3.13.1.6]	2.1e-15	55.2
IMGVR_UViG_2534681907_000002|2534681907|2534762668_4	IMGVR_UViG_2534681907_000002|2534681907|2534762668	K09883	cobT; cobaltochelatase CobT [EC:6.6.1.2]	2.4e-72	243.2
IMGVR_UViG_2534682260_000005|2534682260|2534811018_122	IMGVR_UViG_2534682260_000005|2534682260|2534811018	K21140	mec; [CysO sulfur-carrier protein]-S-L-cysteine hydrolase [EC:3.13.1.6]	2.1e-15	55.2
IMGVR_UViG_2534682260_000005|2534682260|2534811018_93	IMGVR_UViG_2534682260_000005|2534682260|2534811018	K09882	cobS; cobaltochelatase CobS [EC:6.6.1.2]	3.7e-97	324.8
IMGVR_UViG_2534682260_000005|2534682260|2534811018_94	IMGVR_UViG_2534682260_000005|2534682260|2534811018	K09883	cobT; cobaltochelatase CobT [EC:6.6.1.2]	3.3e-72	242.7
IMGVR_UViG_2534682263_000004|2534682263|2534811344_125	IMGVR_UViG_2534682263_000004|2534682263|2534811344	K21140	mec; [CysO sulfur-carrier protein]-S-L-cysteine hydrolase [EC:3.13.1.6]	2.1e-15	55.2
IMGVR_UViG_2534682263_000004|2534682263|2534811344_27	IMGVR_UViG_2534682263_000004|2534682263|2534811344	K09883	cobT; cobaltochelatase CobT [EC:6.6.1.2]	2.4e-72	243.2
IMGVR_UViG_2534682263_000004|2534682263|2534811344_28	IMGVR_UViG_2534682263_000004|2534682263|2534811344	K09882	cobS; cobaltochelatase CobS [EC:6.6.1.2]	3.7e-97	324.8
IMGVR_UViG_2541047117_000001|2541047117|2541084137_35	IMGVR_UViG_2541047117_000001|2541047117|2541084137	K03462	NAMPT; nicotinamide phosphoribosyltransferase [EC:2.4.2.12]	8.5e-169	560.8
IMGVR_UViG_2541047320_000011|2541047320|2541116652_124	IMGVR_UViG_2541047320_000011|2541047320|2541116652	K00558	DNMT1, dcm; DNA (cytosine-5)-methyltransferase 1 [EC:2.1.1.37]	4.9e-56	188.5
IMGVR_UViG_2541047408_000010|2541047408|2541129870_77	IMGVR_UViG_2541047408_000010|2541047408|2541129870	K00558	DNMT1, dcm; DNA (cytosine-5)-methyltransferase 1 [EC:2.1.1.37]	5.2e-43	145.6
IMGVR_UViG_2541047680_000004|2541047680|2541167551_102	IMGVR_UViG_2541047680_000004|2541047680|2541167551	K01874	MARS, metG; methionyl-tRNA synthetase [EC:6.1.1.10]	9e-183	608
IMGVR_UViG_2541047680_000004|2541047680|2541167551_29	IMGVR_UViG_2541047680_000004|2541047680|2541167551	K09882	cobS; cobaltochelatase CobS [EC:6.6.1.2]	6.8e-94	314
IMGVR_UViG_2541047680_000004|2541047680|2541167551_30	IMGVR_UViG_2541047680_000004|2541047680|2541167551	K09883	cobT; cobaltochelatase CobT [EC:6.6.1.2]	1.8e-45	154.5
IMGVR_UViG_2541047680_000004|2541047680|2541167551_4	IMGVR_UViG_2541047680_000004|2541047680|2541167551	K00287	DHFR, folA; dihydrofolate reductase [EC:1.5.1.3]	1.8e-42	144.2
IMGVR_UViG_2541047680_000004|2541047680|2541167551_62	IMGVR_UViG_2541047680_000004|2541047680|2541167551	K21140	mec; [CysO sulfur-carrier protein]-S-L-cysteine hydrolase [EC:3.13.1.6]	1.6e-15	55.6
IMGVR_UViG_2541047712_000002|2541047712|2541169086_1	IMGVR_UViG_2541047712_000002|2541047712|2541169086	K01874	MARS, metG; methionyl-tRNA synthetase [EC:6.1.1.10]	1.7e-80	269.8
IMGVR_UViG_2541047712_000002|2541047712|2541169086_106	IMGVR_UViG_2541047712_000002|2541047712|2541169086	K00287	DHFR, folA; dihydrofolate reductase [EC:1.5.1.3]	2e-42	144
IMGVR_UViG_2541047712_000002|2541047712|2541169086_126	IMGVR_UViG_2541047712_000002|2541047712|2541169086	K01874	MARS, metG; methionyl-tRNA synthetase [EC:6.1.1.10]	4.3e-109	364.4
IMGVR_UViG_2541047712_000002|2541047712|2541169086_42	IMGVR_UViG_2541047712_000002|2541047712|2541169086	K21140	mec; [CysO sulfur-carrier protein]-S-L-cysteine hydrolase [EC:3.13.1.6]	1.6e-15	55.6
IMGVR_UViG_2541047712_000002|2541047712|2541169086_78	IMGVR_UViG_2541047712_000002|2541047712|2541169086	K09883	cobT; cobaltochelatase CobT [EC:6.6.1.2]	5.3e-46	156.2
IMGVR_UViG_2541047712_000002|2541047712|2541169086_79	IMGVR_UViG_2541047712_000002|2541047712|2541169086	K09882	cobS; cobaltochelatase CobS [EC:6.6.1.2]	6.9e-94	314
IMGVR_UViG_2541047715_000004|2541047715|2541169203_119	IMGVR_UViG_2541047715_000004|2541047715|2541169203	K21140	mec; [CysO sulfur-carrier protein]-S-L-cysteine hydrolase [EC:3.13.1.6]	1.6e-15	55.6
IMGVR_UViG_2541047715_000004|2541047715|2541169203_32	IMGVR_UViG_2541047715_000004|2541047715|2541169203	K09883	cobT; cobaltochelatase CobT [EC:6.6.1.2]	2.7e-45	153.9
IMGVR_UViG_2541047715_000004|2541047715|2541169203_33	IMGVR_UViG_2541047715_000004|2541047715|2541169203	K09882	cobS; cobaltochelatase CobS [EC:6.6.1.2]	6.6e-95	317.3
IMGVR_UViG_2541047715_000004|2541047715|2541169203_60	IMGVR_UViG_2541047715_000004|2541047715|2541169203	K00287	DHFR, folA; dihydrofolate reductase [EC:1.5.1.3]	2e-42	144
IMGVR_UViG_2541047715_000004|2541047715|2541169203_82	IMGVR_UViG_2541047715_000004|2541047715|2541169203	K01874	MARS, metG; methionyl-tRNA synthetase [EC:6.1.1.10]	7.7e-183	608.3
IMGVR_UViG_2547132288_000001|2547132288|2547217027_1	IMGVR_UViG_2547132288_000001|2547132288|2547217027	K18824	sul2; dihydropteroate synthase type 2 [EC:2.5.1.15]	7.5e-69	230.5
IMGVR_UViG_2547132288_000001|2547132288|2547217027_2	IMGVR_UViG_2547132288_000001|2547132288|2547217027	K03431	glmM; phosphoglucosamine mutase [EC:5.4.2.10]	1.8e-37	127.5
IMGVR_UViG_2547132288_000001|2547132288|2547217027_34	IMGVR_UViG_2547132288_000001|2547132288|2547217027	K09882	cobS; cobaltochelatase CobS [EC:6.6.1.2]	1.4e-105	352.5
IMGVR_UViG_2547132288_000001|2547132288|2547217027_35	IMGVR_UViG_2547132288_000001|2547132288|2547217027	K09883	cobT; cobaltochelatase CobT [EC:6.6.1.2]	1.5e-63	214.2
IMGVR_UViG_2547132288_000001|2547132288|2547217027_63	IMGVR_UViG_2547132288_000001|2547132288|2547217027	K21140	mec; [CysO sulfur-carrier protein]-S-L-cysteine hydrolase [EC:3.13.1.6]	3.8e-15	54.4
IMGVR_UViG_2547132289_000004|2547132289|2547217120_102	IMGVR_UViG_2547132289_000004|2547132289|2547217120	K09882	cobS; cobaltochelatase CobS [EC:6.6.1.2]	3.7e-97	324.8
IMGVR_UViG_2547132289_000004|2547132289|2547217120_103	IMGVR_UViG_2547132289_000004|2547132289|2547217120	K09883	cobT; cobaltochelatase CobT [EC:6.6.1.2]	2.4e-72	243.2
IMGVR_UViG_2547132289_000004|2547132289|2547217120_3	IMGVR_UViG_2547132289_000004|2547132289|2547217120	K21140	mec; [CysO sulfur-carrier protein]-S-L-cysteine hydrolase [EC:3.13.1.6]	2.1e-15	55.2
IMGVR_UViG_2548876504_000003|2548876504|2548876854_14	IMGVR_UViG_2548876504_000003|2548876504|2548876854	K21140	mec; [CysO sulfur-carrier protein]-S-L-cysteine hydrolase [EC:3.13.1.6]	4.2e-14	51
IMGVR_UViG_2548876504_000003|2548876504|2548876854_47	IMGVR_UViG_2548876504_000003|2548876504|2548876854	K09883	cobT; cobaltochelatase CobT [EC:6.6.1.2]	3.1e-46	157
IMGVR_UViG_2548876504_000003|2548876504|2548876854_48	IMGVR_UViG_2548876504_000003|2548876504|2548876854	K09882	cobS; cobaltochelatase CobS [EC:6.6.1.2]	7.4e-93	310.6
IMGVR_UViG_2548876504_000003|2548876504|2548876854_75	IMGVR_UViG_2548876504_000003|2548876504|2548876854	K00287	DHFR, folA; dihydrofolate reductase [EC:1.5.1.3]	4.4e-41	139.6
IMGVR_UViG_2551306283_000004|2551306283|2551372026_1	IMGVR_UViG_2551306283_000004|2551306283|2551372026	K09883	cobT; cobaltochelatase CobT [EC:6.6.1.2]	2.4e-72	243.2
IMGVR_UViG_2551306283_000004|2551306283|2551372026_2	IMGVR_UViG_2551306283_000004|2551306283|2551372026	K09882	cobS; cobaltochelatase CobS [EC:6.6.1.2]	3.7e-97	324.8
IMGVR_UViG_2551306283_000004|2551306283|2551372026_99	IMGVR_UViG_2551306283_000004|2551306283|2551372026	K21140	mec; [CysO sulfur-carrier protein]-S-L-cysteine hydrolase [EC:3.13.1.6]	2.1e-15	55.2
IMGVR_UViG_2551306291_000004|2551306291|2551373088_100	IMGVR_UViG_2551306291_000004|2551306291|2551373088	K09882	cobS; cobaltochelatase CobS [EC:6.6.1.2]	3.7e-97	324.8
IMGVR_UViG_2551306291_000004|2551306291|2551373088_101	IMGVR_UViG_2551306291_000004|2551306291|2551373088	K09883	cobT; cobaltochelatase CobT [EC:6.6.1.2]	2.4e-72	243.2
IMGVR_UViG_2551306291_000004|2551306291|2551373088_3	IMGVR_UViG_2551306291_000004|2551306291|2551373088	K21140	mec; [CysO sulfur-carrier protein]-S-L-cysteine hydrolase [EC:3.13.1.6]	2.1e-15	55.2
IMGVR_UViG_2551306294_000003|2551306294|2551373546_100	IMGVR_UViG_2551306294_000003|2551306294|2551373546	K09882	cobS; cobaltochelatase CobS [EC:6.6.1.2]	3.7e-97	324.8
IMGVR_UViG_2551306294_000003|2551306294|2551373546_101	IMGVR_UViG_2551306294_000003|2551306294|2551373546	K09883	cobT; cobaltochelatase CobT [EC:6.6.1.2]	2.4e-72	243.2
IMGVR_UViG_2551306294_000003|2551306294|2551373546_3	IMGVR_UViG_2551306294_000003|2551306294|2551373546	K21140	mec; [CysO sulfur-carrier protein]-S-L-cysteine hydrolase [EC:3.13.1.6]	2.1e-15	55.2
IMGVR_UViG_2554235056_000003|2554235056|2554252043_129	IMGVR_UViG_2554235056_000003|2554235056|2554252043	K21140	mec; [CysO sulfur-carrier protein]-S-L-cysteine hydrolase [EC:3.13.1.6]	2.1e-15	55.2
IMGVR_UViG_2554235056_000003|2554235056|2554252043_29	IMGVR_UViG_2554235056_000003|2554235056|2554252043	K09883	cobT; cobaltochelatase CobT [EC:6.6.1.2]	2.4e-72	243.2
IMGVR_UViG_2554235056_000003|2554235056|2554252043_30	IMGVR_UViG_2554235056_000003|2554235056|2554252043	K09882	cobS; cobaltochelatase CobS [EC:6.6.1.2]	3.7e-97	324.8
IMGVR_UViG_2554235057_000001|2554235057|2554252123_100	IMGVR_UViG_2554235057_000001|2554235057|2554252123	K09882	cobS; cobaltochelatase CobS [EC:6.6.1.2]	3.7e-97	324.8
IMGVR_UViG_2554235057_000001|2554235057|2554252123_101	IMGVR_UViG_2554235057_000001|2554235057|2554252123	K09883	cobT; cobaltochelatase CobT [EC:6.6.1.2]	3.3e-72	242.7
IMGVR_UViG_2554235057_000001|2554235057|2554252123_3	IMGVR_UViG_2554235057_000001|2554235057|2554252123	K21140	mec; [CysO sulfur-carrier protein]-S-L-cysteine hydrolase [EC:3.13.1.6]	2.1e-15	55.2
IMGVR_UViG_2554235081_000008|2554235081|2554254010_69	IMGVR_UViG_2554235081_000008|2554235081|2554254010	K21140	mec; [CysO sulfur-carrier protein]-S-L-cysteine hydrolase [EC:3.13.1.6]	2.1e-15	55.2
IMGVR_UViG_2554235081_000008|2554235081|2554254010_97	IMGVR_UViG_2554235081_000008|2554235081|2554254010	K09883	cobT; cobaltochelatase CobT [EC:6.6.1.2]	2.4e-72	243.2
IMGVR_UViG_2554235081_000008|2554235081|2554254010_98	IMGVR_UViG_2554235081_000008|2554235081|2554254010	K09882	cobS; cobaltochelatase CobS [EC:6.6.1.2]	3.7e-97	324.8
IMGVR_UViG_2554235083_000001|2554235083|2554254207_30	IMGVR_UViG_2554235083_000001|2554235083|2554254207	K09882	cobS; cobaltochelatase CobS [EC:6.6.1.2]	1.2e-105	352.7
IMGVR_UViG_2554235083_000001|2554235083|2554254207_31	IMGVR_UViG_2554235083_000001|2554235083|2554254207	K09883	cobT; cobaltochelatase CobT [EC:6.6.1.2]	1.5e-62	210.9
IMGVR_UViG_2554235083_000001|2554235083|2554254207_59	IMGVR_UViG_2554235083_000001|2554235083|2554254207	K21140	mec; [CysO sulfur-carrier protein]-S-L-cysteine hydrolase [EC:3.13.1.6]	3.8e-15	54.4
IMGVR_UViG_2558309051_000001|2558309051|2558315276_102	IMGVR_UViG_2558309051_000001|2558309051|2558315276	K09882	cobS; cobaltochelatase CobS [EC:6.6.1.2]	1.4e-105	352.5
IMGVR_UViG_2558309051_000001|2558309051|2558315276_103	IMGVR_UViG_2558309051_000001|2558309051|2558315276	K09883	cobT; cobaltochelatase CobT [EC:6.6.1.2]	2.2e-62	210.3
IMGVR_UViG_2558309051_000001|2558309051|2558315276_5	IMGVR_UViG_2558309051_000001|2558309051|2558315276	K21140	mec; [CysO sulfur-carrier protein]-S-L-cysteine hydrolase [EC:3.13.1.6]	3.4e-15	54.6
IMGVR_UViG_2558309051_000001|2558309051|2558315276_67	IMGVR_UViG_2558309051_000001|2558309051|2558315276	K18824	sul2; dihydropteroate synthase type 2 [EC:2.5.1.15]	4.3e-154	510.1
IMGVR_UViG_2558309051_000001|2558309051|2558315276_68	IMGVR_UViG_2558309051_000001|2558309051|2558315276	K03431	glmM; phosphoglucosamine mutase [EC:5.4.2.10]	1.8e-37	127.5
IMGVR_UViG_2565956863_000002|2565956863|2566008320_100	IMGVR_UViG_2565956863_000002|2565956863|2566008320	K09882	cobS; cobaltochelatase CobS [EC:6.6.1.2]	3.7e-97	324.8
IMGVR_UViG_2565956863_000002|2565956863|2566008320_101	IMGVR_UViG_2565956863_000002|2565956863|2566008320	K09883	cobT; cobaltochelatase CobT [EC:6.6.1.2]	2.4e-72	243.2
IMGVR_UViG_2565956863_000002|2565956863|2566008320_3	IMGVR_UViG_2565956863_000002|2565956863|2566008320	K21140	mec; [CysO sulfur-carrier protein]-S-L-cysteine hydrolase [EC:3.13.1.6]	2.1e-15	55.2
IMGVR_UViG_2565956864_000002|2565956864|2566008365_129	IMGVR_UViG_2565956864_000002|2565956864|2566008365	K21140	mec; [CysO sulfur-carrier protein]-S-L-cysteine hydrolase [EC:3.13.1.6]	2.1e-15	55.2
IMGVR_UViG_2565956864_000002|2565956864|2566008365_29	IMGVR_UViG_2565956864_000002|2565956864|2566008365	K09883	cobT; cobaltochelatase CobT [EC:6.6.1.2]	2.4e-72	243.2
IMGVR_UViG_2565956864_000002|2565956864|2566008365_30	IMGVR_UViG_2565956864_000002|2565956864|2566008365	K09882	cobS; cobaltochelatase CobS [EC:6.6.1.2]	3.7e-97	324.8
IMGVR_UViG_2565956868_000005|2565956868|2566008924_100	IMGVR_UViG_2565956868_000005|2565956868|2566008924	K09882	cobS; cobaltochelatase CobS [EC:6.6.1.2]	3.7e-97	324.8
IMGVR_UViG_2565956868_000005|2565956868|2566008924_101	IMGVR_UViG_2565956868_000005|2565956868|2566008924	K09883	cobT; cobaltochelatase CobT [EC:6.6.1.2]	2.4e-72	243.2
IMGVR_UViG_2565956868_000005|2565956868|2566008924_3	IMGVR_UViG_2565956868_000005|2565956868|2566008924	K21140	mec; [CysO sulfur-carrier protein]-S-L-cysteine hydrolase [EC:3.13.1.6]	2.1e-15	55.2
IMGVR_UViG_2565956872_000001|2565956872|2566009479_36	IMGVR_UViG_2565956872_000001|2565956872|2566009479	K21140	mec; [CysO sulfur-carrier protein]-S-L-cysteine hydrolase [EC:3.13.1.6]	3.8e-15	54.4
IMGVR_UViG_2565956872_000001|2565956872|2566009479_65	IMGVR_UViG_2565956872_000001|2565956872|2566009479	K09883	cobT; cobaltochelatase CobT [EC:6.6.1.2]	1.5e-63	214.2
IMGVR_UViG_2565956872_000001|2565956872|2566009479_66	IMGVR_UViG_2565956872_000001|2565956872|2566009479	K09882	cobS; cobaltochelatase CobS [EC:6.6.1.2]	1.4e-105	352.5
IMGVR_UViG_2565956872_000001|2565956872|2566009479_98	IMGVR_UViG_2565956872_000001|2565956872|2566009479	K03431	glmM; phosphoglucosamine mutase [EC:5.4.2.10]	1.8e-37	127.5
IMGVR_UViG_2565956872_000001|2565956872|2566009479_99	IMGVR_UViG_2565956872_000001|2565956872|2566009479	K18824	sul2; dihydropteroate synthase type 2 [EC:2.5.1.15]	4.3e-154	510.1
IMGVR_UViG_2565956874_000001|2565956874|2566009776_130	IMGVR_UViG_2565956874_000001|2565956874|2566009776	K21140	mec; [CysO sulfur-carrier protein]-S-L-cysteine hydrolase [EC:3.13.1.6]	2.1e-15	55.2
IMGVR_UViG_2565956874_000001|2565956874|2566009776_29	IMGVR_UViG_2565956874_000001|2565956874|2566009776	K09883	cobT; cobaltochelatase CobT [EC:6.6.1.2]	2.4e-72	243.2
IMGVR_UViG_2565956874_000001|2565956874|2566009776_30	IMGVR_UViG_2565956874_000001|2565956874|2566009776	K09882	cobS; cobaltochelatase CobS [EC:6.6.1.2]	3.7e-97	324.8
IMGVR_UViG_2565956875_000003|2565956875|2566009886_125	IMGVR_UViG_2565956875_000003|2565956875|2566009886	K21140	mec; [CysO sulfur-carrier protein]-S-L-cysteine hydrolase [EC:3.13.1.6]	2.1e-15	55.2
IMGVR_UViG_2565956875_000003|2565956875|2566009886_27	IMGVR_UViG_2565956875_000003|2565956875|2566009886	K09883	cobT; cobaltochelatase CobT [EC:6.6.1.2]	3.3e-72	242.7
IMGVR_UViG_2565956875_000003|2565956875|2566009886_28	IMGVR_UViG_2565956875_000003|2565956875|2566009886	K09882	cobS; cobaltochelatase CobS [EC:6.6.1.2]	3.7e-97	324.8
IMGVR_UViG_2565956879_000004|2565956879|2566010455_102	IMGVR_UViG_2565956879_000004|2565956879|2566010455	K09882	cobS; cobaltochelatase CobS [EC:6.6.1.2]	3.7e-97	324.8
IMGVR_UViG_2565956879_000004|2565956879|2566010455_103	IMGVR_UViG_2565956879_000004|2565956879|2566010455	K09883	cobT; cobaltochelatase CobT [EC:6.6.1.2]	2.4e-72	243.2
IMGVR_UViG_2565956879_000004|2565956879|2566010455_3	IMGVR_UViG_2565956879_000004|2565956879|2566010455	K21140	mec; [CysO sulfur-carrier protein]-S-L-cysteine hydrolase [EC:3.13.1.6]	2.1e-15	55.2
IMGVR_UViG_2565956900_000005|2565956900|2566013326_100	IMGVR_UViG_2565956900_000005|2565956900|2566013326	K09882	cobS; cobaltochelatase CobS [EC:6.6.1.2]	3.5e-97	324.8
IMGVR_UViG_2565956900_000005|2565956900|2566013326_101	IMGVR_UViG_2565956900_000005|2565956900|2566013326	K09883	cobT; cobaltochelatase CobT [EC:6.6.1.2]	2.3e-72	243.2
IMGVR_UViG_2565956900_000005|2565956900|2566013326_3	IMGVR_UViG_2565956900_000005|2565956900|2566013326	K21140	mec; [CysO sulfur-carrier protein]-S-L-cysteine hydrolase [EC:3.13.1.6]	2.1e-15	55.2
IMGVR_UViG_2565956903_000006|2565956903|2566013631_34	IMGVR_UViG_2565956903_000006|2565956903|2566013631	K21140	mec; [CysO sulfur-carrier protein]-S-L-cysteine hydrolase [EC:3.13.1.6]	2.1e-15	55.2
IMGVR_UViG_2565956903_000006|2565956903|2566013631_5	IMGVR_UViG_2565956903_000006|2565956903|2566013631	K09882	cobS; cobaltochelatase CobS [EC:6.6.1.2]	3.5e-97	324.8
IMGVR_UViG_2565956903_000006|2565956903|2566013631_6	IMGVR_UViG_2565956903_000006|2565956903|2566013631	K09883	cobT; cobaltochelatase CobT [EC:6.6.1.2]	2.3e-72	243.2
IMGVR_UViG_2565956911_000003|2565956911|2566014458_102	IMGVR_UViG_2565956911_000003|2565956911|2566014458	K09882	cobS; cobaltochelatase CobS [EC:6.6.1.2]	3.5e-97	324.8
IMGVR_UViG_2565956911_000003|2565956911|2566014458_103	IMGVR_UViG_2565956911_000003|2565956911|2566014458	K09883	cobT; cobaltochelatase CobT [EC:6.6.1.2]	2.3e-72	243.2
IMGVR_UViG_2565956911_000003|2565956911|2566014458_3	IMGVR_UViG_2565956911_000003|2565956911|2566014458	K21140	mec; [CysO sulfur-carrier protein]-S-L-cysteine hydrolase [EC:3.13.1.6]	2.1e-15	55.2
IMGVR_UViG_2565956919_000002|2565956919|2566015539_100	IMGVR_UViG_2565956919_000002|2565956919|2566015539	K09882	cobS; cobaltochelatase CobS [EC:6.6.1.2]	3.5e-97	324.8
IMGVR_UViG_2565956919_000002|2565956919|2566015539_101	IMGVR_UViG_2565956919_000002|2565956919|2566015539	K09883	cobT; cobaltochelatase CobT [EC:6.6.1.2]	2.3e-72	243.2
IMGVR_UViG_2565956919_000002|2565956919|2566015539_3	IMGVR_UViG_2565956919_000002|2565956919|2566015539	K21140	mec; [CysO sulfur-carrier protein]-S-L-cysteine hydrolase [EC:3.13.1.6]	2.1e-15	55.2
IMGVR_UViG_2565956923_000001|2565956923|2566016068_101	IMGVR_UViG_2565956923_000001|2565956923|2566016068	K09882	cobS; cobaltochelatase CobS [EC:6.6.1.2]	3.5e-97	324.8
IMGVR_UViG_2565956923_000001|2565956923|2566016068_102	IMGVR_UViG_2565956923_000001|2565956923|2566016068	K09883	cobT; cobaltochelatase CobT [EC:6.6.1.2]	2.3e-72	243.2
IMGVR_UViG_2565956923_000001|2565956923|2566016068_3	IMGVR_UViG_2565956923_000001|2565956923|2566016068	K21140	mec; [CysO sulfur-carrier protein]-S-L-cysteine hydrolase [EC:3.13.1.6]	2.1e-15	55.2
IMGVR_UViG_2565956924_000001|2565956924|2566016210_129	IMGVR_UViG_2565956924_000001|2565956924|2566016210	K21140	mec; [CysO sulfur-carrier protein]-S-L-cysteine hydrolase [EC:3.13.1.6]	2.1e-15	55.2
IMGVR_UViG_2565956924_000001|2565956924|2566016210_29	IMGVR_UViG_2565956924_000001|2565956924|2566016210	K09883	cobT; cobaltochelatase CobT [EC:6.6.1.2]	2.3e-72	243.2
IMGVR_UViG_2565956924_000001|2565956924|2566016210_30	IMGVR_UViG_2565956924_000001|2565956924|2566016210	K09882	cobS; cobaltochelatase CobS [EC:6.6.1.2]	3.5e-97	324.8
IMGVR_UViG_2565956928_000001|2565956928|2566016665_46	IMGVR_UViG_2565956928_000001|2565956928|2566016665	K05358	quiA; quinate dehydrogenase (quinone) [EC:1.1.5.8]	0	1139
IMGVR_UViG_2565956928_000001|2565956928|2566016665_5	IMGVR_UViG_2565956928_000001|2565956928|2566016665	K21140	mec; [CysO sulfur-carrier protein]-S-L-cysteine hydrolase [EC:3.13.1.6]	3.7e-15	54.4
IMGVR_UViG_2565956928_000001|2565956928|2566016665_91	IMGVR_UViG_2565956928_000001|2565956928|2566016665	K09882	cobS; cobaltochelatase CobS [EC:6.6.1.2]	1.1e-105	352.8
IMGVR_UViG_2565956928_000001|2565956928|2566016665_92	IMGVR_UViG_2565956928_000001|2565956928|2566016665	K09883	cobT; cobaltochelatase CobT [EC:6.6.1.2]	1e-62	211.4
IMGVR_UViG_2565956937_000003|2565956937|2566017940_38	IMGVR_UViG_2565956937_000003|2565956937|2566017940	K21140	mec; [CysO sulfur-carrier protein]-S-L-cysteine hydrolase [EC:3.13.1.6]	2.1e-15	55.2
IMGVR_UViG_2565956937_000003|2565956937|2566017940_68	IMGVR_UViG_2565956937_000003|2565956937|2566017940	K09883	cobT; cobaltochelatase CobT [EC:6.6.1.2]	2.3e-72	243.2
IMGVR_UViG_2565956937_000003|2565956937|2566017940_69	IMGVR_UViG_2565956937_000003|2565956937|2566017940	K09882	cobS; cobaltochelatase CobS [EC:6.6.1.2]	3.5e-97	324.8
IMGVR_UViG_2565956939_000006|2565956939|2566018357_112	IMGVR_UViG_2565956939_000006|2565956939|2566018357	K09882	cobS; cobaltochelatase CobS [EC:6.6.1.2]	3.5e-97	324.8
IMGVR_UViG_2565956939_000006|2565956939|2566018357_113	IMGVR_UViG_2565956939_000006|2565956939|2566018357	K09883	cobT; cobaltochelatase CobT [EC:6.6.1.2]	3.2e-72	242.7
IMGVR_UViG_2565956939_000006|2565956939|2566018357_15	IMGVR_UViG_2565956939_000006|2565956939|2566018357	K21140	mec; [CysO sulfur-carrier protein]-S-L-cysteine hydrolase [EC:3.13.1.6]	2.1e-15	55.2
IMGVR_UViG_2565956956_000001|2565956956|2566020504_127	IMGVR_UViG_2565956956_000001|2565956956|2566020504	K09883	cobT; cobaltochelatase CobT [EC:6.6.1.2]	3.2e-72	242.7
IMGVR_UViG_2565956956_000001|2565956956|2566020504_128	IMGVR_UViG_2565956956_000001|2565956956|2566020504	K09882	cobS; cobaltochelatase CobS [EC:6.6.1.2]	3.5e-97	324.8
IMGVR_UViG_2565956956_000001|2565956956|2566020504_93	IMGVR_UViG_2565956956_000001|2565956956|2566020504	K21140	mec; [CysO sulfur-carrier protein]-S-L-cysteine hydrolase [EC:3.13.1.6]	2.1e-15	55.2
IMGVR_UViG_2565956964_000002|2565956964|2566021962_70	IMGVR_UViG_2565956964_000002|2565956964|2566021962	K21140	mec; [CysO sulfur-carrier protein]-S-L-cysteine hydrolase [EC:3.13.1.6]	2.1e-15	55.2
IMGVR_UViG_2565956964_000002|2565956964|2566021962_98	IMGVR_UViG_2565956964_000002|2565956964|2566021962	K09883	cobT; cobaltochelatase CobT [EC:6.6.1.2]	3.2e-72	242.7
IMGVR_UViG_2565956964_000002|2565956964|2566021962_99	IMGVR_UViG_2565956964_000002|2565956964|2566021962	K09882	cobS; cobaltochelatase CobS [EC:6.6.1.2]	3.5e-97	324.8
IMGVR_UViG_2565956965_000004|2565956965|2566022086_127	IMGVR_UViG_2565956965_000004|2565956965|2566022086	K21140	mec; [CysO sulfur-carrier protein]-S-L-cysteine hydrolase [EC:3.13.1.6]	2.1e-15	55.2
IMGVR_UViG_2565956965_000004|2565956965|2566022086_27	IMGVR_UViG_2565956965_000004|2565956965|2566022086	K09883	cobT; cobaltochelatase CobT [EC:6.6.1.2]	3.2e-72	242.7
IMGVR_UViG_2565956965_000004|2565956965|2566022086_28	IMGVR_UViG_2565956965_000004|2565956965|2566022086	K09882	cobS; cobaltochelatase CobS [EC:6.6.1.2]	3.5e-97	324.8
IMGVR_UViG_2565956967_000006|2565956967|2566022270_102	IMGVR_UViG_2565956967_000006|2565956967|2566022270	K09882	cobS; cobaltochelatase CobS [EC:6.6.1.2]	3.5e-97	324.8
IMGVR_UViG_2565956967_000006|2565956967|2566022270_103	IMGVR_UViG_2565956967_000006|2565956967|2566022270	K09883	cobT; cobaltochelatase CobT [EC:6.6.1.2]	3.2e-72	242.7
IMGVR_UViG_2565956967_000006|2565956967|2566022270_3	IMGVR_UViG_2565956967_000006|2565956967|2566022270	K21140	mec; [CysO sulfur-carrier protein]-S-L-cysteine hydrolase [EC:3.13.1.6]	2.1e-15	55.2
IMGVR_UViG_2565956969_000001|2565956969|2566022595_125	IMGVR_UViG_2565956969_000001|2565956969|2566022595	K21140	mec; [CysO sulfur-carrier protein]-S-L-cysteine hydrolase [EC:3.13.1.6]	2.1e-15	55.2
IMGVR_UViG_2565956969_000001|2565956969|2566022595_27	IMGVR_UViG_2565956969_000001|2565956969|2566022595	K09883	cobT; cobaltochelatase CobT [EC:6.6.1.2]	3.2e-72	242.7
IMGVR_UViG_2565956969_000001|2565956969|2566022595_28	IMGVR_UViG_2565956969_000001|2565956969|2566022595	K09882	cobS; cobaltochelatase CobS [EC:6.6.1.2]	3.5e-97	324.8
IMGVR_UViG_2565956974_000001|2565956974|2566022957_103	IMGVR_UViG_2565956974_000001|2565956974|2566022957	K09882	cobS; cobaltochelatase CobS [EC:6.6.1.2]	3.5e-97	324.8
IMGVR_UViG_2565956974_000001|2565956974|2566022957_104	IMGVR_UViG_2565956974_000001|2565956974|2566022957	K09883	cobT; cobaltochelatase CobT [EC:6.6.1.2]	2.3e-72	243.2
IMGVR_UViG_2565956974_000001|2565956974|2566022957_3	IMGVR_UViG_2565956974_000001|2565956974|2566022957	K21140	mec; [CysO sulfur-carrier protein]-S-L-cysteine hydrolase [EC:3.13.1.6]	2.1e-15	55.2
IMGVR_UViG_2565956978_000001|2565956978|2566023570_100	IMGVR_UViG_2565956978_000001|2565956978|2566023570	K09882	cobS; cobaltochelatase CobS [EC:6.6.1.2]	3.5e-97	324.8
IMGVR_UViG_2565956978_000001|2565956978|2566023570_101	IMGVR_UViG_2565956978_000001|2565956978|2566023570	K09883	cobT; cobaltochelatase CobT [EC:6.6.1.2]	2.3e-72	243.2
IMGVR_UViG_2565956978_000001|2565956978|2566023570_3	IMGVR_UViG_2565956978_000001|2565956978|2566023570	K21140	mec; [CysO sulfur-carrier protein]-S-L-cysteine hydrolase [EC:3.13.1.6]	2.1e-15	55.2
IMGVR_UViG_2565956990_000005|2565956990|2566024972_65	IMGVR_UViG_2565956990_000005|2565956990|2566024972	K21140	mec; [CysO sulfur-carrier protein]-S-L-cysteine hydrolase [EC:3.13.1.6]	2.1e-15	55.2
IMGVR_UViG_2565956990_000005|2565956990|2566024972_93	IMGVR_UViG_2565956990_000005|2565956990|2566024972	K09883	cobT; cobaltochelatase CobT [EC:6.6.1.2]	2.3e-72	243.2
IMGVR_UViG_2565956990_000005|2565956990|2566024972_94	IMGVR_UViG_2565956990_000005|2565956990|2566024972	K09882	cobS; cobaltochelatase CobS [EC:6.6.1.2]	3.5e-97	324.8
IMGVR_UViG_2565956991_000004|2565956991|2566025096_127	IMGVR_UViG_2565956991_000004|2565956991|2566025096	K21140	mec; [CysO sulfur-carrier protein]-S-L-cysteine hydrolase [EC:3.13.1.6]	2.1e-15	55.2
IMGVR_UViG_2565956991_000004|2565956991|2566025096_28	IMGVR_UViG_2565956991_000004|2565956991|2566025096	K09883	cobT; cobaltochelatase CobT [EC:6.6.1.2]	2.3e-72	243.2
IMGVR_UViG_2565956991_000004|2565956991|2566025096_29	IMGVR_UViG_2565956991_000004|2565956991|2566025096	K09882	cobS; cobaltochelatase CobS [EC:6.6.1.2]	3.5e-97	324.8
IMGVR_UViG_2565956992_000005|2565956992|2566025305_126	IMGVR_UViG_2565956992_000005|2565956992|2566025305	K21140	mec; [CysO sulfur-carrier protein]-S-L-cysteine hydrolase [EC:3.13.1.6]	2.1e-15	55.2
IMGVR_UViG_2565956992_000005|2565956992|2566025305_27	IMGVR_UViG_2565956992_000005|2565956992|2566025305	K09883	cobT; cobaltochelatase CobT [EC:6.6.1.2]	2.3e-72	243.2
IMGVR_UViG_2565956992_000005|2565956992|2566025305_28	IMGVR_UViG_2565956992_000005|2565956992|2566025305	K09882	cobS; cobaltochelatase CobS [EC:6.6.1.2]	3.5e-97	324.8
IMGVR_UViG_2565956994_000006|2565956994|2566025716_32	IMGVR_UViG_2565956994_000006|2565956994|2566025716	K09883	cobT; cobaltochelatase CobT [EC:6.6.1.2]	3.2e-72	242.7
IMGVR_UViG_2565956994_000006|2565956994|2566025716_33	IMGVR_UViG_2565956994_000006|2565956994|2566025716	K09882	cobS; cobaltochelatase CobS [EC:6.6.1.2]	3.5e-97	324.8
IMGVR_UViG_2565956994_000006|2565956994|2566025716_4	IMGVR_UViG_2565956994_000006|2565956994|2566025716	K21140	mec; [CysO sulfur-carrier protein]-S-L-cysteine hydrolase [EC:3.13.1.6]	2.1e-15	55.2
IMGVR_UViG_2565956995_000004|2565956995|2566025801_23	IMGVR_UViG_2565956995_000004|2565956995|2566025801	K09882	cobS; cobaltochelatase CobS [EC:6.6.1.2]	3.5e-97	324.8
IMGVR_UViG_2565956995_000004|2565956995|2566025801_24	IMGVR_UViG_2565956995_000004|2565956995|2566025801	K09883	cobT; cobaltochelatase CobT [EC:6.6.1.2]	3.2e-72	242.7
IMGVR_UViG_2565956995_000004|2565956995|2566025801_53	IMGVR_UViG_2565956995_000004|2565956995|2566025801	K21140	mec; [CysO sulfur-carrier protein]-S-L-cysteine hydrolase [EC:3.13.1.6]	2.1e-15	55.2
IMGVR_UViG_2565956996_000003|2565956996|2566025875_38	IMGVR_UViG_2565956996_000003|2565956996|2566025875	K21140	mec; [CysO sulfur-carrier protein]-S-L-cysteine hydrolase [EC:3.13.1.6]	2.1e-15	55.2
IMGVR_UViG_2565956996_000003|2565956996|2566025875_7	IMGVR_UViG_2565956996_000003|2565956996|2566025875	K09882	cobS; cobaltochelatase CobS [EC:6.6.1.2]	3.5e-97	324.8
IMGVR_UViG_2565956996_000003|2565956996|2566025875_8	IMGVR_UViG_2565956996_000003|2565956996|2566025875	K09883	cobT; cobaltochelatase CobT [EC:6.6.1.2]	3.2e-72	242.7
IMGVR_UViG_2565956997_000004|2565956997|2566025966_104	IMGVR_UViG_2565956997_000004|2565956997|2566025966	K09882	cobS; cobaltochelatase CobS [EC:6.6.1.2]	3.5e-97	324.8
IMGVR_UViG_2565956997_000004|2565956997|2566025966_105	IMGVR_UViG_2565956997_000004|2565956997|2566025966	K09883	cobT; cobaltochelatase CobT [EC:6.6.1.2]	3.2e-72	242.7
IMGVR_UViG_2565956997_000004|2565956997|2566025966_6	IMGVR_UViG_2565956997_000004|2565956997|2566025966	K21140	mec; [CysO sulfur-carrier protein]-S-L-cysteine hydrolase [EC:3.13.1.6]	2.1e-15	55.2
IMGVR_UViG_2565956998_000005|2565956998|2566026060_125	IMGVR_UViG_2565956998_000005|2565956998|2566026060	K21140	mec; [CysO sulfur-carrier protein]-S-L-cysteine hydrolase [EC:3.13.1.6]	2.1e-15	55.2
IMGVR_UViG_2565956998_000005|2565956998|2566026060_27	IMGVR_UViG_2565956998_000005|2565956998|2566026060	K09883	cobT; cobaltochelatase CobT [EC:6.6.1.2]	3.2e-72	242.7
IMGVR_UViG_2565956998_000005|2565956998|2566026060_28	IMGVR_UViG_2565956998_000005|2565956998|2566026060	K09882	cobS; cobaltochelatase CobS [EC:6.6.1.2]	3.5e-97	324.8
IMGVR_UViG_2565956999_000005|2565956999|2566026148_65	IMGVR_UViG_2565956999_000005|2565956999|2566026148	K09882	cobS; cobaltochelatase CobS [EC:6.6.1.2]	7.5e-98	327
IMGVR_UViG_2565956999_000005|2565956999|2566026148_66	IMGVR_UViG_2565956999_000005|2565956999|2566026148	K09883	cobT; cobaltochelatase CobT [EC:6.6.1.2]	1.9e-72	243.5
IMGVR_UViG_2565956999_000005|2565956999|2566026148_94	IMGVR_UViG_2565956999_000005|2565956999|2566026148	K21140	mec; [CysO sulfur-carrier protein]-S-L-cysteine hydrolase [EC:3.13.1.6]	2.1e-15	55.2
IMGVR_UViG_2565957000_000004|2565957000|2566026277_126	IMGVR_UViG_2565957000_000004|2565957000|2566026277	K09883	cobT; cobaltochelatase CobT [EC:6.6.1.2]	3.2e-72	242.7
IMGVR_UViG_2565957000_000004|2565957000|2566026277_127	IMGVR_UViG_2565957000_000004|2565957000|2566026277	K09882	cobS; cobaltochelatase CobS [EC:6.6.1.2]	7.5e-98	327
IMGVR_UViG_2565957000_000004|2565957000|2566026277_96	IMGVR_UViG_2565957000_000004|2565957000|2566026277	K21140	mec; [CysO sulfur-carrier protein]-S-L-cysteine hydrolase [EC:3.13.1.6]	2.1e-15	55.2
IMGVR_UViG_2565957001_000003|2565957001|2566026374_121	IMGVR_UViG_2565957001_000003|2565957001|2566026374	K09883	cobT; cobaltochelatase CobT [EC:6.6.1.2]	3.2e-72	242.7
IMGVR_UViG_2565957001_000003|2565957001|2566026374_122	IMGVR_UViG_2565957001_000003|2565957001|2566026374	K09882	cobS; cobaltochelatase CobS [EC:6.6.1.2]	3.5e-97	324.8
IMGVR_UViG_2565957001_000003|2565957001|2566026374_93	IMGVR_UViG_2565957001_000003|2565957001|2566026374	K21140	mec; [CysO sulfur-carrier protein]-S-L-cysteine hydrolase [EC:3.13.1.6]	2.1e-15	55.2
IMGVR_UViG_2565957003_000003|2565957003|2566026796_130	IMGVR_UViG_2565957003_000003|2565957003|2566026796	K21140	mec; [CysO sulfur-carrier protein]-S-L-cysteine hydrolase [EC:3.13.1.6]	2.1e-15	55.2
IMGVR_UViG_2565957003_000003|2565957003|2566026796_32	IMGVR_UViG_2565957003_000003|2565957003|2566026796	K09883	cobT; cobaltochelatase CobT [EC:6.6.1.2]	2.3e-72	243.2
IMGVR_UViG_2565957003_000003|2565957003|2566026796_33	IMGVR_UViG_2565957003_000003|2565957003|2566026796	K09882	cobS; cobaltochelatase CobS [EC:6.6.1.2]	3.5e-97	324.8
IMGVR_UViG_2565957003_000003|2565957003|2566026796_4	IMGVR_UViG_2565957003_000003|2565957003|2566026796	K21140	mec; [CysO sulfur-carrier protein]-S-L-cysteine hydrolase [EC:3.13.1.6]	2.1e-15	55.2
IMGVR_UViG_2565957004_000004|2565957004|2566027065_125	IMGVR_UViG_2565957004_000004|2565957004|2566027065	K21140	mec; [CysO sulfur-carrier protein]-S-L-cysteine hydrolase [EC:3.13.1.6]	2.1e-15	55.2
IMGVR_UViG_2565957004_000004|2565957004|2566027065_27	IMGVR_UViG_2565957004_000004|2565957004|2566027065	K09883	cobT; cobaltochelatase CobT [EC:6.6.1.2]	2.3e-72	243.2
IMGVR_UViG_2565957004_000004|2565957004|2566027065_28	IMGVR_UViG_2565957004_000004|2565957004|2566027065	K09882	cobS; cobaltochelatase CobS [EC:6.6.1.2]	7.5e-98	327
IMGVR_UViG_2565957005_000008|2565957005|2566027187_124	IMGVR_UViG_2565957005_000008|2565957005|2566027187	K21140	mec; [CysO sulfur-carrier protein]-S-L-cysteine hydrolase [EC:3.13.1.6]	2.1e-15	55.2
IMGVR_UViG_2565957005_000008|2565957005|2566027187_95	IMGVR_UViG_2565957005_000008|2565957005|2566027187	K09882	cobS; cobaltochelatase CobS [EC:6.6.1.2]	3.5e-97	324.8
IMGVR_UViG_2565957005_000008|2565957005|2566027187_96	IMGVR_UViG_2565957005_000008|2565957005|2566027187	K09883	cobT; cobaltochelatase CobT [EC:6.6.1.2]	2.3e-72	243.2
IMGVR_UViG_2565957006_000003|2565957006|2566027335_125	IMGVR_UViG_2565957006_000003|2565957006|2566027335	K21140	mec; [CysO sulfur-carrier protein]-S-L-cysteine hydrolase [EC:3.13.1.6]	2.1e-15	55.2
IMGVR_UViG_2565957006_000003|2565957006|2566027335_27	IMGVR_UViG_2565957006_000003|2565957006|2566027335	K09883	cobT; cobaltochelatase CobT [EC:6.6.1.2]	2.3e-72	243.2
IMGVR_UViG_2565957006_000003|2565957006|2566027335_28	IMGVR_UViG_2565957006_000003|2565957006|2566027335	K09882	cobS; cobaltochelatase CobS [EC:6.6.1.2]	3.5e-97	324.8
IMGVR_UViG_2565957007_000003|2565957007|2566027561_100	IMGVR_UViG_2565957007_000003|2565957007|2566027561	K09882	cobS; cobaltochelatase CobS [EC:6.6.1.2]	3.5e-97	324.8
IMGVR_UViG_2565957007_000003|2565957007|2566027561_101	IMGVR_UViG_2565957007_000003|2565957007|2566027561	K09883	cobT; cobaltochelatase CobT [EC:6.6.1.2]	2.3e-72	243.2
IMGVR_UViG_2565957007_000003|2565957007|2566027561_3	IMGVR_UViG_2565957007_000003|2565957007|2566027561	K21140	mec; [CysO sulfur-carrier protein]-S-L-cysteine hydrolase [EC:3.13.1.6]	2.1e-15	55.2
IMGVR_UViG_2565957009_000002|2565957009|2566027911_125	IMGVR_UViG_2565957009_000002|2565957009|2566027911	K21140	mec; [CysO sulfur-carrier protein]-S-L-cysteine hydrolase [EC:3.13.1.6]	2.1e-15	55.2
IMGVR_UViG_2565957009_000002|2565957009|2566027911_27	IMGVR_UViG_2565957009_000002|2565957009|2566027911	K09883	cobT; cobaltochelatase CobT [EC:6.6.1.2]	2.3e-72	243.2
IMGVR_UViG_2565957009_000002|2565957009|2566027911_28	IMGVR_UViG_2565957009_000002|2565957009|2566027911	K09882	cobS; cobaltochelatase CobS [EC:6.6.1.2]	3.5e-97	324.8
IMGVR_UViG_2565957011_000005|2565957011|2566028448_125	IMGVR_UViG_2565957011_000005|2565957011|2566028448	K21140	mec; [CysO sulfur-carrier protein]-S-L-cysteine hydrolase [EC:3.13.1.6]	2.1e-15	55.2
IMGVR_UViG_2565957011_000005|2565957011|2566028448_27	IMGVR_UViG_2565957011_000005|2565957011|2566028448	K09883	cobT; cobaltochelatase CobT [EC:6.6.1.2]	2.3e-72	243.2
IMGVR_UViG_2565957011_000005|2565957011|2566028448_28	IMGVR_UViG_2565957011_000005|2565957011|2566028448	K09882	cobS; cobaltochelatase CobS [EC:6.6.1.2]	3.5e-97	324.8
IMGVR_UViG_2565957012_000003|2565957012|2566028546_125	IMGVR_UViG_2565957012_000003|2565957012|2566028546	K21140	mec; [CysO sulfur-carrier protein]-S-L-cysteine hydrolase [EC:3.13.1.6]	2.1e-15	55.2
IMGVR_UViG_2565957012_000003|2565957012|2566028546_27	IMGVR_UViG_2565957012_000003|2565957012|2566028546	K09883	cobT; cobaltochelatase CobT [EC:6.6.1.2]	2.3e-72	243.2
IMGVR_UViG_2565957012_000003|2565957012|2566028546_28	IMGVR_UViG_2565957012_000003|2565957012|2566028546	K09882	cobS; cobaltochelatase CobS [EC:6.6.1.2]	7.5e-98	327
IMGVR_UViG_2565957014_000004|2565957014|2566028737_100	IMGVR_UViG_2565957014_000004|2565957014|2566028737	K09882	cobS; cobaltochelatase CobS [EC:6.6.1.2]	3.5e-97	324.8
IMGVR_UViG_2565957014_000004|2565957014|2566028737_101	IMGVR_UViG_2565957014_000004|2565957014|2566028737	K09883	cobT; cobaltochelatase CobT [EC:6.6.1.2]	2.3e-72	243.2
IMGVR_UViG_2565957014_000004|2565957014|2566028737_3	IMGVR_UViG_2565957014_000004|2565957014|2566028737	K21140	mec; [CysO sulfur-carrier protein]-S-L-cysteine hydrolase [EC:3.13.1.6]	2.1e-15	55.2
IMGVR_UViG_2565957015_000003|2565957015|2566028832_126	IMGVR_UViG_2565957015_000003|2565957015|2566028832	K21140	mec; [CysO sulfur-carrier protein]-S-L-cysteine hydrolase [EC:3.13.1.6]	2.1e-15	55.2
IMGVR_UViG_2565957015_000003|2565957015|2566028832_27	IMGVR_UViG_2565957015_000003|2565957015|2566028832	K09883	cobT; cobaltochelatase CobT [EC:6.6.1.2]	2.3e-72	243.2
IMGVR_UViG_2565957015_000003|2565957015|2566028832_28	IMGVR_UViG_2565957015_000003|2565957015|2566028832	K09882	cobS; cobaltochelatase CobS [EC:6.6.1.2]	3.5e-97	324.8
IMGVR_UViG_2565957016_000003|2565957016|2566028925_100	IMGVR_UViG_2565957016_000003|2565957016|2566028925	K09882	cobS; cobaltochelatase CobS [EC:6.6.1.2]	3.5e-97	324.8
IMGVR_UViG_2565957016_000003|2565957016|2566028925_101	IMGVR_UViG_2565957016_000003|2565957016|2566028925	K09883	cobT; cobaltochelatase CobT [EC:6.6.1.2]	2.3e-72	243.2
IMGVR_UViG_2565957016_000003|2565957016|2566028925_3	IMGVR_UViG_2565957016_000003|2565957016|2566028925	K21140	mec; [CysO sulfur-carrier protein]-S-L-cysteine hydrolase [EC:3.13.1.6]	2.1e-15	55.2
IMGVR_UViG_2565957017_000004|2565957017|2566029012_100	IMGVR_UViG_2565957017_000004|2565957017|2566029012	K09882	cobS; cobaltochelatase CobS [EC:6.6.1.2]	3.5e-97	324.8
IMGVR_UViG_2565957017_000004|2565957017|2566029012_101	IMGVR_UViG_2565957017_000004|2565957017|2566029012	K09883	cobT; cobaltochelatase CobT [EC:6.6.1.2]	2.3e-72	243.2
IMGVR_UViG_2565957017_000004|2565957017|2566029012_3	IMGVR_UViG_2565957017_000004|2565957017|2566029012	K21140	mec; [CysO sulfur-carrier protein]-S-L-cysteine hydrolase [EC:3.13.1.6]	2.1e-15	55.2
IMGVR_UViG_2565957018_000004|2565957018|2566029099_126	IMGVR_UViG_2565957018_000004|2565957018|2566029099	K21140	mec; [CysO sulfur-carrier protein]-S-L-cysteine hydrolase [EC:3.13.1.6]	2.1e-15	55.2
IMGVR_UViG_2565957018_000004|2565957018|2566029099_27	IMGVR_UViG_2565957018_000004|2565957018|2566029099	K09883	cobT; cobaltochelatase CobT [EC:6.6.1.2]	2.3e-72	243.2
IMGVR_UViG_2565957018_000004|2565957018|2566029099_28	IMGVR_UViG_2565957018_000004|2565957018|2566029099	K09882	cobS; cobaltochelatase CobS [EC:6.6.1.2]	7.5e-98	327
IMGVR_UViG_2565957019_000004|2565957019|2566029257_125	IMGVR_UViG_2565957019_000004|2565957019|2566029257	K21140	mec; [CysO sulfur-carrier protein]-S-L-cysteine hydrolase [EC:3.13.1.6]	2.1e-15	55.2
IMGVR_UViG_2565957019_000004|2565957019|2566029257_27	IMGVR_UViG_2565957019_000004|2565957019|2566029257	K09883	cobT; cobaltochelatase CobT [EC:6.6.1.2]	2.3e-72	243.2
IMGVR_UViG_2565957019_000004|2565957019|2566029257_28	IMGVR_UViG_2565957019_000004|2565957019|2566029257	K09882	cobS; cobaltochelatase CobS [EC:6.6.1.2]	3.5e-97	324.8
IMGVR_UViG_2565957020_000004|2565957020|2566029418_125	IMGVR_UViG_2565957020_000004|2565957020|2566029418	K21140	mec; [CysO sulfur-carrier protein]-S-L-cysteine hydrolase [EC:3.13.1.6]	2.1e-15	55.2
IMGVR_UViG_2565957020_000004|2565957020|2566029418_27	IMGVR_UViG_2565957020_000004|2565957020|2566029418	K09883	cobT; cobaltochelatase CobT [EC:6.6.1.2]	2.3e-72	243.2
IMGVR_UViG_2565957020_000004|2565957020|2566029418_28	IMGVR_UViG_2565957020_000004|2565957020|2566029418	K09882	cobS; cobaltochelatase CobS [EC:6.6.1.2]	3.5e-97	324.8
IMGVR_UViG_2565957021_000006|2565957021|2566029519_101	IMGVR_UViG_2565957021_000006|2565957021|2566029519	K09882	cobS; cobaltochelatase CobS [EC:6.6.1.2]	7.5e-98	327
IMGVR_UViG_2565957021_000006|2565957021|2566029519_102	IMGVR_UViG_2565957021_000006|2565957021|2566029519	K09883	cobT; cobaltochelatase CobT [EC:6.6.1.2]	2.3e-72	243.2
IMGVR_UViG_2565957021_000006|2565957021|2566029519_3	IMGVR_UViG_2565957021_000006|2565957021|2566029519	K21140	mec; [CysO sulfur-carrier protein]-S-L-cysteine hydrolase [EC:3.13.1.6]	2.1e-15	55.2
IMGVR_UViG_2565957022_000006|2565957022|2566029616_125	IMGVR_UViG_2565957022_000006|2565957022|2566029616	K21140	mec; [CysO sulfur-carrier protein]-S-L-cysteine hydrolase [EC:3.13.1.6]	2.1e-15	55.2
IMGVR_UViG_2565957022_000006|2565957022|2566029616_27	IMGVR_UViG_2565957022_000006|2565957022|2566029616	K09883	cobT; cobaltochelatase CobT [EC:6.6.1.2]	2.3e-72	243.2
IMGVR_UViG_2565957022_000006|2565957022|2566029616_28	IMGVR_UViG_2565957022_000006|2565957022|2566029616	K09882	cobS; cobaltochelatase CobS [EC:6.6.1.2]	3.5e-97	324.8
IMGVR_UViG_2565957023_000003|2565957023|2566029715_125	IMGVR_UViG_2565957023_000003|2565957023|2566029715	K21140	mec; [CysO sulfur-carrier protein]-S-L-cysteine hydrolase [EC:3.13.1.6]	2.1e-15	55.2
IMGVR_UViG_2565957023_000003|2565957023|2566029715_27	IMGVR_UViG_2565957023_000003|2565957023|2566029715	K09883	cobT; cobaltochelatase CobT [EC:6.6.1.2]	2.3e-72	243.2
IMGVR_UViG_2565957023_000003|2565957023|2566029715_28	IMGVR_UViG_2565957023_000003|2565957023|2566029715	K09882	cobS; cobaltochelatase CobS [EC:6.6.1.2]	3.5e-97	324.8
IMGVR_UViG_2565957024_000001|2565957024|2566029802_101	IMGVR_UViG_2565957024_000001|2565957024|2566029802	K09882	cobS; cobaltochelatase CobS [EC:6.6.1.2]	2e-96	322.3
IMGVR_UViG_2565957024_000001|2565957024|2566029802_102	IMGVR_UViG_2565957024_000001|2565957024|2566029802	K09883	cobT; cobaltochelatase CobT [EC:6.6.1.2]	2.3e-72	243.2
IMGVR_UViG_2565957024_000001|2565957024|2566029802_3	IMGVR_UViG_2565957024_000001|2565957024|2566029802	K21140	mec; [CysO sulfur-carrier protein]-S-L-cysteine hydrolase [EC:3.13.1.6]	2.1e-15	55.2
IMGVR_UViG_2565957025_000005|2565957025|2566029881_125	IMGVR_UViG_2565957025_000005|2565957025|2566029881	K21140	mec; [CysO sulfur-carrier protein]-S-L-cysteine hydrolase [EC:3.13.1.6]	2.2e-15	55.2
IMGVR_UViG_2565957025_000005|2565957025|2566029881_27	IMGVR_UViG_2565957025_000005|2565957025|2566029881	K09883	cobT; cobaltochelatase CobT [EC:6.6.1.2]	2.3e-72	243.2
IMGVR_UViG_2565957025_000005|2565957025|2566029881_28	IMGVR_UViG_2565957025_000005|2565957025|2566029881	K09882	cobS; cobaltochelatase CobS [EC:6.6.1.2]	3.6e-97	324.8
IMGVR_UViG_2565957026_000004|2565957026|2566030002_130	IMGVR_UViG_2565957026_000004|2565957026|2566030002	K21140	mec; [CysO sulfur-carrier protein]-S-L-cysteine hydrolase [EC:3.13.1.6]	2.1e-15	55.2
IMGVR_UViG_2565957026_000004|2565957026|2566030002_32	IMGVR_UViG_2565957026_000004|2565957026|2566030002	K09883	cobT; cobaltochelatase CobT [EC:6.6.1.2]	2.3e-72	243.2
IMGVR_UViG_2565957026_000004|2565957026|2566030002_33	IMGVR_UViG_2565957026_000004|2565957026|2566030002	K09882	cobS; cobaltochelatase CobS [EC:6.6.1.2]	3.6e-97	324.8
IMGVR_UViG_2565957026_000004|2565957026|2566030002_4	IMGVR_UViG_2565957026_000004|2565957026|2566030002	K21140	mec; [CysO sulfur-carrier protein]-S-L-cysteine hydrolase [EC:3.13.1.6]	2.1e-15	55.2
IMGVR_UViG_2565957028_000004|2565957028|2566030306_129	IMGVR_UViG_2565957028_000004|2565957028|2566030306	K21140	mec; [CysO sulfur-carrier protein]-S-L-cysteine hydrolase [EC:3.13.1.6]	2.1e-15	55.2
IMGVR_UViG_2565957028_000004|2565957028|2566030306_29	IMGVR_UViG_2565957028_000004|2565957028|2566030306	K09883	cobT; cobaltochelatase CobT [EC:6.6.1.2]	2.3e-72	243.2
IMGVR_UViG_2565957028_000004|2565957028|2566030306_30	IMGVR_UViG_2565957028_000004|2565957028|2566030306	K09882	cobS; cobaltochelatase CobS [EC:6.6.1.2]	3.6e-97	324.8
IMGVR_UViG_2565957029_000002|2565957029|2566030424_129	IMGVR_UViG_2565957029_000002|2565957029|2566030424	K21140	mec; [CysO sulfur-carrier protein]-S-L-cysteine hydrolase [EC:3.13.1.6]	2.1e-15	55.2
IMGVR_UViG_2565957029_000002|2565957029|2566030424_29	IMGVR_UViG_2565957029_000002|2565957029|2566030424	K09883	cobT; cobaltochelatase CobT [EC:6.6.1.2]	2.3e-72	243.2
IMGVR_UViG_2565957029_000002|2565957029|2566030424_30	IMGVR_UViG_2565957029_000002|2565957029|2566030424	K09882	cobS; cobaltochelatase CobS [EC:6.6.1.2]	3.6e-97	324.8
IMGVR_UViG_2565957030_000004|2565957030|2566030530_125	IMGVR_UViG_2565957030_000004|2565957030|2566030530	K21140	mec; [CysO sulfur-carrier protein]-S-L-cysteine hydrolase [EC:3.13.1.6]	2.1e-15	55.2
IMGVR_UViG_2565957030_000004|2565957030|2566030530_27	IMGVR_UViG_2565957030_000004|2565957030|2566030530	K09883	cobT; cobaltochelatase CobT [EC:6.6.1.2]	2.3e-72	243.2
IMGVR_UViG_2565957030_000004|2565957030|2566030530_28	IMGVR_UViG_2565957030_000004|2565957030|2566030530	K09882	cobS; cobaltochelatase CobS [EC:6.6.1.2]	3.6e-97	324.8
IMGVR_UViG_2565957031_000006|2565957031|2566030640_102	IMGVR_UViG_2565957031_000006|2565957031|2566030640	K09882	cobS; cobaltochelatase CobS [EC:6.6.1.2]	3.6e-97	324.8
IMGVR_UViG_2565957031_000006|2565957031|2566030640_103	IMGVR_UViG_2565957031_000006|2565957031|2566030640	K09883	cobT; cobaltochelatase CobT [EC:6.6.1.2]	2.3e-72	243.2
IMGVR_UViG_2565957031_000006|2565957031|2566030640_3	IMGVR_UViG_2565957031_000006|2565957031|2566030640	K21140	mec; [CysO sulfur-carrier protein]-S-L-cysteine hydrolase [EC:3.13.1.6]	2.1e-15	55.2
IMGVR_UViG_2565957032_000006|2565957032|2566030785_125	IMGVR_UViG_2565957032_000006|2565957032|2566030785	K21140	mec; [CysO sulfur-carrier protein]-S-L-cysteine hydrolase [EC:3.13.1.6]	2.1e-15	55.2
IMGVR_UViG_2565957032_000006|2565957032|2566030785_27	IMGVR_UViG_2565957032_000006|2565957032|2566030785	K09883	cobT; cobaltochelatase CobT [EC:6.6.1.2]	2.3e-72	243.2
IMGVR_UViG_2565957032_000006|2565957032|2566030785_28	IMGVR_UViG_2565957032_000006|2565957032|2566030785	K09882	cobS; cobaltochelatase CobS [EC:6.6.1.2]	3.6e-97	324.8
IMGVR_UViG_2565957033_000002|2565957033|2566030930_100	IMGVR_UViG_2565957033_000002|2565957033|2566030930	K09882	cobS; cobaltochelatase CobS [EC:6.6.1.2]	3.6e-97	324.8
IMGVR_UViG_2565957033_000002|2565957033|2566030930_101	IMGVR_UViG_2565957033_000002|2565957033|2566030930	K09883	cobT; cobaltochelatase CobT [EC:6.6.1.2]	2.3e-72	243.2
IMGVR_UViG_2565957033_000002|2565957033|2566030930_3	IMGVR_UViG_2565957033_000002|2565957033|2566030930	K21140	mec; [CysO sulfur-carrier protein]-S-L-cysteine hydrolase [EC:3.13.1.6]	2.1e-15	55.2
IMGVR_UViG_2565957034_000004|2565957034|2566031049_100	IMGVR_UViG_2565957034_000004|2565957034|2566031049	K09882	cobS; cobaltochelatase CobS [EC:6.6.1.2]	3.6e-97	324.8
IMGVR_UViG_2565957034_000004|2565957034|2566031049_101	IMGVR_UViG_2565957034_000004|2565957034|2566031049	K09883	cobT; cobaltochelatase CobT [EC:6.6.1.2]	2.3e-72	243.2
IMGVR_UViG_2565957034_000004|2565957034|2566031049_3	IMGVR_UViG_2565957034_000004|2565957034|2566031049	K21140	mec; [CysO sulfur-carrier protein]-S-L-cysteine hydrolase [EC:3.13.1.6]	2.1e-15	55.2
IMGVR_UViG_2565957035_000005|2565957035|2566031163_101	IMGVR_UViG_2565957035_000005|2565957035|2566031163	K09882	cobS; cobaltochelatase CobS [EC:6.6.1.2]	3.6e-97	324.8
IMGVR_UViG_2565957035_000005|2565957035|2566031163_102	IMGVR_UViG_2565957035_000005|2565957035|2566031163	K09883	cobT; cobaltochelatase CobT [EC:6.6.1.2]	2.3e-72	243.2
IMGVR_UViG_2565957035_000005|2565957035|2566031163_3	IMGVR_UViG_2565957035_000005|2565957035|2566031163	K21140	mec; [CysO sulfur-carrier protein]-S-L-cysteine hydrolase [EC:3.13.1.6]	2.1e-15	55.2
IMGVR_UViG_2565957036_000003|2565957036|2566031305_100	IMGVR_UViG_2565957036_000003|2565957036|2566031305	K09882	cobS; cobaltochelatase CobS [EC:6.6.1.2]	3.6e-97	324.8
IMGVR_UViG_2565957036_000003|2565957036|2566031305_101	IMGVR_UViG_2565957036_000003|2565957036|2566031305	K09883	cobT; cobaltochelatase CobT [EC:6.6.1.2]	2.3e-72	243.2
IMGVR_UViG_2565957036_000003|2565957036|2566031305_3	IMGVR_UViG_2565957036_000003|2565957036|2566031305	K21140	mec; [CysO sulfur-carrier protein]-S-L-cysteine hydrolase [EC:3.13.1.6]	2.1e-15	55.2
IMGVR_UViG_2565957039_000005|2565957039|2566031710_102	IMGVR_UViG_2565957039_000005|2565957039|2566031710	K09882	cobS; cobaltochelatase CobS [EC:6.6.1.2]	7.7e-98	327
IMGVR_UViG_2565957039_000005|2565957039|2566031710_103	IMGVR_UViG_2565957039_000005|2565957039|2566031710	K09883	cobT; cobaltochelatase CobT [EC:6.6.1.2]	2.3e-72	243.2
IMGVR_UViG_2565957039_000005|2565957039|2566031710_3	IMGVR_UViG_2565957039_000005|2565957039|2566031710	K21140	mec; [CysO sulfur-carrier protein]-S-L-cysteine hydrolase [EC:3.13.1.6]	2.1e-15	55.2
IMGVR_UViG_2565957040_000006|2565957040|2566031858_100	IMGVR_UViG_2565957040_000006|2565957040|2566031858	K09882	cobS; cobaltochelatase CobS [EC:6.6.1.2]	3.6e-97	324.8
IMGVR_UViG_2565957040_000006|2565957040|2566031858_101	IMGVR_UViG_2565957040_000006|2565957040|2566031858	K09883	cobT; cobaltochelatase CobT [EC:6.6.1.2]	2.3e-72	243.2
IMGVR_UViG_2565957040_000006|2565957040|2566031858_3	IMGVR_UViG_2565957040_000006|2565957040|2566031858	K21140	mec; [CysO sulfur-carrier protein]-S-L-cysteine hydrolase [EC:3.13.1.6]	2.1e-15	55.2
IMGVR_UViG_2565957041_000003|2565957041|2566031995_129	IMGVR_UViG_2565957041_000003|2565957041|2566031995	K21140	mec; [CysO sulfur-carrier protein]-S-L-cysteine hydrolase [EC:3.13.1.6]	2.1e-15	55.2
IMGVR_UViG_2565957041_000003|2565957041|2566031995_29	IMGVR_UViG_2565957041_000003|2565957041|2566031995	K09883	cobT; cobaltochelatase CobT [EC:6.6.1.2]	2.3e-72	243.2
IMGVR_UViG_2565957041_000003|2565957041|2566031995_30	IMGVR_UViG_2565957041_000003|2565957041|2566031995	K09882	cobS; cobaltochelatase CobS [EC:6.6.1.2]	7.7e-98	327
IMGVR_UViG_2565957042_000002|2565957042|2566032154_129	IMGVR_UViG_2565957042_000002|2565957042|2566032154	K21140	mec; [CysO sulfur-carrier protein]-S-L-cysteine hydrolase [EC:3.13.1.6]	2.1e-15	55.2
IMGVR_UViG_2565957042_000002|2565957042|2566032154_29	IMGVR_UViG_2565957042_000002|2565957042|2566032154	K09883	cobT; cobaltochelatase CobT [EC:6.6.1.2]	2.3e-72	243.2
IMGVR_UViG_2565957042_000002|2565957042|2566032154_30	IMGVR_UViG_2565957042_000002|2565957042|2566032154	K09882	cobS; cobaltochelatase CobS [EC:6.6.1.2]	3.6e-97	324.8
IMGVR_UViG_2565957046_000003|2565957046|2566032907_129	IMGVR_UViG_2565957046_000003|2565957046|2566032907	K21140	mec; [CysO sulfur-carrier protein]-S-L-cysteine hydrolase [EC:3.13.1.6]	2.1e-15	55.2
IMGVR_UViG_2565957046_000003|2565957046|2566032907_29	IMGVR_UViG_2565957046_000003|2565957046|2566032907	K09883	cobT; cobaltochelatase CobT [EC:6.6.1.2]	2.3e-72	243.2
IMGVR_UViG_2565957046_000003|2565957046|2566032907_30	IMGVR_UViG_2565957046_000003|2565957046|2566032907	K09882	cobS; cobaltochelatase CobS [EC:6.6.1.2]	3.6e-97	324.8
IMGVR_UViG_2565957047_000003|2565957047|2566033016_130	IMGVR_UViG_2565957047_000003|2565957047|2566033016	K21140	mec; [CysO sulfur-carrier protein]-S-L-cysteine hydrolase [EC:3.13.1.6]	2.1e-15	55.2
IMGVR_UViG_2565957047_000003|2565957047|2566033016_29	IMGVR_UViG_2565957047_000003|2565957047|2566033016	K09883	cobT; cobaltochelatase CobT [EC:6.6.1.2]	2.3e-72	243.2
IMGVR_UViG_2565957047_000003|2565957047|2566033016_30	IMGVR_UViG_2565957047_000003|2565957047|2566033016	K09882	cobS; cobaltochelatase CobS [EC:6.6.1.2]	3.6e-97	324.8
IMGVR_UViG_2565957048_000003|2565957048|2566033169_101	IMGVR_UViG_2565957048_000003|2565957048|2566033169	K09882	cobS; cobaltochelatase CobS [EC:6.6.1.2]	3.6e-97	324.8
IMGVR_UViG_2565957048_000003|2565957048|2566033169_102	IMGVR_UViG_2565957048_000003|2565957048|2566033169	K09883	cobT; cobaltochelatase CobT [EC:6.6.1.2]	2.3e-72	243.2
IMGVR_UViG_2565957048_000003|2565957048|2566033169_3	IMGVR_UViG_2565957048_000003|2565957048|2566033169	K21140	mec; [CysO sulfur-carrier protein]-S-L-cysteine hydrolase [EC:3.13.1.6]	2.1e-15	55.2
IMGVR_UViG_2565957049_000004|2565957049|2566033291_100	IMGVR_UViG_2565957049_000004|2565957049|2566033291	K09882	cobS; cobaltochelatase CobS [EC:6.6.1.2]	3.6e-97	324.8
IMGVR_UViG_2565957049_000004|2565957049|2566033291_101	IMGVR_UViG_2565957049_000004|2565957049|2566033291	K09883	cobT; cobaltochelatase CobT [EC:6.6.1.2]	2.3e-72	243.2
IMGVR_UViG_2565957049_000004|2565957049|2566033291_3	IMGVR_UViG_2565957049_000004|2565957049|2566033291	K21140	mec; [CysO sulfur-carrier protein]-S-L-cysteine hydrolase [EC:3.13.1.6]	2.1e-15	55.2
IMGVR_UViG_2565957051_000004|2565957051|2566033665_126	IMGVR_UViG_2565957051_000004|2565957051|2566033665	K21140	mec; [CysO sulfur-carrier protein]-S-L-cysteine hydrolase [EC:3.13.1.6]	2.1e-15	55.2
IMGVR_UViG_2565957051_000004|2565957051|2566033665_27	IMGVR_UViG_2565957051_000004|2565957051|2566033665	K09883	cobT; cobaltochelatase CobT [EC:6.6.1.2]	2.3e-72	243.2
IMGVR_UViG_2565957051_000004|2565957051|2566033665_28	IMGVR_UViG_2565957051_000004|2565957051|2566033665	K09882	cobS; cobaltochelatase CobS [EC:6.6.1.2]	1.4e-96	322.8
IMGVR_UViG_2565957052_000004|2565957052|2566033812_100	IMGVR_UViG_2565957052_000004|2565957052|2566033812	K09882	cobS; cobaltochelatase CobS [EC:6.6.1.2]	3.6e-97	324.8
IMGVR_UViG_2565957052_000004|2565957052|2566033812_101	IMGVR_UViG_2565957052_000004|2565957052|2566033812	K09883	cobT; cobaltochelatase CobT [EC:6.6.1.2]	2.3e-72	243.2
IMGVR_UViG_2565957052_000004|2565957052|2566033812_3	IMGVR_UViG_2565957052_000004|2565957052|2566033812	K21140	mec; [CysO sulfur-carrier protein]-S-L-cysteine hydrolase [EC:3.13.1.6]	2.1e-15	55.2
IMGVR_UViG_2565957053_000004|2565957053|2566033940_130	IMGVR_UViG_2565957053_000004|2565957053|2566033940	K21140	mec; [CysO sulfur-carrier protein]-S-L-cysteine hydrolase [EC:3.13.1.6]	2.1e-15	55.2
IMGVR_UViG_2565957053_000004|2565957053|2566033940_29	IMGVR_UViG_2565957053_000004|2565957053|2566033940	K09883	cobT; cobaltochelatase CobT [EC:6.6.1.2]	2.3e-72	243.2
IMGVR_UViG_2565957053_000004|2565957053|2566033940_30	IMGVR_UViG_2565957053_000004|2565957053|2566033940	K09882	cobS; cobaltochelatase CobS [EC:6.6.1.2]	3.6e-97	324.8
IMGVR_UViG_2565957054_000005|2565957054|2566034071_100	IMGVR_UViG_2565957054_000005|2565957054|2566034071	K09882	cobS; cobaltochelatase CobS [EC:6.6.1.2]	3.6e-97	324.8
IMGVR_UViG_2565957054_000005|2565957054|2566034071_101	IMGVR_UViG_2565957054_000005|2565957054|2566034071	K09883	cobT; cobaltochelatase CobT [EC:6.6.1.2]	2.3e-72	243.2
IMGVR_UViG_2565957054_000005|2565957054|2566034071_3	IMGVR_UViG_2565957054_000005|2565957054|2566034071	K21140	mec; [CysO sulfur-carrier protein]-S-L-cysteine hydrolase [EC:3.13.1.6]	2.2e-15	55.2
IMGVR_UViG_2565957056_000003|2565957056|2566034326_103	IMGVR_UViG_2565957056_000003|2565957056|2566034326	K09882	cobS; cobaltochelatase CobS [EC:6.6.1.2]	3.6e-97	324.8
IMGVR_UViG_2565957056_000003|2565957056|2566034326_104	IMGVR_UViG_2565957056_000003|2565957056|2566034326	K09883	cobT; cobaltochelatase CobT [EC:6.6.1.2]	2.3e-72	243.2
IMGVR_UViG_2565957056_000003|2565957056|2566034326_3	IMGVR_UViG_2565957056_000003|2565957056|2566034326	K21140	mec; [CysO sulfur-carrier protein]-S-L-cysteine hydrolase [EC:3.13.1.6]	2.1e-15	55.2
IMGVR_UViG_2565957057_000006|2565957057|2566034444_129	IMGVR_UViG_2565957057_000006|2565957057|2566034444	K21140	mec; [CysO sulfur-carrier protein]-S-L-cysteine hydrolase [EC:3.13.1.6]	2.1e-15	55.2
IMGVR_UViG_2565957057_000006|2565957057|2566034444_29	IMGVR_UViG_2565957057_000006|2565957057|2566034444	K09883	cobT; cobaltochelatase CobT [EC:6.6.1.2]	2.3e-72	243.2
IMGVR_UViG_2565957057_000006|2565957057|2566034444_30	IMGVR_UViG_2565957057_000006|2565957057|2566034444	K09882	cobS; cobaltochelatase CobS [EC:6.6.1.2]	7.7e-98	327
IMGVR_UViG_2565957058_000004|2565957058|2566034549_102	IMGVR_UViG_2565957058_000004|2565957058|2566034549	K09882	cobS; cobaltochelatase CobS [EC:6.6.1.2]	3.6e-97	324.8
IMGVR_UViG_2565957058_000004|2565957058|2566034549_103	IMGVR_UViG_2565957058_000004|2565957058|2566034549	K09883	cobT; cobaltochelatase CobT [EC:6.6.1.2]	2.3e-72	243.2
IMGVR_UViG_2565957058_000004|2565957058|2566034549_3	IMGVR_UViG_2565957058_000004|2565957058|2566034549	K21140	mec; [CysO sulfur-carrier protein]-S-L-cysteine hydrolase [EC:3.13.1.6]	2.1e-15	55.2
IMGVR_UViG_2565957061_000004|2565957061|2566035127_102	IMGVR_UViG_2565957061_000004|2565957061|2566035127	K09882	cobS; cobaltochelatase CobS [EC:6.6.1.2]	3.6e-97	324.8
IMGVR_UViG_2565957061_000004|2565957061|2566035127_103	IMGVR_UViG_2565957061_000004|2565957061|2566035127	K09883	cobT; cobaltochelatase CobT [EC:6.6.1.2]	2.3e-72	243.2
IMGVR_UViG_2565957061_000004|2565957061|2566035127_3	IMGVR_UViG_2565957061_000004|2565957061|2566035127	K21140	mec; [CysO sulfur-carrier protein]-S-L-cysteine hydrolase [EC:3.13.1.6]	2.1e-15	55.2
IMGVR_UViG_2565957062_000005|2565957062|2566035238_102	IMGVR_UViG_2565957062_000005|2565957062|2566035238	K09882	cobS; cobaltochelatase CobS [EC:6.6.1.2]	7.7e-98	327
IMGVR_UViG_2565957062_000005|2565957062|2566035238_103	IMGVR_UViG_2565957062_000005|2565957062|2566035238	K09883	cobT; cobaltochelatase CobT [EC:6.6.1.2]	2.3e-72	243.2
IMGVR_UViG_2565957062_000005|2565957062|2566035238_3	IMGVR_UViG_2565957062_000005|2565957062|2566035238	K21140	mec; [CysO sulfur-carrier protein]-S-L-cysteine hydrolase [EC:3.13.1.6]	2.1e-15	55.2
IMGVR_UViG_2565957076_000001|2565957076|2566037024_134	IMGVR_UViG_2565957076_000001|2565957076|2566037024	K21140	mec; [CysO sulfur-carrier protein]-S-L-cysteine hydrolase [EC:3.13.1.6]	2.1e-15	55.2
IMGVR_UViG_2565957076_000001|2565957076|2566037024_30	IMGVR_UViG_2565957076_000001|2565957076|2566037024	K09883	cobT; cobaltochelatase CobT [EC:6.6.1.2]	2.3e-72	243.2
IMGVR_UViG_2565957076_000001|2565957076|2566037024_31	IMGVR_UViG_2565957076_000001|2565957076|2566037024	K09882	cobS; cobaltochelatase CobS [EC:6.6.1.2]	3.6e-97	324.8
IMGVR_UViG_2565957077_000001|2565957077|2566037140_102	IMGVR_UViG_2565957077_000001|2565957077|2566037140	K05358	quiA; quinate dehydrogenase (quinone) [EC:1.1.5.8]	0	1138
IMGVR_UViG_2565957077_000001|2565957077|2566037140_26	IMGVR_UViG_2565957077_000001|2565957077|2566037140	K21140	mec; [CysO sulfur-carrier protein]-S-L-cysteine hydrolase [EC:3.13.1.6]	3.8e-15	54.4
IMGVR_UViG_2565957077_000001|2565957077|2566037140_56	IMGVR_UViG_2565957077_000001|2565957077|2566037140	K09883	cobT; cobaltochelatase CobT [EC:6.6.1.2]	1e-62	211.4
IMGVR_UViG_2565957077_000001|2565957077|2566037140_57	IMGVR_UViG_2565957077_000001|2565957077|2566037140	K09882	cobS; cobaltochelatase CobS [EC:6.6.1.2]	1.1e-105	352.8
IMGVR_UViG_2565957082_000003|2565957082|2566037825_102	IMGVR_UViG_2565957082_000003|2565957082|2566037825	K09882	cobS; cobaltochelatase CobS [EC:6.6.1.2]	3.6e-97	324.8
IMGVR_UViG_2565957082_000003|2565957082|2566037825_103	IMGVR_UViG_2565957082_000003|2565957082|2566037825	K09883	cobT; cobaltochelatase CobT [EC:6.6.1.2]	2.3e-72	243.2
IMGVR_UViG_2565957082_000003|2565957082|2566037825_3	IMGVR_UViG_2565957082_000003|2565957082|2566037825	K21140	mec; [CysO sulfur-carrier protein]-S-L-cysteine hydrolase [EC:3.13.1.6]	2.1e-15	55.2
IMGVR_UViG_2565957083_000001|2565957083|2566037945_100	IMGVR_UViG_2565957083_000001|2565957083|2566037945	K09882	cobS; cobaltochelatase CobS [EC:6.6.1.2]	3.6e-97	324.8
IMGVR_UViG_2565957083_000001|2565957083|2566037945_101	IMGVR_UViG_2565957083_000001|2565957083|2566037945	K09883	cobT; cobaltochelatase CobT [EC:6.6.1.2]	2.3e-72	243.2
IMGVR_UViG_2565957083_000001|2565957083|2566037945_3	IMGVR_UViG_2565957083_000001|2565957083|2566037945	K21140	mec; [CysO sulfur-carrier protein]-S-L-cysteine hydrolase [EC:3.13.1.6]	2.1e-15	55.2
IMGVR_UViG_2565957087_000006|2565957087|2566038532_104	IMGVR_UViG_2565957087_000006|2565957087|2566038532	K09882	cobS; cobaltochelatase CobS [EC:6.6.1.2]	3.6e-97	324.8
IMGVR_UViG_2565957087_000006|2565957087|2566038532_105	IMGVR_UViG_2565957087_000006|2565957087|2566038532	K09883	cobT; cobaltochelatase CobT [EC:6.6.1.2]	3.3e-72	242.7
IMGVR_UViG_2565957087_000006|2565957087|2566038532_3	IMGVR_UViG_2565957087_000006|2565957087|2566038532	K21140	mec; [CysO sulfur-carrier protein]-S-L-cysteine hydrolase [EC:3.13.1.6]	2.1e-15	55.2
IMGVR_UViG_2565957091_000002|2565957091|2566039393_125	IMGVR_UViG_2565957091_000002|2565957091|2566039393	K21140	mec; [CysO sulfur-carrier protein]-S-L-cysteine hydrolase [EC:3.13.1.6]	2.1e-15	55.2
IMGVR_UViG_2565957091_000002|2565957091|2566039393_27	IMGVR_UViG_2565957091_000002|2565957091|2566039393	K09883	cobT; cobaltochelatase CobT [EC:6.6.1.2]	2.3e-72	243.2
IMGVR_UViG_2565957091_000002|2565957091|2566039393_28	IMGVR_UViG_2565957091_000002|2565957091|2566039393	K09882	cobS; cobaltochelatase CobS [EC:6.6.1.2]	7.7e-98	327
IMGVR_UViG_2565957093_000001|2565957093|2566039662_49	IMGVR_UViG_2565957093_000001|2565957093|2566039662	K05358	quiA; quinate dehydrogenase (quinone) [EC:1.1.5.8]	0	1139
IMGVR_UViG_2565957093_000001|2565957093|2566039662_8	IMGVR_UViG_2565957093_000001|2565957093|2566039662	K21140	mec; [CysO sulfur-carrier protein]-S-L-cysteine hydrolase [EC:3.13.1.6]	3.8e-15	54.4
IMGVR_UViG_2565957093_000001|2565957093|2566039662_94	IMGVR_UViG_2565957093_000001|2565957093|2566039662	K09882	cobS; cobaltochelatase CobS [EC:6.6.1.2]	1.1e-105	352.8
IMGVR_UViG_2565957093_000001|2565957093|2566039662_95	IMGVR_UViG_2565957093_000001|2565957093|2566039662	K09883	cobT; cobaltochelatase CobT [EC:6.6.1.2]	1e-62	211.4
IMGVR_UViG_2565957096_000003|2565957096|2566039993_100	IMGVR_UViG_2565957096_000003|2565957096|2566039993	K09882	cobS; cobaltochelatase CobS [EC:6.6.1.2]	7.7e-98	327
IMGVR_UViG_2565957096_000003|2565957096|2566039993_101	IMGVR_UViG_2565957096_000003|2565957096|2566039993	K09883	cobT; cobaltochelatase CobT [EC:6.6.1.2]	2.3e-72	243.2
IMGVR_UViG_2565957096_000003|2565957096|2566039993_3	IMGVR_UViG_2565957096_000003|2565957096|2566039993	K21140	mec; [CysO sulfur-carrier protein]-S-L-cysteine hydrolase [EC:3.13.1.6]	2.1e-15	55.2
IMGVR_UViG_2565957098_000003|2565957098|2566040344_20	IMGVR_UViG_2565957098_000003|2565957098|2566040344	K21140	mec; [CysO sulfur-carrier protein]-S-L-cysteine hydrolase [EC:3.13.1.6]	2.1e-15	55.2
IMGVR_UViG_2565957098_000003|2565957098|2566040344_48	IMGVR_UViG_2565957098_000003|2565957098|2566040344	K09883	cobT; cobaltochelatase CobT [EC:6.6.1.2]	2.3e-72	243.2
IMGVR_UViG_2565957098_000003|2565957098|2566040344_49	IMGVR_UViG_2565957098_000003|2565957098|2566040344	K09882	cobS; cobaltochelatase CobS [EC:6.6.1.2]	3.6e-97	324.8
IMGVR_UViG_2565957101_000001|2565957101|2566040964_125	IMGVR_UViG_2565957101_000001|2565957101|2566040964	K21140	mec; [CysO sulfur-carrier protein]-S-L-cysteine hydrolase [EC:3.13.1.6]	2.2e-15	55.2
IMGVR_UViG_2565957101_000001|2565957101|2566040964_27	IMGVR_UViG_2565957101_000001|2565957101|2566040964	K09883	cobT; cobaltochelatase CobT [EC:6.6.1.2]	2.3e-72	243.2
IMGVR_UViG_2565957101_000001|2565957101|2566040964_28	IMGVR_UViG_2565957101_000001|2565957101|2566040964	K09882	cobS; cobaltochelatase CobS [EC:6.6.1.2]	3.6e-97	324.8
IMGVR_UViG_2565957102_000003|2565957102|2566041157_125	IMGVR_UViG_2565957102_000003|2565957102|2566041157	K21140	mec; [CysO sulfur-carrier protein]-S-L-cysteine hydrolase [EC:3.13.1.6]	2.2e-15	55.2
IMGVR_UViG_2565957102_000003|2565957102|2566041157_27	IMGVR_UViG_2565957102_000003|2565957102|2566041157	K09883	cobT; cobaltochelatase CobT [EC:6.6.1.2]	2.3e-72	243.2
IMGVR_UViG_2565957102_000003|2565957102|2566041157_28	IMGVR_UViG_2565957102_000003|2565957102|2566041157	K09882	cobS; cobaltochelatase CobS [EC:6.6.1.2]	7.7e-98	327
IMGVR_UViG_2565957103_000002|2565957103|2566041328_125	IMGVR_UViG_2565957103_000002|2565957103|2566041328	K21140	mec; [CysO sulfur-carrier protein]-S-L-cysteine hydrolase [EC:3.13.1.6]	2.2e-15	55.2
IMGVR_UViG_2565957103_000002|2565957103|2566041328_27	IMGVR_UViG_2565957103_000002|2565957103|2566041328	K09883	cobT; cobaltochelatase CobT [EC:6.6.1.2]	2.3e-72	243.2
IMGVR_UViG_2565957103_000002|2565957103|2566041328_28	IMGVR_UViG_2565957103_000002|2565957103|2566041328	K09882	cobS; cobaltochelatase CobS [EC:6.6.1.2]	3.6e-97	324.8
IMGVR_UViG_2565957107_000003|2565957107|2566042029_100	IMGVR_UViG_2565957107_000003|2565957107|2566042029	K09882	cobS; cobaltochelatase CobS [EC:6.6.1.2]	3.6e-97	324.8
IMGVR_UViG_2565957107_000003|2565957107|2566042029_101	IMGVR_UViG_2565957107_000003|2565957107|2566042029	K09883	cobT; cobaltochelatase CobT [EC:6.6.1.2]	2.1e-72	243.4
IMGVR_UViG_2565957107_000003|2565957107|2566042029_3	IMGVR_UViG_2565957107_000003|2565957107|2566042029	K21140	mec; [CysO sulfur-carrier protein]-S-L-cysteine hydrolase [EC:3.13.1.6]	2.1e-15	55.2
IMGVR_UViG_2565957108_000002|2565957108|2566042176_129	IMGVR_UViG_2565957108_000002|2565957108|2566042176	K21140	mec; [CysO sulfur-carrier protein]-S-L-cysteine hydrolase [EC:3.13.1.6]	2.1e-15	55.2
IMGVR_UViG_2565957108_000002|2565957108|2566042176_29	IMGVR_UViG_2565957108_000002|2565957108|2566042176	K09883	cobT; cobaltochelatase CobT [EC:6.6.1.2]	2.3e-72	243.2
IMGVR_UViG_2565957108_000002|2565957108|2566042176_30	IMGVR_UViG_2565957108_000002|2565957108|2566042176	K09882	cobS; cobaltochelatase CobS [EC:6.6.1.2]	7.7e-98	327
IMGVR_UViG_2565957109_000002|2565957109|2566042351_126	IMGVR_UViG_2565957109_000002|2565957109|2566042351	K21140	mec; [CysO sulfur-carrier protein]-S-L-cysteine hydrolase [EC:3.13.1.6]	2.1e-15	55.2
IMGVR_UViG_2565957109_000002|2565957109|2566042351_27	IMGVR_UViG_2565957109_000002|2565957109|2566042351	K09883	cobT; cobaltochelatase CobT [EC:6.6.1.2]	2.3e-72	243.2
IMGVR_UViG_2565957109_000002|2565957109|2566042351_28	IMGVR_UViG_2565957109_000002|2565957109|2566042351	K09882	cobS; cobaltochelatase CobS [EC:6.6.1.2]	3.6e-97	324.8
IMGVR_UViG_2565957110_000006|2565957110|2566042541_100	IMGVR_UViG_2565957110_000006|2565957110|2566042541	K09883	cobT; cobaltochelatase CobT [EC:6.6.1.2]	2.3e-72	243.2
IMGVR_UViG_2565957110_000006|2565957110|2566042541_3	IMGVR_UViG_2565957110_000006|2565957110|2566042541	K21140	mec; [CysO sulfur-carrier protein]-S-L-cysteine hydrolase [EC:3.13.1.6]	2.1e-15	55.2
IMGVR_UViG_2565957110_000006|2565957110|2566042541_99	IMGVR_UViG_2565957110_000006|2565957110|2566042541	K09882	cobS; cobaltochelatase CobS [EC:6.6.1.2]	3.6e-97	324.8
IMGVR_UViG_2565957111_000002|2565957111|2566042726_100	IMGVR_UViG_2565957111_000002|2565957111|2566042726	K09882	cobS; cobaltochelatase CobS [EC:6.6.1.2]	3.6e-97	324.8
IMGVR_UViG_2565957111_000002|2565957111|2566042726_101	IMGVR_UViG_2565957111_000002|2565957111|2566042726	K09883	cobT; cobaltochelatase CobT [EC:6.6.1.2]	2.3e-72	243.2
IMGVR_UViG_2565957111_000002|2565957111|2566042726_3	IMGVR_UViG_2565957111_000002|2565957111|2566042726	K21140	mec; [CysO sulfur-carrier protein]-S-L-cysteine hydrolase [EC:3.13.1.6]	2.2e-15	55.2
IMGVR_UViG_2565957112_000005|2565957112|2566042950_33	IMGVR_UViG_2565957112_000005|2565957112|2566042950	K21140	mec; [CysO sulfur-carrier protein]-S-L-cysteine hydrolase [EC:3.13.1.6]	2.1e-15	55.2
IMGVR_UViG_2565957112_000005|2565957112|2566042950_4	IMGVR_UViG_2565957112_000005|2565957112|2566042950	K09882	cobS; cobaltochelatase CobS [EC:6.6.1.2]	3.6e-97	324.8
IMGVR_UViG_2565957112_000005|2565957112|2566042950_5	IMGVR_UViG_2565957112_000005|2565957112|2566042950	K09883	cobT; cobaltochelatase CobT [EC:6.6.1.2]	3.3e-72	242.7
IMGVR_UViG_2565957113_000007|2565957113|2566043060_70	IMGVR_UViG_2565957113_000007|2565957113|2566043060	K21140	mec; [CysO sulfur-carrier protein]-S-L-cysteine hydrolase [EC:3.13.1.6]	2.1e-15	55.2
IMGVR_UViG_2565957113_000007|2565957113|2566043060_98	IMGVR_UViG_2565957113_000007|2565957113|2566043060	K09883	cobT; cobaltochelatase CobT [EC:6.6.1.2]	3.3e-72	242.7
IMGVR_UViG_2565957113_000007|2565957113|2566043060_99	IMGVR_UViG_2565957113_000007|2565957113|2566043060	K09882	cobS; cobaltochelatase CobS [EC:6.6.1.2]	3.6e-97	324.8
IMGVR_UViG_2565957114_000002|2565957114|2566043346_105	IMGVR_UViG_2565957114_000002|2565957114|2566043346	K09883	cobT; cobaltochelatase CobT [EC:6.6.1.2]	3.1e-72	242.7
IMGVR_UViG_2565957114_000002|2565957114|2566043346_106	IMGVR_UViG_2565957114_000002|2565957114|2566043346	K09882	cobS; cobaltochelatase CobS [EC:6.6.1.2]	3.5e-97	324.8
IMGVR_UViG_2565957114_000002|2565957114|2566043346_77	IMGVR_UViG_2565957114_000002|2565957114|2566043346	K21140	mec; [CysO sulfur-carrier protein]-S-L-cysteine hydrolase [EC:3.13.1.6]	2e-15	55.2
IMGVR_UViG_2565957115_000004|2565957115|2566043459_65	IMGVR_UViG_2565957115_000004|2565957115|2566043459	K09882	cobS; cobaltochelatase CobS [EC:6.6.1.2]	7.3e-98	327
IMGVR_UViG_2565957115_000004|2565957115|2566043459_66	IMGVR_UViG_2565957115_000004|2565957115|2566043459	K09883	cobT; cobaltochelatase CobT [EC:6.6.1.2]	1.8e-72	243.5
IMGVR_UViG_2565957115_000004|2565957115|2566043459_94	IMGVR_UViG_2565957115_000004|2565957115|2566043459	K21140	mec; [CysO sulfur-carrier protein]-S-L-cysteine hydrolase [EC:3.13.1.6]	2e-15	55.2
IMGVR_UViG_2565957116_000005|2565957116|2566043623_111	IMGVR_UViG_2565957116_000005|2565957116|2566043623	K09882	cobS; cobaltochelatase CobS [EC:6.6.1.2]	3.5e-97	324.8
IMGVR_UViG_2565957116_000005|2565957116|2566043623_112	IMGVR_UViG_2565957116_000005|2565957116|2566043623	K09883	cobT; cobaltochelatase CobT [EC:6.6.1.2]	3.1e-72	242.7
IMGVR_UViG_2565957116_000005|2565957116|2566043623_13	IMGVR_UViG_2565957116_000005|2565957116|2566043623	K21140	mec; [CysO sulfur-carrier protein]-S-L-cysteine hydrolase [EC:3.13.1.6]	2e-15	55.2
IMGVR_UViG_2565957117_000004|2565957117|2566043747_105	IMGVR_UViG_2565957117_000004|2565957117|2566043747	K09883	cobT; cobaltochelatase CobT [EC:6.6.1.2]	3.1e-72	242.7
IMGVR_UViG_2565957117_000004|2565957117|2566043747_106	IMGVR_UViG_2565957117_000004|2565957117|2566043747	K09882	cobS; cobaltochelatase CobS [EC:6.6.1.2]	3.5e-97	324.8
IMGVR_UViG_2565957117_000004|2565957117|2566043747_77	IMGVR_UViG_2565957117_000004|2565957117|2566043747	K21140	mec; [CysO sulfur-carrier protein]-S-L-cysteine hydrolase [EC:3.13.1.6]	2e-15	55.2
IMGVR_UViG_2565957118_000004|2565957118|2566043850_121	IMGVR_UViG_2565957118_000004|2565957118|2566043850	K21140	mec; [CysO sulfur-carrier protein]-S-L-cysteine hydrolase [EC:3.13.1.6]	2e-15	55.2
IMGVR_UViG_2565957118_000004|2565957118|2566043850_22	IMGVR_UViG_2565957118_000004|2565957118|2566043850	K09883	cobT; cobaltochelatase CobT [EC:6.6.1.2]	3.1e-72	242.7
IMGVR_UViG_2565957118_000004|2565957118|2566043850_23	IMGVR_UViG_2565957118_000004|2565957118|2566043850	K09882	cobS; cobaltochelatase CobS [EC:6.6.1.2]	3.5e-97	324.8
IMGVR_UViG_2565957119_000003|2565957119|2566043956_59	IMGVR_UViG_2565957119_000003|2565957119|2566043956	K21140	mec; [CysO sulfur-carrier protein]-S-L-cysteine hydrolase [EC:3.13.1.6]	2e-15	55.2
IMGVR_UViG_2565957119_000003|2565957119|2566043956_87	IMGVR_UViG_2565957119_000003|2565957119|2566043956	K09883	cobT; cobaltochelatase CobT [EC:6.6.1.2]	3.1e-72	242.7
IMGVR_UViG_2565957119_000003|2565957119|2566043956_88	IMGVR_UViG_2565957119_000003|2565957119|2566043956	K09882	cobS; cobaltochelatase CobS [EC:6.6.1.2]	3.5e-97	324.8
IMGVR_UViG_2565957120_000005|2565957120|2566044113_116	IMGVR_UViG_2565957120_000005|2565957120|2566044113	K21140	mec; [CysO sulfur-carrier protein]-S-L-cysteine hydrolase [EC:3.13.1.6]	2e-15	55.2
IMGVR_UViG_2565957120_000005|2565957120|2566044113_18	IMGVR_UViG_2565957120_000005|2565957120|2566044113	K09883	cobT; cobaltochelatase CobT [EC:6.6.1.2]	3.1e-72	242.7
IMGVR_UViG_2565957120_000005|2565957120|2566044113_19	IMGVR_UViG_2565957120_000005|2565957120|2566044113	K09882	cobS; cobaltochelatase CobS [EC:6.6.1.2]	3.5e-97	324.8
IMGVR_UViG_2565957121_000005|2565957121|2566044232_65	IMGVR_UViG_2565957121_000005|2565957121|2566044232	K09882	cobS; cobaltochelatase CobS [EC:6.6.1.2]	3.5e-97	324.8
IMGVR_UViG_2565957121_000005|2565957121|2566044232_66	IMGVR_UViG_2565957121_000005|2565957121|2566044232	K09883	cobT; cobaltochelatase CobT [EC:6.6.1.2]	3.1e-72	242.7
IMGVR_UViG_2565957121_000005|2565957121|2566044232_94	IMGVR_UViG_2565957121_000005|2565957121|2566044232	K21140	mec; [CysO sulfur-carrier protein]-S-L-cysteine hydrolase [EC:3.13.1.6]	2e-15	55.2
IMGVR_UViG_2565957122_000003|2565957122|2566044432_11	IMGVR_UViG_2565957122_000003|2565957122|2566044432	K09883	cobT; cobaltochelatase CobT [EC:6.6.1.2]	3.1e-72	242.7
IMGVR_UViG_2565957122_000003|2565957122|2566044432_112	IMGVR_UViG_2565957122_000003|2565957122|2566044432	K21140	mec; [CysO sulfur-carrier protein]-S-L-cysteine hydrolase [EC:3.13.1.6]	2e-15	55.2
IMGVR_UViG_2565957122_000003|2565957122|2566044432_12	IMGVR_UViG_2565957122_000003|2565957122|2566044432	K09882	cobS; cobaltochelatase CobS [EC:6.6.1.2]	3.5e-97	324.8
IMGVR_UViG_2565957132_000005|2565957132|2566045965_100	IMGVR_UViG_2565957132_000005|2565957132|2566045965	K09882	cobS; cobaltochelatase CobS [EC:6.6.1.2]	3.5e-97	324.8
IMGVR_UViG_2565957132_000005|2565957132|2566045965_101	IMGVR_UViG_2565957132_000005|2565957132|2566045965	K09883	cobT; cobaltochelatase CobT [EC:6.6.1.2]	2.2e-72	243.2
IMGVR_UViG_2565957132_000005|2565957132|2566045965_3	IMGVR_UViG_2565957132_000005|2565957132|2566045965	K21140	mec; [CysO sulfur-carrier protein]-S-L-cysteine hydrolase [EC:3.13.1.6]	2e-15	55.2
IMGVR_UViG_2565957134_000001|2565957134|2566046122_126	IMGVR_UViG_2565957134_000001|2565957134|2566046122	K21140	mec; [CysO sulfur-carrier protein]-S-L-cysteine hydrolase [EC:3.13.1.6]	2e-15	55.2
IMGVR_UViG_2565957134_000001|2565957134|2566046122_27	IMGVR_UViG_2565957134_000001|2565957134|2566046122	K09883	cobT; cobaltochelatase CobT [EC:6.6.1.2]	2.2e-72	243.2
IMGVR_UViG_2565957134_000001|2565957134|2566046122_28	IMGVR_UViG_2565957134_000001|2565957134|2566046122	K09882	cobS; cobaltochelatase CobS [EC:6.6.1.2]	3.5e-97	324.8
IMGVR_UViG_2568526044_000002|2568526044|2568544068_17	IMGVR_UViG_2568526044_000002|2568526044|2568544068	K09882	cobS; cobaltochelatase CobS [EC:6.6.1.2]	3.5e-97	324.8
IMGVR_UViG_2568526044_000002|2568526044|2568544068_18	IMGVR_UViG_2568526044_000002|2568526044|2568544068	K09883	cobT; cobaltochelatase CobT [EC:6.6.1.2]	2.2e-72	243.2
IMGVR_UViG_2568526044_000002|2568526044|2568544068_48	IMGVR_UViG_2568526044_000002|2568526044|2568544068	K21140	mec; [CysO sulfur-carrier protein]-S-L-cysteine hydrolase [EC:3.13.1.6]	2e-15	55.2
IMGVR_UViG_2568526080_000001|2568526080|2568546015_15	IMGVR_UViG_2568526080_000001|2568526080|2568546015	K00287	DHFR, folA; dihydrofolate reductase [EC:1.5.1.3]	1.3e-41	141.2
IMGVR_UViG_2568526080_000001|2568526080|2568546015_40	IMGVR_UViG_2568526080_000001|2568526080|2568546015	K09882	cobS; cobaltochelatase CobS [EC:6.6.1.2]	6.9e-93	310.6
IMGVR_UViG_2568526080_000001|2568526080|2568546015_41	IMGVR_UViG_2568526080_000001|2568526080|2568546015	K09883	cobT; cobaltochelatase CobT [EC:6.6.1.2]	1.7e-46	157.8
IMGVR_UViG_2568526080_000001|2568526080|2568546015_73	IMGVR_UViG_2568526080_000001|2568526080|2568546015	K21140	mec; [CysO sulfur-carrier protein]-S-L-cysteine hydrolase [EC:3.13.1.6]	3.9e-14	51
IMGVR_UViG_2568526141_000007|2568526141|2568549574_1	IMGVR_UViG_2568526141_000007|2568526141|2568549574	K09882	cobS; cobaltochelatase CobS [EC:6.6.1.2]	1.1e-82	277
IMGVR_UViG_2568526141_000007|2568526141|2568549574_127	IMGVR_UViG_2568526141_000007|2568526141|2568549574	K09882	cobS; cobaltochelatase CobS [EC:6.6.1.2]	3.5e-97	324.8
IMGVR_UViG_2568526141_000007|2568526141|2568549574_128	IMGVR_UViG_2568526141_000007|2568526141|2568549574	K09883	cobT; cobaltochelatase CobT [EC:6.6.1.2]	3.9e-16	57.5
IMGVR_UViG_2568526141_000007|2568526141|2568549574_2	IMGVR_UViG_2568526141_000007|2568526141|2568549574	K09883	cobT; cobaltochelatase CobT [EC:6.6.1.2]	3.1e-72	242.7
IMGVR_UViG_2568526141_000007|2568526141|2568549574_30	IMGVR_UViG_2568526141_000007|2568526141|2568549574	K21140	mec; [CysO sulfur-carrier protein]-S-L-cysteine hydrolase [EC:3.13.1.6]	2e-15	55.2
IMGVR_UViG_2568526230_000002|2568526230|2568558146_1	IMGVR_UViG_2568526230_000002|2568526230|2568558146	K01874	MARS, metG; methionyl-tRNA synthetase [EC:6.1.1.10]	4.1e-64	215.5
IMGVR_UViG_2568526230_000002|2568526230|2568558146_101	IMGVR_UViG_2568526230_000002|2568526230|2568558146	K00287	DHFR, folA; dihydrofolate reductase [EC:1.5.1.3]	2.7e-42	143.5
IMGVR_UViG_2568526230_000002|2568526230|2568558146_130	IMGVR_UViG_2568526230_000002|2568526230|2568558146	K01874	MARS, metG; methionyl-tRNA synthetase [EC:6.1.1.10]	2.1e-105	352.1
IMGVR_UViG_2568526230_000002|2568526230|2568558146_44	IMGVR_UViG_2568526230_000002|2568526230|2568558146	K21140	mec; [CysO sulfur-carrier protein]-S-L-cysteine hydrolase [EC:3.13.1.6]	1.8e-15	55.4
IMGVR_UViG_2568526230_000002|2568526230|2568558146_76	IMGVR_UViG_2568526230_000002|2568526230|2568558146	K09883	cobT; cobaltochelatase CobT [EC:6.6.1.2]	2.3e-45	154.1
IMGVR_UViG_2568526230_000002|2568526230|2568558146_77	IMGVR_UViG_2568526230_000002|2568526230|2568558146	K09882	cobS; cobaltochelatase CobS [EC:6.6.1.2]	1.9e-94	315.7
IMGVR_UViG_2568526274_000006|2568526274|2568560511_100	IMGVR_UViG_2568526274_000006|2568526274|2568560511	K09882	cobS; cobaltochelatase CobS [EC:6.6.1.2]	3.5e-97	324.8
IMGVR_UViG_2568526274_000006|2568526274|2568560511_101	IMGVR_UViG_2568526274_000006|2568526274|2568560511	K09883	cobT; cobaltochelatase CobT [EC:6.6.1.2]	3.1e-72	242.7
IMGVR_UViG_2568526274_000006|2568526274|2568560511_3	IMGVR_UViG_2568526274_000006|2568526274|2568560511	K21140	mec; [CysO sulfur-carrier protein]-S-L-cysteine hydrolase [EC:3.13.1.6]	2e-15	55.2
IMGVR_UViG_2568526322_000002|2568526322|2568564840_110	IMGVR_UViG_2568526322_000002|2568526322|2568564840	K21140	mec; [CysO sulfur-carrier protein]-S-L-cysteine hydrolase [EC:3.13.1.6]	2e-15	55.2
IMGVR_UViG_2568526322_000002|2568526322|2568564840_12	IMGVR_UViG_2568526322_000002|2568526322|2568564840	K09883	cobT; cobaltochelatase CobT [EC:6.6.1.2]	2.2e-72	243.2
IMGVR_UViG_2568526322_000002|2568526322|2568564840_13	IMGVR_UViG_2568526322_000002|2568526322|2568564840	K09882	cobS; cobaltochelatase CobS [EC:6.6.1.2]	3.1e-97	324.9
IMGVR_UViG_2568526349_000001|2568526349|2568566373_1	IMGVR_UViG_2568526349_000001|2568526349|2568566373	K01874	MARS, metG; methionyl-tRNA synthetase [EC:6.1.1.10]	4.1e-64	215.5
IMGVR_UViG_2568526349_000001|2568526349|2568566373_101	IMGVR_UViG_2568526349_000001|2568526349|2568566373	K00287	DHFR, folA; dihydrofolate reductase [EC:1.5.1.3]	2.7e-42	143.5
IMGVR_UViG_2568526349_000001|2568526349|2568566373_130	IMGVR_UViG_2568526349_000001|2568526349|2568566373	K01874	MARS, metG; methionyl-tRNA synthetase [EC:6.1.1.10]	2.1e-105	352.1
IMGVR_UViG_2568526349_000001|2568526349|2568566373_44	IMGVR_UViG_2568526349_000001|2568526349|2568566373	K21140	mec; [CysO sulfur-carrier protein]-S-L-cysteine hydrolase [EC:3.13.1.6]	1.8e-15	55.4
IMGVR_UViG_2568526349_000001|2568526349|2568566373_76	IMGVR_UViG_2568526349_000001|2568526349|2568566373	K09883	cobT; cobaltochelatase CobT [EC:6.6.1.2]	2.3e-45	154.1
IMGVR_UViG_2568526349_000001|2568526349|2568566373_77	IMGVR_UViG_2568526349_000001|2568526349|2568566373	K09882	cobS; cobaltochelatase CobS [EC:6.6.1.2]	1.9e-94	315.7
IMGVR_UViG_2568526384_000001|2568526384|2568567870_15	IMGVR_UViG_2568526384_000001|2568526384|2568567870	K00287	DHFR, folA; dihydrofolate reductase [EC:1.5.1.3]	1.3e-41	141.2
IMGVR_UViG_2568526384_000001|2568526384|2568567870_40	IMGVR_UViG_2568526384_000001|2568526384|2568567870	K09882	cobS; cobaltochelatase CobS [EC:6.6.1.2]	6.9e-93	310.6
IMGVR_UViG_2568526384_000001|2568526384|2568567870_41	IMGVR_UViG_2568526384_000001|2568526384|2568567870	K09883	cobT; cobaltochelatase CobT [EC:6.6.1.2]	1.7e-46	157.8
IMGVR_UViG_2568526384_000001|2568526384|2568567870_73	IMGVR_UViG_2568526384_000001|2568526384|2568567870	K21140	mec; [CysO sulfur-carrier protein]-S-L-cysteine hydrolase [EC:3.13.1.6]	3.9e-14	51
IMGVR_UViG_2568526598_000005|2568526598|2568581900_22	IMGVR_UViG_2568526598_000005|2568526598|2568581900	K09882	cobS; cobaltochelatase CobS [EC:6.6.1.2]	3.5e-97	324.8
IMGVR_UViG_2568526598_000005|2568526598|2568581900_23	IMGVR_UViG_2568526598_000005|2568526598|2568581900	K09883	cobT; cobaltochelatase CobT [EC:6.6.1.2]	2.2e-72	243.2
IMGVR_UViG_2568526598_000005|2568526598|2568581900_51	IMGVR_UViG_2568526598_000005|2568526598|2568581900	K21140	mec; [CysO sulfur-carrier protein]-S-L-cysteine hydrolase [EC:3.13.1.6]	2e-15	55.2
IMGVR_UViG_2568526634_000002|2568526634|2568584270_100	IMGVR_UViG_2568526634_000002|2568526634|2568584270	K09883	cobT; cobaltochelatase CobT [EC:6.6.1.2]	1.7e-46	157.8
IMGVR_UViG_2568526634_000002|2568526634|2568584270_13	IMGVR_UViG_2568526634_000002|2568526634|2568584270	K21140	mec; [CysO sulfur-carrier protein]-S-L-cysteine hydrolase [EC:3.13.1.6]	4.3e-14	50.9
IMGVR_UViG_2568526634_000002|2568526634|2568584270_70	IMGVR_UViG_2568526634_000002|2568526634|2568584270	K00287	DHFR, folA; dihydrofolate reductase [EC:1.5.1.3]	1.3e-41	141.2
IMGVR_UViG_2568526634_000002|2568526634|2568584270_99	IMGVR_UViG_2568526634_000002|2568526634|2568584270	K09882	cobS; cobaltochelatase CobS [EC:6.6.1.2]	4.6e-93	311.2
IMGVR_UViG_2568526642_000001|2568526642|2568585606_119	IMGVR_UViG_2568526642_000001|2568526642|2568585606	K09882	cobS; cobaltochelatase CobS [EC:6.6.1.2]	1.1e-96	323.1
IMGVR_UViG_2568526642_000001|2568526642|2568585606_120	IMGVR_UViG_2568526642_000001|2568526642|2568585606	K09883	cobT; cobaltochelatase CobT [EC:6.6.1.2]	3.7e-48	163.3
IMGVR_UViG_2568526642_000001|2568526642|2568585606_133	IMGVR_UViG_2568526642_000001|2568526642|2568585606	K18974	sul1; dihydropteroate synthase type 1 [EC:2.5.1.15]	4.6e-166	549.4
IMGVR_UViG_2568526642_000001|2568526642|2568585606_135	IMGVR_UViG_2568526642_000001|2568526642|2568585606	K18589	dfrA1, dhfr; dihydrofolate reductase (trimethoprim resistance protein) [EC:1.5.1.3]	7.1e-92	303.7
IMGVR_UViG_2568526642_000001|2568526642|2568585606_31	IMGVR_UViG_2568526642_000001|2568526642|2568585606	K21140	mec; [CysO sulfur-carrier protein]-S-L-cysteine hydrolase [EC:3.13.1.6]	8.5e-17	59.7
IMGVR_UViG_2568526642_000001|2568526642|2568585606_87	IMGVR_UViG_2568526642_000001|2568526642|2568585606	K00287	DHFR, folA; dihydrofolate reductase [EC:1.5.1.3]	3.1e-42	143.3
IMGVR_UViG_2571042619_000001|2571042619|2571132854_101	IMGVR_UViG_2571042619_000001|2571042619|2571132854	K00287	DHFR, folA; dihydrofolate reductase [EC:1.5.1.3]	1.3e-41	141.2
IMGVR_UViG_2571042619_000001|2571042619|2571132854_43	IMGVR_UViG_2571042619_000001|2571042619|2571132854	K21140	mec; [CysO sulfur-carrier protein]-S-L-cysteine hydrolase [EC:3.13.1.6]	3.9e-14	51
IMGVR_UViG_2571042619_000001|2571042619|2571132854_75	IMGVR_UViG_2571042619_000001|2571042619|2571132854	K09883	cobT; cobaltochelatase CobT [EC:6.6.1.2]	1.7e-46	157.8
IMGVR_UViG_2571042619_000001|2571042619|2571132854_76	IMGVR_UViG_2571042619_000001|2571042619|2571132854	K09882	cobS; cobaltochelatase CobS [EC:6.6.1.2]	6.9e-93	310.6
IMGVR_UViG_2571042668_000001|2571042668|2571136387_101	IMGVR_UViG_2571042668_000001|2571042668|2571136387	K21140	mec; [CysO sulfur-carrier protein]-S-L-cysteine hydrolase [EC:3.13.1.6]	1.8e-15	55.4
IMGVR_UViG_2571042668_000001|2571042668|2571136387_15	IMGVR_UViG_2571042668_000001|2571042668|2571136387	K01874	MARS, metG; methionyl-tRNA synthetase [EC:6.1.1.10]	8.4e-183	608
IMGVR_UViG_2571042668_000001|2571042668|2571136387_44	IMGVR_UViG_2571042668_000001|2571042668|2571136387	K00287	DHFR, folA; dihydrofolate reductase [EC:1.5.1.3]	2.7e-42	143.5
IMGVR_UViG_2571042668_000001|2571042668|2571136387_68	IMGVR_UViG_2571042668_000001|2571042668|2571136387	K09882	cobS; cobaltochelatase CobS [EC:6.6.1.2]	1.9e-94	315.7
IMGVR_UViG_2571042668_000001|2571042668|2571136387_69	IMGVR_UViG_2571042668_000001|2571042668|2571136387	K09883	cobT; cobaltochelatase CobT [EC:6.6.1.2]	2.3e-45	154.1
IMGVR_UViG_2571042784_000002|2571042784|2571147105_105	IMGVR_UViG_2571042784_000002|2571042784|2571147105	K21140	mec; [CysO sulfur-carrier protein]-S-L-cysteine hydrolase [EC:3.13.1.6]	8.5e-17	59.7
IMGVR_UViG_2571042784_000002|2571042784|2571147105_15	IMGVR_UViG_2571042784_000002|2571042784|2571147105	K09883	cobT; cobaltochelatase CobT [EC:6.6.1.2]	3.7e-48	163.3
IMGVR_UViG_2571042784_000002|2571042784|2571147105_16	IMGVR_UViG_2571042784_000002|2571042784|2571147105	K09882	cobS; cobaltochelatase CobS [EC:6.6.1.2]	1.1e-96	323.1
IMGVR_UViG_2571042784_000002|2571042784|2571147105_2	IMGVR_UViG_2571042784_000002|2571042784|2571147105	K18974	sul1; dihydropteroate synthase type 1 [EC:2.5.1.15]	4.6e-166	549.4
IMGVR_UViG_2571042784_000002|2571042784|2571147105_48	IMGVR_UViG_2571042784_000002|2571042784|2571147105	K00287	DHFR, folA; dihydrofolate reductase [EC:1.5.1.3]	3.1e-42	143.3
IMGVR_UViG_2571042823_000003|2571042823|2571151179_21	IMGVR_UViG_2571042823_000003|2571042823|2571151179	K09882	cobS; cobaltochelatase CobS [EC:6.6.1.2]	3.1e-97	324.9
IMGVR_UViG_2571042823_000003|2571042823|2571151179_22	IMGVR_UViG_2571042823_000003|2571042823|2571151179	K09883	cobT; cobaltochelatase CobT [EC:6.6.1.2]	2.2e-72	243.2
IMGVR_UViG_2571042823_000003|2571042823|2571151179_50	IMGVR_UViG_2571042823_000003|2571042823|2571151179	K21140	mec; [CysO sulfur-carrier protein]-S-L-cysteine hydrolase [EC:3.13.1.6]	2e-15	55.2
IMGVR_UViG_2571042867_000005|2571042867|2571154086_1	IMGVR_UViG_2571042867_000005|2571042867|2571154086	K21140	mec; [CysO sulfur-carrier protein]-S-L-cysteine hydrolase [EC:3.13.1.6]	2.7e-17	61.3
IMGVR_UViG_2571042867_000005|2571042867|2571154086_65	IMGVR_UViG_2571042867_000005|2571042867|2571154086	K00287	DHFR, folA; dihydrofolate reductase [EC:1.5.1.3]	5.9e-43	145.7
IMGVR_UViG_2571042867_000005|2571042867|2571154086_96	IMGVR_UViG_2571042867_000005|2571042867|2571154086	K09882	cobS; cobaltochelatase CobS [EC:6.6.1.2]	1.6e-96	322.6
IMGVR_UViG_2571042867_000005|2571042867|2571154086_97	IMGVR_UViG_2571042867_000005|2571042867|2571154086	K09883	cobT; cobaltochelatase CobT [EC:6.6.1.2]	2e-47	160.8
IMGVR_UViG_2574179839_000003|2574179839|2574190699_102	IMGVR_UViG_2574179839_000003|2574179839|2574190699	K21140	mec; [CysO sulfur-carrier protein]-S-L-cysteine hydrolase [EC:3.13.1.6]	1.8e-15	55.4
IMGVR_UViG_2574179839_000003|2574179839|2574190699_14	IMGVR_UViG_2574179839_000003|2574179839|2574190699	K01874	MARS, metG; methionyl-tRNA synthetase [EC:6.1.1.10]	8.4e-183	608
IMGVR_UViG_2574179839_000003|2574179839|2574190699_43	IMGVR_UViG_2574179839_000003|2574179839|2574190699	K00287	DHFR, folA; dihydrofolate reductase [EC:1.5.1.3]	2.7e-42	143.5
IMGVR_UViG_2574179839_000003|2574179839|2574190699_67	IMGVR_UViG_2574179839_000003|2574179839|2574190699	K09882	cobS; cobaltochelatase CobS [EC:6.6.1.2]	1.9e-94	315.7
IMGVR_UViG_2574179839_000003|2574179839|2574190699_68	IMGVR_UViG_2574179839_000003|2574179839|2574190699	K09883	cobT; cobaltochelatase CobT [EC:6.6.1.2]	2.3e-45	154.1
IMGVR_UViG_2574179841_000010|2574179841|2574190759_23	IMGVR_UViG_2574179841_000010|2574179841|2574190759	K09882	cobS; cobaltochelatase CobS [EC:6.6.1.2]	1.2e-105	352.7
IMGVR_UViG_2574179841_000010|2574179841|2574190759_24	IMGVR_UViG_2574179841_000010|2574179841|2574190759	K09883	cobT; cobaltochelatase CobT [EC:6.6.1.2]	1.4e-62	210.9
IMGVR_UViG_2574179841_000010|2574179841|2574190759_52	IMGVR_UViG_2574179841_000010|2574179841|2574190759	K21140	mec; [CysO sulfur-carrier protein]-S-L-cysteine hydrolase [EC:3.13.1.6]	3.6e-15	54.4
IMGVR_UViG_2574179900_000003|2574179900|2574193979_100	IMGVR_UViG_2574179900_000003|2574179900|2574193979	K09882	cobS; cobaltochelatase CobS [EC:6.6.1.2]	3.5e-97	324.8
IMGVR_UViG_2574179900_000003|2574179900|2574193979_101	IMGVR_UViG_2574179900_000003|2574179900|2574193979	K09883	cobT; cobaltochelatase CobT [EC:6.6.1.2]	2.2e-72	243.2
IMGVR_UViG_2574179900_000003|2574179900|2574193979_3	IMGVR_UViG_2574179900_000003|2574179900|2574193979	K21140	mec; [CysO sulfur-carrier protein]-S-L-cysteine hydrolase [EC:3.13.1.6]	2e-15	55.2
IMGVR_UViG_2574180019_000006|2574180019|2574206804_115	IMGVR_UViG_2574180019_000006|2574180019|2574206804	K09883	cobT; cobaltochelatase CobT [EC:6.6.1.2]	2.3e-45	154
IMGVR_UViG_2574180019_000006|2574180019|2574206804_116	IMGVR_UViG_2574180019_000006|2574180019|2574206804	K09882	cobS; cobaltochelatase CobS [EC:6.6.1.2]	1.9e-94	315.7
IMGVR_UViG_2574180019_000006|2574180019|2574206804_13	IMGVR_UViG_2574180019_000006|2574180019|2574206804	K00287	DHFR, folA; dihydrofolate reductase [EC:1.5.1.3]	1.8e-42	144
IMGVR_UViG_2574180019_000006|2574180019|2574206804_38	IMGVR_UViG_2574180019_000006|2574180019|2574206804	K01874	MARS, metG; methionyl-tRNA synthetase [EC:6.1.1.10]	6.9e-183	608.3
IMGVR_UViG_2574180019_000006|2574180019|2574206804_80	IMGVR_UViG_2574180019_000006|2574180019|2574206804	K21140	mec; [CysO sulfur-carrier protein]-S-L-cysteine hydrolase [EC:3.13.1.6]	1.5e-15	55.6
IMGVR_UViG_2574180339_000002|2574180339|2574233780_111	IMGVR_UViG_2574180339_000002|2574180339|2574233780	K21140	mec; [CysO sulfur-carrier protein]-S-L-cysteine hydrolase [EC:3.13.1.6]	2e-15	55.2
IMGVR_UViG_2574180339_000002|2574180339|2574233780_2	IMGVR_UViG_2574180339_000002|2574180339|2574233780	K09883	cobT; cobaltochelatase CobT [EC:6.6.1.2]	2.2e-72	243.2
IMGVR_UViG_2574180339_000002|2574180339|2574233780_3	IMGVR_UViG_2574180339_000002|2574180339|2574233780	K09882	cobS; cobaltochelatase CobS [EC:6.6.1.2]	3.5e-97	324.8
IMGVR_UViG_2576861004_000006|2576861004|2576861205_102	IMGVR_UViG_2576861004_000006|2576861004|2576861205	K09882	cobS; cobaltochelatase CobS [EC:6.6.1.2]	3.5e-97	324.8
IMGVR_UViG_2576861004_000006|2576861004|2576861205_103	IMGVR_UViG_2576861004_000006|2576861004|2576861205	K09883	cobT; cobaltochelatase CobT [EC:6.6.1.2]	2.2e-72	243.2
IMGVR_UViG_2576861004_000006|2576861004|2576861205_3	IMGVR_UViG_2576861004_000006|2576861004|2576861205	K21140	mec; [CysO sulfur-carrier protein]-S-L-cysteine hydrolase [EC:3.13.1.6]	2e-15	55.2
IMGVR_UViG_2576861067_000003|2576861067|2576866845_129	IMGVR_UViG_2576861067_000003|2576861067|2576866845	K21140	mec; [CysO sulfur-carrier protein]-S-L-cysteine hydrolase [EC:3.13.1.6]	2e-15	55.2
IMGVR_UViG_2576861067_000003|2576861067|2576866845_29	IMGVR_UViG_2576861067_000003|2576861067|2576866845	K09883	cobT; cobaltochelatase CobT [EC:6.6.1.2]	2.2e-72	243.2
IMGVR_UViG_2576861067_000003|2576861067|2576866845_30	IMGVR_UViG_2576861067_000003|2576861067|2576866845	K09882	cobS; cobaltochelatase CobS [EC:6.6.1.2]	3.5e-97	324.8
IMGVR_UViG_2576861077_000007|2576861077|2576867672_126	IMGVR_UViG_2576861077_000007|2576861077|2576867672	K21140	mec; [CysO sulfur-carrier protein]-S-L-cysteine hydrolase [EC:3.13.1.6]	2e-15	55.2
IMGVR_UViG_2576861077_000007|2576861077|2576867672_27	IMGVR_UViG_2576861077_000007|2576861077|2576867672	K09883	cobT; cobaltochelatase CobT [EC:6.6.1.2]	2.2e-72	243.2
IMGVR_UViG_2576861077_000007|2576861077|2576867672_28	IMGVR_UViG_2576861077_000007|2576861077|2576867672	K09882	cobS; cobaltochelatase CobS [EC:6.6.1.2]	3.5e-97	324.8
IMGVR_UViG_2576861085_000005|2576861085|2576868208_105	IMGVR_UViG_2576861085_000005|2576861085|2576868208	K09883	cobT; cobaltochelatase CobT [EC:6.6.1.2]	3.1e-72	242.7
IMGVR_UViG_2576861085_000005|2576861085|2576868208_106	IMGVR_UViG_2576861085_000005|2576861085|2576868208	K09882	cobS; cobaltochelatase CobS [EC:6.6.1.2]	3.5e-97	324.8
IMGVR_UViG_2576861085_000005|2576861085|2576868208_77	IMGVR_UViG_2576861085_000005|2576861085|2576868208	K21140	mec; [CysO sulfur-carrier protein]-S-L-cysteine hydrolase [EC:3.13.1.6]	2e-15	55.2
IMGVR_UViG_2576861147_000003|2576861147|2576872261_32	IMGVR_UViG_2576861147_000003|2576861147|2576872261	K21140	mec; [CysO sulfur-carrier protein]-S-L-cysteine hydrolase [EC:3.13.1.6]	2e-15	55.2
IMGVR_UViG_2576861147_000003|2576861147|2576872261_60	IMGVR_UViG_2576861147_000003|2576861147|2576872261	K09883	cobT; cobaltochelatase CobT [EC:6.6.1.2]	3.1e-72	242.7
IMGVR_UViG_2576861147_000003|2576861147|2576872261_61	IMGVR_UViG_2576861147_000003|2576861147|2576872261	K09882	cobS; cobaltochelatase CobS [EC:6.6.1.2]	7.3e-98	327
IMGVR_UViG_2576861511_000001|2576861511|2576891979_119	IMGVR_UViG_2576861511_000001|2576861511|2576891979	K09882	cobS; cobaltochelatase CobS [EC:6.6.1.2]	1.1e-96	323.1
IMGVR_UViG_2576861511_000001|2576861511|2576891979_120	IMGVR_UViG_2576861511_000001|2576861511|2576891979	K09883	cobT; cobaltochelatase CobT [EC:6.6.1.2]	3.7e-48	163.3
IMGVR_UViG_2576861511_000001|2576861511|2576891979_31	IMGVR_UViG_2576861511_000001|2576861511|2576891979	K21140	mec; [CysO sulfur-carrier protein]-S-L-cysteine hydrolase [EC:3.13.1.6]	8.5e-17	59.7
IMGVR_UViG_2576861511_000001|2576861511|2576891979_87	IMGVR_UViG_2576861511_000001|2576861511|2576891979	K00287	DHFR, folA; dihydrofolate reductase [EC:1.5.1.3]	3.1e-42	143.3
IMGVR_UViG_2576861518_000001|2576861518|2576892140_114	IMGVR_UViG_2576861518_000001|2576861518|2576892140	K21140	mec; [CysO sulfur-carrier protein]-S-L-cysteine hydrolase [EC:3.13.1.6]	5.6e-16	57
IMGVR_UViG_2576861518_000001|2576861518|2576892140_24	IMGVR_UViG_2576861518_000001|2576861518|2576892140	K09883	cobT; cobaltochelatase CobT [EC:6.6.1.2]	2.9e-47	160.3
IMGVR_UViG_2576861518_000001|2576861518|2576892140_25	IMGVR_UViG_2576861518_000001|2576861518|2576892140	K09882	cobS; cobaltochelatase CobS [EC:6.6.1.2]	1e-96	323.2
IMGVR_UViG_2576861518_000001|2576861518|2576892140_59	IMGVR_UViG_2576861518_000001|2576861518|2576892140	K00287	DHFR, folA; dihydrofolate reductase [EC:1.5.1.3]	3.6e-42	143.1
IMGVR_UViG_2576861716_000001|2576861716|2576916227_106	IMGVR_UViG_2576861716_000001|2576861716|2576916227	K21140	mec; [CysO sulfur-carrier protein]-S-L-cysteine hydrolase [EC:3.13.1.6]	1.2e-16	59.2
IMGVR_UViG_2576861716_000001|2576861716|2576916227_11	IMGVR_UViG_2576861716_000001|2576861716|2576916227	K09883	cobT; cobaltochelatase CobT [EC:6.6.1.2]	3.9e-47	159.9
IMGVR_UViG_2576861716_000001|2576861716|2576916227_12	IMGVR_UViG_2576861716_000001|2576861716|2576916227	K09882	cobS; cobaltochelatase CobS [EC:6.6.1.2]	1e-96	323.2
IMGVR_UViG_2576861716_000001|2576861716|2576916227_43	IMGVR_UViG_2576861716_000001|2576861716|2576916227	K00287	DHFR, folA; dihydrofolate reductase [EC:1.5.1.3]	5.9e-43	145.7
IMGVR_UViG_2576861792_000001|2576861792|2576924347_105	IMGVR_UViG_2576861792_000001|2576861792|2576924347	K06167	phnP; phosphoribosyl 1,2-cyclic phosphate phosphodiesterase [EC:3.1.4.55]	2.6e-21	74.4
IMGVR_UViG_2576861792_000001|2576861792|2576924347_132	IMGVR_UViG_2576861792_000001|2576861792|2576924347	K00287	DHFR, folA; dihydrofolate reductase [EC:1.5.1.3]	1.7e-49	167.1
IMGVR_UViG_2576861792_000001|2576861792|2576924347_183	IMGVR_UViG_2576861792_000001|2576861792|2576924347	K21029	moeB; molybdopterin-synthase adenylyltransferase [EC:2.7.7.80]	4.7e-20	70.4
IMGVR_UViG_2576861792_000001|2576861792|2576924347_68	IMGVR_UViG_2576861792_000001|2576861792|2576924347	K03462	NAMPT; nicotinamide phosphoribosyltransferase [EC:2.4.2.12]	5.9e-171	567.9
IMGVR_UViG_2579778537_000003|2579778537|2579782888_115	IMGVR_UViG_2579778537_000003|2579778537|2579782888	K21140	mec; [CysO sulfur-carrier protein]-S-L-cysteine hydrolase [EC:3.13.1.6]	2e-15	55.2
IMGVR_UViG_2579778537_000003|2579778537|2579782888_17	IMGVR_UViG_2579778537_000003|2579778537|2579782888	K09883	cobT; cobaltochelatase CobT [EC:6.6.1.2]	2.2e-72	243.2
IMGVR_UViG_2579778537_000003|2579778537|2579782888_18	IMGVR_UViG_2579778537_000003|2579778537|2579782888	K09882	cobS; cobaltochelatase CobS [EC:6.6.1.2]	3.1e-97	324.9
IMGVR_UViG_2579778592_000005|2579778592|2579788159_100	IMGVR_UViG_2579778592_000005|2579778592|2579788159	K09882	cobS; cobaltochelatase CobS [EC:6.6.1.2]	3.5e-97	324.8
IMGVR_UViG_2579778592_000005|2579778592|2579788159_101	IMGVR_UViG_2579778592_000005|2579778592|2579788159	K09883	cobT; cobaltochelatase CobT [EC:6.6.1.2]	2.2e-72	243.2
IMGVR_UViG_2579778592_000005|2579778592|2579788159_3	IMGVR_UViG_2579778592_000005|2579778592|2579788159	K21140	mec; [CysO sulfur-carrier protein]-S-L-cysteine hydrolase [EC:3.13.1.6]	2e-15	55.2
IMGVR_UViG_2579778649_000004|2579778649|2579795635_125	IMGVR_UViG_2579778649_000004|2579778649|2579795635	K21140	mec; [CysO sulfur-carrier protein]-S-L-cysteine hydrolase [EC:3.13.1.6]	2e-15	55.2
IMGVR_UViG_2579778649_000004|2579778649|2579795635_27	IMGVR_UViG_2579778649_000004|2579778649|2579795635	K09883	cobT; cobaltochelatase CobT [EC:6.6.1.2]	2.2e-72	243.2
IMGVR_UViG_2579778649_000004|2579778649|2579795635_28	IMGVR_UViG_2579778649_000004|2579778649|2579795635	K09882	cobS; cobaltochelatase CobS [EC:6.6.1.2]	3.5e-97	324.8
IMGVR_UViG_2579778673_000004|2579778673|2579798442_129	IMGVR_UViG_2579778673_000004|2579778673|2579798442	K21140	mec; [CysO sulfur-carrier protein]-S-L-cysteine hydrolase [EC:3.13.1.6]	2.1e-15	55.2
IMGVR_UViG_2579778673_000004|2579778673|2579798442_29	IMGVR_UViG_2579778673_000004|2579778673|2579798442	K09883	cobT; cobaltochelatase CobT [EC:6.6.1.2]	2.3e-72	243.2
IMGVR_UViG_2579778673_000004|2579778673|2579798442_30	IMGVR_UViG_2579778673_000004|2579778673|2579798442	K09882	cobS; cobaltochelatase CobS [EC:6.6.1.2]	3.5e-97	324.8
IMGVR_UViG_2579778677_000003|2579778677|2579799372_54	IMGVR_UViG_2579778677_000003|2579778677|2579799372	K21140	mec; [CysO sulfur-carrier protein]-S-L-cysteine hydrolase [EC:3.13.1.6]	2.1e-15	55.2
IMGVR_UViG_2579778677_000003|2579778677|2579799372_83	IMGVR_UViG_2579778677_000003|2579778677|2579799372	K09883	cobT; cobaltochelatase CobT [EC:6.6.1.2]	1.4e-11	42.5
IMGVR_UViG_2579778677_000003|2579778677|2579799372_84	IMGVR_UViG_2579778677_000003|2579778677|2579799372	K09883	cobT; cobaltochelatase CobT [EC:6.6.1.2]	8.4e-57	191.8
IMGVR_UViG_2579778677_000003|2579778677|2579799372_85	IMGVR_UViG_2579778677_000003|2579778677|2579799372	K09882	cobS; cobaltochelatase CobS [EC:6.6.1.2]	3.2e-97	324.9
IMGVR_UViG_2579778716_000004|2579778716|2579805829_105	IMGVR_UViG_2579778716_000004|2579778716|2579805829	K09883	cobT; cobaltochelatase CobT [EC:6.6.1.2]	2.3e-72	243.2
IMGVR_UViG_2579778716_000004|2579778716|2579805829_106	IMGVR_UViG_2579778716_000004|2579778716|2579805829	K09882	cobS; cobaltochelatase CobS [EC:6.6.1.2]	3.5e-97	324.8
IMGVR_UViG_2579778716_000004|2579778716|2579805829_77	IMGVR_UViG_2579778716_000004|2579778716|2579805829	K21140	mec; [CysO sulfur-carrier protein]-S-L-cysteine hydrolase [EC:3.13.1.6]	2.1e-15	55.2
IMGVR_UViG_2579778725_000001|2579778725|2579807762_101	IMGVR_UViG_2579778725_000001|2579778725|2579807762	K21140	mec; [CysO sulfur-carrier protein]-S-L-cysteine hydrolase [EC:3.13.1.6]	1.8e-15	55.4
IMGVR_UViG_2579778725_000001|2579778725|2579807762_15	IMGVR_UViG_2579778725_000001|2579778725|2579807762	K01874	MARS, metG; methionyl-tRNA synthetase [EC:6.1.1.10]	8.6e-183	608
IMGVR_UViG_2579778725_000001|2579778725|2579807762_44	IMGVR_UViG_2579778725_000001|2579778725|2579807762	K00287	DHFR, folA; dihydrofolate reductase [EC:1.5.1.3]	2.8e-42	143.5
IMGVR_UViG_2579778725_000001|2579778725|2579807762_68	IMGVR_UViG_2579778725_000001|2579778725|2579807762	K09882	cobS; cobaltochelatase CobS [EC:6.6.1.2]	2e-94	315.7
IMGVR_UViG_2579778725_000001|2579778725|2579807762_69	IMGVR_UViG_2579778725_000001|2579778725|2579807762	K09883	cobT; cobaltochelatase CobT [EC:6.6.1.2]	2.3e-45	154.1
IMGVR_UViG_2579778736_000004|2579778736|2579808366_125	IMGVR_UViG_2579778736_000004|2579778736|2579808366	K21140	mec; [CysO sulfur-carrier protein]-S-L-cysteine hydrolase [EC:3.13.1.6]	2.1e-15	55.2
IMGVR_UViG_2579778736_000004|2579778736|2579808366_27	IMGVR_UViG_2579778736_000004|2579778736|2579808366	K09883	cobT; cobaltochelatase CobT [EC:6.6.1.2]	2.3e-72	243.2
IMGVR_UViG_2579778736_000004|2579778736|2579808366_28	IMGVR_UViG_2579778736_000004|2579778736|2579808366	K09882	cobS; cobaltochelatase CobS [EC:6.6.1.2]	3.5e-97	324.8
IMGVR_UViG_2579778750_000003|2579778750|2579810137_105	IMGVR_UViG_2579778750_000003|2579778750|2579810137	K09883	cobT; cobaltochelatase CobT [EC:6.6.1.2]	2.3e-72	243.2
IMGVR_UViG_2579778750_000003|2579778750|2579810137_106	IMGVR_UViG_2579778750_000003|2579778750|2579810137	K09882	cobS; cobaltochelatase CobS [EC:6.6.1.2]	3.5e-97	324.8
IMGVR_UViG_2579778750_000003|2579778750|2579810137_77	IMGVR_UViG_2579778750_000003|2579778750|2579810137	K21140	mec; [CysO sulfur-carrier protein]-S-L-cysteine hydrolase [EC:3.13.1.6]	2.1e-15	55.2
IMGVR_UViG_2579778770_000003|2579778770|2579812231_105	IMGVR_UViG_2579778770_000003|2579778770|2579812231	K09883	cobT; cobaltochelatase CobT [EC:6.6.1.2]	2.3e-72	243.2
IMGVR_UViG_2579778770_000003|2579778770|2579812231_106	IMGVR_UViG_2579778770_000003|2579778770|2579812231	K09882	cobS; cobaltochelatase CobS [EC:6.6.1.2]	3.5e-97	324.8
IMGVR_UViG_2579778770_000003|2579778770|2579812231_77	IMGVR_UViG_2579778770_000003|2579778770|2579812231	K21140	mec; [CysO sulfur-carrier protein]-S-L-cysteine hydrolase [EC:3.13.1.6]	2.1e-15	55.2
IMGVR_UViG_2579778815_000005|2579778815|2579819092_65	IMGVR_UViG_2579778815_000005|2579778815|2579819092	K09882	cobS; cobaltochelatase CobS [EC:6.6.1.2]	3.5e-97	324.8
IMGVR_UViG_2579778815_000005|2579778815|2579819092_66	IMGVR_UViG_2579778815_000005|2579778815|2579819092	K09883	cobT; cobaltochelatase CobT [EC:6.6.1.2]	2.3e-72	243.2
IMGVR_UViG_2579778815_000005|2579778815|2579819092_96	IMGVR_UViG_2579778815_000005|2579778815|2579819092	K21140	mec; [CysO sulfur-carrier protein]-S-L-cysteine hydrolase [EC:3.13.1.6]	2.1e-15	55.2
IMGVR_UViG_2579778837_000002|2579778837|2579823359_102	IMGVR_UViG_2579778837_000002|2579778837|2579823359	K09882	cobS; cobaltochelatase CobS [EC:6.6.1.2]	3.5e-97	324.8
IMGVR_UViG_2579778837_000002|2579778837|2579823359_103	IMGVR_UViG_2579778837_000002|2579778837|2579823359	K09883	cobT; cobaltochelatase CobT [EC:6.6.1.2]	2.3e-72	243.2
IMGVR_UViG_2579778837_000002|2579778837|2579823359_3	IMGVR_UViG_2579778837_000002|2579778837|2579823359	K21140	mec; [CysO sulfur-carrier protein]-S-L-cysteine hydrolase [EC:3.13.1.6]	2.1e-15	55.2
IMGVR_UViG_2579778844_000002|2579778844|2579824269_102	IMGVR_UViG_2579778844_000002|2579778844|2579824269	K09882	cobS; cobaltochelatase CobS [EC:6.6.1.2]	3.5e-97	324.8
IMGVR_UViG_2579778844_000002|2579778844|2579824269_103	IMGVR_UViG_2579778844_000002|2579778844|2579824269	K09883	cobT; cobaltochelatase CobT [EC:6.6.1.2]	2.3e-72	243.2
IMGVR_UViG_2579778844_000002|2579778844|2579824269_3	IMGVR_UViG_2579778844_000002|2579778844|2579824269	K21140	mec; [CysO sulfur-carrier protein]-S-L-cysteine hydrolase [EC:3.13.1.6]	2.1e-15	55.2
IMGVR_UViG_2579778847_000005|2579778847|2579824429_125	IMGVR_UViG_2579778847_000005|2579778847|2579824429	K21140	mec; [CysO sulfur-carrier protein]-S-L-cysteine hydrolase [EC:3.13.1.6]	2.1e-15	55.2
IMGVR_UViG_2579778847_000005|2579778847|2579824429_27	IMGVR_UViG_2579778847_000005|2579778847|2579824429	K09883	cobT; cobaltochelatase CobT [EC:6.6.1.2]	2.3e-72	243.2
IMGVR_UViG_2579778847_000005|2579778847|2579824429_28	IMGVR_UViG_2579778847_000005|2579778847|2579824429	K09882	cobS; cobaltochelatase CobS [EC:6.6.1.2]	3.5e-97	324.8
IMGVR_UViG_2579778903_000001|2579778903|2579830516_1	IMGVR_UViG_2579778903_000001|2579778903|2579830516	K01874	MARS, metG; methionyl-tRNA synthetase [EC:6.1.1.10]	1.7e-172	574
IMGVR_UViG_2579778903_000001|2579778903|2579830516_30	IMGVR_UViG_2579778903_000001|2579778903|2579830516	K00287	DHFR, folA; dihydrofolate reductase [EC:1.5.1.3]	2.8e-42	143.5
IMGVR_UViG_2579778903_000001|2579778903|2579830516_54	IMGVR_UViG_2579778903_000001|2579778903|2579830516	K09882	cobS; cobaltochelatase CobS [EC:6.6.1.2]	2e-94	315.7
IMGVR_UViG_2579778903_000001|2579778903|2579830516_55	IMGVR_UViG_2579778903_000001|2579778903|2579830516	K09883	cobT; cobaltochelatase CobT [EC:6.6.1.2]	2.3e-45	154.1
IMGVR_UViG_2579778903_000001|2579778903|2579830516_87	IMGVR_UViG_2579778903_000001|2579778903|2579830516	K21140	mec; [CysO sulfur-carrier protein]-S-L-cysteine hydrolase [EC:3.13.1.6]	1.8e-15	55.4
IMGVR_UViG_2579778937_000003|2579778937|2579833453_125	IMGVR_UViG_2579778937_000003|2579778937|2579833453	K21140	mec; [CysO sulfur-carrier protein]-S-L-cysteine hydrolase [EC:3.13.1.6]	2.1e-15	55.2
IMGVR_UViG_2579778937_000003|2579778937|2579833453_27	IMGVR_UViG_2579778937_000003|2579778937|2579833453	K09883	cobT; cobaltochelatase CobT [EC:6.6.1.2]	2.3e-72	243.2
IMGVR_UViG_2579778937_000003|2579778937|2579833453_28	IMGVR_UViG_2579778937_000003|2579778937|2579833453	K09882	cobS; cobaltochelatase CobS [EC:6.6.1.2]	3.5e-97	324.8
IMGVR_UViG_2579778994_000004|2579778994|2579839801_101	IMGVR_UViG_2579778994_000004|2579778994|2579839801	K09882	cobS; cobaltochelatase CobS [EC:6.6.1.2]	3.5e-97	324.8
IMGVR_UViG_2579778994_000004|2579778994|2579839801_102	IMGVR_UViG_2579778994_000004|2579778994|2579839801	K09883	cobT; cobaltochelatase CobT [EC:6.6.1.2]	3.2e-72	242.7
IMGVR_UViG_2579778994_000004|2579778994|2579839801_3	IMGVR_UViG_2579778994_000004|2579778994|2579839801	K21140	mec; [CysO sulfur-carrier protein]-S-L-cysteine hydrolase [EC:3.13.1.6]	2.1e-15	55.2
IMGVR_UViG_2579779053_000004|2579779053|2579846167_22	IMGVR_UViG_2579779053_000004|2579779053|2579846167	K09882	cobS; cobaltochelatase CobS [EC:6.6.1.2]	3.5e-97	324.8
IMGVR_UViG_2579779053_000004|2579779053|2579846167_23	IMGVR_UViG_2579779053_000004|2579779053|2579846167	K09883	cobT; cobaltochelatase CobT [EC:6.6.1.2]	2.3e-72	243.2
IMGVR_UViG_2579779053_000004|2579779053|2579846167_51	IMGVR_UViG_2579779053_000004|2579779053|2579846167	K21140	mec; [CysO sulfur-carrier protein]-S-L-cysteine hydrolase [EC:3.13.1.6]	2.1e-15	55.2
IMGVR_UViG_2579779054_000003|2579779054|2579846195_126	IMGVR_UViG_2579779054_000003|2579779054|2579846195	K21140	mec; [CysO sulfur-carrier protein]-S-L-cysteine hydrolase [EC:3.13.1.6]	2.1e-15	55.2
IMGVR_UViG_2579779054_000003|2579779054|2579846195_27	IMGVR_UViG_2579779054_000003|2579779054|2579846195	K09883	cobT; cobaltochelatase CobT [EC:6.6.1.2]	2.3e-72	243.2
IMGVR_UViG_2579779054_000003|2579779054|2579846195_28	IMGVR_UViG_2579779054_000003|2579779054|2579846195	K09882	cobS; cobaltochelatase CobS [EC:6.6.1.2]	7.5e-98	327
IMGVR_UViG_2579779072_000006|2579779072|2579850135_126	IMGVR_UViG_2579779072_000006|2579779072|2579850135	K21140	mec; [CysO sulfur-carrier protein]-S-L-cysteine hydrolase [EC:3.13.1.6]	2.1e-15	55.2
IMGVR_UViG_2579779072_000006|2579779072|2579850135_27	IMGVR_UViG_2579779072_000006|2579779072|2579850135	K09883	cobT; cobaltochelatase CobT [EC:6.6.1.2]	2.3e-72	243.2
IMGVR_UViG_2579779072_000006|2579779072|2579850135_28	IMGVR_UViG_2579779072_000006|2579779072|2579850135	K09882	cobS; cobaltochelatase CobS [EC:6.6.1.2]	3.5e-97	324.8
IMGVR_UViG_2579779104_000004|2579779104|2579855076_125	IMGVR_UViG_2579779104_000004|2579779104|2579855076	K21140	mec; [CysO sulfur-carrier protein]-S-L-cysteine hydrolase [EC:3.13.1.6]	2.1e-15	55.2
IMGVR_UViG_2579779104_000004|2579779104|2579855076_27	IMGVR_UViG_2579779104_000004|2579779104|2579855076	K09883	cobT; cobaltochelatase CobT [EC:6.6.1.2]	2.3e-72	243.2
IMGVR_UViG_2579779104_000004|2579779104|2579855076_28	IMGVR_UViG_2579779104_000004|2579779104|2579855076	K09882	cobS; cobaltochelatase CobS [EC:6.6.1.2]	3.5e-97	324.8
IMGVR_UViG_2582580775_000006|2582580775|2582633591_125	IMGVR_UViG_2582580775_000006|2582580775|2582633591	K21140	mec; [CysO sulfur-carrier protein]-S-L-cysteine hydrolase [EC:3.13.1.6]	2.1e-15	55.2
IMGVR_UViG_2582580775_000006|2582580775|2582633591_27	IMGVR_UViG_2582580775_000006|2582580775|2582633591	K09883	cobT; cobaltochelatase CobT [EC:6.6.1.2]	2.3e-72	243.2
IMGVR_UViG_2582580775_000006|2582580775|2582633591_28	IMGVR_UViG_2582580775_000006|2582580775|2582633591	K09882	cobS; cobaltochelatase CobS [EC:6.6.1.2]	3.5e-97	324.8
IMGVR_UViG_2582580783_000005|2582580783|2582635234_100	IMGVR_UViG_2582580783_000005|2582580783|2582635234	K21140	mec; [CysO sulfur-carrier protein]-S-L-cysteine hydrolase [EC:3.13.1.6]	2e-15	55.2
IMGVR_UViG_2582580783_000005|2582580783|2582635234_2	IMGVR_UViG_2582580783_000005|2582580783|2582635234	K09883	cobT; cobaltochelatase CobT [EC:6.6.1.2]	2.3e-72	243.2
IMGVR_UViG_2582580783_000005|2582580783|2582635234_3	IMGVR_UViG_2582580783_000005|2582580783|2582635234	K09882	cobS; cobaltochelatase CobS [EC:6.6.1.2]	3.5e-97	324.8
IMGVR_UViG_2582580790_000003|2582580790|2582638051_58	IMGVR_UViG_2582580790_000003|2582580790|2582638051	K21140	mec; [CysO sulfur-carrier protein]-S-L-cysteine hydrolase [EC:3.13.1.6]	3.6e-15	54.4
IMGVR_UViG_2582580790_000003|2582580790|2582638051_86	IMGVR_UViG_2582580790_000003|2582580790|2582638051	K09883	cobT; cobaltochelatase CobT [EC:6.6.1.2]	1.4e-62	210.9
IMGVR_UViG_2582580790_000003|2582580790|2582638051_87	IMGVR_UViG_2582580790_000003|2582580790|2582638051	K09882	cobS; cobaltochelatase CobS [EC:6.6.1.2]	1.2e-105	352.7
IMGVR_UViG_2582580796_000003|2582580796|2582639718_126	IMGVR_UViG_2582580796_000003|2582580796|2582639718	K21140	mec; [CysO sulfur-carrier protein]-S-L-cysteine hydrolase [EC:3.13.1.6]	2e-15	55.2
IMGVR_UViG_2582580796_000003|2582580796|2582639718_27	IMGVR_UViG_2582580796_000003|2582580796|2582639718	K09883	cobT; cobaltochelatase CobT [EC:6.6.1.2]	2.3e-72	243.2
IMGVR_UViG_2582580796_000003|2582580796|2582639718_28	IMGVR_UViG_2582580796_000003|2582580796|2582639718	K09882	cobS; cobaltochelatase CobS [EC:6.6.1.2]	7.4e-98	327
IMGVR_UViG_2582580800_000006|2582580800|2582640121_126	IMGVR_UViG_2582580800_000006|2582580800|2582640121	K21140	mec; [CysO sulfur-carrier protein]-S-L-cysteine hydrolase [EC:3.13.1.6]	2e-15	55.2
IMGVR_UViG_2582580800_000006|2582580800|2582640121_27	IMGVR_UViG_2582580800_000006|2582580800|2582640121	K09883	cobT; cobaltochelatase CobT [EC:6.6.1.2]	2.3e-72	243.2
IMGVR_UViG_2582580800_000006|2582580800|2582640121_28	IMGVR_UViG_2582580800_000006|2582580800|2582640121	K09882	cobS; cobaltochelatase CobS [EC:6.6.1.2]	3.5e-97	324.8
IMGVR_UViG_2582580801_000005|2582580801|2582640214_100	IMGVR_UViG_2582580801_000005|2582580801|2582640214	K09882	cobS; cobaltochelatase CobS [EC:6.6.1.2]	7.4e-98	327
IMGVR_UViG_2582580801_000005|2582580801|2582640214_101	IMGVR_UViG_2582580801_000005|2582580801|2582640214	K09883	cobT; cobaltochelatase CobT [EC:6.6.1.2]	2.3e-72	243.2
IMGVR_UViG_2582580801_000005|2582580801|2582640214_3	IMGVR_UViG_2582580801_000005|2582580801|2582640214	K21140	mec; [CysO sulfur-carrier protein]-S-L-cysteine hydrolase [EC:3.13.1.6]	2e-15	55.2
IMGVR_UViG_2582580802_000006|2582580802|2582640319_100	IMGVR_UViG_2582580802_000006|2582580802|2582640319	K09882	cobS; cobaltochelatase CobS [EC:6.6.1.2]	3.5e-97	324.8
IMGVR_UViG_2582580802_000006|2582580802|2582640319_101	IMGVR_UViG_2582580802_000006|2582580802|2582640319	K09883	cobT; cobaltochelatase CobT [EC:6.6.1.2]	2.3e-72	243.2
IMGVR_UViG_2582580802_000006|2582580802|2582640319_3	IMGVR_UViG_2582580802_000006|2582580802|2582640319	K21140	mec; [CysO sulfur-carrier protein]-S-L-cysteine hydrolase [EC:3.13.1.6]	2e-15	55.2
IMGVR_UViG_2582580803_000003|2582580803|2582640421_129	IMGVR_UViG_2582580803_000003|2582580803|2582640421	K21140	mec; [CysO sulfur-carrier protein]-S-L-cysteine hydrolase [EC:3.13.1.6]	2e-15	55.2
IMGVR_UViG_2582580803_000003|2582580803|2582640421_29	IMGVR_UViG_2582580803_000003|2582580803|2582640421	K09883	cobT; cobaltochelatase CobT [EC:6.6.1.2]	2.3e-72	243.2
IMGVR_UViG_2582580803_000003|2582580803|2582640421_30	IMGVR_UViG_2582580803_000003|2582580803|2582640421	K09882	cobS; cobaltochelatase CobS [EC:6.6.1.2]	3.5e-97	324.8
IMGVR_UViG_2582580811_000003|2582580811|2582642915_100	IMGVR_UViG_2582580811_000003|2582580811|2582642915	K09882	cobS; cobaltochelatase CobS [EC:6.6.1.2]	3.5e-97	324.8
IMGVR_UViG_2582580811_000003|2582580811|2582642915_101	IMGVR_UViG_2582580811_000003|2582580811|2582642915	K09883	cobT; cobaltochelatase CobT [EC:6.6.1.2]	2.3e-72	243.2
IMGVR_UViG_2582580811_000003|2582580811|2582642915_129	IMGVR_UViG_2582580811_000003|2582580811|2582642915	K21140	mec; [CysO sulfur-carrier protein]-S-L-cysteine hydrolase [EC:3.13.1.6]	2e-15	55.2
IMGVR_UViG_2582580811_000003|2582580811|2582642915_3	IMGVR_UViG_2582580811_000003|2582580811|2582642915	K21140	mec; [CysO sulfur-carrier protein]-S-L-cysteine hydrolase [EC:3.13.1.6]	2e-15	55.2
IMGVR_UViG_2582580817_000004|2582580817|2582644808_100	IMGVR_UViG_2582580817_000004|2582580817|2582644808	K09882	cobS; cobaltochelatase CobS [EC:6.6.1.2]	3.5e-97	324.8
IMGVR_UViG_2582580817_000004|2582580817|2582644808_101	IMGVR_UViG_2582580817_000004|2582580817|2582644808	K09883	cobT; cobaltochelatase CobT [EC:6.6.1.2]	2.3e-72	243.2
IMGVR_UViG_2582580817_000004|2582580817|2582644808_3	IMGVR_UViG_2582580817_000004|2582580817|2582644808	K21140	mec; [CysO sulfur-carrier protein]-S-L-cysteine hydrolase [EC:3.13.1.6]	2e-15	55.2
IMGVR_UViG_2582580819_000005|2582580819|2582645019_125	IMGVR_UViG_2582580819_000005|2582580819|2582645019	K21140	mec; [CysO sulfur-carrier protein]-S-L-cysteine hydrolase [EC:3.13.1.6]	2.1e-15	55.2
IMGVR_UViG_2582580819_000005|2582580819|2582645019_27	IMGVR_UViG_2582580819_000005|2582580819|2582645019	K09883	cobT; cobaltochelatase CobT [EC:6.6.1.2]	2.3e-72	243.2
IMGVR_UViG_2582580819_000005|2582580819|2582645019_28	IMGVR_UViG_2582580819_000005|2582580819|2582645019	K09882	cobS; cobaltochelatase CobS [EC:6.6.1.2]	3.5e-97	324.8
IMGVR_UViG_2582580821_000005|2582580821|2582645267_126	IMGVR_UViG_2582580821_000005|2582580821|2582645267	K21140	mec; [CysO sulfur-carrier protein]-S-L-cysteine hydrolase [EC:3.13.1.6]	2.1e-15	55.2
IMGVR_UViG_2582580821_000005|2582580821|2582645267_27	IMGVR_UViG_2582580821_000005|2582580821|2582645267	K09883	cobT; cobaltochelatase CobT [EC:6.6.1.2]	3.2e-72	242.7
IMGVR_UViG_2582580821_000005|2582580821|2582645267_28	IMGVR_UViG_2582580821_000005|2582580821|2582645267	K09882	cobS; cobaltochelatase CobS [EC:6.6.1.2]	3.5e-97	324.8
IMGVR_UViG_2582580822_000005|2582580822|2582645378_125	IMGVR_UViG_2582580822_000005|2582580822|2582645378	K09882	cobS; cobaltochelatase CobS [EC:6.6.1.2]	3.5e-97	324.8
IMGVR_UViG_2582580822_000005|2582580822|2582645378_126	IMGVR_UViG_2582580822_000005|2582580822|2582645378	K09883	cobT; cobaltochelatase CobT [EC:6.6.1.2]	3.2e-72	242.7
IMGVR_UViG_2582580822_000005|2582580822|2582645378_27	IMGVR_UViG_2582580822_000005|2582580822|2582645378	K21140	mec; [CysO sulfur-carrier protein]-S-L-cysteine hydrolase [EC:3.13.1.6]	2e-15	55.2
IMGVR_UViG_2582580823_000005|2582580823|2582645491_125	IMGVR_UViG_2582580823_000005|2582580823|2582645491	K21140	mec; [CysO sulfur-carrier protein]-S-L-cysteine hydrolase [EC:3.13.1.6]	2.1e-15	55.2
IMGVR_UViG_2582580823_000005|2582580823|2582645491_27	IMGVR_UViG_2582580823_000005|2582580823|2582645491	K09883	cobT; cobaltochelatase CobT [EC:6.6.1.2]	3.2e-72	242.7
IMGVR_UViG_2582580823_000005|2582580823|2582645491_28	IMGVR_UViG_2582580823_000005|2582580823|2582645491	K09882	cobS; cobaltochelatase CobS [EC:6.6.1.2]	3.5e-97	324.8
IMGVR_UViG_2582580839_000004|2582580839|2582648202_129	IMGVR_UViG_2582580839_000004|2582580839|2582648202	K21140	mec; [CysO sulfur-carrier protein]-S-L-cysteine hydrolase [EC:3.13.1.6]	2e-15	55.2
IMGVR_UViG_2582580839_000004|2582580839|2582648202_29	IMGVR_UViG_2582580839_000004|2582580839|2582648202	K09883	cobT; cobaltochelatase CobT [EC:6.6.1.2]	2.3e-72	243.2
IMGVR_UViG_2582580839_000004|2582580839|2582648202_30	IMGVR_UViG_2582580839_000004|2582580839|2582648202	K09882	cobS; cobaltochelatase CobS [EC:6.6.1.2]	3.5e-97	324.8
IMGVR_UViG_2582580843_000001|2582580843|2582649308_125	IMGVR_UViG_2582580843_000001|2582580843|2582649308	K21140	mec; [CysO sulfur-carrier protein]-S-L-cysteine hydrolase [EC:3.13.1.6]	2e-15	55.2
IMGVR_UViG_2582580843_000001|2582580843|2582649308_27	IMGVR_UViG_2582580843_000001|2582580843|2582649308	K09883	cobT; cobaltochelatase CobT [EC:6.6.1.2]	2.3e-72	243.2
IMGVR_UViG_2582580843_000001|2582580843|2582649308_28	IMGVR_UViG_2582580843_000001|2582580843|2582649308	K09882	cobS; cobaltochelatase CobS [EC:6.6.1.2]	3.5e-97	324.8
IMGVR_UViG_2582580851_000002|2582580851|2582651022_125	IMGVR_UViG_2582580851_000002|2582580851|2582651022	K21140	mec; [CysO sulfur-carrier protein]-S-L-cysteine hydrolase [EC:3.13.1.6]	2e-15	55.2
IMGVR_UViG_2582580851_000002|2582580851|2582651022_27	IMGVR_UViG_2582580851_000002|2582580851|2582651022	K09883	cobT; cobaltochelatase CobT [EC:6.6.1.2]	2.3e-72	243.2
IMGVR_UViG_2582580851_000002|2582580851|2582651022_28	IMGVR_UViG_2582580851_000002|2582580851|2582651022	K09882	cobS; cobaltochelatase CobS [EC:6.6.1.2]	3.5e-97	324.8
IMGVR_UViG_2582580852_000004|2582580852|2582651548_129	IMGVR_UViG_2582580852_000004|2582580852|2582651548	K21140	mec; [CysO sulfur-carrier protein]-S-L-cysteine hydrolase [EC:3.13.1.6]	2e-15	55.2
IMGVR_UViG_2582580852_000004|2582580852|2582651548_29	IMGVR_UViG_2582580852_000004|2582580852|2582651548	K09883	cobT; cobaltochelatase CobT [EC:6.6.1.2]	2.3e-72	243.2
IMGVR_UViG_2582580852_000004|2582580852|2582651548_30	IMGVR_UViG_2582580852_000004|2582580852|2582651548	K09882	cobS; cobaltochelatase CobS [EC:6.6.1.2]	3.5e-97	324.8
IMGVR_UViG_2582580896_000003|2582580896|2582659027_22	IMGVR_UViG_2582580896_000003|2582580896|2582659027	K09882	cobS; cobaltochelatase CobS [EC:6.6.1.2]	3.5e-97	324.8
IMGVR_UViG_2582580896_000003|2582580896|2582659027_23	IMGVR_UViG_2582580896_000003|2582580896|2582659027	K09883	cobT; cobaltochelatase CobT [EC:6.6.1.2]	2.3e-72	243.2
IMGVR_UViG_2582580896_000003|2582580896|2582659027_51	IMGVR_UViG_2582580896_000003|2582580896|2582659027	K21140	mec; [CysO sulfur-carrier protein]-S-L-cysteine hydrolase [EC:3.13.1.6]	2e-15	55.2
IMGVR_UViG_2582580980_000001|2582580980|2582676372_1	IMGVR_UViG_2582580980_000001|2582580980|2582676372	K01874	MARS, metG; methionyl-tRNA synthetase [EC:6.1.1.10]	8.2e-133	442.7
IMGVR_UViG_2582580980_000001|2582580980|2582676372_30	IMGVR_UViG_2582580980_000001|2582580980|2582676372	K00287	DHFR, folA; dihydrofolate reductase [EC:1.5.1.3]	2.8e-42	143.5
IMGVR_UViG_2582580980_000001|2582580980|2582676372_54	IMGVR_UViG_2582580980_000001|2582580980|2582676372	K09882	cobS; cobaltochelatase CobS [EC:6.6.1.2]	1.9e-94	315.7
IMGVR_UViG_2582580980_000001|2582580980|2582676372_55	IMGVR_UViG_2582580980_000001|2582580980|2582676372	K09883	cobT; cobaltochelatase CobT [EC:6.6.1.2]	2.3e-45	154.1
IMGVR_UViG_2582580980_000001|2582580980|2582676372_87	IMGVR_UViG_2582580980_000001|2582580980|2582676372	K21140	mec; [CysO sulfur-carrier protein]-S-L-cysteine hydrolase [EC:3.13.1.6]	1.8e-15	55.4
IMGVR_UViG_2585427593_000001|2585427593|2585441981_134	IMGVR_UViG_2585427593_000001|2585427593|2585441981	K13522	K13522, nadM; bifunctional NMN adenylyltransferase/nudix hydrolase [EC:2.7.7.1 3.6.1.-]	2.9e-92	308
IMGVR_UViG_2585427593_000001|2585427593|2585441981_135	IMGVR_UViG_2585427593_000001|2585427593|2585441981	K03462	NAMPT; nicotinamide phosphoribosyltransferase [EC:2.4.2.12]	1e-173	577
IMGVR_UViG_2585427593_000001|2585427593|2585441981_62	IMGVR_UViG_2585427593_000001|2585427593|2585441981	K21140	mec; [CysO sulfur-carrier protein]-S-L-cysteine hydrolase [EC:3.13.1.6]	6.4e-13	47.1
IMGVR_UViG_2585427593_000001|2585427593|2585441981_84	IMGVR_UViG_2585427593_000001|2585427593|2585441981	K09883	cobT; cobaltochelatase CobT [EC:6.6.1.2]	4.2e-48	163.1
IMGVR_UViG_2585427593_000001|2585427593|2585441981_85	IMGVR_UViG_2585427593_000001|2585427593|2585441981	K09882	cobS; cobaltochelatase CobS [EC:6.6.1.2]	2e-92	309.1
IMGVR_UViG_2585427716_000002|2585427716|2585450954_15	IMGVR_UViG_2585427716_000002|2585427716|2585450954	K00558	DNMT1, dcm; DNA (cytosine-5)-methyltransferase 1 [EC:2.1.1.37]	1.4e-54	183.7
IMGVR_UViG_2585427754_000004|2585427754|2585457426_117	IMGVR_UViG_2585427754_000004|2585427754|2585457426	K21140	mec; [CysO sulfur-carrier protein]-S-L-cysteine hydrolase [EC:3.13.1.6]	1.6e-15	55.6
IMGVR_UViG_2585427754_000004|2585427754|2585457426_24	IMGVR_UViG_2585427754_000004|2585427754|2585457426	K09883	cobT; cobaltochelatase CobT [EC:6.6.1.2]	1.9e-46	157.6
IMGVR_UViG_2585427754_000004|2585427754|2585457426_25	IMGVR_UViG_2585427754_000004|2585427754|2585457426	K09882	cobS; cobaltochelatase CobS [EC:6.6.1.2]	4.9e-94	314.4
IMGVR_UViG_2585427754_000004|2585427754|2585457426_52	IMGVR_UViG_2585427754_000004|2585427754|2585457426	K00287	DHFR, folA; dihydrofolate reductase [EC:1.5.1.3]	1.9e-42	144
IMGVR_UViG_2585427754_000004|2585427754|2585457426_76	IMGVR_UViG_2585427754_000004|2585427754|2585457426	K01874	MARS, metG; methionyl-tRNA synthetase [EC:6.1.1.10]	1.2e-182	607.5
IMGVR_UViG_2585427757_000006|2585427757|2585457783_22	IMGVR_UViG_2585427757_000006|2585427757|2585457783	K00287	DHFR, folA; dihydrofolate reductase [EC:1.5.1.3]	1.9e-42	144
IMGVR_UViG_2585427757_000006|2585427757|2585457783_5	IMGVR_UViG_2585427757_000006|2585427757|2585457783	K01874	MARS, metG; methionyl-tRNA synthetase [EC:6.1.1.10]	8.5e-183	608
IMGVR_UViG_2585427757_000006|2585427757|2585457783_52	IMGVR_UViG_2585427757_000006|2585427757|2585457783	K09882	cobS; cobaltochelatase CobS [EC:6.6.1.2]	1.9e-94	315.7
IMGVR_UViG_2585427757_000006|2585427757|2585457783_53	IMGVR_UViG_2585427757_000006|2585427757|2585457783	K09883	cobT; cobaltochelatase CobT [EC:6.6.1.2]	8.8e-46	155.4
IMGVR_UViG_2585427757_000006|2585427757|2585457783_87	IMGVR_UViG_2585427757_000006|2585427757|2585457783	K21140	mec; [CysO sulfur-carrier protein]-S-L-cysteine hydrolase [EC:3.13.1.6]	1.8e-15	55.4
IMGVR_UViG_2585427764_000004|2585427764|2585459100_119	IMGVR_UViG_2585427764_000004|2585427764|2585459100	K01874	MARS, metG; methionyl-tRNA synthetase [EC:6.1.1.10]	1.2e-182	607.5
IMGVR_UViG_2585427764_000004|2585427764|2585459100_24	IMGVR_UViG_2585427764_000004|2585427764|2585459100	K00287	DHFR, folA; dihydrofolate reductase [EC:1.5.1.3]	1.9e-42	144
IMGVR_UViG_2585427764_000004|2585427764|2585459100_51	IMGVR_UViG_2585427764_000004|2585427764|2585459100	K09882	cobS; cobaltochelatase CobS [EC:6.6.1.2]	4.9e-94	314.4
IMGVR_UViG_2585427764_000004|2585427764|2585459100_52	IMGVR_UViG_2585427764_000004|2585427764|2585459100	K09883	cobT; cobaltochelatase CobT [EC:6.6.1.2]	1.9e-46	157.6
IMGVR_UViG_2585427764_000004|2585427764|2585459100_78	IMGVR_UViG_2585427764_000004|2585427764|2585459100	K21140	mec; [CysO sulfur-carrier protein]-S-L-cysteine hydrolase [EC:3.13.1.6]	1.6e-15	55.6
IMGVR_UViG_2585427773_000003|2585427773|2585460303_100	IMGVR_UViG_2585427773_000003|2585427773|2585460303	K01874	MARS, metG; methionyl-tRNA synthetase [EC:6.1.1.10]	1.2e-182	607.5
IMGVR_UViG_2585427773_000003|2585427773|2585460303_32	IMGVR_UViG_2585427773_000003|2585427773|2585460303	K09882	cobS; cobaltochelatase CobS [EC:6.6.1.2]	4.9e-94	314.4
IMGVR_UViG_2585427773_000003|2585427773|2585460303_33	IMGVR_UViG_2585427773_000003|2585427773|2585460303	K09883	cobT; cobaltochelatase CobT [EC:6.6.1.2]	1.9e-46	157.6
IMGVR_UViG_2585427773_000003|2585427773|2585460303_5	IMGVR_UViG_2585427773_000003|2585427773|2585460303	K00287	DHFR, folA; dihydrofolate reductase [EC:1.5.1.3]	1.9e-42	144
IMGVR_UViG_2585427773_000003|2585427773|2585460303_59	IMGVR_UViG_2585427773_000003|2585427773|2585460303	K21140	mec; [CysO sulfur-carrier protein]-S-L-cysteine hydrolase [EC:3.13.1.6]	1.6e-15	55.6
IMGVR_UViG_2585428004_000001|2585428004|2585492718_36	IMGVR_UViG_2585428004_000001|2585428004|2585492718	K03462	NAMPT; nicotinamide phosphoribosyltransferase [EC:2.4.2.12]	7.5e-61	204.7
IMGVR_UViG_2585428004_000001|2585428004|2585492718_37	IMGVR_UViG_2585428004_000001|2585428004|2585492718	K00952	nadM; nicotinamide-nucleotide adenylyltransferase [EC:2.7.7.1]	9.3e-29	98.8
IMGVR_UViG_2585428004_000001|2585428004|2585492718_74	IMGVR_UViG_2585428004_000001|2585428004|2585492718	K00287	DHFR, folA; dihydrofolate reductase [EC:1.5.1.3]	3.5e-56	189.2
IMGVR_UViG_2588253919_000005|2588253919|2588294232_110	IMGVR_UViG_2588253919_000005|2588253919|2588294232	K09882	cobS; cobaltochelatase CobS [EC:6.6.1.2]	3.6e-97	324.8
IMGVR_UViG_2588253919_000005|2588253919|2588294232_111	IMGVR_UViG_2588253919_000005|2588253919|2588294232	K09883	cobT; cobaltochelatase CobT [EC:6.6.1.2]	3.2e-72	242.7
IMGVR_UViG_2588253919_000005|2588253919|2588294232_13	IMGVR_UViG_2588253919_000005|2588253919|2588294232	K21140	mec; [CysO sulfur-carrier protein]-S-L-cysteine hydrolase [EC:3.13.1.6]	2.1e-15	55.2
IMGVR_UViG_2588253920_000005|2588253920|2588294320_100	IMGVR_UViG_2588253920_000005|2588253920|2588294320	K09882	cobS; cobaltochelatase CobS [EC:6.6.1.2]	7.6e-98	327
IMGVR_UViG_2588253920_000005|2588253920|2588294320_101	IMGVR_UViG_2588253920_000005|2588253920|2588294320	K09883	cobT; cobaltochelatase CobT [EC:6.6.1.2]	2.3e-72	243.2
IMGVR_UViG_2588253920_000005|2588253920|2588294320_3	IMGVR_UViG_2588253920_000005|2588253920|2588294320	K21140	mec; [CysO sulfur-carrier protein]-S-L-cysteine hydrolase [EC:3.13.1.6]	2.1e-15	55.2
IMGVR_UViG_2588253921_000005|2588253921|2588294407_100	IMGVR_UViG_2588253921_000005|2588253921|2588294407	K09882	cobS; cobaltochelatase CobS [EC:6.6.1.2]	3.6e-97	324.8
IMGVR_UViG_2588253921_000005|2588253921|2588294407_101	IMGVR_UViG_2588253921_000005|2588253921|2588294407	K09883	cobT; cobaltochelatase CobT [EC:6.6.1.2]	2.3e-72	243.2
IMGVR_UViG_2588253921_000005|2588253921|2588294407_3	IMGVR_UViG_2588253921_000005|2588253921|2588294407	K21140	mec; [CysO sulfur-carrier protein]-S-L-cysteine hydrolase [EC:3.13.1.6]	2.1e-15	55.2
IMGVR_UViG_2588253922_000003|2588253922|2588294503_100	IMGVR_UViG_2588253922_000003|2588253922|2588294503	K09882	cobS; cobaltochelatase CobS [EC:6.6.1.2]	3.6e-97	324.8
IMGVR_UViG_2588253922_000003|2588253922|2588294503_101	IMGVR_UViG_2588253922_000003|2588253922|2588294503	K09883	cobT; cobaltochelatase CobT [EC:6.6.1.2]	2.3e-72	243.2
IMGVR_UViG_2588253922_000003|2588253922|2588294503_3	IMGVR_UViG_2588253922_000003|2588253922|2588294503	K21140	mec; [CysO sulfur-carrier protein]-S-L-cysteine hydrolase [EC:3.13.1.6]	2.1e-15	55.2
IMGVR_UViG_2588253924_000004|2588253924|2588294749_100	IMGVR_UViG_2588253924_000004|2588253924|2588294749	K09882	cobS; cobaltochelatase CobS [EC:6.6.1.2]	3.6e-97	324.8
IMGVR_UViG_2588253924_000004|2588253924|2588294749_101	IMGVR_UViG_2588253924_000004|2588253924|2588294749	K09883	cobT; cobaltochelatase CobT [EC:6.6.1.2]	2.3e-72	243.2
IMGVR_UViG_2588253924_000004|2588253924|2588294749_3	IMGVR_UViG_2588253924_000004|2588253924|2588294749	K21140	mec; [CysO sulfur-carrier protein]-S-L-cysteine hydrolase [EC:3.13.1.6]	2.1e-15	55.2
IMGVR_UViG_2588253925_000003|2588253925|2588294860_101	IMGVR_UViG_2588253925_000003|2588253925|2588294860	K09882	cobS; cobaltochelatase CobS [EC:6.6.1.2]	3.6e-97	324.8
IMGVR_UViG_2588253925_000003|2588253925|2588294860_102	IMGVR_UViG_2588253925_000003|2588253925|2588294860	K09883	cobT; cobaltochelatase CobT [EC:6.6.1.2]	2.3e-72	243.2
IMGVR_UViG_2588253925_000003|2588253925|2588294860_3	IMGVR_UViG_2588253925_000003|2588253925|2588294860	K21140	mec; [CysO sulfur-carrier protein]-S-L-cysteine hydrolase [EC:3.13.1.6]	2.1e-15	55.2
IMGVR_UViG_2588253926_000003|2588253926|2588294948_100	IMGVR_UViG_2588253926_000003|2588253926|2588294948	K09882	cobS; cobaltochelatase CobS [EC:6.6.1.2]	7.6e-98	327
IMGVR_UViG_2588253926_000003|2588253926|2588294948_101	IMGVR_UViG_2588253926_000003|2588253926|2588294948	K09883	cobT; cobaltochelatase CobT [EC:6.6.1.2]	2.3e-72	243.2
IMGVR_UViG_2588253926_000003|2588253926|2588294948_3	IMGVR_UViG_2588253926_000003|2588253926|2588294948	K21140	mec; [CysO sulfur-carrier protein]-S-L-cysteine hydrolase [EC:3.13.1.6]	2.1e-15	55.2
IMGVR_UViG_2588253940_000002|2588253940|2588296163_125	IMGVR_UViG_2588253940_000002|2588253940|2588296163	K21140	mec; [CysO sulfur-carrier protein]-S-L-cysteine hydrolase [EC:3.13.1.6]	2.1e-15	55.2
IMGVR_UViG_2588253940_000002|2588253940|2588296163_27	IMGVR_UViG_2588253940_000002|2588253940|2588296163	K09883	cobT; cobaltochelatase CobT [EC:6.6.1.2]	2.3e-72	243.2
IMGVR_UViG_2588253940_000002|2588253940|2588296163_28	IMGVR_UViG_2588253940_000002|2588253940|2588296163	K09882	cobS; cobaltochelatase CobS [EC:6.6.1.2]	3.6e-97	324.8
IMGVR_UViG_2588253943_000005|2588253943|2588296403_100	IMGVR_UViG_2588253943_000005|2588253943|2588296403	K09882	cobS; cobaltochelatase CobS [EC:6.6.1.2]	7.6e-98	327
IMGVR_UViG_2588253943_000005|2588253943|2588296403_101	IMGVR_UViG_2588253943_000005|2588253943|2588296403	K09883	cobT; cobaltochelatase CobT [EC:6.6.1.2]	2.3e-72	243.2
IMGVR_UViG_2588253943_000005|2588253943|2588296403_3	IMGVR_UViG_2588253943_000005|2588253943|2588296403	K21140	mec; [CysO sulfur-carrier protein]-S-L-cysteine hydrolase [EC:3.13.1.6]	2.1e-15	55.2
IMGVR_UViG_2588253944_000002|2588253944|2588296508_126	IMGVR_UViG_2588253944_000002|2588253944|2588296508	K21140	mec; [CysO sulfur-carrier protein]-S-L-cysteine hydrolase [EC:3.13.1.6]	2.1e-15	55.2
IMGVR_UViG_2588253944_000002|2588253944|2588296508_27	IMGVR_UViG_2588253944_000002|2588253944|2588296508	K09883	cobT; cobaltochelatase CobT [EC:6.6.1.2]	2.3e-72	243.2
IMGVR_UViG_2588253944_000002|2588253944|2588296508_28	IMGVR_UViG_2588253944_000002|2588253944|2588296508	K09882	cobS; cobaltochelatase CobS [EC:6.6.1.2]	3.6e-97	324.8
IMGVR_UViG_2588253945_000006|2588253945|2588296828_125	IMGVR_UViG_2588253945_000006|2588253945|2588296828	K21140	mec; [CysO sulfur-carrier protein]-S-L-cysteine hydrolase [EC:3.13.1.6]	2.1e-15	55.2
IMGVR_UViG_2588253945_000006|2588253945|2588296828_27	IMGVR_UViG_2588253945_000006|2588253945|2588296828	K09883	cobT; cobaltochelatase CobT [EC:6.6.1.2]	2.3e-72	243.2
IMGVR_UViG_2588253945_000006|2588253945|2588296828_28	IMGVR_UViG_2588253945_000006|2588253945|2588296828	K09882	cobS; cobaltochelatase CobS [EC:6.6.1.2]	3.6e-97	324.8
IMGVR_UViG_2588253946_000005|2588253946|2588296947_100	IMGVR_UViG_2588253946_000005|2588253946|2588296947	K09882	cobS; cobaltochelatase CobS [EC:6.6.1.2]	3.6e-97	324.8
IMGVR_UViG_2588253946_000005|2588253946|2588296947_101	IMGVR_UViG_2588253946_000005|2588253946|2588296947	K09883	cobT; cobaltochelatase CobT [EC:6.6.1.2]	2.3e-72	243.2
IMGVR_UViG_2588253946_000005|2588253946|2588296947_3	IMGVR_UViG_2588253946_000005|2588253946|2588296947	K21140	mec; [CysO sulfur-carrier protein]-S-L-cysteine hydrolase [EC:3.13.1.6]	2.1e-15	55.2
IMGVR_UViG_2588253947_000005|2588253947|2588297065_125	IMGVR_UViG_2588253947_000005|2588253947|2588297065	K21140	mec; [CysO sulfur-carrier protein]-S-L-cysteine hydrolase [EC:3.13.1.6]	2.1e-15	55.2
IMGVR_UViG_2588253947_000005|2588253947|2588297065_27	IMGVR_UViG_2588253947_000005|2588253947|2588297065	K09883	cobT; cobaltochelatase CobT [EC:6.6.1.2]	2.3e-72	243.2
IMGVR_UViG_2588253947_000005|2588253947|2588297065_28	IMGVR_UViG_2588253947_000005|2588253947|2588297065	K09882	cobS; cobaltochelatase CobS [EC:6.6.1.2]	3.6e-97	324.8
IMGVR_UViG_2588253948_000005|2588253948|2588297202_100	IMGVR_UViG_2588253948_000005|2588253948|2588297202	K09882	cobS; cobaltochelatase CobS [EC:6.6.1.2]	3.6e-97	324.8
IMGVR_UViG_2588253948_000005|2588253948|2588297202_101	IMGVR_UViG_2588253948_000005|2588253948|2588297202	K09883	cobT; cobaltochelatase CobT [EC:6.6.1.2]	2.3e-72	243.2
IMGVR_UViG_2588253948_000005|2588253948|2588297202_3	IMGVR_UViG_2588253948_000005|2588253948|2588297202	K21140	mec; [CysO sulfur-carrier protein]-S-L-cysteine hydrolase [EC:3.13.1.6]	2.1e-15	55.2
IMGVR_UViG_2588253949_000005|2588253949|2588297328_100	IMGVR_UViG_2588253949_000005|2588253949|2588297328	K09882	cobS; cobaltochelatase CobS [EC:6.6.1.2]	3.6e-97	324.8
IMGVR_UViG_2588253949_000005|2588253949|2588297328_101	IMGVR_UViG_2588253949_000005|2588253949|2588297328	K09883	cobT; cobaltochelatase CobT [EC:6.6.1.2]	2.3e-72	243.2
IMGVR_UViG_2588253949_000005|2588253949|2588297328_3	IMGVR_UViG_2588253949_000005|2588253949|2588297328	K21140	mec; [CysO sulfur-carrier protein]-S-L-cysteine hydrolase [EC:3.13.1.6]	2.1e-15	55.2
IMGVR_UViG_2588253950_000006|2588253950|2588297468_101	IMGVR_UViG_2588253950_000006|2588253950|2588297468	K09882	cobS; cobaltochelatase CobS [EC:6.6.1.2]	3.6e-97	324.8
IMGVR_UViG_2588253950_000006|2588253950|2588297468_102	IMGVR_UViG_2588253950_000006|2588253950|2588297468	K09883	cobT; cobaltochelatase CobT [EC:6.6.1.2]	2.3e-72	243.2
IMGVR_UViG_2588253950_000006|2588253950|2588297468_3	IMGVR_UViG_2588253950_000006|2588253950|2588297468	K21140	mec; [CysO sulfur-carrier protein]-S-L-cysteine hydrolase [EC:3.13.1.6]	2.1e-15	55.2
IMGVR_UViG_2588253952_000002|2588253952|2588297793_126	IMGVR_UViG_2588253952_000002|2588253952|2588297793	K21140	mec; [CysO sulfur-carrier protein]-S-L-cysteine hydrolase [EC:3.13.1.6]	2.1e-15	55.2
IMGVR_UViG_2588253952_000002|2588253952|2588297793_27	IMGVR_UViG_2588253952_000002|2588253952|2588297793	K09883	cobT; cobaltochelatase CobT [EC:6.6.1.2]	2.3e-72	243.2
IMGVR_UViG_2588253952_000002|2588253952|2588297793_28	IMGVR_UViG_2588253952_000002|2588253952|2588297793	K09882	cobS; cobaltochelatase CobS [EC:6.6.1.2]	3.6e-97	324.8
IMGVR_UViG_2588253953_000001|2588253953|2588297917_125	IMGVR_UViG_2588253953_000001|2588253953|2588297917	K21140	mec; [CysO sulfur-carrier protein]-S-L-cysteine hydrolase [EC:3.13.1.6]	2.1e-15	55.2
IMGVR_UViG_2588253953_000001|2588253953|2588297917_27	IMGVR_UViG_2588253953_000001|2588253953|2588297917	K09883	cobT; cobaltochelatase CobT [EC:6.6.1.2]	2.3e-72	243.2
IMGVR_UViG_2588253953_000001|2588253953|2588297917_28	IMGVR_UViG_2588253953_000001|2588253953|2588297917	K09882	cobS; cobaltochelatase CobS [EC:6.6.1.2]	3.6e-97	324.8
IMGVR_UViG_2588253955_000003|2588253955|2588298229_101	IMGVR_UViG_2588253955_000003|2588253955|2588298229	K09882	cobS; cobaltochelatase CobS [EC:6.6.1.2]	3.6e-97	324.8
IMGVR_UViG_2588253955_000003|2588253955|2588298229_102	IMGVR_UViG_2588253955_000003|2588253955|2588298229	K09883	cobT; cobaltochelatase CobT [EC:6.6.1.2]	2.3e-72	243.2
IMGVR_UViG_2588253955_000003|2588253955|2588298229_3	IMGVR_UViG_2588253955_000003|2588253955|2588298229	K21140	mec; [CysO sulfur-carrier protein]-S-L-cysteine hydrolase [EC:3.13.1.6]	2.1e-15	55.2
IMGVR_UViG_2588253956_000002|2588253956|2588298377_100	IMGVR_UViG_2588253956_000002|2588253956|2588298377	K09882	cobS; cobaltochelatase CobS [EC:6.6.1.2]	3.6e-97	324.8
IMGVR_UViG_2588253956_000002|2588253956|2588298377_101	IMGVR_UViG_2588253956_000002|2588253956|2588298377	K09883	cobT; cobaltochelatase CobT [EC:6.6.1.2]	2.3e-72	243.2
IMGVR_UViG_2588253956_000002|2588253956|2588298377_3	IMGVR_UViG_2588253956_000002|2588253956|2588298377	K21140	mec; [CysO sulfur-carrier protein]-S-L-cysteine hydrolase [EC:3.13.1.6]	2.1e-15	55.2
IMGVR_UViG_2588253959_000002|2588253959|2588298884_125	IMGVR_UViG_2588253959_000002|2588253959|2588298884	K21140	mec; [CysO sulfur-carrier protein]-S-L-cysteine hydrolase [EC:3.13.1.6]	2.1e-15	55.2
IMGVR_UViG_2588253959_000002|2588253959|2588298884_27	IMGVR_UViG_2588253959_000002|2588253959|2588298884	K09883	cobT; cobaltochelatase CobT [EC:6.6.1.2]	2.3e-72	243.2
IMGVR_UViG_2588253959_000002|2588253959|2588298884_28	IMGVR_UViG_2588253959_000002|2588253959|2588298884	K09882	cobS; cobaltochelatase CobS [EC:6.6.1.2]	3.6e-97	324.8
IMGVR_UViG_2588253960_000001|2588253960|2588298989_125	IMGVR_UViG_2588253960_000001|2588253960|2588298989	K21140	mec; [CysO sulfur-carrier protein]-S-L-cysteine hydrolase [EC:3.13.1.6]	2.1e-15	55.2
IMGVR_UViG_2588253960_000001|2588253960|2588298989_27	IMGVR_UViG_2588253960_000001|2588253960|2588298989	K09883	cobT; cobaltochelatase CobT [EC:6.6.1.2]	2.3e-72	243.2
IMGVR_UViG_2588253960_000001|2588253960|2588298989_28	IMGVR_UViG_2588253960_000001|2588253960|2588298989	K09882	cobS; cobaltochelatase CobS [EC:6.6.1.2]	3.6e-97	324.8
IMGVR_UViG_2588253961_000002|2588253961|2588299113_100	IMGVR_UViG_2588253961_000002|2588253961|2588299113	K09882	cobS; cobaltochelatase CobS [EC:6.6.1.2]	3.6e-97	324.8
IMGVR_UViG_2588253961_000002|2588253961|2588299113_101	IMGVR_UViG_2588253961_000002|2588253961|2588299113	K09883	cobT; cobaltochelatase CobT [EC:6.6.1.2]	2.3e-72	243.2
IMGVR_UViG_2588253961_000002|2588253961|2588299113_3	IMGVR_UViG_2588253961_000002|2588253961|2588299113	K21140	mec; [CysO sulfur-carrier protein]-S-L-cysteine hydrolase [EC:3.13.1.6]	2.1e-15	55.2
IMGVR_UViG_2588253962_000001|2588253962|2588299221_100	IMGVR_UViG_2588253962_000001|2588253962|2588299221	K09882	cobS; cobaltochelatase CobS [EC:6.6.1.2]	3.6e-97	324.8
IMGVR_UViG_2588253962_000001|2588253962|2588299221_101	IMGVR_UViG_2588253962_000001|2588253962|2588299221	K09883	cobT; cobaltochelatase CobT [EC:6.6.1.2]	2.3e-72	243.2
IMGVR_UViG_2588253962_000001|2588253962|2588299221_3	IMGVR_UViG_2588253962_000001|2588253962|2588299221	K21140	mec; [CysO sulfur-carrier protein]-S-L-cysteine hydrolase [EC:3.13.1.6]	2.1e-15	55.2
IMGVR_UViG_2588253963_000004|2588253963|2588299326_125	IMGVR_UViG_2588253963_000004|2588253963|2588299326	K21140	mec; [CysO sulfur-carrier protein]-S-L-cysteine hydrolase [EC:3.13.1.6]	2.1e-15	55.2
IMGVR_UViG_2588253963_000004|2588253963|2588299326_27	IMGVR_UViG_2588253963_000004|2588253963|2588299326	K09883	cobT; cobaltochelatase CobT [EC:6.6.1.2]	2.3e-72	243.2
IMGVR_UViG_2588253963_000004|2588253963|2588299326_28	IMGVR_UViG_2588253963_000004|2588253963|2588299326	K09882	cobS; cobaltochelatase CobS [EC:6.6.1.2]	3.6e-97	324.8
IMGVR_UViG_2588253964_000003|2588253964|2588299422_100	IMGVR_UViG_2588253964_000003|2588253964|2588299422	K09882	cobS; cobaltochelatase CobS [EC:6.6.1.2]	3.6e-97	324.8
IMGVR_UViG_2588253964_000003|2588253964|2588299422_101	IMGVR_UViG_2588253964_000003|2588253964|2588299422	K09883	cobT; cobaltochelatase CobT [EC:6.6.1.2]	2.3e-72	243.2
IMGVR_UViG_2588253964_000003|2588253964|2588299422_3	IMGVR_UViG_2588253964_000003|2588253964|2588299422	K21140	mec; [CysO sulfur-carrier protein]-S-L-cysteine hydrolase [EC:3.13.1.6]	2.1e-15	55.2
IMGVR_UViG_2588253965_000004|2588253965|2588299527_125	IMGVR_UViG_2588253965_000004|2588253965|2588299527	K21140	mec; [CysO sulfur-carrier protein]-S-L-cysteine hydrolase [EC:3.13.1.6]	2.1e-15	55.2
IMGVR_UViG_2588253965_000004|2588253965|2588299527_27	IMGVR_UViG_2588253965_000004|2588253965|2588299527	K09883	cobT; cobaltochelatase CobT [EC:6.6.1.2]	2.3e-72	243.2
IMGVR_UViG_2588253965_000004|2588253965|2588299527_28	IMGVR_UViG_2588253965_000004|2588253965|2588299527	K09882	cobS; cobaltochelatase CobS [EC:6.6.1.2]	3.6e-97	324.8
IMGVR_UViG_2588253966_000003|2588253966|2588299636_100	IMGVR_UViG_2588253966_000003|2588253966|2588299636	K09882	cobS; cobaltochelatase CobS [EC:6.6.1.2]	3.6e-97	324.8
IMGVR_UViG_2588253966_000003|2588253966|2588299636_101	IMGVR_UViG_2588253966_000003|2588253966|2588299636	K09883	cobT; cobaltochelatase CobT [EC:6.6.1.2]	2.3e-72	243.2
IMGVR_UViG_2588253966_000003|2588253966|2588299636_3	IMGVR_UViG_2588253966_000003|2588253966|2588299636	K21140	mec; [CysO sulfur-carrier protein]-S-L-cysteine hydrolase [EC:3.13.1.6]	2.1e-15	55.2
IMGVR_UViG_2588253968_000003|2588253968|2588299886_125	IMGVR_UViG_2588253968_000003|2588253968|2588299886	K21140	mec; [CysO sulfur-carrier protein]-S-L-cysteine hydrolase [EC:3.13.1.6]	2.1e-15	55.2
IMGVR_UViG_2588253968_000003|2588253968|2588299886_27	IMGVR_UViG_2588253968_000003|2588253968|2588299886	K09883	cobT; cobaltochelatase CobT [EC:6.6.1.2]	2.3e-72	243.2
IMGVR_UViG_2588253968_000003|2588253968|2588299886_28	IMGVR_UViG_2588253968_000003|2588253968|2588299886	K09882	cobS; cobaltochelatase CobS [EC:6.6.1.2]	3.6e-97	324.8
IMGVR_UViG_2588254051_000001|2588254051|2588302563_126	IMGVR_UViG_2588254051_000001|2588254051|2588302563	K00287	DHFR, folA; dihydrofolate reductase [EC:1.5.1.3]	4.3e-40	136.3
IMGVR_UViG_2588254051_000001|2588254051|2588302563_30	IMGVR_UViG_2588254051_000001|2588254051|2588302563	K09882	cobS; cobaltochelatase CobS [EC:6.6.1.2]	6.6e-95	317.3
IMGVR_UViG_2588254051_000001|2588254051|2588302563_31	IMGVR_UViG_2588254051_000001|2588254051|2588302563	K09883	cobT; cobaltochelatase CobT [EC:6.6.1.2]	3.1e-50	170.1
IMGVR_UViG_2588254051_000001|2588254051|2588302563_63	IMGVR_UViG_2588254051_000001|2588254051|2588302563	K21140	mec; [CysO sulfur-carrier protein]-S-L-cysteine hydrolase [EC:3.13.1.6]	2e-18	65.1
IMGVR_UViG_2588254175_000001|2588254175|2588309756_15	IMGVR_UViG_2588254175_000001|2588254175|2588309756	K00287	DHFR, folA; dihydrofolate reductase [EC:1.5.1.3]	1.4e-41	141.2
IMGVR_UViG_2588254175_000001|2588254175|2588309756_40	IMGVR_UViG_2588254175_000001|2588254175|2588309756	K09882	cobS; cobaltochelatase CobS [EC:6.6.1.2]	7.2e-93	310.6
IMGVR_UViG_2588254175_000001|2588254175|2588309756_41	IMGVR_UViG_2588254175_000001|2588254175|2588309756	K09883	cobT; cobaltochelatase CobT [EC:6.6.1.2]	1.7e-46	157.8
IMGVR_UViG_2588254175_000001|2588254175|2588309756_73	IMGVR_UViG_2588254175_000001|2588254175|2588309756	K21140	mec; [CysO sulfur-carrier protein]-S-L-cysteine hydrolase [EC:3.13.1.6]	4e-14	51
IMGVR_UViG_2596583652_000001|2596583652|2596615364_114	IMGVR_UViG_2596583652_000001|2596583652|2596615364	K09883	cobT; cobaltochelatase CobT [EC:6.6.1.2]	2.3e-48	164
IMGVR_UViG_2596583652_000001|2596583652|2596615364_115	IMGVR_UViG_2596583652_000001|2596583652|2596615364	K09882	cobS; cobaltochelatase CobS [EC:6.6.1.2]	1.6e-96	322.6
IMGVR_UViG_2596583652_000001|2596583652|2596615364_89	IMGVR_UViG_2596583652_000001|2596583652|2596615364	K21140	mec; [CysO sulfur-carrier protein]-S-L-cysteine hydrolase [EC:3.13.1.6]	8.1e-12	43.5
IMGVR_UViG_2597490185_000004|2597490185|2597522726_100	IMGVR_UViG_2597490185_000004|2597490185|2597522726	K09883	cobT; cobaltochelatase CobT [EC:6.6.1.2]	2.6e-39	134.1
IMGVR_UViG_2597490185_000004|2597490185|2597522726_17	IMGVR_UViG_2597490185_000004|2597490185|2597522726	K03524	birA; BirA family transcriptional regulator, biotin operon repressor / biotin---[acetyl-CoA-carboxylase] ligase [EC:6.3.4.15]	1.4e-70	237.2
IMGVR_UViG_2597490185_000004|2597490185|2597522726_18	IMGVR_UViG_2597490185_000004|2597490185|2597522726	K00075	murB; UDP-N-acetylmuramate dehydrogenase [EC:1.3.1.98]	3.3e-110	367.8
IMGVR_UViG_2597490185_000004|2597490185|2597522726_20	IMGVR_UViG_2597490185_000004|2597490185|2597522726	K21140	mec; [CysO sulfur-carrier protein]-S-L-cysteine hydrolase [EC:3.13.1.6]	9.9e-19	66
IMGVR_UViG_2597490185_000004|2597490185|2597522726_75	IMGVR_UViG_2597490185_000004|2597490185|2597522726	K00287	DHFR, folA; dihydrofolate reductase [EC:1.5.1.3]	1.3e-44	151.1
IMGVR_UViG_2597490185_000004|2597490185|2597522726_99	IMGVR_UViG_2597490185_000004|2597490185|2597522726	K09882	cobS; cobaltochelatase CobS [EC:6.6.1.2]	3.1e-93	311.8
IMGVR_UViG_2597490340_000003|2597490340|2597547263_21	IMGVR_UViG_2597490340_000003|2597490340|2597547263	K01179	E3.2.1.4; endoglucanase [EC:3.2.1.4]	3.8e-22	77.2
IMGVR_UViG_2599185261_000001|2599185261|2599192806_15	IMGVR_UViG_2599185261_000001|2599185261|2599192806	K01077	E3.1.3.1, phoA, phoB; alkaline phosphatase [EC:3.1.3.1]	9.5e-110	366.8
IMGVR_UViG_2599185261_000001|2599185261|2599192806_28	IMGVR_UViG_2599185261_000001|2599185261|2599192806	K21140	mec; [CysO sulfur-carrier protein]-S-L-cysteine hydrolase [EC:3.13.1.6]	1.4e-17	62.2
IMGVR_UViG_2600255062_000003|2600255062|2600283291_1	IMGVR_UViG_2600255062_000003|2600255062|2600283291	K01915	glnA, GLUL; glutamine synthetase [EC:6.3.1.2]	7.7e-69	231.5
IMGVR_UViG_2600255062_000003|2600255062|2600283291_3	IMGVR_UViG_2600255062_000003|2600255062|2600283291	K01758	CTH; cystathionine gamma-lyase [EC:4.4.1.1]	1.1e-14	52.2
IMGVR_UViG_2602041574_000003|2602041574|2602053263_11	IMGVR_UViG_2602041574_000003|2602041574|2602053263	K09883	cobT; cobaltochelatase CobT [EC:6.6.1.2]	1.8e-44	151.2
IMGVR_UViG_2602041574_000003|2602041574|2602053263_12	IMGVR_UViG_2602041574_000003|2602041574|2602053263	K09882	cobS; cobaltochelatase CobS [EC:6.6.1.2]	2.5e-94	315.4
IMGVR_UViG_2602041574_000003|2602041574|2602053263_40	IMGVR_UViG_2602041574_000003|2602041574|2602053263	K00287	DHFR, folA; dihydrofolate reductase [EC:1.5.1.3]	1.5e-41	141.1
IMGVR_UViG_2602041574_000003|2602041574|2602053263_98	IMGVR_UViG_2602041574_000003|2602041574|2602053263	K21140	mec; [CysO sulfur-carrier protein]-S-L-cysteine hydrolase [EC:3.13.1.6]	1.7e-16	58.7
IMGVR_UViG_2602041673_000001|2602041673|2602074305_108	IMGVR_UViG_2602041673_000001|2602041673|2602074305	K21140	mec; [CysO sulfur-carrier protein]-S-L-cysteine hydrolase [EC:3.13.1.6]	6.8e-16	56.8
IMGVR_UViG_2602041673_000001|2602041673|2602074305_23	IMGVR_UViG_2602041673_000001|2602041673|2602074305	K09883	cobT; cobaltochelatase CobT [EC:6.6.1.2]	2.4e-45	154
IMGVR_UViG_2602041673_000001|2602041673|2602074305_24	IMGVR_UViG_2602041673_000001|2602041673|2602074305	K09882	cobS; cobaltochelatase CobS [EC:6.6.1.2]	2.5e-94	315.4
IMGVR_UViG_2602041673_000001|2602041673|2602074305_51	IMGVR_UViG_2602041673_000001|2602041673|2602074305	K00287	DHFR, folA; dihydrofolate reductase [EC:1.5.1.3]	9.1e-44	148.4
IMGVR_UViG_2609459792_000007|2609459792|2609494612_1	IMGVR_UViG_2609459792_000007|2609459792|2609494612	K01874	MARS, metG; methionyl-tRNA synthetase [EC:6.1.1.10]	4.4e-86	288.2
IMGVR_UViG_2609459792_000007|2609459792|2609494612_128	IMGVR_UViG_2609459792_000007|2609459792|2609494612	K01874	MARS, metG; methionyl-tRNA synthetase [EC:6.1.1.10]	6.5e-124	413.3
IMGVR_UViG_2609459792_000007|2609459792|2609494612_40	IMGVR_UViG_2609459792_000007|2609459792|2609494612	K21140	mec; [CysO sulfur-carrier protein]-S-L-cysteine hydrolase [EC:3.13.1.6]	1.6e-15	55.6
IMGVR_UViG_2609459792_000007|2609459792|2609494612_70	IMGVR_UViG_2609459792_000007|2609459792|2609494612	K09883	cobT; cobaltochelatase CobT [EC:6.6.1.2]	4.1e-46	156.5
IMGVR_UViG_2609459792_000007|2609459792|2609494612_71	IMGVR_UViG_2609459792_000007|2609459792|2609494612	K09882	cobS; cobaltochelatase CobS [EC:6.6.1.2]	6.7e-94	314
IMGVR_UViG_2609459792_000007|2609459792|2609494612_99	IMGVR_UViG_2609459792_000007|2609459792|2609494612	K00287	DHFR, folA; dihydrofolate reductase [EC:1.5.1.3]	1.9e-42	144
IMGVR_UViG_2609459941_000001|2609459941|2609509272_108	IMGVR_UViG_2609459941_000001|2609459941|2609509272	K00287	DHFR, folA; dihydrofolate reductase [EC:1.5.1.3]	1.5e-41	141.1
IMGVR_UViG_2609459941_000001|2609459941|2609509272_44	IMGVR_UViG_2609459941_000001|2609459941|2609509272	K21140	mec; [CysO sulfur-carrier protein]-S-L-cysteine hydrolase [EC:3.13.1.6]	2.2e-13	48.6
IMGVR_UViG_2609459941_000001|2609459941|2609509272_78	IMGVR_UViG_2609459941_000001|2609459941|2609509272	K09883	cobT; cobaltochelatase CobT [EC:6.6.1.2]	4.7e-47	159.6
IMGVR_UViG_2609459941_000001|2609459941|2609509272_79	IMGVR_UViG_2609459941_000001|2609459941|2609509272	K09882	cobS; cobaltochelatase CobS [EC:6.6.1.2]	6.5e-93	310.7
IMGVR_UViG_2609460125_000009|2609460125|2609535376_1	IMGVR_UViG_2609460125_000009|2609460125|2609535376	K01874	MARS, metG; methionyl-tRNA synthetase [EC:6.1.1.10]	8e-56	188.1
IMGVR_UViG_2609460125_000009|2609460125|2609535376_128	IMGVR_UViG_2609460125_000009|2609460125|2609535376	K01874	MARS, metG; methionyl-tRNA synthetase [EC:6.1.1.10]	4.6e-125	417.1
IMGVR_UViG_2609460125_000009|2609460125|2609535376_40	IMGVR_UViG_2609460125_000009|2609460125|2609535376	K21140	mec; [CysO sulfur-carrier protein]-S-L-cysteine hydrolase [EC:3.13.1.6]	1.6e-15	55.6
IMGVR_UViG_2609460125_000009|2609460125|2609535376_70	IMGVR_UViG_2609460125_000009|2609460125|2609535376	K09883	cobT; cobaltochelatase CobT [EC:6.6.1.2]	1.2e-44	151.7
IMGVR_UViG_2609460125_000009|2609460125|2609535376_71	IMGVR_UViG_2609460125_000009|2609460125|2609535376	K09882	cobS; cobaltochelatase CobS [EC:6.6.1.2]	3.9e-94	314.7
IMGVR_UViG_2609460125_000009|2609460125|2609535376_99	IMGVR_UViG_2609460125_000009|2609460125|2609535376	K00287	DHFR, folA; dihydrofolate reductase [EC:1.5.1.3]	1.2e-42	144.7
IMGVR_UViG_2609460245_000002|2609460245|2609553580_125	IMGVR_UViG_2609460245_000002|2609460245|2609553580	K03462	NAMPT; nicotinamide phosphoribosyltransferase [EC:2.4.2.12]	3.4e-138	459.8
IMGVR_UViG_2609460246_000001|2609460246|2609553729_57	IMGVR_UViG_2609460246_000001|2609460246|2609553729	K03462	NAMPT; nicotinamide phosphoribosyltransferase [EC:2.4.2.12]	3.4e-138	459.8
IMGVR_UViG_2609460327_000001|2609460327|2609563528_61	IMGVR_UViG_2609460327_000001|2609460327|2609563528	K19003	mgdA; 1,2-diacylglycerol 3-beta-glucosyltransferase [EC:2.4.1.336]	4.7e-45	152.4
IMGVR_UViG_2615840593_000001|2615840593|2615921332_34	IMGVR_UViG_2615840593_000001|2615840593|2615921332	K00558	DNMT1, dcm; DNA (cytosine-5)-methyltransferase 1 [EC:2.1.1.37]	7.2e-15	52.7
IMGVR_UViG_2617271134_000001|2617271134|2617341891_105	IMGVR_UViG_2617271134_000001|2617271134|2617341891	K21140	mec; [CysO sulfur-carrier protein]-S-L-cysteine hydrolase [EC:3.13.1.6]	3.8e-14	51
IMGVR_UViG_2617271134_000001|2617271134|2617341891_22	IMGVR_UViG_2617271134_000001|2617271134|2617341891	K09883	cobT; cobaltochelatase CobT [EC:6.6.1.2]	8.1e-47	158.8
IMGVR_UViG_2617271134_000001|2617271134|2617341891_23	IMGVR_UViG_2617271134_000001|2617271134|2617341891	K09882	cobS; cobaltochelatase CobS [EC:6.6.1.2]	6.1e-93	310.8
IMGVR_UViG_2617271134_000001|2617271134|2617341891_50	IMGVR_UViG_2617271134_000001|2617271134|2617341891	K00287	DHFR, folA; dihydrofolate reductase [EC:1.5.1.3]	1.3e-41	141.2
IMGVR_UViG_2627854229_000002|2627854229|2627926750_106	IMGVR_UViG_2627854229_000002|2627854229|2627926750	K00287	DHFR, folA; dihydrofolate reductase [EC:1.5.1.3]	1.7e-49	167.1
IMGVR_UViG_2627854229_000002|2627854229|2627926750_133	IMGVR_UViG_2627854229_000002|2627854229|2627926750	K06167	phnP; phosphoribosyl 1,2-cyclic phosphate phosphodiesterase [EC:3.1.4.55]	2.5e-21	74.4
IMGVR_UViG_2627854229_000002|2627854229|2627926750_170	IMGVR_UViG_2627854229_000002|2627854229|2627926750	K03462	NAMPT; nicotinamide phosphoribosyltransferase [EC:2.4.2.12]	5.8e-171	567.9
IMGVR_UViG_2627854229_000002|2627854229|2627926750_55	IMGVR_UViG_2627854229_000002|2627854229|2627926750	K21029	moeB; molybdopterin-synthase adenylyltransferase [EC:2.7.7.80]	4.6e-20	70.4
IMGVR_UViG_2630968440_000002|2630968440|2630993001_1	IMGVR_UViG_2630968440_000002|2630968440|2630993001	K00215	dapB; 4-hydroxy-tetrahydrodipicolinate reductase [EC:1.17.1.8]	2.3e-59	199.7
IMGVR_UViG_2630968440_000002|2630968440|2630993001_6	IMGVR_UViG_2630968440_000002|2630968440|2630993001	K00558	DNMT1, dcm; DNA (cytosine-5)-methyltransferase 1 [EC:2.1.1.37]	2e-22	77.6
IMGVR_UViG_2630968587_000001|2630968587|2631006525_18	IMGVR_UViG_2630968587_000001|2630968587|2631006525	K21140	mec; [CysO sulfur-carrier protein]-S-L-cysteine hydrolase [EC:3.13.1.6]	1.3e-16	59.1
IMGVR_UViG_2630968587_000001|2630968587|2631006525_66	IMGVR_UViG_2630968587_000001|2630968587|2631006525	K09883	cobT; cobaltochelatase CobT [EC:6.6.1.2]	6.9e-48	162.3
IMGVR_UViG_2630968587_000001|2630968587|2631006525_67	IMGVR_UViG_2630968587_000001|2630968587|2631006525	K09882	cobS; cobaltochelatase CobS [EC:6.6.1.2]	1.4e-96	322.7
IMGVR_UViG_2630968776_000001|2630968776|2631021575_116	IMGVR_UViG_2630968776_000001|2630968776|2631021575	K00287	DHFR, folA; dihydrofolate reductase [EC:1.5.1.3]	3.3e-41	139.9
IMGVR_UViG_2630968776_000001|2630968776|2631021575_24	IMGVR_UViG_2630968776_000001|2630968776|2631021575	K09882	cobS; cobaltochelatase CobS [EC:6.6.1.2]	6.8e-93	310.6
IMGVR_UViG_2630968776_000001|2630968776|2631021575_25	IMGVR_UViG_2630968776_000001|2630968776|2631021575	K09883	cobT; cobaltochelatase CobT [EC:6.6.1.2]	7.5e-47	158.9
IMGVR_UViG_2630968776_000001|2630968776|2631021575_59	IMGVR_UViG_2630968776_000001|2630968776|2631021575	K21140	mec; [CysO sulfur-carrier protein]-S-L-cysteine hydrolase [EC:3.13.1.6]	3.8e-14	51
IMGVR_UViG_2630968879_000020|2630968879|2631029551_113	IMGVR_UViG_2630968879_000020|2630968879|2631029551	K09883	cobT; cobaltochelatase CobT [EC:6.6.1.2]	9.6e-41	138.7
IMGVR_UViG_2630968879_000020|2630968879|2631029551_114	IMGVR_UViG_2630968879_000020|2630968879|2631029551	K09882	cobS; cobaltochelatase CobS [EC:6.6.1.2]	1.2e-93	313
IMGVR_UViG_2630968879_000020|2630968879|2631029551_14	IMGVR_UViG_2630968879_000020|2630968879|2631029551	K00287	DHFR, folA; dihydrofolate reductase [EC:1.5.1.3]	1.2e-47	161
IMGVR_UViG_2630968879_000020|2630968879|2631029551_70	IMGVR_UViG_2630968879_000020|2630968879|2631029551	K21140	mec; [CysO sulfur-carrier protein]-S-L-cysteine hydrolase [EC:3.13.1.6]	3.1e-19	67.6
IMGVR_UViG_2630968993_000001|2630968993|2631041096_107	IMGVR_UViG_2630968993_000001|2630968993|2631041096	K17717	pld; phospholipase D [EC:3.1.4.4]	1.2e-38	131.1
IMGVR_UViG_2630968993_000001|2630968993|2631041096_113	IMGVR_UViG_2630968993_000001|2630968993|2631041096	K17717	pld; phospholipase D [EC:3.1.4.4]	5.1e-35	119.3
IMGVR_UViG_2630968993_000001|2630968993|2631041096_139	IMGVR_UViG_2630968993_000001|2630968993|2631041096	K21140	mec; [CysO sulfur-carrier protein]-S-L-cysteine hydrolase [EC:3.13.1.6]	1.3e-16	59.1
IMGVR_UViG_2630968993_000001|2630968993|2631041096_61	IMGVR_UViG_2630968993_000001|2630968993|2631041096	K09882	cobS; cobaltochelatase CobS [EC:6.6.1.2]	1.4e-96	322.7
IMGVR_UViG_2630968993_000001|2630968993|2631041096_62	IMGVR_UViG_2630968993_000001|2630968993|2631041096	K09883	cobT; cobaltochelatase CobT [EC:6.6.1.2]	6.9e-48	162.3
IMGVR_UViG_2636415643_000001|2636415643|2636442667_138	IMGVR_UViG_2636415643_000001|2636415643|2636442667	K09883	cobT; cobaltochelatase CobT [EC:6.6.1.2]	6.9e-48	162.3
IMGVR_UViG_2636415643_000001|2636415643|2636442667_139	IMGVR_UViG_2636415643_000001|2636415643|2636442667	K09882	cobS; cobaltochelatase CobS [EC:6.6.1.2]	1.4e-96	322.7
IMGVR_UViG_2636415643_000001|2636415643|2636442667_62	IMGVR_UViG_2636415643_000001|2636415643|2636442667	K21140	mec; [CysO sulfur-carrier protein]-S-L-cysteine hydrolase [EC:3.13.1.6]	1.3e-16	59.1
IMGVR_UViG_2636415643_000001|2636415643|2636442667_87	IMGVR_UViG_2636415643_000001|2636415643|2636442667	K17717	pld; phospholipase D [EC:3.1.4.4]	5.1e-35	119.3
IMGVR_UViG_2636415643_000001|2636415643|2636442667_93	IMGVR_UViG_2636415643_000001|2636415643|2636442667	K17717	pld; phospholipase D [EC:3.1.4.4]	1.2e-38	131.1
IMGVR_UViG_2636415732_000002|2636415732|2636454937_112	IMGVR_UViG_2636415732_000002|2636415732|2636454937	K00287	DHFR, folA; dihydrofolate reductase [EC:1.5.1.3]	4e-41	139.6
IMGVR_UViG_2636415732_000002|2636415732|2636454937_51	IMGVR_UViG_2636415732_000002|2636415732|2636454937	K21140	mec; [CysO sulfur-carrier protein]-S-L-cysteine hydrolase [EC:3.13.1.6]	3.8e-14	51
IMGVR_UViG_2636415732_000002|2636415732|2636454937_84	IMGVR_UViG_2636415732_000002|2636415732|2636454937	K09883	cobT; cobaltochelatase CobT [EC:6.6.1.2]	3.8e-46	156.6
IMGVR_UViG_2636415732_000002|2636415732|2636454937_85	IMGVR_UViG_2636415732_000002|2636415732|2636454937	K09882	cobS; cobaltochelatase CobS [EC:6.6.1.2]	5e-93	311
IMGVR_UViG_2639762822_000001|2639762822|2639799541_121	IMGVR_UViG_2639762822_000001|2639762822|2639799541	K00287	DHFR, folA; dihydrofolate reductase [EC:1.5.1.3]	2e-40	137.3
IMGVR_UViG_2639762822_000001|2639762822|2639799541_25	IMGVR_UViG_2639762822_000001|2639762822|2639799541	K09882	cobS; cobaltochelatase CobS [EC:6.6.1.2]	4.2e-95	317.9
IMGVR_UViG_2639762822_000001|2639762822|2639799541_26	IMGVR_UViG_2639762822_000001|2639762822|2639799541	K09883	cobT; cobaltochelatase CobT [EC:6.6.1.2]	7.5e-44	149
IMGVR_UViG_2639762822_000001|2639762822|2639799541_61	IMGVR_UViG_2639762822_000001|2639762822|2639799541	K21140	mec; [CysO sulfur-carrier protein]-S-L-cysteine hydrolase [EC:3.13.1.6]	1.8e-16	58.6
IMGVR_UViG_2639762884_000001|2639762884|2639806320_101	IMGVR_UViG_2639762884_000001|2639762884|2639806320	K00287	DHFR, folA; dihydrofolate reductase [EC:1.5.1.3]	2.1e-43	147.2
IMGVR_UViG_2639762884_000001|2639762884|2639806320_45	IMGVR_UViG_2639762884_000001|2639762884|2639806320	K21140	mec; [CysO sulfur-carrier protein]-S-L-cysteine hydrolase [EC:3.13.1.6]	1.5e-15	55.6
IMGVR_UViG_2639762884_000001|2639762884|2639806320_5	IMGVR_UViG_2639762884_000001|2639762884|2639806320	K01874	MARS, metG; methionyl-tRNA synthetase [EC:6.1.1.10]	8.2e-183	608.1
IMGVR_UViG_2639762884_000001|2639762884|2639806320_74	IMGVR_UViG_2639762884_000001|2639762884|2639806320	K09883	cobT; cobaltochelatase CobT [EC:6.6.1.2]	1.8e-45	154.4
IMGVR_UViG_2639762884_000001|2639762884|2639806320_75	IMGVR_UViG_2639762884_000001|2639762884|2639806320	K09882	cobS; cobaltochelatase CobS [EC:6.6.1.2]	3.7e-94	314.7
IMGVR_UViG_2639762987_000002|2639762987|2639817750_1	IMGVR_UViG_2639762987_000002|2639762987|2639817750	K01874	MARS, metG; methionyl-tRNA synthetase [EC:6.1.1.10]	2.1e-122	408.3
IMGVR_UViG_2639762987_000002|2639762987|2639817750_125	IMGVR_UViG_2639762987_000002|2639762987|2639817750	K01874	MARS, metG; methionyl-tRNA synthetase [EC:6.1.1.10]	1.1e-52	177.7
IMGVR_UViG_2639762987_000002|2639762987|2639817750_40	IMGVR_UViG_2639762987_000002|2639762987|2639817750	K21140	mec; [CysO sulfur-carrier protein]-S-L-cysteine hydrolase [EC:3.13.1.6]	1.5e-15	55.6
IMGVR_UViG_2639762987_000002|2639762987|2639817750_70	IMGVR_UViG_2639762987_000002|2639762987|2639817750	K09883	cobT; cobaltochelatase CobT [EC:6.6.1.2]	3.6e-46	156.6
IMGVR_UViG_2639762987_000002|2639762987|2639817750_71	IMGVR_UViG_2639762987_000002|2639762987|2639817750	K09882	cobS; cobaltochelatase CobS [EC:6.6.1.2]	3.7e-94	314.7
IMGVR_UViG_2639762987_000002|2639762987|2639817750_98	IMGVR_UViG_2639762987_000002|2639762987|2639817750	K00287	DHFR, folA; dihydrofolate reductase [EC:1.5.1.3]	1.8e-42	144
IMGVR_UViG_2639763016_000002|2639763016|2639820305_3	IMGVR_UViG_2639763016_000002|2639763016|2639820305	K21140	mec; [CysO sulfur-carrier protein]-S-L-cysteine hydrolase [EC:3.13.1.6]	3.8e-14	51
IMGVR_UViG_2639763016_000002|2639763016|2639820305_61	IMGVR_UViG_2639763016_000002|2639763016|2639820305	K00287	DHFR, folA; dihydrofolate reductase [EC:1.5.1.3]	4.7e-43	146
IMGVR_UViG_2639763016_000002|2639763016|2639820305_91	IMGVR_UViG_2639763016_000002|2639763016|2639820305	K09882	cobS; cobaltochelatase CobS [EC:6.6.1.2]	9.3e-93	310.1
IMGVR_UViG_2639763016_000002|2639763016|2639820305_92	IMGVR_UViG_2639763016_000002|2639763016|2639820305	K09883	cobT; cobaltochelatase CobT [EC:6.6.1.2]	5.3e-46	156.1
IMGVR_UViG_2643221729_000002|2643221729|2643245721_116	IMGVR_UViG_2643221729_000002|2643221729|2643245721	K21029	moeB; molybdopterin-synthase adenylyltransferase [EC:2.7.7.80]	4.6e-20	70.4
IMGVR_UViG_2643221729_000002|2643221729|2643245721_167	IMGVR_UViG_2643221729_000002|2643221729|2643245721	K00287	DHFR, folA; dihydrofolate reductase [EC:1.5.1.3]	1.7e-49	167.1
IMGVR_UViG_2643221729_000002|2643221729|2643245721_194	IMGVR_UViG_2643221729_000002|2643221729|2643245721	K06167	phnP; phosphoribosyl 1,2-cyclic phosphate phosphodiesterase [EC:3.1.4.55]	2.5e-21	74.4
IMGVR_UViG_2643221729_000002|2643221729|2643245721_231	IMGVR_UViG_2643221729_000002|2643221729|2643245721	K03462	NAMPT; nicotinamide phosphoribosyltransferase [EC:2.4.2.12]	5.8e-171	567.9
IMGVR_UViG_2643221730_000002|2643221730|2643245765_11	IMGVR_UViG_2643221730_000002|2643221730|2643245765	K21029	moeB; molybdopterin-synthase adenylyltransferase [EC:2.7.7.80]	4.6e-20	70.4
IMGVR_UViG_2643221730_000002|2643221730|2643245765_126	IMGVR_UViG_2643221730_000002|2643221730|2643245765	K03462	NAMPT; nicotinamide phosphoribosyltransferase [EC:2.4.2.12]	5.8e-171	567.9
IMGVR_UViG_2643221730_000002|2643221730|2643245765_62	IMGVR_UViG_2643221730_000002|2643221730|2643245765	K00287	DHFR, folA; dihydrofolate reductase [EC:1.5.1.3]	1.7e-49	167.1
IMGVR_UViG_2643221730_000002|2643221730|2643245765_89	IMGVR_UViG_2643221730_000002|2643221730|2643245765	K06167	phnP; phosphoribosyl 1,2-cyclic phosphate phosphodiesterase [EC:3.1.4.55]	2.5e-21	74.4
IMGVR_UViG_2645727582_000005|2645727582|2645737358_129	IMGVR_UViG_2645727582_000005|2645727582|2645737358	K21140	mec; [CysO sulfur-carrier protein]-S-L-cysteine hydrolase [EC:3.13.1.6]	2e-15	55.2
IMGVR_UViG_2645727582_000005|2645727582|2645737358_29	IMGVR_UViG_2645727582_000005|2645727582|2645737358	K09883	cobT; cobaltochelatase CobT [EC:6.6.1.2]	2.2e-72	243.2
IMGVR_UViG_2645727582_000005|2645727582|2645737358_30	IMGVR_UViG_2645727582_000005|2645727582|2645737358	K09882	cobS; cobaltochelatase CobS [EC:6.6.1.2]	3.4e-97	324.8
IMGVR_UViG_2645727880_000001|2645727880|2645765333_116	IMGVR_UViG_2645727880_000001|2645727880|2645765333	K21029	moeB; molybdopterin-synthase adenylyltransferase [EC:2.7.7.80]	4.6e-20	70.4
IMGVR_UViG_2645727880_000001|2645727880|2645765333_167	IMGVR_UViG_2645727880_000001|2645727880|2645765333	K00287	DHFR, folA; dihydrofolate reductase [EC:1.5.1.3]	1.7e-49	167.1
IMGVR_UViG_2645727880_000001|2645727880|2645765333_194	IMGVR_UViG_2645727880_000001|2645727880|2645765333	K06167	phnP; phosphoribosyl 1,2-cyclic phosphate phosphodiesterase [EC:3.1.4.55]	2.5e-21	74.4
IMGVR_UViG_2645727880_000001|2645727880|2645765333_231	IMGVR_UViG_2645727880_000001|2645727880|2645765333	K03462	NAMPT; nicotinamide phosphoribosyltransferase [EC:2.4.2.12]	5.8e-171	567.9
IMGVR_UViG_2645727961_000009|2645727961|2645772863_33	IMGVR_UViG_2645727961_000009|2645727961|2645772863	K00287	DHFR, folA; dihydrofolate reductase [EC:1.5.1.3]	3.9e-42	142.9
IMGVR_UViG_2645727961_000009|2645727961|2645772863_59	IMGVR_UViG_2645727961_000009|2645727961|2645772863	K01874	MARS, metG; methionyl-tRNA synthetase [EC:6.1.1.10]	8.2e-183	608
IMGVR_UViG_2645727961_000009|2645727961|2645772863_6	IMGVR_UViG_2645727961_000009|2645727961|2645772863	K09883	cobT; cobaltochelatase CobT [EC:6.6.1.2]	2.5e-45	153.9
IMGVR_UViG_2645727961_000009|2645727961|2645772863_7	IMGVR_UViG_2645727961_000009|2645727961|2645772863	K09882	cobS; cobaltochelatase CobS [EC:6.6.1.2]	4.2e-94	314.6
IMGVR_UViG_2645727961_000009|2645727961|2645772863_97	IMGVR_UViG_2645727961_000009|2645727961|2645772863	K21140	mec; [CysO sulfur-carrier protein]-S-L-cysteine hydrolase [EC:3.13.1.6]	1.5e-15	55.6
IMGVR_UViG_2645727992_000001|2645727992|2645774953_118	IMGVR_UViG_2645727992_000001|2645727992|2645774953	K21140	mec; [CysO sulfur-carrier protein]-S-L-cysteine hydrolase [EC:3.13.1.6]	3.8e-14	51
IMGVR_UViG_2645727992_000001|2645727992|2645774953_30	IMGVR_UViG_2645727992_000001|2645727992|2645774953	K09883	cobT; cobaltochelatase CobT [EC:6.6.1.2]	1.1e-46	158.4
IMGVR_UViG_2645727992_000001|2645727992|2645774953_31	IMGVR_UViG_2645727992_000001|2645727992|2645774953	K09882	cobS; cobaltochelatase CobS [EC:6.6.1.2]	9.3e-93	310.1
IMGVR_UViG_2645727992_000001|2645727992|2645774953_60	IMGVR_UViG_2645727992_000001|2645727992|2645774953	K00287	DHFR, folA; dihydrofolate reductase [EC:1.5.1.3]	2.1e-41	140.5
IMGVR_UViG_2648501258_000001|2648501258|2648516110_158	IMGVR_UViG_2648501258_000001|2648501258|2648516110	K03462	NAMPT; nicotinamide phosphoribosyltransferase [EC:2.4.2.12]	1.2e-131	438.2
IMGVR_UViG_2648501258_000001|2648501258|2648516110_163	IMGVR_UViG_2648501258_000001|2648501258|2648516110	K01460	gsp; glutathionylspermidine amidase/synthetase [EC:3.5.1.78 6.3.1.8]	3.8e-12	43.5
IMGVR_UViG_2648501335_000001|2648501335|2648522438_138	IMGVR_UViG_2648501335_000001|2648501335|2648522438	K09882	cobS; cobaltochelatase CobS [EC:6.6.1.2]	1.4e-96	322.7
IMGVR_UViG_2648501335_000001|2648501335|2648522438_139	IMGVR_UViG_2648501335_000001|2648501335|2648522438	K09883	cobT; cobaltochelatase CobT [EC:6.6.1.2]	6.9e-48	162.3
IMGVR_UViG_2648501335_000001|2648501335|2648522438_45	IMGVR_UViG_2648501335_000001|2648501335|2648522438	K17717	pld; phospholipase D [EC:3.1.4.4]	1.2e-38	131.1
IMGVR_UViG_2648501335_000001|2648501335|2648522438_76	IMGVR_UViG_2648501335_000001|2648501335|2648522438	K21140	mec; [CysO sulfur-carrier protein]-S-L-cysteine hydrolase [EC:3.13.1.6]	1.3e-16	59.1
IMGVR_UViG_2648501434_000001|2648501434|2648529149_105	IMGVR_UViG_2648501434_000001|2648501434|2648529149	K21140	mec; [CysO sulfur-carrier protein]-S-L-cysteine hydrolase [EC:3.13.1.6]	5.5e-16	57
IMGVR_UViG_2648501434_000001|2648501434|2648529149_11	IMGVR_UViG_2648501434_000001|2648501434|2648529149	K09883	cobT; cobaltochelatase CobT [EC:6.6.1.2]	2.3e-47	160.6
IMGVR_UViG_2648501434_000001|2648501434|2648529149_12	IMGVR_UViG_2648501434_000001|2648501434|2648529149	K09882	cobS; cobaltochelatase CobS [EC:6.6.1.2]	9e-97	323.4
IMGVR_UViG_2648501434_000001|2648501434|2648529149_45	IMGVR_UViG_2648501434_000001|2648501434|2648529149	K00287	DHFR, folA; dihydrofolate reductase [EC:1.5.1.3]	5.8e-43	145.7
IMGVR_UViG_2648501629_000001|2648501629|2648553012_52	IMGVR_UViG_2648501629_000001|2648501629|2648553012	K03462	NAMPT; nicotinamide phosphoribosyltransferase [EC:2.4.2.12]	4e-59	198.9
IMGVR_UViG_2648501629_000001|2648501629|2648553012_53	IMGVR_UViG_2648501629_000001|2648501629|2648553012	K00952	nadM; nicotinamide-nucleotide adenylyltransferase [EC:2.7.7.1]	1.1e-14	52.9
IMGVR_UViG_2648501629_000001|2648501629|2648553012_83	IMGVR_UViG_2648501629_000001|2648501629|2648553012	K06167	phnP; phosphoribosyl 1,2-cyclic phosphate phosphodiesterase [EC:3.1.4.55]	2.4e-20	71.2
IMGVR_UViG_2648501839_000008|2648501839|2648572562_105	IMGVR_UViG_2648501839_000008|2648501839|2648572562	K01874	MARS, metG; methionyl-tRNA synthetase [EC:6.1.1.10]	8.2e-183	608
IMGVR_UViG_2648501839_000008|2648501839|2648572562_34	IMGVR_UViG_2648501839_000008|2648501839|2648572562	K09882	cobS; cobaltochelatase CobS [EC:6.6.1.2]	4.2e-94	314.6
IMGVR_UViG_2648501839_000008|2648501839|2648572562_35	IMGVR_UViG_2648501839_000008|2648501839|2648572562	K09883	cobT; cobaltochelatase CobT [EC:6.6.1.2]	2.5e-45	153.9
IMGVR_UViG_2648501839_000008|2648501839|2648572562_67	IMGVR_UViG_2648501839_000008|2648501839|2648572562	K21140	mec; [CysO sulfur-carrier protein]-S-L-cysteine hydrolase [EC:3.13.1.6]	1.5e-15	55.6
IMGVR_UViG_2648501839_000008|2648501839|2648572562_8	IMGVR_UViG_2648501839_000008|2648501839|2648572562	K00287	DHFR, folA; dihydrofolate reductase [EC:1.5.1.3]	3.9e-42	142.9
IMGVR_UViG_2651869692_000001|2651869692|2651892356_1	IMGVR_UViG_2651869692_000001|2651869692|2651892356	K01874	MARS, metG; methionyl-tRNA synthetase [EC:6.1.1.10]	2.1e-37	127.2
IMGVR_UViG_2651869692_000001|2651869692|2651892356_122	IMGVR_UViG_2651869692_000001|2651869692|2651892356	K01874	MARS, metG; methionyl-tRNA synthetase [EC:6.1.1.10]	8.2e-183	608
IMGVR_UViG_2651869692_000001|2651869692|2651892356_19	IMGVR_UViG_2651869692_000001|2651869692|2651892356	K00287	DHFR, folA; dihydrofolate reductase [EC:1.5.1.3]	2.7e-42	143.5
IMGVR_UViG_2651869692_000001|2651869692|2651892356_49	IMGVR_UViG_2651869692_000001|2651869692|2651892356	K09882	cobS; cobaltochelatase CobS [EC:6.6.1.2]	1.9e-94	315.7
IMGVR_UViG_2651869692_000001|2651869692|2651892356_50	IMGVR_UViG_2651869692_000001|2651869692|2651892356	K09883	cobT; cobaltochelatase CobT [EC:6.6.1.2]	8.4e-46	155.4
IMGVR_UViG_2651869692_000001|2651869692|2651892356_81	IMGVR_UViG_2651869692_000001|2651869692|2651892356	K21140	mec; [CysO sulfur-carrier protein]-S-L-cysteine hydrolase [EC:3.13.1.6]	1.5e-15	55.6
IMGVR_UViG_2651869821_000001|2651869821|2651905765_126	IMGVR_UViG_2651869821_000001|2651869821|2651905765	K21140	mec; [CysO sulfur-carrier protein]-S-L-cysteine hydrolase [EC:3.13.1.6]	2.2e-16	58.3
IMGVR_UViG_2651869821_000001|2651869821|2651905765_27	IMGVR_UViG_2651869821_000001|2651869821|2651905765	K09883	cobT; cobaltochelatase CobT [EC:6.6.1.2]	1.9e-44	150.9
IMGVR_UViG_2651869821_000001|2651869821|2651905765_28	IMGVR_UViG_2651869821_000001|2651869821|2651905765	K09882	cobS; cobaltochelatase CobS [EC:6.6.1.2]	3.7e-94	314.7
IMGVR_UViG_2651869821_000001|2651869821|2651905765_57	IMGVR_UViG_2651869821_000001|2651869821|2651905765	K00287	DHFR, folA; dihydrofolate reductase [EC:1.5.1.3]	2.2e-41	140.5
IMGVR_UViG_2654587766_000004|2654587766|2654605281_2	IMGVR_UViG_2654587766_000004|2654587766|2654605281	K00616	E2.2.1.2, talA, talB; transaldolase [EC:2.2.1.2]	2e-120	401.8
IMGVR_UViG_2654587801_000001|2654587801|2654607708_106	IMGVR_UViG_2654587801_000001|2654587801|2654607708	K09882	cobS; cobaltochelatase CobS [EC:6.6.1.2]	3.7e-94	314.7
IMGVR_UViG_2654587801_000001|2654587801|2654607708_107	IMGVR_UViG_2654587801_000001|2654587801|2654607708	K09883	cobT; cobaltochelatase CobT [EC:6.6.1.2]	1.9e-44	150.9
IMGVR_UViG_2654587801_000001|2654587801|2654607708_77	IMGVR_UViG_2654587801_000001|2654587801|2654607708	K00287	DHFR, folA; dihydrofolate reductase [EC:1.5.1.3]	2.2e-41	140.5
IMGVR_UViG_2654587801_000001|2654587801|2654607708_8	IMGVR_UViG_2654587801_000001|2654587801|2654607708	K21140	mec; [CysO sulfur-carrier protein]-S-L-cysteine hydrolase [EC:3.13.1.6]	2.2e-16	58.3
IMGVR_UViG_2654588019_000001|2654588019|2654629234_139	IMGVR_UViG_2654588019_000001|2654588019|2654629234	K09882	cobS; cobaltochelatase CobS [EC:6.6.1.2]	1.4e-96	322.7
IMGVR_UViG_2654588019_000001|2654588019|2654629234_140	IMGVR_UViG_2654588019_000001|2654588019|2654629234	K09883	cobT; cobaltochelatase CobT [EC:6.6.1.2]	6.9e-48	162.3
IMGVR_UViG_2654588019_000001|2654588019|2654629234_45	IMGVR_UViG_2654588019_000001|2654588019|2654629234	K17717	pld; phospholipase D [EC:3.1.4.4]	1.2e-38	131.1
IMGVR_UViG_2654588019_000001|2654588019|2654629234_52	IMGVR_UViG_2654588019_000001|2654588019|2654629234	K17717	pld; phospholipase D [EC:3.1.4.4]	5.1e-35	119.3
IMGVR_UViG_2654588019_000001|2654588019|2654629234_77	IMGVR_UViG_2654588019_000001|2654588019|2654629234	K21140	mec; [CysO sulfur-carrier protein]-S-L-cysteine hydrolase [EC:3.13.1.6]	1.3e-16	59.1
IMGVR_UViG_2654588045_000001|2654588045|2654629312_139	IMGVR_UViG_2654588045_000001|2654588045|2654629312	K09882	cobS; cobaltochelatase CobS [EC:6.6.1.2]	1.4e-96	322.7
IMGVR_UViG_2654588045_000001|2654588045|2654629312_140	IMGVR_UViG_2654588045_000001|2654588045|2654629312	K09883	cobT; cobaltochelatase CobT [EC:6.6.1.2]	6.4e-48	162.4
IMGVR_UViG_2654588045_000001|2654588045|2654629312_45	IMGVR_UViG_2654588045_000001|2654588045|2654629312	K17717	pld; phospholipase D [EC:3.1.4.4]	1.2e-38	131.1
IMGVR_UViG_2654588045_000001|2654588045|2654629312_51	IMGVR_UViG_2654588045_000001|2654588045|2654629312	K17717	pld; phospholipase D [EC:3.1.4.4]	5.1e-35	119.3
IMGVR_UViG_2654588045_000001|2654588045|2654629312_76	IMGVR_UViG_2654588045_000001|2654588045|2654629312	K21140	mec; [CysO sulfur-carrier protein]-S-L-cysteine hydrolase [EC:3.13.1.6]	1.3e-16	59.1
IMGVR_UViG_2654588055_000001|2654588055|2654629345_138	IMGVR_UViG_2654588055_000001|2654588055|2654629345	K09882	cobS; cobaltochelatase CobS [EC:6.6.1.2]	1.4e-96	322.7
IMGVR_UViG_2654588055_000001|2654588055|2654629345_139	IMGVR_UViG_2654588055_000001|2654588055|2654629345	K09883	cobT; cobaltochelatase CobT [EC:6.6.1.2]	6.9e-48	162.3
IMGVR_UViG_2654588055_000001|2654588055|2654629345_45	IMGVR_UViG_2654588055_000001|2654588055|2654629345	K17717	pld; phospholipase D [EC:3.1.4.4]	1.2e-38	131.1
IMGVR_UViG_2654588055_000001|2654588055|2654629345_51	IMGVR_UViG_2654588055_000001|2654588055|2654629345	K17717	pld; phospholipase D [EC:3.1.4.4]	5.1e-35	119.3
IMGVR_UViG_2654588055_000001|2654588055|2654629345_76	IMGVR_UViG_2654588055_000001|2654588055|2654629345	K21140	mec; [CysO sulfur-carrier protein]-S-L-cysteine hydrolase [EC:3.13.1.6]	1.3e-16	59.1
IMGVR_UViG_2657244979_000003|2657244979|2657253237_15	IMGVR_UViG_2657244979_000003|2657244979|2657253237	K00287	DHFR, folA; dihydrofolate reductase [EC:1.5.1.3]	5.3e-43	145.8
IMGVR_UViG_2657244979_000003|2657244979|2657253237_47	IMGVR_UViG_2657244979_000003|2657244979|2657253237	K09882	cobS; cobaltochelatase CobS [EC:6.6.1.2]	1.1e-96	323.1
IMGVR_UViG_2657244979_000003|2657244979|2657253237_48	IMGVR_UViG_2657244979_000003|2657244979|2657253237	K09883	cobT; cobaltochelatase CobT [EC:6.6.1.2]	8.9e-48	162
IMGVR_UViG_2657245122_000003|2657245122|2657270298_65	IMGVR_UViG_2657245122_000003|2657245122|2657270298	K09882	cobS; cobaltochelatase CobS [EC:6.6.1.2]	3.1e-97	324.9
IMGVR_UViG_2657245122_000003|2657245122|2657270298_66	IMGVR_UViG_2657245122_000003|2657245122|2657270298	K09883	cobT; cobaltochelatase CobT [EC:6.6.1.2]	2.2e-72	243.2
IMGVR_UViG_2657245122_000003|2657245122|2657270298_94	IMGVR_UViG_2657245122_000003|2657245122|2657270298	K21140	mec; [CysO sulfur-carrier protein]-S-L-cysteine hydrolase [EC:3.13.1.6]	2e-15	55.2
IMGVR_UViG_2657245404_000001|2657245404|2657296063_22	IMGVR_UViG_2657245404_000001|2657245404|2657296063	K21140	mec; [CysO sulfur-carrier protein]-S-L-cysteine hydrolase [EC:3.13.1.6]	3.5e-15	54.4
IMGVR_UViG_2657245404_000001|2657245404|2657296063_51	IMGVR_UViG_2657245404_000001|2657245404|2657296063	K09883	cobT; cobaltochelatase CobT [EC:6.6.1.2]	1.4e-63	214.2
IMGVR_UViG_2657245404_000001|2657245404|2657296063_52	IMGVR_UViG_2657245404_000001|2657245404|2657296063	K09882	cobS; cobaltochelatase CobS [EC:6.6.1.2]	1.3e-105	352.5
IMGVR_UViG_2657245404_000001|2657245404|2657296063_85	IMGVR_UViG_2657245404_000001|2657245404|2657296063	K03431	glmM; phosphoglucosamine mutase [EC:5.4.2.10]	1.7e-37	127.5
IMGVR_UViG_2657245404_000001|2657245404|2657296063_86	IMGVR_UViG_2657245404_000001|2657245404|2657296063	K18824	sul2; dihydropteroate synthase type 2 [EC:2.5.1.15]	3.6e-105	349.5
IMGVR_UViG_2657245418_000001|2657245418|2657297953_120	IMGVR_UViG_2657245418_000001|2657245418|2657297953	K00287	DHFR, folA; dihydrofolate reductase [EC:1.5.1.3]	5.8e-43	145.7
IMGVR_UViG_2657245418_000001|2657245418|2657297953_45	IMGVR_UViG_2657245418_000001|2657245418|2657297953	K21140	mec; [CysO sulfur-carrier protein]-S-L-cysteine hydrolase [EC:3.13.1.6]	1.2e-16	59.2
IMGVR_UViG_2657245418_000001|2657245418|2657297953_88	IMGVR_UViG_2657245418_000001|2657245418|2657297953	K09883	cobT; cobaltochelatase CobT [EC:6.6.1.2]	3.8e-47	159.9
IMGVR_UViG_2657245418_000001|2657245418|2657297953_89	IMGVR_UViG_2657245418_000001|2657245418|2657297953	K09882	cobS; cobaltochelatase CobS [EC:6.6.1.2]	9.9e-97	323.2
IMGVR_UViG_2814123055_000002|2814123055|2814173071_116	IMGVR_UViG_2814123055_000002|2814123055|2814173071	K21140	mec; [CysO sulfur-carrier protein]-S-L-cysteine hydrolase [EC:3.13.1.6]	5.8e-16	57
IMGVR_UViG_2814123055_000002|2814123055|2814173071_40	IMGVR_UViG_2814123055_000002|2814123055|2814173071	K00287	DHFR, folA; dihydrofolate reductase [EC:1.5.1.3]	6e-43	145.7
IMGVR_UViG_2814123055_000002|2814123055|2814173071_73	IMGVR_UViG_2814123055_000002|2814123055|2814173071	K09882	cobS; cobaltochelatase CobS [EC:6.6.1.2]	1e-96	323.2
IMGVR_UViG_2814123055_000002|2814123055|2814173071_74	IMGVR_UViG_2814123055_000002|2814123055|2814173071	K09883	cobT; cobaltochelatase CobT [EC:6.6.1.2]	4e-47	159.9
IMGVR_UViG_2814123058_000003|2814123058|2814173268_107	IMGVR_UViG_2814123058_000003|2814123058|2814173268	K00287	DHFR, folA; dihydrofolate reductase [EC:1.5.1.3]	6e-43	145.7
IMGVR_UViG_2814123058_000003|2814123058|2814173268_4	IMGVR_UViG_2814123058_000003|2814123058|2814173268	K09882	cobS; cobaltochelatase CobS [EC:6.6.1.2]	1e-96	323.2
IMGVR_UViG_2814123058_000003|2814123058|2814173268_47	IMGVR_UViG_2814123058_000003|2814123058|2814173268	K21140	mec; [CysO sulfur-carrier protein]-S-L-cysteine hydrolase [EC:3.13.1.6]	5.8e-16	57
IMGVR_UViG_2814123058_000003|2814123058|2814173268_5	IMGVR_UViG_2814123058_000003|2814123058|2814173268	K09883	cobT; cobaltochelatase CobT [EC:6.6.1.2]	4e-47	159.9
IMGVR_UViG_2818991443_000002|2818991443|2819010187_101	IMGVR_UViG_2818991443_000002|2818991443|2819010187	K00287	DHFR, folA; dihydrofolate reductase [EC:1.5.1.3]	1.8e-49	167.1
IMGVR_UViG_2818991443_000002|2818991443|2819010187_152	IMGVR_UViG_2818991443_000002|2818991443|2819010187	K21029	moeB; molybdopterin-synthase adenylyltransferase [EC:2.7.7.80]	4.9e-20	70.4
IMGVR_UViG_2818991443_000002|2818991443|2819010187_37	IMGVR_UViG_2818991443_000002|2818991443|2819010187	K03462	NAMPT; nicotinamide phosphoribosyltransferase [EC:2.4.2.12]	6.1e-171	567.9
IMGVR_UViG_2818991443_000002|2818991443|2819010187_74	IMGVR_UViG_2818991443_000002|2818991443|2819010187	K06167	phnP; phosphoribosyl 1,2-cyclic phosphate phosphodiesterase [EC:3.1.4.55]	2.6e-21	74.4
IMGVR_UViG_2821013286_000001|2821013286|2821013294_116	IMGVR_UViG_2821013286_000001|2821013286|2821013294	K21140	mec; [CysO sulfur-carrier protein]-S-L-cysteine hydrolase [EC:3.13.1.6]	1.5e-11	42.6
IMGVR_UViG_2821013286_000001|2821013286|2821013294_141	IMGVR_UViG_2821013286_000001|2821013286|2821013294	K09883	cobT; cobaltochelatase CobT [EC:6.6.1.2]	6e-66	222
IMGVR_UViG_2821013286_000001|2821013286|2821013294_142	IMGVR_UViG_2821013286_000001|2821013286|2821013294	K09882	cobS; cobaltochelatase CobS [EC:6.6.1.2]	5.3e-96	320.9
IMGVR_UViG_2821091796_000001|2821091796|2821091811_105	IMGVR_UViG_2821091796_000001|2821091796|2821091811	K21140	mec; [CysO sulfur-carrier protein]-S-L-cysteine hydrolase [EC:3.13.1.6]	2.1e-11	42.2
IMGVR_UViG_2821091796_000001|2821091796|2821091811_138	IMGVR_UViG_2821091796_000001|2821091796|2821091811	K09883	cobT; cobaltochelatase CobT [EC:6.6.1.2]	2.9e-55	186.7
IMGVR_UViG_2821091796_000001|2821091796|2821091811_139	IMGVR_UViG_2821091796_000001|2821091796|2821091811	K09882	cobS; cobaltochelatase CobS [EC:6.6.1.2]	4e-90	301.5
IMGVR_UViG_2821091796_000001|2821091796|2821091811_72	IMGVR_UViG_2821091796_000001|2821091796|2821091811	K03462	NAMPT; nicotinamide phosphoribosyltransferase [EC:2.4.2.12]	9e-183	606.9
IMGVR_UViG_2821091796_000001|2821091796|2821091811_73	IMGVR_UViG_2821091796_000001|2821091796|2821091811	K13522	K13522, nadM; bifunctional NMN adenylyltransferase/nudix hydrolase [EC:2.7.7.1 3.6.1.-]	7.2e-110	365.9
IMGVR_UViG_2822641076_000001|2822641076|2822641087_178	IMGVR_UViG_2822641076_000001|2822641076|2822641087	K03462	NAMPT; nicotinamide phosphoribosyltransferase [EC:2.4.2.12]	1.1e-168	560.4
IMGVR_UViG_2827179085_000004|2827179085|2827179109_20	IMGVR_UViG_2827179085_000004|2827179085|2827179109	K03462	NAMPT; nicotinamide phosphoribosyltransferase [EC:2.4.2.12]	3.4e-61	205.8
IMGVR_UViG_2827179085_000004|2827179085|2827179109_21	IMGVR_UViG_2827179085_000004|2827179085|2827179109	K00952	nadM; nicotinamide-nucleotide adenylyltransferase [EC:2.7.7.1]	2.4e-20	71.4
IMGVR_UViG_2827179085_000005|2827179085|2827179087_20	IMGVR_UViG_2827179085_000005|2827179085|2827179087	K03462	NAMPT; nicotinamide phosphoribosyltransferase [EC:2.4.2.12]	3.4e-61	205.8
IMGVR_UViG_2827179085_000005|2827179085|2827179087_21	IMGVR_UViG_2827179085_000005|2827179085|2827179087	K00952	nadM; nicotinamide-nucleotide adenylyltransferase [EC:2.7.7.1]	2.4e-20	71.4
IMGVR_UViG_2830222997_000001|2830222997|2830223011_53	IMGVR_UViG_2830222997_000001|2830222997|2830223011	K00390	cysH; phosphoadenosine phosphosulfate reductase [EC:1.8.4.8 1.8.4.10]	1e-16	59.4
IMGVR_UViG_2830247124_000001|2830247124|2830247138_38	IMGVR_UViG_2830247124_000001|2830247124|2830247138	K00390	cysH; phosphoadenosine phosphosulfate reductase [EC:1.8.4.8 1.8.4.10]	1e-16	59.4
IMGVR_UViG_2832320676_000001|2832320676|2832320691_10	IMGVR_UViG_2832320676_000001|2832320676|2832320691	K00973	E2.7.7.24, rfbA, rffH; glucose-1-phosphate thymidylyltransferase [EC:2.7.7.24]	1.1e-144	481.9
IMGVR_UViG_2832320676_000001|2832320676|2832320691_3	IMGVR_UViG_2832320676_000001|2832320676|2832320691	K16011	algA, xanB, rfbA, wbpW, pslB; mannose-1-phosphate guanylyltransferase / mannose-6-phosphate isomerase [EC:2.7.7.13 5.3.1.8]	3e-195	648.2
IMGVR_UViG_2832320676_000001|2832320676|2832320691_4	IMGVR_UViG_2832320676_000001|2832320676|2832320691	K08679	E5.1.3.6; UDP-glucuronate 4-epimerase [EC:5.1.3.6]	1.9e-152	506.9
IMGVR_UViG_2832320676_000001|2832320676|2832320691_6	IMGVR_UViG_2832320676_000001|2832320676|2832320691	K00012	UGDH, ugd; UDPglucose 6-dehydrogenase [EC:1.1.1.22]	1.2e-202	673.3
IMGVR_UViG_2832320676_000001|2832320676|2832320691_7	IMGVR_UViG_2832320676_000001|2832320676|2832320691	K01790	rfbC, rmlC; dTDP-4-dehydrorhamnose 3,5-epimerase [EC:5.1.3.13]	4.1e-83	277.3
IMGVR_UViG_2832320676_000001|2832320676|2832320691_70	IMGVR_UViG_2832320676_000001|2832320676|2832320691	K12448	UXE, uxe; UDP-arabinose 4-epimerase [EC:5.1.3.5]	1.2e-118	395.4
IMGVR_UViG_2832320676_000001|2832320676|2832320691_8	IMGVR_UViG_2832320676_000001|2832320676|2832320691	K01710	E4.2.1.46, rfbB, rffG; dTDP-glucose 4,6-dehydratase [EC:4.2.1.46]	5.5e-161	535.3
IMGVR_UViG_2832320676_000001|2832320676|2832320691_9	IMGVR_UViG_2832320676_000001|2832320676|2832320691	K00067	rfbD, rmlD; dTDP-4-dehydrorhamnose reductase [EC:1.1.1.133]	6.3e-107	357.3
IMGVR_UViG_2834043822_000005|2834043822|2834043844_103	IMGVR_UViG_2834043822_000005|2834043822|2834043844	K00287	DHFR, folA; dihydrofolate reductase [EC:1.5.1.3]	4.5e-42	142.8
IMGVR_UViG_2834043822_000005|2834043822|2834043844_19	IMGVR_UViG_2834043822_000005|2834043822|2834043844	K09882	cobS; cobaltochelatase CobS [EC:6.6.1.2]	1e-96	323.2
IMGVR_UViG_2834043822_000005|2834043822|2834043844_20	IMGVR_UViG_2834043822_000005|2834043822|2834043844	K09883	cobT; cobaltochelatase CobT [EC:6.6.1.2]	5.8e-47	159.3
IMGVR_UViG_2834043822_000005|2834043822|2834043844_52	IMGVR_UViG_2834043822_000005|2834043822|2834043844	K21140	mec; [CysO sulfur-carrier protein]-S-L-cysteine hydrolase [EC:3.13.1.6]	4e-14	51
IMGVR_UViG_2834368228_000004|2834368228|2834368288_109	IMGVR_UViG_2834368228_000004|2834368228|2834368288	K03148	thiF; sulfur carrier protein ThiS adenylyltransferase [EC:2.7.7.73]	4.5e-14	50.8
IMGVR_UViG_2838114448_000001|2838114448|2838114462_104	IMGVR_UViG_2838114448_000001|2838114448|2838114462	K09882	cobS; cobaltochelatase CobS [EC:6.6.1.2]	1.2e-96	323
IMGVR_UViG_2838114448_000001|2838114448|2838114462_105	IMGVR_UViG_2838114448_000001|2838114448|2838114462	K09883	cobT; cobaltochelatase CobT [EC:6.6.1.2]	4.5e-59	199.3
IMGVR_UViG_2841645194_000001|2841645194|2841645195_4	IMGVR_UViG_2841645194_000001|2841645194|2841645195	K21140	mec; [CysO sulfur-carrier protein]-S-L-cysteine hydrolase [EC:3.13.1.6]	1.7e-16	58.7
IMGVR_UViG_2841645194_000001|2841645194|2841645195_41	IMGVR_UViG_2841645194_000001|2841645194|2841645195	K09883	cobT; cobaltochelatase CobT [EC:6.6.1.2]	1.7e-44	151.2
IMGVR_UViG_2841645194_000001|2841645194|2841645195_42	IMGVR_UViG_2841645194_000001|2841645194|2841645195	K09882	cobS; cobaltochelatase CobS [EC:6.6.1.2]	2.5e-94	315.4
IMGVR_UViG_2841645194_000001|2841645194|2841645195_70	IMGVR_UViG_2841645194_000001|2841645194|2841645195	K00287	DHFR, folA; dihydrofolate reductase [EC:1.5.1.3]	1.5e-41	141.1
IMGVR_UViG_2843521547_000006|2843521547|2843521761_10	IMGVR_UViG_2843521547_000006|2843521547|2843521761	K09883	cobT; cobaltochelatase CobT [EC:6.6.1.2]	1.5e-47	161.2
IMGVR_UViG_2843521547_000006|2843521547|2843521761_105	IMGVR_UViG_2843521547_000006|2843521547|2843521761	K21140	mec; [CysO sulfur-carrier protein]-S-L-cysteine hydrolase [EC:3.13.1.6]	2.6e-18	64.7
IMGVR_UViG_2843521547_000006|2843521547|2843521761_11	IMGVR_UViG_2843521547_000006|2843521547|2843521761	K09882	cobS; cobaltochelatase CobS [EC:6.6.1.2]	7.4e-95	317.1
IMGVR_UViG_2843521547_000006|2843521547|2843521761_45	IMGVR_UViG_2843521547_000006|2843521547|2843521761	K00287	DHFR, folA; dihydrofolate reductase [EC:1.5.1.3]	3.7e-42	143.1
IMGVR_UViG_2844449076_000001|2844449076|2844449077_115	IMGVR_UViG_2844449076_000001|2844449076|2844449077	K00287	DHFR, folA; dihydrofolate reductase [EC:1.5.1.3]	1.8e-42	144.2
IMGVR_UViG_2844449076_000001|2844449076|2844449077_17	IMGVR_UViG_2844449076_000001|2844449076|2844449077	K09882	cobS; cobaltochelatase CobS [EC:6.6.1.2]	6.8e-95	317.2
IMGVR_UViG_2844449076_000001|2844449076|2844449077_18	IMGVR_UViG_2844449076_000001|2844449076|2844449077	K09883	cobT; cobaltochelatase CobT [EC:6.6.1.2]	5.7e-45	152.8
IMGVR_UViG_2844449076_000001|2844449076|2844449077_45	IMGVR_UViG_2844449076_000001|2844449076|2844449077	K21140	mec; [CysO sulfur-carrier protein]-S-L-cysteine hydrolase [EC:3.13.1.6]	1.6e-15	55.6
IMGVR_UViG_2844449076_000001|2844449076|2844449077_84	IMGVR_UViG_2844449076_000001|2844449076|2844449077	K01874	MARS, metG; methionyl-tRNA synthetase [EC:6.1.1.10]	4.4e-182	605.7
IMGVR_UViG_2849529862_000001|2849529862|2849529863_115	IMGVR_UViG_2849529862_000001|2849529862|2849529863	K00952	nadM; nicotinamide-nucleotide adenylyltransferase [EC:2.7.7.1]	1.4e-30	104.7
IMGVR_UViG_2849529862_000001|2849529862|2849529863_125	IMGVR_UViG_2849529862_000001|2849529862|2849529863	K08281	pncA; nicotinamidase/pyrazinamidase [EC:3.5.1.19 3.5.1.-]	1.5e-19	68.9
IMGVR_UViG_2849529862_000001|2849529862|2849529863_146	IMGVR_UViG_2849529862_000001|2849529862|2849529863	K00390	cysH; phosphoadenosine phosphosulfate reductase [EC:1.8.4.8 1.8.4.10]	4e-24	83.7
IMGVR_UViG_2849529862_000001|2849529862|2849529863_157	IMGVR_UViG_2849529862_000001|2849529862|2849529863	K17398	DNMT3A; DNA (cytosine-5)-methyltransferase 3A [EC:2.1.1.37]	1e-57	194.7
IMGVR_UViG_2849529862_000001|2849529862|2849529863_158	IMGVR_UViG_2849529862_000001|2849529862|2849529863	K00558	DNMT1, dcm; DNA (cytosine-5)-methyltransferase 1 [EC:2.1.1.37]	4e-43	145.9
IMGVR_UViG_2849529862_000001|2849529862|2849529863_159	IMGVR_UViG_2849529862_000001|2849529862|2849529863	K00558	DNMT1, dcm; DNA (cytosine-5)-methyltransferase 1 [EC:2.1.1.37]	8.7e-15	52.5
IMGVR_UViG_2849529862_000001|2849529862|2849529863_171	IMGVR_UViG_2849529862_000001|2849529862|2849529863	K00390	cysH; phosphoadenosine phosphosulfate reductase [EC:1.8.4.8 1.8.4.10]	9.3e-31	105.5
IMGVR_UViG_2849529862_000001|2849529862|2849529863_186	IMGVR_UViG_2849529862_000001|2849529862|2849529863	K08281	pncA; nicotinamidase/pyrazinamidase [EC:3.5.1.19 3.5.1.-]	1.8e-20	71.9
IMGVR_UViG_2849529862_000001|2849529862|2849529863_187	IMGVR_UViG_2849529862_000001|2849529862|2849529863	K00558	DNMT1, dcm; DNA (cytosine-5)-methyltransferase 1 [EC:2.1.1.37]	2e-11	41.5
IMGVR_UViG_2849529862_000001|2849529862|2849529863_206	IMGVR_UViG_2849529862_000001|2849529862|2849529863	K00287	DHFR, folA; dihydrofolate reductase [EC:1.5.1.3]	1.2e-55	187.4
IMGVR_UViG_2849529862_000001|2849529862|2849529863_87	IMGVR_UViG_2849529862_000001|2849529862|2849529863	K00763	pncB, NAPRT1; nicotinate phosphoribosyltransferase [EC:6.3.4.21]	1.2e-64	217.6
IMGVR_UViG_2849529862_000001|2849529862|2849529863_88	IMGVR_UViG_2849529862_000001|2849529862|2849529863	K01916	nadE; NAD+ synthase [EC:6.3.1.5]	6.5e-71	237.8
IMGVR_UViG_2849529862_000001|2849529862|2849529863_99	IMGVR_UViG_2849529862_000001|2849529862|2849529863	K01491	folD; methylenetetrahydrofolate dehydrogenase (NADP+) / methenyltetrahydrofolate cyclohydrolase [EC:1.5.1.5 3.5.4.9]	5.3e-84	280.5
IMGVR_UViG_2850422178_000002|2850422178|2850422179_167	IMGVR_UViG_2850422178_000002|2850422178|2850422179	K00558	DNMT1, dcm; DNA (cytosine-5)-methyltransferase 1 [EC:2.1.1.37]	6.9e-56	188.1
IMGVR_UViG_2851704675_000001|2851704675|2851704676_36	IMGVR_UViG_2851704675_000001|2851704675|2851704676	K09882	cobS; cobaltochelatase CobS [EC:6.6.1.2]	1.5e-96	322.7
IMGVR_UViG_2851704675_000001|2851704675|2851704676_37	IMGVR_UViG_2851704675_000001|2851704675|2851704676	K09883	cobT; cobaltochelatase CobT [EC:6.6.1.2]	7.6e-48	162.3
IMGVR_UViG_2851704675_000001|2851704675|2851704676_85	IMGVR_UViG_2851704675_000001|2851704675|2851704676	K21140	mec; [CysO sulfur-carrier protein]-S-L-cysteine hydrolase [EC:3.13.1.6]	1.4e-16	59.1
IMGVR_UViG_2851928055_000001|2851928055|2851928056_117	IMGVR_UViG_2851928055_000001|2851928055|2851928056	K21140	mec; [CysO sulfur-carrier protein]-S-L-cysteine hydrolase [EC:3.13.1.6]	9.1e-17	59.7
IMGVR_UViG_2851928055_000001|2851928055|2851928056_49	IMGVR_UViG_2851928055_000001|2851928055|2851928056	K00287	DHFR, folA; dihydrofolate reductase [EC:1.5.1.3]	6.3e-43	145.7
IMGVR_UViG_2851928055_000001|2851928055|2851928056_80	IMGVR_UViG_2851928055_000001|2851928055|2851928056	K09882	cobS; cobaltochelatase CobS [EC:6.6.1.2]	1.7e-96	322.6
IMGVR_UViG_2851928055_000001|2851928055|2851928056_81	IMGVR_UViG_2851928055_000001|2851928055|2851928056	K09883	cobT; cobaltochelatase CobT [EC:6.6.1.2]	2.2e-47	160.8
IMGVR_UViG_2851938318_000001|2851938318|2851938319_106	IMGVR_UViG_2851938318_000001|2851938318|2851938319	K01874	MARS, metG; methionyl-tRNA synthetase [EC:6.1.1.10]	8.5e-183	608.1
IMGVR_UViG_2851938318_000001|2851938318|2851938319_134	IMGVR_UViG_2851938318_000001|2851938318|2851938319	K00287	DHFR, folA; dihydrofolate reductase [EC:1.5.1.3]	2e-42	144
IMGVR_UViG_2851938318_000001|2851938318|2851938319_27	IMGVR_UViG_2851938318_000001|2851938318|2851938319	K09882	cobS; cobaltochelatase CobS [EC:6.6.1.2]	8.7e-94	313.7
IMGVR_UViG_2851938318_000001|2851938318|2851938319_28	IMGVR_UViG_2851938318_000001|2851938318|2851938319	K09883	cobT; cobaltochelatase CobT [EC:6.6.1.2]	1.1e-45	155.2
IMGVR_UViG_2851938318_000001|2851938318|2851938319_64	IMGVR_UViG_2851938318_000001|2851938318|2851938319	K21140	mec; [CysO sulfur-carrier protein]-S-L-cysteine hydrolase [EC:3.13.1.6]	3.2e-15	54.6
IMGVR_UViG_2851944044_000001|2851944044|2851944045_125	IMGVR_UViG_2851944044_000001|2851944044|2851944045	K21140	mec; [CysO sulfur-carrier protein]-S-L-cysteine hydrolase [EC:3.13.1.6]	1.7e-15	55.6
IMGVR_UViG_2851944044_000001|2851944044|2851944045_38	IMGVR_UViG_2851944044_000001|2851944044|2851944045	K01874	MARS, metG; methionyl-tRNA synthetase [EC:6.1.1.10]	1.1e-182	607.8
IMGVR_UViG_2851944044_000001|2851944044|2851944045_69	IMGVR_UViG_2851944044_000001|2851944044|2851944045	K00287	DHFR, folA; dihydrofolate reductase [EC:1.5.1.3]	1.8e-42	144.2
IMGVR_UViG_2851944044_000001|2851944044|2851944045_96	IMGVR_UViG_2851944044_000001|2851944044|2851944045	K09882	cobS; cobaltochelatase CobS [EC:6.6.1.2]	8.8e-94	313.6
IMGVR_UViG_2851944044_000001|2851944044|2851944045_97	IMGVR_UViG_2851944044_000001|2851944044|2851944045	K09883	cobT; cobaltochelatase CobT [EC:6.6.1.2]	2.6e-45	154
IMGVR_UViG_2853039976_000001|2853039976|2853039978_240	IMGVR_UViG_2853039976_000001|2853039976|2853039978	K00287	DHFR, folA; dihydrofolate reductase [EC:1.5.1.3]	3.6e-51	172.7
IMGVR_UViG_2854282004_000002|2854282004|2854282036_53	IMGVR_UViG_2854282004_000002|2854282004|2854282036	K00558	DNMT1, dcm; DNA (cytosine-5)-methyltransferase 1 [EC:2.1.1.37]	3.7e-84	281.3
IMGVR_UViG_2855290850_000002|2855290850|2855290864_35	IMGVR_UViG_2855290850_000002|2855290850|2855290864	K00558	DNMT1, dcm; DNA (cytosine-5)-methyltransferase 1 [EC:2.1.1.37]	6.3e-70	234.4
IMGVR_UViG_2856032094_000001|2856032094|2856032128_102	IMGVR_UViG_2856032094_000001|2856032094|2856032128	K00657	speG, SAT; diamine N-acetyltransferase [EC:2.3.1.57]	2.4e-15	55.9
IMGVR_UViG_2856032094_000001|2856032094|2856032128_16	IMGVR_UViG_2856032094_000001|2856032094|2856032128	K21140	mec; [CysO sulfur-carrier protein]-S-L-cysteine hydrolase [EC:3.13.1.6]	7.1e-16	56.8
IMGVR_UViG_2856032094_000001|2856032094|2856032128_51	IMGVR_UViG_2856032094_000001|2856032094|2856032128	K09883	cobT; cobaltochelatase CobT [EC:6.6.1.2]	5.9e-45	152.8
IMGVR_UViG_2856032094_000001|2856032094|2856032128_52	IMGVR_UViG_2856032094_000001|2856032094|2856032128	K09882	cobS; cobaltochelatase CobS [EC:6.6.1.2]	2.6e-94	315.4
IMGVR_UViG_2856032094_000001|2856032094|2856032128_85	IMGVR_UViG_2856032094_000001|2856032094|2856032128	K00287	DHFR, folA; dihydrofolate reductase [EC:1.5.1.3]	1.7e-44	150.9
IMGVR_UViG_2856041056_000002|2856041056|2856041062_113	IMGVR_UViG_2856041056_000002|2856041056|2856041062	K09882	cobS; cobaltochelatase CobS [EC:6.6.1.2]	2.6e-94	315.4
IMGVR_UViG_2856041056_000002|2856041056|2856041062_114	IMGVR_UViG_2856041056_000002|2856041056|2856041062	K09883	cobT; cobaltochelatase CobT [EC:6.6.1.2]	7.1e-46	155.8
IMGVR_UViG_2856041056_000002|2856041056|2856041062_118	IMGVR_UViG_2856041056_000002|2856041056|2856041062	K04093	pheA1; chorismate mutase [EC:5.4.99.5]	3.7e-30	104
IMGVR_UViG_2856041056_000002|2856041056|2856041062_31	IMGVR_UViG_2856041056_000002|2856041056|2856041062	K21140	mec; [CysO sulfur-carrier protein]-S-L-cysteine hydrolase [EC:3.13.1.6]	2.4e-16	58.3
IMGVR_UViG_2856041056_000002|2856041056|2856041062_84	IMGVR_UViG_2856041056_000002|2856041056|2856041062	K00287	DHFR, folA; dihydrofolate reductase [EC:1.5.1.3]	1.2e-42	144.7
IMGVR_UViG_2859068660_000004|2859068660|2859068660_117	IMGVR_UViG_2859068660_000004|2859068660|2859068660	K09882	cobS; cobaltochelatase CobS [EC:6.6.1.2]	2.6e-94	315.4
IMGVR_UViG_2859068660_000004|2859068660|2859068660_118	IMGVR_UViG_2859068660_000004|2859068660|2859068660	K09883	cobT; cobaltochelatase CobT [EC:6.6.1.2]	1.8e-44	151.2
IMGVR_UViG_2859068660_000004|2859068660|2859068660_33	IMGVR_UViG_2859068660_000004|2859068660|2859068660	K21140	mec; [CysO sulfur-carrier protein]-S-L-cysteine hydrolase [EC:3.13.1.6]	1.8e-16	58.7
IMGVR_UViG_2859068660_000004|2859068660|2859068660_89	IMGVR_UViG_2859068660_000004|2859068660|2859068660	K00287	DHFR, folA; dihydrofolate reductase [EC:1.5.1.3]	3e-43	146.8
IMGVR_UViG_2859073365_000001|2859073365|2859073368_2	IMGVR_UViG_2859073365_000001|2859073365|2859073368	K09882	cobS; cobaltochelatase CobS [EC:6.6.1.2]	2.6e-94	315.4
IMGVR_UViG_2859073365_000001|2859073365|2859073368_3	IMGVR_UViG_2859073365_000001|2859073365|2859073368	K09883	cobT; cobaltochelatase CobT [EC:6.6.1.2]	1.8e-44	151.2
IMGVR_UViG_2859073365_000001|2859073365|2859073368_43	IMGVR_UViG_2859073365_000001|2859073365|2859073368	K21140	mec; [CysO sulfur-carrier protein]-S-L-cysteine hydrolase [EC:3.13.1.6]	1.3e-16	59.2
IMGVR_UViG_2859073365_000001|2859073365|2859073368_99	IMGVR_UViG_2859073365_000001|2859073365|2859073368	K00287	DHFR, folA; dihydrofolate reductase [EC:1.5.1.3]	3e-43	146.8
IMGVR_UViG_2859657292_000001|2859657292|2859657293_138	IMGVR_UViG_2859657292_000001|2859657292|2859657293	K21140	mec; [CysO sulfur-carrier protein]-S-L-cysteine hydrolase [EC:3.13.1.6]	6.1e-16	57
IMGVR_UViG_2859657292_000001|2859657292|2859657293_43	IMGVR_UViG_2859657292_000001|2859657292|2859657293	K09883	cobT; cobaltochelatase CobT [EC:6.6.1.2]	4.2e-47	159.9
IMGVR_UViG_2859657292_000001|2859657292|2859657293_44	IMGVR_UViG_2859657292_000001|2859657292|2859657293	K09882	cobS; cobaltochelatase CobS [EC:6.6.1.2]	1.1e-96	323.2
IMGVR_UViG_2859657292_000001|2859657292|2859657293_77	IMGVR_UViG_2859657292_000001|2859657292|2859657293	K00287	DHFR, folA; dihydrofolate reductase [EC:1.5.1.3]	6.3e-43	145.7
IMGVR_UViG_2861079508_000001|2861079508|2861079511_115	IMGVR_UViG_2861079508_000001|2861079508|2861079511	K00287	DHFR, folA; dihydrofolate reductase [EC:1.5.1.3]	2.9e-42	143.5
IMGVR_UViG_2861079508_000001|2861079508|2861079511_20	IMGVR_UViG_2861079508_000001|2861079508|2861079511	K09882	cobS; cobaltochelatase CobS [EC:6.6.1.2]	1.8e-94	315.9
IMGVR_UViG_2861079508_000001|2861079508|2861079511_21	IMGVR_UViG_2861079508_000001|2861079508|2861079511	K09883	cobT; cobaltochelatase CobT [EC:6.6.1.2]	6.9e-45	152.6
IMGVR_UViG_2861079508_000001|2861079508|2861079511_55	IMGVR_UViG_2861079508_000001|2861079508|2861079511	K21140	mec; [CysO sulfur-carrier protein]-S-L-cysteine hydrolase [EC:3.13.1.6]	1.7e-15	55.6
IMGVR_UViG_2861079508_000001|2861079508|2861079511_98	IMGVR_UViG_2861079508_000001|2861079508|2861079511	K01874	MARS, metG; methionyl-tRNA synthetase [EC:6.1.1.10]	9e-183	608
IMGVR_UViG_2861084961_000001|2861084961|2861084963_104	IMGVR_UViG_2861084961_000001|2861084961|2861084963	K00287	DHFR, folA; dihydrofolate reductase [EC:1.5.1.3]	7.2e-15	53.5
IMGVR_UViG_2861084961_000001|2861084961|2861084963_105	IMGVR_UViG_2861084961_000001|2861084961|2861084963	K00287	DHFR, folA; dihydrofolate reductase [EC:1.5.1.3]	2.8e-19	68
IMGVR_UViG_2861084961_000001|2861084961|2861084963_134	IMGVR_UViG_2861084961_000001|2861084961|2861084963	K01874	MARS, metG; methionyl-tRNA synthetase [EC:6.1.1.10]	9e-183	608
IMGVR_UViG_2861084961_000001|2861084961|2861084963_26	IMGVR_UViG_2861084961_000001|2861084961|2861084963	K21140	mec; [CysO sulfur-carrier protein]-S-L-cysteine hydrolase [EC:3.13.1.6]	3.9e-15	54.4
IMGVR_UViG_2861084961_000001|2861084961|2861084963_60	IMGVR_UViG_2861084961_000001|2861084961|2861084963	K09883	cobT; cobaltochelatase CobT [EC:6.6.1.2]	9.1e-30	102.6
IMGVR_UViG_2861084961_000001|2861084961|2861084963_62	IMGVR_UViG_2861084961_000001|2861084961|2861084963	K09882	cobS; cobaltochelatase CobS [EC:6.6.1.2]	4.1e-93	311.4
IMGVR_UViG_2861712243_000002|2861712243|2861712256_20	IMGVR_UViG_2861712243_000002|2861712243|2861712256	K09883	cobT; cobaltochelatase CobT [EC:6.6.1.2]	4.7e-59	199.3
IMGVR_UViG_2861712243_000002|2861712243|2861712256_21	IMGVR_UViG_2861712243_000002|2861712243|2861712256	K09882	cobS; cobaltochelatase CobS [EC:6.6.1.2]	1.3e-96	323
IMGVR_UViG_2862085873_000002|2862085873|2862085991_1	IMGVR_UViG_2862085873_000002|2862085873|2862085991	K01692	paaF, echA; enoyl-CoA hydratase [EC:4.2.1.17]	2.8e-51	173.5
IMGVR_UViG_2862085873_000002|2862085873|2862085991_78	IMGVR_UViG_2862085873_000002|2862085873|2862085991	K00287	DHFR, folA; dihydrofolate reductase [EC:1.5.1.3]	2.4e-50	170.1
IMGVR_UViG_2862085873_000002|2862085873|2862085991_80	IMGVR_UViG_2862085873_000002|2862085873|2862085991	K01082	cysQ, MET22, BPNT1; 3'(2'), 5'-bisphosphate nucleotidase [EC:3.1.3.7]	7.9e-47	158.9
IMGVR_UViG_2862784999_000001|2862784999|2862785003_115	IMGVR_UViG_2862784999_000001|2862784999|2862785003	K00558	DNMT1, dcm; DNA (cytosine-5)-methyltransferase 1 [EC:2.1.1.37]	2.4e-11	41.3
IMGVR_UViG_2862784999_000001|2862784999|2862785003_118	IMGVR_UViG_2862784999_000001|2862784999|2862785003	K00558	DNMT1, dcm; DNA (cytosine-5)-methyltransferase 1 [EC:2.1.1.37]	2.2e-38	130.4
IMGVR_UViG_2862784999_000001|2862784999|2862785003_61	IMGVR_UViG_2862784999_000001|2862784999|2862785003	K01784	galE, GALE; UDP-glucose 4-epimerase [EC:5.1.3.2]	3.1e-37	127.7
IMGVR_UViG_2862784999_000001|2862784999|2862785003_62	IMGVR_UViG_2862784999_000001|2862784999|2862785003	K00568	ubiG; 2-polyprenyl-6-hydroxyphenyl methylase / 3-demethylubiquinone-9 3-methyltransferase [EC:2.1.1.222 2.1.1.64]	1.7e-15	55.7
IMGVR_UViG_2864804954_000001|2864804954|2864804964_1	IMGVR_UViG_2864804954_000001|2864804954|2864804964	K09883	cobT; cobaltochelatase CobT [EC:6.6.1.2]	9.7e-59	198.3
IMGVR_UViG_2864804954_000001|2864804954|2864804964_140	IMGVR_UViG_2864804954_000001|2864804954|2864804964	K09882	cobS; cobaltochelatase CobS [EC:6.6.1.2]	7.2e-106	353.5
IMGVR_UViG_2864804954_000001|2864804954|2864804964_141	IMGVR_UViG_2864804954_000001|2864804954|2864804964	K09883	cobT; cobaltochelatase CobT [EC:6.6.1.2]	8.1e-12	43.4
IMGVR_UViG_2864804954_000001|2864804954|2864804964_40	IMGVR_UViG_2864804954_000001|2864804954|2864804964	K21140	mec; [CysO sulfur-carrier protein]-S-L-cysteine hydrolase [EC:3.13.1.6]	1.8e-12	45.7
IMGVR_UViG_2866928740_000001|2866928740|2866928882_6	IMGVR_UViG_2866928740_000001|2866928740|2866928882	K01091	gph; phosphoglycolate phosphatase [EC:3.1.3.18]	4.8e-29	100
IMGVR_UViG_2866928740_000001|2866928740|2866928882_61	IMGVR_UViG_2866928740_000001|2866928740|2866928882	K01784	galE, GALE; UDP-glucose 4-epimerase [EC:5.1.3.2]	7.3e-37	126.5
IMGVR_UViG_2869468289_000001|2869468289|2869468293_124	IMGVR_UViG_2869468289_000001|2869468289|2869468293	K00287	DHFR, folA; dihydrofolate reductase [EC:1.5.1.3]	3.3e-42	143.3
IMGVR_UViG_2869468289_000001|2869468289|2869468293_15	IMGVR_UViG_2869468289_000001|2869468289|2869468293	K09882	cobS; cobaltochelatase CobS [EC:6.6.1.2]	1.2e-96	323.1
IMGVR_UViG_2869468289_000001|2869468289|2869468293_16	IMGVR_UViG_2869468289_000001|2869468289|2869468293	K09883	cobT; cobaltochelatase CobT [EC:6.6.1.2]	9.7e-48	162
IMGVR_UViG_2869468289_000001|2869468289|2869468293_60	IMGVR_UViG_2869468289_000001|2869468289|2869468293	K21140	mec; [CysO sulfur-carrier protein]-S-L-cysteine hydrolase [EC:3.13.1.6]	9.1e-17	59.7
IMGVR_UViG_2869846256_000001|2869846256|2869846257_122	IMGVR_UViG_2869846256_000001|2869846256|2869846257	K00287	DHFR, folA; dihydrofolate reductase [EC:1.5.1.3]	6.3e-43	145.7
IMGVR_UViG_2869846256_000001|2869846256|2869846257_19	IMGVR_UViG_2869846256_000001|2869846256|2869846257	K09882	cobS; cobaltochelatase CobS [EC:6.6.1.2]	9.8e-97	323.4
IMGVR_UViG_2869846256_000001|2869846256|2869846257_20	IMGVR_UViG_2869846256_000001|2869846256|2869846257	K09883	cobT; cobaltochelatase CobT [EC:6.6.1.2]	4.3e-48	163.2
IMGVR_UViG_2869846256_000001|2869846256|2869846257_58	IMGVR_UViG_2869846256_000001|2869846256|2869846257	K21140	mec; [CysO sulfur-carrier protein]-S-L-cysteine hydrolase [EC:3.13.1.6]	6.1e-16	57
IMGVR_UViG_2869855973_000001|2869855973|2869855975_109	IMGVR_UViG_2869855973_000001|2869855973|2869855975	K21140	mec; [CysO sulfur-carrier protein]-S-L-cysteine hydrolase [EC:3.13.1.6]	9.1e-17	59.7
IMGVR_UViG_2869855973_000001|2869855973|2869855975_21	IMGVR_UViG_2869855973_000001|2869855973|2869855975	K09883	cobT; cobaltochelatase CobT [EC:6.6.1.2]	9.7e-48	162
IMGVR_UViG_2869855973_000001|2869855973|2869855975_22	IMGVR_UViG_2869855973_000001|2869855973|2869855975	K09882	cobS; cobaltochelatase CobS [EC:6.6.1.2]	1.2e-96	323.1
IMGVR_UViG_2869855973_000001|2869855973|2869855975_54	IMGVR_UViG_2869855973_000001|2869855973|2869855975	K00287	DHFR, folA; dihydrofolate reductase [EC:1.5.1.3]	6.3e-43	145.7
IMGVR_UViG_2869861177_000001|2869861177|2869861179_118	IMGVR_UViG_2869861177_000001|2869861177|2869861179	K00287	DHFR, folA; dihydrofolate reductase [EC:1.5.1.3]	6.3e-43	145.7
IMGVR_UViG_2869861177_000001|2869861177|2869861179_19	IMGVR_UViG_2869861177_000001|2869861177|2869861179	K09882	cobS; cobaltochelatase CobS [EC:6.6.1.2]	1.2e-96	323.1
IMGVR_UViG_2869861177_000001|2869861177|2869861179_20	IMGVR_UViG_2869861177_000001|2869861177|2869861179	K09883	cobT; cobaltochelatase CobT [EC:6.6.1.2]	6.1e-48	162.6
IMGVR_UViG_2869861177_000001|2869861177|2869861179_57	IMGVR_UViG_2869861177_000001|2869861177|2869861179	K21140	mec; [CysO sulfur-carrier protein]-S-L-cysteine hydrolase [EC:3.13.1.6]	3.1e-16	58
IMGVR_UViG_2869953405_000001|2869953405|2869953406_115	IMGVR_UViG_2869953405_000001|2869953405|2869953406	K00287	DHFR, folA; dihydrofolate reductase [EC:1.5.1.3]	1.8e-42	144.2
IMGVR_UViG_2869953405_000001|2869953405|2869953406_17	IMGVR_UViG_2869953405_000001|2869953405|2869953406	K09882	cobS; cobaltochelatase CobS [EC:6.6.1.2]	7.1e-95	317.2
IMGVR_UViG_2869953405_000001|2869953405|2869953406_18	IMGVR_UViG_2869953405_000001|2869953405|2869953406	K09883	cobT; cobaltochelatase CobT [EC:6.6.1.2]	1.5e-45	154.7
IMGVR_UViG_2869953405_000001|2869953405|2869953406_45	IMGVR_UViG_2869953405_000001|2869953405|2869953406	K21140	mec; [CysO sulfur-carrier protein]-S-L-cysteine hydrolase [EC:3.13.1.6]	1.6e-15	55.6
IMGVR_UViG_2869953405_000001|2869953405|2869953406_84	IMGVR_UViG_2869953405_000001|2869953405|2869953406	K01874	MARS, metG; methionyl-tRNA synthetase [EC:6.1.1.10]	4.7e-182	605.7
IMGVR_UViG_2870987468_000001|2870987468|2870987505_115	IMGVR_UViG_2870987468_000001|2870987468|2870987505	K00952	nadM; nicotinamide-nucleotide adenylyltransferase [EC:2.7.7.1]	1.5e-30	104.7
IMGVR_UViG_2870987468_000001|2870987468|2870987505_125	IMGVR_UViG_2870987468_000001|2870987468|2870987505	K08281	pncA; nicotinamidase/pyrazinamidase [EC:3.5.1.19 3.5.1.-]	1.6e-19	68.9
IMGVR_UViG_2870987468_000001|2870987468|2870987505_146	IMGVR_UViG_2870987468_000001|2870987468|2870987505	K00390	cysH; phosphoadenosine phosphosulfate reductase [EC:1.8.4.8 1.8.4.10]	4.2e-24	83.7
IMGVR_UViG_2870987468_000001|2870987468|2870987505_157	IMGVR_UViG_2870987468_000001|2870987468|2870987505	K17398	DNMT3A; DNA (cytosine-5)-methyltransferase 3A [EC:2.1.1.37]	1.1e-57	194.7
IMGVR_UViG_2870987468_000001|2870987468|2870987505_158	IMGVR_UViG_2870987468_000001|2870987468|2870987505	K00558	DNMT1, dcm; DNA (cytosine-5)-methyltransferase 1 [EC:2.1.1.37]	4.2e-43	145.9
IMGVR_UViG_2870987468_000001|2870987468|2870987505_159	IMGVR_UViG_2870987468_000001|2870987468|2870987505	K00558	DNMT1, dcm; DNA (cytosine-5)-methyltransferase 1 [EC:2.1.1.37]	9.2e-15	52.5
IMGVR_UViG_2870987468_000001|2870987468|2870987505_170	IMGVR_UViG_2870987468_000001|2870987468|2870987505	K00390	cysH; phosphoadenosine phosphosulfate reductase [EC:1.8.4.8 1.8.4.10]	9.7e-31	105.5
IMGVR_UViG_2870987468_000001|2870987468|2870987505_185	IMGVR_UViG_2870987468_000001|2870987468|2870987505	K08281	pncA; nicotinamidase/pyrazinamidase [EC:3.5.1.19 3.5.1.-]	1.9e-20	71.9
IMGVR_UViG_2870987468_000001|2870987468|2870987505_186	IMGVR_UViG_2870987468_000001|2870987468|2870987505	K00558	DNMT1, dcm; DNA (cytosine-5)-methyltransferase 1 [EC:2.1.1.37]	2.1e-11	41.5
IMGVR_UViG_2870987468_000001|2870987468|2870987505_205	IMGVR_UViG_2870987468_000001|2870987468|2870987505	K00287	DHFR, folA; dihydrofolate reductase [EC:1.5.1.3]	1.3e-55	187.4
IMGVR_UViG_2870987468_000001|2870987468|2870987505_87	IMGVR_UViG_2870987468_000001|2870987468|2870987505	K00763	pncB, NAPRT1; nicotinate phosphoribosyltransferase [EC:6.3.4.21]	1.3e-64	217.6
IMGVR_UViG_2870987468_000001|2870987468|2870987505_88	IMGVR_UViG_2870987468_000001|2870987468|2870987505	K01916	nadE; NAD+ synthase [EC:6.3.1.5]	6.9e-71	237.8
IMGVR_UViG_2870987468_000001|2870987468|2870987505_99	IMGVR_UViG_2870987468_000001|2870987468|2870987505	K01491	folD; methylenetetrahydrofolate dehydrogenase (NADP+) / methenyltetrahydrofolate cyclohydrolase [EC:1.5.1.5 3.5.4.9]	5.6e-84	280.5
IMGVR_UViG_2871807094_000004|2871807094|2871807173_60	IMGVR_UViG_2871807094_000004|2871807094|2871807173	K11529	gck, gckA, GLYCTK; glycerate 2-kinase [EC:2.7.1.165]	3.9e-18	63.7
IMGVR_UViG_2872147552_000001|2872147552|2872147553_117	IMGVR_UViG_2872147552_000001|2872147552|2872147553	K09882	cobS; cobaltochelatase CobS [EC:6.6.1.2]	6.9e-94	314
IMGVR_UViG_2872147552_000001|2872147552|2872147553_118	IMGVR_UViG_2872147552_000001|2872147552|2872147553	K09883	cobT; cobaltochelatase CobT [EC:6.6.1.2]	4.3e-46	156.5
IMGVR_UViG_2872147552_000001|2872147552|2872147553_22	IMGVR_UViG_2872147552_000001|2872147552|2872147553	K21140	mec; [CysO sulfur-carrier protein]-S-L-cysteine hydrolase [EC:3.13.1.6]	1.7e-15	55.6
IMGVR_UViG_2872147552_000001|2872147552|2872147553_63	IMGVR_UViG_2872147552_000001|2872147552|2872147553	K01874	MARS, metG; methionyl-tRNA synthetase [EC:6.1.1.10]	9.8e-183	607.9
IMGVR_UViG_2872147552_000001|2872147552|2872147553_91	IMGVR_UViG_2872147552_000001|2872147552|2872147553	K00287	DHFR, folA; dihydrofolate reductase [EC:1.5.1.3]	1.8e-42	144.2
IMGVR_UViG_2872445461_000001|2872445461|2872445462_3	IMGVR_UViG_2872445461_000001|2872445461|2872445462	K21140	mec; [CysO sulfur-carrier protein]-S-L-cysteine hydrolase [EC:3.13.1.6]	4.2e-14	51
IMGVR_UViG_2872445461_000001|2872445461|2872445462_59	IMGVR_UViG_2872445461_000001|2872445461|2872445462	K00287	DHFR, folA; dihydrofolate reductase [EC:1.5.1.3]	4.3e-42	143
IMGVR_UViG_2872445461_000001|2872445461|2872445462_86	IMGVR_UViG_2872445461_000001|2872445461|2872445462	K09882	cobS; cobaltochelatase CobS [EC:6.6.1.2]	1e-92	310.1
IMGVR_UViG_2872445461_000001|2872445461|2872445462_87	IMGVR_UViG_2872445461_000001|2872445461|2872445462	K09883	cobT; cobaltochelatase CobT [EC:6.6.1.2]	5.8e-46	156.1
IMGVR_UViG_2873337989_000001|2873337989|2873337990_138	IMGVR_UViG_2873337989_000001|2873337989|2873337990	K02204	thrB2; homoserine kinase type II [EC:2.7.1.39]	6.3e-14	50.4
IMGVR_UViG_2873337989_000001|2873337989|2873337990_5	IMGVR_UViG_2873337989_000001|2873337989|2873337990	K02169	bioC; malonyl-CoA O-methyltransferase [EC:2.1.1.197]	1.6e-27	94.9
IMGVR_UViG_2873337989_000001|2873337989|2873337990_50	IMGVR_UViG_2873337989_000001|2873337989|2873337990	K01737	queD, ptpS, PTS; 6-pyruvoyltetrahydropterin/6-carboxytetrahydropterin synthase [EC:4.2.3.12 4.1.2.50]	1.2e-26	92.4
IMGVR_UViG_2873337989_000001|2873337989|2873337990_7	IMGVR_UViG_2873337989_000001|2873337989|2873337990	K15634	gpmB; probable phosphoglycerate mutase [EC:5.4.2.12]	2.9e-33	114.3
IMGVR_UViG_2873337989_000001|2873337989|2873337990_72	IMGVR_UViG_2873337989_000001|2873337989|2873337990	K19668	CBH2, cbhA; cellulose 1,4-beta-cellobiosidase [EC:3.2.1.91]	6.1e-18	63.5
IMGVR_UViG_2873337989_000001|2873337989|2873337990_76	IMGVR_UViG_2873337989_000001|2873337989|2873337990	K19668	CBH2, cbhA; cellulose 1,4-beta-cellobiosidase [EC:3.2.1.91]	3e-15	54.7
IMGVR_UViG_2873337989_000001|2873337989|2873337990_77	IMGVR_UViG_2873337989_000001|2873337989|2873337990	K19668	CBH2, cbhA; cellulose 1,4-beta-cellobiosidase [EC:3.2.1.91]	8.4e-19	66.4
IMGVR_UViG_2873337989_000001|2873337989|2873337990_8	IMGVR_UViG_2873337989_000001|2873337989|2873337990	K02204	thrB2; homoserine kinase type II [EC:2.7.1.39]	1.5e-12	45.9
IMGVR_UViG_2873337989_000001|2873337989|2873337990_9	IMGVR_UViG_2873337989_000001|2873337989|2873337990	K08679	E5.1.3.6; UDP-glucuronate 4-epimerase [EC:5.1.3.6]	5.7e-74	248.1
IMGVR_UViG_2874084528_000001|2874084528|2874084542_37	IMGVR_UViG_2874084528_000001|2874084528|2874084542	K00287	DHFR, folA; dihydrofolate reductase [EC:1.5.1.3]	1.2e-42	144.7
IMGVR_UViG_2874084528_000001|2874084528|2874084542_8	IMGVR_UViG_2874084528_000001|2874084528|2874084542	K09883	cobT; cobaltochelatase CobT [EC:6.6.1.2]	1.8e-44	151.2
IMGVR_UViG_2874084528_000001|2874084528|2874084542_9	IMGVR_UViG_2874084528_000001|2874084528|2874084542	K09882	cobS; cobaltochelatase CobS [EC:6.6.1.2]	2.6e-94	315.4
IMGVR_UViG_2874854922_000001|2874854922|2874854923_118	IMGVR_UViG_2874854922_000001|2874854922|2874854923	K00287	DHFR, folA; dihydrofolate reductase [EC:1.5.1.3]	6.3e-43	145.7
IMGVR_UViG_2874854922_000001|2874854922|2874854923_19	IMGVR_UViG_2874854922_000001|2874854922|2874854923	K09882	cobS; cobaltochelatase CobS [EC:6.6.1.2]	1.2e-96	323.1
IMGVR_UViG_2874854922_000001|2874854922|2874854923_20	IMGVR_UViG_2874854922_000001|2874854922|2874854923	K09883	cobT; cobaltochelatase CobT [EC:6.6.1.2]	2.7e-48	163.8
IMGVR_UViG_2874854922_000001|2874854922|2874854923_57	IMGVR_UViG_2874854922_000001|2874854922|2874854923	K21140	mec; [CysO sulfur-carrier protein]-S-L-cysteine hydrolase [EC:3.13.1.6]	3.1e-16	58
IMGVR_UViG_2874860209_000001|2874860209|2874860211_118	IMGVR_UViG_2874860209_000001|2874860209|2874860211	K00287	DHFR, folA; dihydrofolate reductase [EC:1.5.1.3]	6.3e-43	145.7
IMGVR_UViG_2874860209_000001|2874860209|2874860211_19	IMGVR_UViG_2874860209_000001|2874860209|2874860211	K09882	cobS; cobaltochelatase CobS [EC:6.6.1.2]	1.2e-96	323.1
IMGVR_UViG_2874860209_000001|2874860209|2874860211_20	IMGVR_UViG_2874860209_000001|2874860209|2874860211	K09883	cobT; cobaltochelatase CobT [EC:6.6.1.2]	2.7e-48	163.8
IMGVR_UViG_2874860209_000001|2874860209|2874860211_57	IMGVR_UViG_2874860209_000001|2874860209|2874860211	K21140	mec; [CysO sulfur-carrier protein]-S-L-cysteine hydrolase [EC:3.13.1.6]	3.1e-16	58
IMGVR_UViG_2875663777_000001|2875663777|2875663778_11	IMGVR_UViG_2875663777_000001|2875663777|2875663778	K00287	DHFR, folA; dihydrofolate reductase [EC:1.5.1.3]	6.3e-43	145.7
IMGVR_UViG_2875663777_000001|2875663777|2875663778_110	IMGVR_UViG_2875663777_000001|2875663777|2875663778	K09883	cobT; cobaltochelatase CobT [EC:6.6.1.2]	1.7e-47	161.2
IMGVR_UViG_2875663777_000001|2875663777|2875663778_111	IMGVR_UViG_2875663777_000001|2875663777|2875663778	K09882	cobS; cobaltochelatase CobS [EC:6.6.1.2]	3.8e-97	324.7
IMGVR_UViG_2875663777_000001|2875663777|2875663778_73	IMGVR_UViG_2875663777_000001|2875663777|2875663778	K21140	mec; [CysO sulfur-carrier protein]-S-L-cysteine hydrolase [EC:3.13.1.6]	2e-17	61.8
IMGVR_UViG_2875668970_000001|2875668970|2875668971_34	IMGVR_UViG_2875668970_000001|2875668970|2875668971	K09882	cobS; cobaltochelatase CobS [EC:6.6.1.2]	1.4e-96	322.8
IMGVR_UViG_2875668970_000001|2875668970|2875668971_35	IMGVR_UViG_2875668970_000001|2875668970|2875668971	K09883	cobT; cobaltochelatase CobT [EC:6.6.1.2]	7.9e-48	162.3
IMGVR_UViG_2875668970_000001|2875668970|2875668971_4	IMGVR_UViG_2875668970_000001|2875668970|2875668971	K00287	DHFR, folA; dihydrofolate reductase [EC:1.5.1.3]	6.3e-43	145.7
IMGVR_UViG_2875668970_000001|2875668970|2875668971_71	IMGVR_UViG_2875668970_000001|2875668970|2875668971	K21140	mec; [CysO sulfur-carrier protein]-S-L-cysteine hydrolase [EC:3.13.1.6]	1.1e-16	59.4
IMGVR_UViG_2875673901_000001|2875673901|2875673902_127	IMGVR_UViG_2875673901_000001|2875673901|2875673902	K21140	mec; [CysO sulfur-carrier protein]-S-L-cysteine hydrolase [EC:3.13.1.6]	2e-17	61.8
IMGVR_UViG_2875673901_000001|2875673901|2875673902_34	IMGVR_UViG_2875673901_000001|2875673901|2875673902	K09883	cobT; cobaltochelatase CobT [EC:6.6.1.2]	1.7e-47	161.2
IMGVR_UViG_2875673901_000001|2875673901|2875673902_35	IMGVR_UViG_2875673901_000001|2875673901|2875673902	K09882	cobS; cobaltochelatase CobS [EC:6.6.1.2]	3.8e-97	324.7
IMGVR_UViG_2875673901_000001|2875673901|2875673902_65	IMGVR_UViG_2875673901_000001|2875673901|2875673902	K00287	DHFR, folA; dihydrofolate reductase [EC:1.5.1.3]	6.3e-43	145.7
IMGVR_UViG_2876334352_000001|2876334352|2876334372_104	IMGVR_UViG_2876334352_000001|2876334352|2876334372	K21140	mec; [CysO sulfur-carrier protein]-S-L-cysteine hydrolase [EC:3.13.1.6]	7.1e-16	56.8
IMGVR_UViG_2876334352_000001|2876334352|2876334372_141	IMGVR_UViG_2876334352_000001|2876334352|2876334372	K09883	cobT; cobaltochelatase CobT [EC:6.6.1.2]	6.6e-45	152.6
IMGVR_UViG_2876334352_000001|2876334352|2876334372_142	IMGVR_UViG_2876334352_000001|2876334352|2876334372	K09882	cobS; cobaltochelatase CobS [EC:6.6.1.2]	2.6e-94	315.4
IMGVR_UViG_2876334352_000001|2876334352|2876334372_170	IMGVR_UViG_2876334352_000001|2876334352|2876334372	K00287	DHFR, folA; dihydrofolate reductase [EC:1.5.1.3]	9.4e-44	148.4
IMGVR_UViG_2876343645_000001|2876343645|2876343677_28	IMGVR_UViG_2876343645_000001|2876343645|2876343677	K21140	mec; [CysO sulfur-carrier protein]-S-L-cysteine hydrolase [EC:3.13.1.6]	1.3e-16	59.2
IMGVR_UViG_2876343645_000001|2876343645|2876343677_68	IMGVR_UViG_2876343645_000001|2876343645|2876343677	K09883	cobT; cobaltochelatase CobT [EC:6.6.1.2]	1.8e-44	151.2
IMGVR_UViG_2876343645_000001|2876343645|2876343677_69	IMGVR_UViG_2876343645_000001|2876343645|2876343677	K09882	cobS; cobaltochelatase CobS [EC:6.6.1.2]	2.6e-94	315.4
IMGVR_UViG_2876343645_000001|2876343645|2876343677_97	IMGVR_UViG_2876343645_000001|2876343645|2876343677	K00287	DHFR, folA; dihydrofolate reductase [EC:1.5.1.3]	3e-43	146.8
IMGVR_UViG_2876354225_000001|2876354225|2876354230_30	IMGVR_UViG_2876354225_000001|2876354225|2876354230	K21140	mec; [CysO sulfur-carrier protein]-S-L-cysteine hydrolase [EC:3.13.1.6]	5.1e-16	57.3
IMGVR_UViG_2876354225_000001|2876354225|2876354230_64	IMGVR_UViG_2876354225_000001|2876354225|2876354230	K04093	pheA1; chorismate mutase [EC:5.4.99.5]	5.2e-30	103.5
IMGVR_UViG_2876354225_000001|2876354225|2876354230_68	IMGVR_UViG_2876354225_000001|2876354225|2876354230	K09883	cobT; cobaltochelatase CobT [EC:6.6.1.2]	5.5e-45	152.9
IMGVR_UViG_2876354225_000001|2876354225|2876354230_69	IMGVR_UViG_2876354225_000001|2876354225|2876354230	K09882	cobS; cobaltochelatase CobS [EC:6.6.1.2]	2.7e-94	315.4
IMGVR_UViG_2876354225_000001|2876354225|2876354230_98	IMGVR_UViG_2876354225_000001|2876354225|2876354230	K00287	DHFR, folA; dihydrofolate reductase [EC:1.5.1.3]	1.2e-42	144.7
IMGVR_UViG_2877594009_000001|2877594009|2877594011_115	IMGVR_UViG_2877594009_000001|2877594009|2877594011	K09882	cobS; cobaltochelatase CobS [EC:6.6.1.2]	3.7e-97	324.8
IMGVR_UViG_2877594009_000001|2877594009|2877594011_116	IMGVR_UViG_2877594009_000001|2877594009|2877594011	K09883	cobT; cobaltochelatase CobT [EC:6.6.1.2]	3.4e-72	242.7
IMGVR_UViG_2877594009_000001|2877594009|2877594011_9	IMGVR_UViG_2877594009_000001|2877594009|2877594011	K21140	mec; [CysO sulfur-carrier protein]-S-L-cysteine hydrolase [EC:3.13.1.6]	2.2e-15	55.2
IMGVR_UViG_2877615723_000001|2877615723|2877615724_20	IMGVR_UViG_2877615723_000001|2877615723|2877615724	K09882	cobS; cobaltochelatase CobS [EC:6.6.1.2]	1.4e-105	352.5
IMGVR_UViG_2877615723_000001|2877615723|2877615724_21	IMGVR_UViG_2877615723_000001|2877615723|2877615724	K09883	cobT; cobaltochelatase CobT [EC:6.6.1.2]	2.2e-62	210.4
IMGVR_UViG_2877615723_000001|2877615723|2877615724_51	IMGVR_UViG_2877615723_000001|2877615723|2877615724	K21140	mec; [CysO sulfur-carrier protein]-S-L-cysteine hydrolase [EC:3.13.1.6]	3.9e-15	54.4
IMGVR_UViG_2877615723_000001|2877615723|2877615724_93	IMGVR_UViG_2877615723_000001|2877615723|2877615724	K00558	DNMT1, dcm; DNA (cytosine-5)-methyltransferase 1 [EC:2.1.1.37]	5.4e-69	231.3
IMGVR_UViG_2877897553_000001|2877897553|2877897554_127	IMGVR_UViG_2877897553_000001|2877897553|2877897554	K21140	mec; [CysO sulfur-carrier protein]-S-L-cysteine hydrolase [EC:3.13.1.6]	1.9e-17	61.8
IMGVR_UViG_2877897553_000001|2877897553|2877897554_60	IMGVR_UViG_2877897553_000001|2877897553|2877897554	K00287	DHFR, folA; dihydrofolate reductase [EC:1.5.1.3]	6e-43	145.7
IMGVR_UViG_2877897553_000001|2877897553|2877897554_90	IMGVR_UViG_2877897553_000001|2877897553|2877897554	K09882	cobS; cobaltochelatase CobS [EC:6.6.1.2]	3.6e-97	324.7
IMGVR_UViG_2877897553_000001|2877897553|2877897554_91	IMGVR_UViG_2877897553_000001|2877897553|2877897554	K09883	cobT; cobaltochelatase CobT [EC:6.6.1.2]	1.6e-47	161.2
IMGVR_UViG_2877907990_000001|2877907990|2877907991_110	IMGVR_UViG_2877907990_000001|2877907990|2877907991	K09883	cobT; cobaltochelatase CobT [EC:6.6.1.2]	1.6e-47	161.2
IMGVR_UViG_2877907990_000001|2877907990|2877907991_111	IMGVR_UViG_2877907990_000001|2877907990|2877907991	K09882	cobS; cobaltochelatase CobS [EC:6.6.1.2]	3.6e-97	324.7
IMGVR_UViG_2877907990_000001|2877907990|2877907991_12	IMGVR_UViG_2877907990_000001|2877907990|2877907991	K00287	DHFR, folA; dihydrofolate reductase [EC:1.5.1.3]	6e-43	145.7
IMGVR_UViG_2877907990_000001|2877907990|2877907991_74	IMGVR_UViG_2877907990_000001|2877907990|2877907991	K21140	mec; [CysO sulfur-carrier protein]-S-L-cysteine hydrolase [EC:3.13.1.6]	1.9e-17	61.8
IMGVR_UViG_2877938171_000001|2877938171|2877938172_107	IMGVR_UViG_2877938171_000001|2877938171|2877938172	K09883	cobT; cobaltochelatase CobT [EC:6.6.1.2]	1.6e-47	161.2
IMGVR_UViG_2877938171_000001|2877938171|2877938172_108	IMGVR_UViG_2877938171_000001|2877938171|2877938172	K09882	cobS; cobaltochelatase CobS [EC:6.6.1.2]	3.6e-97	324.7
IMGVR_UViG_2877938171_000001|2877938171|2877938172_71	IMGVR_UViG_2877938171_000001|2877938171|2877938172	K21140	mec; [CysO sulfur-carrier protein]-S-L-cysteine hydrolase [EC:3.13.1.6]	1.9e-17	61.8
IMGVR_UViG_2877938171_000001|2877938171|2877938172_9	IMGVR_UViG_2877938171_000001|2877938171|2877938172	K00287	DHFR, folA; dihydrofolate reductase [EC:1.5.1.3]	6e-43	145.7
IMGVR_UViG_2878909729_000006|2878909729|2878909774_10	IMGVR_UViG_2878909729_000006|2878909729|2878909774	K09883	cobT; cobaltochelatase CobT [EC:6.6.1.2]	9.2e-48	162
IMGVR_UViG_2878909729_000006|2878909729|2878909774_11	IMGVR_UViG_2878909729_000006|2878909729|2878909774	K09882	cobS; cobaltochelatase CobS [EC:6.6.1.2]	8.4e-97	323.5
IMGVR_UViG_2878909729_000006|2878909729|2878909774_43	IMGVR_UViG_2878909729_000006|2878909729|2878909774	K00287	DHFR, folA; dihydrofolate reductase [EC:1.5.1.3]	6e-43	145.7
IMGVR_UViG_2878909729_000006|2878909729|2878909774_98	IMGVR_UViG_2878909729_000006|2878909729|2878909774	K21140	mec; [CysO sulfur-carrier protein]-S-L-cysteine hydrolase [EC:3.13.1.6]	8.6e-17	59.7
IMGVR_UViG_2880329822_000001|2880329822|2880329823_111	IMGVR_UViG_2880329822_000001|2880329822|2880329823	K00287	DHFR, folA; dihydrofolate reductase [EC:1.5.1.3]	5.8e-41	139.2
IMGVR_UViG_2880329822_000001|2880329822|2880329823_18	IMGVR_UViG_2880329822_000001|2880329822|2880329823	K09882	cobS; cobaltochelatase CobS [EC:6.6.1.2]	1.9e-95	319.1
IMGVR_UViG_2880329822_000001|2880329822|2880329823_19	IMGVR_UViG_2880329822_000001|2880329822|2880329823	K09883	cobT; cobaltochelatase CobT [EC:6.6.1.2]	1.8e-42	144.5
IMGVR_UViG_2880329822_000001|2880329822|2880329823_53	IMGVR_UViG_2880329822_000001|2880329822|2880329823	K21140	mec; [CysO sulfur-carrier protein]-S-L-cysteine hydrolase [EC:3.13.1.6]	7.2e-17	60
IMGVR_UViG_2881186750_000002|2881186750|2881186911_59	IMGVR_UViG_2881186750_000002|2881186750|2881186911	K09882	cobS; cobaltochelatase CobS [EC:6.6.1.2]	7.4e-90	300.6
IMGVR_UViG_2881186750_000002|2881186750|2881186911_61	IMGVR_UViG_2881186750_000002|2881186750|2881186911	K09883	cobT; cobaltochelatase CobT [EC:6.6.1.2]	1.5e-64	217.4
IMGVR_UViG_2881193741_000002|2881193741|2881193896_59	IMGVR_UViG_2881193741_000002|2881193741|2881193896	K09882	cobS; cobaltochelatase CobS [EC:6.6.1.2]	7.4e-90	300.6
IMGVR_UViG_2881193741_000002|2881193741|2881193896_61	IMGVR_UViG_2881193741_000002|2881193741|2881193896	K09883	cobT; cobaltochelatase CobT [EC:6.6.1.2]	1.5e-64	217.4
IMGVR_UViG_2881731969_000001|2881731969|2881731978_131	IMGVR_UViG_2881731969_000001|2881731969|2881731978	K05383	cpeT; CpeT protein	9.3e-11	40.2
IMGVR_UViG_2881731969_000001|2881731969|2881731978_147	IMGVR_UViG_2881731969_000001|2881731969|2881731978	K14266	prnA, rebH, ktzQ; tryptophan 7-halogenase [EC:1.14.19.9]	4.4e-106	354.2
IMGVR_UViG_2881731969_000001|2881731969|2881731978_37	IMGVR_UViG_2881731969_000001|2881731969|2881731978	K09882	cobS; cobaltochelatase CobS [EC:6.6.1.2]	6.2e-66	221.8
IMGVR_UViG_2881731969_000001|2881731969|2881731978_57	IMGVR_UViG_2881731969_000001|2881731969|2881731978	K00472	P4HA; prolyl 4-hydroxylase [EC:1.14.11.2]	5.6e-15	53.3
IMGVR_UViG_2881731969_000001|2881731969|2881731978_93	IMGVR_UViG_2881731969_000001|2881731969|2881731978	K02703	psbA; photosystem II P680 reaction center D1 protein [EC:1.10.3.9]	1.2e-235	782
IMGVR_UViG_2881731969_000001|2881731969|2881731978_98	IMGVR_UViG_2881731969_000001|2881731969|2881731978	K14266	prnA, rebH, ktzQ; tryptophan 7-halogenase [EC:1.14.19.9]	9e-26	88.9
IMGVR_UViG_2881871051_000001|2881871051|2881871102_115	IMGVR_UViG_2881871051_000001|2881871051|2881871102	K20170	nicA1; nicotine oxidoreductase [EC:1.5.3.-]	2.5e-110	368.1
IMGVR_UViG_2881871051_000001|2881871051|2881871102_57	IMGVR_UViG_2881871051_000001|2881871051|2881871102	K00390	cysH; phosphoadenosine phosphosulfate reductase [EC:1.8.4.8 1.8.4.10]	5.6e-34	116.1
IMGVR_UViG_2881871051_000001|2881871051|2881871102_59	IMGVR_UViG_2881871051_000001|2881871051|2881871102	K00558	DNMT1, dcm; DNA (cytosine-5)-methyltransferase 1 [EC:2.1.1.37]	3.8e-89	297.6
IMGVR_UViG_2885360797_000001|2885360797|2885361079_122	IMGVR_UViG_2885360797_000001|2885360797|2885361079	K06167	phnP; phosphoribosyl 1,2-cyclic phosphate phosphodiesterase [EC:3.1.4.55]	3.9e-14	50.9
IMGVR_UViG_2885360797_000001|2885360797|2885361079_131	IMGVR_UViG_2885360797_000001|2885360797|2885361079	K00558	DNMT1, dcm; DNA (cytosine-5)-methyltransferase 1 [EC:2.1.1.37]	7.3e-30	102.2
IMGVR_UViG_2895673486_000001|2895673486|2895673691_2	IMGVR_UViG_2895673486_000001|2895673486|2895673691	K00616	E2.2.1.2, talA, talB; transaldolase [EC:2.2.1.2]	2.1e-105	352.3
IMGVR_UViG_2895673486_000001|2895673486|2895673691_51	IMGVR_UViG_2895673486_000001|2895673486|2895673691	K21140	mec; [CysO sulfur-carrier protein]-S-L-cysteine hydrolase [EC:3.13.1.6]	2e-19	68.3
IMGVR_UViG_2895673486_000001|2895673486|2895673691_58	IMGVR_UViG_2895673486_000001|2895673486|2895673691	K01885	EARS, gltX; glutamyl-tRNA synthetase [EC:6.1.1.17]	8.4e-155	515.8
IMGVR_UViG_2895673486_000001|2895673486|2895673691_7	IMGVR_UViG_2895673486_000001|2895673486|2895673691	K00390	cysH; phosphoadenosine phosphosulfate reductase [EC:1.8.4.8 1.8.4.10]	3.1e-16	57.7
IMGVR_UViG_2896201746_000001|2896201746|2896201767_11	IMGVR_UViG_2896201746_000001|2896201746|2896201767	K21140	mec; [CysO sulfur-carrier protein]-S-L-cysteine hydrolase [EC:3.13.1.6]	1.1e-12	46.3
IMGVR_UViG_2896201746_000001|2896201746|2896201767_33	IMGVR_UViG_2896201746_000001|2896201746|2896201767	K00558	DNMT1, dcm; DNA (cytosine-5)-methyltransferase 1 [EC:2.1.1.37]	1.4e-67	226.6
IMGVR_UViG_2896201746_000001|2896201746|2896201767_35	IMGVR_UViG_2896201746_000001|2896201746|2896201767	K01921	ddl; D-alanine-D-alanine ligase [EC:6.3.2.4]	2.6e-64	216.5
IMGVR_UViG_2896201746_000001|2896201746|2896201767_37	IMGVR_UViG_2896201746_000001|2896201746|2896201767	K01750	E4.3.1.12, ocd; ornithine cyclodeaminase [EC:4.3.1.12]	2.3e-11	41.7
IMGVR_UViG_2896201746_000001|2896201746|2896201767_60	IMGVR_UViG_2896201746_000001|2896201746|2896201767	K09883	cobT; cobaltochelatase CobT [EC:6.6.1.2]	2.7e-44	150.5
IMGVR_UViG_2896201746_000001|2896201746|2896201767_62	IMGVR_UViG_2896201746_000001|2896201746|2896201767	K09882	cobS; cobaltochelatase CobS [EC:6.6.1.2]	3.7e-77	258.8
IMGVR_UViG_2896201746_000001|2896201746|2896201767_92	IMGVR_UViG_2896201746_000001|2896201746|2896201767	K00287	DHFR, folA; dihydrofolate reductase [EC:1.5.1.3]	6.5e-54	181.7
IMGVR_UViG_2896789908_000002|2896789908|2896789910_106	IMGVR_UViG_2896789908_000002|2896789908|2896789910	K00287	DHFR, folA; dihydrofolate reductase [EC:1.5.1.3]	4.9e-43	146
IMGVR_UViG_2896789908_000002|2896789908|2896789910_17	IMGVR_UViG_2896789908_000002|2896789908|2896789910	K09882	cobS; cobaltochelatase CobS [EC:6.6.1.2]	7.2e-93	310.6
IMGVR_UViG_2896789908_000002|2896789908|2896789910_18	IMGVR_UViG_2896789908_000002|2896789908|2896789910	K09883	cobT; cobaltochelatase CobT [EC:6.6.1.2]	8.4e-47	158.8
IMGVR_UViG_2896789908_000002|2896789908|2896789910_49	IMGVR_UViG_2896789908_000002|2896789908|2896789910	K21140	mec; [CysO sulfur-carrier protein]-S-L-cysteine hydrolase [EC:3.13.1.6]	4e-14	51
IMGVR_UViG_2897303577_000001|2897303577|2897303578_115	IMGVR_UViG_2897303577_000001|2897303577|2897303578	K21140	mec; [CysO sulfur-carrier protein]-S-L-cysteine hydrolase [EC:3.13.1.6]	1.9e-17	61.8
IMGVR_UViG_2897303577_000001|2897303577|2897303578_48	IMGVR_UViG_2897303577_000001|2897303577|2897303578	K00287	DHFR, folA; dihydrofolate reductase [EC:1.5.1.3]	6e-43	145.7
IMGVR_UViG_2897303577_000001|2897303577|2897303578_78	IMGVR_UViG_2897303577_000001|2897303577|2897303578	K09882	cobS; cobaltochelatase CobS [EC:6.6.1.2]	3.6e-97	324.7
IMGVR_UViG_2897303577_000001|2897303577|2897303578_79	IMGVR_UViG_2897303577_000001|2897303577|2897303578	K09883	cobT; cobaltochelatase CobT [EC:6.6.1.2]	1.6e-47	161.2
IMGVR_UViG_2900968391_000001|2900968391|2900968397_10	IMGVR_UViG_2900968391_000001|2900968391|2900968397	K00287	DHFR, folA; dihydrofolate reductase [EC:1.5.1.3]	2.4e-42	143.7
IMGVR_UViG_2900968391_000001|2900968391|2900968397_39	IMGVR_UViG_2900968391_000001|2900968391|2900968397	K09882	cobS; cobaltochelatase CobS [EC:6.6.1.2]	8.1e-93	310.4
IMGVR_UViG_2900968391_000001|2900968391|2900968397_40	IMGVR_UViG_2900968391_000001|2900968391|2900968397	K09883	cobT; cobaltochelatase CobT [EC:6.6.1.2]	2.4e-46	157.3
IMGVR_UViG_2900968391_000001|2900968391|2900968397_73	IMGVR_UViG_2900968391_000001|2900968391|2900968397	K21140	mec; [CysO sulfur-carrier protein]-S-L-cysteine hydrolase [EC:3.13.1.6]	4e-14	51
