# Supplementary material for: V- and VL-scores unveil viral signatures and origins of protein families
Source: Nat Commun. 2026 Apr 28;17:5828. doi: 10.1038/s41467-026-72028-0 (PMC13332234; doi:10.1038/s41467-026-72028-0)
Supplement: Supplementary file 17 — Supplementary Data 15 [file 41467_2026_72028_MOESM17_ESM.xlsx]

## Sheet: Sheet1
Supplementary Data 15: DRAM-v AMG predictions for the same virus genomes present in Supplementary Data 13.
gene	gene_id	scaffold	auxiliary_score	amg_flags	gene_description	module	sheet	header	subheader	potential_amg	gene_id_origin	metabolism	reference	verified
IMGVR_UViG_2124908014_000102_2124908014_pt300_5791805-cat_1_34	PF00208	IMGVR_UViG_2124908014_000102_2124908014_pt300_5791805-cat_1	2	MKT	Glutamate/Leucine/Phenylalanine/Valine dehydrogenase						amg_database	M
IMGVR_UViG_2124908014_000102_2124908014_pt300_5791805-cat_1_34	PF02397	IMGVR_UViG_2124908014_000102_2124908014_pt300_5791805-cat_1	2	MKT	Bacterial sugar transferase						amg_database
IMGVR_UViG_2124908014_000102_2124908014_pt300_5791805-cat_1_34	PF01050	IMGVR_UViG_2124908014_000102_2124908014_pt300_5791805-cat_1	2	MKT	manA; mannose-6-phosphate isomerase						amg_database	M
IMGVR_UViG_2504643025_000004_2504643025_2504645500-cat_1_119	PF00463	IMGVR_UViG_2504643025_000004_2504643025_2504645500-cat_1	1	MKT	Isocitrate lyase family						amg_database	M
IMGVR_UViG_2504643025_000004_2504643025_2504645500-cat_1_119	PF09206	IMGVR_UViG_2504643025_000004_2504643025_2504645500-cat_1	1	MKT	Alpha-L-arabinofuranosidase B, catalytic						amg_database
IMGVR_UViG_2504643025_000004_2504643025_2504645500-cat_1_120	PF00274	IMGVR_UViG_2504643025_000004_2504643025_2504645500-cat_1	1	MKT	Fructose-bisphosphate aldolase class-I						amg_database	M
IMGVR_UViG_2504643025_000004_2504643025_2504645500-cat_1_120	PF00330	IMGVR_UViG_2504643025_000004_2504643025_2504645500-cat_1	1	MKT	Aconitase family (aconitate hydratase)						amg_database	M
IMGVR_UViG_2504643025_000004_2504643025_2504645500-cat_1_120	PF01370	IMGVR_UViG_2504643025_000004_2504643025_2504645500-cat_1	1	MKT	NAD dependent epimerase/dehydratase family						amg_database
IMGVR_UViG_2504643025_000004_2504643025_2504645500-cat_1_120	PF04321	IMGVR_UViG_2504643025_000004_2504643025_2504645500-cat_1	1	MKT	RmlD substrate binding domain						amg_database
IMGVR_UViG_2504643025_000004_2504643025_2504645500-cat_1_120	PF00393	IMGVR_UViG_2504643025_000004_2504643025_2504645500-cat_1	1	MKT	6-phosphogluconate dehydrogenase, C-terminal domain						amg_database	M
IMGVR_UViG_2504643025_000004_2504643025_2504645500-cat_1_120	PF02224	IMGVR_UViG_2504643025_000004_2504643025_2504645500-cat_1	1	MKT	Cytidylate kinase						amg_database
IMGVR_UViG_2504643025_000004_2504643025_2504645500-cat_1_120	PF01118	IMGVR_UViG_2504643025_000004_2504643025_2504645500-cat_1	1	MKT	Semialdehyde dehydrogenase, NAD binding domain						amg_database	M
IMGVR_UViG_2504643025_000004_2504643025_2504645500-cat_1_120	PF00106	IMGVR_UViG_2504643025_000004_2504643025_2504645500-cat_1	1	MKT	short chain dehydrogenase						amg_database	M
IMGVR_UViG_2504643025_000004_2504643025_2504645500-cat_1_120	PF01073	IMGVR_UViG_2504643025_000004_2504643025_2504645500-cat_1	1	MKT	3-beta hydroxysteroid dehydrogenase/isomerase family						amg_database	M
IMGVR_UViG_2504643027_000003_2504643027_2504645858-cat_1_2	PF02274	IMGVR_UViG_2504643027_000003_2504643027_2504645858-cat_1	1	MKTF	Amidinotransferase						amg_database	M
IMGVR_UViG_2504643027_000003_2504643027_2504645858-cat_1_2	PF05221	IMGVR_UViG_2504643027_000003_2504643027_2504645858-cat_1	1	MKTF	S-adenosyl-L-homocysteine hydrolase						amg_database
IMGVR_UViG_2504643027_000003_2504643027_2504645858-cat_1_2	PF13714	IMGVR_UViG_2504643027_000003_2504643027_2504645858-cat_1	1	MKTF	Phosphoenolpyruvate phosphomutase						amg_database	M
IMGVR_UViG_2504643027_000003_2504643027_2504645858-cat_1_5	PF00274	IMGVR_UViG_2504643027_000003_2504643027_2504645858-cat_1	1	MKTF	Fructose-bisphosphate aldolase class-I						amg_database	M
IMGVR_UViG_2504643027_000003_2504643027_2504645858-cat_1_5	PF00330	IMGVR_UViG_2504643027_000003_2504643027_2504645858-cat_1	1	MKTF	Aconitase family (aconitate hydratase)						amg_database	M
IMGVR_UViG_2504643027_000003_2504643027_2504645858-cat_1_5	PF01370	IMGVR_UViG_2504643027_000003_2504643027_2504645858-cat_1	1	MKTF	NAD dependent epimerase/dehydratase family						amg_database
IMGVR_UViG_2504643027_000003_2504643027_2504645858-cat_1_5	PF04321	IMGVR_UViG_2504643027_000003_2504643027_2504645858-cat_1	1	MKTF	RmlD substrate binding domain						amg_database
IMGVR_UViG_2504643027_000003_2504643027_2504645858-cat_1_5	PF00393	IMGVR_UViG_2504643027_000003_2504643027_2504645858-cat_1	1	MKTF	6-phosphogluconate dehydrogenase, C-terminal domain						amg_database	M
IMGVR_UViG_2504643027_000003_2504643027_2504645858-cat_1_5	PF02224	IMGVR_UViG_2504643027_000003_2504643027_2504645858-cat_1	1	MKTF	Cytidylate kinase						amg_database
IMGVR_UViG_2504643027_000003_2504643027_2504645858-cat_1_5	PF01118	IMGVR_UViG_2504643027_000003_2504643027_2504645858-cat_1	1	MKTF	Semialdehyde dehydrogenase, NAD binding domain						amg_database	M
IMGVR_UViG_2504643027_000003_2504643027_2504645858-cat_1_5	PF00106	IMGVR_UViG_2504643027_000003_2504643027_2504645858-cat_1	1	MKTF	short chain dehydrogenase						amg_database	M
IMGVR_UViG_2504643027_000003_2504643027_2504645858-cat_1_5	PF01073	IMGVR_UViG_2504643027_000003_2504643027_2504645858-cat_1	1	MKTF	3-beta hydroxysteroid dehydrogenase/isomerase family						amg_database	M
IMGVR_UViG_2504643027_000003_2504643027_2504645858-cat_1_6	PF00463	IMGVR_UViG_2504643027_000003_2504643027_2504645858-cat_1	1	MKTF	Isocitrate lyase family						amg_database	M
IMGVR_UViG_2504643027_000003_2504643027_2504645858-cat_1_6	PF09206	IMGVR_UViG_2504643027_000003_2504643027_2504645858-cat_1	1	MKTF	Alpha-L-arabinofuranosidase B, catalytic						amg_database
IMGVR_UViG_2505679039_000002_2505679039_2505681318_47433-89609-cat_1_44	PF00834	IMGVR_UViG_2505679039_000002_2505679039_2505681318_47433-89609-cat_1	2	MKTF	Ribulose-phosphate 3 epimerase family						amg_database	M
IMGVR_UViG_2505679039_000002_2505679039_2505681318_47433-89609-cat_1_44	PF09206	IMGVR_UViG_2505679039_000002_2505679039_2505681318_47433-89609-cat_1	2	MKTF	Alpha-L-arabinofuranosidase B, catalytic						amg_database
IMGVR_UViG_2505679039_000002_2505679039_2505681318_47433-89609-cat_1_44	PF04131	IMGVR_UViG_2505679039_000002_2505679039_2505681318_47433-89609-cat_1	2	MKTF	Putative N-acetylmannosamine-6-phosphate epimerase						amg_database
IMGVR_UViG_2505679039_000002_2505679039_2505681318_47433-89609-cat_1_44	PF14100	IMGVR_UViG_2505679039_000002_2505679039_2505681318_47433-89609-cat_1	2	MKTF	Methane oxygenase PmoA						amg_database	M
IMGVR_UViG_2505679039_000002_2505679039_2505681318_47433-89609-cat_1_44	PF00550	IMGVR_UViG_2505679039_000002_2505679039_2505681318_47433-89609-cat_1	2	MKTF	Phosphopantetheine attachment site						amg_database
IMGVR_UViG_2505679039_000002_2505679039_2505681318_47433-89609-cat_1_45	PF00701	IMGVR_UViG_2505679039_000002_2505679039_2505681318_47433-89609-cat_1	2	MKTF	Dihydrodipicolinate synthetase family						amg_database	M
IMGVR_UViG_2505679039_000002_2505679039_2505681318_47433-89609-cat_1_45	PF06967	IMGVR_UViG_2505679039_000002_2505679039_2505681318_47433-89609-cat_1	2	MKTF	Mo-dependent nitrogenase C-terminus						amg_database	M
IMGVR_UViG_2505679039_000002_2505679039_2505681318_47433-89609-cat_1_45	PF05935	IMGVR_UViG_2505679039_000002_2505679039_2505681318_47433-89609-cat_1	2	MKTF	Arylsulfotransferase (ASST)						amg_database
IMGVR_UViG_2505679039_000002_2505679039_2505681318_47433-89609-cat_1_45	PF05221	IMGVR_UViG_2505679039_000002_2505679039_2505681318_47433-89609-cat_1	2	MKTF	S-adenosyl-L-homocysteine hydrolase						amg_database
IMGVR_UViG_2505679042_000001_2505679042_2505681538-cat_1_60	PF13640	IMGVR_UViG_2505679042_000001_2505679042_2505681538-cat_1	1	MKT	2OG-Fe(II) oxygenase superfamily						amg_database	M
IMGVR_UViG_2505679042_000001_2505679042_2505681538-cat_1_60	PF01761	IMGVR_UViG_2505679042_000001_2505679042_2505681538-cat_1	1	MKT	3-dehydroquinate synthase						amg_database	M
IMGVR_UViG_2505679042_000001_2505679042_2505681538-cat_1_61	PF00406	IMGVR_UViG_2505679042_000001_2505679042_2505681538-cat_1	1	MKT	Adenylate kinase						amg_database
IMGVR_UViG_2505679042_000001_2505679042_2505681538-cat_1_61	PF05090	IMGVR_UViG_2505679042_000001_2505679042_2505681538-cat_1	1	MKT	Vitamin K-dependent gamma-carboxylase						amg_database
IMGVR_UViG_2505679042_000001_2505679042_2505681538-cat_1_61	PF00625	IMGVR_UViG_2505679042_000001_2505679042_2505681538-cat_1	1	MKT	Guanylate kinase						amg_database
IMGVR_UViG_2505679042_000001_2505679042_2505681538-cat_1_61	PF02224	IMGVR_UViG_2505679042_000001_2505679042_2505681538-cat_1	1	MKT	Cytidylate kinase						amg_database
IMGVR_UViG_2505679042_000001_2505679042_2505681538-cat_1_61	PF00685	IMGVR_UViG_2505679042_000001_2505679042_2505681538-cat_1	1	MKT	Sulfotransferase domain						amg_database
IMGVR_UViG_2505679042_000001_2505679042_2505681538-cat_1_61	PF01637	IMGVR_UViG_2505679042_000001_2505679042_2505681538-cat_1	1	MKT	Archaeal ATPase						amg_database	M
IMGVR_UViG_2505679042_000001_2505679042_2505681538-cat_1_61	PF00485	IMGVR_UViG_2505679042_000001_2505679042_2505681538-cat_1	1	MKT	Phosphoribulokinase / Uridine kinase family						amg_database
IMGVR_UViG_2508501037_000001_2508501037_2508504171_44209-86385-cat_1_12	PF00701	IMGVR_UViG_2508501037_000001_2508501037_2508504171_44209-86385-cat_1	2	MKTF	Dihydrodipicolinate synthetase family						amg_database	M
IMGVR_UViG_2508501037_000001_2508501037_2508504171_44209-86385-cat_1_12	PF06967	IMGVR_UViG_2508501037_000001_2508501037_2508504171_44209-86385-cat_1	2	MKTF	Mo-dependent nitrogenase C-terminus						amg_database	M
IMGVR_UViG_2508501037_000001_2508501037_2508504171_44209-86385-cat_1_12	PF05935	IMGVR_UViG_2508501037_000001_2508501037_2508504171_44209-86385-cat_1	2	MKTF	Arylsulfotransferase (ASST)						amg_database
IMGVR_UViG_2508501037_000001_2508501037_2508504171_44209-86385-cat_1_12	PF05221	IMGVR_UViG_2508501037_000001_2508501037_2508504171_44209-86385-cat_1	2	MKTF	S-adenosyl-L-homocysteine hydrolase						amg_database
IMGVR_UViG_2508501037_000001_2508501037_2508504171_44209-86385-cat_1_13	PF00834	IMGVR_UViG_2508501037_000001_2508501037_2508504171_44209-86385-cat_1	2	MKTF	Ribulose-phosphate 3 epimerase family						amg_database	M
IMGVR_UViG_2508501037_000001_2508501037_2508504171_44209-86385-cat_1_13	PF09206	IMGVR_UViG_2508501037_000001_2508501037_2508504171_44209-86385-cat_1	2	MKTF	Alpha-L-arabinofuranosidase B, catalytic						amg_database
IMGVR_UViG_2508501037_000001_2508501037_2508504171_44209-86385-cat_1_13	PF04131	IMGVR_UViG_2508501037_000001_2508501037_2508504171_44209-86385-cat_1	2	MKTF	Putative N-acetylmannosamine-6-phosphate epimerase						amg_database		Roux et al. 2016	FALSE
IMGVR_UViG_2508501037_000001_2508501037_2508504171_44209-86385-cat_1_13	PF14100	IMGVR_UViG_2508501037_000001_2508501037_2508504171_44209-86385-cat_1	2	MKTF	Methane oxygenase PmoA						amg_database	M	Roux et al. 2016	FALSE
IMGVR_UViG_2508501037_000001_2508501037_2508504171_44209-86385-cat_1_13	PF00550	IMGVR_UViG_2508501037_000001_2508501037_2508504171_44209-86385-cat_1	2	MKTF	Phosphopantetheine attachment site						amg_database		Roux et al. 2016; Hurwitz et al. 2015	FALSE
IMGVR_UViG_2509276060_000002_2509276060_2509297913_325485-366351-cat_1_10	PF04724	IMGVR_UViG_2509276060_000002_2509276060_2509297913_325485-366351-cat_1	2	MKT	Glycosyltransferase family 17						amg_database		Roux et al. 2016	FALSE
IMGVR_UViG_2509276060_000002_2509276060_2509297913_325485-366351-cat_1_10	PF00310	IMGVR_UViG_2509276060_000002_2509276060_2509297913_325485-366351-cat_1	2	MKT	Glutamine amidotransferases class-II						amg_database	M	Roux et al. 2016	FALSE
IMGVR_UViG_2509276060_000002_2509276060_2509297913_325485-366351-cat_1_12	PF06508	IMGVR_UViG_2509276060_000002_2509276060_2509297913_325485-366351-cat_1	2	MKT	Queuosine biosynthesis protein QueC						amg_database		Roux et al. 2016	FALSE
IMGVR_UViG_2509276060_000002_2509276060_2509297913_325485-366351-cat_1_12	PF05996	IMGVR_UViG_2509276060_000002_2509276060_2509297913_325485-366351-cat_1	2	MKT	Ferredoxin-dependent bilin reductase						amg_database		Roux et al. 2016	FALSE
IMGVR_UViG_2509276060_000002_2509276060_2509297913_325485-366351-cat_1_13	PF02800	IMGVR_UViG_2509276060_000002_2509276060_2509297913_325485-366351-cat_1	2	MKT	Glyceraldehyde 3-phosphate dehydrogenase, C-terminal domain						amg_database	M	Roux et al. 2016	FALSE
IMGVR_UViG_2509276060_000002_2509276060_2509297913_325485-366351-cat_1_13	PF00122	IMGVR_UViG_2509276060_000002_2509276060_2509297913_325485-366351-cat_1	2	MKT	E1-E2 ATPase						amg_database		Roux et al. 2016	FALSE
IMGVR_UViG_2509276060_000002_2509276060_2509297913_325485-366351-cat_1_13	PF03320	IMGVR_UViG_2509276060_000002_2509276060_2509297913_325485-366351-cat_1	2	MKT	Bacterial fructose-1,6-bisphosphatase, glpX-encoded						amg_database	M	Roux et al. 2016	FALSE
IMGVR_UViG_2509276060_000002_2509276060_2509297913_325485-366351-cat_1_9	PF02502	IMGVR_UViG_2509276060_000002_2509276060_2509297913_325485-366351-cat_1	2	MKT	Ribose/Galactose Isomerase						amg_database	M	Roux et al. 2016	FALSE
IMGVR_UViG_2513020029_000002_2513020029_2513023786_33102-97169-cat_1_51	PF03721	IMGVR_UViG_2513020029_000002_2513020029_2513023786_33102-97169-cat_1	2	MKT	UDP-glucose/GDP-mannose dehydrogenase family, NAD binding domain						amg_database		Roux et al. 2016	FALSE
IMGVR_UViG_2513020029_000002_2513020029_2513023786_33102-97169-cat_1_51	PF13714	IMGVR_UViG_2513020029_000002_2513020029_2513023786_33102-97169-cat_1	2	MKT	Phosphoenolpyruvate phosphomutase						amg_database	M	Roux et al. 2016	FALSE
IMGVR_UViG_2513020029_000002_2513020029_2513023786_33102-97169-cat_1_51	PF02812	IMGVR_UViG_2513020029_000002_2513020029_2513023786_33102-97169-cat_1	2	MKT	Glu/Leu/Phe/Val dehydrogenase, dimerisation domain						amg_database	M	Roux et al. 2016	FALSE
IMGVR_UViG_2513020029_000002_2513020029_2513023786_33102-97169-cat_1_51	PF00625	IMGVR_UViG_2513020029_000002_2513020029_2513023786_33102-97169-cat_1	2	MKT	Guanylate kinase						amg_database		Roux et al. 2016	FALSE
IMGVR_UViG_2513020029_000002_2513020029_2513023786_33102-97169-cat_1_51	PF02224	IMGVR_UViG_2513020029_000002_2513020029_2513023786_33102-97169-cat_1	2	MKT	Cytidylate kinase						amg_database		Roux et al. 2016	FALSE
IMGVR_UViG_2513020029_000002_2513020029_2513023786_33102-97169-cat_1_51	PF06967	IMGVR_UViG_2513020029_000002_2513020029_2513023786_33102-97169-cat_1	2	MKT	Mo-dependent nitrogenase C-terminus						amg_database	M	Roux et al. 2016	FALSE
IMGVR_UViG_2513020029_000002_2513020029_2513023786_33102-97169-cat_1_51	PF06442	IMGVR_UViG_2513020029_000002_2513020029_2513023786_33102-97169-cat_1	2	MKT	R67 dihydrofolate reductase						amg_database		Roux et al. 2016	FALSE
IMGVR_UViG_2513020029_000002_2513020029_2513023786_33102-97169-cat_1_51	PF01053	IMGVR_UViG_2513020029_000002_2513020029_2513023786_33102-97169-cat_1	2	MKT	Cys/Met metabolism PLP-dependent enzyme						amg_database	M	Roux et al. 2016	FALSE
IMGVR_UViG_2513020029_000002_2513020029_2513023786_33102-97169-cat_1_51	PF03332	IMGVR_UViG_2513020029_000002_2513020029_2513023786_33102-97169-cat_1	2	MKT	Eukaryotic phosphomannomutase						amg_database	M	Roux et al. 2016	FALSE
IMGVR_UViG_2513020029_000002_2513020029_2513023786_33102-97169-cat_1_53	PF09206	IMGVR_UViG_2513020029_000002_2513020029_2513023786_33102-97169-cat_1	2	MKT	Alpha-L-arabinofuranosidase B, catalytic						amg_database		Roux et al. 2016	FALSE
IMGVR_UViG_2513020029_000002_2513020029_2513023786_33102-97169-cat_1_53	PF01070	IMGVR_UViG_2513020029_000002_2513020029_2513023786_33102-97169-cat_1	2	MKT	FMN-dependent dehydrogenase						amg_database	M	Roux et al. 2016	FALSE
IMGVR_UViG_2513020029_000002_2513020029_2513023786_33102-97169-cat_1_53	PF13640	IMGVR_UViG_2513020029_000002_2513020029_2513023786_33102-97169-cat_1	2	MKT	2OG-Fe(II) oxygenase superfamily						amg_database	M	Roux et al. 2016	FALSE
IMGVR_UViG_2513020029_000002_2513020029_2513023786_33102-97169-cat_1_53	PF01050	IMGVR_UViG_2513020029_000002_2513020029_2513023786_33102-97169-cat_1	2	MKT	manA; mannose-6-phosphate isomerase						amg_database	M	Roux et al. 2016	FALSE
IMGVR_UViG_2513020032_000003_2513020032_2513024277_33102-97169-cat_1_51	PF03721	IMGVR_UViG_2513020032_000003_2513020032_2513024277_33102-97169-cat_1	2	MKT	UDP-glucose/GDP-mannose dehydrogenase family, NAD binding domain						amg_database		Roux et al. 2016	FALSE
IMGVR_UViG_2513020032_000003_2513020032_2513024277_33102-97169-cat_1_51	PF13714	IMGVR_UViG_2513020032_000003_2513020032_2513024277_33102-97169-cat_1	2	MKT	Phosphoenolpyruvate phosphomutase						amg_database	M	Roux et al. 2016	FALSE
IMGVR_UViG_2513020032_000003_2513020032_2513024277_33102-97169-cat_1_51	PF02812	IMGVR_UViG_2513020032_000003_2513020032_2513024277_33102-97169-cat_1	2	MKT	Glu/Leu/Phe/Val dehydrogenase, dimerisation domain						amg_database	M	Roux et al. 2016	FALSE
IMGVR_UViG_2513020032_000003_2513020032_2513024277_33102-97169-cat_1_51	PF00625	IMGVR_UViG_2513020032_000003_2513020032_2513024277_33102-97169-cat_1	2	MKT	Guanylate kinase						amg_database		Roux et al. 2016	FALSE
IMGVR_UViG_2513020032_000003_2513020032_2513024277_33102-97169-cat_1_51	PF02224	IMGVR_UViG_2513020032_000003_2513020032_2513024277_33102-97169-cat_1	2	MKT	Cytidylate kinase						amg_database		Roux et al. 2016	FALSE
IMGVR_UViG_2513020032_000003_2513020032_2513024277_33102-97169-cat_1_51	PF06967	IMGVR_UViG_2513020032_000003_2513020032_2513024277_33102-97169-cat_1	2	MKT	Mo-dependent nitrogenase C-terminus						amg_database	M	Roux et al. 2016	FALSE
IMGVR_UViG_2513020032_000003_2513020032_2513024277_33102-97169-cat_1_51	PF06442	IMGVR_UViG_2513020032_000003_2513020032_2513024277_33102-97169-cat_1	2	MKT	R67 dihydrofolate reductase						amg_database		Roux et al. 2016	FALSE
IMGVR_UViG_2513020032_000003_2513020032_2513024277_33102-97169-cat_1_51	PF01053	IMGVR_UViG_2513020032_000003_2513020032_2513024277_33102-97169-cat_1	2	MKT	Cys/Met metabolism PLP-dependent enzyme						amg_database	M	Roux et al. 2016	FALSE
IMGVR_UViG_2513020032_000003_2513020032_2513024277_33102-97169-cat_1_51	PF03332	IMGVR_UViG_2513020032_000003_2513020032_2513024277_33102-97169-cat_1	2	MKT	Eukaryotic phosphomannomutase						amg_database	M	Roux et al. 2016	FALSE
IMGVR_UViG_2513020032_000003_2513020032_2513024277_33102-97169-cat_1_53	PF09206	IMGVR_UViG_2513020032_000003_2513020032_2513024277_33102-97169-cat_1	2	MKT	Alpha-L-arabinofuranosidase B, catalytic						amg_database		Roux et al. 2016	FALSE
IMGVR_UViG_2513020032_000003_2513020032_2513024277_33102-97169-cat_1_53	PF01070	IMGVR_UViG_2513020032_000003_2513020032_2513024277_33102-97169-cat_1	2	MKT	FMN-dependent dehydrogenase						amg_database	M	Roux et al. 2016	FALSE
IMGVR_UViG_2513020032_000003_2513020032_2513024277_33102-97169-cat_1_53	PF13640	IMGVR_UViG_2513020032_000003_2513020032_2513024277_33102-97169-cat_1	2	MKT	2OG-Fe(II) oxygenase superfamily						amg_database	M	Roux et al. 2016	FALSE
IMGVR_UViG_2513020032_000003_2513020032_2513024277_33102-97169-cat_1_53	PF01050	IMGVR_UViG_2513020032_000003_2513020032_2513024277_33102-97169-cat_1	2	MKT	manA; mannose-6-phosphate isomerase						amg_database	M	Roux et al. 2016	FALSE
IMGVR_UViG_2515154012_000001_2515154012_2515156588_12230-63044-cat_1_14	PF00494	IMGVR_UViG_2515154012_000001_2515154012_2515156588_12230-63044-cat_1	1	MKET	Squalene/phytoene synthase						amg_database		Roux et al. 2016	FALSE
IMGVR_UViG_2515154012_000001_2515154012_2515156588_12230-63044-cat_1_14	PF00124	IMGVR_UViG_2515154012_000001_2515154012_2515156588_12230-63044-cat_1	1	MKET	Photosynthetic reaction centre protein						amg_database	M	Roux et al. 2016	FALSE
IMGVR_UViG_2515154012_000001_2515154012_2515156588_12230-63044-cat_1_14	PF00504	IMGVR_UViG_2515154012_000001_2515154012_2515156588_12230-63044-cat_1	1	MKET	hlip; high-light inducible protein	M00161					amg_database		Roux et al. 2016	FALSE
IMGVR_UViG_2515154012_000001_2515154012_2515156588_12230-63044-cat_1_14	PF09206	IMGVR_UViG_2515154012_000001_2515154012_2515156588_12230-63044-cat_1	1	MKET	Alpha-L-arabinofuranosidase B, catalytic						amg_database		Roux et al. 2016	FALSE
IMGVR_UViG_2515154012_000001_2515154012_2515156588_12230-63044-cat_1_14	PF01384	IMGVR_UViG_2515154012_000001_2515154012_2515156588_12230-63044-cat_1	1	MKET	pstS; phosphate transport system substrate-binding protein						amg_database	M	Roux et al. 2016	FALSE
IMGVR_UViG_2515154012_000001_2515154012_2515156588_12230-63044-cat_1_14	PF01596	IMGVR_UViG_2515154012_000001_2515154012_2515156588_12230-63044-cat_1	1	MKET	O-methyltransferase						amg_database		Roux et al. 2016	FALSE
IMGVR_UViG_2515154012_000001_2515154012_2515156588_12230-63044-cat_1_14	PF00113	IMGVR_UViG_2515154012_000001_2515154012_2515156588_12230-63044-cat_1	1	MKET	Enolase, C-terminal TIM barrel domain						amg_database	M	Roux et al. 2016	FALSE
IMGVR_UViG_2515154101_000001_2515154101_2515162724_216490-268780-cat_1_2	PF00933	IMGVR_UViG_2515154101_000001_2515154101_2515162724_216490-268780-cat_1	2	MKETF	Glycosyl hydrolase family 3 N terminal domain						amg_database		Roux et al. 2016	FALSE
IMGVR_UViG_2515154101_000001_2515154101_2515162724_216490-268780-cat_1_2	PF03721	IMGVR_UViG_2515154101_000001_2515154101_2515162724_216490-268780-cat_1	2	MKETF	UDP-glucose/GDP-mannose dehydrogenase family, NAD binding domain						amg_database		Roux et al. 2016	FALSE
IMGVR_UViG_2515154101_000001_2515154101_2515162724_216490-268780-cat_1_2	PF00749	IMGVR_UViG_2515154101_000001_2515154101_2515162724_216490-268780-cat_1	2	MKETF	tRNA synthetases class I (E and Q), catalytic domain						amg_database		Roux et al. 2016	FALSE
IMGVR_UViG_2515154101_000001_2515154101_2515162724_216490-268780-cat_1_2	PF02867	IMGVR_UViG_2515154101_000001_2515154101_2515162724_216490-268780-cat_1	2	MKETF	nrdA/nrdB; ribonucleotide reductase (RNR)	M00053					amg_database		Roux et al. 2016	FALSE
IMGVR_UViG_2515154101_000001_2515154101_2515162724_216490-268780-cat_1_2	PF00723	IMGVR_UViG_2515154101_000001_2515154101_2515162724_216490-268780-cat_1	2	MKETF	Glycosyl hydrolases family 15						amg_database		Roux et al. 2016	FALSE
IMGVR_UViG_2515154101_000001_2515154101_2515162724_216490-268780-cat_1_2	PF00977	IMGVR_UViG_2515154101_000001_2515154101_2515162724_216490-268780-cat_1	2	MKETF	Histidine biosynthesis protein						amg_database	M	Roux et al. 2016	FALSE
IMGVR_UViG_2515154101_000001_2515154101_2515162724_216490-268780-cat_1_2	PF00941	IMGVR_UViG_2515154101_000001_2515154101_2515162724_216490-268780-cat_1	2	MKETF	FAD binding domain in molybdopterin dehydrogenase						amg_database		Roux et al. 2016	FALSE
IMGVR_UViG_2515154101_000001_2515154101_2515162724_216490-268780-cat_1_2	PF02423	IMGVR_UViG_2515154101_000001_2515154101_2515162724_216490-268780-cat_1	2	MKETF	Ornithine cyclodeaminase/mu-crystallin family						amg_database	M	Roux et al. 2016	FALSE
IMGVR_UViG_2515154101_000001_2515154101_2515162724_216490-268780-cat_1_2	PF10396	IMGVR_UViG_2515154101_000001_2515154101_2515162724_216490-268780-cat_1	2	MKETF	GTP-binding protein TrmE N-terminus						amg_database		Roux et al. 2016	FALSE
IMGVR_UViG_2518645535_000002_2518645535_2518679800_2129603-2266546-cat_1_147	PF00682	IMGVR_UViG_2518645535_000002_2518645535_2518679800_2129603-2266546-cat_1	1	MKT	HMGL-like						amg_database		Roux et al. 2016	FALSE
IMGVR_UViG_2518645535_000002_2518645535_2518679800_2129603-2266546-cat_1_147	PF00701	IMGVR_UViG_2518645535_000002_2518645535_2518679800_2129603-2266546-cat_1	1	MKT	Dihydrodipicolinate synthetase family						amg_database	M	Roux et al. 2016	FALSE
IMGVR_UViG_2518645535_000002_2518645535_2518679800_2129603-2266546-cat_1_147	PF02668	IMGVR_UViG_2518645535_000002_2518645535_2518679800_2129603-2266546-cat_1	1	MKT	Taurine catabolism dioxygenase TauD, TfdA family						amg_database		Roux et al. 2016	FALSE
IMGVR_UViG_2518645535_000002_2518645535_2518679800_2129603-2266546-cat_1_147	PF00834	IMGVR_UViG_2518645535_000002_2518645535_2518679800_2129603-2266546-cat_1	1	MKT	Ribulose-phosphate 3 epimerase family						amg_database	M	Roux et al. 2016	FALSE
IMGVR_UViG_2519899798_000002_2519899798_2519960400_3-124733-cat_1_169	PF00719	IMGVR_UViG_2519899798_000002_2519899798_2519960400_3-124733-cat_1	2	MKTF	Inorganic pyrophosphatase						amg_database		Roux et al. 2016	FALSE
IMGVR_UViG_2519899798_000002_2519899798_2519960400_3-124733-cat_1_169	PF05935	IMGVR_UViG_2519899798_000002_2519899798_2519960400_3-124733-cat_1	2	MKTF	Arylsulfotransferase (ASST)						amg_database		Roux et al. 2016	FALSE
IMGVR_UViG_2519899798_000002_2519899798_2519960400_3-124733-cat_1_169	PF00343	IMGVR_UViG_2519899798_000002_2519899798_2519960400_3-124733-cat_1	2	MKTF	Carbohydrate phosphorylase						amg_database	M	Roux et al. 2016	FALSE
IMGVR_UViG_2519899798_000002_2519899798_2519960400_3-124733-cat_1_169	PF01218	IMGVR_UViG_2519899798_000002_2519899798_2519960400_3-124733-cat_1	2	MKTF	Coproporphyrinogen III oxidase						amg_database		Roux et al. 2016	FALSE
IMGVR_UViG_2523533631_000002_2523533631_2523543588_770930-810496-cat_1_4	PF03331	IMGVR_UViG_2523533631_000002_2523533631_2523543588_770930-810496-cat_1	2	MKTF	UDP-3-O-acyl N-acetylglycosamine deacetylase						amg_database	M	Roux et al. 2016	FALSE
IMGVR_UViG_2523533631_000002_2523533631_2523543588_770930-810496-cat_1_4	PF05935	IMGVR_UViG_2523533631_000002_2523533631_2523543588_770930-810496-cat_1	2	MKTF	Arylsulfotransferase (ASST)						amg_database		Roux et al. 2016	FALSE
IMGVR_UViG_2523533631_000002_2523533631_2523543588_770930-810496-cat_1_4	PF01619	IMGVR_UViG_2523533631_000002_2523533631_2523543588_770930-810496-cat_1	2	MKTF	Proline dehydrogenase						amg_database	M	Roux et al. 2016	FALSE
IMGVR_UViG_2523533631_000002_2523533631_2523543588_770930-810496-cat_1_4	PF00494	IMGVR_UViG_2523533631_000002_2523533631_2523543588_770930-810496-cat_1	2	MKTF	Squalene/phytoene synthase						amg_database		Roux et al. 2016	FALSE
IMGVR_UViG_2523533631_000002_2523533631_2523543588_770930-810496-cat_1_5	PF05013	IMGVR_UViG_2523533631_000002_2523533631_2523543588_770930-810496-cat_1	2	MKTF	N-formylglutamate amidohydrolase						amg_database	M	Roux et al. 2016	FALSE
IMGVR_UViG_2524614578_000001_2524614578_2524663256_719020-792125-cat_1_115	PF04358	IMGVR_UViG_2524614578_000001_2524614578_2524663256_719020-792125-cat_1	2	MKT	DsrC like protein						amg_database	M	Roux et al. 2016	FALSE
IMGVR_UViG_2524614578_000001_2524614578_2524663256_719020-792125-cat_1_115	PF02350	IMGVR_UViG_2524614578_000001_2524614578_2524663256_719020-792125-cat_1	2	MKT	UDP-N-acetylglucosamine 2-epimerase						amg_database		Roux et al. 2016	FALSE
IMGVR_UViG_2524614578_000001_2524614578_2524663256_719020-792125-cat_1_115	PF00926	IMGVR_UViG_2524614578_000001_2524614578_2524663256_719020-792125-cat_1	2	MKT	3,4-dihydroxy-2-butanone 4-phosphate synthase						amg_database	M	Roux et al. 2016	FALSE
IMGVR_UViG_2524614578_000001_2524614578_2524663256_719020-792125-cat_1_116	PF00301	IMGVR_UViG_2524614578_000001_2524614578_2524663256_719020-792125-cat_1	2	MKT	Rubredoxin						amg_database	M	Roux et al. 2016	FALSE
IMGVR_UViG_2524614578_000001_2524614578_2524663256_719020-792125-cat_1_116	PF13714	IMGVR_UViG_2524614578_000001_2524614578_2524663256_719020-792125-cat_1	2	MKT	Phosphoenolpyruvate phosphomutase						amg_database	M	Roux et al. 2016	FALSE
IMGVR_UViG_2524614578_000001_2524614578_2524663256_719020-792125-cat_1_116	PF00479	IMGVR_UViG_2524614578_000001_2524614578_2524663256_719020-792125-cat_1	2	MKT	Glucose-6-phosphate dehydrogenase, NAD binding domain						amg_database	M	Roux et al. 2016	FALSE
IMGVR_UViG_2524614578_000001_2524614578_2524663256_719020-792125-cat_1_116	PF00378	IMGVR_UViG_2524614578_000001_2524614578_2524663256_719020-792125-cat_1	2	MKT	Enoyl-CoA hydratase/isomerase family						amg_database	M	Roux et al. 2016	FALSE
IMGVR_UViG_2524614578_000001_2524614578_2524663256_719020-792125-cat_1_116	PF02649	IMGVR_UViG_2524614578_000001_2524614578_2524663256_719020-792125-cat_1	2	MKT	Type I GTP cyclohydrolase folE2						amg_database	M	Roux et al. 2016	FALSE
IMGVR_UViG_2524614578_000001_2524614578_2524663256_719020-792125-cat_1_116	PF00926	IMGVR_UViG_2524614578_000001_2524614578_2524663256_719020-792125-cat_1	2	MKT	3,4-dihydroxy-2-butanone 4-phosphate synthase						amg_database	M	Roux et al. 2016	FALSE
IMGVR_UViG_2524614578_000001_2524614578_2524663256_719020-792125-cat_1_2	PF02666	IMGVR_UViG_2524614578_000001_2524614578_2524663256_719020-792125-cat_1	2	MKTF	Phosphatidylserine decarboxylase						amg_database	M	Roux et al. 2016; Hurwitz et al. 2015	FALSE
IMGVR_UViG_2524614578_000001_2524614578_2524663256_719020-792125-cat_1_2	PF01474	IMGVR_UViG_2524614578_000001_2524614578_2524663256_719020-792125-cat_1	2	MKTF	Class-II DAHP synthetase family						amg_database	M	Roux et al. 2016	FALSE
IMGVR_UViG_2524614578_000001_2524614578_2524663256_719020-792125-cat_1_2	PF00034	IMGVR_UViG_2524614578_000001_2524614578_2524663256_719020-792125-cat_1	2	MKTF	Cytochrome c						amg_database	M	Roux et al. 2016	FALSE
IMGVR_UViG_2529292751_000001_2529292751_2529334932-cat_1_101	PF13469	IMGVR_UViG_2529292751_000001_2529292751_2529334932-cat_1	1	MKT	Sulfotransferase family						amg_database		Roux et al. 2016	FALSE
IMGVR_UViG_2529292751_000001_2529292751_2529334932-cat_1_101	PF02531	IMGVR_UViG_2529292751_000001_2529292751_2529334932-cat_1	1	MKT	PsaD						amg_database	M	Roux et al. 2016	FALSE
IMGVR_UViG_2529292751_000001_2529292751_2529334932-cat_1_101	PF02507	IMGVR_UViG_2529292751_000001_2529292751_2529334932-cat_1	1	MKT	Photosystem I reaction centre subunit III						amg_database	M	Roux et al. 2016	FALSE
IMGVR_UViG_2529292751_000001_2529292751_2529334932-cat_1_103	PF11775	IMGVR_UViG_2529292751_000001_2529292751_2529334932-cat_1	1	MKT	Cobalamin biosynthesis protein CobT VWA domain						amg_database		Roux et al. 2016	FALSE
IMGVR_UViG_2529292751_000001_2529292751_2529334932-cat_1_103	PF00977	IMGVR_UViG_2529292751_000001_2529292751_2529334932-cat_1	1	MKT	Histidine biosynthesis protein						amg_database	M	Roux et al. 2016	FALSE
IMGVR_UViG_2529292751_000001_2529292751_2529334932-cat_1_103	PF00113	IMGVR_UViG_2529292751_000001_2529292751_2529334932-cat_1	1	MKT	Enolase, C-terminal TIM barrel domain						amg_database	M	Roux et al. 2016	FALSE
IMGVR_UViG_2529292751_000001_2529292751_2529334932-cat_1_103	PF01293	IMGVR_UViG_2529292751_000001_2529292751_2529334932-cat_1	1	MKT	Phosphoenolpyruvate carboxykinase						amg_database	M	Roux et al. 2016	FALSE
IMGVR_UViG_2529292751_000001_2529292751_2529334932-cat_1_104	PF01786	IMGVR_UViG_2529292751_000001_2529292751_2529334932-cat_1	1	MKT	Plastoquinol terminal oxidase (PTOX)						amg_database		Roux et al. 2016	FALSE
IMGVR_UViG_2529292751_000001_2529292751_2529334932-cat_1_104	PF14489	IMGVR_UViG_2529292751_000001_2529292751_2529334932-cat_1	1	MKT	QueF-like protein						amg_database		Roux et al. 2016	FALSE
IMGVR_UViG_2529292751_000001_2529292751_2529334932-cat_1_104	PF01467	IMGVR_UViG_2529292751_000001_2529292751_2529334932-cat_1	1	MKT	Cytidylyltransferase						amg_database		Roux et al. 2016	FALSE
IMGVR_UViG_2529292751_000001_2529292751_2529334932-cat_1_104	PF01761	IMGVR_UViG_2529292751_000001_2529292751_2529334932-cat_1	1	MKT	3-dehydroquinate synthase						amg_database	M	Roux et al. 2016; Hurwitz et al. 2015	FALSE
IMGVR_UViG_2529292751_000001_2529292751_2529334932-cat_1_104	PF04616	IMGVR_UViG_2529292751_000001_2529292751_2529334932-cat_1	1	MKT	Glycosyl hydrolases family 43; beta-1,4-xylosidase						amg_database		Roux et al. 2016	FALSE
IMGVR_UViG_2529292751_000001_2529292751_2529334932-cat_1_104	PF01073	IMGVR_UViG_2529292751_000001_2529292751_2529334932-cat_1	1	MKT	3-beta hydroxysteroid dehydrogenase/isomerase family						amg_database	M	Roux et al. 2016	FALSE
IMGVR_UViG_2529292751_000001_2529292751_2529334932-cat_1_110	PF01467	IMGVR_UViG_2529292751_000001_2529292751_2529334932-cat_1	1	MKT	Cytidylyltransferase						amg_database		Lindell et al. 2004; Lindell et al. 2005; Sullivan et al. 2005	TRUE
IMGVR_UViG_2529292751_000001_2529292751_2529334932-cat_1_110	PF02445	IMGVR_UViG_2529292751_000001_2529292751_2529334932-cat_1	1	MKT	Quinolinate synthetase A protein						amg_database		Roux et al. 2016	FALSE
IMGVR_UViG_2529292751_000001_2529292751_2529334932-cat_1_110	PF07971	IMGVR_UViG_2529292751_000001_2529292751_2529334932-cat_1	1	MKT	Alpha-1,2-mannosidase						amg_database		Zeng et al. 2012; Sullivan et al. 2005	TRUE
IMGVR_UViG_2529292751_000001_2529292751_2529334932-cat_1_186	PF00456	IMGVR_UViG_2529292751_000001_2529292751_2529334932-cat_1	1	MKT	Transketolase, thiamine diphosphate binding domain						amg_database	M	Roux et al. 2016	FALSE
IMGVR_UViG_2529292751_000001_2529292751_2529334932-cat_1_186	PF09778	IMGVR_UViG_2529292751_000001_2529292751_2529334932-cat_1	1	MKT	Guanylylate cyclase						amg_database		Roux et al. 2016	FALSE
IMGVR_UViG_2529292751_000001_2529292751_2529334932-cat_1_186	PF01182	IMGVR_UViG_2529292751_000001_2529292751_2529334932-cat_1	1	MKT	Glucosamine-6-phosphate isomerases/6-phosphogluconolactonase						amg_database	M	Roux et al. 2016	FALSE
IMGVR_UViG_2529292751_000001_2529292751_2529334932-cat_1_186	PF00044	IMGVR_UViG_2529292751_000001_2529292751_2529334932-cat_1	1	MKT	Glyceraldehyde 3-phosphate dehydrogenase, NAD binding domain						amg_database	M	Roux et al. 2016	FALSE
IMGVR_UViG_2529292752_000001_2529292752_2529335011-cat_1_129	PF01467	IMGVR_UViG_2529292752_000001_2529292752_2529335011-cat_1	1	MKT	Cytidylyltransferase						amg_database		Roux et al. 2016	FALSE
IMGVR_UViG_2529292752_000001_2529292752_2529335011-cat_1_129	PF02445	IMGVR_UViG_2529292752_000001_2529292752_2529335011-cat_1	1	MKT	Quinolinate synthetase A protein						amg_database		Thompson et al. 2011; Sullivan et al. 2005	TRUE
IMGVR_UViG_2529292752_000001_2529292752_2529335011-cat_1_129	PF07971	IMGVR_UViG_2529292752_000001_2529292752_2529335011-cat_1	1	MKT	Alpha-1,2-mannosidase						amg_database		Roux et al. 2016	FALSE
IMGVR_UViG_2529292752_000001_2529292752_2529335011-cat_1_135	PF01786	IMGVR_UViG_2529292752_000001_2529292752_2529335011-cat_1	1	MKT	Plastoquinol terminal oxidase (PTOX)						amg_database		Roux et al. 2016	FALSE
IMGVR_UViG_2529292752_000001_2529292752_2529335011-cat_1_135	PF14489	IMGVR_UViG_2529292752_000001_2529292752_2529335011-cat_1	1	MKT	QueF-like protein						amg_database		Roux et al. 2016	FALSE
IMGVR_UViG_2529292752_000001_2529292752_2529335011-cat_1_135	PF01467	IMGVR_UViG_2529292752_000001_2529292752_2529335011-cat_1	1	MKT	Cytidylyltransferase						amg_database		Roux et al. 2016	FALSE
IMGVR_UViG_2529292752_000001_2529292752_2529335011-cat_1_135	PF01761	IMGVR_UViG_2529292752_000001_2529292752_2529335011-cat_1	1	MKT	3-dehydroquinate synthase						amg_database	M	Roux et al. 2016	FALSE
IMGVR_UViG_2529292752_000001_2529292752_2529335011-cat_1_135	PF04616	IMGVR_UViG_2529292752_000001_2529292752_2529335011-cat_1	1	MKT	Glycosyl hydrolases family 43; beta-1,4-xylosidase						amg_database		Roux et al. 2016	FALSE
IMGVR_UViG_2529292752_000001_2529292752_2529335011-cat_1_135	PF01073	IMGVR_UViG_2529292752_000001_2529292752_2529335011-cat_1	1	MKT	3-beta hydroxysteroid dehydrogenase/isomerase family						amg_database	M	Roux et al. 2016	FALSE
IMGVR_UViG_2529292752_000001_2529292752_2529335011-cat_1_136	PF11775	IMGVR_UViG_2529292752_000001_2529292752_2529335011-cat_1	1	MKT	Cobalamin biosynthesis protein CobT VWA domain						amg_database		Roux et al. 2016	FALSE
IMGVR_UViG_2529292752_000001_2529292752_2529335011-cat_1_136	PF00977	IMGVR_UViG_2529292752_000001_2529292752_2529335011-cat_1	1	MKT	Histidine biosynthesis protein						amg_database	M	Roux et al. 2016	FALSE
IMGVR_UViG_2529292752_000001_2529292752_2529335011-cat_1_136	PF00113	IMGVR_UViG_2529292752_000001_2529292752_2529335011-cat_1	1	MKT	Enolase, C-terminal TIM barrel domain						amg_database	M	Roux et al. 2016	FALSE
IMGVR_UViG_2529292752_000001_2529292752_2529335011-cat_1_136	PF01293	IMGVR_UViG_2529292752_000001_2529292752_2529335011-cat_1	1	MKT	Phosphoenolpyruvate carboxykinase						amg_database	M	Roux et al. 2016	FALSE
IMGVR_UViG_2529292752_000001_2529292752_2529335011-cat_1_138	PF13469	IMGVR_UViG_2529292752_000001_2529292752_2529335011-cat_1	1	MKT	Sulfotransferase family						amg_database		Roux et al. 2016	FALSE
IMGVR_UViG_2529292752_000001_2529292752_2529335011-cat_1_138	PF02531	IMGVR_UViG_2529292752_000001_2529292752_2529335011-cat_1	1	MKT	PsaD						amg_database	M	Roux et al. 2016	FALSE
IMGVR_UViG_2529292752_000001_2529292752_2529335011-cat_1_138	PF02507	IMGVR_UViG_2529292752_000001_2529292752_2529335011-cat_1	1	MKT	Photosystem I reaction centre subunit III						amg_database	M	Roux et al. 2016	FALSE
IMGVR_UViG_2529292945_000012_2529292945_2529371267-cat_1_126	PF00463	IMGVR_UViG_2529292945_000012_2529292945_2529371267-cat_1	1	MKT	Isocitrate lyase family						amg_database	M	Roux et al. 2016	FALSE
IMGVR_UViG_2529292945_000012_2529292945_2529371267-cat_1_126	PF09206	IMGVR_UViG_2529292945_000012_2529292945_2529371267-cat_1	1	MKT	Alpha-L-arabinofuranosidase B, catalytic						amg_database		Roux et al. 2016	FALSE
IMGVR_UViG_2529292945_000012_2529292945_2529371267-cat_1_127	PF00274	IMGVR_UViG_2529292945_000012_2529292945_2529371267-cat_1	1	MKT	Fructose-bisphosphate aldolase class-I						amg_database	M	Roux et al. 2016	FALSE
IMGVR_UViG_2529292945_000012_2529292945_2529371267-cat_1_127	PF00330	IMGVR_UViG_2529292945_000012_2529292945_2529371267-cat_1	1	MKT	Aconitase family (aconitate hydratase)						amg_database	M	Roux et al. 2016	FALSE
IMGVR_UViG_2529292945_000012_2529292945_2529371267-cat_1_127	PF01370	IMGVR_UViG_2529292945_000012_2529292945_2529371267-cat_1	1	MKT	NAD dependent epimerase/dehydratase family						amg_database		Roux et al. 2016	FALSE
IMGVR_UViG_2529292945_000012_2529292945_2529371267-cat_1_127	PF04321	IMGVR_UViG_2529292945_000012_2529292945_2529371267-cat_1	1	MKT	RmlD substrate binding domain						amg_database		Roux et al. 2016	FALSE
IMGVR_UViG_2529292945_000012_2529292945_2529371267-cat_1_127	PF00393	IMGVR_UViG_2529292945_000012_2529292945_2529371267-cat_1	1	MKT	6-phosphogluconate dehydrogenase, C-terminal domain						amg_database	M	Roux et al. 2016	FALSE
IMGVR_UViG_2529292945_000012_2529292945_2529371267-cat_1_127	PF02224	IMGVR_UViG_2529292945_000012_2529292945_2529371267-cat_1	1	MKT	Cytidylate kinase						amg_database		Roux et al. 2016; Anantharaman et al. 2014	FALSE
IMGVR_UViG_2529292945_000012_2529292945_2529371267-cat_1_127	PF01118	IMGVR_UViG_2529292945_000012_2529292945_2529371267-cat_1	1	MKT	Semialdehyde dehydrogenase, NAD binding domain						amg_database	M	Roux et al. 2016	FALSE
IMGVR_UViG_2529292945_000012_2529292945_2529371267-cat_1_127	PF00106	IMGVR_UViG_2529292945_000012_2529292945_2529371267-cat_1	1	MKT	short chain dehydrogenase						amg_database	M	Roux et al. 2016	FALSE
IMGVR_UViG_2529292945_000012_2529292945_2529371267-cat_1_127	PF01073	IMGVR_UViG_2529292945_000012_2529292945_2529371267-cat_1	1	MKT	3-beta hydroxysteroid dehydrogenase/isomerase family						amg_database	M	Roux et al. 2016	FALSE
IMGVR_UViG_2529292945_000012_2529292945_2529371267-cat_1_130	PF02274	IMGVR_UViG_2529292945_000012_2529292945_2529371267-cat_1	1	MKT	Amidinotransferase						amg_database	M	Roux et al. 2016	FALSE
IMGVR_UViG_2529292945_000012_2529292945_2529371267-cat_1_130	PF05221	IMGVR_UViG_2529292945_000012_2529292945_2529371267-cat_1	1	MKT	S-adenosyl-L-homocysteine hydrolase						amg_database		Roux et al. 2016	FALSE
IMGVR_UViG_2529292945_000012_2529292945_2529371267-cat_1_130	PF13714	IMGVR_UViG_2529292945_000012_2529292945_2529371267-cat_1	1	MKT	Phosphoenolpyruvate phosphomutase						amg_database	M	Roux et al. 2016	FALSE
IMGVR_UViG_2529292945_000012_2529292945_2529371267-cat_1_131	PF00122	IMGVR_UViG_2529292945_000012_2529292945_2529371267-cat_1	1	MKTF	E1-E2 ATPase						amg_database		Roux et al. 2016	FALSE
IMGVR_UViG_2529292945_000012_2529292945_2529371267-cat_1_131	PF04909	IMGVR_UViG_2529292945_000012_2529292945_2529371267-cat_1	1	MKTF	Amidohydrolase						amg_database	M	Roux et al. 2016	FALSE
IMGVR_UViG_2529292945_000012_2529292945_2529371267-cat_1_131	PF06213	IMGVR_UViG_2529292945_000012_2529292945_2529371267-cat_1	1	MKTF	Cobalamin biosynthesis protein CobT						amg_database		Roux et al. 2016	FALSE
IMGVR_UViG_2529292945_000012_2529292945_2529371267-cat_1_131	PF04107	IMGVR_UViG_2529292945_000012_2529292945_2529371267-cat_1	1	MKTF	Glutamate-cysteine ligase family 2(GCS2)						amg_database		Roux et al. 2016; Sharon et al. 2011	FALSE
IMGVR_UViG_2529292945_000012_2529292945_2529371267-cat_1_131	PF01208	IMGVR_UViG_2529292945_000012_2529292945_2529371267-cat_1	1	MKTF	Uroporphyrinogen decarboxylase (URO-D)						amg_database		Roux et al. 2016	FALSE
IMGVR_UViG_2529292945_000012_2529292945_2529371267-cat_1_131	PF09290	IMGVR_UViG_2529292945_000012_2529292945_2529371267-cat_1	1	MKTF	Prokaryotic acetaldehyde dehydrogenase, dimerisation						amg_database	M	Roux et al. 2016	FALSE
IMGVR_UViG_2529292946_000012_2529292946_2529371499-cat_1_5	PF00274	IMGVR_UViG_2529292946_000012_2529292946_2529371499-cat_1	2	MKT	Fructose-bisphosphate aldolase class-I						amg_database	M	Roux et al. 2016	FALSE
IMGVR_UViG_2529292946_000012_2529292946_2529371499-cat_1_5	PF00330	IMGVR_UViG_2529292946_000012_2529292946_2529371499-cat_1	2	MKT	Aconitase family (aconitate hydratase)						amg_database	M	Roux et al. 2016	FALSE
IMGVR_UViG_2529292946_000012_2529292946_2529371499-cat_1_5	PF01370	IMGVR_UViG_2529292946_000012_2529292946_2529371499-cat_1	2	MKT	NAD dependent epimerase/dehydratase family						amg_database		Roux et al. 2016	FALSE
IMGVR_UViG_2529292946_000012_2529292946_2529371499-cat_1_5	PF04321	IMGVR_UViG_2529292946_000012_2529292946_2529371499-cat_1	2	MKT	RmlD substrate binding domain						amg_database		Sullivan et al. 2010; Ignacio?Espinoza et al. 2012; Roux et al. 2016	FALSE
IMGVR_UViG_2529292946_000012_2529292946_2529371499-cat_1_5	PF00393	IMGVR_UViG_2529292946_000012_2529292946_2529371499-cat_1	2	MKT	6-phosphogluconate dehydrogenase, C-terminal domain						amg_database	M	Roux et al. 2016	FALSE
IMGVR_UViG_2529292946_000012_2529292946_2529371499-cat_1_5	PF02224	IMGVR_UViG_2529292946_000012_2529292946_2529371499-cat_1	2	MKT	Cytidylate kinase						amg_database		Roux et al. 2016	FALSE
IMGVR_UViG_2529292946_000012_2529292946_2529371499-cat_1_5	PF01118	IMGVR_UViG_2529292946_000012_2529292946_2529371499-cat_1	2	MKT	Semialdehyde dehydrogenase, NAD binding domain						amg_database	M	Roux et al. 2016	FALSE
IMGVR_UViG_2529292946_000012_2529292946_2529371499-cat_1_5	PF00106	IMGVR_UViG_2529292946_000012_2529292946_2529371499-cat_1	2	MKT	short chain dehydrogenase						amg_database	M	Emerson et al. 2018	FALSE
IMGVR_UViG_2529292946_000012_2529292946_2529371499-cat_1_5	PF01073	IMGVR_UViG_2529292946_000012_2529292946_2529371499-cat_1	2	MKT	3-beta hydroxysteroid dehydrogenase/isomerase family						amg_database	M	Roux et al. 2016	FALSE
IMGVR_UViG_2529292946_000012_2529292946_2529371499-cat_1_6	PF00463	IMGVR_UViG_2529292946_000012_2529292946_2529371499-cat_1	2	MKT	Isocitrate lyase family						amg_database	M	Roux et al. 2016	FALSE
IMGVR_UViG_2529292946_000012_2529292946_2529371499-cat_1_6	PF09206	IMGVR_UViG_2529292946_000012_2529292946_2529371499-cat_1	2	MKT	Alpha-L-arabinofuranosidase B, catalytic						amg_database		Roux et al. 2016	FALSE
IMGVR_UViG_2529293005_000002_2529293005_2529389715-cat_1_21	PF00132	IMGVR_UViG_2529293005_000002_2529293005_2529389715-cat_1	2	MKET	Bacterial transferase hexapeptide (six repeats)						amg_database		Emerson et al. 2018	FALSE
IMGVR_UViG_2529293005_000002_2529293005_2529389715-cat_1_21	PF00504	IMGVR_UViG_2529293005_000002_2529293005_2529389715-cat_1	2	MKET	hlip; high-light inducible protein	M00161					amg_database		Roux et al. 2016	FALSE
IMGVR_UViG_2529293005_000002_2529293005_2529389715-cat_1_21	PF05045	IMGVR_UViG_2529293005_000002_2529293005_2529389715-cat_1	2	MKET	Rhamnan synthesis protein F						amg_database		Roux et al. 2016	FALSE
IMGVR_UViG_2529293009_000009_2529293009_2529389855_6312-110256-cat_1_20	PF00132	IMGVR_UViG_2529293009_000009_2529293009_2529389855_6312-110256-cat_1	2	MKET	Bacterial transferase hexapeptide (six repeats)						amg_database		Roux et al. 2016	FALSE
IMGVR_UViG_2529293009_000009_2529293009_2529389855_6312-110256-cat_1_20	PF00504	IMGVR_UViG_2529293009_000009_2529293009_2529389855_6312-110256-cat_1	2	MKET	hlip; high-light inducible protein	M00161					amg_database		Roux et al. 2016	FALSE
IMGVR_UViG_2529293009_000009_2529293009_2529389855_6312-110256-cat_1_20	PF05045	IMGVR_UViG_2529293009_000009_2529293009_2529389855_6312-110256-cat_1	2	MKET	Rhamnan synthesis protein F						amg_database		Roux et al. 2016	FALSE
IMGVR_UViG_2529293182_000003_2529293182_2529409319-cat_1_48	PF00463	IMGVR_UViG_2529293182_000003_2529293182_2529409319-cat_1	2	MKT	Isocitrate lyase family						amg_database	M	Roux et al. 2016	FALSE
IMGVR_UViG_2529293182_000003_2529293182_2529409319-cat_1_48	PF09206	IMGVR_UViG_2529293182_000003_2529293182_2529409319-cat_1	2	MKT	Alpha-L-arabinofuranosidase B, catalytic						amg_database		Emerson et al. 2018	FALSE
IMGVR_UViG_2529293182_000003_2529293182_2529409319-cat_1_49	PF00274	IMGVR_UViG_2529293182_000003_2529293182_2529409319-cat_1	1	MKT	Fructose-bisphosphate aldolase class-I						amg_database	M	Sullivan et al. 2010; Ignacio?Espinoza et al. 2012; Roux et al. 2016	FALSE
IMGVR_UViG_2529293182_000003_2529293182_2529409319-cat_1_49	PF00330	IMGVR_UViG_2529293182_000003_2529293182_2529409319-cat_1	1	MKT	Aconitase family (aconitate hydratase)						amg_database	M	Roux et al. 2016	FALSE
IMGVR_UViG_2529293182_000003_2529293182_2529409319-cat_1_49	PF01370	IMGVR_UViG_2529293182_000003_2529293182_2529409319-cat_1	1	MKT	NAD dependent epimerase/dehydratase family						amg_database		Roux et al. 2016	FALSE
IMGVR_UViG_2529293182_000003_2529293182_2529409319-cat_1_49	PF04321	IMGVR_UViG_2529293182_000003_2529293182_2529409319-cat_1	1	MKT	RmlD substrate binding domain						amg_database		Roux et al. 2016	FALSE
IMGVR_UViG_2529293182_000003_2529293182_2529409319-cat_1_49	PF00393	IMGVR_UViG_2529293182_000003_2529293182_2529409319-cat_1	1	MKT	6-phosphogluconate dehydrogenase, C-terminal domain						amg_database	M	Emerson et al. 2018	FALSE
IMGVR_UViG_2529293182_000003_2529293182_2529409319-cat_1_49	PF02224	IMGVR_UViG_2529293182_000003_2529293182_2529409319-cat_1	1	MKT	Cytidylate kinase						amg_database		Roux et al. 2016	FALSE
IMGVR_UViG_2529293182_000003_2529293182_2529409319-cat_1_49	PF01118	IMGVR_UViG_2529293182_000003_2529293182_2529409319-cat_1	1	MKT	Semialdehyde dehydrogenase, NAD binding domain						amg_database	M	Roux et al. 2016	FALSE
IMGVR_UViG_2529293182_000003_2529293182_2529409319-cat_1_49	PF00106	IMGVR_UViG_2529293182_000003_2529293182_2529409319-cat_1	1	MKT	short chain dehydrogenase						amg_database	M	Roux et al. 2016	FALSE
IMGVR_UViG_2529293182_000003_2529293182_2529409319-cat_1_49	PF01073	IMGVR_UViG_2529293182_000003_2529293182_2529409319-cat_1	1	MKT	3-beta hydroxysteroid dehydrogenase/isomerase family						amg_database	M	Roux et al. 2016	FALSE
IMGVR_UViG_2529293186_000005_2529293186_2529409862-cat_1_31	PF00463	IMGVR_UViG_2529293186_000005_2529293186_2529409862-cat_1	2	MKT	Isocitrate lyase family						amg_database	M	Roux et al. 2016	FALSE
IMGVR_UViG_2529293186_000005_2529293186_2529409862-cat_1_31	PF09206	IMGVR_UViG_2529293186_000005_2529293186_2529409862-cat_1	2	MKT	Alpha-L-arabinofuranosidase B, catalytic						amg_database		Roux et al. 2016	FALSE
IMGVR_UViG_2529293186_000005_2529293186_2529409862-cat_1_32	PF00274	IMGVR_UViG_2529293186_000005_2529293186_2529409862-cat_1	1	MKT	Fructose-bisphosphate aldolase class-I						amg_database	M	Roux et al. 2016; Sharon et al. 2011	FALSE
IMGVR_UViG_2529293186_000005_2529293186_2529409862-cat_1_32	PF00330	IMGVR_UViG_2529293186_000005_2529293186_2529409862-cat_1	1	MKT	Aconitase family (aconitate hydratase)						amg_database	M	Roux et al. 2016	FALSE
IMGVR_UViG_2529293186_000005_2529293186_2529409862-cat_1_32	PF01370	IMGVR_UViG_2529293186_000005_2529293186_2529409862-cat_1	1	MKT	NAD dependent epimerase/dehydratase family						amg_database		Roux et al. 2016	FALSE
IMGVR_UViG_2529293186_000005_2529293186_2529409862-cat_1_32	PF04321	IMGVR_UViG_2529293186_000005_2529293186_2529409862-cat_1	1	MKT	RmlD substrate binding domain						amg_database		Roux et al. 2016	FALSE
IMGVR_UViG_2529293186_000005_2529293186_2529409862-cat_1_32	PF00393	IMGVR_UViG_2529293186_000005_2529293186_2529409862-cat_1	1	MKT	6-phosphogluconate dehydrogenase, C-terminal domain						amg_database	M	Roux et al. 2016	FALSE
IMGVR_UViG_2529293186_000005_2529293186_2529409862-cat_1_32	PF02224	IMGVR_UViG_2529293186_000005_2529293186_2529409862-cat_1	1	MKT	Cytidylate kinase						amg_database		Roux et al. 2016	FALSE
IMGVR_UViG_2529293186_000005_2529293186_2529409862-cat_1_32	PF01118	IMGVR_UViG_2529293186_000005_2529293186_2529409862-cat_1	1	MKT	Semialdehyde dehydrogenase, NAD binding domain						amg_database	M	Roux et al. 2016	FALSE
IMGVR_UViG_2529293186_000005_2529293186_2529409862-cat_1_32	PF00106	IMGVR_UViG_2529293186_000005_2529293186_2529409862-cat_1	1	MKT	short chain dehydrogenase						amg_database	M	Roux et al. 2016	FALSE
IMGVR_UViG_2529293186_000005_2529293186_2529409862-cat_1_32	PF01073	IMGVR_UViG_2529293186_000005_2529293186_2529409862-cat_1	1	MKT	3-beta hydroxysteroid dehydrogenase/isomerase family						amg_database	M	Roux et al. 2016	FALSE
IMGVR_UViG_2529293226_000007_2529293226_2529415661-cat_1_104	PF00463	IMGVR_UViG_2529293226_000007_2529293226_2529415661-cat_1	2	MKT	Isocitrate lyase family						amg_database	M	Roux et al. 2016	FALSE
IMGVR_UViG_2529293226_000007_2529293226_2529415661-cat_1_104	PF09206	IMGVR_UViG_2529293226_000007_2529293226_2529415661-cat_1	2	MKT	Alpha-L-arabinofuranosidase B, catalytic						amg_database		Roux et al. 2016	FALSE
IMGVR_UViG_2529293226_000007_2529293226_2529415661-cat_1_105	PF00274	IMGVR_UViG_2529293226_000007_2529293226_2529415661-cat_1	1	MKT	Fructose-bisphosphate aldolase class-I						amg_database	M	Roux et al. 2016	FALSE
IMGVR_UViG_2529293226_000007_2529293226_2529415661-cat_1_105	PF00330	IMGVR_UViG_2529293226_000007_2529293226_2529415661-cat_1	1	MKT	Aconitase family (aconitate hydratase)						amg_database	M	Roux et al. 2016	FALSE
IMGVR_UViG_2529293226_000007_2529293226_2529415661-cat_1_105	PF01370	IMGVR_UViG_2529293226_000007_2529293226_2529415661-cat_1	1	MKT	NAD dependent epimerase/dehydratase family						amg_database		Roux et al. 2016	FALSE
IMGVR_UViG_2529293226_000007_2529293226_2529415661-cat_1_105	PF04321	IMGVR_UViG_2529293226_000007_2529293226_2529415661-cat_1	1	MKT	RmlD substrate binding domain						amg_database		Roux et al. 2016	FALSE
IMGVR_UViG_2529293226_000007_2529293226_2529415661-cat_1_105	PF00393	IMGVR_UViG_2529293226_000007_2529293226_2529415661-cat_1	1	MKT	6-phosphogluconate dehydrogenase, C-terminal domain						amg_database	M	Roux et al. 2016	FALSE
IMGVR_UViG_2529293226_000007_2529293226_2529415661-cat_1_105	PF02224	IMGVR_UViG_2529293226_000007_2529293226_2529415661-cat_1	1	MKT	Cytidylate kinase						amg_database		Roux et al. 2016	FALSE
IMGVR_UViG_2529293226_000007_2529293226_2529415661-cat_1_105	PF01118	IMGVR_UViG_2529293226_000007_2529293226_2529415661-cat_1	1	MKT	Semialdehyde dehydrogenase, NAD binding domain						amg_database	M	Roux et al. 2016	FALSE
IMGVR_UViG_2529293226_000007_2529293226_2529415661-cat_1_105	PF00106	IMGVR_UViG_2529293226_000007_2529293226_2529415661-cat_1	1	MKT	short chain dehydrogenase						amg_database	M	Roux et al. 2016	FALSE
IMGVR_UViG_2529293226_000007_2529293226_2529415661-cat_1_105	PF01073	IMGVR_UViG_2529293226_000007_2529293226_2529415661-cat_1	1	MKT	3-beta hydroxysteroid dehydrogenase/isomerase family						amg_database	M	Roux et al. 2016	FALSE
IMGVR_UViG_2531839014_000003_2531839014_2531841962_261601-427023-cat_1_162	PF00393	IMGVR_UViG_2531839014_000003_2531839014_2531841962_261601-427023-cat_1	1	MKT	6-phosphogluconate dehydrogenase, C-terminal domain						amg_database	M	Roux et al. 2016	FALSE
IMGVR_UViG_2531839014_000003_2531839014_2531841962_261601-427023-cat_1_162	PF00742	IMGVR_UViG_2531839014_000003_2531839014_2531841962_261601-427023-cat_1	1	MKT	Homoserine dehydrogenase						amg_database	M	Roux et al. 2016	FALSE
IMGVR_UViG_2531839014_000003_2531839014_2531841962_261601-427023-cat_1_162	PF00289	IMGVR_UViG_2531839014_000003_2531839014_2531841962_261601-427023-cat_1	1	MKT	Carbamoyl-phosphate synthase L chain, N-terminal domain						amg_database		Roux et al. 2016	FALSE
IMGVR_UViG_2531839014_000003_2531839014_2531841962_261601-427023-cat_1_162	PF00464	IMGVR_UViG_2531839014_000003_2531839014_2531841962_261601-427023-cat_1	1	MKT	Serine hydroxymethyltransferase						amg_database	M	Roux et al. 2016	FALSE
IMGVR_UViG_2531839014_000003_2531839014_2531841962_261601-427023-cat_1_163	PF01637	IMGVR_UViG_2531839014_000003_2531839014_2531841962_261601-427023-cat_1	1	MKET	Archaeal ATPase						amg_database	M	Roux et al. 2016	FALSE
IMGVR_UViG_2531839014_000003_2531839014_2531841962_261601-427023-cat_1_163	PF00722	IMGVR_UViG_2531839014_000003_2531839014_2531841962_261601-427023-cat_1	1	MKET	Glycosyl hydrolases family 16; beta-1,3-glucanase						amg_database		Roux et al. 2016	FALSE
IMGVR_UViG_2531839014_000003_2531839014_2531841962_261601-427023-cat_1_163	PF00310	IMGVR_UViG_2531839014_000003_2531839014_2531841962_261601-427023-cat_1	1	MKET	Glutamine amidotransferases class-II						amg_database	M	Roux et al. 2016	FALSE
IMGVR_UViG_2531839348_000007_2531839348_2531889746-cat_1_126	PF00463	IMGVR_UViG_2531839348_000007_2531839348_2531889746-cat_1	1	MKTF	Isocitrate lyase family						amg_database	M	Roux et al. 2016	FALSE
IMGVR_UViG_2531839348_000007_2531839348_2531889746-cat_1_126	PF09206	IMGVR_UViG_2531839348_000007_2531839348_2531889746-cat_1	1	MKTF	Alpha-L-arabinofuranosidase B, catalytic						amg_database		Roux et al. 2016	FALSE
IMGVR_UViG_2531839348_000007_2531839348_2531889746-cat_1_127	PF00274	IMGVR_UViG_2531839348_000007_2531839348_2531889746-cat_1	1	MKTF	Fructose-bisphosphate aldolase class-I						amg_database	M	Roux et al. 2016	FALSE
IMGVR_UViG_2531839348_000007_2531839348_2531889746-cat_1_127	PF00330	IMGVR_UViG_2531839348_000007_2531839348_2531889746-cat_1	1	MKTF	Aconitase family (aconitate hydratase)						amg_database	M	Roux et al. 2016	FALSE
IMGVR_UViG_2531839348_000007_2531839348_2531889746-cat_1_127	PF01370	IMGVR_UViG_2531839348_000007_2531839348_2531889746-cat_1	1	MKTF	NAD dependent epimerase/dehydratase family						amg_database		Roux et al. 2016	FALSE
IMGVR_UViG_2531839348_000007_2531839348_2531889746-cat_1_127	PF04321	IMGVR_UViG_2531839348_000007_2531839348_2531889746-cat_1	1	MKTF	RmlD substrate binding domain						amg_database		Roux et al. 2016	FALSE
IMGVR_UViG_2531839348_000007_2531839348_2531889746-cat_1_127	PF00393	IMGVR_UViG_2531839348_000007_2531839348_2531889746-cat_1	1	MKTF	6-phosphogluconate dehydrogenase, C-terminal domain						amg_database	M	Roux et al. 2016	FALSE
IMGVR_UViG_2531839348_000007_2531839348_2531889746-cat_1_127	PF02224	IMGVR_UViG_2531839348_000007_2531839348_2531889746-cat_1	1	MKTF	Cytidylate kinase						amg_database		Lindell et al. 2004; Lindell et al. 2005; Sullivan et al. 2005	TRUE
IMGVR_UViG_2531839348_000007_2531839348_2531889746-cat_1_127	PF01118	IMGVR_UViG_2531839348_000007_2531839348_2531889746-cat_1	1	MKTF	Semialdehyde dehydrogenase, NAD binding domain						amg_database	M	Roux et al. 2016	FALSE
IMGVR_UViG_2531839348_000007_2531839348_2531889746-cat_1_127	PF00106	IMGVR_UViG_2531839348_000007_2531839348_2531889746-cat_1	1	MKTF	short chain dehydrogenase						amg_database	M	Roux et al. 2016	FALSE
IMGVR_UViG_2531839348_000007_2531839348_2531889746-cat_1_127	PF01073	IMGVR_UViG_2531839348_000007_2531839348_2531889746-cat_1	1	MKTF	3-beta hydroxysteroid dehydrogenase/isomerase family						amg_database	M	Lindell et al. 2004; Lindell et al. 2005; Sullivan et al. 2005	TRUE
IMGVR_UViG_2531839348_000007_2531839348_2531889746-cat_1_130	PF02274	IMGVR_UViG_2531839348_000007_2531839348_2531889746-cat_1	1	MKTF	Amidinotransferase						amg_database	M	Roux et al. 2016	FALSE
IMGVR_UViG_2531839348_000007_2531839348_2531889746-cat_1_130	PF05221	IMGVR_UViG_2531839348_000007_2531839348_2531889746-cat_1	1	MKTF	S-adenosyl-L-homocysteine hydrolase						amg_database		Roux et al. 2016	FALSE
IMGVR_UViG_2531839348_000007_2531839348_2531889746-cat_1_130	PF13714	IMGVR_UViG_2531839348_000007_2531839348_2531889746-cat_1	1	MKTF	Phosphoenolpyruvate phosphomutase						amg_database	M	Roux et al. 2016	FALSE
IMGVR_UViG_2531839402_000001_2531839402_2531894960-cat_1_3	PF00490	IMGVR_UViG_2531839402_000001_2531839402_2531894960-cat_1	2	MKTF	Delta-aminolevulinic acid dehydratase						amg_database		Roux et al. 2016	FALSE
IMGVR_UViG_2531839402_000001_2531839402_2531894960-cat_1_41	PF01116	IMGVR_UViG_2531839402_000001_2531839402_2531894960-cat_1	2	MKT	Fructose-bisphosphate aldolase class-II						amg_database	M	Roux et al. 2016	FALSE
IMGVR_UViG_2531839402_000001_2531839402_2531894960-cat_1_41	PF09206	IMGVR_UViG_2531839402_000001_2531839402_2531894960-cat_1	2	MKT	Alpha-L-arabinofuranosidase B, catalytic						amg_database		Roux et al. 2016	FALSE
IMGVR_UViG_2531839402_000001_2531839402_2531894960-cat_1_41	PF02548	IMGVR_UViG_2531839402_000001_2531839402_2531894960-cat_1	2	MKT	Ketopantoate hydroxymethyltransferase						amg_database		Roux et al. 2016	FALSE
IMGVR_UViG_2531839402_000001_2531839402_2531894960-cat_1_41	PF01791	IMGVR_UViG_2531839402_000001_2531839402_2531894960-cat_1	2	MKT	DeoC/LacD family aldolase						amg_database		Roux et al. 2016	FALSE
IMGVR_UViG_2531839402_000001_2531839402_2531894960-cat_1_41	PF04095	IMGVR_UViG_2531839402_000001_2531839402_2531894960-cat_1	2	MKT	Nicotinate phosphoribosyltransferase (NAPRTase) family						amg_database		Roux et al. 2016	FALSE
IMGVR_UViG_2531839636_000005_2531839636_2531925754-cat_1_38	PF00463	IMGVR_UViG_2531839636_000005_2531839636_2531925754-cat_1	2	MKT	Isocitrate lyase family						amg_database	M	Roux et al. 2016	FALSE
IMGVR_UViG_2531839636_000005_2531839636_2531925754-cat_1_38	PF09206	IMGVR_UViG_2531839636_000005_2531839636_2531925754-cat_1	2	MKT	Alpha-L-arabinofuranosidase B, catalytic						amg_database		Roux et al. 2016	FALSE
IMGVR_UViG_2531839636_000005_2531839636_2531925754-cat_1_39	PF00274	IMGVR_UViG_2531839636_000005_2531839636_2531925754-cat_1	1	MKT	Fructose-bisphosphate aldolase class-I						amg_database	M	Roux et al. 2016	FALSE
IMGVR_UViG_2531839636_000005_2531839636_2531925754-cat_1_39	PF00330	IMGVR_UViG_2531839636_000005_2531839636_2531925754-cat_1	1	MKT	Aconitase family (aconitate hydratase)						amg_database	M	Roux et al. 2016	FALSE
IMGVR_UViG_2531839636_000005_2531839636_2531925754-cat_1_39	PF01370	IMGVR_UViG_2531839636_000005_2531839636_2531925754-cat_1	1	MKT	NAD dependent epimerase/dehydratase family						amg_database		Roux et al. 2016	FALSE
IMGVR_UViG_2531839636_000005_2531839636_2531925754-cat_1_39	PF04321	IMGVR_UViG_2531839636_000005_2531839636_2531925754-cat_1	1	MKT	RmlD substrate binding domain						amg_database		Roux et al. 2016	FALSE
IMGVR_UViG_2531839636_000005_2531839636_2531925754-cat_1_39	PF00393	IMGVR_UViG_2531839636_000005_2531839636_2531925754-cat_1	1	MKT	6-phosphogluconate dehydrogenase, C-terminal domain						amg_database	M	Roux et al. 2016	FALSE
IMGVR_UViG_2531839636_000005_2531839636_2531925754-cat_1_39	PF02224	IMGVR_UViG_2531839636_000005_2531839636_2531925754-cat_1	1	MKT	Cytidylate kinase						amg_database		Roux et al. 2016	FALSE
IMGVR_UViG_2531839636_000005_2531839636_2531925754-cat_1_39	PF01118	IMGVR_UViG_2531839636_000005_2531839636_2531925754-cat_1	1	MKT	Semialdehyde dehydrogenase, NAD binding domain						amg_database	M	Roux et al. 2016	FALSE
IMGVR_UViG_2531839636_000005_2531839636_2531925754-cat_1_39	PF00106	IMGVR_UViG_2531839636_000005_2531839636_2531925754-cat_1	1	MKT	short chain dehydrogenase						amg_database	M	Roux et al. 2016	FALSE
IMGVR_UViG_2531839636_000005_2531839636_2531925754-cat_1_39	PF01073	IMGVR_UViG_2531839636_000005_2531839636_2531925754-cat_1	1	MKT	3-beta hydroxysteroid dehydrogenase/isomerase family						amg_database	M	Roux et al. 2016	FALSE
IMGVR_UViG_2534681778_000005_2534681778_2534720711-cat_1_111	PF00463	IMGVR_UViG_2534681778_000005_2534681778_2534720711-cat_1	1	MKT	Isocitrate lyase family						amg_database	M	Roux et al. 2016	FALSE
IMGVR_UViG_2534681778_000005_2534681778_2534720711-cat_1_111	PF09206	IMGVR_UViG_2534681778_000005_2534681778_2534720711-cat_1	1	MKT	Alpha-L-arabinofuranosidase B, catalytic						amg_database		Roux et al. 2016	FALSE
IMGVR_UViG_2534681778_000005_2534681778_2534720711-cat_1_112	PF00274	IMGVR_UViG_2534681778_000005_2534681778_2534720711-cat_1	1	MKT	Fructose-bisphosphate aldolase class-I						amg_database	M	Roux et al. 2016	FALSE
IMGVR_UViG_2534681778_000005_2534681778_2534720711-cat_1_112	PF00330	IMGVR_UViG_2534681778_000005_2534681778_2534720711-cat_1	1	MKT	Aconitase family (aconitate hydratase)						amg_database	M	Roux et al. 2016	FALSE
IMGVR_UViG_2534681778_000005_2534681778_2534720711-cat_1_112	PF01370	IMGVR_UViG_2534681778_000005_2534681778_2534720711-cat_1	1	MKT	NAD dependent epimerase/dehydratase family						amg_database		Roux et al. 2016	FALSE
IMGVR_UViG_2534681778_000005_2534681778_2534720711-cat_1_112	PF04321	IMGVR_UViG_2534681778_000005_2534681778_2534720711-cat_1	1	MKT	RmlD substrate binding domain						amg_database		Roux et al. 2016	FALSE
IMGVR_UViG_2534681778_000005_2534681778_2534720711-cat_1_112	PF00393	IMGVR_UViG_2534681778_000005_2534681778_2534720711-cat_1	1	MKT	6-phosphogluconate dehydrogenase, C-terminal domain						amg_database	M	Roux et al. 2016	FALSE
IMGVR_UViG_2534681778_000005_2534681778_2534720711-cat_1_112	PF02224	IMGVR_UViG_2534681778_000005_2534681778_2534720711-cat_1	1	MKT	Cytidylate kinase						amg_database		Roux et al. 2016	FALSE
IMGVR_UViG_2534681778_000005_2534681778_2534720711-cat_1_112	PF01118	IMGVR_UViG_2534681778_000005_2534681778_2534720711-cat_1	1	MKT	Semialdehyde dehydrogenase, NAD binding domain						amg_database	M	Roux et al. 2016	FALSE
IMGVR_UViG_2534681778_000005_2534681778_2534720711-cat_1_112	PF00106	IMGVR_UViG_2534681778_000005_2534681778_2534720711-cat_1	1	MKT	short chain dehydrogenase						amg_database	M	Roux et al. 2016	FALSE
IMGVR_UViG_2534681778_000005_2534681778_2534720711-cat_1_112	PF01073	IMGVR_UViG_2534681778_000005_2534681778_2534720711-cat_1	1	MKT	3-beta hydroxysteroid dehydrogenase/isomerase family						amg_database	M	Roux et al. 2016	FALSE
IMGVR_UViG_2534681907_000002_2534681907_2534762668-cat_1_27	PF00463	IMGVR_UViG_2534681907_000002_2534681907_2534762668-cat_1	2	MKT	Isocitrate lyase family						amg_database	M	Roux et al. 2016	FALSE
IMGVR_UViG_2534681907_000002_2534681907_2534762668-cat_1_27	PF09206	IMGVR_UViG_2534681907_000002_2534681907_2534762668-cat_1	2	MKT	Alpha-L-arabinofuranosidase B, catalytic						amg_database		Roux et al. 2016	FALSE
IMGVR_UViG_2534681907_000002_2534681907_2534762668-cat_1_28	PF00274	IMGVR_UViG_2534681907_000002_2534681907_2534762668-cat_1	1	MKT	Fructose-bisphosphate aldolase class-I						amg_database	M	Roux et al. 2016	FALSE
IMGVR_UViG_2534681907_000002_2534681907_2534762668-cat_1_28	PF00330	IMGVR_UViG_2534681907_000002_2534681907_2534762668-cat_1	1	MKT	Aconitase family (aconitate hydratase)						amg_database	M	Roux et al. 2016	FALSE
IMGVR_UViG_2534681907_000002_2534681907_2534762668-cat_1_28	PF01370	IMGVR_UViG_2534681907_000002_2534681907_2534762668-cat_1	1	MKT	NAD dependent epimerase/dehydratase family						amg_database		Roux et al. 2016	FALSE
IMGVR_UViG_2534681907_000002_2534681907_2534762668-cat_1_28	PF04321	IMGVR_UViG_2534681907_000002_2534681907_2534762668-cat_1	1	MKT	RmlD substrate binding domain						amg_database		Roux et al. 2016	FALSE
IMGVR_UViG_2534681907_000002_2534681907_2534762668-cat_1_28	PF00393	IMGVR_UViG_2534681907_000002_2534681907_2534762668-cat_1	1	MKT	6-phosphogluconate dehydrogenase, C-terminal domain						amg_database	M	Roux et al. 2016	FALSE
IMGVR_UViG_2534681907_000002_2534681907_2534762668-cat_1_28	PF02224	IMGVR_UViG_2534681907_000002_2534681907_2534762668-cat_1	1	MKT	Cytidylate kinase						amg_database		Roux et al. 2016	FALSE
IMGVR_UViG_2534681907_000002_2534681907_2534762668-cat_1_28	PF01118	IMGVR_UViG_2534681907_000002_2534681907_2534762668-cat_1	1	MKT	Semialdehyde dehydrogenase, NAD binding domain						amg_database	M	Sun et al. 2000; Emerson et al. 2018	TRUE
IMGVR_UViG_2534681907_000002_2534681907_2534762668-cat_1_28	PF00106	IMGVR_UViG_2534681907_000002_2534681907_2534762668-cat_1	1	MKT	short chain dehydrogenase						amg_database	M	Roux et al. 2016	FALSE
IMGVR_UViG_2534681907_000002_2534681907_2534762668-cat_1_28	PF01073	IMGVR_UViG_2534681907_000002_2534681907_2534762668-cat_1	1	MKT	3-beta hydroxysteroid dehydrogenase/isomerase family						amg_database	M	Roux et al. 2016	FALSE
IMGVR_UViG_2534682205_000006_2534682205_2534798978_15435-38074-cat_2_16	PF13469	IMGVR_UViG_2534682205_000006_2534682205_2534798978_15435-38074-cat_2	3	MKT	Sulfotransferase family						amg_database		Roux et al. 2016	FALSE
IMGVR_UViG_2534682205_000006_2534682205_2534798978_15435-38074-cat_2_17	PF04896	IMGVR_UViG_2534682205_000006_2534682205_2534798978_15435-38074-cat_2	3	MKT	Ammonia monooxygenase/methane monooxygenase, subunit C						amg_database	M	Roux et al. 2016	FALSE
IMGVR_UViG_2534682205_000006_2534682205_2534798978_15435-38074-cat_2_17	PF02397	IMGVR_UViG_2534682205_000006_2534682205_2534798978_15435-38074-cat_2	3	MKT	Bacterial sugar transferase						amg_database		Roux et al. 2016	FALSE
IMGVR_UViG_2534682205_000006_2534682205_2534798978_15435-38074-cat_2_17	PF00116	IMGVR_UViG_2534682205_000006_2534682205_2534798978_15435-38074-cat_2	3	MKT	Cytochrome C oxidase subunit II, periplasmic domain						amg_database	M	Roux et al. 2016	FALSE
IMGVR_UViG_2534682205_000006_2534682205_2534798978_15435-38074-cat_2_17	PF00834	IMGVR_UViG_2534682205_000006_2534682205_2534798978_15435-38074-cat_2	3	MKT	Ribulose-phosphate 3 epimerase family						amg_database	M	Roux et al. 2016	FALSE
IMGVR_UViG_2534682205_000006_2534682205_2534798978_15435-38074-cat_2_17	PF04321	IMGVR_UViG_2534682205_000006_2534682205_2534798978_15435-38074-cat_2	3	MKT	RmlD substrate binding domain						amg_database		Roux et al. 2016	FALSE
IMGVR_UViG_2534682205_000006_2534682205_2534798978_15435-38074-cat_2_17	PF06442	IMGVR_UViG_2534682205_000006_2534682205_2534798978_15435-38074-cat_2	3	MKT	R67 dihydrofolate reductase						amg_database		Roux et al. 2016	FALSE
IMGVR_UViG_2534682260_000005_2534682260_2534811018-cat_1_119	PF00463	IMGVR_UViG_2534682260_000005_2534682260_2534811018-cat_1	1	MKT	Isocitrate lyase family						amg_database	M	Roux et al. 2016	FALSE
IMGVR_UViG_2534682260_000005_2534682260_2534811018-cat_1_119	PF09206	IMGVR_UViG_2534682260_000005_2534682260_2534811018-cat_1	1	MKT	Alpha-L-arabinofuranosidase B, catalytic						amg_database		Roux et al. 2016	FALSE
IMGVR_UViG_2534682260_000005_2534682260_2534811018-cat_1_120	PF00274	IMGVR_UViG_2534682260_000005_2534682260_2534811018-cat_1	1	MKT	Fructose-bisphosphate aldolase class-I						amg_database	M	Roux et al. 2016	FALSE
IMGVR_UViG_2534682260_000005_2534682260_2534811018-cat_1_120	PF00330	IMGVR_UViG_2534682260_000005_2534682260_2534811018-cat_1	1	MKT	Aconitase family (aconitate hydratase)						amg_database	M	Roux et al. 2016	FALSE
IMGVR_UViG_2534682260_000005_2534682260_2534811018-cat_1_120	PF01370	IMGVR_UViG_2534682260_000005_2534682260_2534811018-cat_1	1	MKT	NAD dependent epimerase/dehydratase family						amg_database		Roux et al. 2016	FALSE
IMGVR_UViG_2534682260_000005_2534682260_2534811018-cat_1_120	PF04321	IMGVR_UViG_2534682260_000005_2534682260_2534811018-cat_1	1	MKT	RmlD substrate binding domain						amg_database		Roux et al. 2016	FALSE
IMGVR_UViG_2534682260_000005_2534682260_2534811018-cat_1_120	PF00393	IMGVR_UViG_2534682260_000005_2534682260_2534811018-cat_1	1	MKT	6-phosphogluconate dehydrogenase, C-terminal domain						amg_database	M	Roux et al. 2016	FALSE
IMGVR_UViG_2534682260_000005_2534682260_2534811018-cat_1_120	PF02224	IMGVR_UViG_2534682260_000005_2534682260_2534811018-cat_1	1	MKT	Cytidylate kinase						amg_database		Roux et al. 2016	FALSE
IMGVR_UViG_2534682260_000005_2534682260_2534811018-cat_1_120	PF01118	IMGVR_UViG_2534682260_000005_2534682260_2534811018-cat_1	1	MKT	Semialdehyde dehydrogenase, NAD binding domain						amg_database	M	Roux et al. 2016	FALSE
IMGVR_UViG_2534682260_000005_2534682260_2534811018-cat_1_120	PF00106	IMGVR_UViG_2534682260_000005_2534682260_2534811018-cat_1	1	MKT	short chain dehydrogenase						amg_database	M	Roux et al. 2016	FALSE
IMGVR_UViG_2534682260_000005_2534682260_2534811018-cat_1_120	PF01073	IMGVR_UViG_2534682260_000005_2534682260_2534811018-cat_1	1	MKT	3-beta hydroxysteroid dehydrogenase/isomerase family						amg_database	M	Roux et al. 2016	FALSE
IMGVR_UViG_2534682263_000004_2534682263_2534811344-cat_1_2	PF02274	IMGVR_UViG_2534682263_000004_2534682263_2534811344-cat_1	1	MKTF	Amidinotransferase						amg_database	M	Roux et al. 2016	FALSE
IMGVR_UViG_2534682263_000004_2534682263_2534811344-cat_1_2	PF05221	IMGVR_UViG_2534682263_000004_2534682263_2534811344-cat_1	1	MKTF	S-adenosyl-L-homocysteine hydrolase						amg_database		Roux et al. 2016	FALSE
IMGVR_UViG_2534682263_000004_2534682263_2534811344-cat_1_2	PF13714	IMGVR_UViG_2534682263_000004_2534682263_2534811344-cat_1	1	MKTF	Phosphoenolpyruvate phosphomutase						amg_database	M	Roux et al. 2016	FALSE
IMGVR_UViG_2534682263_000004_2534682263_2534811344-cat_1_5	PF00274	IMGVR_UViG_2534682263_000004_2534682263_2534811344-cat_1	1	MKTF	Fructose-bisphosphate aldolase class-I						amg_database	M	Roux et al. 2016	FALSE
IMGVR_UViG_2534682263_000004_2534682263_2534811344-cat_1_5	PF00330	IMGVR_UViG_2534682263_000004_2534682263_2534811344-cat_1	1	MKTF	Aconitase family (aconitate hydratase)						amg_database	M	Roux et al. 2016	FALSE
IMGVR_UViG_2534682263_000004_2534682263_2534811344-cat_1_5	PF01370	IMGVR_UViG_2534682263_000004_2534682263_2534811344-cat_1	1	MKTF	NAD dependent epimerase/dehydratase family						amg_database		Roux et al. 2016	FALSE
IMGVR_UViG_2534682263_000004_2534682263_2534811344-cat_1_5	PF04321	IMGVR_UViG_2534682263_000004_2534682263_2534811344-cat_1	1	MKTF	RmlD substrate binding domain						amg_database		Roux et al. 2016	FALSE
IMGVR_UViG_2534682263_000004_2534682263_2534811344-cat_1_5	PF00393	IMGVR_UViG_2534682263_000004_2534682263_2534811344-cat_1	1	MKTF	6-phosphogluconate dehydrogenase, C-terminal domain						amg_database	M	Roux et al. 2016	FALSE
IMGVR_UViG_2534682263_000004_2534682263_2534811344-cat_1_5	PF02224	IMGVR_UViG_2534682263_000004_2534682263_2534811344-cat_1	1	MKTF	Cytidylate kinase						amg_database		Roux et al. 2016	FALSE
IMGVR_UViG_2534682263_000004_2534682263_2534811344-cat_1_5	PF01118	IMGVR_UViG_2534682263_000004_2534682263_2534811344-cat_1	1	MKTF	Semialdehyde dehydrogenase, NAD binding domain						amg_database	M	Roux et al. 2016	FALSE
IMGVR_UViG_2534682263_000004_2534682263_2534811344-cat_1_5	PF00106	IMGVR_UViG_2534682263_000004_2534682263_2534811344-cat_1	1	MKTF	short chain dehydrogenase						amg_database	M	Roux et al. 2016	FALSE
IMGVR_UViG_2534682263_000004_2534682263_2534811344-cat_1_5	PF01073	IMGVR_UViG_2534682263_000004_2534682263_2534811344-cat_1	1	MKTF	3-beta hydroxysteroid dehydrogenase/isomerase family						amg_database	M	Roux et al. 2016	FALSE
IMGVR_UViG_2534682263_000004_2534682263_2534811344-cat_1_6	PF00463	IMGVR_UViG_2534682263_000004_2534682263_2534811344-cat_1	1	MKTF	Isocitrate lyase family						amg_database	M	Roux et al. 2016	FALSE
IMGVR_UViG_2534682263_000004_2534682263_2534811344-cat_1_6	PF09206	IMGVR_UViG_2534682263_000004_2534682263_2534811344-cat_1	1	MKTF	Alpha-L-arabinofuranosidase B, catalytic						amg_database		Roux et al. 2016	FALSE
IMGVR_UViG_2540341072_000002_2540341072_2540348103_2150107-2287052-cat_1_147	PF00682	IMGVR_UViG_2540341072_000002_2540341072_2540348103_2150107-2287052-cat_1	1	MKT	HMGL-like						amg_database		Roux et al. 2016	FALSE
IMGVR_UViG_2540341072_000002_2540341072_2540348103_2150107-2287052-cat_1_147	PF00701	IMGVR_UViG_2540341072_000002_2540341072_2540348103_2150107-2287052-cat_1	1	MKT	Dihydrodipicolinate synthetase family						amg_database	M	Roux et al. 2016	FALSE
IMGVR_UViG_2540341072_000002_2540341072_2540348103_2150107-2287052-cat_1_147	PF02668	IMGVR_UViG_2540341072_000002_2540341072_2540348103_2150107-2287052-cat_1	1	MKT	Taurine catabolism dioxygenase TauD, TfdA family						amg_database		Roux et al. 2016	FALSE
IMGVR_UViG_2540341072_000002_2540341072_2540348103_2150107-2287052-cat_1_147	PF00834	IMGVR_UViG_2540341072_000002_2540341072_2540348103_2150107-2287052-cat_1	1	MKT	Ribulose-phosphate 3 epimerase family						amg_database	M	Roux et al. 2016	FALSE
IMGVR_UViG_2541046997_000001_2541046997_2541071422_3256-167467-cat_1_21	PF00016	IMGVR_UViG_2541046997_000001_2541046997_2541071422_3256-167467-cat_1	1	MKT	Ribulose bisphosphate carboxylase large chain, catalytic domain						amg_database	M	Roux et al. 2016	FALSE
IMGVR_UViG_2541046997_000001_2541046997_2541071422_3256-167467-cat_1_21	PF01259	IMGVR_UViG_2541046997_000001_2541046997_2541071422_3256-167467-cat_1	1	MKT	SAICAR synthetase						amg_database		Roux et al. 2016	FALSE
IMGVR_UViG_2541046997_000001_2541046997_2541071422_3256-167467-cat_1_21	PF00701	IMGVR_UViG_2541046997_000001_2541046997_2541071422_3256-167467-cat_1	1	MKT	Dihydrodipicolinate synthetase family						amg_database	M	Roux et al. 2016	FALSE
IMGVR_UViG_2541046997_000001_2541046997_2541071422_3256-167467-cat_1_21	PF00032	IMGVR_UViG_2541046997_000001_2541046997_2541071422_3256-167467-cat_1	1	MKT	Cytochrome b(C-terminal)/b6/petD						amg_database	M	Roux et al. 2016	FALSE
IMGVR_UViG_2541046997_000001_2541046997_2541071422_3256-167467-cat_1_21	PF00723	IMGVR_UViG_2541046997_000001_2541046997_2541071422_3256-167467-cat_1	1	MKT	Glycosyl hydrolases family 15						amg_database		Roux et al. 2016	FALSE
IMGVR_UViG_2541046997_000001_2541046997_2541071422_3256-167467-cat_1_21	PF10396	IMGVR_UViG_2541046997_000001_2541046997_2541071422_3256-167467-cat_1	1	MKT	GTP-binding protein TrmE N-terminus						amg_database		Roux et al. 2016	FALSE
IMGVR_UViG_2541046997_000001_2541046997_2541071422_3256-167467-cat_1_21	PF01242	IMGVR_UViG_2541046997_000001_2541046997_2541071422_3256-167467-cat_1	1	MKT	6-pyruvoyl tetrahydropterin synthase						amg_database		Roux et al. 2016	FALSE
IMGVR_UViG_2541046997_000001_2541046997_2541071422_3256-167467-cat_1_22	PF05013	IMGVR_UViG_2541046997_000001_2541046997_2541071422_3256-167467-cat_1	1	MKT	N-formylglutamate amidohydrolase						amg_database	M	Roux et al. 2016	FALSE
IMGVR_UViG_2541046997_000001_2541046997_2541071422_3256-167467-cat_1_22	PF00310	IMGVR_UViG_2541046997_000001_2541046997_2541071422_3256-167467-cat_1	1	MKT	Glutamine amidotransferases class-II						amg_database	M	Roux et al. 2016	FALSE
IMGVR_UViG_2541046997_000001_2541046997_2541071422_3256-167467-cat_1_22	PF00330	IMGVR_UViG_2541046997_000001_2541046997_2541071422_3256-167467-cat_1	1	MKT	Aconitase family (aconitate hydratase)						amg_database	M	Roux et al. 2016	FALSE
IMGVR_UViG_2541046997_000001_2541046997_2541071422_3256-167467-cat_1_22	PF00032	IMGVR_UViG_2541046997_000001_2541046997_2541071422_3256-167467-cat_1	1	MKT	Cytochrome b(C-terminal)/b6/petD						amg_database	M	Roux et al. 2016	FALSE
IMGVR_UViG_2541046997_000001_2541046997_2541071422_3256-167467-cat_1_22	PF00141	IMGVR_UViG_2541046997_000001_2541046997_2541071422_3256-167467-cat_1	1	MKT	Peroxidase						amg_database		Roux et al. 2016	FALSE
IMGVR_UViG_2541046997_000001_2541046997_2541071422_3256-167467-cat_1_24	PF14489	IMGVR_UViG_2541046997_000001_2541046997_2541071422_3256-167467-cat_1	1	MKT	QueF-like protein						amg_database		Roux et al. 2016	FALSE
IMGVR_UViG_2541046997_000001_2541046997_2541071422_3256-167467-cat_1_24	PF00463	IMGVR_UViG_2541046997_000001_2541046997_2541071422_3256-167467-cat_1	1	MKT	Isocitrate lyase family						amg_database	M	Roux et al. 2016	FALSE
IMGVR_UViG_2541046997_000001_2541046997_2541071422_3256-167467-cat_1_24	PF01923	IMGVR_UViG_2541046997_000001_2541046997_2541071422_3256-167467-cat_1	1	MKT	Cobalamin adenosyltransferase						amg_database		Roux et al. 2016	FALSE
IMGVR_UViG_2541046997_000001_2541046997_2541071422_3256-167467-cat_1_24	PF02507	IMGVR_UViG_2541046997_000001_2541046997_2541071422_3256-167467-cat_1	1	MKT	Photosystem I reaction centre subunit III						amg_database	M	Roux et al. 2016	FALSE
IMGVR_UViG_2541046997_000001_2541046997_2541071422_3256-167467-cat_1_24	PF13640	IMGVR_UViG_2541046997_000001_2541046997_2541071422_3256-167467-cat_1	1	MKT	2OG-Fe(II) oxygenase superfamily						amg_database	M	Roux et al. 2016	FALSE
IMGVR_UViG_2541046997_000001_2541046997_2541071422_3256-167467-cat_1_24	PF00490	IMGVR_UViG_2541046997_000001_2541046997_2541071422_3256-167467-cat_1	1	MKT	Delta-aminolevulinic acid dehydratase						amg_database		Roux et al. 2016	FALSE
IMGVR_UViG_2541046997_000001_2541046997_2541071422_3256-167467-cat_1_243	PF01467	IMGVR_UViG_2541046997_000001_2541046997_2541071422_3256-167467-cat_1	2	MKTF	Cytidylyltransferase						amg_database		Roux et al. 2016	FALSE
IMGVR_UViG_2541046997_000001_2541046997_2541071422_3256-167467-cat_1_72	PF00723	IMGVR_UViG_2541046997_000001_2541046997_2541071422_3256-167467-cat_1	1	MKT	Glycosyl hydrolases family 15						amg_database		Roux et al. 2016	FALSE
IMGVR_UViG_2541046997_000001_2541046997_2541071422_3256-167467-cat_1_72	PF01048	IMGVR_UViG_2541046997_000001_2541046997_2541071422_3256-167467-cat_1	1	MKT	Phosphorylase superfamily						amg_database	M	Roux et al. 2016	FALSE
IMGVR_UViG_2541046997_000001_2541046997_2541071422_3256-167467-cat_1_72	PF07971	IMGVR_UViG_2541046997_000001_2541046997_2541071422_3256-167467-cat_1	1	MKT	Alpha-1,2-mannosidase						amg_database		Roux et al. 2016	FALSE
IMGVR_UViG_2541047086_000003_2541047086_2541081343_2149818-2278280-cat_1_144	PF03446	IMGVR_UViG_2541047086_000003_2541047086_2541081343_2149818-2278280-cat_1	1	MKET	NAD binding domain of 6-phosphogluconate dehydrogenase						amg_database	M	Roux et al. 2016	FALSE
IMGVR_UViG_2541047086_000003_2541047086_2541081343_2149818-2278280-cat_1_144	PF02666	IMGVR_UViG_2541047086_000003_2541047086_2541081343_2149818-2278280-cat_1	1	MKET	Phosphatidylserine decarboxylase						amg_database	M	Roux et al. 2016	FALSE
IMGVR_UViG_2541047086_000003_2541047086_2541081343_2149818-2278280-cat_1_144	PF00685	IMGVR_UViG_2541047086_000003_2541047086_2541081343_2149818-2278280-cat_1	1	MKET	Sulfotransferase domain						amg_database		Roux et al. 2016	FALSE
IMGVR_UViG_2541047086_000003_2541047086_2541081343_2149818-2278280-cat_1_144	PF10032	IMGVR_UViG_2541047086_000003_2541047086_2541081343_2149818-2278280-cat_1	1	MKET	pstS; phosphate transport system substrate-binding protein						amg_database	M	Roux et al. 2016	FALSE
IMGVR_UViG_2541047086_000003_2541047086_2541081343_2149818-2278280-cat_1_144	PF03435	IMGVR_UViG_2541047086_000003_2541047086_2541081343_2149818-2278280-cat_1	1	MKET	Saccharopine dehydrogenase						amg_database	M	Roux et al. 2016	FALSE
IMGVR_UViG_2541047086_000003_2541047086_2541081343_2149818-2278280-cat_1_144	PF01120	IMGVR_UViG_2541047086_000003_2541047086_2541081343_2149818-2278280-cat_1	1	MKET	Alpha-L-fucosidase						amg_database		Roux et al. 2016	FALSE
IMGVR_UViG_2541047086_000003_2541047086_2541081343_2149818-2278280-cat_1_145	PF06206	IMGVR_UViG_2541047086_000003_2541047086_2541081343_2149818-2278280-cat_1	1	MKET	cpeT; phycoerythrin biosynthesis gene	M00161					amg_database		Roux et al. 2016	FALSE
IMGVR_UViG_2541047086_000003_2541047086_2541081343_2149818-2278280-cat_1_145	PF01654	IMGVR_UViG_2541047086_000003_2541047086_2541081343_2149818-2278280-cat_1	1	MKET	Bacterial Cytochrome Ubiquinol Oxidase						amg_database	M	Roux et al. 2016	FALSE
IMGVR_UViG_2541047086_000003_2541047086_2541081343_2149818-2278280-cat_1_145	PF02224	IMGVR_UViG_2541047086_000003_2541047086_2541081343_2149818-2278280-cat_1	1	MKET	Cytidylate kinase						amg_database		Roux et al. 2016	FALSE
IMGVR_UViG_2541047086_000003_2541047086_2541081343_2149818-2278280-cat_1_145	PF00389	IMGVR_UViG_2541047086_000003_2541047086_2541081343_2149818-2278280-cat_1	1	MKET	D-isomer specific 2-hydroxyacid dehydrogenase, catalytic domain						amg_database	M	Roux et al. 2016	FALSE
IMGVR_UViG_2541047086_000003_2541047086_2541081343_2149818-2278280-cat_1_145	PF01791	IMGVR_UViG_2541047086_000003_2541047086_2541081343_2149818-2278280-cat_1	1	MKET	DeoC/LacD family aldolase						amg_database		Roux et al. 2016	FALSE
IMGVR_UViG_2541047109_000003_2541047109_2541083346_22458-62018-cat_1_55	PF05013	IMGVR_UViG_2541047109_000003_2541047109_2541083346_22458-62018-cat_1	2	MKTF	N-formylglutamate amidohydrolase						amg_database	M	Roux et al. 2016	FALSE
IMGVR_UViG_2541047109_000003_2541047109_2541083346_22458-62018-cat_1_56	PF03331	IMGVR_UViG_2541047109_000003_2541047109_2541083346_22458-62018-cat_1	2	MKTF	UDP-3-O-acyl N-acetylglycosamine deacetylase						amg_database	M	Roux et al. 2016	FALSE
IMGVR_UViG_2541047109_000003_2541047109_2541083346_22458-62018-cat_1_56	PF05935	IMGVR_UViG_2541047109_000003_2541047109_2541083346_22458-62018-cat_1	2	MKTF	Arylsulfotransferase (ASST)						amg_database		Roux et al. 2016	FALSE
IMGVR_UViG_2541047109_000003_2541047109_2541083346_22458-62018-cat_1_56	PF01619	IMGVR_UViG_2541047109_000003_2541047109_2541083346_22458-62018-cat_1	2	MKTF	Proline dehydrogenase						amg_database	M	Roux et al. 2016	FALSE
IMGVR_UViG_2541047109_000003_2541047109_2541083346_22458-62018-cat_1_56	PF00494	IMGVR_UViG_2541047109_000003_2541047109_2541083346_22458-62018-cat_1	2	MKTF	Squalene/phytoene synthase						amg_database		Roux et al. 2016	FALSE
IMGVR_UViG_2541047117_000001_2541047117_2541084137-cat_1_123	PF01070	IMGVR_UViG_2541047117_000001_2541047117_2541084137-cat_1	1	MKET	FMN-dependent dehydrogenase						amg_database	M	Roux et al. 2016	FALSE
IMGVR_UViG_2541047117_000001_2541047117_2541084137-cat_1_123	PF02522	IMGVR_UViG_2541047117_000001_2541047117_2541084137-cat_1	1	MKET	Aminoglycoside 3-N-acetyltransferase						amg_database		Roux et al. 2016	FALSE
IMGVR_UViG_2541047117_000001_2541047117_2541084137-cat_1_123	PF02867	IMGVR_UViG_2541047117_000001_2541047117_2541084137-cat_1	1	MKET	nrdA/nrdB; ribonucleotide reductase (RNR)	M00053					amg_database		Roux et al. 2016	FALSE
IMGVR_UViG_2541047117_000001_2541047117_2541084137-cat_1_123	PF00262	IMGVR_UViG_2541047117_000001_2541047117_2541084137-cat_1	1	MKET	Calreticulin family						amg_database		Roux et al. 2016	FALSE
IMGVR_UViG_2541047117_000001_2541047117_2541084137-cat_1_124	PF04896	IMGVR_UViG_2541047117_000001_2541047117_2541084137-cat_1	1	MKT	Ammonia monooxygenase/methane monooxygenase, subunit C						amg_database	M	Roux et al. 2016	FALSE
IMGVR_UViG_2541047117_000001_2541047117_2541084137-cat_1_124	PF00682	IMGVR_UViG_2541047117_000001_2541047117_2541084137-cat_1	1	MKT	HMGL-like						amg_database		Roux et al. 2016	FALSE
IMGVR_UViG_2541047117_000001_2541047117_2541084137-cat_1_127	PF00162	IMGVR_UViG_2541047117_000001_2541047117_2541084137-cat_1	1	MKT	Phosphoglycerate kinase						amg_database	M	Roux et al. 2016	FALSE
IMGVR_UViG_2541047117_000001_2541047117_2541084137-cat_1_127	PF00343	IMGVR_UViG_2541047117_000001_2541047117_2541084137-cat_1	1	MKT	Carbohydrate phosphorylase						amg_database	M	Roux et al. 2016	FALSE
IMGVR_UViG_2541047117_000001_2541047117_2541084137-cat_1_128	PF00596	IMGVR_UViG_2541047117_000001_2541047117_2541084137-cat_1	1	MKT	Class II Aldolase and Adducin N-terminal domain						amg_database	M	Roux et al. 2016	FALSE
IMGVR_UViG_2541047117_000001_2541047117_2541084137-cat_1_128	PF01451	IMGVR_UViG_2541047117_000001_2541047117_2541084137-cat_1	1	MKT	Low molecular weight phosphotyrosine protein phosphatase						amg_database	M	Roux et al. 2016	FALSE
IMGVR_UViG_2541047117_000001_2541047117_2541084137-cat_1_128	PF01923	IMGVR_UViG_2541047117_000001_2541047117_2541084137-cat_1	1	MKT	Cobalamin adenosyltransferase						amg_database		Roux et al. 2016	FALSE
IMGVR_UViG_2541047117_000001_2541047117_2541084137-cat_1_128	PF01648	IMGVR_UViG_2541047117_000001_2541047117_2541084137-cat_1	1	MKT	4'-phosphopantetheinyl transferase superfamily						amg_database		Roux et al. 2016	FALSE
IMGVR_UViG_2541047117_000001_2541047117_2541084137-cat_1_147	PF04724	IMGVR_UViG_2541047117_000001_2541047117_2541084137-cat_1	1	MKET	Glycosyltransferase family 17						amg_database		Roux et al. 2016	FALSE
IMGVR_UViG_2541047117_000001_2541047117_2541084137-cat_1_147	PF01384	IMGVR_UViG_2541047117_000001_2541047117_2541084137-cat_1	1	MKET	pstS; phosphate transport system substrate-binding protein						amg_database	M	Roux et al. 2016	FALSE
IMGVR_UViG_2541047117_000001_2541047117_2541084137-cat_1_147	PF01373	IMGVR_UViG_2541047117_000001_2541047117_2541084137-cat_1	1	MKET	Glycosyl hydrolase family 14; beta-galactosidase						amg_database		Roux et al. 2016	FALSE
IMGVR_UViG_2541047117_000001_2541047117_2541084137-cat_1_147	PF03659	IMGVR_UViG_2541047117_000001_2541047117_2541084137-cat_1	1	MKET	Glycosyl hydrolase family 71; endo-alpha-mannosidase						amg_database		Roux et al. 2016	FALSE
IMGVR_UViG_2541047117_000001_2541047117_2541084137-cat_1_147	PF01050	IMGVR_UViG_2541047117_000001_2541047117_2541084137-cat_1	1	MKET	manA; mannose-6-phosphate isomerase						amg_database	M	Roux et al. 2016	FALSE
IMGVR_UViG_2541047117_000001_2541047117_2541084137-cat_1_147	PF09290	IMGVR_UViG_2541047117_000001_2541047117_2541084137-cat_1	1	MKET	Prokaryotic acetaldehyde dehydrogenase, dimerisation						amg_database	M	Roux et al. 2016	FALSE
IMGVR_UViG_2541047117_000001_2541047117_2541084137-cat_1_148	PF09206	IMGVR_UViG_2541047117_000001_2541047117_2541084137-cat_1	1	MKT	Alpha-L-arabinofuranosidase B, catalytic						amg_database		Roux et al. 2016	FALSE
IMGVR_UViG_2541047117_000001_2541047117_2541084137-cat_1_148	PF03320	IMGVR_UViG_2541047117_000001_2541047117_2541084137-cat_1	1	MKT	Bacterial fructose-1,6-bisphosphatase, glpX-encoded						amg_database	M	Roux et al. 2016	FALSE
IMGVR_UViG_2541047259_000009_2541047259_2541105665-cat_1_6	PF00348	IMGVR_UViG_2541047259_000009_2541047259_2541105665-cat_1	2	MKETF	Polyprenyl synthetase						amg_database		Roux et al. 2016	FALSE
IMGVR_UViG_2541047259_000009_2541047259_2541105665-cat_1_6	PF04724	IMGVR_UViG_2541047259_000009_2541047259_2541105665-cat_1	2	MKETF	Glycosyltransferase family 17						amg_database		Roux et al. 2016	FALSE
IMGVR_UViG_2541047259_000009_2541047259_2541105665-cat_1_6	PF10032	IMGVR_UViG_2541047259_000009_2541047259_2541105665-cat_1	2	MKETF	pstS; phosphate transport system substrate-binding protein						amg_database	M	Roux et al. 2016	FALSE
IMGVR_UViG_2541047259_000009_2541047259_2541105665-cat_1_7	PF09778	IMGVR_UViG_2541047259_000009_2541047259_2541105665-cat_1	2	MKTF	Guanylylate cyclase						amg_database		Roux et al. 2016	FALSE
IMGVR_UViG_2541047301_000008_2541047301_2541113680-cat_1_2	PF01070	IMGVR_UViG_2541047301_000008_2541047301_2541113680-cat_1	2	MKTF	FMN-dependent dehydrogenase						amg_database	M	Roux et al. 2016	FALSE
IMGVR_UViG_2541047301_000008_2541047301_2541113680-cat_1_2	PF04896	IMGVR_UViG_2541047301_000008_2541047301_2541113680-cat_1	2	MKTF	Ammonia monooxygenase/methane monooxygenase, subunit C						amg_database	M	Roux et al. 2016	FALSE
IMGVR_UViG_2541047301_000008_2541047301_2541113680-cat_1_2	PF13385	IMGVR_UViG_2541047301_000008_2541047301_2541113680-cat_1	2	MKTF	Concanavalin A-like lectin; extracellular arabinase						amg_database		Roux et al. 2016	FALSE
IMGVR_UViG_2541047301_000008_2541047301_2541113680-cat_1_4	PF00289	IMGVR_UViG_2541047301_000008_2541047301_2541113680-cat_1	1	MKETF	Carbamoyl-phosphate synthase L chain, N-terminal domain						amg_database		Roux et al. 2016	FALSE
IMGVR_UViG_2541047301_000008_2541047301_2541113680-cat_1_4	PF00504	IMGVR_UViG_2541047301_000008_2541047301_2541113680-cat_1	1	MKETF	hlip; high-light inducible protein	M00161					amg_database		Roux et al. 2016	FALSE
IMGVR_UViG_2541047301_000008_2541047301_2541113680-cat_1_4	PF00408	IMGVR_UViG_2541047301_000008_2541047301_2541113680-cat_1	1	MKETF	Phosphoglucomutase/phosphomannomutase, C-terminal domain						amg_database	M	Roux et al. 2016	FALSE
IMGVR_UViG_2541047301_000008_2541047301_2541113680-cat_1_4	PF01182	IMGVR_UViG_2541047301_000008_2541047301_2541113680-cat_1	1	MKETF	Glucosamine-6-phosphate isomerases/6-phosphogluconolactonase						amg_database	M	Roux et al. 2016	FALSE
IMGVR_UViG_2541047301_000008_2541047301_2541113680-cat_1_4	PF01073	IMGVR_UViG_2541047301_000008_2541047301_2541113680-cat_1	1	MKETF	3-beta hydroxysteroid dehydrogenase/isomerase family						amg_database	M	Roux et al. 2016	FALSE
IMGVR_UViG_2541047301_000008_2541047301_2541113680-cat_1_5	PF00016	IMGVR_UViG_2541047301_000008_2541047301_2541113680-cat_1	1	MKT	Ribulose bisphosphate carboxylase large chain, catalytic domain						amg_database	M	Roux et al. 2016	FALSE
IMGVR_UViG_2541047301_000008_2541047301_2541113680-cat_1_5	PF00141	IMGVR_UViG_2541047301_000008_2541047301_2541113680-cat_1	1	MKT	Peroxidase						amg_database		Roux et al. 2016	FALSE
IMGVR_UViG_2541047301_000008_2541047301_2541113680-cat_1_5	PF01293	IMGVR_UViG_2541047301_000008_2541047301_2541113680-cat_1	1	MKT	Phosphoenolpyruvate carboxykinase						amg_database	M	Emerson et al. 2018	FALSE
IMGVR_UViG_2541047301_000008_2541047301_2541113680-cat_1_5	PF00933	IMGVR_UViG_2541047301_000008_2541047301_2541113680-cat_1	1	MKT	Glycosyl hydrolase family 3 N terminal domain						amg_database		Roux et al. 2016	FALSE
IMGVR_UViG_2541047301_000008_2541047301_2541113680-cat_1_80	PF00348	IMGVR_UViG_2541047301_000008_2541047301_2541113680-cat_1	2	MKET	Polyprenyl synthetase						amg_database		Roux et al. 2016	FALSE
IMGVR_UViG_2541047301_000008_2541047301_2541113680-cat_1_80	PF04724	IMGVR_UViG_2541047301_000008_2541047301_2541113680-cat_1	2	MKET	Glycosyltransferase family 17						amg_database		Roux et al. 2016	FALSE
IMGVR_UViG_2541047301_000008_2541047301_2541113680-cat_1_80	PF10032	IMGVR_UViG_2541047301_000008_2541047301_2541113680-cat_1	2	MKET	pstS; phosphate transport system substrate-binding protein						amg_database	M	Roux et al. 2016	FALSE
IMGVR_UViG_2541047301_000008_2541047301_2541113680-cat_1_81	PF09778	IMGVR_UViG_2541047301_000008_2541047301_2541113680-cat_1	2	MKT	Guanylylate cyclase						amg_database		Zeng et al. 2012; Sullivan et al. 2005	TRUE
IMGVR_UViG_2541047319_000002_2541047319_2541116612-cat_1_84	PF00348	IMGVR_UViG_2541047319_000002_2541047319_2541116612-cat_1	2	MKET	Polyprenyl synthetase						amg_database		Roux et al. 2016	FALSE
IMGVR_UViG_2541047319_000002_2541047319_2541116612-cat_1_84	PF04724	IMGVR_UViG_2541047319_000002_2541047319_2541116612-cat_1	2	MKET	Glycosyltransferase family 17						amg_database		Emerson et al. 2018	FALSE
IMGVR_UViG_2541047319_000002_2541047319_2541116612-cat_1_84	PF10032	IMGVR_UViG_2541047319_000002_2541047319_2541116612-cat_1	2	MKET	pstS; phosphate transport system substrate-binding protein						amg_database	M	Doron et al. 2016; Gasper et al. 2017	TRUE
IMGVR_UViG_2541047319_000002_2541047319_2541116612-cat_1_85	PF09778	IMGVR_UViG_2541047319_000002_2541047319_2541116612-cat_1	2	MKT	Guanylylate cyclase						amg_database		Roux et al. 2016	FALSE
IMGVR_UViG_2541047320_000011_2541047320_2541116652-cat_1_122	PF01077	IMGVR_UViG_2541047320_000011_2541047320_2541116652-cat_1	1	MKT	rdsrA; reverse-acting dissimilatory sulfite reductase (alpha subunit)						amg_database		Roux et al. 2016	FALSE
IMGVR_UViG_2541047320_000011_2541047320_2541116652-cat_1_122	PF02882	IMGVR_UViG_2541047320_000011_2541047320_2541116652-cat_1	1	MKT	Tetrahydrofolate dehydrogenase/cyclohydrolase, NAD(P)-binding domain						amg_database		Roux et al. 2016	FALSE
IMGVR_UViG_2541047320_000011_2541047320_2541116652-cat_1_122	PF00162	IMGVR_UViG_2541047320_000011_2541047320_2541116652-cat_1	1	MKT	Phosphoglycerate kinase						amg_database	M	Roux et al. 2016	FALSE
IMGVR_UViG_2541047320_000011_2541047320_2541116652-cat_1_122	PF09778	IMGVR_UViG_2541047320_000011_2541047320_2541116652-cat_1	1	MKT	Guanylylate cyclase						amg_database		Roux et al. 2016	FALSE
IMGVR_UViG_2541047320_000011_2541047320_2541116652-cat_1_123	PF00288	IMGVR_UViG_2541047320_000011_2541047320_2541116652-cat_1	1	MKT	GHMP kinases N terminal domain						amg_database		Roux et al. 2016	FALSE
IMGVR_UViG_2541047320_000011_2541047320_2541116652-cat_1_123	PF00463	IMGVR_UViG_2541047320_000011_2541047320_2541116652-cat_1	1	MKT	Isocitrate lyase family						amg_database	M	Roux et al. 2016	FALSE
IMGVR_UViG_2541047320_000011_2541047320_2541116652-cat_1_90	PF03264	IMGVR_UViG_2541047320_000011_2541047320_2541116652-cat_1	1	MKT	NapC/NirT cytochrome c family, N-terminal region						amg_database	M	Roux et al. 2016	FALSE
IMGVR_UViG_2541047320_000011_2541047320_2541116652-cat_1_90	PF00676	IMGVR_UViG_2541047320_000011_2541047320_2541116652-cat_1	1	MKT	Dehydrogenase E1 component						amg_database	M	Roux et al. 2016	FALSE
IMGVR_UViG_2541047342_000013_2541047342_2541118717-cat_1_106	PF00016	IMGVR_UViG_2541047342_000013_2541047342_2541118717-cat_1	1	MKT	Ribulose bisphosphate carboxylase large chain, catalytic domain						amg_database	M	Roux et al. 2016	FALSE
IMGVR_UViG_2541047342_000013_2541047342_2541118717-cat_1_107	PF06508	IMGVR_UViG_2541047342_000013_2541047342_2541118717-cat_1	1	MKT	Queuosine biosynthesis protein QueC						amg_database		Roux et al. 2016	FALSE
IMGVR_UViG_2541047342_000013_2541047342_2541118717-cat_1_107	PF00834	IMGVR_UViG_2541047342_000013_2541047342_2541118717-cat_1	1	MKT	Ribulose-phosphate 3 epimerase family						amg_database	M	Thompson et al. 2011; Sullivan et al. 2005	TRUE
IMGVR_UViG_2541047342_000013_2541047342_2541118717-cat_1_107	PF10396	IMGVR_UViG_2541047342_000013_2541047342_2541118717-cat_1	1	MKT	GTP-binding protein TrmE N-terminus						amg_database		Roux et al. 2016	FALSE
IMGVR_UViG_2541047342_000013_2541047342_2541118717-cat_1_107	PF00933	IMGVR_UViG_2541047342_000013_2541047342_2541118717-cat_1	1	MKT	Glycosyl hydrolase family 3 N terminal domain						amg_database		Roux et al. 2016	FALSE
IMGVR_UViG_2541047342_000013_2541047342_2541118717-cat_1_11	PF05222	IMGVR_UViG_2541047342_000013_2541047342_2541118717-cat_1	2	MKT	Alanine dehydrogenase/PNT, N-terminal domain						amg_database		Roux et al. 2016	FALSE
IMGVR_UViG_2541047342_000013_2541047342_2541118717-cat_1_157	PF00016	IMGVR_UViG_2541047342_000013_2541047342_2541118717-cat_1	1	MKT	Ribulose bisphosphate carboxylase large chain, catalytic domain						amg_database	M	Roux et al. 2016	FALSE
IMGVR_UViG_2541047342_000013_2541047342_2541118717-cat_1_157	PF00141	IMGVR_UViG_2541047342_000013_2541047342_2541118717-cat_1	1	MKT	Peroxidase						amg_database		Roux et al. 2016	FALSE
IMGVR_UViG_2541047342_000013_2541047342_2541118717-cat_1_157	PF01293	IMGVR_UViG_2541047342_000013_2541047342_2541118717-cat_1	1	MKT	Phosphoenolpyruvate carboxykinase						amg_database	M	Roux et al. 2016	FALSE
IMGVR_UViG_2541047342_000013_2541047342_2541118717-cat_1_157	PF00933	IMGVR_UViG_2541047342_000013_2541047342_2541118717-cat_1	1	MKT	Glycosyl hydrolase family 3 N terminal domain						amg_database		Roux et al. 2016	FALSE
IMGVR_UViG_2541047342_000013_2541047342_2541118717-cat_1_158	PF00749	IMGVR_UViG_2541047342_000013_2541047342_2541118717-cat_1	1	MKT	tRNA synthetases class I (E and Q), catalytic domain						amg_database		Roux et al. 2016	FALSE
IMGVR_UViG_2541047342_000013_2541047342_2541118717-cat_1_158	PF00408	IMGVR_UViG_2541047342_000013_2541047342_2541118717-cat_1	1	MKT	Phosphoglucomutase/phosphomannomutase, C-terminal domain						amg_database	M	Roux et al. 2016	FALSE
IMGVR_UViG_2541047342_000013_2541047342_2541118717-cat_1_158	PF00289	IMGVR_UViG_2541047342_000013_2541047342_2541118717-cat_1	1	MKT	Carbamoyl-phosphate synthase L chain, N-terminal domain						amg_database		Roux et al. 2016	FALSE
IMGVR_UViG_2541047342_000013_2541047342_2541118717-cat_1_158	PF02562	IMGVR_UViG_2541047342_000013_2541047342_2541118717-cat_1	1	MKT	phoH; phosphate starvation-inducible protein						amg_database		Zeng et al. 2012; Sullivan et al. 2005	TRUE
IMGVR_UViG_2541047342_000013_2541047342_2541118717-cat_1_158	PF01182	IMGVR_UViG_2541047342_000013_2541047342_2541118717-cat_1	1	MKT	Glucosamine-6-phosphate isomerases/6-phosphogluconolactonase						amg_database	M	Emerson et al. 2018	FALSE
IMGVR_UViG_2541047342_000013_2541047342_2541118717-cat_1_94	PF01070	IMGVR_UViG_2541047342_000013_2541047342_2541118717-cat_1	2	MKT	FMN-dependent dehydrogenase						amg_database	M	Emerson et al. 2018	FALSE
IMGVR_UViG_2541047342_000013_2541047342_2541118717-cat_1_94	PF00124	IMGVR_UViG_2541047342_000013_2541047342_2541118717-cat_1	2	MKT	Photosynthetic reaction centre protein						amg_database	M	Roux et al. 2016; Hurwitz et al. 2015	FALSE
IMGVR_UViG_2541047342_000013_2541047342_2541118717-cat_1_94	PF00289	IMGVR_UViG_2541047342_000013_2541047342_2541118717-cat_1	2	MKT	Carbamoyl-phosphate synthase L chain, N-terminal domain						amg_database		Roux et al. 2016	FALSE
IMGVR_UViG_2541047342_000013_2541047342_2541118717-cat_1_94	PF07977	IMGVR_UViG_2541047342_000013_2541047342_2541118717-cat_1	2	MKT	FabA-like domain						amg_database	M	Roux et al. 2016	FALSE
IMGVR_UViG_2541047342_000013_2541047342_2541118717-cat_1_94	PF04616	IMGVR_UViG_2541047342_000013_2541047342_2541118717-cat_1	2	MKT	Glycosyl hydrolases family 43; beta-1,4-xylosidase						amg_database		Roux et al. 2016	FALSE
IMGVR_UViG_2541047342_000013_2541047342_2541118717-cat_1_94	PF01050	IMGVR_UViG_2541047342_000013_2541047342_2541118717-cat_1	2	MKT	manA; mannose-6-phosphate isomerase						amg_database	M	Roux et al. 2016	FALSE
IMGVR_UViG_2541047343_000006_2541047343_2541118758-cat_1_19	PF05222	IMGVR_UViG_2541047343_000006_2541047343_2541118758-cat_1	2	MKT	Alanine dehydrogenase/PNT, N-terminal domain						amg_database		Roux et al. 2016	FALSE
IMGVR_UViG_2541047357_000004_2541047357_2541121740-cat_1_124	PF00289	IMGVR_UViG_2541047357_000004_2541047357_2541121740-cat_1	1	MKET	Carbamoyl-phosphate synthase L chain, N-terminal domain						amg_database		Zeng et al. 2012; Sullivan et al. 2005	TRUE
IMGVR_UViG_2541047357_000004_2541047357_2541121740-cat_1_124	PF00504	IMGVR_UViG_2541047357_000004_2541047357_2541121740-cat_1	1	MKET	hlip; high-light inducible protein	M00161					amg_database		Roux et al. 2016	FALSE
IMGVR_UViG_2541047357_000004_2541047357_2541121740-cat_1_124	PF00408	IMGVR_UViG_2541047357_000004_2541047357_2541121740-cat_1	1	MKET	Phosphoglucomutase/phosphomannomutase, C-terminal domain						amg_database	M	Roux et al. 2016	FALSE
IMGVR_UViG_2541047357_000004_2541047357_2541121740-cat_1_124	PF01182	IMGVR_UViG_2541047357_000004_2541047357_2541121740-cat_1	1	MKET	Glucosamine-6-phosphate isomerases/6-phosphogluconolactonase						amg_database	M	Roux et al. 2016	FALSE
IMGVR_UViG_2541047357_000004_2541047357_2541121740-cat_1_124	PF01073	IMGVR_UViG_2541047357_000004_2541047357_2541121740-cat_1	1	MKET	3-beta hydroxysteroid dehydrogenase/isomerase family						amg_database	M	Emerson et al. 2018	FALSE
IMGVR_UViG_2541047357_000004_2541047357_2541121740-cat_1_125	PF00016	IMGVR_UViG_2541047357_000004_2541047357_2541121740-cat_1	1	MKT	Ribulose bisphosphate carboxylase large chain, catalytic domain						amg_database	M	Roux et al. 2016	FALSE
IMGVR_UViG_2541047357_000004_2541047357_2541121740-cat_1_125	PF00141	IMGVR_UViG_2541047357_000004_2541047357_2541121740-cat_1	1	MKT	Peroxidase						amg_database		Lindell et al. 2004; Lindell et al. 2005; Sullivan et al. 2005	TRUE
IMGVR_UViG_2541047357_000004_2541047357_2541121740-cat_1_125	PF01293	IMGVR_UViG_2541047357_000004_2541047357_2541121740-cat_1	1	MKT	Phosphoenolpyruvate carboxykinase						amg_database	M	Roux et al. 2016	FALSE
IMGVR_UViG_2541047357_000004_2541047357_2541121740-cat_1_125	PF00933	IMGVR_UViG_2541047357_000004_2541047357_2541121740-cat_1	1	MKT	Glycosyl hydrolase family 3 N terminal domain						amg_database		Roux et al. 2016	FALSE
IMGVR_UViG_2541047357_000004_2541047357_2541121740-cat_1_22	PF00348	IMGVR_UViG_2541047357_000004_2541047357_2541121740-cat_1	2	MKET	Polyprenyl synthetase						amg_database		Roux et al. 2016	FALSE
IMGVR_UViG_2541047357_000004_2541047357_2541121740-cat_1_22	PF04724	IMGVR_UViG_2541047357_000004_2541047357_2541121740-cat_1	2	MKET	Glycosyltransferase family 17						amg_database		Roux et al. 2016	FALSE
IMGVR_UViG_2541047357_000004_2541047357_2541121740-cat_1_22	PF10032	IMGVR_UViG_2541047357_000004_2541047357_2541121740-cat_1	2	MKET	pstS; phosphate transport system substrate-binding protein						amg_database	M	Roux et al. 2016	FALSE
IMGVR_UViG_2541047357_000004_2541047357_2541121740-cat_1_23	PF09778	IMGVR_UViG_2541047357_000004_2541047357_2541121740-cat_1	2	MKT	Guanylylate cyclase						amg_database		Roux et al. 2016	FALSE
IMGVR_UViG_2541047362_000003_2541047362_2541123181-cat_1_156	PF02787	IMGVR_UViG_2541047362_000003_2541047362_2541123181-cat_1	2	MKT	Carbamoyl-phosphate synthetase large chain, oligomerisation domain						amg_database		Roux et al. 2016	FALSE
IMGVR_UViG_2541047362_000003_2541047362_2541123181-cat_1_157	PF04095	IMGVR_UViG_2541047362_000003_2541047362_2541123181-cat_1	2	MKT	Nicotinate phosphoribosyltransferase (NAPRTase) family						amg_database		Roux et al. 2016	FALSE
IMGVR_UViG_2541047395_000007_2541047395_2541129155-cat_1_81	PF00348	IMGVR_UViG_2541047395_000007_2541047395_2541129155-cat_1	1	MKET	Polyprenyl synthetase						amg_database		Roux et al. 2016	FALSE
IMGVR_UViG_2541047395_000007_2541047395_2541129155-cat_1_81	PF04724	IMGVR_UViG_2541047395_000007_2541047395_2541129155-cat_1	1	MKET	Glycosyltransferase family 17						amg_database		Zeng et al. 2012; Sullivan et al. 2005	TRUE
IMGVR_UViG_2541047395_000007_2541047395_2541129155-cat_1_81	PF10032	IMGVR_UViG_2541047395_000007_2541047395_2541129155-cat_1	1	MKET	pstS; phosphate transport system substrate-binding protein						amg_database	M	Roux et al. 2016	FALSE
IMGVR_UViG_2541047395_000007_2541047395_2541129155-cat_1_82	PF09778	IMGVR_UViG_2541047395_000007_2541047395_2541129155-cat_1	1	MKT	Guanylylate cyclase						amg_database		Roux et al. 2016	FALSE
IMGVR_UViG_2541047396_000005_2541047396_2541129199-cat_1_75	PF09778	IMGVR_UViG_2541047396_000005_2541047396_2541129199-cat_1	2	MKT	Guanylylate cyclase						amg_database		Roux et al. 2016	FALSE
IMGVR_UViG_2541047396_000005_2541047396_2541129199-cat_1_76	PF00348	IMGVR_UViG_2541047396_000005_2541047396_2541129199-cat_1	2	MKET	Polyprenyl synthetase						amg_database		Zeng et al. 2012; Sullivan et al. 2005	TRUE
IMGVR_UViG_2541047396_000005_2541047396_2541129199-cat_1_76	PF04724	IMGVR_UViG_2541047396_000005_2541047396_2541129199-cat_1	2	MKET	Glycosyltransferase family 17						amg_database		Roux et al. 2016	FALSE
IMGVR_UViG_2541047396_000005_2541047396_2541129199-cat_1_76	PF10032	IMGVR_UViG_2541047396_000005_2541047396_2541129199-cat_1	2	MKET	pstS; phosphate transport system substrate-binding protein						amg_database	M	Roux et al. 2016	FALSE
IMGVR_UViG_2541047408_000010_2541047408_2541129870-cat_1_155	PF02737	IMGVR_UViG_2541047408_000010_2541047408_2541129870-cat_1	1	MKT	3-hydroxyacyl-CoA dehydrogenase, NAD binding domain						amg_database	M	Roux et al. 2016	FALSE
IMGVR_UViG_2541047408_000010_2541047408_2541129870-cat_1_166	PF00463	IMGVR_UViG_2541047408_000010_2541047408_2541129870-cat_1	1	MKT	Isocitrate lyase family						amg_database	M	Anantharaman et al. 2014	FALSE
IMGVR_UViG_2541047408_000010_2541047408_2541129870-cat_1_166	PF02401	IMGVR_UViG_2541047408_000010_2541047408_2541129870-cat_1	1	MKT	LytB protein						amg_database	M	Roux et al. 2016	FALSE
IMGVR_UViG_2541047408_000010_2541047408_2541129870-cat_1_166	PF00330	IMGVR_UViG_2541047408_000010_2541047408_2541129870-cat_1	1	MKT	Aconitase family (aconitate hydratase)						amg_database	M	Roux et al. 2016	FALSE
IMGVR_UViG_2541047408_000010_2541047408_2541129870-cat_1_168	PF02224	IMGVR_UViG_2541047408_000010_2541047408_2541129870-cat_1	1	MKT	Cytidylate kinase						amg_database		Roux et al. 2016	FALSE
IMGVR_UViG_2541047408_000010_2541047408_2541129870-cat_1_168	PF00032	IMGVR_UViG_2541047408_000010_2541047408_2541129870-cat_1	1	MKT	Cytochrome b(C-terminal)/b6/petD						amg_database	M	Roux et al. 2016	FALSE
IMGVR_UViG_2541047408_000010_2541047408_2541129870-cat_1_169	PF00119	IMGVR_UViG_2541047408_000010_2541047408_2541129870-cat_1	1	MKT	ATP synthase A chain						amg_database	M	Roux et al. 2016	FALSE
IMGVR_UViG_2541047408_000010_2541047408_2541129870-cat_1_169	PF00464	IMGVR_UViG_2541047408_000010_2541047408_2541129870-cat_1	1	MKT	Serine hydroxymethyltransferase						amg_database	M	Roux et al. 2016	FALSE
IMGVR_UViG_2541047408_000010_2541047408_2541129870-cat_1_17	PF00625	IMGVR_UViG_2541047408_000010_2541047408_2541129870-cat_1	1	MKT	Guanylate kinase						amg_database		Roux et al. 2016	FALSE
IMGVR_UViG_2541047408_000010_2541047408_2541129870-cat_1_17	PF02507	IMGVR_UViG_2541047408_000010_2541047408_2541129870-cat_1	1	MKT	Photosystem I reaction centre subunit III						amg_database	M	Roux et al. 2016	FALSE
IMGVR_UViG_2541047408_000010_2541047408_2541129870-cat_1_17	PF13091	IMGVR_UViG_2541047408_000010_2541047408_2541129870-cat_1	1	MKT	PLD-like domain						amg_database		Roux et al. 2016	FALSE
IMGVR_UViG_2541047408_000010_2541047408_2541129870-cat_1_18	PF00463	IMGVR_UViG_2541047408_000010_2541047408_2541129870-cat_1	1	MKT	Isocitrate lyase family						amg_database	M	Roux et al. 2016	FALSE
IMGVR_UViG_2541047408_000010_2541047408_2541129870-cat_1_18	PF00920	IMGVR_UViG_2541047408_000010_2541047408_2541129870-cat_1	1	MKT	Dehydratase family						amg_database		Emerson et al. 2018	FALSE
IMGVR_UViG_2541047497_000010_2541047497_2541140960-cat_1_96	PF09778	IMGVR_UViG_2541047497_000010_2541047497_2541140960-cat_1	2	MKT	Guanylylate cyclase						amg_database		Roux et al. 2016; Hurwitz et al. 2015	FALSE
IMGVR_UViG_2541047497_000010_2541047497_2541140960-cat_1_97	PF00348	IMGVR_UViG_2541047497_000010_2541047497_2541140960-cat_1	2	MKET	Polyprenyl synthetase						amg_database		Roux et al. 2016	FALSE
IMGVR_UViG_2541047497_000010_2541047497_2541140960-cat_1_97	PF04724	IMGVR_UViG_2541047497_000010_2541047497_2541140960-cat_1	2	MKET	Glycosyltransferase family 17						amg_database		Roux et al. 2016	FALSE
IMGVR_UViG_2541047497_000010_2541047497_2541140960-cat_1_97	PF10032	IMGVR_UViG_2541047497_000010_2541047497_2541140960-cat_1	2	MKET	pstS; phosphate transport system substrate-binding protein						amg_database	M	Roux et al. 2016	FALSE
IMGVR_UViG_2545555800_000005_2545555800_2545555800_156766-287298-cat_1_52	PF02700	IMGVR_UViG_2545555800_000005_2545555800_2545555800_156766-287298-cat_1	2	MKT	Phosphoribosylformylglycinamidine (FGAM) synthase						amg_database		Roux et al. 2016	FALSE
IMGVR_UViG_2545555800_000005_2545555800_2545555800_156766-287298-cat_1_52	PF01259	IMGVR_UViG_2545555800_000005_2545555800_2545555800_156766-287298-cat_1	2	MKT	SAICAR synthetase						amg_database		Roux et al. 2016	FALSE
IMGVR_UViG_2545555800_000005_2545555800_2545555800_156766-287298-cat_1_52	PF01503	IMGVR_UViG_2545555800_000005_2545555800_2545555800_156766-287298-cat_1	2	MKT	Phosphoribosyl-ATP pyrophosphohydrolase						amg_database	M	Roux et al. 2016	FALSE
IMGVR_UViG_2545555800_000005_2545555800_2545555800_156766-287298-cat_1_52	PF02562	IMGVR_UViG_2545555800_000005_2545555800_2545555800_156766-287298-cat_1	2	MKT	phoH; phosphate starvation-inducible protein						amg_database		Roux et al. 2016	FALSE
IMGVR_UViG_2545555800_000005_2545555800_2545555800_156766-287298-cat_1_52	PF06463	IMGVR_UViG_2545555800_000005_2545555800_2545555800_156766-287298-cat_1	2	MKT	Molybdenum Cofactor Synthesis C						amg_database		Roux et al. 2016	FALSE
IMGVR_UViG_2545555800_000005_2545555800_2545555800_156766-287298-cat_1_52	PF02649	IMGVR_UViG_2545555800_000005_2545555800_2545555800_156766-287298-cat_1	2	MKT	Type I GTP cyclohydrolase folE2						amg_database	M	Roux et al. 2016	FALSE
IMGVR_UViG_2547132289_000004_2547132289_2547217120-cat_1_129	PF00463	IMGVR_UViG_2547132289_000004_2547132289_2547217120-cat_1	1	MKT	Isocitrate lyase family						amg_database	M	Roux et al. 2016	FALSE
IMGVR_UViG_2547132289_000004_2547132289_2547217120-cat_1_129	PF09206	IMGVR_UViG_2547132289_000004_2547132289_2547217120-cat_1	1	MKT	Alpha-L-arabinofuranosidase B, catalytic						amg_database		Roux et al. 2016	FALSE
IMGVR_UViG_2547132289_000004_2547132289_2547217120-cat_1_130	PF00274	IMGVR_UViG_2547132289_000004_2547132289_2547217120-cat_1	1	MKT	Fructose-bisphosphate aldolase class-I						amg_database	M	Roux et al. 2016	FALSE
IMGVR_UViG_2547132289_000004_2547132289_2547217120-cat_1_130	PF00330	IMGVR_UViG_2547132289_000004_2547132289_2547217120-cat_1	1	MKT	Aconitase family (aconitate hydratase)						amg_database	M	Zeng et al. 2012; Sullivan et al. 2005	FALSE
IMGVR_UViG_2547132289_000004_2547132289_2547217120-cat_1_130	PF01370	IMGVR_UViG_2547132289_000004_2547132289_2547217120-cat_1	1	MKT	NAD dependent epimerase/dehydratase family						amg_database		Roux et al. 2016	FALSE
IMGVR_UViG_2547132289_000004_2547132289_2547217120-cat_1_130	PF04321	IMGVR_UViG_2547132289_000004_2547132289_2547217120-cat_1	1	MKT	RmlD substrate binding domain						amg_database		Roux et al. 2016	FALSE
IMGVR_UViG_2547132289_000004_2547132289_2547217120-cat_1_130	PF00393	IMGVR_UViG_2547132289_000004_2547132289_2547217120-cat_1	1	MKT	6-phosphogluconate dehydrogenase, C-terminal domain						amg_database	M	Roux et al. 2016	FALSE
IMGVR_UViG_2547132289_000004_2547132289_2547217120-cat_1_130	PF02224	IMGVR_UViG_2547132289_000004_2547132289_2547217120-cat_1	1	MKT	Cytidylate kinase						amg_database		Roux et al. 2016	FALSE
IMGVR_UViG_2547132289_000004_2547132289_2547217120-cat_1_130	PF01118	IMGVR_UViG_2547132289_000004_2547132289_2547217120-cat_1	1	MKT	Semialdehyde dehydrogenase, NAD binding domain						amg_database	M	Zeng et al. 2012; Sullivan et al. 2005	TRUE
IMGVR_UViG_2547132289_000004_2547132289_2547217120-cat_1_130	PF00106	IMGVR_UViG_2547132289_000004_2547132289_2547217120-cat_1	1	MKT	short chain dehydrogenase						amg_database	M	Roux et al. 2016	FALSE
IMGVR_UViG_2547132289_000004_2547132289_2547217120-cat_1_130	PF01073	IMGVR_UViG_2547132289_000004_2547132289_2547217120-cat_1	1	MKT	3-beta hydroxysteroid dehydrogenase/isomerase family						amg_database	M	Roux et al. 2016	FALSE
IMGVR_UViG_2547132289_000004_2547132289_2547217120-cat_1_133	PF02274	IMGVR_UViG_2547132289_000004_2547132289_2547217120-cat_1	1	MKT	Amidinotransferase						amg_database	M	Lindell et al. 2004; Lindell et al. 2005; Sullivan et al. 2005	TRUE
IMGVR_UViG_2547132289_000004_2547132289_2547217120-cat_1_133	PF05221	IMGVR_UViG_2547132289_000004_2547132289_2547217120-cat_1	1	MKT	S-adenosyl-L-homocysteine hydrolase						amg_database		Roux et al. 2016	FALSE
IMGVR_UViG_2547132289_000004_2547132289_2547217120-cat_1_133	PF13714	IMGVR_UViG_2547132289_000004_2547132289_2547217120-cat_1	1	MKT	Phosphoenolpyruvate phosphomutase						amg_database	M	Roux et al. 2016	FALSE
IMGVR_UViG_2548876926_000004_2548876926_2548998275_457152-511242-cat_1_39	PF07700	IMGVR_UViG_2548876926_000004_2548876926_2548998275_457152-511242-cat_1	2	MKT	Heme NO binding						amg_database		Roux et al. 2016	FALSE
IMGVR_UViG_2548876926_000004_2548876926_2548998275_457152-511242-cat_1_39	PF00676	IMGVR_UViG_2548876926_000004_2548876926_2548998275_457152-511242-cat_1	2	MKT	Dehydrogenase E1 component						amg_database	M	Roux et al. 2016	FALSE
IMGVR_UViG_2551306272_000013_2551306272_2551370590_13131-111015-cat_1_15	PF00132	IMGVR_UViG_2551306272_000013_2551306272_2551370590_13131-111015-cat_1	2	MKT	Bacterial transferase hexapeptide (six repeats)						amg_database		Roux et al. 2016	FALSE
IMGVR_UViG_2551306272_000013_2551306272_2551370590_13131-111015-cat_1_15	PF05138	IMGVR_UViG_2551306272_000013_2551306272_2551370590_13131-111015-cat_1	2	MKT	Phenylacetic acid catabolic protein						amg_database	M	Roux et al. 2016	FALSE
IMGVR_UViG_2551306272_000013_2551306272_2551370590_13131-111015-cat_1_15	PF05045	IMGVR_UViG_2551306272_000013_2551306272_2551370590_13131-111015-cat_1	2	MKT	Rhamnan synthesis protein F						amg_database		Roux et al. 2016	FALSE
IMGVR_UViG_2551306273_000010_2551306273_2551370867_13131-111015-cat_1_15	PF00132	IMGVR_UViG_2551306273_000010_2551306273_2551370867_13131-111015-cat_1	2	MKET	Bacterial transferase hexapeptide (six repeats)						amg_database		Roux et al. 2016	FALSE
IMGVR_UViG_2551306273_000010_2551306273_2551370867_13131-111015-cat_1_15	PF00504	IMGVR_UViG_2551306273_000010_2551306273_2551370867_13131-111015-cat_1	2	MKET	hlip; high-light inducible protein	M00161					amg_database		Roux et al. 2016	FALSE
IMGVR_UViG_2551306273_000010_2551306273_2551370867_13131-111015-cat_1_15	PF05045	IMGVR_UViG_2551306273_000010_2551306273_2551370867_13131-111015-cat_1	2	MKET	Rhamnan synthesis protein F						amg_database		Roux et al. 2016	FALSE
IMGVR_UViG_2551306283_000004_2551306283_2551372026-cat_1_107	PF00274	IMGVR_UViG_2551306283_000004_2551306283_2551372026-cat_1	1	MKT	Fructose-bisphosphate aldolase class-I						amg_database	M	Roux et al. 2016	FALSE
IMGVR_UViG_2551306283_000004_2551306283_2551372026-cat_1_107	PF00330	IMGVR_UViG_2551306283_000004_2551306283_2551372026-cat_1	1	MKT	Aconitase family (aconitate hydratase)						amg_database	M	Zeng et al. 2012; Sullivan et al. 2005	TRUE
IMGVR_UViG_2551306283_000004_2551306283_2551372026-cat_1_107	PF01370	IMGVR_UViG_2551306283_000004_2551306283_2551372026-cat_1	1	MKT	NAD dependent epimerase/dehydratase family						amg_database		Roux et al. 2016	FALSE
IMGVR_UViG_2551306283_000004_2551306283_2551372026-cat_1_107	PF04321	IMGVR_UViG_2551306283_000004_2551306283_2551372026-cat_1	1	MKT	RmlD substrate binding domain						amg_database		Roux et al. 2016	FALSE
IMGVR_UViG_2551306283_000004_2551306283_2551372026-cat_1_107	PF00393	IMGVR_UViG_2551306283_000004_2551306283_2551372026-cat_1	1	MKT	6-phosphogluconate dehydrogenase, C-terminal domain						amg_database	M	Roux et al. 2016	FALSE
IMGVR_UViG_2551306283_000004_2551306283_2551372026-cat_1_107	PF02224	IMGVR_UViG_2551306283_000004_2551306283_2551372026-cat_1	1	MKT	Cytidylate kinase						amg_database		Roux et al. 2016	FALSE
IMGVR_UViG_2551306283_000004_2551306283_2551372026-cat_1_107	PF01118	IMGVR_UViG_2551306283_000004_2551306283_2551372026-cat_1	1	MKT	Semialdehyde dehydrogenase, NAD binding domain						amg_database	M	Zeng et al. 2012; Sullivan et al. 2005	TRUE
IMGVR_UViG_2551306283_000004_2551306283_2551372026-cat_1_107	PF00106	IMGVR_UViG_2551306283_000004_2551306283_2551372026-cat_1	1	MKT	short chain dehydrogenase						amg_database	M	Roux et al. 2016	FALSE
IMGVR_UViG_2551306283_000004_2551306283_2551372026-cat_1_107	PF01073	IMGVR_UViG_2551306283_000004_2551306283_2551372026-cat_1	1	MKT	3-beta hydroxysteroid dehydrogenase/isomerase family						amg_database	M	Roux et al. 2016	FALSE
IMGVR_UViG_2551306283_000004_2551306283_2551372026-cat_1_108	PF00463	IMGVR_UViG_2551306283_000004_2551306283_2551372026-cat_1	2	MKT	Isocitrate lyase family						amg_database	M	Roux et al. 2016	FALSE
IMGVR_UViG_2551306283_000004_2551306283_2551372026-cat_1_108	PF09206	IMGVR_UViG_2551306283_000004_2551306283_2551372026-cat_1	2	MKT	Alpha-L-arabinofuranosidase B, catalytic						amg_database		Roux et al. 2016	FALSE
IMGVR_UViG_2551306291_000004_2551306291_2551373088-cat_1_126	PF00463	IMGVR_UViG_2551306291_000004_2551306291_2551373088-cat_1	1	MKTF	Isocitrate lyase family						amg_database	M	Roux et al. 2016	FALSE
IMGVR_UViG_2551306291_000004_2551306291_2551373088-cat_1_126	PF09206	IMGVR_UViG_2551306291_000004_2551306291_2551373088-cat_1	1	MKTF	Alpha-L-arabinofuranosidase B, catalytic						amg_database		Roux et al. 2016	FALSE
IMGVR_UViG_2551306291_000004_2551306291_2551373088-cat_1_127	PF00274	IMGVR_UViG_2551306291_000004_2551306291_2551373088-cat_1	1	MKTF	Fructose-bisphosphate aldolase class-I						amg_database	M	Roux et al. 2016	FALSE
IMGVR_UViG_2551306291_000004_2551306291_2551373088-cat_1_127	PF00330	IMGVR_UViG_2551306291_000004_2551306291_2551373088-cat_1	1	MKTF	Aconitase family (aconitate hydratase)						amg_database	M	Roux et al. 2016	FALSE
IMGVR_UViG_2551306291_000004_2551306291_2551373088-cat_1_127	PF01370	IMGVR_UViG_2551306291_000004_2551306291_2551373088-cat_1	1	MKTF	NAD dependent epimerase/dehydratase family						amg_database		Roux et al. 2016	FALSE
IMGVR_UViG_2551306291_000004_2551306291_2551373088-cat_1_127	PF04321	IMGVR_UViG_2551306291_000004_2551306291_2551373088-cat_1	1	MKTF	RmlD substrate binding domain						amg_database		Roux et al. 2016	FALSE
IMGVR_UViG_2551306291_000004_2551306291_2551373088-cat_1_127	PF00393	IMGVR_UViG_2551306291_000004_2551306291_2551373088-cat_1	1	MKTF	6-phosphogluconate dehydrogenase, C-terminal domain						amg_database	M	Roux et al. 2016	FALSE
IMGVR_UViG_2551306291_000004_2551306291_2551373088-cat_1_127	PF02224	IMGVR_UViG_2551306291_000004_2551306291_2551373088-cat_1	1	MKTF	Cytidylate kinase						amg_database		Roux et al. 2016	FALSE
IMGVR_UViG_2551306291_000004_2551306291_2551373088-cat_1_127	PF01118	IMGVR_UViG_2551306291_000004_2551306291_2551373088-cat_1	1	MKTF	Semialdehyde dehydrogenase, NAD binding domain						amg_database	M	Roux et al. 2016	FALSE
IMGVR_UViG_2551306291_000004_2551306291_2551373088-cat_1_127	PF00106	IMGVR_UViG_2551306291_000004_2551306291_2551373088-cat_1	1	MKTF	short chain dehydrogenase						amg_database	M	Roux et al. 2016	FALSE
IMGVR_UViG_2551306291_000004_2551306291_2551373088-cat_1_127	PF01073	IMGVR_UViG_2551306291_000004_2551306291_2551373088-cat_1	1	MKTF	3-beta hydroxysteroid dehydrogenase/isomerase family						amg_database	M	Roux et al. 2016	FALSE
IMGVR_UViG_2551306291_000004_2551306291_2551373088-cat_1_130	PF02274	IMGVR_UViG_2551306291_000004_2551306291_2551373088-cat_1	1	MKTF	Amidinotransferase						amg_database	M	Roux et al. 2016	FALSE
IMGVR_UViG_2551306291_000004_2551306291_2551373088-cat_1_130	PF05221	IMGVR_UViG_2551306291_000004_2551306291_2551373088-cat_1	1	MKTF	S-adenosyl-L-homocysteine hydrolase						amg_database		Zeng et al. 2012; Sullivan et al. 2005	TRUE
IMGVR_UViG_2551306291_000004_2551306291_2551373088-cat_1_130	PF13714	IMGVR_UViG_2551306291_000004_2551306291_2551373088-cat_1	1	MKTF	Phosphoenolpyruvate phosphomutase						amg_database	M	Roux et al. 2016	FALSE
IMGVR_UViG_2551306294_000003_2551306294_2551373546-cat_1_126	PF00463	IMGVR_UViG_2551306294_000003_2551306294_2551373546-cat_1	1	MKTF	Isocitrate lyase family						amg_database	M	Roux et al. 2016	FALSE
IMGVR_UViG_2551306294_000003_2551306294_2551373546-cat_1_126	PF09206	IMGVR_UViG_2551306294_000003_2551306294_2551373546-cat_1	1	MKTF	Alpha-L-arabinofuranosidase B, catalytic						amg_database		Roux et al. 2016	FALSE
IMGVR_UViG_2551306294_000003_2551306294_2551373546-cat_1_127	PF00274	IMGVR_UViG_2551306294_000003_2551306294_2551373546-cat_1	1	MKTF	Fructose-bisphosphate aldolase class-I						amg_database	M	Zeng et al. 2012; Sullivan et al. 2005	FALSE
IMGVR_UViG_2551306294_000003_2551306294_2551373546-cat_1_127	PF00330	IMGVR_UViG_2551306294_000003_2551306294_2551373546-cat_1	1	MKTF	Aconitase family (aconitate hydratase)						amg_database	M	Roux et al. 2016	FALSE
IMGVR_UViG_2551306294_000003_2551306294_2551373546-cat_1_127	PF01370	IMGVR_UViG_2551306294_000003_2551306294_2551373546-cat_1	1	MKTF	NAD dependent epimerase/dehydratase family						amg_database		Roux et al. 2016	FALSE
IMGVR_UViG_2551306294_000003_2551306294_2551373546-cat_1_127	PF04321	IMGVR_UViG_2551306294_000003_2551306294_2551373546-cat_1	1	MKTF	RmlD substrate binding domain						amg_database		Roux et al. 2016	FALSE
IMGVR_UViG_2551306294_000003_2551306294_2551373546-cat_1_127	PF00393	IMGVR_UViG_2551306294_000003_2551306294_2551373546-cat_1	1	MKTF	6-phosphogluconate dehydrogenase, C-terminal domain						amg_database	M	Roux et al. 2016	FALSE
IMGVR_UViG_2551306294_000003_2551306294_2551373546-cat_1_127	PF02224	IMGVR_UViG_2551306294_000003_2551306294_2551373546-cat_1	1	MKTF	Cytidylate kinase						amg_database		Roux et al. 2016	FALSE
IMGVR_UViG_2551306294_000003_2551306294_2551373546-cat_1_127	PF01118	IMGVR_UViG_2551306294_000003_2551306294_2551373546-cat_1	1	MKTF	Semialdehyde dehydrogenase, NAD binding domain						amg_database	M	Roux et al. 2016	FALSE
IMGVR_UViG_2551306294_000003_2551306294_2551373546-cat_1_127	PF00106	IMGVR_UViG_2551306294_000003_2551306294_2551373546-cat_1	1	MKTF	short chain dehydrogenase						amg_database	M	Roux et al. 2016	FALSE
IMGVR_UViG_2551306294_000003_2551306294_2551373546-cat_1_127	PF01073	IMGVR_UViG_2551306294_000003_2551306294_2551373546-cat_1	1	MKTF	3-beta hydroxysteroid dehydrogenase/isomerase family						amg_database	M	Roux et al. 2016	FALSE
IMGVR_UViG_2551306294_000003_2551306294_2551373546-cat_1_130	PF02274	IMGVR_UViG_2551306294_000003_2551306294_2551373546-cat_1	1	MKTF	Amidinotransferase						amg_database	M	Roux et al. 2016	FALSE
IMGVR_UViG_2551306294_000003_2551306294_2551373546-cat_1_130	PF05221	IMGVR_UViG_2551306294_000003_2551306294_2551373546-cat_1	1	MKTF	S-adenosyl-L-homocysteine hydrolase						amg_database		Roux et al. 2016	FALSE
IMGVR_UViG_2551306294_000003_2551306294_2551373546-cat_1_130	PF13714	IMGVR_UViG_2551306294_000003_2551306294_2551373546-cat_1	1	MKTF	Phosphoenolpyruvate phosphomutase						amg_database	M	Roux et al. 2016	FALSE
IMGVR_UViG_2551306312_000006_2551306312_2551376906_13131-111015-cat_1_15	PF00132	IMGVR_UViG_2551306312_000006_2551306312_2551376906_13131-111015-cat_1	2	MKET	Bacterial transferase hexapeptide (six repeats)						amg_database		Roux et al. 2016	FALSE
IMGVR_UViG_2551306312_000006_2551306312_2551376906_13131-111015-cat_1_15	PF00504	IMGVR_UViG_2551306312_000006_2551306312_2551376906_13131-111015-cat_1	2	MKET	hlip; high-light inducible protein	M00161					amg_database		Roux et al. 2016	FALSE
IMGVR_UViG_2551306312_000006_2551306312_2551376906_13131-111015-cat_1_15	PF05045	IMGVR_UViG_2551306312_000006_2551306312_2551376906_13131-111015-cat_1	2	MKET	Rhamnan synthesis protein F						amg_database		Roux et al. 2016	FALSE
IMGVR_UViG_2554235056_000003_2554235056_2554252043-cat_1_2	PF02274	IMGVR_UViG_2554235056_000003_2554235056_2554252043-cat_1	1	MKTF	Amidinotransferase						amg_database	M	Roux et al. 2016	FALSE
IMGVR_UViG_2554235056_000003_2554235056_2554252043-cat_1_2	PF05221	IMGVR_UViG_2554235056_000003_2554235056_2554252043-cat_1	1	MKTF	S-adenosyl-L-homocysteine hydrolase						amg_database		Roux et al. 2016	FALSE
IMGVR_UViG_2554235056_000003_2554235056_2554252043-cat_1_2	PF13714	IMGVR_UViG_2554235056_000003_2554235056_2554252043-cat_1	1	MKTF	Phosphoenolpyruvate phosphomutase						amg_database	M	Roux et al. 2016	FALSE
IMGVR_UViG_2554235056_000003_2554235056_2554252043-cat_1_5	PF00274	IMGVR_UViG_2554235056_000003_2554235056_2554252043-cat_1	1	MKTF	Fructose-bisphosphate aldolase class-I						amg_database	M	Roux et al. 2016	FALSE
IMGVR_UViG_2554235056_000003_2554235056_2554252043-cat_1_5	PF00330	IMGVR_UViG_2554235056_000003_2554235056_2554252043-cat_1	1	MKTF	Aconitase family (aconitate hydratase)						amg_database	M	Roux et al. 2016	FALSE
IMGVR_UViG_2554235056_000003_2554235056_2554252043-cat_1_5	PF01370	IMGVR_UViG_2554235056_000003_2554235056_2554252043-cat_1	1	MKTF	NAD dependent epimerase/dehydratase family						amg_database		Roux et al. 2016	FALSE
IMGVR_UViG_2554235056_000003_2554235056_2554252043-cat_1_5	PF04321	IMGVR_UViG_2554235056_000003_2554235056_2554252043-cat_1	1	MKTF	RmlD substrate binding domain						amg_database		Roux et al. 2016	FALSE
IMGVR_UViG_2554235056_000003_2554235056_2554252043-cat_1_5	PF00393	IMGVR_UViG_2554235056_000003_2554235056_2554252043-cat_1	1	MKTF	6-phosphogluconate dehydrogenase, C-terminal domain						amg_database	M	Roux et al. 2016	FALSE
IMGVR_UViG_2554235056_000003_2554235056_2554252043-cat_1_5	PF02224	IMGVR_UViG_2554235056_000003_2554235056_2554252043-cat_1	1	MKTF	Cytidylate kinase						amg_database		Lindell et al. 2004; Lindell et al. 2005; Sullivan et al. 2005	TRUE
IMGVR_UViG_2554235056_000003_2554235056_2554252043-cat_1_5	PF01118	IMGVR_UViG_2554235056_000003_2554235056_2554252043-cat_1	1	MKTF	Semialdehyde dehydrogenase, NAD binding domain						amg_database	M	Roux et al. 2016	FALSE
IMGVR_UViG_2554235056_000003_2554235056_2554252043-cat_1_5	PF00106	IMGVR_UViG_2554235056_000003_2554235056_2554252043-cat_1	1	MKTF	short chain dehydrogenase						amg_database	M	Roux et al. 2016	FALSE
IMGVR_UViG_2554235056_000003_2554235056_2554252043-cat_1_5	PF01073	IMGVR_UViG_2554235056_000003_2554235056_2554252043-cat_1	1	MKTF	3-beta hydroxysteroid dehydrogenase/isomerase family						amg_database	M	Roux et al. 2016	FALSE
IMGVR_UViG_2554235056_000003_2554235056_2554252043-cat_1_6	PF00463	IMGVR_UViG_2554235056_000003_2554235056_2554252043-cat_1	1	MKTF	Isocitrate lyase family						amg_database	M	Roux et al. 2016	FALSE
IMGVR_UViG_2554235056_000003_2554235056_2554252043-cat_1_6	PF09206	IMGVR_UViG_2554235056_000003_2554235056_2554252043-cat_1	1	MKTF	Alpha-L-arabinofuranosidase B, catalytic						amg_database		Roux et al. 2016	FALSE
IMGVR_UViG_2554235057_000001_2554235057_2554252123-cat_1_126	PF00463	IMGVR_UViG_2554235057_000001_2554235057_2554252123-cat_1	1	MKT	Isocitrate lyase family						amg_database	M	Roux et al. 2016	FALSE
IMGVR_UViG_2554235057_000001_2554235057_2554252123-cat_1_126	PF09206	IMGVR_UViG_2554235057_000001_2554235057_2554252123-cat_1	1	MKT	Alpha-L-arabinofuranosidase B, catalytic						amg_database		Roux et al. 2016	FALSE
IMGVR_UViG_2554235057_000001_2554235057_2554252123-cat_1_127	PF00274	IMGVR_UViG_2554235057_000001_2554235057_2554252123-cat_1	1	MKT	Fructose-bisphosphate aldolase class-I						amg_database	M	Roux et al. 2016	FALSE
IMGVR_UViG_2554235057_000001_2554235057_2554252123-cat_1_127	PF00330	IMGVR_UViG_2554235057_000001_2554235057_2554252123-cat_1	1	MKT	Aconitase family (aconitate hydratase)						amg_database	M	Roux et al. 2016	FALSE
IMGVR_UViG_2554235057_000001_2554235057_2554252123-cat_1_127	PF01370	IMGVR_UViG_2554235057_000001_2554235057_2554252123-cat_1	1	MKT	NAD dependent epimerase/dehydratase family						amg_database		Roux et al. 2016	FALSE
IMGVR_UViG_2554235057_000001_2554235057_2554252123-cat_1_127	PF04321	IMGVR_UViG_2554235057_000001_2554235057_2554252123-cat_1	1	MKT	RmlD substrate binding domain						amg_database		Roux et al. 2016	FALSE
IMGVR_UViG_2554235057_000001_2554235057_2554252123-cat_1_127	PF00393	IMGVR_UViG_2554235057_000001_2554235057_2554252123-cat_1	1	MKT	6-phosphogluconate dehydrogenase, C-terminal domain						amg_database	M	Roux et al. 2016	FALSE
IMGVR_UViG_2554235057_000001_2554235057_2554252123-cat_1_127	PF02224	IMGVR_UViG_2554235057_000001_2554235057_2554252123-cat_1	1	MKT	Cytidylate kinase						amg_database		Roux et al. 2016	FALSE
IMGVR_UViG_2554235057_000001_2554235057_2554252123-cat_1_127	PF01118	IMGVR_UViG_2554235057_000001_2554235057_2554252123-cat_1	1	MKT	Semialdehyde dehydrogenase, NAD binding domain						amg_database	M	Roux et al. 2016	FALSE
IMGVR_UViG_2554235057_000001_2554235057_2554252123-cat_1_127	PF00106	IMGVR_UViG_2554235057_000001_2554235057_2554252123-cat_1	1	MKT	short chain dehydrogenase						amg_database	M	Roux et al. 2016	FALSE
IMGVR_UViG_2554235057_000001_2554235057_2554252123-cat_1_127	PF01073	IMGVR_UViG_2554235057_000001_2554235057_2554252123-cat_1	1	MKT	3-beta hydroxysteroid dehydrogenase/isomerase family						amg_database	M	Roux et al. 2016	FALSE
IMGVR_UViG_2554235057_000001_2554235057_2554252123-cat_1_130	PF02274	IMGVR_UViG_2554235057_000001_2554235057_2554252123-cat_1	1	MKT	Amidinotransferase						amg_database	M	Roux et al. 2016	FALSE
IMGVR_UViG_2554235057_000001_2554235057_2554252123-cat_1_130	PF05221	IMGVR_UViG_2554235057_000001_2554235057_2554252123-cat_1	1	MKT	S-adenosyl-L-homocysteine hydrolase						amg_database		Roux et al. 2016	FALSE
IMGVR_UViG_2554235057_000001_2554235057_2554252123-cat_1_130	PF13714	IMGVR_UViG_2554235057_000001_2554235057_2554252123-cat_1	1	MKT	Phosphoenolpyruvate phosphomutase						amg_database	M	Roux et al. 2016	FALSE
IMGVR_UViG_2554235081_000008_2554235081_2554254010-cat_1_77	PF00274	IMGVR_UViG_2554235081_000008_2554235081_2554254010-cat_1	1	MKT	Fructose-bisphosphate aldolase class-I						amg_database	M	Roux et al. 2016	FALSE
IMGVR_UViG_2554235081_000008_2554235081_2554254010-cat_1_77	PF00330	IMGVR_UViG_2554235081_000008_2554235081_2554254010-cat_1	1	MKT	Aconitase family (aconitate hydratase)						amg_database	M	Roux et al. 2016	FALSE
IMGVR_UViG_2554235081_000008_2554235081_2554254010-cat_1_77	PF01370	IMGVR_UViG_2554235081_000008_2554235081_2554254010-cat_1	1	MKT	NAD dependent epimerase/dehydratase family						amg_database		Roux et al. 2016	FALSE
IMGVR_UViG_2554235081_000008_2554235081_2554254010-cat_1_77	PF04321	IMGVR_UViG_2554235081_000008_2554235081_2554254010-cat_1	1	MKT	RmlD substrate binding domain						amg_database		Roux et al. 2016	FALSE
IMGVR_UViG_2554235081_000008_2554235081_2554254010-cat_1_77	PF00393	IMGVR_UViG_2554235081_000008_2554235081_2554254010-cat_1	1	MKT	6-phosphogluconate dehydrogenase, C-terminal domain						amg_database	M	Roux et al. 2016	FALSE
IMGVR_UViG_2554235081_000008_2554235081_2554254010-cat_1_77	PF02224	IMGVR_UViG_2554235081_000008_2554235081_2554254010-cat_1	1	MKT	Cytidylate kinase						amg_database		Roux et al. 2016	FALSE
IMGVR_UViG_2554235081_000008_2554235081_2554254010-cat_1_77	PF01118	IMGVR_UViG_2554235081_000008_2554235081_2554254010-cat_1	1	MKT	Semialdehyde dehydrogenase, NAD binding domain						amg_database	M	Roux et al. 2016	FALSE
IMGVR_UViG_2554235081_000008_2554235081_2554254010-cat_1_77	PF00106	IMGVR_UViG_2554235081_000008_2554235081_2554254010-cat_1	1	MKT	short chain dehydrogenase						amg_database	M	Roux et al. 2016	FALSE
IMGVR_UViG_2554235081_000008_2554235081_2554254010-cat_1_77	PF01073	IMGVR_UViG_2554235081_000008_2554235081_2554254010-cat_1	1	MKT	3-beta hydroxysteroid dehydrogenase/isomerase family						amg_database	M	Roux et al. 2016	FALSE
IMGVR_UViG_2554235081_000008_2554235081_2554254010-cat_1_78	PF00463	IMGVR_UViG_2554235081_000008_2554235081_2554254010-cat_1	2	MKT	Isocitrate lyase family						amg_database	M	Roux et al. 2016	FALSE
IMGVR_UViG_2554235081_000008_2554235081_2554254010-cat_1_78	PF09206	IMGVR_UViG_2554235081_000008_2554235081_2554254010-cat_1	2	MKT	Alpha-L-arabinofuranosidase B, catalytic						amg_database		Roux et al. 2016	FALSE
IMGVR_UViG_2554235236_000002_2554235236_2554292067_11813-130808-cat_1_13	PF01070	IMGVR_UViG_2554235236_000002_2554235236_2554292067_11813-130808-cat_1	1	MKT	FMN-dependent dehydrogenase						amg_database	M	Roux et al. 2016	FALSE
IMGVR_UViG_2554235236_000002_2554235236_2554292067_11813-130808-cat_1_13	PF00120	IMGVR_UViG_2554235236_000002_2554235236_2554292067_11813-130808-cat_1	1	MKT	Glutamine synthetase, catalytic domain						amg_database	M	Roux et al. 2016	FALSE
IMGVR_UViG_2554235236_000002_2554235236_2554292067_11813-130808-cat_1_14	PF01761	IMGVR_UViG_2554235236_000002_2554235236_2554292067_11813-130808-cat_1	1	MKT	3-dehydroquinate synthase						amg_database	M	Roux et al. 2016	FALSE
IMGVR_UViG_2554235236_000002_2554235236_2554292067_11813-130808-cat_1_143	PF06206	IMGVR_UViG_2554235236_000002_2554235236_2554292067_11813-130808-cat_1	2	MKET	cpeT; phycoerythrin biosynthesis gene	M00161					amg_database		Roux et al. 2016	FALSE
IMGVR_UViG_2554235236_000002_2554235236_2554292067_11813-130808-cat_1_16	PF02531	IMGVR_UViG_2554235236_000002_2554235236_2554292067_11813-130808-cat_1	1	MKT	PsaD						amg_database	M	Roux et al. 2016	FALSE
IMGVR_UViG_2554235236_000002_2554235236_2554292067_11813-130808-cat_1_16	PF01227	IMGVR_UViG_2554235236_000002_2554235236_2554292067_11813-130808-cat_1	1	MKT	GTP cyclohydrolase I						amg_database		Roux et al. 2016	FALSE
IMGVR_UViG_2554235236_000002_2554235236_2554292067_11813-130808-cat_1_16	PF00926	IMGVR_UViG_2554235236_000002_2554235236_2554292067_11813-130808-cat_1	1	MKT	3,4-dihydroxy-2-butanone 4-phosphate synthase						amg_database	M	Roux et al. 2016	FALSE
IMGVR_UViG_2554235236_000002_2554235236_2554292067_11813-130808-cat_1_17	PF01373	IMGVR_UViG_2554235236_000002_2554235236_2554292067_11813-130808-cat_1	1	MKT	Glycosyl hydrolase family 14; beta-galactosidase						amg_database		Roux et al. 2016	FALSE
IMGVR_UViG_2554235236_000002_2554235236_2554292067_11813-130808-cat_1_17	PF01148	IMGVR_UViG_2554235236_000002_2554235236_2554292067_11813-130808-cat_1	1	MKT	Cytidylyltransferase family						amg_database		Roux et al. 2016	FALSE
IMGVR_UViG_2554235236_000002_2554235236_2554292067_11813-130808-cat_1_17	PF09206	IMGVR_UViG_2554235236_000002_2554235236_2554292067_11813-130808-cat_1	1	MKT	Alpha-L-arabinofuranosidase B, catalytic						amg_database		Roux et al. 2016	FALSE
IMGVR_UViG_2558309051_000001_2558309051_2558315276-cat_1_77	PF00132	IMGVR_UViG_2558309051_000001_2558309051_2558315276-cat_1	2	MKET	Bacterial transferase hexapeptide (six repeats)						amg_database		Roux et al. 2016	FALSE
IMGVR_UViG_2558309051_000001_2558309051_2558315276-cat_1_77	PF00504	IMGVR_UViG_2558309051_000001_2558309051_2558315276-cat_1	2	MKET	hlip; high-light inducible protein	M00161					amg_database		Lindell et al. 2004; Lindell et al. 2005; Sullivan et al. 2005	TRUE
IMGVR_UViG_2558309051_000001_2558309051_2558315276-cat_1_77	PF05045	IMGVR_UViG_2558309051_000001_2558309051_2558315276-cat_1	2	MKET	Rhamnan synthesis protein F						amg_database		Roux et al. 2016	FALSE
IMGVR_UViG_2558309128_000001_2558309128_2558323656-cat_1_121	PF00463	IMGVR_UViG_2558309128_000001_2558309128_2558323656-cat_1	2	MKT	Isocitrate lyase family						amg_database	M	Roux et al. 2016	FALSE
IMGVR_UViG_2558309128_000001_2558309128_2558323656-cat_1_121	PF02401	IMGVR_UViG_2558309128_000001_2558309128_2558323656-cat_1	2	MKT	LytB protein						amg_database	M	Roux et al. 2016	FALSE
IMGVR_UViG_2558309128_000001_2558309128_2558323656-cat_1_121	PF00330	IMGVR_UViG_2558309128_000001_2558309128_2558323656-cat_1	2	MKT	Aconitase family (aconitate hydratase)						amg_database	M	Roux et al. 2016	FALSE
IMGVR_UViG_2558309128_000001_2558309128_2558323656-cat_1_92	PF09778	IMGVR_UViG_2558309128_000001_2558309128_2558323656-cat_1	2	MKT	Guanylylate cyclase						amg_database		Roux et al. 2016	FALSE
IMGVR_UViG_2558309128_000001_2558309128_2558323656-cat_1_93	PF00348	IMGVR_UViG_2558309128_000001_2558309128_2558323656-cat_1	2	MKET	Polyprenyl synthetase						amg_database		Roux et al. 2016	FALSE
IMGVR_UViG_2558309128_000001_2558309128_2558323656-cat_1_93	PF04724	IMGVR_UViG_2558309128_000001_2558309128_2558323656-cat_1	2	MKET	Glycosyltransferase family 17						amg_database		Roux et al. 2016	FALSE
IMGVR_UViG_2558309128_000001_2558309128_2558323656-cat_1_93	PF10032	IMGVR_UViG_2558309128_000001_2558309128_2558323656-cat_1	2	MKET	pstS; phosphate transport system substrate-binding protein						amg_database	M	Roux et al. 2016	FALSE
IMGVR_UViG_2558860369_000003_2558860369_2558885877_43478-82898-cat_1_2	PF00742	IMGVR_UViG_2558860369_000003_2558860369_2558885877_43478-82898-cat_1	2	MKTF	Homoserine dehydrogenase						amg_database	M	Roux et al. 2016	FALSE
IMGVR_UViG_2558860369_000003_2558860369_2558885877_43478-82898-cat_1_2	PF01786	IMGVR_UViG_2558860369_000003_2558860369_2558885877_43478-82898-cat_1	2	MKTF	Plastoquinol terminal oxidase (PTOX)						amg_database		Roux et al. 2016	FALSE
IMGVR_UViG_2558860369_000003_2558860369_2558885877_43478-82898-cat_1_2	PF00749	IMGVR_UViG_2558860369_000003_2558860369_2558885877_43478-82898-cat_1	2	MKTF	tRNA synthetases class I (E and Q), catalytic domain						amg_database		Roux et al. 2016	FALSE
IMGVR_UViG_2558860369_000003_2558860369_2558885877_43478-82898-cat_1_2	PF02812	IMGVR_UViG_2558860369_000003_2558860369_2558885877_43478-82898-cat_1	2	MKTF	Glu/Leu/Phe/Val dehydrogenase, dimerisation domain						amg_database	M	Roux et al. 2016	FALSE
IMGVR_UViG_2558860369_000003_2558860369_2558885877_43478-82898-cat_1_55	PF05013	IMGVR_UViG_2558860369_000003_2558860369_2558885877_43478-82898-cat_1	2	MKTF	N-formylglutamate amidohydrolase						amg_database	M	Roux et al. 2016	FALSE
IMGVR_UViG_2558860369_000003_2558860369_2558885877_43478-82898-cat_1_56	PF03331	IMGVR_UViG_2558860369_000003_2558860369_2558885877_43478-82898-cat_1	2	MKTF	UDP-3-O-acyl N-acetylglycosamine deacetylase						amg_database	M	Roux et al. 2016	FALSE
IMGVR_UViG_2558860369_000003_2558860369_2558885877_43478-82898-cat_1_56	PF05935	IMGVR_UViG_2558860369_000003_2558860369_2558885877_43478-82898-cat_1	2	MKTF	Arylsulfotransferase (ASST)						amg_database		Roux et al. 2016	FALSE
IMGVR_UViG_2558860369_000003_2558860369_2558885877_43478-82898-cat_1_56	PF01619	IMGVR_UViG_2558860369_000003_2558860369_2558885877_43478-82898-cat_1	2	MKTF	Proline dehydrogenase						amg_database	M	Roux et al. 2016	FALSE
IMGVR_UViG_2558860369_000003_2558860369_2558885877_43478-82898-cat_1_56	PF00494	IMGVR_UViG_2558860369_000003_2558860369_2558885877_43478-82898-cat_1	2	MKTF	Squalene/phytoene synthase						amg_database		Roux et al. 2016	FALSE
IMGVR_UViG_2558860375_000002_2558860375_2558886859_36866-77161-cat_1_50	PF00348	IMGVR_UViG_2558860375_000002_2558860375_2558886859_36866-77161-cat_1	2	MKTF	Polyprenyl synthetase						amg_database		Roux et al. 2016	FALSE
IMGVR_UViG_2558860375_000002_2558860375_2558886859_36866-77161-cat_1_50	PF00719	IMGVR_UViG_2558860375_000002_2558860375_2558886859_36866-77161-cat_1	2	MKTF	Inorganic pyrophosphatase						amg_database		Roux et al. 2016	FALSE
IMGVR_UViG_2558860375_000002_2558860375_2558886859_36866-77161-cat_1_50	PF01073	IMGVR_UViG_2558860375_000002_2558860375_2558886859_36866-77161-cat_1	2	MKTF	3-beta hydroxysteroid dehydrogenase/isomerase family						amg_database	M	Roux et al. 2016	FALSE
IMGVR_UViG_2558860931_000003_2558860931_2558911323_53451-85178-cat_1_33	PF13661	IMGVR_UViG_2558860931_000003_2558860931_2558911323_53451-85178-cat_1	2	MKT	2OG-Fe(II) oxygenase superfamily						amg_database	M	Roux et al. 2016	FALSE
IMGVR_UViG_2558860931_000003_2558860931_2558911323_53451-85178-cat_1_33	PF14765	IMGVR_UViG_2558860931_000003_2558860931_2558911323_53451-85178-cat_1	2	MKT	Polyketide synthase dehydratase						amg_database	M	Roux et al. 2016	FALSE
IMGVR_UViG_2558860931_000003_2558860931_2558911323_53451-85178-cat_1_33	PF02543	IMGVR_UViG_2558860931_000003_2558860931_2558911323_53451-85178-cat_1	2	MKT	Carbamoyltransferase						amg_database		Roux et al. 2016	FALSE
IMGVR_UViG_2558860931_000003_2558860931_2558911323_53451-85178-cat_1_33	PF05090	IMGVR_UViG_2558860931_000003_2558860931_2558911323_53451-85178-cat_1	2	MKT	Vitamin K-dependent gamma-carboxylase						amg_database		Roux et al. 2016	FALSE
IMGVR_UViG_2558860931_000003_2558860931_2558911323_53451-85178-cat_1_33	PF00723	IMGVR_UViG_2558860931_000003_2558860931_2558911323_53451-85178-cat_1	2	MKT	Glycosyl hydrolases family 15						amg_database		Roux et al. 2016	FALSE
IMGVR_UViG_2558860931_000003_2558860931_2558911323_53451-85178-cat_1_35	PF00733	IMGVR_UViG_2558860931_000003_2558860931_2558911323_53451-85178-cat_1	2	MKT	Asparagine synthase						amg_database	M	Roux et al. 2016	FALSE
IMGVR_UViG_2558860931_000003_2558860931_2558911323_53451-85178-cat_1_35	PF00113	IMGVR_UViG_2558860931_000003_2558860931_2558911323_53451-85178-cat_1	2	MKT	Enolase, C-terminal TIM barrel domain						amg_database	M	Roux et al. 2016	FALSE
IMGVR_UViG_2558860931_000003_2558860931_2558911323_53451-85178-cat_1_36	PF06213	IMGVR_UViG_2558860931_000003_2558860931_2558911323_53451-85178-cat_1	2	MKT	Cobalamin biosynthesis protein CobT						amg_database		Roux et al. 2016	FALSE
IMGVR_UViG_2558860931_000003_2558860931_2558911323_53451-85178-cat_1_36	PF01227	IMGVR_UViG_2558860931_000003_2558860931_2558911323_53451-85178-cat_1	2	MKT	GTP cyclohydrolase I						amg_database		Roux et al. 2016	FALSE
IMGVR_UViG_2561511073_000002_2561511073_2561536785_343205-402955-cat_1_78	PF01218	IMGVR_UViG_2561511073_000002_2561511073_2561536785_343205-402955-cat_1	2	MKT	Coproporphyrinogen III oxidase						amg_database		Roux et al. 2016	FALSE
IMGVR_UViG_2561511073_000002_2561511073_2561536785_343205-402955-cat_1_78	PF13469	IMGVR_UViG_2561511073_000002_2561511073_2561536785_343205-402955-cat_1	2	MKT	Sulfotransferase family						amg_database		Roux et al. 2016	FALSE
IMGVR_UViG_2561511073_000002_2561511073_2561536785_343205-402955-cat_1_78	PF02522	IMGVR_UViG_2561511073_000002_2561511073_2561536785_343205-402955-cat_1	2	MKT	Aminoglycoside 3-N-acetyltransferase						amg_database		Roux et al. 2016	FALSE
IMGVR_UViG_2561511073_000002_2561511073_2561536785_343205-402955-cat_1_78	PF02548	IMGVR_UViG_2561511073_000002_2561511073_2561536785_343205-402955-cat_1	2	MKT	Ketopantoate hydroxymethyltransferase						amg_database		Roux et al. 2016	FALSE
IMGVR_UViG_2561511073_000002_2561511073_2561536785_343205-402955-cat_1_78	PF02562	IMGVR_UViG_2561511073_000002_2561511073_2561536785_343205-402955-cat_1	2	MKT	phoH; phosphate starvation-inducible protein						amg_database		Roux et al. 2016	FALSE
IMGVR_UViG_2561511073_000002_2561511073_2561536785_343205-402955-cat_1_78	PF06213	IMGVR_UViG_2561511073_000002_2561511073_2561536785_343205-402955-cat_1	2	MKT	Cobalamin biosynthesis protein CobT						amg_database		Roux et al. 2016	FALSE
IMGVR_UViG_2561511073_000002_2561511073_2561536785_343205-402955-cat_1_78	PF00044	IMGVR_UViG_2561511073_000002_2561511073_2561536785_343205-402955-cat_1	2	MKT	Glyceraldehyde 3-phosphate dehydrogenase, NAD binding domain						amg_database	M	Roux et al. 2016	FALSE
IMGVR_UViG_2561511073_000002_2561511073_2561536785_343205-402955-cat_1_78	PF01923	IMGVR_UViG_2561511073_000002_2561511073_2561536785_343205-402955-cat_1	2	MKT	Cobalamin adenosyltransferase						amg_database		Roux et al. 2016	FALSE
IMGVR_UViG_2561511073_000002_2561511073_2561536785_343205-402955-cat_1_78	PF00920	IMGVR_UViG_2561511073_000002_2561511073_2561536785_343205-402955-cat_1	2	MKT	Dehydratase family						amg_database		Roux et al. 2016	FALSE
IMGVR_UViG_2561511073_000002_2561511073_2561536785_343205-402955-cat_1_78	PF01050	IMGVR_UViG_2561511073_000002_2561511073_2561536785_343205-402955-cat_1	2	MKT	manA; mannose-6-phosphate isomerase						amg_database	M	Roux et al. 2016	FALSE
IMGVR_UViG_2565956863_000002_2565956863_2566008320-cat_1_126	PF00463	IMGVR_UViG_2565956863_000002_2565956863_2566008320-cat_1	1	MKT	Isocitrate lyase family						amg_database	M	Roux et al. 2016	FALSE
IMGVR_UViG_2565956863_000002_2565956863_2566008320-cat_1_126	PF09206	IMGVR_UViG_2565956863_000002_2565956863_2566008320-cat_1	1	MKT	Alpha-L-arabinofuranosidase B, catalytic						amg_database		Roux et al. 2016	FALSE
IMGVR_UViG_2565956863_000002_2565956863_2566008320-cat_1_127	PF00274	IMGVR_UViG_2565956863_000002_2565956863_2566008320-cat_1	1	MKTF	Fructose-bisphosphate aldolase class-I						amg_database	M	Roux et al. 2016	FALSE
IMGVR_UViG_2565956863_000002_2565956863_2566008320-cat_1_127	PF00330	IMGVR_UViG_2565956863_000002_2565956863_2566008320-cat_1	1	MKTF	Aconitase family (aconitate hydratase)						amg_database	M	Roux et al. 2016	FALSE
IMGVR_UViG_2565956863_000002_2565956863_2566008320-cat_1_127	PF01370	IMGVR_UViG_2565956863_000002_2565956863_2566008320-cat_1	1	MKTF	NAD dependent epimerase/dehydratase family						amg_database		Roux et al. 2016; Sharon et al. 2011	FALSE
IMGVR_UViG_2565956863_000002_2565956863_2566008320-cat_1_127	PF04321	IMGVR_UViG_2565956863_000002_2565956863_2566008320-cat_1	1	MKTF	RmlD substrate binding domain						amg_database		Roux et al. 2016	FALSE
IMGVR_UViG_2565956863_000002_2565956863_2566008320-cat_1_127	PF00393	IMGVR_UViG_2565956863_000002_2565956863_2566008320-cat_1	1	MKTF	6-phosphogluconate dehydrogenase, C-terminal domain						amg_database	M	Roux et al. 2016	FALSE
IMGVR_UViG_2565956863_000002_2565956863_2566008320-cat_1_127	PF02224	IMGVR_UViG_2565956863_000002_2565956863_2566008320-cat_1	1	MKTF	Cytidylate kinase						amg_database		Emerson et al. 2018	FALSE
IMGVR_UViG_2565956863_000002_2565956863_2566008320-cat_1_127	PF01118	IMGVR_UViG_2565956863_000002_2565956863_2566008320-cat_1	1	MKTF	Semialdehyde dehydrogenase, NAD binding domain						amg_database	M	Roux et al. 2016	FALSE
IMGVR_UViG_2565956863_000002_2565956863_2566008320-cat_1_127	PF00106	IMGVR_UViG_2565956863_000002_2565956863_2566008320-cat_1	1	MKTF	short chain dehydrogenase						amg_database	M	Roux et al. 2016	FALSE
IMGVR_UViG_2565956863_000002_2565956863_2566008320-cat_1_127	PF01073	IMGVR_UViG_2565956863_000002_2565956863_2566008320-cat_1	1	MKTF	3-beta hydroxysteroid dehydrogenase/isomerase family						amg_database	M	Doron et al. 2016; Gasper et al. 2017	TRUE
IMGVR_UViG_2565956863_000002_2565956863_2566008320-cat_1_130	PF02274	IMGVR_UViG_2565956863_000002_2565956863_2566008320-cat_1	1	MKTF	Amidinotransferase						amg_database	M	Roux et al. 2016	FALSE
IMGVR_UViG_2565956863_000002_2565956863_2566008320-cat_1_130	PF05221	IMGVR_UViG_2565956863_000002_2565956863_2566008320-cat_1	1	MKTF	S-adenosyl-L-homocysteine hydrolase						amg_database		Lindell et al. 2004; Lindell et al. 2005; Sullivan et al. 2005	TRUE
IMGVR_UViG_2565956863_000002_2565956863_2566008320-cat_1_130	PF13714	IMGVR_UViG_2565956863_000002_2565956863_2566008320-cat_1	1	MKTF	Phosphoenolpyruvate phosphomutase						amg_database	M	Roux et al. 2016	FALSE
IMGVR_UViG_2565956863_000002_2565956863_2566008320-cat_1_131	PF02779	IMGVR_UViG_2565956863_000002_2565956863_2566008320-cat_1	1	MKTF	Transketolase, pyrimidine binding domain						amg_database	M	Roux et al. 2016	FALSE
IMGVR_UViG_2565956863_000002_2565956863_2566008320-cat_1_131	PF04107	IMGVR_UViG_2565956863_000002_2565956863_2566008320-cat_1	1	MKTF	Glutamate-cysteine ligase family 2(GCS2)						amg_database		Roux et al. 2016	FALSE
IMGVR_UViG_2565956863_000002_2565956863_2566008320-cat_1_131	PF09206	IMGVR_UViG_2565956863_000002_2565956863_2566008320-cat_1	1	MKTF	Alpha-L-arabinofuranosidase B, catalytic						amg_database		Roux et al. 2016	FALSE
IMGVR_UViG_2565956864_000002_2565956864_2566008365-cat_1_5	PF00274	IMGVR_UViG_2565956864_000002_2565956864_2566008365-cat_1	2	MKTF	Fructose-bisphosphate aldolase class-I						amg_database	M	Zeng et al. 2012; Sullivan et al. 2005	TRUE
IMGVR_UViG_2565956864_000002_2565956864_2566008365-cat_1_5	PF00330	IMGVR_UViG_2565956864_000002_2565956864_2566008365-cat_1	2	MKTF	Aconitase family (aconitate hydratase)						amg_database	M	Roux et al. 2016	FALSE
IMGVR_UViG_2565956864_000002_2565956864_2566008365-cat_1_5	PF01370	IMGVR_UViG_2565956864_000002_2565956864_2566008365-cat_1	2	MKTF	NAD dependent epimerase/dehydratase family						amg_database		Roux et al. 2016	FALSE
IMGVR_UViG_2565956864_000002_2565956864_2566008365-cat_1_5	PF04321	IMGVR_UViG_2565956864_000002_2565956864_2566008365-cat_1	2	MKTF	RmlD substrate binding domain						amg_database		Roux et al. 2016	FALSE
IMGVR_UViG_2565956864_000002_2565956864_2566008365-cat_1_5	PF00393	IMGVR_UViG_2565956864_000002_2565956864_2566008365-cat_1	2	MKTF	6-phosphogluconate dehydrogenase, C-terminal domain						amg_database	M	Roux et al. 2016	FALSE
IMGVR_UViG_2565956864_000002_2565956864_2566008365-cat_1_5	PF02224	IMGVR_UViG_2565956864_000002_2565956864_2566008365-cat_1	2	MKTF	Cytidylate kinase						amg_database		Sullivan et al. 2010; Ignacio?Espinoza et al. 2012; Roux et al. 2016	FALSE
IMGVR_UViG_2565956864_000002_2565956864_2566008365-cat_1_5	PF01118	IMGVR_UViG_2565956864_000002_2565956864_2566008365-cat_1	2	MKTF	Semialdehyde dehydrogenase, NAD binding domain						amg_database	M	Roux et al. 2016	FALSE
IMGVR_UViG_2565956864_000002_2565956864_2566008365-cat_1_5	PF00106	IMGVR_UViG_2565956864_000002_2565956864_2566008365-cat_1	2	MKTF	short chain dehydrogenase						amg_database	M	Roux et al. 2016	FALSE
IMGVR_UViG_2565956864_000002_2565956864_2566008365-cat_1_5	PF01073	IMGVR_UViG_2565956864_000002_2565956864_2566008365-cat_1	2	MKTF	3-beta hydroxysteroid dehydrogenase/isomerase family						amg_database	M	Roux et al. 2016	FALSE
IMGVR_UViG_2565956864_000002_2565956864_2566008365-cat_1_6	PF00463	IMGVR_UViG_2565956864_000002_2565956864_2566008365-cat_1	2	MKTF	Isocitrate lyase family						amg_database	M	Roux et al. 2016	FALSE
IMGVR_UViG_2565956864_000002_2565956864_2566008365-cat_1_6	PF09206	IMGVR_UViG_2565956864_000002_2565956864_2566008365-cat_1	2	MKTF	Alpha-L-arabinofuranosidase B, catalytic						amg_database		Roux et al. 2016	FALSE
IMGVR_UViG_2565956868_000005_2565956868_2566008924-cat_1_126	PF00463	IMGVR_UViG_2565956868_000005_2565956868_2566008924-cat_1	1	MKT	Isocitrate lyase family						amg_database	M	Roux et al. 2016	FALSE
IMGVR_UViG_2565956868_000005_2565956868_2566008924-cat_1_126	PF09206	IMGVR_UViG_2565956868_000005_2565956868_2566008924-cat_1	1	MKT	Alpha-L-arabinofuranosidase B, catalytic						amg_database		Roux et al. 2016	FALSE
IMGVR_UViG_2565956868_000005_2565956868_2566008924-cat_1_127	PF00274	IMGVR_UViG_2565956868_000005_2565956868_2566008924-cat_1	1	MKT	Fructose-bisphosphate aldolase class-I						amg_database	M	Roux et al. 2016	FALSE
IMGVR_UViG_2565956868_000005_2565956868_2566008924-cat_1_127	PF00330	IMGVR_UViG_2565956868_000005_2565956868_2566008924-cat_1	1	MKT	Aconitase family (aconitate hydratase)						amg_database	M	Roux et al. 2016	FALSE
IMGVR_UViG_2565956868_000005_2565956868_2566008924-cat_1_127	PF01370	IMGVR_UViG_2565956868_000005_2565956868_2566008924-cat_1	1	MKT	NAD dependent epimerase/dehydratase family						amg_database		Roux et al. 2016	FALSE
IMGVR_UViG_2565956868_000005_2565956868_2566008924-cat_1_127	PF04321	IMGVR_UViG_2565956868_000005_2565956868_2566008924-cat_1	1	MKT	RmlD substrate binding domain						amg_database		Roux et al. 2016	FALSE
IMGVR_UViG_2565956868_000005_2565956868_2566008924-cat_1_127	PF00393	IMGVR_UViG_2565956868_000005_2565956868_2566008924-cat_1	1	MKT	6-phosphogluconate dehydrogenase, C-terminal domain						amg_database	M	Roux et al. 2016	FALSE
IMGVR_UViG_2565956868_000005_2565956868_2566008924-cat_1_127	PF02224	IMGVR_UViG_2565956868_000005_2565956868_2566008924-cat_1	1	MKT	Cytidylate kinase						amg_database		Roux et al. 2016	FALSE
IMGVR_UViG_2565956868_000005_2565956868_2566008924-cat_1_127	PF01118	IMGVR_UViG_2565956868_000005_2565956868_2566008924-cat_1	1	MKT	Semialdehyde dehydrogenase, NAD binding domain						amg_database	M	Roux et al. 2016	FALSE
IMGVR_UViG_2565956868_000005_2565956868_2566008924-cat_1_127	PF00106	IMGVR_UViG_2565956868_000005_2565956868_2566008924-cat_1	1	MKT	short chain dehydrogenase						amg_database	M	Roux et al. 2016	FALSE
IMGVR_UViG_2565956868_000005_2565956868_2566008924-cat_1_127	PF01073	IMGVR_UViG_2565956868_000005_2565956868_2566008924-cat_1	1	MKT	3-beta hydroxysteroid dehydrogenase/isomerase family						amg_database	M	Roux et al. 2016	FALSE
IMGVR_UViG_2565956868_000005_2565956868_2566008924-cat_1_130	PF02274	IMGVR_UViG_2565956868_000005_2565956868_2566008924-cat_1	1	MKTF	Amidinotransferase						amg_database	M	Roux et al. 2016	FALSE
IMGVR_UViG_2565956868_000005_2565956868_2566008924-cat_1_130	PF05221	IMGVR_UViG_2565956868_000005_2565956868_2566008924-cat_1	1	MKTF	S-adenosyl-L-homocysteine hydrolase						amg_database		Roux et al. 2016	FALSE
IMGVR_UViG_2565956868_000005_2565956868_2566008924-cat_1_130	PF13714	IMGVR_UViG_2565956868_000005_2565956868_2566008924-cat_1	1	MKTF	Phosphoenolpyruvate phosphomutase						amg_database	M	Roux et al. 2016	FALSE
IMGVR_UViG_2565956874_000001_2565956874_2566009776-cat_1_5	PF00274	IMGVR_UViG_2565956874_000001_2565956874_2566009776-cat_1	2	MKTF	Fructose-bisphosphate aldolase class-I						amg_database	M	Roux et al. 2016	FALSE
IMGVR_UViG_2565956874_000001_2565956874_2566009776-cat_1_5	PF00330	IMGVR_UViG_2565956874_000001_2565956874_2566009776-cat_1	2	MKTF	Aconitase family (aconitate hydratase)						amg_database	M	Roux et al. 2016	FALSE
IMGVR_UViG_2565956874_000001_2565956874_2566009776-cat_1_5	PF01370	IMGVR_UViG_2565956874_000001_2565956874_2566009776-cat_1	2	MKTF	NAD dependent epimerase/dehydratase family						amg_database		Roux et al. 2016	FALSE
IMGVR_UViG_2565956874_000001_2565956874_2566009776-cat_1_5	PF04321	IMGVR_UViG_2565956874_000001_2565956874_2566009776-cat_1	2	MKTF	RmlD substrate binding domain						amg_database		Roux et al. 2016	FALSE
IMGVR_UViG_2565956874_000001_2565956874_2566009776-cat_1_5	PF00393	IMGVR_UViG_2565956874_000001_2565956874_2566009776-cat_1	2	MKTF	6-phosphogluconate dehydrogenase, C-terminal domain						amg_database	M	Zeng et al. 2012; Sullivan et al. 2005	FALSE
IMGVR_UViG_2565956874_000001_2565956874_2566009776-cat_1_5	PF02224	IMGVR_UViG_2565956874_000001_2565956874_2566009776-cat_1	2	MKTF	Cytidylate kinase						amg_database		Roux et al. 2016	FALSE
IMGVR_UViG_2565956874_000001_2565956874_2566009776-cat_1_5	PF01118	IMGVR_UViG_2565956874_000001_2565956874_2566009776-cat_1	2	MKTF	Semialdehyde dehydrogenase, NAD binding domain						amg_database	M	Roux et al. 2016	FALSE
IMGVR_UViG_2565956874_000001_2565956874_2566009776-cat_1_5	PF00106	IMGVR_UViG_2565956874_000001_2565956874_2566009776-cat_1	2	MKTF	short chain dehydrogenase						amg_database	M	Roux et al. 2016	FALSE
IMGVR_UViG_2565956874_000001_2565956874_2566009776-cat_1_5	PF01073	IMGVR_UViG_2565956874_000001_2565956874_2566009776-cat_1	2	MKTF	3-beta hydroxysteroid dehydrogenase/isomerase family						amg_database	M	Roux et al. 2016	FALSE
IMGVR_UViG_2565956874_000001_2565956874_2566009776-cat_1_6	PF00463	IMGVR_UViG_2565956874_000001_2565956874_2566009776-cat_1	2	MKTF	Isocitrate lyase family						amg_database	M	Roux et al. 2016; Hurwitz et al. 2015	FALSE
IMGVR_UViG_2565956874_000001_2565956874_2566009776-cat_1_6	PF09206	IMGVR_UViG_2565956874_000001_2565956874_2566009776-cat_1	2	MKTF	Alpha-L-arabinofuranosidase B, catalytic						amg_database		Roux et al. 2016	FALSE
IMGVR_UViG_2565956875_000003_2565956875_2566009886-cat_1_2	PF02274	IMGVR_UViG_2565956875_000003_2565956875_2566009886-cat_1	1	MKTF	Amidinotransferase						amg_database	M	Roux et al. 2016	FALSE
IMGVR_UViG_2565956875_000003_2565956875_2566009886-cat_1_2	PF05221	IMGVR_UViG_2565956875_000003_2565956875_2566009886-cat_1	1	MKTF	S-adenosyl-L-homocysteine hydrolase						amg_database		Roux et al. 2016	FALSE
IMGVR_UViG_2565956875_000003_2565956875_2566009886-cat_1_2	PF13714	IMGVR_UViG_2565956875_000003_2565956875_2566009886-cat_1	1	MKTF	Phosphoenolpyruvate phosphomutase						amg_database	M	Roux et al. 2016	FALSE
IMGVR_UViG_2565956875_000003_2565956875_2566009886-cat_1_5	PF00274	IMGVR_UViG_2565956875_000003_2565956875_2566009886-cat_1	1	MKTF	Fructose-bisphosphate aldolase class-I						amg_database	M	Roux et al. 2016	FALSE
IMGVR_UViG_2565956875_000003_2565956875_2566009886-cat_1_5	PF01370	IMGVR_UViG_2565956875_000003_2565956875_2566009886-cat_1	1	MKTF	NAD dependent epimerase/dehydratase family						amg_database		Roux et al. 2016	FALSE
IMGVR_UViG_2565956875_000003_2565956875_2566009886-cat_1_5	PF04321	IMGVR_UViG_2565956875_000003_2565956875_2566009886-cat_1	1	MKTF	RmlD substrate binding domain						amg_database		Roux et al. 2016	FALSE
IMGVR_UViG_2565956875_000003_2565956875_2566009886-cat_1_5	PF00393	IMGVR_UViG_2565956875_000003_2565956875_2566009886-cat_1	1	MKTF	6-phosphogluconate dehydrogenase, C-terminal domain						amg_database	M	Roux et al. 2016	FALSE
IMGVR_UViG_2565956875_000003_2565956875_2566009886-cat_1_5	PF02224	IMGVR_UViG_2565956875_000003_2565956875_2566009886-cat_1	1	MKTF	Cytidylate kinase						amg_database		Roux et al. 2016	FALSE
IMGVR_UViG_2565956875_000003_2565956875_2566009886-cat_1_5	PF01118	IMGVR_UViG_2565956875_000003_2565956875_2566009886-cat_1	1	MKTF	Semialdehyde dehydrogenase, NAD binding domain						amg_database	M	Roux et al. 2016	FALSE
IMGVR_UViG_2565956875_000003_2565956875_2566009886-cat_1_5	PF00106	IMGVR_UViG_2565956875_000003_2565956875_2566009886-cat_1	1	MKTF	short chain dehydrogenase						amg_database	M	Roux et al. 2016	FALSE
IMGVR_UViG_2565956875_000003_2565956875_2566009886-cat_1_5	PF01073	IMGVR_UViG_2565956875_000003_2565956875_2566009886-cat_1	1	MKTF	3-beta hydroxysteroid dehydrogenase/isomerase family						amg_database	M	Roux et al. 2016	FALSE
IMGVR_UViG_2565956875_000003_2565956875_2566009886-cat_1_6	PF00463	IMGVR_UViG_2565956875_000003_2565956875_2566009886-cat_1	1	MKTF	Isocitrate lyase family						amg_database	M	Roux et al. 2016	FALSE
IMGVR_UViG_2565956875_000003_2565956875_2566009886-cat_1_6	PF09206	IMGVR_UViG_2565956875_000003_2565956875_2566009886-cat_1	1	MKTF	Alpha-L-arabinofuranosidase B, catalytic						amg_database		Roux et al. 2016	FALSE
IMGVR_UViG_2565956879_000004_2565956879_2566010455-cat_1_126	PF00463	IMGVR_UViG_2565956879_000004_2565956879_2566010455-cat_1	1	MKT	Isocitrate lyase family						amg_database	M	Roux et al. 2016	FALSE
IMGVR_UViG_2565956879_000004_2565956879_2566010455-cat_1_126	PF09206	IMGVR_UViG_2565956879_000004_2565956879_2566010455-cat_1	1	MKT	Alpha-L-arabinofuranosidase B, catalytic						amg_database		Roux et al. 2016	FALSE
IMGVR_UViG_2565956879_000004_2565956879_2566010455-cat_1_127	PF00274	IMGVR_UViG_2565956879_000004_2565956879_2566010455-cat_1	1	MKT	Fructose-bisphosphate aldolase class-I						amg_database	M	Roux et al. 2016	FALSE
IMGVR_UViG_2565956879_000004_2565956879_2566010455-cat_1_127	PF00330	IMGVR_UViG_2565956879_000004_2565956879_2566010455-cat_1	1	MKT	Aconitase family (aconitate hydratase)						amg_database	M	Roux et al. 2016	FALSE
IMGVR_UViG_2565956879_000004_2565956879_2566010455-cat_1_127	PF01370	IMGVR_UViG_2565956879_000004_2565956879_2566010455-cat_1	1	MKT	NAD dependent epimerase/dehydratase family						amg_database		Roux et al. 2016	FALSE
IMGVR_UViG_2565956879_000004_2565956879_2566010455-cat_1_127	PF04321	IMGVR_UViG_2565956879_000004_2565956879_2566010455-cat_1	1	MKT	RmlD substrate binding domain						amg_database		Roux et al. 2016	FALSE
IMGVR_UViG_2565956879_000004_2565956879_2566010455-cat_1_127	PF00393	IMGVR_UViG_2565956879_000004_2565956879_2566010455-cat_1	1	MKT	6-phosphogluconate dehydrogenase, C-terminal domain						amg_database	M	Roux et al. 2016	FALSE
IMGVR_UViG_2565956879_000004_2565956879_2566010455-cat_1_127	PF02224	IMGVR_UViG_2565956879_000004_2565956879_2566010455-cat_1	1	MKT	Cytidylate kinase						amg_database		Roux et al. 2016	FALSE
IMGVR_UViG_2565956879_000004_2565956879_2566010455-cat_1_127	PF01118	IMGVR_UViG_2565956879_000004_2565956879_2566010455-cat_1	1	MKT	Semialdehyde dehydrogenase, NAD binding domain						amg_database	M	Roux et al. 2016	FALSE
IMGVR_UViG_2565956879_000004_2565956879_2566010455-cat_1_127	PF00106	IMGVR_UViG_2565956879_000004_2565956879_2566010455-cat_1	1	MKT	short chain dehydrogenase						amg_database	M	Roux et al. 2016	FALSE
IMGVR_UViG_2565956879_000004_2565956879_2566010455-cat_1_127	PF01073	IMGVR_UViG_2565956879_000004_2565956879_2566010455-cat_1	1	MKT	3-beta hydroxysteroid dehydrogenase/isomerase family						amg_database	M	Roux et al. 2016	FALSE
IMGVR_UViG_2565956879_000004_2565956879_2566010455-cat_1_130	PF02274	IMGVR_UViG_2565956879_000004_2565956879_2566010455-cat_1	1	MKTF	Amidinotransferase						amg_database	M	Roux et al. 2016	FALSE
IMGVR_UViG_2565956879_000004_2565956879_2566010455-cat_1_130	PF05221	IMGVR_UViG_2565956879_000004_2565956879_2566010455-cat_1	1	MKTF	S-adenosyl-L-homocysteine hydrolase						amg_database		Roux et al. 2016	FALSE
IMGVR_UViG_2565956879_000004_2565956879_2566010455-cat_1_130	PF13714	IMGVR_UViG_2565956879_000004_2565956879_2566010455-cat_1	1	MKTF	Phosphoenolpyruvate phosphomutase						amg_database	M	Roux et al. 2016	FALSE
IMGVR_UViG_2565956879_000004_2565956879_2566010455-cat_1_131	PF02779	IMGVR_UViG_2565956879_000004_2565956879_2566010455-cat_1	1	MKTF	Transketolase, pyrimidine binding domain						amg_database	M	Roux et al. 2016	FALSE
IMGVR_UViG_2565956879_000004_2565956879_2566010455-cat_1_131	PF04107	IMGVR_UViG_2565956879_000004_2565956879_2566010455-cat_1	1	MKTF	Glutamate-cysteine ligase family 2(GCS2)						amg_database		Roux et al. 2016	FALSE
IMGVR_UViG_2565956879_000004_2565956879_2566010455-cat_1_131	PF09206	IMGVR_UViG_2565956879_000004_2565956879_2566010455-cat_1	1	MKTF	Alpha-L-arabinofuranosidase B, catalytic						amg_database		Roux et al. 2016	FALSE
IMGVR_UViG_2565956900_000005_2565956900_2566013326-cat_1_126	PF00463	IMGVR_UViG_2565956900_000005_2565956900_2566013326-cat_1	1	MKTF	Isocitrate lyase family						amg_database	M	Roux et al. 2016	FALSE
IMGVR_UViG_2565956900_000005_2565956900_2566013326-cat_1_126	PF09206	IMGVR_UViG_2565956900_000005_2565956900_2566013326-cat_1	1	MKTF	Alpha-L-arabinofuranosidase B, catalytic						amg_database		Roux et al. 2016	FALSE
IMGVR_UViG_2565956900_000005_2565956900_2566013326-cat_1_127	PF00274	IMGVR_UViG_2565956900_000005_2565956900_2566013326-cat_1	1	MKTF	Fructose-bisphosphate aldolase class-I						amg_database	M	Roux et al. 2016	FALSE
IMGVR_UViG_2565956900_000005_2565956900_2566013326-cat_1_127	PF00330	IMGVR_UViG_2565956900_000005_2565956900_2566013326-cat_1	1	MKTF	Aconitase family (aconitate hydratase)						amg_database	M	Roux et al. 2016	FALSE
IMGVR_UViG_2565956900_000005_2565956900_2566013326-cat_1_127	PF01370	IMGVR_UViG_2565956900_000005_2565956900_2566013326-cat_1	1	MKTF	NAD dependent epimerase/dehydratase family						amg_database		Roux et al. 2016	FALSE
IMGVR_UViG_2565956900_000005_2565956900_2566013326-cat_1_127	PF04321	IMGVR_UViG_2565956900_000005_2565956900_2566013326-cat_1	1	MKTF	RmlD substrate binding domain						amg_database		Roux et al. 2016	FALSE
IMGVR_UViG_2565956900_000005_2565956900_2566013326-cat_1_127	PF00393	IMGVR_UViG_2565956900_000005_2565956900_2566013326-cat_1	1	MKTF	6-phosphogluconate dehydrogenase, C-terminal domain						amg_database	M	Roux et al. 2016	FALSE
IMGVR_UViG_2565956900_000005_2565956900_2566013326-cat_1_127	PF02224	IMGVR_UViG_2565956900_000005_2565956900_2566013326-cat_1	1	MKTF	Cytidylate kinase						amg_database		Roux et al. 2016	FALSE
IMGVR_UViG_2565956900_000005_2565956900_2566013326-cat_1_127	PF01118	IMGVR_UViG_2565956900_000005_2565956900_2566013326-cat_1	1	MKTF	Semialdehyde dehydrogenase, NAD binding domain						amg_database	M	Roux et al. 2016	FALSE
IMGVR_UViG_2565956900_000005_2565956900_2566013326-cat_1_127	PF00106	IMGVR_UViG_2565956900_000005_2565956900_2566013326-cat_1	1	MKTF	short chain dehydrogenase						amg_database	M	Roux et al. 2016	FALSE
IMGVR_UViG_2565956900_000005_2565956900_2566013326-cat_1_127	PF01073	IMGVR_UViG_2565956900_000005_2565956900_2566013326-cat_1	1	MKTF	3-beta hydroxysteroid dehydrogenase/isomerase family						amg_database	M	Roux et al. 2016	FALSE
IMGVR_UViG_2565956900_000005_2565956900_2566013326-cat_1_130	PF02274	IMGVR_UViG_2565956900_000005_2565956900_2566013326-cat_1	1	MKTF	Amidinotransferase						amg_database	M	Roux et al. 2016	FALSE
IMGVR_UViG_2565956900_000005_2565956900_2566013326-cat_1_130	PF05221	IMGVR_UViG_2565956900_000005_2565956900_2566013326-cat_1	1	MKTF	S-adenosyl-L-homocysteine hydrolase						amg_database		Roux et al. 2016	FALSE
IMGVR_UViG_2565956900_000005_2565956900_2566013326-cat_1_130	PF13714	IMGVR_UViG_2565956900_000005_2565956900_2566013326-cat_1	1	MKTF	Phosphoenolpyruvate phosphomutase						amg_database	M	Roux et al. 2016	FALSE
IMGVR_UViG_2565956903_000006_2565956903_2566013631-cat_1_30	PF00463	IMGVR_UViG_2565956903_000006_2565956903_2566013631-cat_1	2	MKT	Isocitrate lyase family						amg_database	M	Roux et al. 2016	FALSE
IMGVR_UViG_2565956903_000006_2565956903_2566013631-cat_1_30	PF09206	IMGVR_UViG_2565956903_000006_2565956903_2566013631-cat_1	2	MKT	Alpha-L-arabinofuranosidase B, catalytic						amg_database		Roux et al. 2016	FALSE
IMGVR_UViG_2565956903_000006_2565956903_2566013631-cat_1_31	PF00274	IMGVR_UViG_2565956903_000006_2565956903_2566013631-cat_1	1	MKT	Fructose-bisphosphate aldolase class-I						amg_database	M	Roux et al. 2016	FALSE
IMGVR_UViG_2565956903_000006_2565956903_2566013631-cat_1_31	PF00330	IMGVR_UViG_2565956903_000006_2565956903_2566013631-cat_1	1	MKT	Aconitase family (aconitate hydratase)						amg_database	M	Roux et al. 2016	FALSE
IMGVR_UViG_2565956903_000006_2565956903_2566013631-cat_1_31	PF01370	IMGVR_UViG_2565956903_000006_2565956903_2566013631-cat_1	1	MKT	NAD dependent epimerase/dehydratase family						amg_database		Roux et al. 2016	FALSE
IMGVR_UViG_2565956903_000006_2565956903_2566013631-cat_1_31	PF04321	IMGVR_UViG_2565956903_000006_2565956903_2566013631-cat_1	1	MKT	RmlD substrate binding domain						amg_database		Roux et al. 2016	FALSE
IMGVR_UViG_2565956903_000006_2565956903_2566013631-cat_1_31	PF00393	IMGVR_UViG_2565956903_000006_2565956903_2566013631-cat_1	1	MKT	6-phosphogluconate dehydrogenase, C-terminal domain						amg_database	M	Roux et al. 2016	FALSE
IMGVR_UViG_2565956903_000006_2565956903_2566013631-cat_1_31	PF02224	IMGVR_UViG_2565956903_000006_2565956903_2566013631-cat_1	1	MKT	Cytidylate kinase						amg_database		Roux et al. 2016	FALSE
IMGVR_UViG_2565956903_000006_2565956903_2566013631-cat_1_31	PF01118	IMGVR_UViG_2565956903_000006_2565956903_2566013631-cat_1	1	MKT	Semialdehyde dehydrogenase, NAD binding domain						amg_database	M	Roux et al. 2016	FALSE
IMGVR_UViG_2565956903_000006_2565956903_2566013631-cat_1_31	PF00106	IMGVR_UViG_2565956903_000006_2565956903_2566013631-cat_1	1	MKT	short chain dehydrogenase						amg_database	M	Roux et al. 2016	FALSE
IMGVR_UViG_2565956903_000006_2565956903_2566013631-cat_1_31	PF01073	IMGVR_UViG_2565956903_000006_2565956903_2566013631-cat_1	1	MKT	3-beta hydroxysteroid dehydrogenase/isomerase family						amg_database	M	Roux et al. 2016	FALSE
IMGVR_UViG_2565956911_000003_2565956911_2566014458-cat_1_126	PF00463	IMGVR_UViG_2565956911_000003_2565956911_2566014458-cat_1	1	MKTF	Isocitrate lyase family						amg_database	M	Roux et al. 2016	FALSE
IMGVR_UViG_2565956911_000003_2565956911_2566014458-cat_1_126	PF09206	IMGVR_UViG_2565956911_000003_2565956911_2566014458-cat_1	1	MKTF	Alpha-L-arabinofuranosidase B, catalytic						amg_database		Roux et al. 2016	FALSE
IMGVR_UViG_2565956911_000003_2565956911_2566014458-cat_1_127	PF00274	IMGVR_UViG_2565956911_000003_2565956911_2566014458-cat_1	1	MKTF	Fructose-bisphosphate aldolase class-I						amg_database	M	Roux et al. 2016	FALSE
IMGVR_UViG_2565956911_000003_2565956911_2566014458-cat_1_127	PF00330	IMGVR_UViG_2565956911_000003_2565956911_2566014458-cat_1	1	MKTF	Aconitase family (aconitate hydratase)						amg_database	M	Roux et al. 2016	FALSE
IMGVR_UViG_2565956911_000003_2565956911_2566014458-cat_1_127	PF01370	IMGVR_UViG_2565956911_000003_2565956911_2566014458-cat_1	1	MKTF	NAD dependent epimerase/dehydratase family						amg_database		Roux et al. 2016	FALSE
IMGVR_UViG_2565956911_000003_2565956911_2566014458-cat_1_127	PF04321	IMGVR_UViG_2565956911_000003_2565956911_2566014458-cat_1	1	MKTF	RmlD substrate binding domain						amg_database		Roux et al. 2016	FALSE
IMGVR_UViG_2565956911_000003_2565956911_2566014458-cat_1_127	PF00393	IMGVR_UViG_2565956911_000003_2565956911_2566014458-cat_1	1	MKTF	6-phosphogluconate dehydrogenase, C-terminal domain						amg_database	M	Roux et al. 2016	FALSE
IMGVR_UViG_2565956911_000003_2565956911_2566014458-cat_1_127	PF02224	IMGVR_UViG_2565956911_000003_2565956911_2566014458-cat_1	1	MKTF	Cytidylate kinase						amg_database		Roux et al. 2016	FALSE
IMGVR_UViG_2565956911_000003_2565956911_2566014458-cat_1_127	PF01118	IMGVR_UViG_2565956911_000003_2565956911_2566014458-cat_1	1	MKTF	Semialdehyde dehydrogenase, NAD binding domain						amg_database	M	Roux et al. 2016	FALSE
IMGVR_UViG_2565956911_000003_2565956911_2566014458-cat_1_127	PF00106	IMGVR_UViG_2565956911_000003_2565956911_2566014458-cat_1	1	MKTF	short chain dehydrogenase						amg_database	M	Roux et al. 2016	FALSE
IMGVR_UViG_2565956911_000003_2565956911_2566014458-cat_1_127	PF01073	IMGVR_UViG_2565956911_000003_2565956911_2566014458-cat_1	1	MKTF	3-beta hydroxysteroid dehydrogenase/isomerase family						amg_database	M	Roux et al. 2016	FALSE
IMGVR_UViG_2565956911_000003_2565956911_2566014458-cat_1_130	PF02274	IMGVR_UViG_2565956911_000003_2565956911_2566014458-cat_1	1	MKTF	Amidinotransferase						amg_database	M	Roux et al. 2016	FALSE
IMGVR_UViG_2565956911_000003_2565956911_2566014458-cat_1_130	PF05221	IMGVR_UViG_2565956911_000003_2565956911_2566014458-cat_1	1	MKTF	S-adenosyl-L-homocysteine hydrolase						amg_database		Roux et al. 2016	FALSE
IMGVR_UViG_2565956911_000003_2565956911_2566014458-cat_1_130	PF13714	IMGVR_UViG_2565956911_000003_2565956911_2566014458-cat_1	1	MKTF	Phosphoenolpyruvate phosphomutase						amg_database	M	Roux et al. 2016	FALSE
IMGVR_UViG_2565956911_000003_2565956911_2566014458-cat_1_131	PF04107	IMGVR_UViG_2565956911_000003_2565956911_2566014458-cat_1	1	MKTF	Glutamate-cysteine ligase family 2(GCS2)						amg_database		Roux et al. 2016	FALSE
IMGVR_UViG_2565956916_000011_2565956916_2566015087_3-101207-cat_1_98	PF00132	IMGVR_UViG_2565956916_000011_2565956916_2566015087_3-101207-cat_1	2	MKT	Bacterial transferase hexapeptide (six repeats)						amg_database		Roux et al. 2016	FALSE
IMGVR_UViG_2565956916_000011_2565956916_2566015087_3-101207-cat_1_98	PF05138	IMGVR_UViG_2565956916_000011_2565956916_2566015087_3-101207-cat_1	2	MKT	Phenylacetic acid catabolic protein						amg_database	M	Roux et al. 2016	FALSE
IMGVR_UViG_2565956916_000011_2565956916_2566015087_3-101207-cat_1_98	PF05045	IMGVR_UViG_2565956916_000011_2565956916_2566015087_3-101207-cat_1	2	MKT	Rhamnan synthesis protein F						amg_database		Roux et al. 2016	FALSE
IMGVR_UViG_2565956919_000002_2565956919_2566015539-cat_1_126	PF00463	IMGVR_UViG_2565956919_000002_2565956919_2566015539-cat_1	1	MKTF	Isocitrate lyase family						amg_database	M	Roux et al. 2016	FALSE
IMGVR_UViG_2565956919_000002_2565956919_2566015539-cat_1_126	PF09206	IMGVR_UViG_2565956919_000002_2565956919_2566015539-cat_1	1	MKTF	Alpha-L-arabinofuranosidase B, catalytic						amg_database		Roux et al. 2016	FALSE
IMGVR_UViG_2565956919_000002_2565956919_2566015539-cat_1_127	PF00274	IMGVR_UViG_2565956919_000002_2565956919_2566015539-cat_1	1	MKTF	Fructose-bisphosphate aldolase class-I						amg_database	M	Roux et al. 2016	FALSE
IMGVR_UViG_2565956919_000002_2565956919_2566015539-cat_1_127	PF00330	IMGVR_UViG_2565956919_000002_2565956919_2566015539-cat_1	1	MKTF	Aconitase family (aconitate hydratase)						amg_database	M	Roux et al. 2016	FALSE
IMGVR_UViG_2565956919_000002_2565956919_2566015539-cat_1_127	PF01370	IMGVR_UViG_2565956919_000002_2565956919_2566015539-cat_1	1	MKTF	NAD dependent epimerase/dehydratase family						amg_database		Roux et al. 2016	FALSE
IMGVR_UViG_2565956919_000002_2565956919_2566015539-cat_1_127	PF04321	IMGVR_UViG_2565956919_000002_2565956919_2566015539-cat_1	1	MKTF	RmlD substrate binding domain						amg_database		Roux et al. 2016	FALSE
IMGVR_UViG_2565956919_000002_2565956919_2566015539-cat_1_127	PF00393	IMGVR_UViG_2565956919_000002_2565956919_2566015539-cat_1	1	MKTF	6-phosphogluconate dehydrogenase, C-terminal domain						amg_database	M	Roux et al. 2016	FALSE
IMGVR_UViG_2565956919_000002_2565956919_2566015539-cat_1_127	PF02224	IMGVR_UViG_2565956919_000002_2565956919_2566015539-cat_1	1	MKTF	Cytidylate kinase						amg_database		Roux et al. 2016	FALSE
IMGVR_UViG_2565956919_000002_2565956919_2566015539-cat_1_127	PF01118	IMGVR_UViG_2565956919_000002_2565956919_2566015539-cat_1	1	MKTF	Semialdehyde dehydrogenase, NAD binding domain						amg_database	M	Roux et al. 2016	FALSE
IMGVR_UViG_2565956919_000002_2565956919_2566015539-cat_1_127	PF00106	IMGVR_UViG_2565956919_000002_2565956919_2566015539-cat_1	1	MKTF	short chain dehydrogenase						amg_database	M	Roux et al. 2016	FALSE
IMGVR_UViG_2565956919_000002_2565956919_2566015539-cat_1_127	PF01073	IMGVR_UViG_2565956919_000002_2565956919_2566015539-cat_1	1	MKTF	3-beta hydroxysteroid dehydrogenase/isomerase family						amg_database	M	Roux et al. 2016	FALSE
IMGVR_UViG_2565956919_000002_2565956919_2566015539-cat_1_130	PF02274	IMGVR_UViG_2565956919_000002_2565956919_2566015539-cat_1	1	MKTF	Amidinotransferase						amg_database	M	Roux et al. 2016	FALSE
IMGVR_UViG_2565956919_000002_2565956919_2566015539-cat_1_130	PF05221	IMGVR_UViG_2565956919_000002_2565956919_2566015539-cat_1	1	MKTF	S-adenosyl-L-homocysteine hydrolase						amg_database		Roux et al. 2016	FALSE
IMGVR_UViG_2565956919_000002_2565956919_2566015539-cat_1_130	PF13714	IMGVR_UViG_2565956919_000002_2565956919_2566015539-cat_1	1	MKTF	Phosphoenolpyruvate phosphomutase						amg_database	M	Roux et al. 2016	FALSE
IMGVR_UViG_2565956919_000002_2565956919_2566015539-cat_1_131	PF04107	IMGVR_UViG_2565956919_000002_2565956919_2566015539-cat_1	1	MKTF	Glutamate-cysteine ligase family 2(GCS2)						amg_database		Roux et al. 2016	FALSE
IMGVR_UViG_2565956923_000001_2565956923_2566016068-cat_1_127	PF00463	IMGVR_UViG_2565956923_000001_2565956923_2566016068-cat_1	1	MKTF	Isocitrate lyase family						amg_database	M	Roux et al. 2016	FALSE
IMGVR_UViG_2565956923_000001_2565956923_2566016068-cat_1_127	PF09206	IMGVR_UViG_2565956923_000001_2565956923_2566016068-cat_1	1	MKTF	Alpha-L-arabinofuranosidase B, catalytic						amg_database		Roux et al. 2016	FALSE
IMGVR_UViG_2565956923_000001_2565956923_2566016068-cat_1_128	PF00274	IMGVR_UViG_2565956923_000001_2565956923_2566016068-cat_1	1	MKTF	Fructose-bisphosphate aldolase class-I						amg_database	M	Roux et al. 2016	FALSE
IMGVR_UViG_2565956923_000001_2565956923_2566016068-cat_1_128	PF00330	IMGVR_UViG_2565956923_000001_2565956923_2566016068-cat_1	1	MKTF	Aconitase family (aconitate hydratase)						amg_database	M	Roux et al. 2016	FALSE
IMGVR_UViG_2565956923_000001_2565956923_2566016068-cat_1_128	PF01370	IMGVR_UViG_2565956923_000001_2565956923_2566016068-cat_1	1	MKTF	NAD dependent epimerase/dehydratase family						amg_database		Roux et al. 2016	FALSE
IMGVR_UViG_2565956923_000001_2565956923_2566016068-cat_1_128	PF04321	IMGVR_UViG_2565956923_000001_2565956923_2566016068-cat_1	1	MKTF	RmlD substrate binding domain						amg_database		Roux et al. 2016	FALSE
IMGVR_UViG_2565956923_000001_2565956923_2566016068-cat_1_128	PF00393	IMGVR_UViG_2565956923_000001_2565956923_2566016068-cat_1	1	MKTF	6-phosphogluconate dehydrogenase, C-terminal domain						amg_database	M	Roux et al. 2016	FALSE
IMGVR_UViG_2565956923_000001_2565956923_2566016068-cat_1_128	PF02224	IMGVR_UViG_2565956923_000001_2565956923_2566016068-cat_1	1	MKTF	Cytidylate kinase						amg_database		Roux et al. 2016	FALSE
IMGVR_UViG_2565956923_000001_2565956923_2566016068-cat_1_128	PF01118	IMGVR_UViG_2565956923_000001_2565956923_2566016068-cat_1	1	MKTF	Semialdehyde dehydrogenase, NAD binding domain						amg_database	M	Roux et al. 2016	FALSE
IMGVR_UViG_2565956923_000001_2565956923_2566016068-cat_1_128	PF00106	IMGVR_UViG_2565956923_000001_2565956923_2566016068-cat_1	1	MKTF	short chain dehydrogenase						amg_database	M	Roux et al. 2016	FALSE
IMGVR_UViG_2565956923_000001_2565956923_2566016068-cat_1_128	PF01073	IMGVR_UViG_2565956923_000001_2565956923_2566016068-cat_1	1	MKTF	3-beta hydroxysteroid dehydrogenase/isomerase family						amg_database	M	Roux et al. 2016	FALSE
IMGVR_UViG_2565956923_000001_2565956923_2566016068-cat_1_131	PF02274	IMGVR_UViG_2565956923_000001_2565956923_2566016068-cat_1	1	MKTF	Amidinotransferase						amg_database	M	Roux et al. 2016	FALSE
IMGVR_UViG_2565956923_000001_2565956923_2566016068-cat_1_131	PF05221	IMGVR_UViG_2565956923_000001_2565956923_2566016068-cat_1	1	MKTF	S-adenosyl-L-homocysteine hydrolase						amg_database		Roux et al. 2016	FALSE
IMGVR_UViG_2565956923_000001_2565956923_2566016068-cat_1_131	PF13714	IMGVR_UViG_2565956923_000001_2565956923_2566016068-cat_1	1	MKTF	Phosphoenolpyruvate phosphomutase						amg_database	M	Roux et al. 2016	FALSE
IMGVR_UViG_2565956923_000001_2565956923_2566016068-cat_1_132	PF02779	IMGVR_UViG_2565956923_000001_2565956923_2566016068-cat_1	1	MKTF	Transketolase, pyrimidine binding domain						amg_database	M	Roux et al. 2016	FALSE
IMGVR_UViG_2565956923_000001_2565956923_2566016068-cat_1_132	PF04107	IMGVR_UViG_2565956923_000001_2565956923_2566016068-cat_1	1	MKTF	Glutamate-cysteine ligase family 2(GCS2)						amg_database		Roux et al. 2016	FALSE
IMGVR_UViG_2565956923_000001_2565956923_2566016068-cat_1_132	PF09778	IMGVR_UViG_2565956923_000001_2565956923_2566016068-cat_1	1	MKTF	Guanylylate cyclase						amg_database		Roux et al. 2016	FALSE
IMGVR_UViG_2565956923_000001_2565956923_2566016068-cat_1_132	PF09206	IMGVR_UViG_2565956923_000001_2565956923_2566016068-cat_1	1	MKTF	Alpha-L-arabinofuranosidase B, catalytic						amg_database		Roux et al. 2016	FALSE
IMGVR_UViG_2565956924_000001_2565956924_2566016210-cat_1_5	PF00274	IMGVR_UViG_2565956924_000001_2565956924_2566016210-cat_1	2	MKTF	Fructose-bisphosphate aldolase class-I						amg_database	M	Roux et al. 2016	FALSE
IMGVR_UViG_2565956924_000001_2565956924_2566016210-cat_1_5	PF00330	IMGVR_UViG_2565956924_000001_2565956924_2566016210-cat_1	2	MKTF	Aconitase family (aconitate hydratase)						amg_database	M	Roux et al. 2016	FALSE
IMGVR_UViG_2565956924_000001_2565956924_2566016210-cat_1_5	PF01370	IMGVR_UViG_2565956924_000001_2565956924_2566016210-cat_1	2	MKTF	NAD dependent epimerase/dehydratase family						amg_database		Roux et al. 2016	FALSE
IMGVR_UViG_2565956924_000001_2565956924_2566016210-cat_1_5	PF04321	IMGVR_UViG_2565956924_000001_2565956924_2566016210-cat_1	2	MKTF	RmlD substrate binding domain						amg_database		Roux et al. 2016	FALSE
IMGVR_UViG_2565956924_000001_2565956924_2566016210-cat_1_5	PF00393	IMGVR_UViG_2565956924_000001_2565956924_2566016210-cat_1	2	MKTF	6-phosphogluconate dehydrogenase, C-terminal domain						amg_database	M	Roux et al. 2016	FALSE
IMGVR_UViG_2565956924_000001_2565956924_2566016210-cat_1_5	PF02224	IMGVR_UViG_2565956924_000001_2565956924_2566016210-cat_1	2	MKTF	Cytidylate kinase						amg_database		Roux et al. 2016	FALSE
IMGVR_UViG_2565956924_000001_2565956924_2566016210-cat_1_5	PF01118	IMGVR_UViG_2565956924_000001_2565956924_2566016210-cat_1	2	MKTF	Semialdehyde dehydrogenase, NAD binding domain						amg_database	M	Roux et al. 2016	FALSE
IMGVR_UViG_2565956924_000001_2565956924_2566016210-cat_1_5	PF00106	IMGVR_UViG_2565956924_000001_2565956924_2566016210-cat_1	2	MKTF	short chain dehydrogenase						amg_database	M	Roux et al. 2016	FALSE
IMGVR_UViG_2565956924_000001_2565956924_2566016210-cat_1_5	PF01073	IMGVR_UViG_2565956924_000001_2565956924_2566016210-cat_1	2	MKTF	3-beta hydroxysteroid dehydrogenase/isomerase family						amg_database	M	Roux et al. 2016	FALSE
IMGVR_UViG_2565956924_000001_2565956924_2566016210-cat_1_6	PF00463	IMGVR_UViG_2565956924_000001_2565956924_2566016210-cat_1	2	MKTF	Isocitrate lyase family						amg_database	M	Roux et al. 2016	FALSE
IMGVR_UViG_2565956924_000001_2565956924_2566016210-cat_1_6	PF09206	IMGVR_UViG_2565956924_000001_2565956924_2566016210-cat_1	2	MKTF	Alpha-L-arabinofuranosidase B, catalytic						amg_database		Roux et al. 2016	FALSE
IMGVR_UViG_2565956928_000001_2565956928_2566016665-cat_1_69	PF00132	IMGVR_UViG_2565956928_000001_2565956928_2566016665-cat_1	2	MKT	Bacterial transferase hexapeptide (six repeats)						amg_database		Roux et al. 2016	FALSE
IMGVR_UViG_2565956937_000003_2565956937_2566017940-cat_1_44	PF00274	IMGVR_UViG_2565956937_000003_2565956937_2566017940-cat_1	1	MKT	Fructose-bisphosphate aldolase class-I						amg_database	M	Roux et al. 2016	FALSE
IMGVR_UViG_2565956937_000003_2565956937_2566017940-cat_1_44	PF00330	IMGVR_UViG_2565956937_000003_2565956937_2566017940-cat_1	1	MKT	Aconitase family (aconitate hydratase)						amg_database	M	Roux et al. 2016	FALSE
IMGVR_UViG_2565956937_000003_2565956937_2566017940-cat_1_44	PF01370	IMGVR_UViG_2565956937_000003_2565956937_2566017940-cat_1	1	MKT	NAD dependent epimerase/dehydratase family						amg_database		Roux et al. 2016	FALSE
IMGVR_UViG_2565956937_000003_2565956937_2566017940-cat_1_44	PF04321	IMGVR_UViG_2565956937_000003_2565956937_2566017940-cat_1	1	MKT	RmlD substrate binding domain						amg_database		Roux et al. 2016	FALSE
IMGVR_UViG_2565956937_000003_2565956937_2566017940-cat_1_44	PF00393	IMGVR_UViG_2565956937_000003_2565956937_2566017940-cat_1	1	MKT	6-phosphogluconate dehydrogenase, C-terminal domain						amg_database	M	Roux et al. 2016	FALSE
IMGVR_UViG_2565956937_000003_2565956937_2566017940-cat_1_44	PF02224	IMGVR_UViG_2565956937_000003_2565956937_2566017940-cat_1	1	MKT	Cytidylate kinase						amg_database		Roux et al. 2016	FALSE
IMGVR_UViG_2565956937_000003_2565956937_2566017940-cat_1_44	PF01118	IMGVR_UViG_2565956937_000003_2565956937_2566017940-cat_1	1	MKT	Semialdehyde dehydrogenase, NAD binding domain						amg_database	M	Roux et al. 2016	FALSE
IMGVR_UViG_2565956937_000003_2565956937_2566017940-cat_1_44	PF00106	IMGVR_UViG_2565956937_000003_2565956937_2566017940-cat_1	1	MKT	short chain dehydrogenase						amg_database	M	Roux et al. 2016	FALSE
IMGVR_UViG_2565956937_000003_2565956937_2566017940-cat_1_44	PF01073	IMGVR_UViG_2565956937_000003_2565956937_2566017940-cat_1	1	MKT	3-beta hydroxysteroid dehydrogenase/isomerase family						amg_database	M	Roux et al. 2016	FALSE
IMGVR_UViG_2565956937_000003_2565956937_2566017940-cat_1_45	PF00463	IMGVR_UViG_2565956937_000003_2565956937_2566017940-cat_1	2	MKT	Isocitrate lyase family						amg_database	M	Roux et al. 2016	FALSE
IMGVR_UViG_2565956937_000003_2565956937_2566017940-cat_1_45	PF09206	IMGVR_UViG_2565956937_000003_2565956937_2566017940-cat_1	2	MKT	Alpha-L-arabinofuranosidase B, catalytic						amg_database		Roux et al. 2016	FALSE
IMGVR_UViG_2565956939_000006_2565956939_2566018357-cat_1_10	PF00274	IMGVR_UViG_2565956939_000006_2565956939_2566018357-cat_1	1	MKT	Fructose-bisphosphate aldolase class-I						amg_database	M	Roux et al. 2016	FALSE
IMGVR_UViG_2565956939_000006_2565956939_2566018357-cat_1_10	PF00330	IMGVR_UViG_2565956939_000006_2565956939_2566018357-cat_1	1	MKT	Aconitase family (aconitate hydratase)						amg_database	M	Roux et al. 2016	FALSE
IMGVR_UViG_2565956939_000006_2565956939_2566018357-cat_1_10	PF01370	IMGVR_UViG_2565956939_000006_2565956939_2566018357-cat_1	1	MKT	NAD dependent epimerase/dehydratase family						amg_database		Roux et al. 2016	FALSE
IMGVR_UViG_2565956939_000006_2565956939_2566018357-cat_1_10	PF04321	IMGVR_UViG_2565956939_000006_2565956939_2566018357-cat_1	1	MKT	RmlD substrate binding domain						amg_database		Roux et al. 2016	FALSE
IMGVR_UViG_2565956939_000006_2565956939_2566018357-cat_1_10	PF00393	IMGVR_UViG_2565956939_000006_2565956939_2566018357-cat_1	1	MKT	6-phosphogluconate dehydrogenase, C-terminal domain						amg_database	M	Roux et al. 2016	FALSE
IMGVR_UViG_2565956939_000006_2565956939_2566018357-cat_1_10	PF02224	IMGVR_UViG_2565956939_000006_2565956939_2566018357-cat_1	1	MKT	Cytidylate kinase						amg_database		Roux et al. 2016	FALSE
IMGVR_UViG_2565956939_000006_2565956939_2566018357-cat_1_10	PF01118	IMGVR_UViG_2565956939_000006_2565956939_2566018357-cat_1	1	MKT	Semialdehyde dehydrogenase, NAD binding domain						amg_database	M	Roux et al. 2016	FALSE
IMGVR_UViG_2565956939_000006_2565956939_2566018357-cat_1_10	PF00106	IMGVR_UViG_2565956939_000006_2565956939_2566018357-cat_1	1	MKT	short chain dehydrogenase						amg_database	M	Roux et al. 2016	FALSE
IMGVR_UViG_2565956939_000006_2565956939_2566018357-cat_1_10	PF01073	IMGVR_UViG_2565956939_000006_2565956939_2566018357-cat_1	1	MKT	3-beta hydroxysteroid dehydrogenase/isomerase family						amg_database	M	Roux et al. 2016	FALSE
IMGVR_UViG_2565956939_000006_2565956939_2566018357-cat_1_9	PF00463	IMGVR_UViG_2565956939_000006_2565956939_2566018357-cat_1	2	MKT	Isocitrate lyase family						amg_database	M	Roux et al. 2016	FALSE
IMGVR_UViG_2565956956_000001_2565956956_2566020504-cat_1_102	PF00274	IMGVR_UViG_2565956956_000001_2565956956_2566020504-cat_1	1	MKT	Fructose-bisphosphate aldolase class-I						amg_database	M	Roux et al. 2016	FALSE
IMGVR_UViG_2565956956_000001_2565956956_2566020504-cat_1_102	PF00330	IMGVR_UViG_2565956956_000001_2565956956_2566020504-cat_1	1	MKT	Aconitase family (aconitate hydratase)						amg_database	M	Roux et al. 2016	FALSE
IMGVR_UViG_2565956956_000001_2565956956_2566020504-cat_1_102	PF01370	IMGVR_UViG_2565956956_000001_2565956956_2566020504-cat_1	1	MKT	NAD dependent epimerase/dehydratase family						amg_database		Roux et al. 2016	FALSE
IMGVR_UViG_2565956956_000001_2565956956_2566020504-cat_1_102	PF04321	IMGVR_UViG_2565956956_000001_2565956956_2566020504-cat_1	1	MKT	RmlD substrate binding domain						amg_database		Roux et al. 2016	FALSE
IMGVR_UViG_2565956956_000001_2565956956_2566020504-cat_1_102	PF00393	IMGVR_UViG_2565956956_000001_2565956956_2566020504-cat_1	1	MKT	6-phosphogluconate dehydrogenase, C-terminal domain						amg_database	M	Roux et al. 2016	FALSE
IMGVR_UViG_2565956956_000001_2565956956_2566020504-cat_1_102	PF02224	IMGVR_UViG_2565956956_000001_2565956956_2566020504-cat_1	1	MKT	Cytidylate kinase						amg_database		Roux et al. 2016	FALSE
IMGVR_UViG_2565956956_000001_2565956956_2566020504-cat_1_102	PF01118	IMGVR_UViG_2565956956_000001_2565956956_2566020504-cat_1	1	MKT	Semialdehyde dehydrogenase, NAD binding domain						amg_database	M	Roux et al. 2016	FALSE
IMGVR_UViG_2565956956_000001_2565956956_2566020504-cat_1_102	PF00106	IMGVR_UViG_2565956956_000001_2565956956_2566020504-cat_1	1	MKT	short chain dehydrogenase						amg_database	M	Roux et al. 2016	FALSE
IMGVR_UViG_2565956956_000001_2565956956_2566020504-cat_1_102	PF01073	IMGVR_UViG_2565956956_000001_2565956956_2566020504-cat_1	1	MKT	3-beta hydroxysteroid dehydrogenase/isomerase family						amg_database	M	Roux et al. 2016	FALSE
IMGVR_UViG_2565956956_000001_2565956956_2566020504-cat_1_103	PF00463	IMGVR_UViG_2565956956_000001_2565956956_2566020504-cat_1	2	MKT	Isocitrate lyase family						amg_database	M	Roux et al. 2016	FALSE
IMGVR_UViG_2565956956_000001_2565956956_2566020504-cat_1_103	PF09206	IMGVR_UViG_2565956956_000001_2565956956_2566020504-cat_1	2	MKT	Alpha-L-arabinofuranosidase B, catalytic						amg_database		Roux et al. 2016	FALSE
IMGVR_UViG_2565956964_000002_2565956964_2566021962-cat_1_78	PF00274	IMGVR_UViG_2565956964_000002_2565956964_2566021962-cat_1	1	MKT	Fructose-bisphosphate aldolase class-I						amg_database	M	Roux et al. 2016	FALSE
IMGVR_UViG_2565956964_000002_2565956964_2566021962-cat_1_78	PF00330	IMGVR_UViG_2565956964_000002_2565956964_2566021962-cat_1	1	MKT	Aconitase family (aconitate hydratase)						amg_database	M	Roux et al. 2016	FALSE
IMGVR_UViG_2565956964_000002_2565956964_2566021962-cat_1_78	PF01370	IMGVR_UViG_2565956964_000002_2565956964_2566021962-cat_1	1	MKT	NAD dependent epimerase/dehydratase family						amg_database		Roux et al. 2016	FALSE
IMGVR_UViG_2565956964_000002_2565956964_2566021962-cat_1_78	PF04321	IMGVR_UViG_2565956964_000002_2565956964_2566021962-cat_1	1	MKT	RmlD substrate binding domain						amg_database		Roux et al. 2016	FALSE
IMGVR_UViG_2565956964_000002_2565956964_2566021962-cat_1_78	PF00393	IMGVR_UViG_2565956964_000002_2565956964_2566021962-cat_1	1	MKT	6-phosphogluconate dehydrogenase, C-terminal domain						amg_database	M	Roux et al. 2016	FALSE
IMGVR_UViG_2565956964_000002_2565956964_2566021962-cat_1_78	PF02224	IMGVR_UViG_2565956964_000002_2565956964_2566021962-cat_1	1	MKT	Cytidylate kinase						amg_database		Roux et al. 2016	FALSE
IMGVR_UViG_2565956964_000002_2565956964_2566021962-cat_1_78	PF01118	IMGVR_UViG_2565956964_000002_2565956964_2566021962-cat_1	1	MKT	Semialdehyde dehydrogenase, NAD binding domain						amg_database	M	Roux et al. 2016	FALSE
IMGVR_UViG_2565956964_000002_2565956964_2566021962-cat_1_78	PF00106	IMGVR_UViG_2565956964_000002_2565956964_2566021962-cat_1	1	MKT	short chain dehydrogenase						amg_database	M	Roux et al. 2016	FALSE
IMGVR_UViG_2565956964_000002_2565956964_2566021962-cat_1_78	PF01073	IMGVR_UViG_2565956964_000002_2565956964_2566021962-cat_1	1	MKT	3-beta hydroxysteroid dehydrogenase/isomerase family						amg_database	M	Roux et al. 2016	FALSE
IMGVR_UViG_2565956964_000002_2565956964_2566021962-cat_1_79	PF00463	IMGVR_UViG_2565956964_000002_2565956964_2566021962-cat_1	2	MKT	Isocitrate lyase family						amg_database	M	Roux et al. 2016	FALSE
IMGVR_UViG_2565956964_000002_2565956964_2566021962-cat_1_79	PF09206	IMGVR_UViG_2565956964_000002_2565956964_2566021962-cat_1	2	MKT	Alpha-L-arabinofuranosidase B, catalytic						amg_database		Roux et al. 2016	FALSE
IMGVR_UViG_2565956965_000004_2565956965_2566022086-cat_1_5	PF00274	IMGVR_UViG_2565956965_000004_2565956965_2566022086-cat_1	2	MKT	Fructose-bisphosphate aldolase class-I						amg_database	M	Roux et al. 2016	FALSE
IMGVR_UViG_2565956965_000004_2565956965_2566022086-cat_1_5	PF00330	IMGVR_UViG_2565956965_000004_2565956965_2566022086-cat_1	2	MKT	Aconitase family (aconitate hydratase)						amg_database	M	Roux et al. 2016	FALSE
IMGVR_UViG_2565956965_000004_2565956965_2566022086-cat_1_5	PF01370	IMGVR_UViG_2565956965_000004_2565956965_2566022086-cat_1	2	MKT	NAD dependent epimerase/dehydratase family						amg_database		Roux et al. 2016	FALSE
IMGVR_UViG_2565956965_000004_2565956965_2566022086-cat_1_5	PF04321	IMGVR_UViG_2565956965_000004_2565956965_2566022086-cat_1	2	MKT	RmlD substrate binding domain						amg_database		Roux et al. 2016	FALSE
IMGVR_UViG_2565956965_000004_2565956965_2566022086-cat_1_5	PF00393	IMGVR_UViG_2565956965_000004_2565956965_2566022086-cat_1	2	MKT	6-phosphogluconate dehydrogenase, C-terminal domain						amg_database	M	Roux et al. 2016	FALSE
IMGVR_UViG_2565956965_000004_2565956965_2566022086-cat_1_5	PF02224	IMGVR_UViG_2565956965_000004_2565956965_2566022086-cat_1	2	MKT	Cytidylate kinase						amg_database		Roux et al. 2016	FALSE
IMGVR_UViG_2565956965_000004_2565956965_2566022086-cat_1_5	PF01118	IMGVR_UViG_2565956965_000004_2565956965_2566022086-cat_1	2	MKT	Semialdehyde dehydrogenase, NAD binding domain						amg_database	M	Roux et al. 2016	FALSE
IMGVR_UViG_2565956965_000004_2565956965_2566022086-cat_1_5	PF00106	IMGVR_UViG_2565956965_000004_2565956965_2566022086-cat_1	2	MKT	short chain dehydrogenase						amg_database	M	Roux et al. 2016	FALSE
IMGVR_UViG_2565956965_000004_2565956965_2566022086-cat_1_5	PF01073	IMGVR_UViG_2565956965_000004_2565956965_2566022086-cat_1	2	MKT	3-beta hydroxysteroid dehydrogenase/isomerase family						amg_database	M	Roux et al. 2016	FALSE
IMGVR_UViG_2565956965_000004_2565956965_2566022086-cat_1_6	PF00463	IMGVR_UViG_2565956965_000004_2565956965_2566022086-cat_1	2	MKT	Isocitrate lyase family						amg_database	M	Roux et al. 2016	FALSE
IMGVR_UViG_2565956965_000004_2565956965_2566022086-cat_1_6	PF09206	IMGVR_UViG_2565956965_000004_2565956965_2566022086-cat_1	2	MKT	Alpha-L-arabinofuranosidase B, catalytic						amg_database		Roux et al. 2016	FALSE
IMGVR_UViG_2565956967_000006_2565956967_2566022270-cat_1_126	PF00463	IMGVR_UViG_2565956967_000006_2565956967_2566022270-cat_1	1	MKTF	Isocitrate lyase family						amg_database	M	Roux et al. 2016	FALSE
IMGVR_UViG_2565956967_000006_2565956967_2566022270-cat_1_126	PF09206	IMGVR_UViG_2565956967_000006_2565956967_2566022270-cat_1	1	MKTF	Alpha-L-arabinofuranosidase B, catalytic						amg_database		Roux et al. 2016	FALSE
IMGVR_UViG_2565956967_000006_2565956967_2566022270-cat_1_127	PF00274	IMGVR_UViG_2565956967_000006_2565956967_2566022270-cat_1	1	MKTF	Fructose-bisphosphate aldolase class-I						amg_database	M	Roux et al. 2016	FALSE
IMGVR_UViG_2565956967_000006_2565956967_2566022270-cat_1_127	PF00330	IMGVR_UViG_2565956967_000006_2565956967_2566022270-cat_1	1	MKTF	Aconitase family (aconitate hydratase)						amg_database	M	Roux et al. 2016	FALSE
IMGVR_UViG_2565956967_000006_2565956967_2566022270-cat_1_127	PF01370	IMGVR_UViG_2565956967_000006_2565956967_2566022270-cat_1	1	MKTF	NAD dependent epimerase/dehydratase family						amg_database		Roux et al. 2016	FALSE
IMGVR_UViG_2565956967_000006_2565956967_2566022270-cat_1_127	PF04321	IMGVR_UViG_2565956967_000006_2565956967_2566022270-cat_1	1	MKTF	RmlD substrate binding domain						amg_database		Roux et al. 2016	FALSE
IMGVR_UViG_2565956967_000006_2565956967_2566022270-cat_1_127	PF00393	IMGVR_UViG_2565956967_000006_2565956967_2566022270-cat_1	1	MKTF	6-phosphogluconate dehydrogenase, C-terminal domain						amg_database	M	Roux et al. 2016	FALSE
IMGVR_UViG_2565956967_000006_2565956967_2566022270-cat_1_127	PF02224	IMGVR_UViG_2565956967_000006_2565956967_2566022270-cat_1	1	MKTF	Cytidylate kinase						amg_database		Roux et al. 2016	FALSE
IMGVR_UViG_2565956967_000006_2565956967_2566022270-cat_1_127	PF01118	IMGVR_UViG_2565956967_000006_2565956967_2566022270-cat_1	1	MKTF	Semialdehyde dehydrogenase, NAD binding domain						amg_database	M	Roux et al. 2016	FALSE
IMGVR_UViG_2565956967_000006_2565956967_2566022270-cat_1_127	PF00106	IMGVR_UViG_2565956967_000006_2565956967_2566022270-cat_1	1	MKTF	short chain dehydrogenase						amg_database	M	Roux et al. 2016	FALSE
IMGVR_UViG_2565956967_000006_2565956967_2566022270-cat_1_127	PF01073	IMGVR_UViG_2565956967_000006_2565956967_2566022270-cat_1	1	MKTF	3-beta hydroxysteroid dehydrogenase/isomerase family						amg_database	M	Roux et al. 2016	FALSE
IMGVR_UViG_2565956967_000006_2565956967_2566022270-cat_1_130	PF02274	IMGVR_UViG_2565956967_000006_2565956967_2566022270-cat_1	1	MKTF	Amidinotransferase						amg_database	M	Roux et al. 2016	FALSE
IMGVR_UViG_2565956967_000006_2565956967_2566022270-cat_1_130	PF05221	IMGVR_UViG_2565956967_000006_2565956967_2566022270-cat_1	1	MKTF	S-adenosyl-L-homocysteine hydrolase						amg_database		Roux et al. 2016	FALSE
IMGVR_UViG_2565956967_000006_2565956967_2566022270-cat_1_130	PF13714	IMGVR_UViG_2565956967_000006_2565956967_2566022270-cat_1	1	MKTF	Phosphoenolpyruvate phosphomutase						amg_database	M	Roux et al. 2016	FALSE
IMGVR_UViG_2565956969_000001_2565956969_2566022595-cat_1_2	PF02274	IMGVR_UViG_2565956969_000001_2565956969_2566022595-cat_1	1	MKT	Amidinotransferase						amg_database	M	Roux et al. 2016	FALSE
IMGVR_UViG_2565956969_000001_2565956969_2566022595-cat_1_2	PF05221	IMGVR_UViG_2565956969_000001_2565956969_2566022595-cat_1	1	MKT	S-adenosyl-L-homocysteine hydrolase						amg_database		Roux et al. 2016	FALSE
IMGVR_UViG_2565956969_000001_2565956969_2566022595-cat_1_2	PF13714	IMGVR_UViG_2565956969_000001_2565956969_2566022595-cat_1	1	MKT	Phosphoenolpyruvate phosphomutase						amg_database	M	Roux et al. 2016	FALSE
IMGVR_UViG_2565956969_000001_2565956969_2566022595-cat_1_5	PF00274	IMGVR_UViG_2565956969_000001_2565956969_2566022595-cat_1	1	MKT	Fructose-bisphosphate aldolase class-I						amg_database	M	Roux et al. 2016	FALSE
IMGVR_UViG_2565956969_000001_2565956969_2566022595-cat_1_5	PF00330	IMGVR_UViG_2565956969_000001_2565956969_2566022595-cat_1	1	MKT	Aconitase family (aconitate hydratase)						amg_database	M	Roux et al. 2016	FALSE
IMGVR_UViG_2565956969_000001_2565956969_2566022595-cat_1_5	PF01370	IMGVR_UViG_2565956969_000001_2565956969_2566022595-cat_1	1	MKT	NAD dependent epimerase/dehydratase family						amg_database		Roux et al. 2016	FALSE
IMGVR_UViG_2565956969_000001_2565956969_2566022595-cat_1_5	PF04321	IMGVR_UViG_2565956969_000001_2565956969_2566022595-cat_1	1	MKT	RmlD substrate binding domain						amg_database		Roux et al. 2016	FALSE
IMGVR_UViG_2565956969_000001_2565956969_2566022595-cat_1_5	PF00393	IMGVR_UViG_2565956969_000001_2565956969_2566022595-cat_1	1	MKT	6-phosphogluconate dehydrogenase, C-terminal domain						amg_database	M	Roux et al. 2016	FALSE
IMGVR_UViG_2565956969_000001_2565956969_2566022595-cat_1_5	PF02224	IMGVR_UViG_2565956969_000001_2565956969_2566022595-cat_1	1	MKT	Cytidylate kinase						amg_database		Roux et al. 2016	FALSE
IMGVR_UViG_2565956969_000001_2565956969_2566022595-cat_1_5	PF01118	IMGVR_UViG_2565956969_000001_2565956969_2566022595-cat_1	1	MKT	Semialdehyde dehydrogenase, NAD binding domain						amg_database	M	Roux et al. 2016	FALSE
IMGVR_UViG_2565956969_000001_2565956969_2566022595-cat_1_5	PF00106	IMGVR_UViG_2565956969_000001_2565956969_2566022595-cat_1	1	MKT	short chain dehydrogenase						amg_database	M	Roux et al. 2016	FALSE
IMGVR_UViG_2565956969_000001_2565956969_2566022595-cat_1_5	PF01073	IMGVR_UViG_2565956969_000001_2565956969_2566022595-cat_1	1	MKT	3-beta hydroxysteroid dehydrogenase/isomerase family						amg_database	M	Roux et al. 2016	FALSE
IMGVR_UViG_2565956969_000001_2565956969_2566022595-cat_1_6	PF00463	IMGVR_UViG_2565956969_000001_2565956969_2566022595-cat_1	1	MKT	Isocitrate lyase family						amg_database	M	Roux et al. 2016	FALSE
IMGVR_UViG_2565956969_000001_2565956969_2566022595-cat_1_6	PF09206	IMGVR_UViG_2565956969_000001_2565956969_2566022595-cat_1	1	MKT	Alpha-L-arabinofuranosidase B, catalytic						amg_database		Roux et al. 2016	FALSE
IMGVR_UViG_2565956974_000001_2565956974_2566022957-cat_1_127	PF00463	IMGVR_UViG_2565956974_000001_2565956974_2566022957-cat_1	1	MKTF	Isocitrate lyase family						amg_database	M	Roux et al. 2016	FALSE
IMGVR_UViG_2565956974_000001_2565956974_2566022957-cat_1_127	PF09206	IMGVR_UViG_2565956974_000001_2565956974_2566022957-cat_1	1	MKTF	Alpha-L-arabinofuranosidase B, catalytic						amg_database		Roux et al. 2016	FALSE
IMGVR_UViG_2565956974_000001_2565956974_2566022957-cat_1_128	PF00274	IMGVR_UViG_2565956974_000001_2565956974_2566022957-cat_1	1	MKTF	Fructose-bisphosphate aldolase class-I						amg_database	M	Roux et al. 2016	FALSE
IMGVR_UViG_2565956974_000001_2565956974_2566022957-cat_1_128	PF00330	IMGVR_UViG_2565956974_000001_2565956974_2566022957-cat_1	1	MKTF	Aconitase family (aconitate hydratase)						amg_database	M	Roux et al. 2016	FALSE
IMGVR_UViG_2565956974_000001_2565956974_2566022957-cat_1_128	PF01370	IMGVR_UViG_2565956974_000001_2565956974_2566022957-cat_1	1	MKTF	NAD dependent epimerase/dehydratase family						amg_database		Roux et al. 2016	FALSE
IMGVR_UViG_2565956974_000001_2565956974_2566022957-cat_1_128	PF04321	IMGVR_UViG_2565956974_000001_2565956974_2566022957-cat_1	1	MKTF	RmlD substrate binding domain						amg_database		Roux et al. 2016	FALSE
IMGVR_UViG_2565956974_000001_2565956974_2566022957-cat_1_128	PF00393	IMGVR_UViG_2565956974_000001_2565956974_2566022957-cat_1	1	MKTF	6-phosphogluconate dehydrogenase, C-terminal domain						amg_database	M	Roux et al. 2016	FALSE
IMGVR_UViG_2565956974_000001_2565956974_2566022957-cat_1_128	PF02224	IMGVR_UViG_2565956974_000001_2565956974_2566022957-cat_1	1	MKTF	Cytidylate kinase						amg_database		Roux et al. 2016	FALSE
IMGVR_UViG_2565956974_000001_2565956974_2566022957-cat_1_128	PF01118	IMGVR_UViG_2565956974_000001_2565956974_2566022957-cat_1	1	MKTF	Semialdehyde dehydrogenase, NAD binding domain						amg_database	M	Roux et al. 2016	FALSE
IMGVR_UViG_2565956974_000001_2565956974_2566022957-cat_1_128	PF00106	IMGVR_UViG_2565956974_000001_2565956974_2566022957-cat_1	1	MKTF	short chain dehydrogenase						amg_database	M	Roux et al. 2016	FALSE
IMGVR_UViG_2565956974_000001_2565956974_2566022957-cat_1_128	PF01073	IMGVR_UViG_2565956974_000001_2565956974_2566022957-cat_1	1	MKTF	3-beta hydroxysteroid dehydrogenase/isomerase family						amg_database	M	Roux et al. 2016	FALSE
IMGVR_UViG_2565956974_000001_2565956974_2566022957-cat_1_131	PF02274	IMGVR_UViG_2565956974_000001_2565956974_2566022957-cat_1	1	MKTF	Amidinotransferase						amg_database	M	Roux et al. 2016	FALSE
IMGVR_UViG_2565956974_000001_2565956974_2566022957-cat_1_131	PF05221	IMGVR_UViG_2565956974_000001_2565956974_2566022957-cat_1	1	MKTF	S-adenosyl-L-homocysteine hydrolase						amg_database		Roux et al. 2016	FALSE
IMGVR_UViG_2565956974_000001_2565956974_2566022957-cat_1_131	PF13714	IMGVR_UViG_2565956974_000001_2565956974_2566022957-cat_1	1	MKTF	Phosphoenolpyruvate phosphomutase						amg_database	M	Roux et al. 2016	FALSE
IMGVR_UViG_2565956974_000001_2565956974_2566022957-cat_1_132	PF04107	IMGVR_UViG_2565956974_000001_2565956974_2566022957-cat_1	1	MKTF	Glutamate-cysteine ligase family 2(GCS2)						amg_database		Roux et al. 2016	FALSE
IMGVR_UViG_2565956974_000001_2565956974_2566022957-cat_1_132	PF00977	IMGVR_UViG_2565956974_000001_2565956974_2566022957-cat_1	1	MKTF	Histidine biosynthesis protein						amg_database	M	Roux et al. 2016	FALSE
IMGVR_UViG_2565956978_000001_2565956978_2566023570-cat_1_126	PF00463	IMGVR_UViG_2565956978_000001_2565956978_2566023570-cat_1	1	MKTF	Isocitrate lyase family						amg_database	M	Roux et al. 2016	FALSE
IMGVR_UViG_2565956978_000001_2565956978_2566023570-cat_1_126	PF09206	IMGVR_UViG_2565956978_000001_2565956978_2566023570-cat_1	1	MKTF	Alpha-L-arabinofuranosidase B, catalytic						amg_database		Roux et al. 2016	FALSE
IMGVR_UViG_2565956978_000001_2565956978_2566023570-cat_1_127	PF00274	IMGVR_UViG_2565956978_000001_2565956978_2566023570-cat_1	1	MKTF	Fructose-bisphosphate aldolase class-I						amg_database	M	Roux et al. 2016	FALSE
IMGVR_UViG_2565956978_000001_2565956978_2566023570-cat_1_127	PF00330	IMGVR_UViG_2565956978_000001_2565956978_2566023570-cat_1	1	MKTF	Aconitase family (aconitate hydratase)						amg_database	M	Roux et al. 2016	FALSE
IMGVR_UViG_2565956978_000001_2565956978_2566023570-cat_1_127	PF01370	IMGVR_UViG_2565956978_000001_2565956978_2566023570-cat_1	1	MKTF	NAD dependent epimerase/dehydratase family						amg_database		Roux et al. 2016	FALSE
IMGVR_UViG_2565956978_000001_2565956978_2566023570-cat_1_127	PF04321	IMGVR_UViG_2565956978_000001_2565956978_2566023570-cat_1	1	MKTF	RmlD substrate binding domain						amg_database		Roux et al. 2016	FALSE
IMGVR_UViG_2565956978_000001_2565956978_2566023570-cat_1_127	PF00393	IMGVR_UViG_2565956978_000001_2565956978_2566023570-cat_1	1	MKTF	6-phosphogluconate dehydrogenase, C-terminal domain						amg_database	M	Roux et al. 2016	FALSE
IMGVR_UViG_2565956978_000001_2565956978_2566023570-cat_1_127	PF02224	IMGVR_UViG_2565956978_000001_2565956978_2566023570-cat_1	1	MKTF	Cytidylate kinase						amg_database		Roux et al. 2016	FALSE
IMGVR_UViG_2565956978_000001_2565956978_2566023570-cat_1_127	PF01118	IMGVR_UViG_2565956978_000001_2565956978_2566023570-cat_1	1	MKTF	Semialdehyde dehydrogenase, NAD binding domain						amg_database	M	Roux et al. 2016	FALSE
IMGVR_UViG_2565956978_000001_2565956978_2566023570-cat_1_127	PF00106	IMGVR_UViG_2565956978_000001_2565956978_2566023570-cat_1	1	MKTF	short chain dehydrogenase						amg_database	M	Roux et al. 2016	FALSE
IMGVR_UViG_2565956978_000001_2565956978_2566023570-cat_1_127	PF01073	IMGVR_UViG_2565956978_000001_2565956978_2566023570-cat_1	1	MKTF	3-beta hydroxysteroid dehydrogenase/isomerase family						amg_database	M	Roux et al. 2016	FALSE
IMGVR_UViG_2565956978_000001_2565956978_2566023570-cat_1_130	PF02274	IMGVR_UViG_2565956978_000001_2565956978_2566023570-cat_1	1	MKTF	Amidinotransferase						amg_database	M	Roux et al. 2016	FALSE
IMGVR_UViG_2565956978_000001_2565956978_2566023570-cat_1_130	PF05221	IMGVR_UViG_2565956978_000001_2565956978_2566023570-cat_1	1	MKTF	S-adenosyl-L-homocysteine hydrolase						amg_database		Roux et al. 2016	FALSE
IMGVR_UViG_2565956978_000001_2565956978_2566023570-cat_1_130	PF13714	IMGVR_UViG_2565956978_000001_2565956978_2566023570-cat_1	1	MKTF	Phosphoenolpyruvate phosphomutase						amg_database	M	Roux et al. 2016	FALSE
IMGVR_UViG_2565956978_000001_2565956978_2566023570-cat_1_131	PF02779	IMGVR_UViG_2565956978_000001_2565956978_2566023570-cat_1	1	MKTF	Transketolase, pyrimidine binding domain						amg_database	M	Roux et al. 2016	FALSE
IMGVR_UViG_2565956978_000001_2565956978_2566023570-cat_1_131	PF04107	IMGVR_UViG_2565956978_000001_2565956978_2566023570-cat_1	1	MKTF	Glutamate-cysteine ligase family 2(GCS2)						amg_database		Roux et al. 2016	FALSE
IMGVR_UViG_2565956978_000001_2565956978_2566023570-cat_1_131	PF09206	IMGVR_UViG_2565956978_000001_2565956978_2566023570-cat_1	1	MKTF	Alpha-L-arabinofuranosidase B, catalytic						amg_database		Roux et al. 2016	FALSE
IMGVR_UViG_2565956990_000005_2565956990_2566024972-cat_1_73	PF00274	IMGVR_UViG_2565956990_000005_2565956990_2566024972-cat_1	1	MKT	Fructose-bisphosphate aldolase class-I						amg_database	M	Roux et al. 2016	FALSE
IMGVR_UViG_2565956990_000005_2565956990_2566024972-cat_1_73	PF00330	IMGVR_UViG_2565956990_000005_2565956990_2566024972-cat_1	1	MKT	Aconitase family (aconitate hydratase)						amg_database	M	Roux et al. 2016	FALSE
IMGVR_UViG_2565956990_000005_2565956990_2566024972-cat_1_73	PF01370	IMGVR_UViG_2565956990_000005_2565956990_2566024972-cat_1	1	MKT	NAD dependent epimerase/dehydratase family						amg_database		Roux et al. 2016	FALSE
IMGVR_UViG_2565956990_000005_2565956990_2566024972-cat_1_73	PF04321	IMGVR_UViG_2565956990_000005_2565956990_2566024972-cat_1	1	MKT	RmlD substrate binding domain						amg_database		Roux et al. 2016	FALSE
IMGVR_UViG_2565956990_000005_2565956990_2566024972-cat_1_73	PF00393	IMGVR_UViG_2565956990_000005_2565956990_2566024972-cat_1	1	MKT	6-phosphogluconate dehydrogenase, C-terminal domain						amg_database	M	Roux et al. 2016	FALSE
IMGVR_UViG_2565956990_000005_2565956990_2566024972-cat_1_73	PF02224	IMGVR_UViG_2565956990_000005_2565956990_2566024972-cat_1	1	MKT	Cytidylate kinase						amg_database		Roux et al. 2016	FALSE
IMGVR_UViG_2565956990_000005_2565956990_2566024972-cat_1_73	PF01118	IMGVR_UViG_2565956990_000005_2565956990_2566024972-cat_1	1	MKT	Semialdehyde dehydrogenase, NAD binding domain						amg_database	M	Roux et al. 2016	FALSE
IMGVR_UViG_2565956990_000005_2565956990_2566024972-cat_1_73	PF00106	IMGVR_UViG_2565956990_000005_2565956990_2566024972-cat_1	1	MKT	short chain dehydrogenase						amg_database	M	Roux et al. 2016	FALSE
IMGVR_UViG_2565956990_000005_2565956990_2566024972-cat_1_73	PF01073	IMGVR_UViG_2565956990_000005_2565956990_2566024972-cat_1	1	MKT	3-beta hydroxysteroid dehydrogenase/isomerase family						amg_database	M	Roux et al. 2016	FALSE
IMGVR_UViG_2565956990_000005_2565956990_2566024972-cat_1_74	PF00463	IMGVR_UViG_2565956990_000005_2565956990_2566024972-cat_1	2	MKT	Isocitrate lyase family						amg_database	M	Roux et al. 2016	FALSE
IMGVR_UViG_2565956990_000005_2565956990_2566024972-cat_1_74	PF09206	IMGVR_UViG_2565956990_000005_2565956990_2566024972-cat_1	2	MKT	Alpha-L-arabinofuranosidase B, catalytic						amg_database		Roux et al. 2016	FALSE
IMGVR_UViG_2565956991_000004_2565956991_2566025096-cat_1_2	PF02274	IMGVR_UViG_2565956991_000004_2565956991_2566025096-cat_1	1	MKTF	Amidinotransferase						amg_database	M	Roux et al. 2016	FALSE
IMGVR_UViG_2565956991_000004_2565956991_2566025096-cat_1_2	PF05221	IMGVR_UViG_2565956991_000004_2565956991_2566025096-cat_1	1	MKTF	S-adenosyl-L-homocysteine hydrolase						amg_database		Roux et al. 2016	FALSE
IMGVR_UViG_2565956991_000004_2565956991_2566025096-cat_1_2	PF13714	IMGVR_UViG_2565956991_000004_2565956991_2566025096-cat_1	1	MKTF	Phosphoenolpyruvate phosphomutase						amg_database	M	Roux et al. 2016	FALSE
IMGVR_UViG_2565956991_000004_2565956991_2566025096-cat_1_5	PF00274	IMGVR_UViG_2565956991_000004_2565956991_2566025096-cat_1	1	MKTF	Fructose-bisphosphate aldolase class-I						amg_database	M	Roux et al. 2016	FALSE
IMGVR_UViG_2565956991_000004_2565956991_2566025096-cat_1_5	PF00330	IMGVR_UViG_2565956991_000004_2565956991_2566025096-cat_1	1	MKTF	Aconitase family (aconitate hydratase)						amg_database	M	Roux et al. 2016	FALSE
IMGVR_UViG_2565956991_000004_2565956991_2566025096-cat_1_5	PF01370	IMGVR_UViG_2565956991_000004_2565956991_2566025096-cat_1	1	MKTF	NAD dependent epimerase/dehydratase family						amg_database		Roux et al. 2016	FALSE
IMGVR_UViG_2565956991_000004_2565956991_2566025096-cat_1_5	PF04321	IMGVR_UViG_2565956991_000004_2565956991_2566025096-cat_1	1	MKTF	RmlD substrate binding domain						amg_database		Roux et al. 2016	FALSE
IMGVR_UViG_2565956991_000004_2565956991_2566025096-cat_1_5	PF00393	IMGVR_UViG_2565956991_000004_2565956991_2566025096-cat_1	1	MKTF	6-phosphogluconate dehydrogenase, C-terminal domain						amg_database	M	Roux et al. 2016	FALSE
IMGVR_UViG_2565956991_000004_2565956991_2566025096-cat_1_5	PF02224	IMGVR_UViG_2565956991_000004_2565956991_2566025096-cat_1	1	MKTF	Cytidylate kinase						amg_database		Roux et al. 2016	FALSE
IMGVR_UViG_2565956991_000004_2565956991_2566025096-cat_1_5	PF01118	IMGVR_UViG_2565956991_000004_2565956991_2566025096-cat_1	1	MKTF	Semialdehyde dehydrogenase, NAD binding domain						amg_database	M	Roux et al. 2016	FALSE
IMGVR_UViG_2565956991_000004_2565956991_2566025096-cat_1_5	PF00106	IMGVR_UViG_2565956991_000004_2565956991_2566025096-cat_1	1	MKTF	short chain dehydrogenase						amg_database	M	Roux et al. 2016	FALSE
IMGVR_UViG_2565956991_000004_2565956991_2566025096-cat_1_5	PF01073	IMGVR_UViG_2565956991_000004_2565956991_2566025096-cat_1	1	MKTF	3-beta hydroxysteroid dehydrogenase/isomerase family						amg_database	M	Roux et al. 2016	FALSE
IMGVR_UViG_2565956991_000004_2565956991_2566025096-cat_1_6	PF00463	IMGVR_UViG_2565956991_000004_2565956991_2566025096-cat_1	1	MKTF	Isocitrate lyase family						amg_database	M	Roux et al. 2016	FALSE
IMGVR_UViG_2565956991_000004_2565956991_2566025096-cat_1_6	PF09206	IMGVR_UViG_2565956991_000004_2565956991_2566025096-cat_1	1	MKTF	Alpha-L-arabinofuranosidase B, catalytic						amg_database		Roux et al. 2016	FALSE
IMGVR_UViG_2565956992_000005_2565956992_2566025305-cat_1_5	PF00274	IMGVR_UViG_2565956992_000005_2565956992_2566025305-cat_1	2	MKT	Fructose-bisphosphate aldolase class-I						amg_database	M	Roux et al. 2016	FALSE
IMGVR_UViG_2565956992_000005_2565956992_2566025305-cat_1_5	PF00330	IMGVR_UViG_2565956992_000005_2565956992_2566025305-cat_1	2	MKT	Aconitase family (aconitate hydratase)						amg_database	M	Roux et al. 2016	FALSE
IMGVR_UViG_2565956992_000005_2565956992_2566025305-cat_1_5	PF01370	IMGVR_UViG_2565956992_000005_2565956992_2566025305-cat_1	2	MKT	NAD dependent epimerase/dehydratase family						amg_database		Roux et al. 2016	FALSE
IMGVR_UViG_2565956992_000005_2565956992_2566025305-cat_1_5	PF04321	IMGVR_UViG_2565956992_000005_2565956992_2566025305-cat_1	2	MKT	RmlD substrate binding domain						amg_database		Roux et al. 2016	FALSE
IMGVR_UViG_2565956992_000005_2565956992_2566025305-cat_1_5	PF00393	IMGVR_UViG_2565956992_000005_2565956992_2566025305-cat_1	2	MKT	6-phosphogluconate dehydrogenase, C-terminal domain						amg_database	M	Roux et al. 2016	FALSE
IMGVR_UViG_2565956992_000005_2565956992_2566025305-cat_1_5	PF02224	IMGVR_UViG_2565956992_000005_2565956992_2566025305-cat_1	2	MKT	Cytidylate kinase						amg_database		Roux et al. 2016	FALSE
IMGVR_UViG_2565956992_000005_2565956992_2566025305-cat_1_5	PF01118	IMGVR_UViG_2565956992_000005_2565956992_2566025305-cat_1	2	MKT	Semialdehyde dehydrogenase, NAD binding domain						amg_database	M	Roux et al. 2016	FALSE
IMGVR_UViG_2565956992_000005_2565956992_2566025305-cat_1_5	PF00106	IMGVR_UViG_2565956992_000005_2565956992_2566025305-cat_1	2	MKT	short chain dehydrogenase						amg_database	M	Roux et al. 2016	FALSE
IMGVR_UViG_2565956992_000005_2565956992_2566025305-cat_1_5	PF01073	IMGVR_UViG_2565956992_000005_2565956992_2566025305-cat_1	2	MKT	3-beta hydroxysteroid dehydrogenase/isomerase family						amg_database	M	Roux et al. 2016	FALSE
IMGVR_UViG_2565956992_000005_2565956992_2566025305-cat_1_6	PF00463	IMGVR_UViG_2565956992_000005_2565956992_2566025305-cat_1	2	MKT	Isocitrate lyase family						amg_database	M	Roux et al. 2016	FALSE
IMGVR_UViG_2565956994_000006_2565956994_2566025716-cat_1_10	PF00274	IMGVR_UViG_2565956994_000006_2565956994_2566025716-cat_1	1	MKT	Fructose-bisphosphate aldolase class-I						amg_database	M	Roux et al. 2016	FALSE
IMGVR_UViG_2565956994_000006_2565956994_2566025716-cat_1_10	PF00330	IMGVR_UViG_2565956994_000006_2565956994_2566025716-cat_1	1	MKT	Aconitase family (aconitate hydratase)						amg_database	M	Roux et al. 2016	FALSE
IMGVR_UViG_2565956994_000006_2565956994_2566025716-cat_1_10	PF01370	IMGVR_UViG_2565956994_000006_2565956994_2566025716-cat_1	1	MKT	NAD dependent epimerase/dehydratase family						amg_database		Roux et al. 2016	FALSE
IMGVR_UViG_2565956994_000006_2565956994_2566025716-cat_1_10	PF04321	IMGVR_UViG_2565956994_000006_2565956994_2566025716-cat_1	1	MKT	RmlD substrate binding domain						amg_database		Roux et al. 2016	FALSE
IMGVR_UViG_2565956994_000006_2565956994_2566025716-cat_1_10	PF00393	IMGVR_UViG_2565956994_000006_2565956994_2566025716-cat_1	1	MKT	6-phosphogluconate dehydrogenase, C-terminal domain						amg_database	M	Roux et al. 2016	FALSE
IMGVR_UViG_2565956994_000006_2565956994_2566025716-cat_1_10	PF02224	IMGVR_UViG_2565956994_000006_2565956994_2566025716-cat_1	1	MKT	Cytidylate kinase						amg_database		Roux et al. 2016	FALSE
IMGVR_UViG_2565956994_000006_2565956994_2566025716-cat_1_10	PF01118	IMGVR_UViG_2565956994_000006_2565956994_2566025716-cat_1	1	MKT	Semialdehyde dehydrogenase, NAD binding domain						amg_database	M	Roux et al. 2016	FALSE
IMGVR_UViG_2565956994_000006_2565956994_2566025716-cat_1_10	PF00106	IMGVR_UViG_2565956994_000006_2565956994_2566025716-cat_1	1	MKT	short chain dehydrogenase						amg_database	M	Roux et al. 2016	FALSE
IMGVR_UViG_2565956994_000006_2565956994_2566025716-cat_1_10	PF01073	IMGVR_UViG_2565956994_000006_2565956994_2566025716-cat_1	1	MKT	3-beta hydroxysteroid dehydrogenase/isomerase family						amg_database	M	Roux et al. 2016	FALSE
IMGVR_UViG_2565956994_000006_2565956994_2566025716-cat_1_11	PF00463	IMGVR_UViG_2565956994_000006_2565956994_2566025716-cat_1	1	MKT	Isocitrate lyase family						amg_database	M	Roux et al. 2016	FALSE
IMGVR_UViG_2565956994_000006_2565956994_2566025716-cat_1_11	PF09206	IMGVR_UViG_2565956994_000006_2565956994_2566025716-cat_1	1	MKT	Alpha-L-arabinofuranosidase B, catalytic						amg_database		Roux et al. 2016	FALSE
IMGVR_UViG_2565956994_000006_2565956994_2566025716-cat_1_132	PF00834	IMGVR_UViG_2565956994_000006_2565956994_2566025716-cat_1	1	MKTF	Ribulose-phosphate 3 epimerase family						amg_database	M	Roux et al. 2016	FALSE
IMGVR_UViG_2565956994_000006_2565956994_2566025716-cat_1_132	PF03659	IMGVR_UViG_2565956994_000006_2565956994_2566025716-cat_1	1	MKTF	Glycosyl hydrolase family 71; endo-alpha-mannosidase						amg_database		Roux et al. 2016	FALSE
IMGVR_UViG_2565956995_000004_2565956995_2566025801-cat_1_47	PF00463	IMGVR_UViG_2565956995_000004_2565956995_2566025801-cat_1	2	MKT	Isocitrate lyase family						amg_database	M	Roux et al. 2016	FALSE
IMGVR_UViG_2565956995_000004_2565956995_2566025801-cat_1_47	PF09206	IMGVR_UViG_2565956995_000004_2565956995_2566025801-cat_1	2	MKT	Alpha-L-arabinofuranosidase B, catalytic						amg_database		Roux et al. 2016	FALSE
IMGVR_UViG_2565956995_000004_2565956995_2566025801-cat_1_48	PF00274	IMGVR_UViG_2565956995_000004_2565956995_2566025801-cat_1	1	MKT	Fructose-bisphosphate aldolase class-I						amg_database	M	Roux et al. 2016	FALSE
IMGVR_UViG_2565956995_000004_2565956995_2566025801-cat_1_48	PF00330	IMGVR_UViG_2565956995_000004_2565956995_2566025801-cat_1	1	MKT	Aconitase family (aconitate hydratase)						amg_database	M	Roux et al. 2016	FALSE
IMGVR_UViG_2565956995_000004_2565956995_2566025801-cat_1_48	PF01370	IMGVR_UViG_2565956995_000004_2565956995_2566025801-cat_1	1	MKT	NAD dependent epimerase/dehydratase family						amg_database		Roux et al. 2016	FALSE
IMGVR_UViG_2565956995_000004_2565956995_2566025801-cat_1_48	PF04321	IMGVR_UViG_2565956995_000004_2565956995_2566025801-cat_1	1	MKT	RmlD substrate binding domain						amg_database		Roux et al. 2016	FALSE
IMGVR_UViG_2565956995_000004_2565956995_2566025801-cat_1_48	PF00393	IMGVR_UViG_2565956995_000004_2565956995_2566025801-cat_1	1	MKT	6-phosphogluconate dehydrogenase, C-terminal domain						amg_database	M	Roux et al. 2016	FALSE
IMGVR_UViG_2565956995_000004_2565956995_2566025801-cat_1_48	PF02224	IMGVR_UViG_2565956995_000004_2565956995_2566025801-cat_1	1	MKT	Cytidylate kinase						amg_database		Roux et al. 2016	FALSE
IMGVR_UViG_2565956995_000004_2565956995_2566025801-cat_1_48	PF01118	IMGVR_UViG_2565956995_000004_2565956995_2566025801-cat_1	1	MKT	Semialdehyde dehydrogenase, NAD binding domain						amg_database	M	Roux et al. 2016	FALSE
IMGVR_UViG_2565956995_000004_2565956995_2566025801-cat_1_48	PF00106	IMGVR_UViG_2565956995_000004_2565956995_2566025801-cat_1	1	MKT	short chain dehydrogenase						amg_database	M	Roux et al. 2016	FALSE
IMGVR_UViG_2565956995_000004_2565956995_2566025801-cat_1_48	PF01073	IMGVR_UViG_2565956995_000004_2565956995_2566025801-cat_1	1	MKT	3-beta hydroxysteroid dehydrogenase/isomerase family						amg_database	M	Roux et al. 2016	FALSE
IMGVR_UViG_2565956996_000003_2565956996_2566025875-cat_1_31	PF00463	IMGVR_UViG_2565956996_000003_2565956996_2566025875-cat_1	2	MKT	Isocitrate lyase family						amg_database	M	Roux et al. 2016	FALSE
IMGVR_UViG_2565956996_000003_2565956996_2566025875-cat_1_31	PF09206	IMGVR_UViG_2565956996_000003_2565956996_2566025875-cat_1	2	MKT	Alpha-L-arabinofuranosidase B, catalytic						amg_database		Roux et al. 2016	FALSE
IMGVR_UViG_2565956996_000003_2565956996_2566025875-cat_1_32	PF00274	IMGVR_UViG_2565956996_000003_2565956996_2566025875-cat_1	1	MKT	Fructose-bisphosphate aldolase class-I						amg_database	M	Roux et al. 2016	FALSE
IMGVR_UViG_2565956996_000003_2565956996_2566025875-cat_1_32	PF00330	IMGVR_UViG_2565956996_000003_2565956996_2566025875-cat_1	1	MKT	Aconitase family (aconitate hydratase)						amg_database	M	Roux et al. 2016	FALSE
IMGVR_UViG_2565956996_000003_2565956996_2566025875-cat_1_32	PF01370	IMGVR_UViG_2565956996_000003_2565956996_2566025875-cat_1	1	MKT	NAD dependent epimerase/dehydratase family						amg_database		Roux et al. 2016	FALSE
IMGVR_UViG_2565956996_000003_2565956996_2566025875-cat_1_32	PF04321	IMGVR_UViG_2565956996_000003_2565956996_2566025875-cat_1	1	MKT	RmlD substrate binding domain						amg_database		Roux et al. 2016	FALSE
IMGVR_UViG_2565956996_000003_2565956996_2566025875-cat_1_32	PF00393	IMGVR_UViG_2565956996_000003_2565956996_2566025875-cat_1	1	MKT	6-phosphogluconate dehydrogenase, C-terminal domain						amg_database	M	Roux et al. 2016	FALSE
IMGVR_UViG_2565956996_000003_2565956996_2566025875-cat_1_32	PF02224	IMGVR_UViG_2565956996_000003_2565956996_2566025875-cat_1	1	MKT	Cytidylate kinase						amg_database		Roux et al. 2016	FALSE
IMGVR_UViG_2565956996_000003_2565956996_2566025875-cat_1_32	PF01118	IMGVR_UViG_2565956996_000003_2565956996_2566025875-cat_1	1	MKT	Semialdehyde dehydrogenase, NAD binding domain						amg_database	M	Roux et al. 2016	FALSE
IMGVR_UViG_2565956996_000003_2565956996_2566025875-cat_1_32	PF00106	IMGVR_UViG_2565956996_000003_2565956996_2566025875-cat_1	1	MKT	short chain dehydrogenase						amg_database	M	Roux et al. 2016	FALSE
IMGVR_UViG_2565956996_000003_2565956996_2566025875-cat_1_32	PF01073	IMGVR_UViG_2565956996_000003_2565956996_2566025875-cat_1	1	MKT	3-beta hydroxysteroid dehydrogenase/isomerase family						amg_database	M	Roux et al. 2016	FALSE
IMGVR_UViG_2565956997_000004_2565956997_2566025966-cat_1_130	PF00463	IMGVR_UViG_2565956997_000004_2565956997_2566025966-cat_1	2	MKTF	Isocitrate lyase family						amg_database	M	Roux et al. 2016	FALSE
IMGVR_UViG_2565956998_000005_2565956998_2566026060-cat_1_5	PF00274	IMGVR_UViG_2565956998_000005_2565956998_2566026060-cat_1	2	MKT	Fructose-bisphosphate aldolase class-I						amg_database	M	Roux et al. 2016	FALSE
IMGVR_UViG_2565956998_000005_2565956998_2566026060-cat_1_5	PF00330	IMGVR_UViG_2565956998_000005_2565956998_2566026060-cat_1	2	MKT	Aconitase family (aconitate hydratase)						amg_database	M	Roux et al. 2016	FALSE
IMGVR_UViG_2565956998_000005_2565956998_2566026060-cat_1_5	PF01370	IMGVR_UViG_2565956998_000005_2565956998_2566026060-cat_1	2	MKT	NAD dependent epimerase/dehydratase family						amg_database		Roux et al. 2016	FALSE
IMGVR_UViG_2565956998_000005_2565956998_2566026060-cat_1_5	PF04321	IMGVR_UViG_2565956998_000005_2565956998_2566026060-cat_1	2	MKT	RmlD substrate binding domain						amg_database		Roux et al. 2016	FALSE
IMGVR_UViG_2565956998_000005_2565956998_2566026060-cat_1_5	PF00393	IMGVR_UViG_2565956998_000005_2565956998_2566026060-cat_1	2	MKT	6-phosphogluconate dehydrogenase, C-terminal domain						amg_database	M	Roux et al. 2016	FALSE
IMGVR_UViG_2565956998_000005_2565956998_2566026060-cat_1_5	PF02224	IMGVR_UViG_2565956998_000005_2565956998_2566026060-cat_1	2	MKT	Cytidylate kinase						amg_database		Roux et al. 2016	FALSE
IMGVR_UViG_2565956998_000005_2565956998_2566026060-cat_1_5	PF01118	IMGVR_UViG_2565956998_000005_2565956998_2566026060-cat_1	2	MKT	Semialdehyde dehydrogenase, NAD binding domain						amg_database	M	Roux et al. 2016	FALSE
IMGVR_UViG_2565956998_000005_2565956998_2566026060-cat_1_5	PF00106	IMGVR_UViG_2565956998_000005_2565956998_2566026060-cat_1	2	MKT	short chain dehydrogenase						amg_database	M	Roux et al. 2016	FALSE
IMGVR_UViG_2565956998_000005_2565956998_2566026060-cat_1_5	PF01073	IMGVR_UViG_2565956998_000005_2565956998_2566026060-cat_1	2	MKT	3-beta hydroxysteroid dehydrogenase/isomerase family						amg_database	M	Roux et al. 2016	FALSE
IMGVR_UViG_2565956998_000005_2565956998_2566026060-cat_1_6	PF00463	IMGVR_UViG_2565956998_000005_2565956998_2566026060-cat_1	2	MKT	Isocitrate lyase family						amg_database	M	Roux et al. 2016	FALSE
IMGVR_UViG_2565956998_000005_2565956998_2566026060-cat_1_6	PF09206	IMGVR_UViG_2565956998_000005_2565956998_2566026060-cat_1	2	MKT	Alpha-L-arabinofuranosidase B, catalytic						amg_database		Roux et al. 2016	FALSE
IMGVR_UViG_2565956999_000005_2565956999_2566026148-cat_1_89	PF00463	IMGVR_UViG_2565956999_000005_2565956999_2566026148-cat_1	2	MKT	Isocitrate lyase family						amg_database	M	Roux et al. 2016	FALSE
IMGVR_UViG_2565956999_000005_2565956999_2566026148-cat_1_89	PF09206	IMGVR_UViG_2565956999_000005_2565956999_2566026148-cat_1	2	MKT	Alpha-L-arabinofuranosidase B, catalytic						amg_database		Roux et al. 2016	FALSE
IMGVR_UViG_2565956999_000005_2565956999_2566026148-cat_1_90	PF00274	IMGVR_UViG_2565956999_000005_2565956999_2566026148-cat_1	1	MKT	Fructose-bisphosphate aldolase class-I						amg_database	M	Roux et al. 2016	FALSE
IMGVR_UViG_2565956999_000005_2565956999_2566026148-cat_1_90	PF01370	IMGVR_UViG_2565956999_000005_2565956999_2566026148-cat_1	1	MKT	NAD dependent epimerase/dehydratase family						amg_database		Roux et al. 2016	FALSE
IMGVR_UViG_2565956999_000005_2565956999_2566026148-cat_1_90	PF04321	IMGVR_UViG_2565956999_000005_2565956999_2566026148-cat_1	1	MKT	RmlD substrate binding domain						amg_database		Roux et al. 2016	FALSE
IMGVR_UViG_2565956999_000005_2565956999_2566026148-cat_1_90	PF00393	IMGVR_UViG_2565956999_000005_2565956999_2566026148-cat_1	1	MKT	6-phosphogluconate dehydrogenase, C-terminal domain						amg_database	M	Roux et al. 2016	FALSE
IMGVR_UViG_2565956999_000005_2565956999_2566026148-cat_1_90	PF02224	IMGVR_UViG_2565956999_000005_2565956999_2566026148-cat_1	1	MKT	Cytidylate kinase						amg_database		Roux et al. 2016	FALSE
IMGVR_UViG_2565956999_000005_2565956999_2566026148-cat_1_90	PF01118	IMGVR_UViG_2565956999_000005_2565956999_2566026148-cat_1	1	MKT	Semialdehyde dehydrogenase, NAD binding domain						amg_database	M	Roux et al. 2016	FALSE
IMGVR_UViG_2565956999_000005_2565956999_2566026148-cat_1_90	PF00106	IMGVR_UViG_2565956999_000005_2565956999_2566026148-cat_1	1	MKT	short chain dehydrogenase						amg_database	M	Roux et al. 2016	FALSE
IMGVR_UViG_2565956999_000005_2565956999_2566026148-cat_1_90	PF01073	IMGVR_UViG_2565956999_000005_2565956999_2566026148-cat_1	1	MKT	3-beta hydroxysteroid dehydrogenase/isomerase family						amg_database	M	Roux et al. 2016	FALSE
IMGVR_UViG_2565957000_000004_2565957000_2566026277-cat_1_102	PF00274	IMGVR_UViG_2565957000_000004_2565957000_2566026277-cat_1	1	MKT	Fructose-bisphosphate aldolase class-I						amg_database	M	Roux et al. 2016	FALSE
IMGVR_UViG_2565957000_000004_2565957000_2566026277-cat_1_102	PF00330	IMGVR_UViG_2565957000_000004_2565957000_2566026277-cat_1	1	MKT	Aconitase family (aconitate hydratase)						amg_database	M	Roux et al. 2016	FALSE
IMGVR_UViG_2565957000_000004_2565957000_2566026277-cat_1_102	PF01370	IMGVR_UViG_2565957000_000004_2565957000_2566026277-cat_1	1	MKT	NAD dependent epimerase/dehydratase family						amg_database		Roux et al. 2016	FALSE
IMGVR_UViG_2565957000_000004_2565957000_2566026277-cat_1_102	PF04321	IMGVR_UViG_2565957000_000004_2565957000_2566026277-cat_1	1	MKT	RmlD substrate binding domain						amg_database		Roux et al. 2016	FALSE
IMGVR_UViG_2565957000_000004_2565957000_2566026277-cat_1_102	PF00393	IMGVR_UViG_2565957000_000004_2565957000_2566026277-cat_1	1	MKT	6-phosphogluconate dehydrogenase, C-terminal domain						amg_database	M	Roux et al. 2016	FALSE
IMGVR_UViG_2565957000_000004_2565957000_2566026277-cat_1_102	PF02224	IMGVR_UViG_2565957000_000004_2565957000_2566026277-cat_1	1	MKT	Cytidylate kinase						amg_database		Roux et al. 2016	FALSE
IMGVR_UViG_2565957000_000004_2565957000_2566026277-cat_1_102	PF01118	IMGVR_UViG_2565957000_000004_2565957000_2566026277-cat_1	1	MKT	Semialdehyde dehydrogenase, NAD binding domain						amg_database	M	Roux et al. 2016	FALSE
IMGVR_UViG_2565957000_000004_2565957000_2566026277-cat_1_102	PF00106	IMGVR_UViG_2565957000_000004_2565957000_2566026277-cat_1	1	MKT	short chain dehydrogenase						amg_database	M	Emerson et al. 2018	FALSE
IMGVR_UViG_2565957000_000004_2565957000_2566026277-cat_1_102	PF01073	IMGVR_UViG_2565957000_000004_2565957000_2566026277-cat_1	1	MKT	3-beta hydroxysteroid dehydrogenase/isomerase family						amg_database	M	Roux et al. 2016	FALSE
IMGVR_UViG_2565957000_000004_2565957000_2566026277-cat_1_103	PF00463	IMGVR_UViG_2565957000_000004_2565957000_2566026277-cat_1	2	MKT	Isocitrate lyase family						amg_database	M	Roux et al. 2016	FALSE
IMGVR_UViG_2565957000_000004_2565957000_2566026277-cat_1_103	PF09206	IMGVR_UViG_2565957000_000004_2565957000_2566026277-cat_1	2	MKT	Alpha-L-arabinofuranosidase B, catalytic						amg_database		Roux et al. 2016	FALSE
IMGVR_UViG_2565957001_000003_2565957001_2566026374-cat_1_101	PF00274	IMGVR_UViG_2565957001_000003_2565957001_2566026374-cat_1	1	MKT	Fructose-bisphosphate aldolase class-I						amg_database	M	Roux et al. 2016	FALSE
IMGVR_UViG_2565957001_000003_2565957001_2566026374-cat_1_101	PF00330	IMGVR_UViG_2565957001_000003_2565957001_2566026374-cat_1	1	MKT	Aconitase family (aconitate hydratase)						amg_database	M	Roux et al. 2016	FALSE
IMGVR_UViG_2565957001_000003_2565957001_2566026374-cat_1_101	PF01370	IMGVR_UViG_2565957001_000003_2565957001_2566026374-cat_1	1	MKT	NAD dependent epimerase/dehydratase family						amg_database		Roux et al. 2016	FALSE
IMGVR_UViG_2565957001_000003_2565957001_2566026374-cat_1_101	PF04321	IMGVR_UViG_2565957001_000003_2565957001_2566026374-cat_1	1	MKT	RmlD substrate binding domain						amg_database		Roux et al. 2016	FALSE
IMGVR_UViG_2565957001_000003_2565957001_2566026374-cat_1_101	PF00393	IMGVR_UViG_2565957001_000003_2565957001_2566026374-cat_1	1	MKT	6-phosphogluconate dehydrogenase, C-terminal domain						amg_database	M	Roux et al. 2016	FALSE
IMGVR_UViG_2565957001_000003_2565957001_2566026374-cat_1_101	PF02224	IMGVR_UViG_2565957001_000003_2565957001_2566026374-cat_1	1	MKT	Cytidylate kinase						amg_database		Roux et al. 2016	FALSE
IMGVR_UViG_2565957001_000003_2565957001_2566026374-cat_1_101	PF01118	IMGVR_UViG_2565957001_000003_2565957001_2566026374-cat_1	1	MKT	Semialdehyde dehydrogenase, NAD binding domain						amg_database	M	Roux et al. 2016	FALSE
IMGVR_UViG_2565957001_000003_2565957001_2566026374-cat_1_101	PF00106	IMGVR_UViG_2565957001_000003_2565957001_2566026374-cat_1	1	MKT	short chain dehydrogenase						amg_database	M	Roux et al. 2016	FALSE
IMGVR_UViG_2565957001_000003_2565957001_2566026374-cat_1_101	PF01073	IMGVR_UViG_2565957001_000003_2565957001_2566026374-cat_1	1	MKT	3-beta hydroxysteroid dehydrogenase/isomerase family						amg_database	M	Roux et al. 2016	FALSE
IMGVR_UViG_2565957001_000003_2565957001_2566026374-cat_1_102	PF00463	IMGVR_UViG_2565957001_000003_2565957001_2566026374-cat_1	2	MKT	Isocitrate lyase family						amg_database	M	Roux et al. 2016	FALSE
IMGVR_UViG_2565957001_000003_2565957001_2566026374-cat_1_102	PF09206	IMGVR_UViG_2565957001_000003_2565957001_2566026374-cat_1	2	MKT	Alpha-L-arabinofuranosidase B, catalytic						amg_database		Roux et al. 2016	FALSE
IMGVR_UViG_2565957003_000003_2565957003_2566026796-cat_1_10	PF00274	IMGVR_UViG_2565957003_000003_2565957003_2566026796-cat_1	1	MKT	Fructose-bisphosphate aldolase class-I						amg_database	M	Roux et al. 2016	FALSE
IMGVR_UViG_2565957003_000003_2565957003_2566026796-cat_1_10	PF00330	IMGVR_UViG_2565957003_000003_2565957003_2566026796-cat_1	1	MKT	Aconitase family (aconitate hydratase)						amg_database	M	Roux et al. 2016	FALSE
IMGVR_UViG_2565957003_000003_2565957003_2566026796-cat_1_10	PF01370	IMGVR_UViG_2565957003_000003_2565957003_2566026796-cat_1	1	MKT	NAD dependent epimerase/dehydratase family						amg_database		Roux et al. 2016	FALSE
IMGVR_UViG_2565957003_000003_2565957003_2566026796-cat_1_10	PF04321	IMGVR_UViG_2565957003_000003_2565957003_2566026796-cat_1	1	MKT	RmlD substrate binding domain						amg_database		Roux et al. 2016	FALSE
IMGVR_UViG_2565957003_000003_2565957003_2566026796-cat_1_10	PF00393	IMGVR_UViG_2565957003_000003_2565957003_2566026796-cat_1	1	MKT	6-phosphogluconate dehydrogenase, C-terminal domain						amg_database	M	Roux et al. 2016	FALSE
IMGVR_UViG_2565957003_000003_2565957003_2566026796-cat_1_10	PF02224	IMGVR_UViG_2565957003_000003_2565957003_2566026796-cat_1	1	MKT	Cytidylate kinase						amg_database		Roux et al. 2016	FALSE
IMGVR_UViG_2565957003_000003_2565957003_2566026796-cat_1_10	PF01118	IMGVR_UViG_2565957003_000003_2565957003_2566026796-cat_1	1	MKT	Semialdehyde dehydrogenase, NAD binding domain						amg_database	M	Roux et al. 2016	FALSE
IMGVR_UViG_2565957003_000003_2565957003_2566026796-cat_1_10	PF00106	IMGVR_UViG_2565957003_000003_2565957003_2566026796-cat_1	1	MKT	short chain dehydrogenase						amg_database	M	Roux et al. 2016	FALSE
IMGVR_UViG_2565957003_000003_2565957003_2566026796-cat_1_10	PF01073	IMGVR_UViG_2565957003_000003_2565957003_2566026796-cat_1	1	MKT	3-beta hydroxysteroid dehydrogenase/isomerase family						amg_database	M	Roux et al. 2016	FALSE
IMGVR_UViG_2565957003_000003_2565957003_2566026796-cat_1_11	PF00463	IMGVR_UViG_2565957003_000003_2565957003_2566026796-cat_1	1	MKT	Isocitrate lyase family						amg_database	M	Roux et al. 2016	FALSE
IMGVR_UViG_2565957003_000003_2565957003_2566026796-cat_1_11	PF09206	IMGVR_UViG_2565957003_000003_2565957003_2566026796-cat_1	1	MKT	Alpha-L-arabinofuranosidase B, catalytic						amg_database		Roux et al. 2016	FALSE
IMGVR_UViG_2565957004_000004_2565957004_2566027065-cat_1_5	PF00274	IMGVR_UViG_2565957004_000004_2565957004_2566027065-cat_1	2	MKTF	Fructose-bisphosphate aldolase class-I						amg_database	M	Roux et al. 2016	FALSE
IMGVR_UViG_2565957004_000004_2565957004_2566027065-cat_1_5	PF00330	IMGVR_UViG_2565957004_000004_2565957004_2566027065-cat_1	2	MKTF	Aconitase family (aconitate hydratase)						amg_database	M	Roux et al. 2016	FALSE
IMGVR_UViG_2565957004_000004_2565957004_2566027065-cat_1_5	PF01370	IMGVR_UViG_2565957004_000004_2565957004_2566027065-cat_1	2	MKTF	NAD dependent epimerase/dehydratase family						amg_database		Roux et al. 2016	FALSE
IMGVR_UViG_2565957004_000004_2565957004_2566027065-cat_1_5	PF04321	IMGVR_UViG_2565957004_000004_2565957004_2566027065-cat_1	2	MKTF	RmlD substrate binding domain						amg_database		Roux et al. 2016	FALSE
IMGVR_UViG_2565957004_000004_2565957004_2566027065-cat_1_5	PF00393	IMGVR_UViG_2565957004_000004_2565957004_2566027065-cat_1	2	MKTF	6-phosphogluconate dehydrogenase, C-terminal domain						amg_database	M	Roux et al. 2016	FALSE
IMGVR_UViG_2565957004_000004_2565957004_2566027065-cat_1_5	PF02224	IMGVR_UViG_2565957004_000004_2565957004_2566027065-cat_1	2	MKTF	Cytidylate kinase						amg_database		Roux et al. 2016	FALSE
IMGVR_UViG_2565957004_000004_2565957004_2566027065-cat_1_5	PF01118	IMGVR_UViG_2565957004_000004_2565957004_2566027065-cat_1	2	MKTF	Semialdehyde dehydrogenase, NAD binding domain						amg_database	M	Roux et al. 2016	FALSE
IMGVR_UViG_2565957004_000004_2565957004_2566027065-cat_1_5	PF00106	IMGVR_UViG_2565957004_000004_2565957004_2566027065-cat_1	2	MKTF	short chain dehydrogenase						amg_database	M	Roux et al. 2016	FALSE
IMGVR_UViG_2565957004_000004_2565957004_2566027065-cat_1_5	PF01073	IMGVR_UViG_2565957004_000004_2565957004_2566027065-cat_1	2	MKTF	3-beta hydroxysteroid dehydrogenase/isomerase family						amg_database	M	Roux et al. 2016	FALSE
IMGVR_UViG_2565957004_000004_2565957004_2566027065-cat_1_6	PF00463	IMGVR_UViG_2565957004_000004_2565957004_2566027065-cat_1	2	MKTF	Isocitrate lyase family						amg_database	M	Roux et al. 2016	FALSE
IMGVR_UViG_2565957004_000004_2565957004_2566027065-cat_1_6	PF09206	IMGVR_UViG_2565957004_000004_2565957004_2566027065-cat_1	2	MKTF	Alpha-L-arabinofuranosidase B, catalytic						amg_database		Roux et al. 2016	FALSE
IMGVR_UViG_2565957005_000008_2565957005_2566027187-cat_1_121	PF00463	IMGVR_UViG_2565957005_000008_2565957005_2566027187-cat_1	1	MKT	Isocitrate lyase family						amg_database	M	Roux et al. 2016	FALSE
IMGVR_UViG_2565957005_000008_2565957005_2566027187-cat_1_121	PF09206	IMGVR_UViG_2565957005_000008_2565957005_2566027187-cat_1	1	MKT	Alpha-L-arabinofuranosidase B, catalytic						amg_database		Roux et al. 2016	FALSE
IMGVR_UViG_2565957005_000008_2565957005_2566027187-cat_1_122	PF00274	IMGVR_UViG_2565957005_000008_2565957005_2566027187-cat_1	1	MKT	Fructose-bisphosphate aldolase class-I						amg_database	M	Roux et al. 2016	FALSE
IMGVR_UViG_2565957005_000008_2565957005_2566027187-cat_1_122	PF00330	IMGVR_UViG_2565957005_000008_2565957005_2566027187-cat_1	1	MKT	Aconitase family (aconitate hydratase)						amg_database	M	Roux et al. 2016	FALSE
IMGVR_UViG_2565957005_000008_2565957005_2566027187-cat_1_122	PF01370	IMGVR_UViG_2565957005_000008_2565957005_2566027187-cat_1	1	MKT	NAD dependent epimerase/dehydratase family						amg_database		Roux et al. 2016	FALSE
IMGVR_UViG_2565957005_000008_2565957005_2566027187-cat_1_122	PF04321	IMGVR_UViG_2565957005_000008_2565957005_2566027187-cat_1	1	MKT	RmlD substrate binding domain						amg_database		Roux et al. 2016	FALSE
IMGVR_UViG_2565957005_000008_2565957005_2566027187-cat_1_122	PF00393	IMGVR_UViG_2565957005_000008_2565957005_2566027187-cat_1	1	MKT	6-phosphogluconate dehydrogenase, C-terminal domain						amg_database	M	Roux et al. 2016	FALSE
IMGVR_UViG_2565957005_000008_2565957005_2566027187-cat_1_122	PF02224	IMGVR_UViG_2565957005_000008_2565957005_2566027187-cat_1	1	MKT	Cytidylate kinase						amg_database		Roux et al. 2016	FALSE
IMGVR_UViG_2565957005_000008_2565957005_2566027187-cat_1_122	PF01118	IMGVR_UViG_2565957005_000008_2565957005_2566027187-cat_1	1	MKT	Semialdehyde dehydrogenase, NAD binding domain						amg_database	M	Roux et al. 2016	FALSE
IMGVR_UViG_2565957005_000008_2565957005_2566027187-cat_1_122	PF00106	IMGVR_UViG_2565957005_000008_2565957005_2566027187-cat_1	1	MKT	short chain dehydrogenase						amg_database	M	Roux et al. 2016	FALSE
IMGVR_UViG_2565957005_000008_2565957005_2566027187-cat_1_122	PF01073	IMGVR_UViG_2565957005_000008_2565957005_2566027187-cat_1	1	MKT	3-beta hydroxysteroid dehydrogenase/isomerase family						amg_database	M	Roux et al. 2016	FALSE
IMGVR_UViG_2565957006_000003_2565957006_2566027335-cat_1_5	PF00274	IMGVR_UViG_2565957006_000003_2565957006_2566027335-cat_1	2	MKT	Fructose-bisphosphate aldolase class-I						amg_database	M	Roux et al. 2016	FALSE
IMGVR_UViG_2565957006_000003_2565957006_2566027335-cat_1_5	PF00330	IMGVR_UViG_2565957006_000003_2565957006_2566027335-cat_1	2	MKT	Aconitase family (aconitate hydratase)						amg_database	M	Roux et al. 2016	FALSE
IMGVR_UViG_2565957006_000003_2565957006_2566027335-cat_1_5	PF01370	IMGVR_UViG_2565957006_000003_2565957006_2566027335-cat_1	2	MKT	NAD dependent epimerase/dehydratase family						amg_database		Roux et al. 2016	FALSE
IMGVR_UViG_2565957006_000003_2565957006_2566027335-cat_1_5	PF04321	IMGVR_UViG_2565957006_000003_2565957006_2566027335-cat_1	2	MKT	RmlD substrate binding domain						amg_database		Roux et al. 2016	FALSE
IMGVR_UViG_2565957006_000003_2565957006_2566027335-cat_1_5	PF00393	IMGVR_UViG_2565957006_000003_2565957006_2566027335-cat_1	2	MKT	6-phosphogluconate dehydrogenase, C-terminal domain						amg_database	M	Roux et al. 2016	FALSE
IMGVR_UViG_2565957006_000003_2565957006_2566027335-cat_1_5	PF02224	IMGVR_UViG_2565957006_000003_2565957006_2566027335-cat_1	2	MKT	Cytidylate kinase						amg_database		Roux et al. 2016	FALSE
IMGVR_UViG_2565957006_000003_2565957006_2566027335-cat_1_5	PF01118	IMGVR_UViG_2565957006_000003_2565957006_2566027335-cat_1	2	MKT	Semialdehyde dehydrogenase, NAD binding domain						amg_database	M	Roux et al. 2016	FALSE
IMGVR_UViG_2565957006_000003_2565957006_2566027335-cat_1_5	PF00106	IMGVR_UViG_2565957006_000003_2565957006_2566027335-cat_1	2	MKT	short chain dehydrogenase						amg_database	M	Roux et al. 2016	FALSE
IMGVR_UViG_2565957006_000003_2565957006_2566027335-cat_1_5	PF01073	IMGVR_UViG_2565957006_000003_2565957006_2566027335-cat_1	2	MKT	3-beta hydroxysteroid dehydrogenase/isomerase family						amg_database	M	Roux et al. 2016	FALSE
IMGVR_UViG_2565957006_000003_2565957006_2566027335-cat_1_6	PF00463	IMGVR_UViG_2565957006_000003_2565957006_2566027335-cat_1	2	MKT	Isocitrate lyase family						amg_database	M	Roux et al. 2016	FALSE
IMGVR_UViG_2565957006_000003_2565957006_2566027335-cat_1_6	PF09206	IMGVR_UViG_2565957006_000003_2565957006_2566027335-cat_1	2	MKT	Alpha-L-arabinofuranosidase B, catalytic						amg_database		Roux et al. 2016	FALSE
IMGVR_UViG_2565957007_000003_2565957007_2566027561-cat_1_126	PF00463	IMGVR_UViG_2565957007_000003_2565957007_2566027561-cat_1	1	MKT	Isocitrate lyase family						amg_database	M	Roux et al. 2016	FALSE
IMGVR_UViG_2565957007_000003_2565957007_2566027561-cat_1_126	PF09206	IMGVR_UViG_2565957007_000003_2565957007_2566027561-cat_1	1	MKT	Alpha-L-arabinofuranosidase B, catalytic						amg_database		Roux et al. 2016	FALSE
IMGVR_UViG_2565957007_000003_2565957007_2566027561-cat_1_127	PF00274	IMGVR_UViG_2565957007_000003_2565957007_2566027561-cat_1	1	MKT	Fructose-bisphosphate aldolase class-I						amg_database	M	Roux et al. 2016	FALSE
IMGVR_UViG_2565957007_000003_2565957007_2566027561-cat_1_127	PF00330	IMGVR_UViG_2565957007_000003_2565957007_2566027561-cat_1	1	MKT	Aconitase family (aconitate hydratase)						amg_database	M	Roux et al. 2016	FALSE
IMGVR_UViG_2565957007_000003_2565957007_2566027561-cat_1_127	PF01370	IMGVR_UViG_2565957007_000003_2565957007_2566027561-cat_1	1	MKT	NAD dependent epimerase/dehydratase family						amg_database		Roux et al. 2016	FALSE
IMGVR_UViG_2565957007_000003_2565957007_2566027561-cat_1_127	PF04321	IMGVR_UViG_2565957007_000003_2565957007_2566027561-cat_1	1	MKT	RmlD substrate binding domain						amg_database		Roux et al. 2016	FALSE
IMGVR_UViG_2565957007_000003_2565957007_2566027561-cat_1_127	PF00393	IMGVR_UViG_2565957007_000003_2565957007_2566027561-cat_1	1	MKT	6-phosphogluconate dehydrogenase, C-terminal domain						amg_database	M	Roux et al. 2016	FALSE
IMGVR_UViG_2565957007_000003_2565957007_2566027561-cat_1_127	PF02224	IMGVR_UViG_2565957007_000003_2565957007_2566027561-cat_1	1	MKT	Cytidylate kinase						amg_database		Roux et al. 2016	FALSE
IMGVR_UViG_2565957007_000003_2565957007_2566027561-cat_1_127	PF01118	IMGVR_UViG_2565957007_000003_2565957007_2566027561-cat_1	1	MKT	Semialdehyde dehydrogenase, NAD binding domain						amg_database	M	Roux et al. 2016	FALSE
IMGVR_UViG_2565957007_000003_2565957007_2566027561-cat_1_127	PF00106	IMGVR_UViG_2565957007_000003_2565957007_2566027561-cat_1	1	MKT	short chain dehydrogenase						amg_database	M	Roux et al. 2016	FALSE
IMGVR_UViG_2565957007_000003_2565957007_2566027561-cat_1_127	PF01073	IMGVR_UViG_2565957007_000003_2565957007_2566027561-cat_1	1	MKT	3-beta hydroxysteroid dehydrogenase/isomerase family						amg_database	M	Roux et al. 2016	FALSE
IMGVR_UViG_2565957007_000003_2565957007_2566027561-cat_1_130	PF02274	IMGVR_UViG_2565957007_000003_2565957007_2566027561-cat_1	1	MKT	Amidinotransferase						amg_database	M	Roux et al. 2016	FALSE
IMGVR_UViG_2565957007_000003_2565957007_2566027561-cat_1_130	PF05221	IMGVR_UViG_2565957007_000003_2565957007_2566027561-cat_1	1	MKT	S-adenosyl-L-homocysteine hydrolase						amg_database		Roux et al. 2016	FALSE
IMGVR_UViG_2565957007_000003_2565957007_2566027561-cat_1_130	PF13714	IMGVR_UViG_2565957007_000003_2565957007_2566027561-cat_1	1	MKT	Phosphoenolpyruvate phosphomutase						amg_database	M	Roux et al. 2016	FALSE
IMGVR_UViG_2565957007_000003_2565957007_2566027561-cat_1_131	PF00122	IMGVR_UViG_2565957007_000003_2565957007_2566027561-cat_1	1	MKTF	E1-E2 ATPase						amg_database		Roux et al. 2016	FALSE
IMGVR_UViG_2565957007_000003_2565957007_2566027561-cat_1_131	PF04909	IMGVR_UViG_2565957007_000003_2565957007_2566027561-cat_1	1	MKTF	Amidohydrolase						amg_database	M	Roux et al. 2016	FALSE
IMGVR_UViG_2565957007_000003_2565957007_2566027561-cat_1_131	PF06213	IMGVR_UViG_2565957007_000003_2565957007_2566027561-cat_1	1	MKTF	Cobalamin biosynthesis protein CobT						amg_database		Roux et al. 2016	FALSE
IMGVR_UViG_2565957007_000003_2565957007_2566027561-cat_1_131	PF04107	IMGVR_UViG_2565957007_000003_2565957007_2566027561-cat_1	1	MKTF	Glutamate-cysteine ligase family 2(GCS2)						amg_database		Roux et al. 2016	FALSE
IMGVR_UViG_2565957007_000003_2565957007_2566027561-cat_1_131	PF01208	IMGVR_UViG_2565957007_000003_2565957007_2566027561-cat_1	1	MKTF	Uroporphyrinogen decarboxylase (URO-D)						amg_database		Roux et al. 2016	FALSE
IMGVR_UViG_2565957007_000003_2565957007_2566027561-cat_1_131	PF09290	IMGVR_UViG_2565957007_000003_2565957007_2566027561-cat_1	1	MKTF	Prokaryotic acetaldehyde dehydrogenase, dimerisation						amg_database	M	Roux et al. 2016	FALSE
IMGVR_UViG_2565957009_000002_2565957009_2566027911-cat_1_5	PF00274	IMGVR_UViG_2565957009_000002_2565957009_2566027911-cat_1	2	MKTF	Fructose-bisphosphate aldolase class-I						amg_database	M	Roux et al. 2016	FALSE
IMGVR_UViG_2565957009_000002_2565957009_2566027911-cat_1_5	PF00330	IMGVR_UViG_2565957009_000002_2565957009_2566027911-cat_1	2	MKTF	Aconitase family (aconitate hydratase)						amg_database	M	Roux et al. 2016	FALSE
IMGVR_UViG_2565957009_000002_2565957009_2566027911-cat_1_5	PF01370	IMGVR_UViG_2565957009_000002_2565957009_2566027911-cat_1	2	MKTF	NAD dependent epimerase/dehydratase family						amg_database		Roux et al. 2016	FALSE
IMGVR_UViG_2565957009_000002_2565957009_2566027911-cat_1_5	PF04321	IMGVR_UViG_2565957009_000002_2565957009_2566027911-cat_1	2	MKTF	RmlD substrate binding domain						amg_database		Roux et al. 2016	FALSE
IMGVR_UViG_2565957009_000002_2565957009_2566027911-cat_1_5	PF00393	IMGVR_UViG_2565957009_000002_2565957009_2566027911-cat_1	2	MKTF	6-phosphogluconate dehydrogenase, C-terminal domain						amg_database	M	Roux et al. 2016	FALSE
IMGVR_UViG_2565957009_000002_2565957009_2566027911-cat_1_5	PF02224	IMGVR_UViG_2565957009_000002_2565957009_2566027911-cat_1	2	MKTF	Cytidylate kinase						amg_database		Roux et al. 2016	FALSE
IMGVR_UViG_2565957009_000002_2565957009_2566027911-cat_1_5	PF01118	IMGVR_UViG_2565957009_000002_2565957009_2566027911-cat_1	2	MKTF	Semialdehyde dehydrogenase, NAD binding domain						amg_database	M	Roux et al. 2016	FALSE
IMGVR_UViG_2565957009_000002_2565957009_2566027911-cat_1_5	PF00106	IMGVR_UViG_2565957009_000002_2565957009_2566027911-cat_1	2	MKTF	short chain dehydrogenase						amg_database	M	Roux et al. 2016	FALSE
IMGVR_UViG_2565957009_000002_2565957009_2566027911-cat_1_5	PF01073	IMGVR_UViG_2565957009_000002_2565957009_2566027911-cat_1	2	MKTF	3-beta hydroxysteroid dehydrogenase/isomerase family						amg_database	M	Roux et al. 2016	FALSE
IMGVR_UViG_2565957009_000002_2565957009_2566027911-cat_1_6	PF00463	IMGVR_UViG_2565957009_000002_2565957009_2566027911-cat_1	2	MKTF	Isocitrate lyase family						amg_database	M	Roux et al. 2016	FALSE
IMGVR_UViG_2565957009_000002_2565957009_2566027911-cat_1_6	PF09206	IMGVR_UViG_2565957009_000002_2565957009_2566027911-cat_1	2	MKTF	Alpha-L-arabinofuranosidase B, catalytic						amg_database		Roux et al. 2016	FALSE
IMGVR_UViG_2565957011_000005_2565957011_2566028448-cat_1_5	PF00274	IMGVR_UViG_2565957011_000005_2565957011_2566028448-cat_1	2	MKTF	Fructose-bisphosphate aldolase class-I						amg_database	M	Roux et al. 2016	FALSE
IMGVR_UViG_2565957011_000005_2565957011_2566028448-cat_1_5	PF00330	IMGVR_UViG_2565957011_000005_2565957011_2566028448-cat_1	2	MKTF	Aconitase family (aconitate hydratase)						amg_database	M	Roux et al. 2016	FALSE
IMGVR_UViG_2565957011_000005_2565957011_2566028448-cat_1_5	PF01370	IMGVR_UViG_2565957011_000005_2565957011_2566028448-cat_1	2	MKTF	NAD dependent epimerase/dehydratase family						amg_database		Roux et al. 2016	FALSE
IMGVR_UViG_2565957011_000005_2565957011_2566028448-cat_1_5	PF04321	IMGVR_UViG_2565957011_000005_2565957011_2566028448-cat_1	2	MKTF	RmlD substrate binding domain						amg_database		Roux et al. 2016	FALSE
IMGVR_UViG_2565957011_000005_2565957011_2566028448-cat_1_5	PF00393	IMGVR_UViG_2565957011_000005_2565957011_2566028448-cat_1	2	MKTF	6-phosphogluconate dehydrogenase, C-terminal domain						amg_database	M	Roux et al. 2016	FALSE
IMGVR_UViG_2565957011_000005_2565957011_2566028448-cat_1_5	PF02224	IMGVR_UViG_2565957011_000005_2565957011_2566028448-cat_1	2	MKTF	Cytidylate kinase						amg_database		Roux et al. 2016	FALSE
IMGVR_UViG_2565957011_000005_2565957011_2566028448-cat_1_5	PF01118	IMGVR_UViG_2565957011_000005_2565957011_2566028448-cat_1	2	MKTF	Semialdehyde dehydrogenase, NAD binding domain						amg_database	M	Roux et al. 2016	FALSE
IMGVR_UViG_2565957011_000005_2565957011_2566028448-cat_1_5	PF00106	IMGVR_UViG_2565957011_000005_2565957011_2566028448-cat_1	2	MKTF	short chain dehydrogenase						amg_database	M	Roux et al. 2016	FALSE
IMGVR_UViG_2565957011_000005_2565957011_2566028448-cat_1_5	PF01073	IMGVR_UViG_2565957011_000005_2565957011_2566028448-cat_1	2	MKTF	3-beta hydroxysteroid dehydrogenase/isomerase family						amg_database	M	Roux et al. 2016	FALSE
IMGVR_UViG_2565957011_000005_2565957011_2566028448-cat_1_6	PF00463	IMGVR_UViG_2565957011_000005_2565957011_2566028448-cat_1	2	MKTF	Isocitrate lyase family						amg_database	M	Roux et al. 2016	FALSE
IMGVR_UViG_2565957011_000005_2565957011_2566028448-cat_1_6	PF09206	IMGVR_UViG_2565957011_000005_2565957011_2566028448-cat_1	2	MKTF	Alpha-L-arabinofuranosidase B, catalytic						amg_database		Roux et al. 2016	FALSE
IMGVR_UViG_2565957012_000003_2565957012_2566028546-cat_1_5	PF00274	IMGVR_UViG_2565957012_000003_2565957012_2566028546-cat_1	2	MKTF	Fructose-bisphosphate aldolase class-I						amg_database	M	Roux et al. 2016	FALSE
IMGVR_UViG_2565957012_000003_2565957012_2566028546-cat_1_5	PF00330	IMGVR_UViG_2565957012_000003_2565957012_2566028546-cat_1	2	MKTF	Aconitase family (aconitate hydratase)						amg_database	M	Roux et al. 2016	FALSE
IMGVR_UViG_2565957012_000003_2565957012_2566028546-cat_1_5	PF01370	IMGVR_UViG_2565957012_000003_2565957012_2566028546-cat_1	2	MKTF	NAD dependent epimerase/dehydratase family						amg_database		Roux et al. 2016	FALSE
IMGVR_UViG_2565957012_000003_2565957012_2566028546-cat_1_5	PF04321	IMGVR_UViG_2565957012_000003_2565957012_2566028546-cat_1	2	MKTF	RmlD substrate binding domain						amg_database		Roux et al. 2016	FALSE
IMGVR_UViG_2565957012_000003_2565957012_2566028546-cat_1_5	PF00393	IMGVR_UViG_2565957012_000003_2565957012_2566028546-cat_1	2	MKTF	6-phosphogluconate dehydrogenase, C-terminal domain						amg_database	M	Roux et al. 2016	FALSE
IMGVR_UViG_2565957012_000003_2565957012_2566028546-cat_1_5	PF02224	IMGVR_UViG_2565957012_000003_2565957012_2566028546-cat_1	2	MKTF	Cytidylate kinase						amg_database		Roux et al. 2016	FALSE
IMGVR_UViG_2565957012_000003_2565957012_2566028546-cat_1_5	PF01118	IMGVR_UViG_2565957012_000003_2565957012_2566028546-cat_1	2	MKTF	Semialdehyde dehydrogenase, NAD binding domain						amg_database	M	Roux et al. 2016	FALSE
IMGVR_UViG_2565957012_000003_2565957012_2566028546-cat_1_5	PF00106	IMGVR_UViG_2565957012_000003_2565957012_2566028546-cat_1	2	MKTF	short chain dehydrogenase						amg_database	M	Roux et al. 2016	FALSE
IMGVR_UViG_2565957012_000003_2565957012_2566028546-cat_1_5	PF01073	IMGVR_UViG_2565957012_000003_2565957012_2566028546-cat_1	2	MKTF	3-beta hydroxysteroid dehydrogenase/isomerase family						amg_database	M	Roux et al. 2016	FALSE
IMGVR_UViG_2565957012_000003_2565957012_2566028546-cat_1_6	PF00463	IMGVR_UViG_2565957012_000003_2565957012_2566028546-cat_1	2	MKTF	Isocitrate lyase family						amg_database	M	Roux et al. 2016	FALSE
IMGVR_UViG_2565957012_000003_2565957012_2566028546-cat_1_6	PF09206	IMGVR_UViG_2565957012_000003_2565957012_2566028546-cat_1	2	MKTF	Alpha-L-arabinofuranosidase B, catalytic						amg_database		Roux et al. 2016	FALSE
IMGVR_UViG_2565957014_000004_2565957014_2566028737-cat_1_126	PF00463	IMGVR_UViG_2565957014_000004_2565957014_2566028737-cat_1	1	MKTF	Isocitrate lyase family						amg_database	M	Roux et al. 2016	FALSE
IMGVR_UViG_2565957014_000004_2565957014_2566028737-cat_1_126	PF09206	IMGVR_UViG_2565957014_000004_2565957014_2566028737-cat_1	1	MKTF	Alpha-L-arabinofuranosidase B, catalytic						amg_database		Roux et al. 2016	FALSE
IMGVR_UViG_2565957014_000004_2565957014_2566028737-cat_1_127	PF00274	IMGVR_UViG_2565957014_000004_2565957014_2566028737-cat_1	1	MKTF	Fructose-bisphosphate aldolase class-I						amg_database	M	Roux et al. 2016	FALSE
IMGVR_UViG_2565957014_000004_2565957014_2566028737-cat_1_127	PF00330	IMGVR_UViG_2565957014_000004_2565957014_2566028737-cat_1	1	MKTF	Aconitase family (aconitate hydratase)						amg_database	M	Roux et al. 2016	FALSE
IMGVR_UViG_2565957014_000004_2565957014_2566028737-cat_1_127	PF01370	IMGVR_UViG_2565957014_000004_2565957014_2566028737-cat_1	1	MKTF	NAD dependent epimerase/dehydratase family						amg_database		Roux et al. 2016	FALSE
IMGVR_UViG_2565957014_000004_2565957014_2566028737-cat_1_127	PF04321	IMGVR_UViG_2565957014_000004_2565957014_2566028737-cat_1	1	MKTF	RmlD substrate binding domain						amg_database		Roux et al. 2016	FALSE
IMGVR_UViG_2565957014_000004_2565957014_2566028737-cat_1_127	PF00393	IMGVR_UViG_2565957014_000004_2565957014_2566028737-cat_1	1	MKTF	6-phosphogluconate dehydrogenase, C-terminal domain						amg_database	M	Roux et al. 2016	FALSE
IMGVR_UViG_2565957014_000004_2565957014_2566028737-cat_1_127	PF02224	IMGVR_UViG_2565957014_000004_2565957014_2566028737-cat_1	1	MKTF	Cytidylate kinase						amg_database		Roux et al. 2016	FALSE
IMGVR_UViG_2565957014_000004_2565957014_2566028737-cat_1_127	PF01118	IMGVR_UViG_2565957014_000004_2565957014_2566028737-cat_1	1	MKTF	Semialdehyde dehydrogenase, NAD binding domain						amg_database	M	Roux et al. 2016	FALSE
IMGVR_UViG_2565957014_000004_2565957014_2566028737-cat_1_127	PF00106	IMGVR_UViG_2565957014_000004_2565957014_2566028737-cat_1	1	MKTF	short chain dehydrogenase						amg_database	M	Roux et al. 2016	FALSE
IMGVR_UViG_2565957014_000004_2565957014_2566028737-cat_1_127	PF01073	IMGVR_UViG_2565957014_000004_2565957014_2566028737-cat_1	1	MKTF	3-beta hydroxysteroid dehydrogenase/isomerase family						amg_database	M	Roux et al. 2016	FALSE
IMGVR_UViG_2565957014_000004_2565957014_2566028737-cat_1_130	PF02274	IMGVR_UViG_2565957014_000004_2565957014_2566028737-cat_1	1	MKTF	Amidinotransferase						amg_database	M	Roux et al. 2016	FALSE
IMGVR_UViG_2565957014_000004_2565957014_2566028737-cat_1_130	PF05221	IMGVR_UViG_2565957014_000004_2565957014_2566028737-cat_1	1	MKTF	S-adenosyl-L-homocysteine hydrolase						amg_database		Roux et al. 2016	FALSE
IMGVR_UViG_2565957014_000004_2565957014_2566028737-cat_1_130	PF13714	IMGVR_UViG_2565957014_000004_2565957014_2566028737-cat_1	1	MKTF	Phosphoenolpyruvate phosphomutase						amg_database	M	Roux et al. 2016	FALSE
IMGVR_UViG_2565957014_000004_2565957014_2566028737-cat_1_131	PF04909	IMGVR_UViG_2565957014_000004_2565957014_2566028737-cat_1	1	MKTF	Amidohydrolase						amg_database	M	Roux et al. 2016	FALSE
IMGVR_UViG_2565957014_000004_2565957014_2566028737-cat_1_131	PF04107	IMGVR_UViG_2565957014_000004_2565957014_2566028737-cat_1	1	MKTF	Glutamate-cysteine ligase family 2(GCS2)						amg_database		Roux et al. 2016	FALSE
IMGVR_UViG_2565957014_000004_2565957014_2566028737-cat_1_131	PF09206	IMGVR_UViG_2565957014_000004_2565957014_2566028737-cat_1	1	MKTF	Alpha-L-arabinofuranosidase B, catalytic						amg_database		Roux et al. 2016	FALSE
IMGVR_UViG_2565957015_000003_2565957015_2566028832-cat_1_5	PF00274	IMGVR_UViG_2565957015_000003_2565957015_2566028832-cat_1	2	MKTF	Fructose-bisphosphate aldolase class-I						amg_database	M	Roux et al. 2016	FALSE
IMGVR_UViG_2565957015_000003_2565957015_2566028832-cat_1_5	PF00330	IMGVR_UViG_2565957015_000003_2565957015_2566028832-cat_1	2	MKTF	Aconitase family (aconitate hydratase)						amg_database	M	Roux et al. 2016	FALSE
IMGVR_UViG_2565957015_000003_2565957015_2566028832-cat_1_5	PF01370	IMGVR_UViG_2565957015_000003_2565957015_2566028832-cat_1	2	MKTF	NAD dependent epimerase/dehydratase family						amg_database		Roux et al. 2016	FALSE
IMGVR_UViG_2565957015_000003_2565957015_2566028832-cat_1_5	PF04321	IMGVR_UViG_2565957015_000003_2565957015_2566028832-cat_1	2	MKTF	RmlD substrate binding domain						amg_database		Roux et al. 2016	FALSE
IMGVR_UViG_2565957015_000003_2565957015_2566028832-cat_1_5	PF00393	IMGVR_UViG_2565957015_000003_2565957015_2566028832-cat_1	2	MKTF	6-phosphogluconate dehydrogenase, C-terminal domain						amg_database	M	Roux et al. 2016	FALSE
IMGVR_UViG_2565957015_000003_2565957015_2566028832-cat_1_5	PF02224	IMGVR_UViG_2565957015_000003_2565957015_2566028832-cat_1	2	MKTF	Cytidylate kinase						amg_database		Roux et al. 2016	FALSE
IMGVR_UViG_2565957015_000003_2565957015_2566028832-cat_1_5	PF01118	IMGVR_UViG_2565957015_000003_2565957015_2566028832-cat_1	2	MKTF	Semialdehyde dehydrogenase, NAD binding domain						amg_database	M	Roux et al. 2016	FALSE
IMGVR_UViG_2565957015_000003_2565957015_2566028832-cat_1_5	PF00106	IMGVR_UViG_2565957015_000003_2565957015_2566028832-cat_1	2	MKTF	short chain dehydrogenase						amg_database	M	Roux et al. 2016	FALSE
IMGVR_UViG_2565957015_000003_2565957015_2566028832-cat_1_5	PF01073	IMGVR_UViG_2565957015_000003_2565957015_2566028832-cat_1	2	MKTF	3-beta hydroxysteroid dehydrogenase/isomerase family						amg_database	M	Roux et al. 2016	FALSE
IMGVR_UViG_2565957015_000003_2565957015_2566028832-cat_1_6	PF00463	IMGVR_UViG_2565957015_000003_2565957015_2566028832-cat_1	2	MKTF	Isocitrate lyase family						amg_database	M	Roux et al. 2016	FALSE
IMGVR_UViG_2565957015_000003_2565957015_2566028832-cat_1_6	PF09206	IMGVR_UViG_2565957015_000003_2565957015_2566028832-cat_1	2	MKTF	Alpha-L-arabinofuranosidase B, catalytic						amg_database		Roux et al. 2016	FALSE
IMGVR_UViG_2565957016_000003_2565957016_2566028925-cat_1_126	PF00463	IMGVR_UViG_2565957016_000003_2565957016_2566028925-cat_1	1	MKTF	Isocitrate lyase family						amg_database	M	Roux et al. 2016	FALSE
IMGVR_UViG_2565957016_000003_2565957016_2566028925-cat_1_126	PF09206	IMGVR_UViG_2565957016_000003_2565957016_2566028925-cat_1	1	MKTF	Alpha-L-arabinofuranosidase B, catalytic						amg_database		Roux et al. 2016	FALSE
IMGVR_UViG_2565957016_000003_2565957016_2566028925-cat_1_127	PF00274	IMGVR_UViG_2565957016_000003_2565957016_2566028925-cat_1	1	MKTF	Fructose-bisphosphate aldolase class-I						amg_database	M	Roux et al. 2016	FALSE
IMGVR_UViG_2565957016_000003_2565957016_2566028925-cat_1_127	PF00330	IMGVR_UViG_2565957016_000003_2565957016_2566028925-cat_1	1	MKTF	Aconitase family (aconitate hydratase)						amg_database	M	Roux et al. 2016	FALSE
IMGVR_UViG_2565957016_000003_2565957016_2566028925-cat_1_127	PF01370	IMGVR_UViG_2565957016_000003_2565957016_2566028925-cat_1	1	MKTF	NAD dependent epimerase/dehydratase family						amg_database		Roux et al. 2016	FALSE
IMGVR_UViG_2565957016_000003_2565957016_2566028925-cat_1_127	PF04321	IMGVR_UViG_2565957016_000003_2565957016_2566028925-cat_1	1	MKTF	RmlD substrate binding domain						amg_database		Roux et al. 2016	FALSE
IMGVR_UViG_2565957016_000003_2565957016_2566028925-cat_1_127	PF00393	IMGVR_UViG_2565957016_000003_2565957016_2566028925-cat_1	1	MKTF	6-phosphogluconate dehydrogenase, C-terminal domain						amg_database	M	Roux et al. 2016	FALSE
IMGVR_UViG_2565957016_000003_2565957016_2566028925-cat_1_127	PF02224	IMGVR_UViG_2565957016_000003_2565957016_2566028925-cat_1	1	MKTF	Cytidylate kinase						amg_database		Roux et al. 2016	FALSE
IMGVR_UViG_2565957016_000003_2565957016_2566028925-cat_1_127	PF01118	IMGVR_UViG_2565957016_000003_2565957016_2566028925-cat_1	1	MKTF	Semialdehyde dehydrogenase, NAD binding domain						amg_database	M	Roux et al. 2016	FALSE
IMGVR_UViG_2565957016_000003_2565957016_2566028925-cat_1_127	PF00106	IMGVR_UViG_2565957016_000003_2565957016_2566028925-cat_1	1	MKTF	short chain dehydrogenase						amg_database	M	Roux et al. 2016	FALSE
IMGVR_UViG_2565957016_000003_2565957016_2566028925-cat_1_127	PF01073	IMGVR_UViG_2565957016_000003_2565957016_2566028925-cat_1	1	MKTF	3-beta hydroxysteroid dehydrogenase/isomerase family						amg_database	M	Roux et al. 2016	FALSE
IMGVR_UViG_2565957016_000003_2565957016_2566028925-cat_1_130	PF02274	IMGVR_UViG_2565957016_000003_2565957016_2566028925-cat_1	1	MKTF	Amidinotransferase						amg_database	M	Roux et al. 2016	FALSE
IMGVR_UViG_2565957016_000003_2565957016_2566028925-cat_1_130	PF05221	IMGVR_UViG_2565957016_000003_2565957016_2566028925-cat_1	1	MKTF	S-adenosyl-L-homocysteine hydrolase						amg_database		Roux et al. 2016	FALSE
IMGVR_UViG_2565957016_000003_2565957016_2566028925-cat_1_130	PF13714	IMGVR_UViG_2565957016_000003_2565957016_2566028925-cat_1	1	MKTF	Phosphoenolpyruvate phosphomutase						amg_database	M	Roux et al. 2016	FALSE
IMGVR_UViG_2565957016_000003_2565957016_2566028925-cat_1_131	PF04909	IMGVR_UViG_2565957016_000003_2565957016_2566028925-cat_1	1	MKTF	Amidohydrolase						amg_database	M	Roux et al. 2016	FALSE
IMGVR_UViG_2565957016_000003_2565957016_2566028925-cat_1_131	PF04107	IMGVR_UViG_2565957016_000003_2565957016_2566028925-cat_1	1	MKTF	Glutamate-cysteine ligase family 2(GCS2)						amg_database		Roux et al. 2016	FALSE
IMGVR_UViG_2565957016_000003_2565957016_2566028925-cat_1_131	PF09206	IMGVR_UViG_2565957016_000003_2565957016_2566028925-cat_1	1	MKTF	Alpha-L-arabinofuranosidase B, catalytic						amg_database		Roux et al. 2016	FALSE
IMGVR_UViG_2565957017_000004_2565957017_2566029012-cat_1_126	PF00463	IMGVR_UViG_2565957017_000004_2565957017_2566029012-cat_1	1	MKTF	Isocitrate lyase family						amg_database	M	Roux et al. 2016	FALSE
IMGVR_UViG_2565957017_000004_2565957017_2566029012-cat_1_126	PF09206	IMGVR_UViG_2565957017_000004_2565957017_2566029012-cat_1	1	MKTF	Alpha-L-arabinofuranosidase B, catalytic						amg_database		Roux et al. 2016	FALSE
IMGVR_UViG_2565957017_000004_2565957017_2566029012-cat_1_127	PF00274	IMGVR_UViG_2565957017_000004_2565957017_2566029012-cat_1	1	MKTF	Fructose-bisphosphate aldolase class-I						amg_database	M	Roux et al. 2016	FALSE
IMGVR_UViG_2565957017_000004_2565957017_2566029012-cat_1_127	PF00330	IMGVR_UViG_2565957017_000004_2565957017_2566029012-cat_1	1	MKTF	Aconitase family (aconitate hydratase)						amg_database	M	Roux et al. 2016	FALSE
IMGVR_UViG_2565957017_000004_2565957017_2566029012-cat_1_127	PF01370	IMGVR_UViG_2565957017_000004_2565957017_2566029012-cat_1	1	MKTF	NAD dependent epimerase/dehydratase family						amg_database		Roux et al. 2016	FALSE
IMGVR_UViG_2565957017_000004_2565957017_2566029012-cat_1_127	PF04321	IMGVR_UViG_2565957017_000004_2565957017_2566029012-cat_1	1	MKTF	RmlD substrate binding domain						amg_database		Roux et al. 2016	FALSE
IMGVR_UViG_2565957017_000004_2565957017_2566029012-cat_1_127	PF00393	IMGVR_UViG_2565957017_000004_2565957017_2566029012-cat_1	1	MKTF	6-phosphogluconate dehydrogenase, C-terminal domain						amg_database	M	Roux et al. 2016	FALSE
IMGVR_UViG_2565957017_000004_2565957017_2566029012-cat_1_127	PF02224	IMGVR_UViG_2565957017_000004_2565957017_2566029012-cat_1	1	MKTF	Cytidylate kinase						amg_database		Roux et al. 2016	FALSE
IMGVR_UViG_2565957017_000004_2565957017_2566029012-cat_1_127	PF01118	IMGVR_UViG_2565957017_000004_2565957017_2566029012-cat_1	1	MKTF	Semialdehyde dehydrogenase, NAD binding domain						amg_database	M	Roux et al. 2016	FALSE
IMGVR_UViG_2565957017_000004_2565957017_2566029012-cat_1_127	PF00106	IMGVR_UViG_2565957017_000004_2565957017_2566029012-cat_1	1	MKTF	short chain dehydrogenase						amg_database	M	Roux et al. 2016	FALSE
IMGVR_UViG_2565957017_000004_2565957017_2566029012-cat_1_127	PF01073	IMGVR_UViG_2565957017_000004_2565957017_2566029012-cat_1	1	MKTF	3-beta hydroxysteroid dehydrogenase/isomerase family						amg_database	M	Roux et al. 2016	FALSE
IMGVR_UViG_2565957017_000004_2565957017_2566029012-cat_1_130	PF02274	IMGVR_UViG_2565957017_000004_2565957017_2566029012-cat_1	1	MKTF	Amidinotransferase						amg_database	M	Roux et al. 2016	FALSE
IMGVR_UViG_2565957017_000004_2565957017_2566029012-cat_1_130	PF05221	IMGVR_UViG_2565957017_000004_2565957017_2566029012-cat_1	1	MKTF	S-adenosyl-L-homocysteine hydrolase						amg_database		Roux et al. 2016	FALSE
IMGVR_UViG_2565957017_000004_2565957017_2566029012-cat_1_130	PF13714	IMGVR_UViG_2565957017_000004_2565957017_2566029012-cat_1	1	MKTF	Phosphoenolpyruvate phosphomutase						amg_database	M	Roux et al. 2016	FALSE
IMGVR_UViG_2565957017_000004_2565957017_2566029012-cat_1_131	PF04909	IMGVR_UViG_2565957017_000004_2565957017_2566029012-cat_1	1	MKTF	Amidohydrolase						amg_database	M	Roux et al. 2016	FALSE
IMGVR_UViG_2565957017_000004_2565957017_2566029012-cat_1_131	PF04107	IMGVR_UViG_2565957017_000004_2565957017_2566029012-cat_1	1	MKTF	Glutamate-cysteine ligase family 2(GCS2)						amg_database		Roux et al. 2016	FALSE
IMGVR_UViG_2565957017_000004_2565957017_2566029012-cat_1_131	PF09206	IMGVR_UViG_2565957017_000004_2565957017_2566029012-cat_1	1	MKTF	Alpha-L-arabinofuranosidase B, catalytic						amg_database		Roux et al. 2016	FALSE
IMGVR_UViG_2565957018_000004_2565957018_2566029099-cat_1_2	PF02274	IMGVR_UViG_2565957018_000004_2565957018_2566029099-cat_1	1	MKTF	Amidinotransferase						amg_database	M	Roux et al. 2016	FALSE
IMGVR_UViG_2565957018_000004_2565957018_2566029099-cat_1_2	PF05221	IMGVR_UViG_2565957018_000004_2565957018_2566029099-cat_1	1	MKTF	S-adenosyl-L-homocysteine hydrolase						amg_database		Roux et al. 2016	FALSE
IMGVR_UViG_2565957018_000004_2565957018_2566029099-cat_1_2	PF13714	IMGVR_UViG_2565957018_000004_2565957018_2566029099-cat_1	1	MKTF	Phosphoenolpyruvate phosphomutase						amg_database	M	Roux et al. 2016	FALSE
IMGVR_UViG_2565957018_000004_2565957018_2566029099-cat_1_5	PF00274	IMGVR_UViG_2565957018_000004_2565957018_2566029099-cat_1	1	MKTF	Fructose-bisphosphate aldolase class-I						amg_database	M	Roux et al. 2016	FALSE
IMGVR_UViG_2565957018_000004_2565957018_2566029099-cat_1_5	PF00330	IMGVR_UViG_2565957018_000004_2565957018_2566029099-cat_1	1	MKTF	Aconitase family (aconitate hydratase)						amg_database	M	Roux et al. 2016	FALSE
IMGVR_UViG_2565957018_000004_2565957018_2566029099-cat_1_5	PF01370	IMGVR_UViG_2565957018_000004_2565957018_2566029099-cat_1	1	MKTF	NAD dependent epimerase/dehydratase family						amg_database		Roux et al. 2016	FALSE
IMGVR_UViG_2565957018_000004_2565957018_2566029099-cat_1_5	PF04321	IMGVR_UViG_2565957018_000004_2565957018_2566029099-cat_1	1	MKTF	RmlD substrate binding domain						amg_database		Roux et al. 2016	FALSE
IMGVR_UViG_2565957018_000004_2565957018_2566029099-cat_1_5	PF00393	IMGVR_UViG_2565957018_000004_2565957018_2566029099-cat_1	1	MKTF	6-phosphogluconate dehydrogenase, C-terminal domain						amg_database	M	Roux et al. 2016	FALSE
IMGVR_UViG_2565957018_000004_2565957018_2566029099-cat_1_5	PF02224	IMGVR_UViG_2565957018_000004_2565957018_2566029099-cat_1	1	MKTF	Cytidylate kinase						amg_database		Roux et al. 2016	FALSE
IMGVR_UViG_2565957018_000004_2565957018_2566029099-cat_1_5	PF01118	IMGVR_UViG_2565957018_000004_2565957018_2566029099-cat_1	1	MKTF	Semialdehyde dehydrogenase, NAD binding domain						amg_database	M	Roux et al. 2016	FALSE
IMGVR_UViG_2565957018_000004_2565957018_2566029099-cat_1_5	PF00106	IMGVR_UViG_2565957018_000004_2565957018_2566029099-cat_1	1	MKTF	short chain dehydrogenase						amg_database	M	Roux et al. 2016	FALSE
IMGVR_UViG_2565957018_000004_2565957018_2566029099-cat_1_5	PF01073	IMGVR_UViG_2565957018_000004_2565957018_2566029099-cat_1	1	MKTF	3-beta hydroxysteroid dehydrogenase/isomerase family						amg_database	M	Roux et al. 2016	FALSE
IMGVR_UViG_2565957018_000004_2565957018_2566029099-cat_1_6	PF00463	IMGVR_UViG_2565957018_000004_2565957018_2566029099-cat_1	1	MKTF	Isocitrate lyase family						amg_database	M	Roux et al. 2016	FALSE
IMGVR_UViG_2565957018_000004_2565957018_2566029099-cat_1_6	PF09206	IMGVR_UViG_2565957018_000004_2565957018_2566029099-cat_1	1	MKTF	Alpha-L-arabinofuranosidase B, catalytic						amg_database		Roux et al. 2016	FALSE
IMGVR_UViG_2565957019_000004_2565957019_2566029257-cat_1_5	PF00274	IMGVR_UViG_2565957019_000004_2565957019_2566029257-cat_1	2	MKTF	Fructose-bisphosphate aldolase class-I						amg_database	M	Roux et al. 2016	FALSE
IMGVR_UViG_2565957019_000004_2565957019_2566029257-cat_1_5	PF00330	IMGVR_UViG_2565957019_000004_2565957019_2566029257-cat_1	2	MKTF	Aconitase family (aconitate hydratase)						amg_database	M	Roux et al. 2016	FALSE
IMGVR_UViG_2565957019_000004_2565957019_2566029257-cat_1_5	PF01370	IMGVR_UViG_2565957019_000004_2565957019_2566029257-cat_1	2	MKTF	NAD dependent epimerase/dehydratase family						amg_database		Roux et al. 2016	FALSE
IMGVR_UViG_2565957019_000004_2565957019_2566029257-cat_1_5	PF04321	IMGVR_UViG_2565957019_000004_2565957019_2566029257-cat_1	2	MKTF	RmlD substrate binding domain						amg_database		Roux et al. 2016	FALSE
IMGVR_UViG_2565957019_000004_2565957019_2566029257-cat_1_5	PF00393	IMGVR_UViG_2565957019_000004_2565957019_2566029257-cat_1	2	MKTF	6-phosphogluconate dehydrogenase, C-terminal domain						amg_database	M	Roux et al. 2016	FALSE
IMGVR_UViG_2565957019_000004_2565957019_2566029257-cat_1_5	PF02224	IMGVR_UViG_2565957019_000004_2565957019_2566029257-cat_1	2	MKTF	Cytidylate kinase						amg_database		Roux et al. 2016	FALSE
IMGVR_UViG_2565957019_000004_2565957019_2566029257-cat_1_5	PF01118	IMGVR_UViG_2565957019_000004_2565957019_2566029257-cat_1	2	MKTF	Semialdehyde dehydrogenase, NAD binding domain						amg_database	M	Roux et al. 2016	FALSE
IMGVR_UViG_2565957019_000004_2565957019_2566029257-cat_1_5	PF00106	IMGVR_UViG_2565957019_000004_2565957019_2566029257-cat_1	2	MKTF	short chain dehydrogenase						amg_database	M	Roux et al. 2016	FALSE
IMGVR_UViG_2565957019_000004_2565957019_2566029257-cat_1_5	PF01073	IMGVR_UViG_2565957019_000004_2565957019_2566029257-cat_1	2	MKTF	3-beta hydroxysteroid dehydrogenase/isomerase family						amg_database	M	Roux et al. 2016	FALSE
IMGVR_UViG_2565957019_000004_2565957019_2566029257-cat_1_6	PF00463	IMGVR_UViG_2565957019_000004_2565957019_2566029257-cat_1	2	MKTF	Isocitrate lyase family						amg_database	M	Roux et al. 2016	FALSE
IMGVR_UViG_2565957019_000004_2565957019_2566029257-cat_1_6	PF09206	IMGVR_UViG_2565957019_000004_2565957019_2566029257-cat_1	2	MKTF	Alpha-L-arabinofuranosidase B, catalytic						amg_database		Roux et al. 2016	FALSE
IMGVR_UViG_2565957020_000004_2565957020_2566029418-cat_1_5	PF00274	IMGVR_UViG_2565957020_000004_2565957020_2566029418-cat_1	2	MKTF	Fructose-bisphosphate aldolase class-I						amg_database	M	Roux et al. 2016	FALSE
IMGVR_UViG_2565957020_000004_2565957020_2566029418-cat_1_5	PF00330	IMGVR_UViG_2565957020_000004_2565957020_2566029418-cat_1	2	MKTF	Aconitase family (aconitate hydratase)						amg_database	M	Roux et al. 2016	FALSE
IMGVR_UViG_2565957020_000004_2565957020_2566029418-cat_1_5	PF01370	IMGVR_UViG_2565957020_000004_2565957020_2566029418-cat_1	2	MKTF	NAD dependent epimerase/dehydratase family						amg_database		Roux et al. 2016	FALSE
IMGVR_UViG_2565957020_000004_2565957020_2566029418-cat_1_5	PF04321	IMGVR_UViG_2565957020_000004_2565957020_2566029418-cat_1	2	MKTF	RmlD substrate binding domain						amg_database		Roux et al. 2016	FALSE
IMGVR_UViG_2565957020_000004_2565957020_2566029418-cat_1_5	PF00393	IMGVR_UViG_2565957020_000004_2565957020_2566029418-cat_1	2	MKTF	6-phosphogluconate dehydrogenase, C-terminal domain						amg_database	M	Roux et al. 2016	FALSE
IMGVR_UViG_2565957020_000004_2565957020_2566029418-cat_1_5	PF02224	IMGVR_UViG_2565957020_000004_2565957020_2566029418-cat_1	2	MKTF	Cytidylate kinase						amg_database		Roux et al. 2016	FALSE
IMGVR_UViG_2565957020_000004_2565957020_2566029418-cat_1_5	PF01118	IMGVR_UViG_2565957020_000004_2565957020_2566029418-cat_1	2	MKTF	Semialdehyde dehydrogenase, NAD binding domain						amg_database	M	Roux et al. 2016	FALSE
IMGVR_UViG_2565957020_000004_2565957020_2566029418-cat_1_5	PF00106	IMGVR_UViG_2565957020_000004_2565957020_2566029418-cat_1	2	MKTF	short chain dehydrogenase						amg_database	M	Roux et al. 2016	FALSE
IMGVR_UViG_2565957020_000004_2565957020_2566029418-cat_1_5	PF01073	IMGVR_UViG_2565957020_000004_2565957020_2566029418-cat_1	2	MKTF	3-beta hydroxysteroid dehydrogenase/isomerase family						amg_database	M	Roux et al. 2016	FALSE
IMGVR_UViG_2565957020_000004_2565957020_2566029418-cat_1_6	PF00463	IMGVR_UViG_2565957020_000004_2565957020_2566029418-cat_1	2	MKTF	Isocitrate lyase family						amg_database	M	Roux et al. 2016	FALSE
IMGVR_UViG_2565957020_000004_2565957020_2566029418-cat_1_6	PF09206	IMGVR_UViG_2565957020_000004_2565957020_2566029418-cat_1	2	MKTF	Alpha-L-arabinofuranosidase B, catalytic						amg_database		Roux et al. 2016	FALSE
IMGVR_UViG_2565957021_000006_2565957021_2566029519-cat_1_128	PF00463	IMGVR_UViG_2565957021_000006_2565957021_2566029519-cat_1	1	MKT	Isocitrate lyase family						amg_database	M	Roux et al. 2016	FALSE
IMGVR_UViG_2565957021_000006_2565957021_2566029519-cat_1_128	PF09206	IMGVR_UViG_2565957021_000006_2565957021_2566029519-cat_1	1	MKT	Alpha-L-arabinofuranosidase B, catalytic						amg_database		Roux et al. 2016	FALSE
IMGVR_UViG_2565957021_000006_2565957021_2566029519-cat_1_129	PF00274	IMGVR_UViG_2565957021_000006_2565957021_2566029519-cat_1	1	MKT	Fructose-bisphosphate aldolase class-I						amg_database	M	Roux et al. 2016	FALSE
IMGVR_UViG_2565957021_000006_2565957021_2566029519-cat_1_129	PF00330	IMGVR_UViG_2565957021_000006_2565957021_2566029519-cat_1	1	MKT	Aconitase family (aconitate hydratase)						amg_database	M	Roux et al. 2016	FALSE
IMGVR_UViG_2565957021_000006_2565957021_2566029519-cat_1_129	PF01370	IMGVR_UViG_2565957021_000006_2565957021_2566029519-cat_1	1	MKT	NAD dependent epimerase/dehydratase family						amg_database		Roux et al. 2016	FALSE
IMGVR_UViG_2565957021_000006_2565957021_2566029519-cat_1_129	PF04321	IMGVR_UViG_2565957021_000006_2565957021_2566029519-cat_1	1	MKT	RmlD substrate binding domain						amg_database		Roux et al. 2016	FALSE
IMGVR_UViG_2565957021_000006_2565957021_2566029519-cat_1_129	PF00393	IMGVR_UViG_2565957021_000006_2565957021_2566029519-cat_1	1	MKT	6-phosphogluconate dehydrogenase, C-terminal domain						amg_database	M	Roux et al. 2016	FALSE
IMGVR_UViG_2565957021_000006_2565957021_2566029519-cat_1_129	PF02224	IMGVR_UViG_2565957021_000006_2565957021_2566029519-cat_1	1	MKT	Cytidylate kinase						amg_database		Roux et al. 2016	FALSE
IMGVR_UViG_2565957021_000006_2565957021_2566029519-cat_1_129	PF01118	IMGVR_UViG_2565957021_000006_2565957021_2566029519-cat_1	1	MKT	Semialdehyde dehydrogenase, NAD binding domain						amg_database	M	Roux et al. 2016	FALSE
IMGVR_UViG_2565957021_000006_2565957021_2566029519-cat_1_129	PF00106	IMGVR_UViG_2565957021_000006_2565957021_2566029519-cat_1	1	MKT	short chain dehydrogenase						amg_database	M	Roux et al. 2016	FALSE
IMGVR_UViG_2565957021_000006_2565957021_2566029519-cat_1_129	PF01073	IMGVR_UViG_2565957021_000006_2565957021_2566029519-cat_1	1	MKT	3-beta hydroxysteroid dehydrogenase/isomerase family						amg_database	M	Roux et al. 2016	FALSE
IMGVR_UViG_2565957021_000006_2565957021_2566029519-cat_1_132	PF02274	IMGVR_UViG_2565957021_000006_2565957021_2566029519-cat_1	1	MKT	Amidinotransferase						amg_database	M	Roux et al. 2016	FALSE
IMGVR_UViG_2565957021_000006_2565957021_2566029519-cat_1_132	PF05221	IMGVR_UViG_2565957021_000006_2565957021_2566029519-cat_1	1	MKT	S-adenosyl-L-homocysteine hydrolase						amg_database		Roux et al. 2016	FALSE
IMGVR_UViG_2565957021_000006_2565957021_2566029519-cat_1_132	PF13714	IMGVR_UViG_2565957021_000006_2565957021_2566029519-cat_1	1	MKT	Phosphoenolpyruvate phosphomutase						amg_database	M	Roux et al. 2016	FALSE
IMGVR_UViG_2565957021_000006_2565957021_2566029519-cat_1_133	PF00122	IMGVR_UViG_2565957021_000006_2565957021_2566029519-cat_1	1	MKTF	E1-E2 ATPase						amg_database		Roux et al. 2016	FALSE
IMGVR_UViG_2565957021_000006_2565957021_2566029519-cat_1_133	PF04909	IMGVR_UViG_2565957021_000006_2565957021_2566029519-cat_1	1	MKTF	Amidohydrolase						amg_database	M	Roux et al. 2016	FALSE
IMGVR_UViG_2565957021_000006_2565957021_2566029519-cat_1_133	PF06213	IMGVR_UViG_2565957021_000006_2565957021_2566029519-cat_1	1	MKTF	Cobalamin biosynthesis protein CobT						amg_database		Roux et al. 2016	FALSE
IMGVR_UViG_2565957021_000006_2565957021_2566029519-cat_1_133	PF04107	IMGVR_UViG_2565957021_000006_2565957021_2566029519-cat_1	1	MKTF	Glutamate-cysteine ligase family 2(GCS2)						amg_database		Roux et al. 2016	FALSE
IMGVR_UViG_2565957021_000006_2565957021_2566029519-cat_1_133	PF01208	IMGVR_UViG_2565957021_000006_2565957021_2566029519-cat_1	1	MKTF	Uroporphyrinogen decarboxylase (URO-D)						amg_database		Roux et al. 2016	FALSE
IMGVR_UViG_2565957021_000006_2565957021_2566029519-cat_1_133	PF09290	IMGVR_UViG_2565957021_000006_2565957021_2566029519-cat_1	1	MKTF	Prokaryotic acetaldehyde dehydrogenase, dimerisation						amg_database	M	Roux et al. 2016	FALSE
IMGVR_UViG_2565957022_000006_2565957022_2566029616-cat_1_5	PF00274	IMGVR_UViG_2565957022_000006_2565957022_2566029616-cat_1	2	MKTF	Fructose-bisphosphate aldolase class-I						amg_database	M	Roux et al. 2016	FALSE
IMGVR_UViG_2565957022_000006_2565957022_2566029616-cat_1_5	PF00330	IMGVR_UViG_2565957022_000006_2565957022_2566029616-cat_1	2	MKTF	Aconitase family (aconitate hydratase)						amg_database	M	Roux et al. 2016	FALSE
IMGVR_UViG_2565957022_000006_2565957022_2566029616-cat_1_5	PF01370	IMGVR_UViG_2565957022_000006_2565957022_2566029616-cat_1	2	MKTF	NAD dependent epimerase/dehydratase family						amg_database		Roux et al. 2016	FALSE
IMGVR_UViG_2565957022_000006_2565957022_2566029616-cat_1_5	PF04321	IMGVR_UViG_2565957022_000006_2565957022_2566029616-cat_1	2	MKTF	RmlD substrate binding domain						amg_database		Roux et al. 2016	FALSE
IMGVR_UViG_2565957022_000006_2565957022_2566029616-cat_1_5	PF00393	IMGVR_UViG_2565957022_000006_2565957022_2566029616-cat_1	2	MKTF	6-phosphogluconate dehydrogenase, C-terminal domain						amg_database	M	Roux et al. 2016	FALSE
IMGVR_UViG_2565957022_000006_2565957022_2566029616-cat_1_5	PF02224	IMGVR_UViG_2565957022_000006_2565957022_2566029616-cat_1	2	MKTF	Cytidylate kinase						amg_database		Roux et al. 2016	FALSE
IMGVR_UViG_2565957022_000006_2565957022_2566029616-cat_1_5	PF01118	IMGVR_UViG_2565957022_000006_2565957022_2566029616-cat_1	2	MKTF	Semialdehyde dehydrogenase, NAD binding domain						amg_database	M	Roux et al. 2016	FALSE
IMGVR_UViG_2565957022_000006_2565957022_2566029616-cat_1_5	PF00106	IMGVR_UViG_2565957022_000006_2565957022_2566029616-cat_1	2	MKTF	short chain dehydrogenase						amg_database	M	Roux et al. 2016	FALSE
IMGVR_UViG_2565957022_000006_2565957022_2566029616-cat_1_5	PF01073	IMGVR_UViG_2565957022_000006_2565957022_2566029616-cat_1	2	MKTF	3-beta hydroxysteroid dehydrogenase/isomerase family						amg_database	M	Roux et al. 2016	FALSE
IMGVR_UViG_2565957022_000006_2565957022_2566029616-cat_1_6	PF00463	IMGVR_UViG_2565957022_000006_2565957022_2566029616-cat_1	2	MKTF	Isocitrate lyase family						amg_database	M	Roux et al. 2016	FALSE
IMGVR_UViG_2565957022_000006_2565957022_2566029616-cat_1_6	PF09206	IMGVR_UViG_2565957022_000006_2565957022_2566029616-cat_1	2	MKTF	Alpha-L-arabinofuranosidase B, catalytic						amg_database		Roux et al. 2016	FALSE
IMGVR_UViG_2565957023_000003_2565957023_2566029715-cat_1_5	PF00274	IMGVR_UViG_2565957023_000003_2565957023_2566029715-cat_1	2	MKTF	Fructose-bisphosphate aldolase class-I						amg_database	M	Roux et al. 2016	FALSE
IMGVR_UViG_2565957023_000003_2565957023_2566029715-cat_1_5	PF00330	IMGVR_UViG_2565957023_000003_2565957023_2566029715-cat_1	2	MKTF	Aconitase family (aconitate hydratase)						amg_database	M	Roux et al. 2016	FALSE
IMGVR_UViG_2565957023_000003_2565957023_2566029715-cat_1_5	PF01370	IMGVR_UViG_2565957023_000003_2565957023_2566029715-cat_1	2	MKTF	NAD dependent epimerase/dehydratase family						amg_database		Roux et al. 2016	FALSE
IMGVR_UViG_2565957023_000003_2565957023_2566029715-cat_1_5	PF04321	IMGVR_UViG_2565957023_000003_2565957023_2566029715-cat_1	2	MKTF	RmlD substrate binding domain						amg_database		Roux et al. 2016	FALSE
IMGVR_UViG_2565957023_000003_2565957023_2566029715-cat_1_5	PF00393	IMGVR_UViG_2565957023_000003_2565957023_2566029715-cat_1	2	MKTF	6-phosphogluconate dehydrogenase, C-terminal domain						amg_database	M	Roux et al. 2016	FALSE
IMGVR_UViG_2565957023_000003_2565957023_2566029715-cat_1_5	PF02224	IMGVR_UViG_2565957023_000003_2565957023_2566029715-cat_1	2	MKTF	Cytidylate kinase						amg_database		Roux et al. 2016	FALSE
IMGVR_UViG_2565957023_000003_2565957023_2566029715-cat_1_5	PF01118	IMGVR_UViG_2565957023_000003_2565957023_2566029715-cat_1	2	MKTF	Semialdehyde dehydrogenase, NAD binding domain						amg_database	M	Roux et al. 2016	FALSE
IMGVR_UViG_2565957023_000003_2565957023_2566029715-cat_1_5	PF00106	IMGVR_UViG_2565957023_000003_2565957023_2566029715-cat_1	2	MKTF	short chain dehydrogenase						amg_database	M	Roux et al. 2016	FALSE
IMGVR_UViG_2565957023_000003_2565957023_2566029715-cat_1_5	PF01073	IMGVR_UViG_2565957023_000003_2565957023_2566029715-cat_1	2	MKTF	3-beta hydroxysteroid dehydrogenase/isomerase family						amg_database	M	Roux et al. 2016	FALSE
IMGVR_UViG_2565957023_000003_2565957023_2566029715-cat_1_6	PF00463	IMGVR_UViG_2565957023_000003_2565957023_2566029715-cat_1	2	MKTF	Isocitrate lyase family						amg_database	M	Roux et al. 2016	FALSE
IMGVR_UViG_2565957023_000003_2565957023_2566029715-cat_1_6	PF09206	IMGVR_UViG_2565957023_000003_2565957023_2566029715-cat_1	2	MKTF	Alpha-L-arabinofuranosidase B, catalytic						amg_database		Roux et al. 2016	FALSE
IMGVR_UViG_2565957024_000001_2565957024_2566029802-cat_1_127	PF00463	IMGVR_UViG_2565957024_000001_2565957024_2566029802-cat_1	1	MKTF	Isocitrate lyase family						amg_database	M	Roux et al. 2016	FALSE
IMGVR_UViG_2565957024_000001_2565957024_2566029802-cat_1_127	PF09206	IMGVR_UViG_2565957024_000001_2565957024_2566029802-cat_1	1	MKTF	Alpha-L-arabinofuranosidase B, catalytic						amg_database		Roux et al. 2016	FALSE
IMGVR_UViG_2565957024_000001_2565957024_2566029802-cat_1_128	PF00274	IMGVR_UViG_2565957024_000001_2565957024_2566029802-cat_1	1	MKTF	Fructose-bisphosphate aldolase class-I						amg_database	M	Roux et al. 2016	FALSE
IMGVR_UViG_2565957024_000001_2565957024_2566029802-cat_1_128	PF00330	IMGVR_UViG_2565957024_000001_2565957024_2566029802-cat_1	1	MKTF	Aconitase family (aconitate hydratase)						amg_database	M	Roux et al. 2016	FALSE
IMGVR_UViG_2565957024_000001_2565957024_2566029802-cat_1_128	PF01370	IMGVR_UViG_2565957024_000001_2565957024_2566029802-cat_1	1	MKTF	NAD dependent epimerase/dehydratase family						amg_database		Roux et al. 2016	FALSE
IMGVR_UViG_2565957024_000001_2565957024_2566029802-cat_1_128	PF04321	IMGVR_UViG_2565957024_000001_2565957024_2566029802-cat_1	1	MKTF	RmlD substrate binding domain						amg_database		Roux et al. 2016	FALSE
IMGVR_UViG_2565957024_000001_2565957024_2566029802-cat_1_128	PF00393	IMGVR_UViG_2565957024_000001_2565957024_2566029802-cat_1	1	MKTF	6-phosphogluconate dehydrogenase, C-terminal domain						amg_database	M	Roux et al. 2016	FALSE
IMGVR_UViG_2565957024_000001_2565957024_2566029802-cat_1_128	PF02224	IMGVR_UViG_2565957024_000001_2565957024_2566029802-cat_1	1	MKTF	Cytidylate kinase						amg_database		Roux et al. 2016	FALSE
IMGVR_UViG_2565957024_000001_2565957024_2566029802-cat_1_128	PF01118	IMGVR_UViG_2565957024_000001_2565957024_2566029802-cat_1	1	MKTF	Semialdehyde dehydrogenase, NAD binding domain						amg_database	M	Roux et al. 2016	FALSE
IMGVR_UViG_2565957024_000001_2565957024_2566029802-cat_1_128	PF00106	IMGVR_UViG_2565957024_000001_2565957024_2566029802-cat_1	1	MKTF	short chain dehydrogenase						amg_database	M	Roux et al. 2016	FALSE
IMGVR_UViG_2565957024_000001_2565957024_2566029802-cat_1_128	PF01073	IMGVR_UViG_2565957024_000001_2565957024_2566029802-cat_1	1	MKTF	3-beta hydroxysteroid dehydrogenase/isomerase family						amg_database	M	Roux et al. 2016	FALSE
IMGVR_UViG_2565957024_000001_2565957024_2566029802-cat_1_131	PF02274	IMGVR_UViG_2565957024_000001_2565957024_2566029802-cat_1	1	MKTF	Amidinotransferase						amg_database	M	Roux et al. 2016	FALSE
IMGVR_UViG_2565957024_000001_2565957024_2566029802-cat_1_131	PF05221	IMGVR_UViG_2565957024_000001_2565957024_2566029802-cat_1	1	MKTF	S-adenosyl-L-homocysteine hydrolase						amg_database		Roux et al. 2016	FALSE
IMGVR_UViG_2565957024_000001_2565957024_2566029802-cat_1_131	PF13714	IMGVR_UViG_2565957024_000001_2565957024_2566029802-cat_1	1	MKTF	Phosphoenolpyruvate phosphomutase						amg_database	M	Roux et al. 2016	FALSE
IMGVR_UViG_2565957024_000001_2565957024_2566029802-cat_1_132	PF04909	IMGVR_UViG_2565957024_000001_2565957024_2566029802-cat_1	1	MKTF	Amidohydrolase						amg_database	M	Roux et al. 2016	FALSE
IMGVR_UViG_2565957024_000001_2565957024_2566029802-cat_1_132	PF04107	IMGVR_UViG_2565957024_000001_2565957024_2566029802-cat_1	1	MKTF	Glutamate-cysteine ligase family 2(GCS2)						amg_database		Roux et al. 2016	FALSE
IMGVR_UViG_2565957024_000001_2565957024_2566029802-cat_1_132	PF09206	IMGVR_UViG_2565957024_000001_2565957024_2566029802-cat_1	1	MKTF	Alpha-L-arabinofuranosidase B, catalytic						amg_database		Roux et al. 2016	FALSE
IMGVR_UViG_2565957025_000005_2565957025_2566029881-cat_1_5	PF00274	IMGVR_UViG_2565957025_000005_2565957025_2566029881-cat_1	2	MKT	Fructose-bisphosphate aldolase class-I						amg_database	M	Roux et al. 2016	FALSE
IMGVR_UViG_2565957025_000005_2565957025_2566029881-cat_1_5	PF00330	IMGVR_UViG_2565957025_000005_2565957025_2566029881-cat_1	2	MKT	Aconitase family (aconitate hydratase)						amg_database	M	Roux et al. 2016	FALSE
IMGVR_UViG_2565957025_000005_2565957025_2566029881-cat_1_5	PF01370	IMGVR_UViG_2565957025_000005_2565957025_2566029881-cat_1	2	MKT	NAD dependent epimerase/dehydratase family						amg_database		Roux et al. 2016	FALSE
IMGVR_UViG_2565957025_000005_2565957025_2566029881-cat_1_5	PF04321	IMGVR_UViG_2565957025_000005_2565957025_2566029881-cat_1	2	MKT	RmlD substrate binding domain						amg_database		Roux et al. 2016	FALSE
IMGVR_UViG_2565957025_000005_2565957025_2566029881-cat_1_5	PF00393	IMGVR_UViG_2565957025_000005_2565957025_2566029881-cat_1	2	MKT	6-phosphogluconate dehydrogenase, C-terminal domain						amg_database	M	Roux et al. 2016	FALSE
IMGVR_UViG_2565957025_000005_2565957025_2566029881-cat_1_5	PF02224	IMGVR_UViG_2565957025_000005_2565957025_2566029881-cat_1	2	MKT	Cytidylate kinase						amg_database		Roux et al. 2016	FALSE
IMGVR_UViG_2565957025_000005_2565957025_2566029881-cat_1_5	PF01118	IMGVR_UViG_2565957025_000005_2565957025_2566029881-cat_1	2	MKT	Semialdehyde dehydrogenase, NAD binding domain						amg_database	M	Roux et al. 2016	FALSE
IMGVR_UViG_2565957025_000005_2565957025_2566029881-cat_1_5	PF00106	IMGVR_UViG_2565957025_000005_2565957025_2566029881-cat_1	2	MKT	short chain dehydrogenase						amg_database	M	Roux et al. 2016	FALSE
IMGVR_UViG_2565957025_000005_2565957025_2566029881-cat_1_5	PF01073	IMGVR_UViG_2565957025_000005_2565957025_2566029881-cat_1	2	MKT	3-beta hydroxysteroid dehydrogenase/isomerase family						amg_database	M	Roux et al. 2016	FALSE
IMGVR_UViG_2565957025_000005_2565957025_2566029881-cat_1_6	PF00463	IMGVR_UViG_2565957025_000005_2565957025_2566029881-cat_1	2	MKT	Isocitrate lyase family						amg_database	M	Roux et al. 2016	FALSE
IMGVR_UViG_2565957025_000005_2565957025_2566029881-cat_1_6	PF09206	IMGVR_UViG_2565957025_000005_2565957025_2566029881-cat_1	2	MKT	Alpha-L-arabinofuranosidase B, catalytic						amg_database		Roux et al. 2016	FALSE
IMGVR_UViG_2565957026_000004_2565957026_2566030002-cat_1_10	PF00274	IMGVR_UViG_2565957026_000004_2565957026_2566030002-cat_1	1	MKT	Fructose-bisphosphate aldolase class-I						amg_database	M	Roux et al. 2016	FALSE
IMGVR_UViG_2565957026_000004_2565957026_2566030002-cat_1_10	PF00330	IMGVR_UViG_2565957026_000004_2565957026_2566030002-cat_1	1	MKT	Aconitase family (aconitate hydratase)						amg_database	M	Roux et al. 2016	FALSE
IMGVR_UViG_2565957026_000004_2565957026_2566030002-cat_1_10	PF01370	IMGVR_UViG_2565957026_000004_2565957026_2566030002-cat_1	1	MKT	NAD dependent epimerase/dehydratase family						amg_database		Roux et al. 2016	FALSE
IMGVR_UViG_2565957026_000004_2565957026_2566030002-cat_1_10	PF04321	IMGVR_UViG_2565957026_000004_2565957026_2566030002-cat_1	1	MKT	RmlD substrate binding domain						amg_database		Roux et al. 2016	FALSE
IMGVR_UViG_2565957026_000004_2565957026_2566030002-cat_1_10	PF00393	IMGVR_UViG_2565957026_000004_2565957026_2566030002-cat_1	1	MKT	6-phosphogluconate dehydrogenase, C-terminal domain						amg_database	M	Roux et al. 2016	FALSE
IMGVR_UViG_2565957026_000004_2565957026_2566030002-cat_1_10	PF02224	IMGVR_UViG_2565957026_000004_2565957026_2566030002-cat_1	1	MKT	Cytidylate kinase						amg_database		Roux et al. 2016	FALSE
IMGVR_UViG_2565957026_000004_2565957026_2566030002-cat_1_10	PF01118	IMGVR_UViG_2565957026_000004_2565957026_2566030002-cat_1	1	MKT	Semialdehyde dehydrogenase, NAD binding domain						amg_database	M	Roux et al. 2016	FALSE
IMGVR_UViG_2565957026_000004_2565957026_2566030002-cat_1_10	PF00106	IMGVR_UViG_2565957026_000004_2565957026_2566030002-cat_1	1	MKT	short chain dehydrogenase						amg_database	M	Roux et al. 2016	FALSE
IMGVR_UViG_2565957026_000004_2565957026_2566030002-cat_1_10	PF01073	IMGVR_UViG_2565957026_000004_2565957026_2566030002-cat_1	1	MKT	3-beta hydroxysteroid dehydrogenase/isomerase family						amg_database	M	Roux et al. 2016	FALSE
IMGVR_UViG_2565957026_000004_2565957026_2566030002-cat_1_11	PF00463	IMGVR_UViG_2565957026_000004_2565957026_2566030002-cat_1	1	MKT	Isocitrate lyase family						amg_database	M	Roux et al. 2016	FALSE
IMGVR_UViG_2565957026_000004_2565957026_2566030002-cat_1_11	PF09206	IMGVR_UViG_2565957026_000004_2565957026_2566030002-cat_1	1	MKT	Alpha-L-arabinofuranosidase B, catalytic						amg_database		Roux et al. 2016	FALSE
IMGVR_UViG_2565957028_000004_2565957028_2566030306-cat_1_2	PF02274	IMGVR_UViG_2565957028_000004_2565957028_2566030306-cat_1	1	MKTF	Amidinotransferase						amg_database	M	Roux et al. 2016	FALSE
IMGVR_UViG_2565957028_000004_2565957028_2566030306-cat_1_2	PF05221	IMGVR_UViG_2565957028_000004_2565957028_2566030306-cat_1	1	MKTF	S-adenosyl-L-homocysteine hydrolase						amg_database		Roux et al. 2016	FALSE
IMGVR_UViG_2565957028_000004_2565957028_2566030306-cat_1_2	PF13714	IMGVR_UViG_2565957028_000004_2565957028_2566030306-cat_1	1	MKTF	Phosphoenolpyruvate phosphomutase						amg_database	M	Roux et al. 2016	FALSE
IMGVR_UViG_2565957028_000004_2565957028_2566030306-cat_1_5	PF00274	IMGVR_UViG_2565957028_000004_2565957028_2566030306-cat_1	1	MKTF	Fructose-bisphosphate aldolase class-I						amg_database	M	Roux et al. 2016	FALSE
IMGVR_UViG_2565957028_000004_2565957028_2566030306-cat_1_5	PF00330	IMGVR_UViG_2565957028_000004_2565957028_2566030306-cat_1	1	MKTF	Aconitase family (aconitate hydratase)						amg_database	M	Roux et al. 2016	FALSE
IMGVR_UViG_2565957028_000004_2565957028_2566030306-cat_1_5	PF01370	IMGVR_UViG_2565957028_000004_2565957028_2566030306-cat_1	1	MKTF	NAD dependent epimerase/dehydratase family						amg_database		Roux et al. 2016	FALSE
IMGVR_UViG_2565957028_000004_2565957028_2566030306-cat_1_5	PF04321	IMGVR_UViG_2565957028_000004_2565957028_2566030306-cat_1	1	MKTF	RmlD substrate binding domain						amg_database		Roux et al. 2016	FALSE
IMGVR_UViG_2565957028_000004_2565957028_2566030306-cat_1_5	PF00393	IMGVR_UViG_2565957028_000004_2565957028_2566030306-cat_1	1	MKTF	6-phosphogluconate dehydrogenase, C-terminal domain						amg_database	M	Roux et al. 2016	FALSE
IMGVR_UViG_2565957028_000004_2565957028_2566030306-cat_1_5	PF02224	IMGVR_UViG_2565957028_000004_2565957028_2566030306-cat_1	1	MKTF	Cytidylate kinase						amg_database		Roux et al. 2016	FALSE
IMGVR_UViG_2565957028_000004_2565957028_2566030306-cat_1_5	PF01118	IMGVR_UViG_2565957028_000004_2565957028_2566030306-cat_1	1	MKTF	Semialdehyde dehydrogenase, NAD binding domain						amg_database	M	Roux et al. 2016	FALSE
IMGVR_UViG_2565957028_000004_2565957028_2566030306-cat_1_5	PF00106	IMGVR_UViG_2565957028_000004_2565957028_2566030306-cat_1	1	MKTF	short chain dehydrogenase						amg_database	M	Roux et al. 2016	FALSE
IMGVR_UViG_2565957028_000004_2565957028_2566030306-cat_1_5	PF01073	IMGVR_UViG_2565957028_000004_2565957028_2566030306-cat_1	1	MKTF	3-beta hydroxysteroid dehydrogenase/isomerase family						amg_database	M	Roux et al. 2016	FALSE
IMGVR_UViG_2565957028_000004_2565957028_2566030306-cat_1_6	PF00463	IMGVR_UViG_2565957028_000004_2565957028_2566030306-cat_1	1	MKTF	Isocitrate lyase family						amg_database	M	Roux et al. 2016	FALSE
IMGVR_UViG_2565957028_000004_2565957028_2566030306-cat_1_6	PF09206	IMGVR_UViG_2565957028_000004_2565957028_2566030306-cat_1	1	MKTF	Alpha-L-arabinofuranosidase B, catalytic						amg_database		Roux et al. 2016	FALSE
IMGVR_UViG_2565957029_000002_2565957029_2566030424-cat_1_2	PF02274	IMGVR_UViG_2565957029_000002_2565957029_2566030424-cat_1	1	MKTF	Amidinotransferase						amg_database	M	Roux et al. 2016	FALSE
IMGVR_UViG_2565957029_000002_2565957029_2566030424-cat_1_2	PF05221	IMGVR_UViG_2565957029_000002_2565957029_2566030424-cat_1	1	MKTF	S-adenosyl-L-homocysteine hydrolase						amg_database		Roux et al. 2016	FALSE
IMGVR_UViG_2565957029_000002_2565957029_2566030424-cat_1_2	PF13714	IMGVR_UViG_2565957029_000002_2565957029_2566030424-cat_1	1	MKTF	Phosphoenolpyruvate phosphomutase						amg_database	M	Roux et al. 2016	FALSE
IMGVR_UViG_2565957029_000002_2565957029_2566030424-cat_1_5	PF00274	IMGVR_UViG_2565957029_000002_2565957029_2566030424-cat_1	1	MKTF	Fructose-bisphosphate aldolase class-I						amg_database	M	Roux et al. 2016	FALSE
IMGVR_UViG_2565957029_000002_2565957029_2566030424-cat_1_5	PF00330	IMGVR_UViG_2565957029_000002_2565957029_2566030424-cat_1	1	MKTF	Aconitase family (aconitate hydratase)						amg_database	M	Roux et al. 2016	FALSE
IMGVR_UViG_2565957029_000002_2565957029_2566030424-cat_1_5	PF01370	IMGVR_UViG_2565957029_000002_2565957029_2566030424-cat_1	1	MKTF	NAD dependent epimerase/dehydratase family						amg_database		Roux et al. 2016	FALSE
IMGVR_UViG_2565957029_000002_2565957029_2566030424-cat_1_5	PF04321	IMGVR_UViG_2565957029_000002_2565957029_2566030424-cat_1	1	MKTF	RmlD substrate binding domain						amg_database		Roux et al. 2016	FALSE
IMGVR_UViG_2565957029_000002_2565957029_2566030424-cat_1_5	PF00393	IMGVR_UViG_2565957029_000002_2565957029_2566030424-cat_1	1	MKTF	6-phosphogluconate dehydrogenase, C-terminal domain						amg_database	M	Roux et al. 2016	FALSE
IMGVR_UViG_2565957029_000002_2565957029_2566030424-cat_1_5	PF02224	IMGVR_UViG_2565957029_000002_2565957029_2566030424-cat_1	1	MKTF	Cytidylate kinase						amg_database		Roux et al. 2016	FALSE
IMGVR_UViG_2565957029_000002_2565957029_2566030424-cat_1_5	PF01118	IMGVR_UViG_2565957029_000002_2565957029_2566030424-cat_1	1	MKTF	Semialdehyde dehydrogenase, NAD binding domain						amg_database	M	Roux et al. 2016	FALSE
IMGVR_UViG_2565957029_000002_2565957029_2566030424-cat_1_5	PF00106	IMGVR_UViG_2565957029_000002_2565957029_2566030424-cat_1	1	MKTF	short chain dehydrogenase						amg_database	M	Roux et al. 2016	FALSE
IMGVR_UViG_2565957029_000002_2565957029_2566030424-cat_1_5	PF01073	IMGVR_UViG_2565957029_000002_2565957029_2566030424-cat_1	1	MKTF	3-beta hydroxysteroid dehydrogenase/isomerase family						amg_database	M	Roux et al. 2016	FALSE
IMGVR_UViG_2565957029_000002_2565957029_2566030424-cat_1_6	PF00463	IMGVR_UViG_2565957029_000002_2565957029_2566030424-cat_1	1	MKTF	Isocitrate lyase family						amg_database	M	Roux et al. 2016	FALSE
IMGVR_UViG_2565957029_000002_2565957029_2566030424-cat_1_6	PF09206	IMGVR_UViG_2565957029_000002_2565957029_2566030424-cat_1	1	MKTF	Alpha-L-arabinofuranosidase B, catalytic						amg_database		Roux et al. 2016	FALSE
IMGVR_UViG_2565957030_000004_2565957030_2566030530-cat_1_5	PF00274	IMGVR_UViG_2565957030_000004_2565957030_2566030530-cat_1	2	MKTF	Fructose-bisphosphate aldolase class-I						amg_database	M	Roux et al. 2016	FALSE
IMGVR_UViG_2565957030_000004_2565957030_2566030530-cat_1_5	PF00330	IMGVR_UViG_2565957030_000004_2565957030_2566030530-cat_1	2	MKTF	Aconitase family (aconitate hydratase)						amg_database	M	Roux et al. 2016	FALSE
IMGVR_UViG_2565957030_000004_2565957030_2566030530-cat_1_5	PF01370	IMGVR_UViG_2565957030_000004_2565957030_2566030530-cat_1	2	MKTF	NAD dependent epimerase/dehydratase family						amg_database		Roux et al. 2016	FALSE
IMGVR_UViG_2565957030_000004_2565957030_2566030530-cat_1_5	PF04321	IMGVR_UViG_2565957030_000004_2565957030_2566030530-cat_1	2	MKTF	RmlD substrate binding domain						amg_database		Roux et al. 2016	FALSE
IMGVR_UViG_2565957030_000004_2565957030_2566030530-cat_1_5	PF00393	IMGVR_UViG_2565957030_000004_2565957030_2566030530-cat_1	2	MKTF	6-phosphogluconate dehydrogenase, C-terminal domain						amg_database	M	Roux et al. 2016	FALSE
IMGVR_UViG_2565957030_000004_2565957030_2566030530-cat_1_5	PF02224	IMGVR_UViG_2565957030_000004_2565957030_2566030530-cat_1	2	MKTF	Cytidylate kinase						amg_database		Roux et al. 2016	FALSE
IMGVR_UViG_2565957030_000004_2565957030_2566030530-cat_1_5	PF01118	IMGVR_UViG_2565957030_000004_2565957030_2566030530-cat_1	2	MKTF	Semialdehyde dehydrogenase, NAD binding domain						amg_database	M	Roux et al. 2016	FALSE
IMGVR_UViG_2565957030_000004_2565957030_2566030530-cat_1_5	PF00106	IMGVR_UViG_2565957030_000004_2565957030_2566030530-cat_1	2	MKTF	short chain dehydrogenase						amg_database	M	Roux et al. 2016	FALSE
IMGVR_UViG_2565957030_000004_2565957030_2566030530-cat_1_5	PF01073	IMGVR_UViG_2565957030_000004_2565957030_2566030530-cat_1	2	MKTF	3-beta hydroxysteroid dehydrogenase/isomerase family						amg_database	M	Roux et al. 2016	FALSE
IMGVR_UViG_2565957030_000004_2565957030_2566030530-cat_1_6	PF00463	IMGVR_UViG_2565957030_000004_2565957030_2566030530-cat_1	2	MKTF	Isocitrate lyase family						amg_database	M	Roux et al. 2016	FALSE
IMGVR_UViG_2565957030_000004_2565957030_2566030530-cat_1_6	PF09206	IMGVR_UViG_2565957030_000004_2565957030_2566030530-cat_1	2	MKTF	Alpha-L-arabinofuranosidase B, catalytic						amg_database		Roux et al. 2016	FALSE
IMGVR_UViG_2565957031_000006_2565957031_2566030640-cat_1_126	PF00463	IMGVR_UViG_2565957031_000006_2565957031_2566030640-cat_1	1	MKTF	Isocitrate lyase family						amg_database	M	Roux et al. 2016	FALSE
IMGVR_UViG_2565957031_000006_2565957031_2566030640-cat_1_126	PF09206	IMGVR_UViG_2565957031_000006_2565957031_2566030640-cat_1	1	MKTF	Alpha-L-arabinofuranosidase B, catalytic						amg_database		Roux et al. 2016	FALSE
IMGVR_UViG_2565957031_000006_2565957031_2566030640-cat_1_127	PF00274	IMGVR_UViG_2565957031_000006_2565957031_2566030640-cat_1	1	MKTF	Fructose-bisphosphate aldolase class-I						amg_database	M	Roux et al. 2016	FALSE
IMGVR_UViG_2565957031_000006_2565957031_2566030640-cat_1_127	PF00330	IMGVR_UViG_2565957031_000006_2565957031_2566030640-cat_1	1	MKTF	Aconitase family (aconitate hydratase)						amg_database	M	Roux et al. 2016	FALSE
IMGVR_UViG_2565957031_000006_2565957031_2566030640-cat_1_127	PF01370	IMGVR_UViG_2565957031_000006_2565957031_2566030640-cat_1	1	MKTF	NAD dependent epimerase/dehydratase family						amg_database		Roux et al. 2016	FALSE
IMGVR_UViG_2565957031_000006_2565957031_2566030640-cat_1_127	PF04321	IMGVR_UViG_2565957031_000006_2565957031_2566030640-cat_1	1	MKTF	RmlD substrate binding domain						amg_database		Roux et al. 2016	FALSE
IMGVR_UViG_2565957031_000006_2565957031_2566030640-cat_1_127	PF00393	IMGVR_UViG_2565957031_000006_2565957031_2566030640-cat_1	1	MKTF	6-phosphogluconate dehydrogenase, C-terminal domain						amg_database	M	Roux et al. 2016	FALSE
IMGVR_UViG_2565957031_000006_2565957031_2566030640-cat_1_127	PF02224	IMGVR_UViG_2565957031_000006_2565957031_2566030640-cat_1	1	MKTF	Cytidylate kinase						amg_database		Roux et al. 2016	FALSE
IMGVR_UViG_2565957031_000006_2565957031_2566030640-cat_1_127	PF01118	IMGVR_UViG_2565957031_000006_2565957031_2566030640-cat_1	1	MKTF	Semialdehyde dehydrogenase, NAD binding domain						amg_database	M	Roux et al. 2016	FALSE
IMGVR_UViG_2565957031_000006_2565957031_2566030640-cat_1_127	PF00106	IMGVR_UViG_2565957031_000006_2565957031_2566030640-cat_1	1	MKTF	short chain dehydrogenase						amg_database	M	Roux et al. 2016	FALSE
IMGVR_UViG_2565957031_000006_2565957031_2566030640-cat_1_127	PF01073	IMGVR_UViG_2565957031_000006_2565957031_2566030640-cat_1	1	MKTF	3-beta hydroxysteroid dehydrogenase/isomerase family						amg_database	M	Roux et al. 2016	FALSE
IMGVR_UViG_2565957031_000006_2565957031_2566030640-cat_1_130	PF02274	IMGVR_UViG_2565957031_000006_2565957031_2566030640-cat_1	1	MKTF	Amidinotransferase						amg_database	M	Roux et al. 2016	FALSE
IMGVR_UViG_2565957031_000006_2565957031_2566030640-cat_1_130	PF05221	IMGVR_UViG_2565957031_000006_2565957031_2566030640-cat_1	1	MKTF	S-adenosyl-L-homocysteine hydrolase						amg_database		Roux et al. 2016	FALSE
IMGVR_UViG_2565957031_000006_2565957031_2566030640-cat_1_130	PF13714	IMGVR_UViG_2565957031_000006_2565957031_2566030640-cat_1	1	MKTF	Phosphoenolpyruvate phosphomutase						amg_database	M	Roux et al. 2016	FALSE
IMGVR_UViG_2565957032_000006_2565957032_2566030785-cat_1_5	PF00274	IMGVR_UViG_2565957032_000006_2565957032_2566030785-cat_1	2	MKTF	Fructose-bisphosphate aldolase class-I						amg_database	M	Roux et al. 2016	FALSE
IMGVR_UViG_2565957032_000006_2565957032_2566030785-cat_1_5	PF00330	IMGVR_UViG_2565957032_000006_2565957032_2566030785-cat_1	2	MKTF	Aconitase family (aconitate hydratase)						amg_database	M	Roux et al. 2016	FALSE
IMGVR_UViG_2565957032_000006_2565957032_2566030785-cat_1_5	PF01370	IMGVR_UViG_2565957032_000006_2565957032_2566030785-cat_1	2	MKTF	NAD dependent epimerase/dehydratase family						amg_database		Roux et al. 2016	FALSE
IMGVR_UViG_2565957032_000006_2565957032_2566030785-cat_1_5	PF04321	IMGVR_UViG_2565957032_000006_2565957032_2566030785-cat_1	2	MKTF	RmlD substrate binding domain						amg_database		Roux et al. 2016	FALSE
IMGVR_UViG_2565957032_000006_2565957032_2566030785-cat_1_5	PF00393	IMGVR_UViG_2565957032_000006_2565957032_2566030785-cat_1	2	MKTF	6-phosphogluconate dehydrogenase, C-terminal domain						amg_database	M	Roux et al. 2016	FALSE
IMGVR_UViG_2565957032_000006_2565957032_2566030785-cat_1_5	PF02224	IMGVR_UViG_2565957032_000006_2565957032_2566030785-cat_1	2	MKTF	Cytidylate kinase						amg_database		Roux et al. 2016	FALSE
IMGVR_UViG_2565957032_000006_2565957032_2566030785-cat_1_5	PF01118	IMGVR_UViG_2565957032_000006_2565957032_2566030785-cat_1	2	MKTF	Semialdehyde dehydrogenase, NAD binding domain						amg_database	M	Roux et al. 2016	FALSE
IMGVR_UViG_2565957032_000006_2565957032_2566030785-cat_1_5	PF00106	IMGVR_UViG_2565957032_000006_2565957032_2566030785-cat_1	2	MKTF	short chain dehydrogenase						amg_database	M	Roux et al. 2016	FALSE
IMGVR_UViG_2565957032_000006_2565957032_2566030785-cat_1_5	PF01073	IMGVR_UViG_2565957032_000006_2565957032_2566030785-cat_1	2	MKTF	3-beta hydroxysteroid dehydrogenase/isomerase family						amg_database	M	Roux et al. 2016	FALSE
IMGVR_UViG_2565957032_000006_2565957032_2566030785-cat_1_6	PF00463	IMGVR_UViG_2565957032_000006_2565957032_2566030785-cat_1	2	MKTF	Isocitrate lyase family						amg_database	M	Roux et al. 2016	FALSE
IMGVR_UViG_2565957032_000006_2565957032_2566030785-cat_1_6	PF09206	IMGVR_UViG_2565957032_000006_2565957032_2566030785-cat_1	2	MKTF	Alpha-L-arabinofuranosidase B, catalytic						amg_database		Roux et al. 2016	FALSE
IMGVR_UViG_2565957033_000002_2565957033_2566030930-cat_1_126	PF00463	IMGVR_UViG_2565957033_000002_2565957033_2566030930-cat_1	1	MKTF	Isocitrate lyase family						amg_database	M	Roux et al. 2016	FALSE
IMGVR_UViG_2565957033_000002_2565957033_2566030930-cat_1_126	PF09206	IMGVR_UViG_2565957033_000002_2565957033_2566030930-cat_1	1	MKTF	Alpha-L-arabinofuranosidase B, catalytic						amg_database		Roux et al. 2016	FALSE
IMGVR_UViG_2565957033_000002_2565957033_2566030930-cat_1_127	PF00274	IMGVR_UViG_2565957033_000002_2565957033_2566030930-cat_1	1	MKTF	Fructose-bisphosphate aldolase class-I						amg_database	M	Roux et al. 2016	FALSE
IMGVR_UViG_2565957033_000002_2565957033_2566030930-cat_1_127	PF00330	IMGVR_UViG_2565957033_000002_2565957033_2566030930-cat_1	1	MKTF	Aconitase family (aconitate hydratase)						amg_database	M	Roux et al. 2016	FALSE
IMGVR_UViG_2565957033_000002_2565957033_2566030930-cat_1_127	PF01370	IMGVR_UViG_2565957033_000002_2565957033_2566030930-cat_1	1	MKTF	NAD dependent epimerase/dehydratase family						amg_database		Roux et al. 2016	FALSE
IMGVR_UViG_2565957033_000002_2565957033_2566030930-cat_1_127	PF04321	IMGVR_UViG_2565957033_000002_2565957033_2566030930-cat_1	1	MKTF	RmlD substrate binding domain						amg_database		Roux et al. 2016	FALSE
IMGVR_UViG_2565957033_000002_2565957033_2566030930-cat_1_127	PF00393	IMGVR_UViG_2565957033_000002_2565957033_2566030930-cat_1	1	MKTF	6-phosphogluconate dehydrogenase, C-terminal domain						amg_database	M	Roux et al. 2016	FALSE
IMGVR_UViG_2565957033_000002_2565957033_2566030930-cat_1_127	PF02224	IMGVR_UViG_2565957033_000002_2565957033_2566030930-cat_1	1	MKTF	Cytidylate kinase						amg_database		Roux et al. 2016	FALSE
IMGVR_UViG_2565957033_000002_2565957033_2566030930-cat_1_127	PF01118	IMGVR_UViG_2565957033_000002_2565957033_2566030930-cat_1	1	MKTF	Semialdehyde dehydrogenase, NAD binding domain						amg_database	M	Roux et al. 2016	FALSE
IMGVR_UViG_2565957033_000002_2565957033_2566030930-cat_1_127	PF00106	IMGVR_UViG_2565957033_000002_2565957033_2566030930-cat_1	1	MKTF	short chain dehydrogenase						amg_database	M	Roux et al. 2016	FALSE
IMGVR_UViG_2565957033_000002_2565957033_2566030930-cat_1_127	PF01073	IMGVR_UViG_2565957033_000002_2565957033_2566030930-cat_1	1	MKTF	3-beta hydroxysteroid dehydrogenase/isomerase family						amg_database	M	Roux et al. 2016	FALSE
IMGVR_UViG_2565957033_000002_2565957033_2566030930-cat_1_130	PF02274	IMGVR_UViG_2565957033_000002_2565957033_2566030930-cat_1	1	MKTF	Amidinotransferase						amg_database	M	Roux et al. 2016	FALSE
IMGVR_UViG_2565957033_000002_2565957033_2566030930-cat_1_130	PF05221	IMGVR_UViG_2565957033_000002_2565957033_2566030930-cat_1	1	MKTF	S-adenosyl-L-homocysteine hydrolase						amg_database		Roux et al. 2016	FALSE
IMGVR_UViG_2565957033_000002_2565957033_2566030930-cat_1_130	PF13714	IMGVR_UViG_2565957033_000002_2565957033_2566030930-cat_1	1	MKTF	Phosphoenolpyruvate phosphomutase						amg_database	M	Roux et al. 2016	FALSE
IMGVR_UViG_2565957033_000002_2565957033_2566030930-cat_1_131	PF02779	IMGVR_UViG_2565957033_000002_2565957033_2566030930-cat_1	1	MKTF	Transketolase, pyrimidine binding domain						amg_database	M	Roux et al. 2016	FALSE
IMGVR_UViG_2565957033_000002_2565957033_2566030930-cat_1_131	PF04107	IMGVR_UViG_2565957033_000002_2565957033_2566030930-cat_1	1	MKTF	Glutamate-cysteine ligase family 2(GCS2)						amg_database		Roux et al. 2016	FALSE
IMGVR_UViG_2565957033_000002_2565957033_2566030930-cat_1_131	PF09778	IMGVR_UViG_2565957033_000002_2565957033_2566030930-cat_1	1	MKTF	Guanylylate cyclase						amg_database		Roux et al. 2016	FALSE
IMGVR_UViG_2565957033_000002_2565957033_2566030930-cat_1_131	PF09206	IMGVR_UViG_2565957033_000002_2565957033_2566030930-cat_1	1	MKTF	Alpha-L-arabinofuranosidase B, catalytic						amg_database		Roux et al. 2016	FALSE
IMGVR_UViG_2565957034_000004_2565957034_2566031049-cat_1_126	PF00463	IMGVR_UViG_2565957034_000004_2565957034_2566031049-cat_1	1	MKT	Isocitrate lyase family						amg_database	M	Roux et al. 2016	FALSE
IMGVR_UViG_2565957034_000004_2565957034_2566031049-cat_1_126	PF09206	IMGVR_UViG_2565957034_000004_2565957034_2566031049-cat_1	1	MKT	Alpha-L-arabinofuranosidase B, catalytic						amg_database		Roux et al. 2016	FALSE
IMGVR_UViG_2565957034_000004_2565957034_2566031049-cat_1_127	PF00274	IMGVR_UViG_2565957034_000004_2565957034_2566031049-cat_1	1	MKTF	Fructose-bisphosphate aldolase class-I						amg_database	M	Roux et al. 2016	FALSE
IMGVR_UViG_2565957034_000004_2565957034_2566031049-cat_1_127	PF00330	IMGVR_UViG_2565957034_000004_2565957034_2566031049-cat_1	1	MKTF	Aconitase family (aconitate hydratase)						amg_database	M	Roux et al. 2016	FALSE
IMGVR_UViG_2565957034_000004_2565957034_2566031049-cat_1_127	PF01370	IMGVR_UViG_2565957034_000004_2565957034_2566031049-cat_1	1	MKTF	NAD dependent epimerase/dehydratase family						amg_database		Roux et al. 2016	FALSE
IMGVR_UViG_2565957034_000004_2565957034_2566031049-cat_1_127	PF04321	IMGVR_UViG_2565957034_000004_2565957034_2566031049-cat_1	1	MKTF	RmlD substrate binding domain						amg_database		Roux et al. 2016	FALSE
IMGVR_UViG_2565957034_000004_2565957034_2566031049-cat_1_127	PF00393	IMGVR_UViG_2565957034_000004_2565957034_2566031049-cat_1	1	MKTF	6-phosphogluconate dehydrogenase, C-terminal domain						amg_database	M	Roux et al. 2016	FALSE
IMGVR_UViG_2565957034_000004_2565957034_2566031049-cat_1_127	PF02224	IMGVR_UViG_2565957034_000004_2565957034_2566031049-cat_1	1	MKTF	Cytidylate kinase						amg_database		Roux et al. 2016	FALSE
IMGVR_UViG_2565957034_000004_2565957034_2566031049-cat_1_127	PF01118	IMGVR_UViG_2565957034_000004_2565957034_2566031049-cat_1	1	MKTF	Semialdehyde dehydrogenase, NAD binding domain						amg_database	M	Roux et al. 2016	FALSE
IMGVR_UViG_2565957034_000004_2565957034_2566031049-cat_1_127	PF00106	IMGVR_UViG_2565957034_000004_2565957034_2566031049-cat_1	1	MKTF	short chain dehydrogenase						amg_database	M	Roux et al. 2016	FALSE
IMGVR_UViG_2565957034_000004_2565957034_2566031049-cat_1_127	PF01073	IMGVR_UViG_2565957034_000004_2565957034_2566031049-cat_1	1	MKTF	3-beta hydroxysteroid dehydrogenase/isomerase family						amg_database	M	Roux et al. 2016	FALSE
IMGVR_UViG_2565957034_000004_2565957034_2566031049-cat_1_130	PF02274	IMGVR_UViG_2565957034_000004_2565957034_2566031049-cat_1	1	MKTF	Amidinotransferase						amg_database	M	Roux et al. 2016	FALSE
IMGVR_UViG_2565957034_000004_2565957034_2566031049-cat_1_130	PF05221	IMGVR_UViG_2565957034_000004_2565957034_2566031049-cat_1	1	MKTF	S-adenosyl-L-homocysteine hydrolase						amg_database		Roux et al. 2016	FALSE
IMGVR_UViG_2565957034_000004_2565957034_2566031049-cat_1_130	PF13714	IMGVR_UViG_2565957034_000004_2565957034_2566031049-cat_1	1	MKTF	Phosphoenolpyruvate phosphomutase						amg_database	M	Roux et al. 2016	FALSE
IMGVR_UViG_2565957034_000004_2565957034_2566031049-cat_1_131	PF02779	IMGVR_UViG_2565957034_000004_2565957034_2566031049-cat_1	1	MKTF	Transketolase, pyrimidine binding domain						amg_database	M	Roux et al. 2016	FALSE
IMGVR_UViG_2565957034_000004_2565957034_2566031049-cat_1_131	PF04107	IMGVR_UViG_2565957034_000004_2565957034_2566031049-cat_1	1	MKTF	Glutamate-cysteine ligase family 2(GCS2)						amg_database		Roux et al. 2016	FALSE
IMGVR_UViG_2565957034_000004_2565957034_2566031049-cat_1_131	PF09206	IMGVR_UViG_2565957034_000004_2565957034_2566031049-cat_1	1	MKTF	Alpha-L-arabinofuranosidase B, catalytic						amg_database		Roux et al. 2016	FALSE
IMGVR_UViG_2565957035_000005_2565957035_2566031163-cat_1_127	PF00463	IMGVR_UViG_2565957035_000005_2565957035_2566031163-cat_1	1	MKT	Isocitrate lyase family						amg_database	M	Roux et al. 2016	FALSE
IMGVR_UViG_2565957035_000005_2565957035_2566031163-cat_1_127	PF09206	IMGVR_UViG_2565957035_000005_2565957035_2566031163-cat_1	1	MKT	Alpha-L-arabinofuranosidase B, catalytic						amg_database		Roux et al. 2016	FALSE
IMGVR_UViG_2565957035_000005_2565957035_2566031163-cat_1_128	PF00274	IMGVR_UViG_2565957035_000005_2565957035_2566031163-cat_1	1	MKTF	Fructose-bisphosphate aldolase class-I						amg_database	M	Roux et al. 2016	FALSE
IMGVR_UViG_2565957035_000005_2565957035_2566031163-cat_1_128	PF00330	IMGVR_UViG_2565957035_000005_2565957035_2566031163-cat_1	1	MKTF	Aconitase family (aconitate hydratase)						amg_database	M	Roux et al. 2016	FALSE
IMGVR_UViG_2565957035_000005_2565957035_2566031163-cat_1_128	PF01370	IMGVR_UViG_2565957035_000005_2565957035_2566031163-cat_1	1	MKTF	NAD dependent epimerase/dehydratase family						amg_database		Roux et al. 2016	FALSE
IMGVR_UViG_2565957035_000005_2565957035_2566031163-cat_1_128	PF04321	IMGVR_UViG_2565957035_000005_2565957035_2566031163-cat_1	1	MKTF	RmlD substrate binding domain						amg_database		Roux et al. 2016	FALSE
IMGVR_UViG_2565957035_000005_2565957035_2566031163-cat_1_128	PF00393	IMGVR_UViG_2565957035_000005_2565957035_2566031163-cat_1	1	MKTF	6-phosphogluconate dehydrogenase, C-terminal domain						amg_database	M	Roux et al. 2016	FALSE
IMGVR_UViG_2565957035_000005_2565957035_2566031163-cat_1_128	PF02224	IMGVR_UViG_2565957035_000005_2565957035_2566031163-cat_1	1	MKTF	Cytidylate kinase						amg_database		Roux et al. 2016	FALSE
IMGVR_UViG_2565957035_000005_2565957035_2566031163-cat_1_128	PF01118	IMGVR_UViG_2565957035_000005_2565957035_2566031163-cat_1	1	MKTF	Semialdehyde dehydrogenase, NAD binding domain						amg_database	M	Roux et al. 2016	FALSE
IMGVR_UViG_2565957035_000005_2565957035_2566031163-cat_1_128	PF00106	IMGVR_UViG_2565957035_000005_2565957035_2566031163-cat_1	1	MKTF	short chain dehydrogenase						amg_database	M	Roux et al. 2016	FALSE
IMGVR_UViG_2565957035_000005_2565957035_2566031163-cat_1_128	PF01073	IMGVR_UViG_2565957035_000005_2565957035_2566031163-cat_1	1	MKTF	3-beta hydroxysteroid dehydrogenase/isomerase family						amg_database	M	Roux et al. 2016	FALSE
IMGVR_UViG_2565957035_000005_2565957035_2566031163-cat_1_131	PF02274	IMGVR_UViG_2565957035_000005_2565957035_2566031163-cat_1	1	MKTF	Amidinotransferase						amg_database	M	Roux et al. 2016	FALSE
IMGVR_UViG_2565957035_000005_2565957035_2566031163-cat_1_131	PF05221	IMGVR_UViG_2565957035_000005_2565957035_2566031163-cat_1	1	MKTF	S-adenosyl-L-homocysteine hydrolase						amg_database		Roux et al. 2016	FALSE
IMGVR_UViG_2565957035_000005_2565957035_2566031163-cat_1_131	PF13714	IMGVR_UViG_2565957035_000005_2565957035_2566031163-cat_1	1	MKTF	Phosphoenolpyruvate phosphomutase						amg_database	M	Roux et al. 2016	FALSE
IMGVR_UViG_2565957035_000005_2565957035_2566031163-cat_1_132	PF02779	IMGVR_UViG_2565957035_000005_2565957035_2566031163-cat_1	1	MKTF	Transketolase, pyrimidine binding domain						amg_database	M	Roux et al. 2016	FALSE
IMGVR_UViG_2565957035_000005_2565957035_2566031163-cat_1_132	PF04107	IMGVR_UViG_2565957035_000005_2565957035_2566031163-cat_1	1	MKTF	Glutamate-cysteine ligase family 2(GCS2)						amg_database		Roux et al. 2016	FALSE
IMGVR_UViG_2565957035_000005_2565957035_2566031163-cat_1_132	PF09206	IMGVR_UViG_2565957035_000005_2565957035_2566031163-cat_1	1	MKTF	Alpha-L-arabinofuranosidase B, catalytic						amg_database		Roux et al. 2016	FALSE
IMGVR_UViG_2565957036_000003_2565957036_2566031305-cat_1_126	PF00463	IMGVR_UViG_2565957036_000003_2565957036_2566031305-cat_1	1	MKT	Isocitrate lyase family						amg_database	M	Roux et al. 2016	FALSE
IMGVR_UViG_2565957036_000003_2565957036_2566031305-cat_1_126	PF09206	IMGVR_UViG_2565957036_000003_2565957036_2566031305-cat_1	1	MKT	Alpha-L-arabinofuranosidase B, catalytic						amg_database		Roux et al. 2016	FALSE
IMGVR_UViG_2565957036_000003_2565957036_2566031305-cat_1_127	PF00274	IMGVR_UViG_2565957036_000003_2565957036_2566031305-cat_1	1	MKTF	Fructose-bisphosphate aldolase class-I						amg_database	M	Roux et al. 2016	FALSE
IMGVR_UViG_2565957036_000003_2565957036_2566031305-cat_1_127	PF00330	IMGVR_UViG_2565957036_000003_2565957036_2566031305-cat_1	1	MKTF	Aconitase family (aconitate hydratase)						amg_database	M	Roux et al. 2016	FALSE
IMGVR_UViG_2565957036_000003_2565957036_2566031305-cat_1_127	PF01370	IMGVR_UViG_2565957036_000003_2565957036_2566031305-cat_1	1	MKTF	NAD dependent epimerase/dehydratase family						amg_database		Roux et al. 2016	FALSE
IMGVR_UViG_2565957036_000003_2565957036_2566031305-cat_1_127	PF04321	IMGVR_UViG_2565957036_000003_2565957036_2566031305-cat_1	1	MKTF	RmlD substrate binding domain						amg_database		Roux et al. 2016	FALSE
IMGVR_UViG_2565957036_000003_2565957036_2566031305-cat_1_127	PF00393	IMGVR_UViG_2565957036_000003_2565957036_2566031305-cat_1	1	MKTF	6-phosphogluconate dehydrogenase, C-terminal domain						amg_database	M	Roux et al. 2016	FALSE
IMGVR_UViG_2565957036_000003_2565957036_2566031305-cat_1_127	PF02224	IMGVR_UViG_2565957036_000003_2565957036_2566031305-cat_1	1	MKTF	Cytidylate kinase						amg_database		Roux et al. 2016	FALSE
IMGVR_UViG_2565957036_000003_2565957036_2566031305-cat_1_127	PF01118	IMGVR_UViG_2565957036_000003_2565957036_2566031305-cat_1	1	MKTF	Semialdehyde dehydrogenase, NAD binding domain						amg_database	M	Roux et al. 2016	FALSE
IMGVR_UViG_2565957036_000003_2565957036_2566031305-cat_1_127	PF00106	IMGVR_UViG_2565957036_000003_2565957036_2566031305-cat_1	1	MKTF	short chain dehydrogenase						amg_database	M	Roux et al. 2016	FALSE
IMGVR_UViG_2565957036_000003_2565957036_2566031305-cat_1_127	PF01073	IMGVR_UViG_2565957036_000003_2565957036_2566031305-cat_1	1	MKTF	3-beta hydroxysteroid dehydrogenase/isomerase family						amg_database	M	Roux et al. 2016	FALSE
IMGVR_UViG_2565957036_000003_2565957036_2566031305-cat_1_130	PF02274	IMGVR_UViG_2565957036_000003_2565957036_2566031305-cat_1	1	MKTF	Amidinotransferase						amg_database	M	Roux et al. 2016	FALSE
IMGVR_UViG_2565957036_000003_2565957036_2566031305-cat_1_130	PF05221	IMGVR_UViG_2565957036_000003_2565957036_2566031305-cat_1	1	MKTF	S-adenosyl-L-homocysteine hydrolase						amg_database		Roux et al. 2016	FALSE
IMGVR_UViG_2565957036_000003_2565957036_2566031305-cat_1_130	PF13714	IMGVR_UViG_2565957036_000003_2565957036_2566031305-cat_1	1	MKTF	Phosphoenolpyruvate phosphomutase						amg_database	M	Roux et al. 2016	FALSE
IMGVR_UViG_2565957036_000003_2565957036_2566031305-cat_1_131	PF02779	IMGVR_UViG_2565957036_000003_2565957036_2566031305-cat_1	1	MKTF	Transketolase, pyrimidine binding domain						amg_database	M	Roux et al. 2016	FALSE
IMGVR_UViG_2565957036_000003_2565957036_2566031305-cat_1_131	PF04107	IMGVR_UViG_2565957036_000003_2565957036_2566031305-cat_1	1	MKTF	Glutamate-cysteine ligase family 2(GCS2)						amg_database		Roux et al. 2016	FALSE
IMGVR_UViG_2565957036_000003_2565957036_2566031305-cat_1_131	PF09206	IMGVR_UViG_2565957036_000003_2565957036_2566031305-cat_1	1	MKTF	Alpha-L-arabinofuranosidase B, catalytic						amg_database		Roux et al. 2016	FALSE
IMGVR_UViG_2565957039_000005_2565957039_2566031710-cat_1_126	PF00463	IMGVR_UViG_2565957039_000005_2565957039_2566031710-cat_1	1	MKTF	Isocitrate lyase family						amg_database	M	Roux et al. 2016	FALSE
IMGVR_UViG_2565957039_000005_2565957039_2566031710-cat_1_126	PF09206	IMGVR_UViG_2565957039_000005_2565957039_2566031710-cat_1	1	MKTF	Alpha-L-arabinofuranosidase B, catalytic						amg_database		Roux et al. 2016	FALSE
IMGVR_UViG_2565957039_000005_2565957039_2566031710-cat_1_127	PF00274	IMGVR_UViG_2565957039_000005_2565957039_2566031710-cat_1	1	MKTF	Fructose-bisphosphate aldolase class-I						amg_database	M	Roux et al. 2016	FALSE
IMGVR_UViG_2565957039_000005_2565957039_2566031710-cat_1_127	PF00330	IMGVR_UViG_2565957039_000005_2565957039_2566031710-cat_1	1	MKTF	Aconitase family (aconitate hydratase)						amg_database	M	Roux et al. 2016	FALSE
IMGVR_UViG_2565957039_000005_2565957039_2566031710-cat_1_127	PF01370	IMGVR_UViG_2565957039_000005_2565957039_2566031710-cat_1	1	MKTF	NAD dependent epimerase/dehydratase family						amg_database		Roux et al. 2016	FALSE
IMGVR_UViG_2565957039_000005_2565957039_2566031710-cat_1_127	PF04321	IMGVR_UViG_2565957039_000005_2565957039_2566031710-cat_1	1	MKTF	RmlD substrate binding domain						amg_database		Roux et al. 2016	FALSE
IMGVR_UViG_2565957039_000005_2565957039_2566031710-cat_1_127	PF00393	IMGVR_UViG_2565957039_000005_2565957039_2566031710-cat_1	1	MKTF	6-phosphogluconate dehydrogenase, C-terminal domain						amg_database	M	Roux et al. 2016	FALSE
IMGVR_UViG_2565957039_000005_2565957039_2566031710-cat_1_127	PF02224	IMGVR_UViG_2565957039_000005_2565957039_2566031710-cat_1	1	MKTF	Cytidylate kinase						amg_database		Roux et al. 2016	FALSE
IMGVR_UViG_2565957039_000005_2565957039_2566031710-cat_1_127	PF01118	IMGVR_UViG_2565957039_000005_2565957039_2566031710-cat_1	1	MKTF	Semialdehyde dehydrogenase, NAD binding domain						amg_database	M	Roux et al. 2016	FALSE
IMGVR_UViG_2565957039_000005_2565957039_2566031710-cat_1_127	PF00106	IMGVR_UViG_2565957039_000005_2565957039_2566031710-cat_1	1	MKTF	short chain dehydrogenase						amg_database	M	Roux et al. 2016	FALSE
IMGVR_UViG_2565957039_000005_2565957039_2566031710-cat_1_127	PF01073	IMGVR_UViG_2565957039_000005_2565957039_2566031710-cat_1	1	MKTF	3-beta hydroxysteroid dehydrogenase/isomerase family						amg_database	M	Roux et al. 2016	FALSE
IMGVR_UViG_2565957039_000005_2565957039_2566031710-cat_1_130	PF02274	IMGVR_UViG_2565957039_000005_2565957039_2566031710-cat_1	1	MKTF	Amidinotransferase						amg_database	M	Roux et al. 2016	FALSE
IMGVR_UViG_2565957039_000005_2565957039_2566031710-cat_1_130	PF05221	IMGVR_UViG_2565957039_000005_2565957039_2566031710-cat_1	1	MKTF	S-adenosyl-L-homocysteine hydrolase						amg_database		Roux et al. 2016	FALSE
IMGVR_UViG_2565957039_000005_2565957039_2566031710-cat_1_130	PF13714	IMGVR_UViG_2565957039_000005_2565957039_2566031710-cat_1	1	MKTF	Phosphoenolpyruvate phosphomutase						amg_database	M	Roux et al. 2016	FALSE
IMGVR_UViG_2565957039_000005_2565957039_2566031710-cat_1_131	PF04107	IMGVR_UViG_2565957039_000005_2565957039_2566031710-cat_1	1	MKTF	Glutamate-cysteine ligase family 2(GCS2)						amg_database		Roux et al. 2016	FALSE
IMGVR_UViG_2565957039_000005_2565957039_2566031710-cat_1_131	PF09206	IMGVR_UViG_2565957039_000005_2565957039_2566031710-cat_1	1	MKTF	Alpha-L-arabinofuranosidase B, catalytic						amg_database		Roux et al. 2016	FALSE
IMGVR_UViG_2565957039_000005_2565957039_2566031710-cat_1_131	PF01762	IMGVR_UViG_2565957039_000005_2565957039_2566031710-cat_1	1	MKTF	Galactosyltransferase						amg_database		Roux et al. 2016	FALSE
IMGVR_UViG_2565957040_000006_2565957040_2566031858-cat_1_126	PF00463	IMGVR_UViG_2565957040_000006_2565957040_2566031858-cat_1	1	MKT	Isocitrate lyase family						amg_database	M	Roux et al. 2016	FALSE
IMGVR_UViG_2565957040_000006_2565957040_2566031858-cat_1_126	PF09206	IMGVR_UViG_2565957040_000006_2565957040_2566031858-cat_1	1	MKT	Alpha-L-arabinofuranosidase B, catalytic						amg_database		Roux et al. 2016	FALSE
IMGVR_UViG_2565957040_000006_2565957040_2566031858-cat_1_127	PF00274	IMGVR_UViG_2565957040_000006_2565957040_2566031858-cat_1	1	MKTF	Fructose-bisphosphate aldolase class-I						amg_database	M	Roux et al. 2016	FALSE
IMGVR_UViG_2565957040_000006_2565957040_2566031858-cat_1_127	PF00330	IMGVR_UViG_2565957040_000006_2565957040_2566031858-cat_1	1	MKTF	Aconitase family (aconitate hydratase)						amg_database	M	Roux et al. 2016	FALSE
IMGVR_UViG_2565957040_000006_2565957040_2566031858-cat_1_127	PF01370	IMGVR_UViG_2565957040_000006_2565957040_2566031858-cat_1	1	MKTF	NAD dependent epimerase/dehydratase family						amg_database		Roux et al. 2016	FALSE
IMGVR_UViG_2565957040_000006_2565957040_2566031858-cat_1_127	PF04321	IMGVR_UViG_2565957040_000006_2565957040_2566031858-cat_1	1	MKTF	RmlD substrate binding domain						amg_database		Roux et al. 2016	FALSE
IMGVR_UViG_2565957040_000006_2565957040_2566031858-cat_1_127	PF00393	IMGVR_UViG_2565957040_000006_2565957040_2566031858-cat_1	1	MKTF	6-phosphogluconate dehydrogenase, C-terminal domain						amg_database	M	Roux et al. 2016	FALSE
IMGVR_UViG_2565957040_000006_2565957040_2566031858-cat_1_127	PF02224	IMGVR_UViG_2565957040_000006_2565957040_2566031858-cat_1	1	MKTF	Cytidylate kinase						amg_database		Roux et al. 2016	FALSE
IMGVR_UViG_2565957040_000006_2565957040_2566031858-cat_1_127	PF01118	IMGVR_UViG_2565957040_000006_2565957040_2566031858-cat_1	1	MKTF	Semialdehyde dehydrogenase, NAD binding domain						amg_database	M	Roux et al. 2016	FALSE
IMGVR_UViG_2565957040_000006_2565957040_2566031858-cat_1_127	PF00106	IMGVR_UViG_2565957040_000006_2565957040_2566031858-cat_1	1	MKTF	short chain dehydrogenase						amg_database	M	Roux et al. 2016	FALSE
IMGVR_UViG_2565957040_000006_2565957040_2566031858-cat_1_127	PF01073	IMGVR_UViG_2565957040_000006_2565957040_2566031858-cat_1	1	MKTF	3-beta hydroxysteroid dehydrogenase/isomerase family						amg_database	M	Roux et al. 2016	FALSE
IMGVR_UViG_2565957040_000006_2565957040_2566031858-cat_1_130	PF02274	IMGVR_UViG_2565957040_000006_2565957040_2566031858-cat_1	1	MKTF	Amidinotransferase						amg_database	M	Roux et al. 2016	FALSE
IMGVR_UViG_2565957040_000006_2565957040_2566031858-cat_1_130	PF05221	IMGVR_UViG_2565957040_000006_2565957040_2566031858-cat_1	1	MKTF	S-adenosyl-L-homocysteine hydrolase						amg_database		Roux et al. 2016	FALSE
IMGVR_UViG_2565957040_000006_2565957040_2566031858-cat_1_130	PF13714	IMGVR_UViG_2565957040_000006_2565957040_2566031858-cat_1	1	MKTF	Phosphoenolpyruvate phosphomutase						amg_database	M	Roux et al. 2016	FALSE
IMGVR_UViG_2565957040_000006_2565957040_2566031858-cat_1_131	PF02779	IMGVR_UViG_2565957040_000006_2565957040_2566031858-cat_1	1	MKTF	Transketolase, pyrimidine binding domain						amg_database	M	Roux et al. 2016	FALSE
IMGVR_UViG_2565957040_000006_2565957040_2566031858-cat_1_131	PF04107	IMGVR_UViG_2565957040_000006_2565957040_2566031858-cat_1	1	MKTF	Glutamate-cysteine ligase family 2(GCS2)						amg_database		Roux et al. 2016	FALSE
IMGVR_UViG_2565957040_000006_2565957040_2566031858-cat_1_131	PF09206	IMGVR_UViG_2565957040_000006_2565957040_2566031858-cat_1	1	MKTF	Alpha-L-arabinofuranosidase B, catalytic						amg_database		Roux et al. 2016	FALSE
IMGVR_UViG_2565957041_000003_2565957041_2566031995-cat_1_5	PF00274	IMGVR_UViG_2565957041_000003_2565957041_2566031995-cat_1	2	MKTF	Fructose-bisphosphate aldolase class-I						amg_database	M	Roux et al. 2016	FALSE
IMGVR_UViG_2565957041_000003_2565957041_2566031995-cat_1_5	PF00330	IMGVR_UViG_2565957041_000003_2565957041_2566031995-cat_1	2	MKTF	Aconitase family (aconitate hydratase)						amg_database	M	Roux et al. 2016	FALSE
IMGVR_UViG_2565957041_000003_2565957041_2566031995-cat_1_5	PF01370	IMGVR_UViG_2565957041_000003_2565957041_2566031995-cat_1	2	MKTF	NAD dependent epimerase/dehydratase family						amg_database		Roux et al. 2016	FALSE
IMGVR_UViG_2565957041_000003_2565957041_2566031995-cat_1_5	PF04321	IMGVR_UViG_2565957041_000003_2565957041_2566031995-cat_1	2	MKTF	RmlD substrate binding domain						amg_database		Roux et al. 2016	FALSE
IMGVR_UViG_2565957041_000003_2565957041_2566031995-cat_1_5	PF00393	IMGVR_UViG_2565957041_000003_2565957041_2566031995-cat_1	2	MKTF	6-phosphogluconate dehydrogenase, C-terminal domain						amg_database	M	Roux et al. 2016	FALSE
IMGVR_UViG_2565957041_000003_2565957041_2566031995-cat_1_5	PF02224	IMGVR_UViG_2565957041_000003_2565957041_2566031995-cat_1	2	MKTF	Cytidylate kinase						amg_database		Roux et al. 2016	FALSE
IMGVR_UViG_2565957041_000003_2565957041_2566031995-cat_1_5	PF01118	IMGVR_UViG_2565957041_000003_2565957041_2566031995-cat_1	2	MKTF	Semialdehyde dehydrogenase, NAD binding domain						amg_database	M	Roux et al. 2016	FALSE
IMGVR_UViG_2565957041_000003_2565957041_2566031995-cat_1_5	PF00106	IMGVR_UViG_2565957041_000003_2565957041_2566031995-cat_1	2	MKTF	short chain dehydrogenase						amg_database	M	Roux et al. 2016	FALSE
IMGVR_UViG_2565957041_000003_2565957041_2566031995-cat_1_5	PF01073	IMGVR_UViG_2565957041_000003_2565957041_2566031995-cat_1	2	MKTF	3-beta hydroxysteroid dehydrogenase/isomerase family						amg_database	M	Roux et al. 2016	FALSE
IMGVR_UViG_2565957041_000003_2565957041_2566031995-cat_1_6	PF00463	IMGVR_UViG_2565957041_000003_2565957041_2566031995-cat_1	2	MKTF	Isocitrate lyase family						amg_database	M	Roux et al. 2016	FALSE
IMGVR_UViG_2565957042_000002_2565957042_2566032154-cat_1_2	PF02274	IMGVR_UViG_2565957042_000002_2565957042_2566032154-cat_1	1	MKTF	Amidinotransferase						amg_database	M	Roux et al. 2016	FALSE
IMGVR_UViG_2565957042_000002_2565957042_2566032154-cat_1_2	PF05221	IMGVR_UViG_2565957042_000002_2565957042_2566032154-cat_1	1	MKTF	S-adenosyl-L-homocysteine hydrolase						amg_database		Roux et al. 2016	FALSE
IMGVR_UViG_2565957042_000002_2565957042_2566032154-cat_1_2	PF13714	IMGVR_UViG_2565957042_000002_2565957042_2566032154-cat_1	1	MKTF	Phosphoenolpyruvate phosphomutase						amg_database	M	Roux et al. 2016	FALSE
IMGVR_UViG_2565957042_000002_2565957042_2566032154-cat_1_5	PF00274	IMGVR_UViG_2565957042_000002_2565957042_2566032154-cat_1	1	MKTF	Fructose-bisphosphate aldolase class-I						amg_database	M	Roux et al. 2016	FALSE
IMGVR_UViG_2565957042_000002_2565957042_2566032154-cat_1_5	PF00330	IMGVR_UViG_2565957042_000002_2565957042_2566032154-cat_1	1	MKTF	Aconitase family (aconitate hydratase)						amg_database	M	Roux et al. 2016	FALSE
IMGVR_UViG_2565957042_000002_2565957042_2566032154-cat_1_5	PF01370	IMGVR_UViG_2565957042_000002_2565957042_2566032154-cat_1	1	MKTF	NAD dependent epimerase/dehydratase family						amg_database		Roux et al. 2016	FALSE
IMGVR_UViG_2565957042_000002_2565957042_2566032154-cat_1_5	PF04321	IMGVR_UViG_2565957042_000002_2565957042_2566032154-cat_1	1	MKTF	RmlD substrate binding domain						amg_database		Roux et al. 2016	FALSE
IMGVR_UViG_2565957042_000002_2565957042_2566032154-cat_1_5	PF00393	IMGVR_UViG_2565957042_000002_2565957042_2566032154-cat_1	1	MKTF	6-phosphogluconate dehydrogenase, C-terminal domain						amg_database	M	Roux et al. 2016	FALSE
IMGVR_UViG_2565957042_000002_2565957042_2566032154-cat_1_5	PF02224	IMGVR_UViG_2565957042_000002_2565957042_2566032154-cat_1	1	MKTF	Cytidylate kinase						amg_database		Roux et al. 2016	FALSE
IMGVR_UViG_2565957042_000002_2565957042_2566032154-cat_1_5	PF01118	IMGVR_UViG_2565957042_000002_2565957042_2566032154-cat_1	1	MKTF	Semialdehyde dehydrogenase, NAD binding domain						amg_database	M	Roux et al. 2016	FALSE
IMGVR_UViG_2565957042_000002_2565957042_2566032154-cat_1_5	PF00106	IMGVR_UViG_2565957042_000002_2565957042_2566032154-cat_1	1	MKTF	short chain dehydrogenase						amg_database	M	Roux et al. 2016	FALSE
IMGVR_UViG_2565957042_000002_2565957042_2566032154-cat_1_5	PF01073	IMGVR_UViG_2565957042_000002_2565957042_2566032154-cat_1	1	MKTF	3-beta hydroxysteroid dehydrogenase/isomerase family						amg_database	M	Roux et al. 2016	FALSE
IMGVR_UViG_2565957042_000002_2565957042_2566032154-cat_1_6	PF00463	IMGVR_UViG_2565957042_000002_2565957042_2566032154-cat_1	1	MKTF	Isocitrate lyase family						amg_database	M	Roux et al. 2016	FALSE
IMGVR_UViG_2565957042_000002_2565957042_2566032154-cat_1_6	PF09206	IMGVR_UViG_2565957042_000002_2565957042_2566032154-cat_1	1	MKTF	Alpha-L-arabinofuranosidase B, catalytic						amg_database		Roux et al. 2016	FALSE
IMGVR_UViG_2565957046_000003_2565957046_2566032907-cat_1_5	PF00274	IMGVR_UViG_2565957046_000003_2565957046_2566032907-cat_1	2	MKTF	Fructose-bisphosphate aldolase class-I						amg_database	M	Roux et al. 2016	FALSE
IMGVR_UViG_2565957046_000003_2565957046_2566032907-cat_1_5	PF00330	IMGVR_UViG_2565957046_000003_2565957046_2566032907-cat_1	2	MKTF	Aconitase family (aconitate hydratase)						amg_database	M	Roux et al. 2016	FALSE
IMGVR_UViG_2565957046_000003_2565957046_2566032907-cat_1_5	PF01370	IMGVR_UViG_2565957046_000003_2565957046_2566032907-cat_1	2	MKTF	NAD dependent epimerase/dehydratase family						amg_database		Roux et al. 2016	FALSE
IMGVR_UViG_2565957046_000003_2565957046_2566032907-cat_1_5	PF04321	IMGVR_UViG_2565957046_000003_2565957046_2566032907-cat_1	2	MKTF	RmlD substrate binding domain						amg_database		Roux et al. 2016	FALSE
IMGVR_UViG_2565957046_000003_2565957046_2566032907-cat_1_5	PF00393	IMGVR_UViG_2565957046_000003_2565957046_2566032907-cat_1	2	MKTF	6-phosphogluconate dehydrogenase, C-terminal domain						amg_database	M	Roux et al. 2016	FALSE
IMGVR_UViG_2565957046_000003_2565957046_2566032907-cat_1_5	PF02224	IMGVR_UViG_2565957046_000003_2565957046_2566032907-cat_1	2	MKTF	Cytidylate kinase						amg_database		Roux et al. 2016	FALSE
IMGVR_UViG_2565957046_000003_2565957046_2566032907-cat_1_5	PF01118	IMGVR_UViG_2565957046_000003_2565957046_2566032907-cat_1	2	MKTF	Semialdehyde dehydrogenase, NAD binding domain						amg_database	M	Roux et al. 2016	FALSE
IMGVR_UViG_2565957046_000003_2565957046_2566032907-cat_1_5	PF00106	IMGVR_UViG_2565957046_000003_2565957046_2566032907-cat_1	2	MKTF	short chain dehydrogenase						amg_database	M	Roux et al. 2016	FALSE
IMGVR_UViG_2565957046_000003_2565957046_2566032907-cat_1_5	PF01073	IMGVR_UViG_2565957046_000003_2565957046_2566032907-cat_1	2	MKTF	3-beta hydroxysteroid dehydrogenase/isomerase family						amg_database	M	Roux et al. 2016	FALSE
IMGVR_UViG_2565957046_000003_2565957046_2566032907-cat_1_6	PF00463	IMGVR_UViG_2565957046_000003_2565957046_2566032907-cat_1	2	MKTF	Isocitrate lyase family						amg_database	M	Roux et al. 2016	FALSE
IMGVR_UViG_2565957046_000003_2565957046_2566032907-cat_1_6	PF09206	IMGVR_UViG_2565957046_000003_2565957046_2566032907-cat_1	2	MKTF	Alpha-L-arabinofuranosidase B, catalytic						amg_database		Roux et al. 2016	FALSE
IMGVR_UViG_2565957047_000003_2565957047_2566033016-cat_1_2	PF02274	IMGVR_UViG_2565957047_000003_2565957047_2566033016-cat_1	1	MKTF	Amidinotransferase						amg_database	M	Roux et al. 2016	FALSE
IMGVR_UViG_2565957047_000003_2565957047_2566033016-cat_1_2	PF05221	IMGVR_UViG_2565957047_000003_2565957047_2566033016-cat_1	1	MKTF	S-adenosyl-L-homocysteine hydrolase						amg_database		Roux et al. 2016	FALSE
IMGVR_UViG_2565957047_000003_2565957047_2566033016-cat_1_2	PF13714	IMGVR_UViG_2565957047_000003_2565957047_2566033016-cat_1	1	MKTF	Phosphoenolpyruvate phosphomutase						amg_database	M	Roux et al. 2016	FALSE
IMGVR_UViG_2565957047_000003_2565957047_2566033016-cat_1_5	PF00274	IMGVR_UViG_2565957047_000003_2565957047_2566033016-cat_1	1	MKTF	Fructose-bisphosphate aldolase class-I						amg_database	M	Roux et al. 2016	FALSE
IMGVR_UViG_2565957047_000003_2565957047_2566033016-cat_1_5	PF00330	IMGVR_UViG_2565957047_000003_2565957047_2566033016-cat_1	1	MKTF	Aconitase family (aconitate hydratase)						amg_database	M	Roux et al. 2016	FALSE
IMGVR_UViG_2565957047_000003_2565957047_2566033016-cat_1_5	PF01370	IMGVR_UViG_2565957047_000003_2565957047_2566033016-cat_1	1	MKTF	NAD dependent epimerase/dehydratase family						amg_database		Roux et al. 2016	FALSE
IMGVR_UViG_2565957047_000003_2565957047_2566033016-cat_1_5	PF04321	IMGVR_UViG_2565957047_000003_2565957047_2566033016-cat_1	1	MKTF	RmlD substrate binding domain						amg_database		Roux et al. 2016	FALSE
IMGVR_UViG_2565957047_000003_2565957047_2566033016-cat_1_5	PF00393	IMGVR_UViG_2565957047_000003_2565957047_2566033016-cat_1	1	MKTF	6-phosphogluconate dehydrogenase, C-terminal domain						amg_database	M	Roux et al. 2016	FALSE
IMGVR_UViG_2565957047_000003_2565957047_2566033016-cat_1_5	PF02224	IMGVR_UViG_2565957047_000003_2565957047_2566033016-cat_1	1	MKTF	Cytidylate kinase						amg_database		Roux et al. 2016	FALSE
IMGVR_UViG_2565957047_000003_2565957047_2566033016-cat_1_5	PF01118	IMGVR_UViG_2565957047_000003_2565957047_2566033016-cat_1	1	MKTF	Semialdehyde dehydrogenase, NAD binding domain						amg_database	M	Roux et al. 2016	FALSE
IMGVR_UViG_2565957047_000003_2565957047_2566033016-cat_1_5	PF00106	IMGVR_UViG_2565957047_000003_2565957047_2566033016-cat_1	1	MKTF	short chain dehydrogenase						amg_database	M	Roux et al. 2016	FALSE
IMGVR_UViG_2565957047_000003_2565957047_2566033016-cat_1_5	PF01073	IMGVR_UViG_2565957047_000003_2565957047_2566033016-cat_1	1	MKTF	3-beta hydroxysteroid dehydrogenase/isomerase family						amg_database	M	Roux et al. 2016	FALSE
IMGVR_UViG_2565957047_000003_2565957047_2566033016-cat_1_6	PF00463	IMGVR_UViG_2565957047_000003_2565957047_2566033016-cat_1	1	MKTF	Isocitrate lyase family						amg_database	M	Roux et al. 2016	FALSE
IMGVR_UViG_2565957047_000003_2565957047_2566033016-cat_1_6	PF09206	IMGVR_UViG_2565957047_000003_2565957047_2566033016-cat_1	1	MKTF	Alpha-L-arabinofuranosidase B, catalytic						amg_database		Roux et al. 2016	FALSE
IMGVR_UViG_2565957048_000003_2565957048_2566033169-cat_1_127	PF00463	IMGVR_UViG_2565957048_000003_2565957048_2566033169-cat_1	1	MKT	Isocitrate lyase family						amg_database	M	Roux et al. 2016	FALSE
IMGVR_UViG_2565957048_000003_2565957048_2566033169-cat_1_127	PF09206	IMGVR_UViG_2565957048_000003_2565957048_2566033169-cat_1	1	MKT	Alpha-L-arabinofuranosidase B, catalytic						amg_database		Roux et al. 2016	FALSE
IMGVR_UViG_2565957048_000003_2565957048_2566033169-cat_1_128	PF00274	IMGVR_UViG_2565957048_000003_2565957048_2566033169-cat_1	1	MKTF	Fructose-bisphosphate aldolase class-I						amg_database	M	Roux et al. 2016	FALSE
IMGVR_UViG_2565957048_000003_2565957048_2566033169-cat_1_128	PF00330	IMGVR_UViG_2565957048_000003_2565957048_2566033169-cat_1	1	MKTF	Aconitase family (aconitate hydratase)						amg_database	M	Roux et al. 2016	FALSE
IMGVR_UViG_2565957048_000003_2565957048_2566033169-cat_1_128	PF01370	IMGVR_UViG_2565957048_000003_2565957048_2566033169-cat_1	1	MKTF	NAD dependent epimerase/dehydratase family						amg_database		Roux et al. 2016	FALSE
IMGVR_UViG_2565957048_000003_2565957048_2566033169-cat_1_128	PF04321	IMGVR_UViG_2565957048_000003_2565957048_2566033169-cat_1	1	MKTF	RmlD substrate binding domain						amg_database		Roux et al. 2016	FALSE
IMGVR_UViG_2565957048_000003_2565957048_2566033169-cat_1_128	PF00393	IMGVR_UViG_2565957048_000003_2565957048_2566033169-cat_1	1	MKTF	6-phosphogluconate dehydrogenase, C-terminal domain						amg_database	M	Roux et al. 2016	FALSE
IMGVR_UViG_2565957048_000003_2565957048_2566033169-cat_1_128	PF02224	IMGVR_UViG_2565957048_000003_2565957048_2566033169-cat_1	1	MKTF	Cytidylate kinase						amg_database		Roux et al. 2016	FALSE
IMGVR_UViG_2565957048_000003_2565957048_2566033169-cat_1_128	PF01118	IMGVR_UViG_2565957048_000003_2565957048_2566033169-cat_1	1	MKTF	Semialdehyde dehydrogenase, NAD binding domain						amg_database	M	Roux et al. 2016	FALSE
IMGVR_UViG_2565957048_000003_2565957048_2566033169-cat_1_128	PF00106	IMGVR_UViG_2565957048_000003_2565957048_2566033169-cat_1	1	MKTF	short chain dehydrogenase						amg_database	M	Roux et al. 2016	FALSE
IMGVR_UViG_2565957048_000003_2565957048_2566033169-cat_1_128	PF01073	IMGVR_UViG_2565957048_000003_2565957048_2566033169-cat_1	1	MKTF	3-beta hydroxysteroid dehydrogenase/isomerase family						amg_database	M	Roux et al. 2016	FALSE
IMGVR_UViG_2565957048_000003_2565957048_2566033169-cat_1_131	PF02274	IMGVR_UViG_2565957048_000003_2565957048_2566033169-cat_1	1	MKTF	Amidinotransferase						amg_database	M	Roux et al. 2016	FALSE
IMGVR_UViG_2565957048_000003_2565957048_2566033169-cat_1_131	PF05221	IMGVR_UViG_2565957048_000003_2565957048_2566033169-cat_1	1	MKTF	S-adenosyl-L-homocysteine hydrolase						amg_database		Roux et al. 2016	FALSE
IMGVR_UViG_2565957048_000003_2565957048_2566033169-cat_1_131	PF13714	IMGVR_UViG_2565957048_000003_2565957048_2566033169-cat_1	1	MKTF	Phosphoenolpyruvate phosphomutase						amg_database	M	Roux et al. 2016	FALSE
IMGVR_UViG_2565957048_000003_2565957048_2566033169-cat_1_132	PF02779	IMGVR_UViG_2565957048_000003_2565957048_2566033169-cat_1	1	MKTF	Transketolase, pyrimidine binding domain						amg_database	M	Roux et al. 2016	FALSE
IMGVR_UViG_2565957048_000003_2565957048_2566033169-cat_1_132	PF04107	IMGVR_UViG_2565957048_000003_2565957048_2566033169-cat_1	1	MKTF	Glutamate-cysteine ligase family 2(GCS2)						amg_database		Roux et al. 2016	FALSE
IMGVR_UViG_2565957048_000003_2565957048_2566033169-cat_1_132	PF09206	IMGVR_UViG_2565957048_000003_2565957048_2566033169-cat_1	1	MKTF	Alpha-L-arabinofuranosidase B, catalytic						amg_database		Roux et al. 2016	FALSE
IMGVR_UViG_2565957049_000004_2565957049_2566033291-cat_1_126	PF00463	IMGVR_UViG_2565957049_000004_2565957049_2566033291-cat_1	1	MKTF	Isocitrate lyase family						amg_database	M	Roux et al. 2016	FALSE
IMGVR_UViG_2565957049_000004_2565957049_2566033291-cat_1_126	PF09206	IMGVR_UViG_2565957049_000004_2565957049_2566033291-cat_1	1	MKTF	Alpha-L-arabinofuranosidase B, catalytic						amg_database		Roux et al. 2016	FALSE
IMGVR_UViG_2565957049_000004_2565957049_2566033291-cat_1_127	PF00274	IMGVR_UViG_2565957049_000004_2565957049_2566033291-cat_1	1	MKTF	Fructose-bisphosphate aldolase class-I						amg_database	M	Roux et al. 2016	FALSE
IMGVR_UViG_2565957049_000004_2565957049_2566033291-cat_1_127	PF01370	IMGVR_UViG_2565957049_000004_2565957049_2566033291-cat_1	1	MKTF	NAD dependent epimerase/dehydratase family						amg_database		Roux et al. 2016	FALSE
IMGVR_UViG_2565957049_000004_2565957049_2566033291-cat_1_127	PF04321	IMGVR_UViG_2565957049_000004_2565957049_2566033291-cat_1	1	MKTF	RmlD substrate binding domain						amg_database		Roux et al. 2016	FALSE
IMGVR_UViG_2565957049_000004_2565957049_2566033291-cat_1_127	PF00393	IMGVR_UViG_2565957049_000004_2565957049_2566033291-cat_1	1	MKTF	6-phosphogluconate dehydrogenase, C-terminal domain						amg_database	M	Roux et al. 2016	FALSE
IMGVR_UViG_2565957049_000004_2565957049_2566033291-cat_1_127	PF02224	IMGVR_UViG_2565957049_000004_2565957049_2566033291-cat_1	1	MKTF	Cytidylate kinase						amg_database		Roux et al. 2016	FALSE
IMGVR_UViG_2565957049_000004_2565957049_2566033291-cat_1_127	PF01118	IMGVR_UViG_2565957049_000004_2565957049_2566033291-cat_1	1	MKTF	Semialdehyde dehydrogenase, NAD binding domain						amg_database	M	Roux et al. 2016	FALSE
IMGVR_UViG_2565957049_000004_2565957049_2566033291-cat_1_127	PF00106	IMGVR_UViG_2565957049_000004_2565957049_2566033291-cat_1	1	MKTF	short chain dehydrogenase						amg_database	M	Roux et al. 2016	FALSE
IMGVR_UViG_2565957049_000004_2565957049_2566033291-cat_1_127	PF01073	IMGVR_UViG_2565957049_000004_2565957049_2566033291-cat_1	1	MKTF	3-beta hydroxysteroid dehydrogenase/isomerase family						amg_database	M	Roux et al. 2016	FALSE
IMGVR_UViG_2565957049_000004_2565957049_2566033291-cat_1_130	PF02274	IMGVR_UViG_2565957049_000004_2565957049_2566033291-cat_1	1	MKTF	Amidinotransferase						amg_database	M	Roux et al. 2016	FALSE
IMGVR_UViG_2565957049_000004_2565957049_2566033291-cat_1_130	PF05221	IMGVR_UViG_2565957049_000004_2565957049_2566033291-cat_1	1	MKTF	S-adenosyl-L-homocysteine hydrolase						amg_database		Roux et al. 2016	FALSE
IMGVR_UViG_2565957049_000004_2565957049_2566033291-cat_1_130	PF13714	IMGVR_UViG_2565957049_000004_2565957049_2566033291-cat_1	1	MKTF	Phosphoenolpyruvate phosphomutase						amg_database	M	Roux et al. 2016	FALSE
IMGVR_UViG_2565957051_000004_2565957051_2566033665-cat_1_2	PF02274	IMGVR_UViG_2565957051_000004_2565957051_2566033665-cat_1	1	MKTF	Amidinotransferase						amg_database	M	Roux et al. 2016	FALSE
IMGVR_UViG_2565957051_000004_2565957051_2566033665-cat_1_2	PF05221	IMGVR_UViG_2565957051_000004_2565957051_2566033665-cat_1	1	MKTF	S-adenosyl-L-homocysteine hydrolase						amg_database		Roux et al. 2016	FALSE
IMGVR_UViG_2565957051_000004_2565957051_2566033665-cat_1_2	PF13714	IMGVR_UViG_2565957051_000004_2565957051_2566033665-cat_1	1	MKTF	Phosphoenolpyruvate phosphomutase						amg_database	M	Roux et al. 2016	FALSE
IMGVR_UViG_2565957051_000004_2565957051_2566033665-cat_1_5	PF00274	IMGVR_UViG_2565957051_000004_2565957051_2566033665-cat_1	1	MKTF	Fructose-bisphosphate aldolase class-I						amg_database	M	Roux et al. 2016	FALSE
IMGVR_UViG_2565957051_000004_2565957051_2566033665-cat_1_5	PF01370	IMGVR_UViG_2565957051_000004_2565957051_2566033665-cat_1	1	MKTF	NAD dependent epimerase/dehydratase family						amg_database		Roux et al. 2016	FALSE
IMGVR_UViG_2565957051_000004_2565957051_2566033665-cat_1_5	PF04321	IMGVR_UViG_2565957051_000004_2565957051_2566033665-cat_1	1	MKTF	RmlD substrate binding domain						amg_database		Roux et al. 2016	FALSE
IMGVR_UViG_2565957051_000004_2565957051_2566033665-cat_1_5	PF00393	IMGVR_UViG_2565957051_000004_2565957051_2566033665-cat_1	1	MKTF	6-phosphogluconate dehydrogenase, C-terminal domain						amg_database	M	Roux et al. 2016	FALSE
IMGVR_UViG_2565957051_000004_2565957051_2566033665-cat_1_5	PF02224	IMGVR_UViG_2565957051_000004_2565957051_2566033665-cat_1	1	MKTF	Cytidylate kinase						amg_database		Roux et al. 2016	FALSE
IMGVR_UViG_2565957051_000004_2565957051_2566033665-cat_1_5	PF01118	IMGVR_UViG_2565957051_000004_2565957051_2566033665-cat_1	1	MKTF	Semialdehyde dehydrogenase, NAD binding domain						amg_database	M	Roux et al. 2016	FALSE
IMGVR_UViG_2565957051_000004_2565957051_2566033665-cat_1_5	PF00106	IMGVR_UViG_2565957051_000004_2565957051_2566033665-cat_1	1	MKTF	short chain dehydrogenase						amg_database	M	Roux et al. 2016	FALSE
IMGVR_UViG_2565957051_000004_2565957051_2566033665-cat_1_5	PF01073	IMGVR_UViG_2565957051_000004_2565957051_2566033665-cat_1	1	MKTF	3-beta hydroxysteroid dehydrogenase/isomerase family						amg_database	M	Roux et al. 2016	FALSE
IMGVR_UViG_2565957051_000004_2565957051_2566033665-cat_1_6	PF00463	IMGVR_UViG_2565957051_000004_2565957051_2566033665-cat_1	1	MKTF	Isocitrate lyase family						amg_database	M	Roux et al. 2016	FALSE
IMGVR_UViG_2565957051_000004_2565957051_2566033665-cat_1_6	PF09206	IMGVR_UViG_2565957051_000004_2565957051_2566033665-cat_1	1	MKTF	Alpha-L-arabinofuranosidase B, catalytic						amg_database		Roux et al. 2016	FALSE
IMGVR_UViG_2565957052_000004_2565957052_2566033812-cat_1_126	PF00463	IMGVR_UViG_2565957052_000004_2565957052_2566033812-cat_1	1	MKT	Isocitrate lyase family						amg_database	M	Roux et al. 2016	FALSE
IMGVR_UViG_2565957052_000004_2565957052_2566033812-cat_1_126	PF09206	IMGVR_UViG_2565957052_000004_2565957052_2566033812-cat_1	1	MKT	Alpha-L-arabinofuranosidase B, catalytic						amg_database		Roux et al. 2016	FALSE
IMGVR_UViG_2565957052_000004_2565957052_2566033812-cat_1_127	PF00274	IMGVR_UViG_2565957052_000004_2565957052_2566033812-cat_1	1	MKT	Fructose-bisphosphate aldolase class-I						amg_database	M	Roux et al. 2016	FALSE
IMGVR_UViG_2565957052_000004_2565957052_2566033812-cat_1_127	PF01370	IMGVR_UViG_2565957052_000004_2565957052_2566033812-cat_1	1	MKT	NAD dependent epimerase/dehydratase family						amg_database		Roux et al. 2016	FALSE
IMGVR_UViG_2565957052_000004_2565957052_2566033812-cat_1_127	PF04321	IMGVR_UViG_2565957052_000004_2565957052_2566033812-cat_1	1	MKT	RmlD substrate binding domain						amg_database		Roux et al. 2016	FALSE
IMGVR_UViG_2565957052_000004_2565957052_2566033812-cat_1_127	PF00393	IMGVR_UViG_2565957052_000004_2565957052_2566033812-cat_1	1	MKT	6-phosphogluconate dehydrogenase, C-terminal domain						amg_database	M	Roux et al. 2016	FALSE
IMGVR_UViG_2565957052_000004_2565957052_2566033812-cat_1_127	PF02224	IMGVR_UViG_2565957052_000004_2565957052_2566033812-cat_1	1	MKT	Cytidylate kinase						amg_database		Roux et al. 2016	FALSE
IMGVR_UViG_2565957052_000004_2565957052_2566033812-cat_1_127	PF01118	IMGVR_UViG_2565957052_000004_2565957052_2566033812-cat_1	1	MKT	Semialdehyde dehydrogenase, NAD binding domain						amg_database	M	Roux et al. 2016	FALSE
IMGVR_UViG_2565957052_000004_2565957052_2566033812-cat_1_127	PF00106	IMGVR_UViG_2565957052_000004_2565957052_2566033812-cat_1	1	MKT	short chain dehydrogenase						amg_database	M	Roux et al. 2016	FALSE
IMGVR_UViG_2565957052_000004_2565957052_2566033812-cat_1_127	PF01073	IMGVR_UViG_2565957052_000004_2565957052_2566033812-cat_1	1	MKT	3-beta hydroxysteroid dehydrogenase/isomerase family						amg_database	M	Roux et al. 2016	FALSE
IMGVR_UViG_2565957052_000004_2565957052_2566033812-cat_1_130	PF02274	IMGVR_UViG_2565957052_000004_2565957052_2566033812-cat_1	1	MKTF	Amidinotransferase						amg_database	M	Roux et al. 2016	FALSE
IMGVR_UViG_2565957052_000004_2565957052_2566033812-cat_1_130	PF05221	IMGVR_UViG_2565957052_000004_2565957052_2566033812-cat_1	1	MKTF	S-adenosyl-L-homocysteine hydrolase						amg_database		Roux et al. 2016	FALSE
IMGVR_UViG_2565957052_000004_2565957052_2566033812-cat_1_130	PF13714	IMGVR_UViG_2565957052_000004_2565957052_2566033812-cat_1	1	MKTF	Phosphoenolpyruvate phosphomutase						amg_database	M	Roux et al. 2016	FALSE
IMGVR_UViG_2565957052_000004_2565957052_2566033812-cat_1_131	PF02779	IMGVR_UViG_2565957052_000004_2565957052_2566033812-cat_1	1	MKTF	Transketolase, pyrimidine binding domain						amg_database	M	Roux et al. 2016	FALSE
IMGVR_UViG_2565957052_000004_2565957052_2566033812-cat_1_131	PF04107	IMGVR_UViG_2565957052_000004_2565957052_2566033812-cat_1	1	MKTF	Glutamate-cysteine ligase family 2(GCS2)						amg_database		Roux et al. 2016	FALSE
IMGVR_UViG_2565957052_000004_2565957052_2566033812-cat_1_131	PF09206	IMGVR_UViG_2565957052_000004_2565957052_2566033812-cat_1	1	MKTF	Alpha-L-arabinofuranosidase B, catalytic						amg_database		Roux et al. 2016	FALSE
IMGVR_UViG_2565957053_000004_2565957053_2566033940-cat_1_5	PF00274	IMGVR_UViG_2565957053_000004_2565957053_2566033940-cat_1	2	MKTF	Fructose-bisphosphate aldolase class-I						amg_database	M	Roux et al. 2016	FALSE
IMGVR_UViG_2565957053_000004_2565957053_2566033940-cat_1_5	PF00330	IMGVR_UViG_2565957053_000004_2565957053_2566033940-cat_1	2	MKTF	Aconitase family (aconitate hydratase)						amg_database	M	Roux et al. 2016	FALSE
IMGVR_UViG_2565957053_000004_2565957053_2566033940-cat_1_5	PF01370	IMGVR_UViG_2565957053_000004_2565957053_2566033940-cat_1	2	MKTF	NAD dependent epimerase/dehydratase family						amg_database		Roux et al. 2016	FALSE
IMGVR_UViG_2565957053_000004_2565957053_2566033940-cat_1_5	PF04321	IMGVR_UViG_2565957053_000004_2565957053_2566033940-cat_1	2	MKTF	RmlD substrate binding domain						amg_database		Roux et al. 2016	FALSE
IMGVR_UViG_2565957053_000004_2565957053_2566033940-cat_1_5	PF00393	IMGVR_UViG_2565957053_000004_2565957053_2566033940-cat_1	2	MKTF	6-phosphogluconate dehydrogenase, C-terminal domain						amg_database	M	Roux et al. 2016	FALSE
IMGVR_UViG_2565957053_000004_2565957053_2566033940-cat_1_5	PF02224	IMGVR_UViG_2565957053_000004_2565957053_2566033940-cat_1	2	MKTF	Cytidylate kinase						amg_database		Roux et al. 2016	FALSE
IMGVR_UViG_2565957053_000004_2565957053_2566033940-cat_1_5	PF01118	IMGVR_UViG_2565957053_000004_2565957053_2566033940-cat_1	2	MKTF	Semialdehyde dehydrogenase, NAD binding domain						amg_database	M	Roux et al. 2016	FALSE
IMGVR_UViG_2565957053_000004_2565957053_2566033940-cat_1_5	PF00106	IMGVR_UViG_2565957053_000004_2565957053_2566033940-cat_1	2	MKTF	short chain dehydrogenase						amg_database	M	Roux et al. 2016	FALSE
IMGVR_UViG_2565957053_000004_2565957053_2566033940-cat_1_5	PF01073	IMGVR_UViG_2565957053_000004_2565957053_2566033940-cat_1	2	MKTF	3-beta hydroxysteroid dehydrogenase/isomerase family						amg_database	M	Roux et al. 2016	FALSE
IMGVR_UViG_2565957053_000004_2565957053_2566033940-cat_1_6	PF00463	IMGVR_UViG_2565957053_000004_2565957053_2566033940-cat_1	2	MKTF	Isocitrate lyase family						amg_database	M	Roux et al. 2016	FALSE
IMGVR_UViG_2565957053_000004_2565957053_2566033940-cat_1_6	PF09206	IMGVR_UViG_2565957053_000004_2565957053_2566033940-cat_1	2	MKTF	Alpha-L-arabinofuranosidase B, catalytic						amg_database		Roux et al. 2016	FALSE
IMGVR_UViG_2565957054_000005_2565957054_2566034071-cat_1_126	PF00463	IMGVR_UViG_2565957054_000005_2565957054_2566034071-cat_1	1	MKTF	Isocitrate lyase family						amg_database	M	Roux et al. 2016	FALSE
IMGVR_UViG_2565957054_000005_2565957054_2566034071-cat_1_126	PF09206	IMGVR_UViG_2565957054_000005_2565957054_2566034071-cat_1	1	MKTF	Alpha-L-arabinofuranosidase B, catalytic						amg_database		Roux et al. 2016	FALSE
IMGVR_UViG_2565957054_000005_2565957054_2566034071-cat_1_127	PF00274	IMGVR_UViG_2565957054_000005_2565957054_2566034071-cat_1	1	MKTF	Fructose-bisphosphate aldolase class-I						amg_database	M	Roux et al. 2016	FALSE
IMGVR_UViG_2565957054_000005_2565957054_2566034071-cat_1_127	PF00330	IMGVR_UViG_2565957054_000005_2565957054_2566034071-cat_1	1	MKTF	Aconitase family (aconitate hydratase)						amg_database	M	Roux et al. 2016	FALSE
IMGVR_UViG_2565957054_000005_2565957054_2566034071-cat_1_127	PF01370	IMGVR_UViG_2565957054_000005_2565957054_2566034071-cat_1	1	MKTF	NAD dependent epimerase/dehydratase family						amg_database		Roux et al. 2016	FALSE
IMGVR_UViG_2565957054_000005_2565957054_2566034071-cat_1_127	PF04321	IMGVR_UViG_2565957054_000005_2565957054_2566034071-cat_1	1	MKTF	RmlD substrate binding domain						amg_database		Roux et al. 2016	FALSE
IMGVR_UViG_2565957054_000005_2565957054_2566034071-cat_1_127	PF00393	IMGVR_UViG_2565957054_000005_2565957054_2566034071-cat_1	1	MKTF	6-phosphogluconate dehydrogenase, C-terminal domain						amg_database	M	Roux et al. 2016	FALSE
IMGVR_UViG_2565957054_000005_2565957054_2566034071-cat_1_127	PF02224	IMGVR_UViG_2565957054_000005_2565957054_2566034071-cat_1	1	MKTF	Cytidylate kinase						amg_database		Roux et al. 2016	FALSE
IMGVR_UViG_2565957054_000005_2565957054_2566034071-cat_1_127	PF01118	IMGVR_UViG_2565957054_000005_2565957054_2566034071-cat_1	1	MKTF	Semialdehyde dehydrogenase, NAD binding domain						amg_database	M	Roux et al. 2016	FALSE
IMGVR_UViG_2565957054_000005_2565957054_2566034071-cat_1_127	PF00106	IMGVR_UViG_2565957054_000005_2565957054_2566034071-cat_1	1	MKTF	short chain dehydrogenase						amg_database	M	Roux et al. 2016	FALSE
IMGVR_UViG_2565957054_000005_2565957054_2566034071-cat_1_127	PF01073	IMGVR_UViG_2565957054_000005_2565957054_2566034071-cat_1	1	MKTF	3-beta hydroxysteroid dehydrogenase/isomerase family						amg_database	M	Roux et al. 2016	FALSE
IMGVR_UViG_2565957054_000005_2565957054_2566034071-cat_1_130	PF02274	IMGVR_UViG_2565957054_000005_2565957054_2566034071-cat_1	1	MKTF	Amidinotransferase						amg_database	M	Roux et al. 2016	FALSE
IMGVR_UViG_2565957054_000005_2565957054_2566034071-cat_1_130	PF05221	IMGVR_UViG_2565957054_000005_2565957054_2566034071-cat_1	1	MKTF	S-adenosyl-L-homocysteine hydrolase						amg_database		Roux et al. 2016	FALSE
IMGVR_UViG_2565957054_000005_2565957054_2566034071-cat_1_130	PF13714	IMGVR_UViG_2565957054_000005_2565957054_2566034071-cat_1	1	MKTF	Phosphoenolpyruvate phosphomutase						amg_database	M	Roux et al. 2016	FALSE
IMGVR_UViG_2565957054_000005_2565957054_2566034071-cat_1_131	PF02779	IMGVR_UViG_2565957054_000005_2565957054_2566034071-cat_1	1	MKTF	Transketolase, pyrimidine binding domain						amg_database	M	Roux et al. 2016	FALSE
IMGVR_UViG_2565957054_000005_2565957054_2566034071-cat_1_131	PF04107	IMGVR_UViG_2565957054_000005_2565957054_2566034071-cat_1	1	MKTF	Glutamate-cysteine ligase family 2(GCS2)						amg_database		Roux et al. 2016	FALSE
IMGVR_UViG_2565957054_000005_2565957054_2566034071-cat_1_131	PF09206	IMGVR_UViG_2565957054_000005_2565957054_2566034071-cat_1	1	MKTF	Alpha-L-arabinofuranosidase B, catalytic						amg_database		Roux et al. 2016	FALSE
IMGVR_UViG_2565957056_000003_2565957056_2566034326-cat_1_127	PF00463	IMGVR_UViG_2565957056_000003_2565957056_2566034326-cat_1	1	MKTF	Isocitrate lyase family						amg_database	M	Roux et al. 2016	FALSE
IMGVR_UViG_2565957056_000003_2565957056_2566034326-cat_1_127	PF09206	IMGVR_UViG_2565957056_000003_2565957056_2566034326-cat_1	1	MKTF	Alpha-L-arabinofuranosidase B, catalytic						amg_database		Roux et al. 2016	FALSE
IMGVR_UViG_2565957056_000003_2565957056_2566034326-cat_1_128	PF00274	IMGVR_UViG_2565957056_000003_2565957056_2566034326-cat_1	1	MKTF	Fructose-bisphosphate aldolase class-I						amg_database	M	Roux et al. 2016	FALSE
IMGVR_UViG_2565957056_000003_2565957056_2566034326-cat_1_128	PF00330	IMGVR_UViG_2565957056_000003_2565957056_2566034326-cat_1	1	MKTF	Aconitase family (aconitate hydratase)						amg_database	M	Roux et al. 2016	FALSE
IMGVR_UViG_2565957056_000003_2565957056_2566034326-cat_1_128	PF01370	IMGVR_UViG_2565957056_000003_2565957056_2566034326-cat_1	1	MKTF	NAD dependent epimerase/dehydratase family						amg_database		Roux et al. 2016	FALSE
IMGVR_UViG_2565957056_000003_2565957056_2566034326-cat_1_128	PF04321	IMGVR_UViG_2565957056_000003_2565957056_2566034326-cat_1	1	MKTF	RmlD substrate binding domain						amg_database		Roux et al. 2016	FALSE
IMGVR_UViG_2565957056_000003_2565957056_2566034326-cat_1_128	PF00393	IMGVR_UViG_2565957056_000003_2565957056_2566034326-cat_1	1	MKTF	6-phosphogluconate dehydrogenase, C-terminal domain						amg_database	M	Roux et al. 2016	FALSE
IMGVR_UViG_2565957056_000003_2565957056_2566034326-cat_1_128	PF02224	IMGVR_UViG_2565957056_000003_2565957056_2566034326-cat_1	1	MKTF	Cytidylate kinase						amg_database		Roux et al. 2016	FALSE
IMGVR_UViG_2565957056_000003_2565957056_2566034326-cat_1_128	PF01118	IMGVR_UViG_2565957056_000003_2565957056_2566034326-cat_1	1	MKTF	Semialdehyde dehydrogenase, NAD binding domain						amg_database	M	Roux et al. 2016	FALSE
IMGVR_UViG_2565957056_000003_2565957056_2566034326-cat_1_128	PF00106	IMGVR_UViG_2565957056_000003_2565957056_2566034326-cat_1	1	MKTF	short chain dehydrogenase						amg_database	M	Roux et al. 2016	FALSE
IMGVR_UViG_2565957056_000003_2565957056_2566034326-cat_1_128	PF01073	IMGVR_UViG_2565957056_000003_2565957056_2566034326-cat_1	1	MKTF	3-beta hydroxysteroid dehydrogenase/isomerase family						amg_database	M	Roux et al. 2016	FALSE
IMGVR_UViG_2565957056_000003_2565957056_2566034326-cat_1_131	PF02274	IMGVR_UViG_2565957056_000003_2565957056_2566034326-cat_1	1	MKTF	Amidinotransferase						amg_database	M	Roux et al. 2016	FALSE
IMGVR_UViG_2565957056_000003_2565957056_2566034326-cat_1_131	PF05221	IMGVR_UViG_2565957056_000003_2565957056_2566034326-cat_1	1	MKTF	S-adenosyl-L-homocysteine hydrolase						amg_database		Roux et al. 2016	FALSE
IMGVR_UViG_2565957056_000003_2565957056_2566034326-cat_1_131	PF13714	IMGVR_UViG_2565957056_000003_2565957056_2566034326-cat_1	1	MKTF	Phosphoenolpyruvate phosphomutase						amg_database	M	Roux et al. 2016	FALSE
IMGVR_UViG_2565957057_000006_2565957057_2566034444-cat_1_5	PF00274	IMGVR_UViG_2565957057_000006_2565957057_2566034444-cat_1	2	MKTF	Fructose-bisphosphate aldolase class-I						amg_database	M	Roux et al. 2016	FALSE
IMGVR_UViG_2565957057_000006_2565957057_2566034444-cat_1_5	PF00330	IMGVR_UViG_2565957057_000006_2565957057_2566034444-cat_1	2	MKTF	Aconitase family (aconitate hydratase)						amg_database	M	Roux et al. 2016	FALSE
IMGVR_UViG_2565957057_000006_2565957057_2566034444-cat_1_5	PF01370	IMGVR_UViG_2565957057_000006_2565957057_2566034444-cat_1	2	MKTF	NAD dependent epimerase/dehydratase family						amg_database		Roux et al. 2016	FALSE
IMGVR_UViG_2565957057_000006_2565957057_2566034444-cat_1_5	PF04321	IMGVR_UViG_2565957057_000006_2565957057_2566034444-cat_1	2	MKTF	RmlD substrate binding domain						amg_database		Roux et al. 2016	FALSE
IMGVR_UViG_2565957057_000006_2565957057_2566034444-cat_1_5	PF00393	IMGVR_UViG_2565957057_000006_2565957057_2566034444-cat_1	2	MKTF	6-phosphogluconate dehydrogenase, C-terminal domain						amg_database	M	Roux et al. 2016	FALSE
IMGVR_UViG_2565957057_000006_2565957057_2566034444-cat_1_5	PF02224	IMGVR_UViG_2565957057_000006_2565957057_2566034444-cat_1	2	MKTF	Cytidylate kinase						amg_database		Roux et al. 2016	FALSE
IMGVR_UViG_2565957057_000006_2565957057_2566034444-cat_1_5	PF01118	IMGVR_UViG_2565957057_000006_2565957057_2566034444-cat_1	2	MKTF	Semialdehyde dehydrogenase, NAD binding domain						amg_database	M	Roux et al. 2016	FALSE
IMGVR_UViG_2565957057_000006_2565957057_2566034444-cat_1_5	PF00106	IMGVR_UViG_2565957057_000006_2565957057_2566034444-cat_1	2	MKTF	short chain dehydrogenase						amg_database	M	Roux et al. 2016	FALSE
IMGVR_UViG_2565957057_000006_2565957057_2566034444-cat_1_5	PF01073	IMGVR_UViG_2565957057_000006_2565957057_2566034444-cat_1	2	MKTF	3-beta hydroxysteroid dehydrogenase/isomerase family						amg_database	M	Roux et al. 2016	FALSE
IMGVR_UViG_2565957057_000006_2565957057_2566034444-cat_1_6	PF00463	IMGVR_UViG_2565957057_000006_2565957057_2566034444-cat_1	2	MKTF	Isocitrate lyase family						amg_database	M	Roux et al. 2016	FALSE
IMGVR_UViG_2565957057_000006_2565957057_2566034444-cat_1_6	PF09206	IMGVR_UViG_2565957057_000006_2565957057_2566034444-cat_1	2	MKTF	Alpha-L-arabinofuranosidase B, catalytic						amg_database		Roux et al. 2016	FALSE
IMGVR_UViG_2565957058_000004_2565957058_2566034549-cat_1_126	PF00463	IMGVR_UViG_2565957058_000004_2565957058_2566034549-cat_1	1	MKTF	Isocitrate lyase family						amg_database	M	Roux et al. 2016	FALSE
IMGVR_UViG_2565957058_000004_2565957058_2566034549-cat_1_126	PF09206	IMGVR_UViG_2565957058_000004_2565957058_2566034549-cat_1	1	MKTF	Alpha-L-arabinofuranosidase B, catalytic						amg_database		Roux et al. 2016	FALSE
IMGVR_UViG_2565957058_000004_2565957058_2566034549-cat_1_127	PF00274	IMGVR_UViG_2565957058_000004_2565957058_2566034549-cat_1	1	MKTF	Fructose-bisphosphate aldolase class-I						amg_database	M	Roux et al. 2016	FALSE
IMGVR_UViG_2565957058_000004_2565957058_2566034549-cat_1_127	PF00330	IMGVR_UViG_2565957058_000004_2565957058_2566034549-cat_1	1	MKTF	Aconitase family (aconitate hydratase)						amg_database	M	Roux et al. 2016	FALSE
IMGVR_UViG_2565957058_000004_2565957058_2566034549-cat_1_127	PF01370	IMGVR_UViG_2565957058_000004_2565957058_2566034549-cat_1	1	MKTF	NAD dependent epimerase/dehydratase family						amg_database		Roux et al. 2016	FALSE
IMGVR_UViG_2565957058_000004_2565957058_2566034549-cat_1_127	PF04321	IMGVR_UViG_2565957058_000004_2565957058_2566034549-cat_1	1	MKTF	RmlD substrate binding domain						amg_database		Roux et al. 2016	FALSE
IMGVR_UViG_2565957058_000004_2565957058_2566034549-cat_1_127	PF00393	IMGVR_UViG_2565957058_000004_2565957058_2566034549-cat_1	1	MKTF	6-phosphogluconate dehydrogenase, C-terminal domain						amg_database	M	Roux et al. 2016	FALSE
IMGVR_UViG_2565957058_000004_2565957058_2566034549-cat_1_127	PF02224	IMGVR_UViG_2565957058_000004_2565957058_2566034549-cat_1	1	MKTF	Cytidylate kinase						amg_database		Roux et al. 2016	FALSE
IMGVR_UViG_2565957058_000004_2565957058_2566034549-cat_1_127	PF01118	IMGVR_UViG_2565957058_000004_2565957058_2566034549-cat_1	1	MKTF	Semialdehyde dehydrogenase, NAD binding domain						amg_database	M	Roux et al. 2016	FALSE
IMGVR_UViG_2565957058_000004_2565957058_2566034549-cat_1_127	PF00106	IMGVR_UViG_2565957058_000004_2565957058_2566034549-cat_1	1	MKTF	short chain dehydrogenase						amg_database	M	Roux et al. 2016	FALSE
IMGVR_UViG_2565957058_000004_2565957058_2566034549-cat_1_127	PF01073	IMGVR_UViG_2565957058_000004_2565957058_2566034549-cat_1	1	MKTF	3-beta hydroxysteroid dehydrogenase/isomerase family						amg_database	M	Roux et al. 2016	FALSE
IMGVR_UViG_2565957058_000004_2565957058_2566034549-cat_1_130	PF02274	IMGVR_UViG_2565957058_000004_2565957058_2566034549-cat_1	1	MKTF	Amidinotransferase						amg_database	M	Roux et al. 2016	FALSE
IMGVR_UViG_2565957058_000004_2565957058_2566034549-cat_1_130	PF05221	IMGVR_UViG_2565957058_000004_2565957058_2566034549-cat_1	1	MKTF	S-adenosyl-L-homocysteine hydrolase						amg_database		Roux et al. 2016	FALSE
IMGVR_UViG_2565957058_000004_2565957058_2566034549-cat_1_130	PF13714	IMGVR_UViG_2565957058_000004_2565957058_2566034549-cat_1	1	MKTF	Phosphoenolpyruvate phosphomutase						amg_database	M	Roux et al. 2016	FALSE
IMGVR_UViG_2565957061_000004_2565957061_2566035127-cat_1_126	PF00463	IMGVR_UViG_2565957061_000004_2565957061_2566035127-cat_1	1	MKTF	Isocitrate lyase family						amg_database	M	Roux et al. 2016	FALSE
IMGVR_UViG_2565957061_000004_2565957061_2566035127-cat_1_126	PF09206	IMGVR_UViG_2565957061_000004_2565957061_2566035127-cat_1	1	MKTF	Alpha-L-arabinofuranosidase B, catalytic						amg_database		Roux et al. 2016	FALSE
IMGVR_UViG_2565957061_000004_2565957061_2566035127-cat_1_127	PF00274	IMGVR_UViG_2565957061_000004_2565957061_2566035127-cat_1	1	MKTF	Fructose-bisphosphate aldolase class-I						amg_database	M	Roux et al. 2016	FALSE
IMGVR_UViG_2565957061_000004_2565957061_2566035127-cat_1_127	PF00330	IMGVR_UViG_2565957061_000004_2565957061_2566035127-cat_1	1	MKTF	Aconitase family (aconitate hydratase)						amg_database	M	Roux et al. 2016	FALSE
IMGVR_UViG_2565957061_000004_2565957061_2566035127-cat_1_127	PF01370	IMGVR_UViG_2565957061_000004_2565957061_2566035127-cat_1	1	MKTF	NAD dependent epimerase/dehydratase family						amg_database		Roux et al. 2016	FALSE
IMGVR_UViG_2565957061_000004_2565957061_2566035127-cat_1_127	PF04321	IMGVR_UViG_2565957061_000004_2565957061_2566035127-cat_1	1	MKTF	RmlD substrate binding domain						amg_database		Roux et al. 2016	FALSE
IMGVR_UViG_2565957061_000004_2565957061_2566035127-cat_1_127	PF00393	IMGVR_UViG_2565957061_000004_2565957061_2566035127-cat_1	1	MKTF	6-phosphogluconate dehydrogenase, C-terminal domain						amg_database	M	Roux et al. 2016	FALSE
IMGVR_UViG_2565957061_000004_2565957061_2566035127-cat_1_127	PF02224	IMGVR_UViG_2565957061_000004_2565957061_2566035127-cat_1	1	MKTF	Cytidylate kinase						amg_database		Roux et al. 2016	FALSE
IMGVR_UViG_2565957061_000004_2565957061_2566035127-cat_1_127	PF01118	IMGVR_UViG_2565957061_000004_2565957061_2566035127-cat_1	1	MKTF	Semialdehyde dehydrogenase, NAD binding domain						amg_database	M	Roux et al. 2016	FALSE
IMGVR_UViG_2565957061_000004_2565957061_2566035127-cat_1_127	PF00106	IMGVR_UViG_2565957061_000004_2565957061_2566035127-cat_1	1	MKTF	short chain dehydrogenase						amg_database	M	Roux et al. 2016	FALSE
IMGVR_UViG_2565957061_000004_2565957061_2566035127-cat_1_127	PF01073	IMGVR_UViG_2565957061_000004_2565957061_2566035127-cat_1	1	MKTF	3-beta hydroxysteroid dehydrogenase/isomerase family						amg_database	M	Roux et al. 2016	FALSE
IMGVR_UViG_2565957061_000004_2565957061_2566035127-cat_1_130	PF02274	IMGVR_UViG_2565957061_000004_2565957061_2566035127-cat_1	1	MKTF	Amidinotransferase						amg_database	M	Roux et al. 2016	FALSE
IMGVR_UViG_2565957061_000004_2565957061_2566035127-cat_1_130	PF05221	IMGVR_UViG_2565957061_000004_2565957061_2566035127-cat_1	1	MKTF	S-adenosyl-L-homocysteine hydrolase						amg_database		Roux et al. 2016	FALSE
IMGVR_UViG_2565957061_000004_2565957061_2566035127-cat_1_130	PF13714	IMGVR_UViG_2565957061_000004_2565957061_2566035127-cat_1	1	MKTF	Phosphoenolpyruvate phosphomutase						amg_database	M	Roux et al. 2016	FALSE
IMGVR_UViG_2565957061_000004_2565957061_2566035127-cat_1_131	PF04107	IMGVR_UViG_2565957061_000004_2565957061_2566035127-cat_1	1	MKTF	Glutamate-cysteine ligase family 2(GCS2)						amg_database		Roux et al. 2016	FALSE
IMGVR_UViG_2565957061_000004_2565957061_2566035127-cat_1_131	PF09206	IMGVR_UViG_2565957061_000004_2565957061_2566035127-cat_1	1	MKTF	Alpha-L-arabinofuranosidase B, catalytic						amg_database		Roux et al. 2016	FALSE
IMGVR_UViG_2565957061_000004_2565957061_2566035127-cat_1_131	PF08770	IMGVR_UViG_2565957061_000004_2565957061_2566035127-cat_1	1	MKTF	Sulphur oxidation protein SoxZ						amg_database	M	Roux et al. 2016	FALSE
IMGVR_UViG_2565957061_000004_2565957061_2566035127-cat_1_131	PF01762	IMGVR_UViG_2565957061_000004_2565957061_2566035127-cat_1	1	MKTF	Galactosyltransferase						amg_database		Roux et al. 2016	FALSE
IMGVR_UViG_2565957062_000005_2565957062_2566035238-cat_1_126	PF00463	IMGVR_UViG_2565957062_000005_2565957062_2566035238-cat_1	1	MKTF	Isocitrate lyase family						amg_database	M	Roux et al. 2016	FALSE
IMGVR_UViG_2565957062_000005_2565957062_2566035238-cat_1_126	PF09206	IMGVR_UViG_2565957062_000005_2565957062_2566035238-cat_1	1	MKTF	Alpha-L-arabinofuranosidase B, catalytic						amg_database		Roux et al. 2016	FALSE
IMGVR_UViG_2565957062_000005_2565957062_2566035238-cat_1_127	PF00274	IMGVR_UViG_2565957062_000005_2565957062_2566035238-cat_1	1	MKTF	Fructose-bisphosphate aldolase class-I						amg_database	M	Roux et al. 2016	FALSE
IMGVR_UViG_2565957062_000005_2565957062_2566035238-cat_1_127	PF00330	IMGVR_UViG_2565957062_000005_2565957062_2566035238-cat_1	1	MKTF	Aconitase family (aconitate hydratase)						amg_database	M	Roux et al. 2016	FALSE
IMGVR_UViG_2565957062_000005_2565957062_2566035238-cat_1_127	PF01370	IMGVR_UViG_2565957062_000005_2565957062_2566035238-cat_1	1	MKTF	NAD dependent epimerase/dehydratase family						amg_database		Roux et al. 2016	FALSE
IMGVR_UViG_2565957062_000005_2565957062_2566035238-cat_1_127	PF04321	IMGVR_UViG_2565957062_000005_2565957062_2566035238-cat_1	1	MKTF	RmlD substrate binding domain						amg_database		Roux et al. 2016	FALSE
IMGVR_UViG_2565957062_000005_2565957062_2566035238-cat_1_127	PF00393	IMGVR_UViG_2565957062_000005_2565957062_2566035238-cat_1	1	MKTF	6-phosphogluconate dehydrogenase, C-terminal domain						amg_database	M	Roux et al. 2016	FALSE
IMGVR_UViG_2565957062_000005_2565957062_2566035238-cat_1_127	PF02224	IMGVR_UViG_2565957062_000005_2565957062_2566035238-cat_1	1	MKTF	Cytidylate kinase						amg_database		Roux et al. 2016	FALSE
IMGVR_UViG_2565957062_000005_2565957062_2566035238-cat_1_127	PF01118	IMGVR_UViG_2565957062_000005_2565957062_2566035238-cat_1	1	MKTF	Semialdehyde dehydrogenase, NAD binding domain						amg_database	M	Roux et al. 2016	FALSE
IMGVR_UViG_2565957062_000005_2565957062_2566035238-cat_1_127	PF00106	IMGVR_UViG_2565957062_000005_2565957062_2566035238-cat_1	1	MKTF	short chain dehydrogenase						amg_database	M	Roux et al. 2016	FALSE
IMGVR_UViG_2565957062_000005_2565957062_2566035238-cat_1_127	PF01073	IMGVR_UViG_2565957062_000005_2565957062_2566035238-cat_1	1	MKTF	3-beta hydroxysteroid dehydrogenase/isomerase family						amg_database	M	Roux et al. 2016	FALSE
IMGVR_UViG_2565957062_000005_2565957062_2566035238-cat_1_130	PF02274	IMGVR_UViG_2565957062_000005_2565957062_2566035238-cat_1	1	MKTF	Amidinotransferase						amg_database	M	Roux et al. 2016	FALSE
IMGVR_UViG_2565957062_000005_2565957062_2566035238-cat_1_130	PF05221	IMGVR_UViG_2565957062_000005_2565957062_2566035238-cat_1	1	MKTF	S-adenosyl-L-homocysteine hydrolase						amg_database		Roux et al. 2016	FALSE
IMGVR_UViG_2565957062_000005_2565957062_2566035238-cat_1_130	PF13714	IMGVR_UViG_2565957062_000005_2565957062_2566035238-cat_1	1	MKTF	Phosphoenolpyruvate phosphomutase						amg_database	M	Roux et al. 2016	FALSE
IMGVR_UViG_2565957062_000005_2565957062_2566035238-cat_1_131	PF04107	IMGVR_UViG_2565957062_000005_2565957062_2566035238-cat_1	1	MKTF	Glutamate-cysteine ligase family 2(GCS2)						amg_database		Roux et al. 2016	FALSE
IMGVR_UViG_2565957062_000005_2565957062_2566035238-cat_1_131	PF09206	IMGVR_UViG_2565957062_000005_2565957062_2566035238-cat_1	1	MKTF	Alpha-L-arabinofuranosidase B, catalytic						amg_database		Roux et al. 2016	FALSE
IMGVR_UViG_2565957062_000005_2565957062_2566035238-cat_1_131	PF01762	IMGVR_UViG_2565957062_000005_2565957062_2566035238-cat_1	1	MKTF	Galactosyltransferase						amg_database		Roux et al. 2016	FALSE
IMGVR_UViG_2565957076_000001_2565957076_2566037024-cat_1_5	PF00274	IMGVR_UViG_2565957076_000001_2565957076_2566037024-cat_1	2	MKTF	Fructose-bisphosphate aldolase class-I						amg_database	M	Roux et al. 2016	FALSE
IMGVR_UViG_2565957076_000001_2565957076_2566037024-cat_1_5	PF00330	IMGVR_UViG_2565957076_000001_2565957076_2566037024-cat_1	2	MKTF	Aconitase family (aconitate hydratase)						amg_database	M	Roux et al. 2016	FALSE
IMGVR_UViG_2565957076_000001_2565957076_2566037024-cat_1_5	PF01370	IMGVR_UViG_2565957076_000001_2565957076_2566037024-cat_1	2	MKTF	NAD dependent epimerase/dehydratase family						amg_database		Roux et al. 2016	FALSE
IMGVR_UViG_2565957076_000001_2565957076_2566037024-cat_1_5	PF04321	IMGVR_UViG_2565957076_000001_2565957076_2566037024-cat_1	2	MKTF	RmlD substrate binding domain						amg_database		Roux et al. 2016	FALSE
IMGVR_UViG_2565957076_000001_2565957076_2566037024-cat_1_5	PF00393	IMGVR_UViG_2565957076_000001_2565957076_2566037024-cat_1	2	MKTF	6-phosphogluconate dehydrogenase, C-terminal domain						amg_database	M	Roux et al. 2016	FALSE
IMGVR_UViG_2565957076_000001_2565957076_2566037024-cat_1_5	PF02224	IMGVR_UViG_2565957076_000001_2565957076_2566037024-cat_1	2	MKTF	Cytidylate kinase						amg_database		Roux et al. 2016	FALSE
IMGVR_UViG_2565957076_000001_2565957076_2566037024-cat_1_5	PF01118	IMGVR_UViG_2565957076_000001_2565957076_2566037024-cat_1	2	MKTF	Semialdehyde dehydrogenase, NAD binding domain						amg_database	M	Roux et al. 2016	FALSE
IMGVR_UViG_2565957076_000001_2565957076_2566037024-cat_1_5	PF00106	IMGVR_UViG_2565957076_000001_2565957076_2566037024-cat_1	2	MKTF	short chain dehydrogenase						amg_database	M	Roux et al. 2016	FALSE
IMGVR_UViG_2565957076_000001_2565957076_2566037024-cat_1_5	PF01073	IMGVR_UViG_2565957076_000001_2565957076_2566037024-cat_1	2	MKTF	3-beta hydroxysteroid dehydrogenase/isomerase family						amg_database	M	Roux et al. 2016	FALSE
IMGVR_UViG_2565957076_000001_2565957076_2566037024-cat_1_6	PF00463	IMGVR_UViG_2565957076_000001_2565957076_2566037024-cat_1	2	MKTF	Isocitrate lyase family						amg_database	M	Roux et al. 2016	FALSE
IMGVR_UViG_2565957076_000001_2565957076_2566037024-cat_1_6	PF09206	IMGVR_UViG_2565957076_000001_2565957076_2566037024-cat_1	2	MKTF	Alpha-L-arabinofuranosidase B, catalytic						amg_database		Roux et al. 2016	FALSE
IMGVR_UViG_2565957077_000001_2565957077_2566037140-cat_1_79	PF00132	IMGVR_UViG_2565957077_000001_2565957077_2566037140-cat_1	2	MKT	Bacterial transferase hexapeptide (six repeats)						amg_database		Roux et al. 2016	FALSE
IMGVR_UViG_2565957082_000003_2565957082_2566037825-cat_1_126	PF00463	IMGVR_UViG_2565957082_000003_2565957082_2566037825-cat_1	1	MKTF	Isocitrate lyase family						amg_database	M	Roux et al. 2016	FALSE
IMGVR_UViG_2565957082_000003_2565957082_2566037825-cat_1_126	PF09206	IMGVR_UViG_2565957082_000003_2565957082_2566037825-cat_1	1	MKTF	Alpha-L-arabinofuranosidase B, catalytic						amg_database		Roux et al. 2016	FALSE
IMGVR_UViG_2565957082_000003_2565957082_2566037825-cat_1_127	PF00274	IMGVR_UViG_2565957082_000003_2565957082_2566037825-cat_1	1	MKTF	Fructose-bisphosphate aldolase class-I						amg_database	M	Roux et al. 2016	FALSE
IMGVR_UViG_2565957082_000003_2565957082_2566037825-cat_1_127	PF00330	IMGVR_UViG_2565957082_000003_2565957082_2566037825-cat_1	1	MKTF	Aconitase family (aconitate hydratase)						amg_database	M	Roux et al. 2016	FALSE
IMGVR_UViG_2565957082_000003_2565957082_2566037825-cat_1_127	PF01370	IMGVR_UViG_2565957082_000003_2565957082_2566037825-cat_1	1	MKTF	NAD dependent epimerase/dehydratase family						amg_database		Roux et al. 2016	FALSE
IMGVR_UViG_2565957082_000003_2565957082_2566037825-cat_1_127	PF04321	IMGVR_UViG_2565957082_000003_2565957082_2566037825-cat_1	1	MKTF	RmlD substrate binding domain						amg_database		Roux et al. 2016	FALSE
IMGVR_UViG_2565957082_000003_2565957082_2566037825-cat_1_127	PF00393	IMGVR_UViG_2565957082_000003_2565957082_2566037825-cat_1	1	MKTF	6-phosphogluconate dehydrogenase, C-terminal domain						amg_database	M	Roux et al. 2016	FALSE
IMGVR_UViG_2565957082_000003_2565957082_2566037825-cat_1_127	PF02224	IMGVR_UViG_2565957082_000003_2565957082_2566037825-cat_1	1	MKTF	Cytidylate kinase						amg_database		Roux et al. 2016	FALSE
IMGVR_UViG_2565957082_000003_2565957082_2566037825-cat_1_127	PF01118	IMGVR_UViG_2565957082_000003_2565957082_2566037825-cat_1	1	MKTF	Semialdehyde dehydrogenase, NAD binding domain						amg_database	M	Roux et al. 2016	FALSE
IMGVR_UViG_2565957082_000003_2565957082_2566037825-cat_1_127	PF00106	IMGVR_UViG_2565957082_000003_2565957082_2566037825-cat_1	1	MKTF	short chain dehydrogenase						amg_database	M	Roux et al. 2016	FALSE
IMGVR_UViG_2565957082_000003_2565957082_2566037825-cat_1_127	PF01073	IMGVR_UViG_2565957082_000003_2565957082_2566037825-cat_1	1	MKTF	3-beta hydroxysteroid dehydrogenase/isomerase family						amg_database	M	Roux et al. 2016	FALSE
IMGVR_UViG_2565957082_000003_2565957082_2566037825-cat_1_130	PF02274	IMGVR_UViG_2565957082_000003_2565957082_2566037825-cat_1	1	MKTF	Amidinotransferase						amg_database	M	Roux et al. 2016	FALSE
IMGVR_UViG_2565957082_000003_2565957082_2566037825-cat_1_130	PF05221	IMGVR_UViG_2565957082_000003_2565957082_2566037825-cat_1	1	MKTF	S-adenosyl-L-homocysteine hydrolase						amg_database		Roux et al. 2016	FALSE
IMGVR_UViG_2565957082_000003_2565957082_2566037825-cat_1_130	PF13714	IMGVR_UViG_2565957082_000003_2565957082_2566037825-cat_1	1	MKTF	Phosphoenolpyruvate phosphomutase						amg_database	M	Roux et al. 2016	FALSE
IMGVR_UViG_2565957082_000003_2565957082_2566037825-cat_1_131	PF04107	IMGVR_UViG_2565957082_000003_2565957082_2566037825-cat_1	1	MKTF	Glutamate-cysteine ligase family 2(GCS2)						amg_database		Roux et al. 2016	FALSE
IMGVR_UViG_2565957083_000001_2565957083_2566037945-cat_1_126	PF00463	IMGVR_UViG_2565957083_000001_2565957083_2566037945-cat_1	1	MKT	Isocitrate lyase family						amg_database	M	Roux et al. 2016	FALSE
IMGVR_UViG_2565957083_000001_2565957083_2566037945-cat_1_126	PF09206	IMGVR_UViG_2565957083_000001_2565957083_2566037945-cat_1	1	MKT	Alpha-L-arabinofuranosidase B, catalytic						amg_database		Roux et al. 2016	FALSE
IMGVR_UViG_2565957083_000001_2565957083_2566037945-cat_1_127	PF00274	IMGVR_UViG_2565957083_000001_2565957083_2566037945-cat_1	1	MKTF	Fructose-bisphosphate aldolase class-I						amg_database	M	Roux et al. 2016	FALSE
IMGVR_UViG_2565957083_000001_2565957083_2566037945-cat_1_127	PF00330	IMGVR_UViG_2565957083_000001_2565957083_2566037945-cat_1	1	MKTF	Aconitase family (aconitate hydratase)						amg_database	M	Roux et al. 2016	FALSE
IMGVR_UViG_2565957083_000001_2565957083_2566037945-cat_1_127	PF01370	IMGVR_UViG_2565957083_000001_2565957083_2566037945-cat_1	1	MKTF	NAD dependent epimerase/dehydratase family						amg_database		Roux et al. 2016	FALSE
IMGVR_UViG_2565957083_000001_2565957083_2566037945-cat_1_127	PF04321	IMGVR_UViG_2565957083_000001_2565957083_2566037945-cat_1	1	MKTF	RmlD substrate binding domain						amg_database		Roux et al. 2016	FALSE
IMGVR_UViG_2565957083_000001_2565957083_2566037945-cat_1_127	PF00393	IMGVR_UViG_2565957083_000001_2565957083_2566037945-cat_1	1	MKTF	6-phosphogluconate dehydrogenase, C-terminal domain						amg_database	M	Roux et al. 2016	FALSE
IMGVR_UViG_2565957083_000001_2565957083_2566037945-cat_1_127	PF02224	IMGVR_UViG_2565957083_000001_2565957083_2566037945-cat_1	1	MKTF	Cytidylate kinase						amg_database		Roux et al. 2016	FALSE
IMGVR_UViG_2565957083_000001_2565957083_2566037945-cat_1_127	PF01118	IMGVR_UViG_2565957083_000001_2565957083_2566037945-cat_1	1	MKTF	Semialdehyde dehydrogenase, NAD binding domain						amg_database	M	Roux et al. 2016	FALSE
IMGVR_UViG_2565957083_000001_2565957083_2566037945-cat_1_127	PF00106	IMGVR_UViG_2565957083_000001_2565957083_2566037945-cat_1	1	MKTF	short chain dehydrogenase						amg_database	M	Roux et al. 2016	FALSE
IMGVR_UViG_2565957083_000001_2565957083_2566037945-cat_1_127	PF01073	IMGVR_UViG_2565957083_000001_2565957083_2566037945-cat_1	1	MKTF	3-beta hydroxysteroid dehydrogenase/isomerase family						amg_database	M	Roux et al. 2016	FALSE
IMGVR_UViG_2565957083_000001_2565957083_2566037945-cat_1_130	PF02274	IMGVR_UViG_2565957083_000001_2565957083_2566037945-cat_1	1	MKTF	Amidinotransferase						amg_database	M	Roux et al. 2016	FALSE
IMGVR_UViG_2565957083_000001_2565957083_2566037945-cat_1_130	PF05221	IMGVR_UViG_2565957083_000001_2565957083_2566037945-cat_1	1	MKTF	S-adenosyl-L-homocysteine hydrolase						amg_database		Roux et al. 2016	FALSE
IMGVR_UViG_2565957083_000001_2565957083_2566037945-cat_1_130	PF13714	IMGVR_UViG_2565957083_000001_2565957083_2566037945-cat_1	1	MKTF	Phosphoenolpyruvate phosphomutase						amg_database	M	Roux et al. 2016	FALSE
IMGVR_UViG_2565957083_000001_2565957083_2566037945-cat_1_131	PF02779	IMGVR_UViG_2565957083_000001_2565957083_2566037945-cat_1	1	MKTF	Transketolase, pyrimidine binding domain						amg_database	M	Roux et al. 2016	FALSE
IMGVR_UViG_2565957083_000001_2565957083_2566037945-cat_1_131	PF04107	IMGVR_UViG_2565957083_000001_2565957083_2566037945-cat_1	1	MKTF	Glutamate-cysteine ligase family 2(GCS2)						amg_database		Roux et al. 2016	FALSE
IMGVR_UViG_2565957083_000001_2565957083_2566037945-cat_1_131	PF09206	IMGVR_UViG_2565957083_000001_2565957083_2566037945-cat_1	1	MKTF	Alpha-L-arabinofuranosidase B, catalytic						amg_database		Roux et al. 2016	FALSE
IMGVR_UViG_2565957087_000006_2565957087_2566038532-cat_1_128	PF09206	IMGVR_UViG_2565957087_000006_2565957087_2566038532-cat_1	1	MKTF	Alpha-L-arabinofuranosidase B, catalytic						amg_database		Roux et al. 2016	FALSE
IMGVR_UViG_2565957087_000006_2565957087_2566038532-cat_1_129	PF00274	IMGVR_UViG_2565957087_000006_2565957087_2566038532-cat_1	1	MKTF	Fructose-bisphosphate aldolase class-I						amg_database	M	Roux et al. 2016	FALSE
IMGVR_UViG_2565957087_000006_2565957087_2566038532-cat_1_129	PF00330	IMGVR_UViG_2565957087_000006_2565957087_2566038532-cat_1	1	MKTF	Aconitase family (aconitate hydratase)						amg_database	M	Roux et al. 2016	FALSE
IMGVR_UViG_2565957087_000006_2565957087_2566038532-cat_1_129	PF01370	IMGVR_UViG_2565957087_000006_2565957087_2566038532-cat_1	1	MKTF	NAD dependent epimerase/dehydratase family						amg_database		Roux et al. 2016	FALSE
IMGVR_UViG_2565957087_000006_2565957087_2566038532-cat_1_129	PF04321	IMGVR_UViG_2565957087_000006_2565957087_2566038532-cat_1	1	MKTF	RmlD substrate binding domain						amg_database		Roux et al. 2016	FALSE
IMGVR_UViG_2565957087_000006_2565957087_2566038532-cat_1_129	PF00393	IMGVR_UViG_2565957087_000006_2565957087_2566038532-cat_1	1	MKTF	6-phosphogluconate dehydrogenase, C-terminal domain						amg_database	M	Roux et al. 2016	FALSE
IMGVR_UViG_2565957087_000006_2565957087_2566038532-cat_1_129	PF02224	IMGVR_UViG_2565957087_000006_2565957087_2566038532-cat_1	1	MKTF	Cytidylate kinase						amg_database		Roux et al. 2016	FALSE
IMGVR_UViG_2565957087_000006_2565957087_2566038532-cat_1_129	PF01118	IMGVR_UViG_2565957087_000006_2565957087_2566038532-cat_1	1	MKTF	Semialdehyde dehydrogenase, NAD binding domain						amg_database	M	Roux et al. 2016	FALSE
IMGVR_UViG_2565957087_000006_2565957087_2566038532-cat_1_129	PF00106	IMGVR_UViG_2565957087_000006_2565957087_2566038532-cat_1	1	MKTF	short chain dehydrogenase						amg_database	M	Roux et al. 2016	FALSE
IMGVR_UViG_2565957087_000006_2565957087_2566038532-cat_1_129	PF01073	IMGVR_UViG_2565957087_000006_2565957087_2566038532-cat_1	1	MKTF	3-beta hydroxysteroid dehydrogenase/isomerase family						amg_database	M	Roux et al. 2016	FALSE
IMGVR_UViG_2565957087_000006_2565957087_2566038532-cat_1_132	PF02274	IMGVR_UViG_2565957087_000006_2565957087_2566038532-cat_1	1	MKTF	Amidinotransferase						amg_database	M	Roux et al. 2016	FALSE
IMGVR_UViG_2565957087_000006_2565957087_2566038532-cat_1_132	PF05221	IMGVR_UViG_2565957087_000006_2565957087_2566038532-cat_1	1	MKTF	S-adenosyl-L-homocysteine hydrolase						amg_database		Roux et al. 2016	FALSE
IMGVR_UViG_2565957087_000006_2565957087_2566038532-cat_1_132	PF13714	IMGVR_UViG_2565957087_000006_2565957087_2566038532-cat_1	1	MKTF	Phosphoenolpyruvate phosphomutase						amg_database	M	Roux et al. 2016	FALSE
IMGVR_UViG_2565957091_000002_2565957091_2566039393-cat_1_5	PF00274	IMGVR_UViG_2565957091_000002_2565957091_2566039393-cat_1	2	MKT	Fructose-bisphosphate aldolase class-I						amg_database	M	Roux et al. 2016	FALSE
IMGVR_UViG_2565957091_000002_2565957091_2566039393-cat_1_5	PF00330	IMGVR_UViG_2565957091_000002_2565957091_2566039393-cat_1	2	MKT	Aconitase family (aconitate hydratase)						amg_database	M	Roux et al. 2016	FALSE
IMGVR_UViG_2565957091_000002_2565957091_2566039393-cat_1_5	PF01370	IMGVR_UViG_2565957091_000002_2565957091_2566039393-cat_1	2	MKT	NAD dependent epimerase/dehydratase family						amg_database		Roux et al. 2016	FALSE
IMGVR_UViG_2565957091_000002_2565957091_2566039393-cat_1_5	PF04321	IMGVR_UViG_2565957091_000002_2565957091_2566039393-cat_1	2	MKT	RmlD substrate binding domain						amg_database		Roux et al. 2016	FALSE
IMGVR_UViG_2565957091_000002_2565957091_2566039393-cat_1_5	PF00393	IMGVR_UViG_2565957091_000002_2565957091_2566039393-cat_1	2	MKT	6-phosphogluconate dehydrogenase, C-terminal domain						amg_database	M	Roux et al. 2016	FALSE
IMGVR_UViG_2565957091_000002_2565957091_2566039393-cat_1_5	PF02224	IMGVR_UViG_2565957091_000002_2565957091_2566039393-cat_1	2	MKT	Cytidylate kinase						amg_database		Roux et al. 2016	FALSE
IMGVR_UViG_2565957091_000002_2565957091_2566039393-cat_1_5	PF01118	IMGVR_UViG_2565957091_000002_2565957091_2566039393-cat_1	2	MKT	Semialdehyde dehydrogenase, NAD binding domain						amg_database	M	Roux et al. 2016	FALSE
IMGVR_UViG_2565957091_000002_2565957091_2566039393-cat_1_5	PF00106	IMGVR_UViG_2565957091_000002_2565957091_2566039393-cat_1	2	MKT	short chain dehydrogenase						amg_database	M	Roux et al. 2016	FALSE
IMGVR_UViG_2565957091_000002_2565957091_2566039393-cat_1_5	PF01073	IMGVR_UViG_2565957091_000002_2565957091_2566039393-cat_1	2	MKT	3-beta hydroxysteroid dehydrogenase/isomerase family						amg_database	M	Roux et al. 2016	FALSE
IMGVR_UViG_2565957091_000002_2565957091_2566039393-cat_1_6	PF00463	IMGVR_UViG_2565957091_000002_2565957091_2566039393-cat_1	2	MKT	Isocitrate lyase family						amg_database	M	Roux et al. 2016	FALSE
IMGVR_UViG_2565957091_000002_2565957091_2566039393-cat_1_6	PF09206	IMGVR_UViG_2565957091_000002_2565957091_2566039393-cat_1	2	MKT	Alpha-L-arabinofuranosidase B, catalytic						amg_database		Roux et al. 2016	FALSE
IMGVR_UViG_2565957093_000001_2565957093_2566039662-cat_1_117	PF00162	IMGVR_UViG_2565957093_000001_2565957093_2566039662-cat_1	2	MKTF	Phosphoglycerate kinase						amg_database	M	Roux et al. 2016	FALSE
IMGVR_UViG_2565957093_000001_2565957093_2566039662-cat_1_117	PF02548	IMGVR_UViG_2565957093_000001_2565957093_2566039662-cat_1	2	MKTF	Ketopantoate hydroxymethyltransferase						amg_database		Roux et al. 2016	FALSE
IMGVR_UViG_2565957093_000001_2565957093_2566039662-cat_1_117	PF10396	IMGVR_UViG_2565957093_000001_2565957093_2566039662-cat_1	2	MKTF	GTP-binding protein TrmE N-terminus						amg_database		Roux et al. 2016	FALSE
IMGVR_UViG_2565957093_000001_2565957093_2566039662-cat_1_72	PF00132	IMGVR_UViG_2565957093_000001_2565957093_2566039662-cat_1	2	MKT	Bacterial transferase hexapeptide (six repeats)						amg_database		Roux et al. 2016	FALSE
IMGVR_UViG_2565957096_000003_2565957096_2566039993-cat_1_127	PF00463	IMGVR_UViG_2565957096_000003_2565957096_2566039993-cat_1	1	MKT	Isocitrate lyase family						amg_database	M	Roux et al. 2016	FALSE
IMGVR_UViG_2565957096_000003_2565957096_2566039993-cat_1_127	PF09206	IMGVR_UViG_2565957096_000003_2565957096_2566039993-cat_1	1	MKT	Alpha-L-arabinofuranosidase B, catalytic						amg_database		Roux et al. 2016	FALSE
IMGVR_UViG_2565957096_000003_2565957096_2566039993-cat_1_128	PF00274	IMGVR_UViG_2565957096_000003_2565957096_2566039993-cat_1	1	MKT	Fructose-bisphosphate aldolase class-I						amg_database	M	Roux et al. 2016	FALSE
IMGVR_UViG_2565957096_000003_2565957096_2566039993-cat_1_128	PF01370	IMGVR_UViG_2565957096_000003_2565957096_2566039993-cat_1	1	MKT	NAD dependent epimerase/dehydratase family						amg_database		Roux et al. 2016	FALSE
IMGVR_UViG_2565957096_000003_2565957096_2566039993-cat_1_128	PF04321	IMGVR_UViG_2565957096_000003_2565957096_2566039993-cat_1	1	MKT	RmlD substrate binding domain						amg_database		Roux et al. 2016	FALSE
IMGVR_UViG_2565957096_000003_2565957096_2566039993-cat_1_128	PF00393	IMGVR_UViG_2565957096_000003_2565957096_2566039993-cat_1	1	MKT	6-phosphogluconate dehydrogenase, C-terminal domain						amg_database	M	Roux et al. 2016	FALSE
IMGVR_UViG_2565957096_000003_2565957096_2566039993-cat_1_128	PF02224	IMGVR_UViG_2565957096_000003_2565957096_2566039993-cat_1	1	MKT	Cytidylate kinase						amg_database		Roux et al. 2016	FALSE
IMGVR_UViG_2565957096_000003_2565957096_2566039993-cat_1_128	PF01118	IMGVR_UViG_2565957096_000003_2565957096_2566039993-cat_1	1	MKT	Semialdehyde dehydrogenase, NAD binding domain						amg_database	M	Roux et al. 2016	FALSE
IMGVR_UViG_2565957096_000003_2565957096_2566039993-cat_1_128	PF00106	IMGVR_UViG_2565957096_000003_2565957096_2566039993-cat_1	1	MKT	short chain dehydrogenase						amg_database	M	Roux et al. 2016	FALSE
IMGVR_UViG_2565957096_000003_2565957096_2566039993-cat_1_128	PF01073	IMGVR_UViG_2565957096_000003_2565957096_2566039993-cat_1	1	MKT	3-beta hydroxysteroid dehydrogenase/isomerase family						amg_database	M	Roux et al. 2016	FALSE
IMGVR_UViG_2565957096_000003_2565957096_2566039993-cat_1_131	PF02274	IMGVR_UViG_2565957096_000003_2565957096_2566039993-cat_1	1	MKTF	Amidinotransferase						amg_database	M	Roux et al. 2016	FALSE
IMGVR_UViG_2565957096_000003_2565957096_2566039993-cat_1_131	PF05221	IMGVR_UViG_2565957096_000003_2565957096_2566039993-cat_1	1	MKTF	S-adenosyl-L-homocysteine hydrolase						amg_database		Roux et al. 2016	FALSE
IMGVR_UViG_2565957096_000003_2565957096_2566039993-cat_1_131	PF13714	IMGVR_UViG_2565957096_000003_2565957096_2566039993-cat_1	1	MKTF	Phosphoenolpyruvate phosphomutase						amg_database	M	Roux et al. 2016	FALSE
IMGVR_UViG_2565957098_000003_2565957098_2566040344-cat_1_26	PF00274	IMGVR_UViG_2565957098_000003_2565957098_2566040344-cat_1	1	MKT	Fructose-bisphosphate aldolase class-I						amg_database	M	Roux et al. 2016	FALSE
IMGVR_UViG_2565957098_000003_2565957098_2566040344-cat_1_26	PF00330	IMGVR_UViG_2565957098_000003_2565957098_2566040344-cat_1	1	MKT	Aconitase family (aconitate hydratase)						amg_database	M	Roux et al. 2016	FALSE
IMGVR_UViG_2565957098_000003_2565957098_2566040344-cat_1_26	PF01370	IMGVR_UViG_2565957098_000003_2565957098_2566040344-cat_1	1	MKT	NAD dependent epimerase/dehydratase family						amg_database		Roux et al. 2016	FALSE
IMGVR_UViG_2565957098_000003_2565957098_2566040344-cat_1_26	PF04321	IMGVR_UViG_2565957098_000003_2565957098_2566040344-cat_1	1	MKT	RmlD substrate binding domain						amg_database		Roux et al. 2016	FALSE
IMGVR_UViG_2565957098_000003_2565957098_2566040344-cat_1_26	PF00393	IMGVR_UViG_2565957098_000003_2565957098_2566040344-cat_1	1	MKT	6-phosphogluconate dehydrogenase, C-terminal domain						amg_database	M	Roux et al. 2016	FALSE
IMGVR_UViG_2565957098_000003_2565957098_2566040344-cat_1_26	PF02224	IMGVR_UViG_2565957098_000003_2565957098_2566040344-cat_1	1	MKT	Cytidylate kinase						amg_database		Roux et al. 2016	FALSE
IMGVR_UViG_2565957098_000003_2565957098_2566040344-cat_1_26	PF01118	IMGVR_UViG_2565957098_000003_2565957098_2566040344-cat_1	1	MKT	Semialdehyde dehydrogenase, NAD binding domain						amg_database	M	Roux et al. 2016	FALSE
IMGVR_UViG_2565957098_000003_2565957098_2566040344-cat_1_26	PF00106	IMGVR_UViG_2565957098_000003_2565957098_2566040344-cat_1	1	MKT	short chain dehydrogenase						amg_database	M	Roux et al. 2016	FALSE
IMGVR_UViG_2565957098_000003_2565957098_2566040344-cat_1_26	PF01073	IMGVR_UViG_2565957098_000003_2565957098_2566040344-cat_1	1	MKT	3-beta hydroxysteroid dehydrogenase/isomerase family						amg_database	M	Roux et al. 2016	FALSE
IMGVR_UViG_2565957098_000003_2565957098_2566040344-cat_1_27	PF00463	IMGVR_UViG_2565957098_000003_2565957098_2566040344-cat_1	2	MKT	Isocitrate lyase family						amg_database	M	Roux et al. 2016	FALSE
IMGVR_UViG_2565957098_000003_2565957098_2566040344-cat_1_27	PF09206	IMGVR_UViG_2565957098_000003_2565957098_2566040344-cat_1	2	MKT	Alpha-L-arabinofuranosidase B, catalytic						amg_database		Roux et al. 2016	FALSE
IMGVR_UViG_2565957101_000001_2565957101_2566040964-cat_1_2	PF02274	IMGVR_UViG_2565957101_000001_2565957101_2566040964-cat_1	1	MKTF	Amidinotransferase						amg_database	M	Roux et al. 2016	FALSE
IMGVR_UViG_2565957101_000001_2565957101_2566040964-cat_1_2	PF05221	IMGVR_UViG_2565957101_000001_2565957101_2566040964-cat_1	1	MKTF	S-adenosyl-L-homocysteine hydrolase						amg_database		Roux et al. 2016	FALSE
IMGVR_UViG_2565957101_000001_2565957101_2566040964-cat_1_2	PF13714	IMGVR_UViG_2565957101_000001_2565957101_2566040964-cat_1	1	MKTF	Phosphoenolpyruvate phosphomutase						amg_database	M	Roux et al. 2016	FALSE
IMGVR_UViG_2565957101_000001_2565957101_2566040964-cat_1_5	PF00274	IMGVR_UViG_2565957101_000001_2565957101_2566040964-cat_1	1	MKT	Fructose-bisphosphate aldolase class-I						amg_database	M	Roux et al. 2016	FALSE
IMGVR_UViG_2565957101_000001_2565957101_2566040964-cat_1_5	PF00330	IMGVR_UViG_2565957101_000001_2565957101_2566040964-cat_1	1	MKT	Aconitase family (aconitate hydratase)						amg_database	M	Roux et al. 2016	FALSE
IMGVR_UViG_2565957101_000001_2565957101_2566040964-cat_1_5	PF01370	IMGVR_UViG_2565957101_000001_2565957101_2566040964-cat_1	1	MKT	NAD dependent epimerase/dehydratase family						amg_database		Roux et al. 2016	FALSE
IMGVR_UViG_2565957101_000001_2565957101_2566040964-cat_1_5	PF04321	IMGVR_UViG_2565957101_000001_2565957101_2566040964-cat_1	1	MKT	RmlD substrate binding domain						amg_database		Roux et al. 2016	FALSE
IMGVR_UViG_2565957101_000001_2565957101_2566040964-cat_1_5	PF00393	IMGVR_UViG_2565957101_000001_2565957101_2566040964-cat_1	1	MKT	6-phosphogluconate dehydrogenase, C-terminal domain						amg_database	M	Roux et al. 2016	FALSE
IMGVR_UViG_2565957101_000001_2565957101_2566040964-cat_1_5	PF02224	IMGVR_UViG_2565957101_000001_2565957101_2566040964-cat_1	1	MKT	Cytidylate kinase						amg_database		Roux et al. 2016	FALSE
IMGVR_UViG_2565957101_000001_2565957101_2566040964-cat_1_5	PF01118	IMGVR_UViG_2565957101_000001_2565957101_2566040964-cat_1	1	MKT	Semialdehyde dehydrogenase, NAD binding domain						amg_database	M	Roux et al. 2016	FALSE
IMGVR_UViG_2565957101_000001_2565957101_2566040964-cat_1_5	PF00106	IMGVR_UViG_2565957101_000001_2565957101_2566040964-cat_1	1	MKT	short chain dehydrogenase						amg_database	M	Roux et al. 2016	FALSE
IMGVR_UViG_2565957101_000001_2565957101_2566040964-cat_1_5	PF01073	IMGVR_UViG_2565957101_000001_2565957101_2566040964-cat_1	1	MKT	3-beta hydroxysteroid dehydrogenase/isomerase family						amg_database	M	Roux et al. 2016	FALSE
IMGVR_UViG_2565957101_000001_2565957101_2566040964-cat_1_6	PF00463	IMGVR_UViG_2565957101_000001_2565957101_2566040964-cat_1	1	MKT	Isocitrate lyase family						amg_database	M	Roux et al. 2016	FALSE
IMGVR_UViG_2565957102_000003_2565957102_2566041157-cat_1_2	PF02274	IMGVR_UViG_2565957102_000003_2565957102_2566041157-cat_1	1	MKTF	Amidinotransferase						amg_database	M	Roux et al. 2016	FALSE
IMGVR_UViG_2565957102_000003_2565957102_2566041157-cat_1_2	PF05221	IMGVR_UViG_2565957102_000003_2565957102_2566041157-cat_1	1	MKTF	S-adenosyl-L-homocysteine hydrolase						amg_database		Roux et al. 2016	FALSE
IMGVR_UViG_2565957102_000003_2565957102_2566041157-cat_1_2	PF13714	IMGVR_UViG_2565957102_000003_2565957102_2566041157-cat_1	1	MKTF	Phosphoenolpyruvate phosphomutase						amg_database	M	Roux et al. 2016	FALSE
IMGVR_UViG_2565957102_000003_2565957102_2566041157-cat_1_5	PF00274	IMGVR_UViG_2565957102_000003_2565957102_2566041157-cat_1	1	MKTF	Fructose-bisphosphate aldolase class-I						amg_database	M	Roux et al. 2016	FALSE
IMGVR_UViG_2565957102_000003_2565957102_2566041157-cat_1_5	PF01370	IMGVR_UViG_2565957102_000003_2565957102_2566041157-cat_1	1	MKTF	NAD dependent epimerase/dehydratase family						amg_database		Roux et al. 2016	FALSE
IMGVR_UViG_2565957102_000003_2565957102_2566041157-cat_1_5	PF04321	IMGVR_UViG_2565957102_000003_2565957102_2566041157-cat_1	1	MKTF	RmlD substrate binding domain						amg_database		Roux et al. 2016	FALSE
IMGVR_UViG_2565957102_000003_2565957102_2566041157-cat_1_5	PF00393	IMGVR_UViG_2565957102_000003_2565957102_2566041157-cat_1	1	MKTF	6-phosphogluconate dehydrogenase, C-terminal domain						amg_database	M	Roux et al. 2016	FALSE
IMGVR_UViG_2565957102_000003_2565957102_2566041157-cat_1_5	PF02224	IMGVR_UViG_2565957102_000003_2565957102_2566041157-cat_1	1	MKTF	Cytidylate kinase						amg_database		Roux et al. 2016	FALSE
IMGVR_UViG_2565957102_000003_2565957102_2566041157-cat_1_5	PF01118	IMGVR_UViG_2565957102_000003_2565957102_2566041157-cat_1	1	MKTF	Semialdehyde dehydrogenase, NAD binding domain						amg_database	M	Roux et al. 2016	FALSE
IMGVR_UViG_2565957102_000003_2565957102_2566041157-cat_1_5	PF00106	IMGVR_UViG_2565957102_000003_2565957102_2566041157-cat_1	1	MKTF	short chain dehydrogenase						amg_database	M	Roux et al. 2016	FALSE
IMGVR_UViG_2565957102_000003_2565957102_2566041157-cat_1_5	PF01073	IMGVR_UViG_2565957102_000003_2565957102_2566041157-cat_1	1	MKTF	3-beta hydroxysteroid dehydrogenase/isomerase family						amg_database	M	Roux et al. 2016	FALSE
IMGVR_UViG_2565957102_000003_2565957102_2566041157-cat_1_6	PF00463	IMGVR_UViG_2565957102_000003_2565957102_2566041157-cat_1	1	MKT	Isocitrate lyase family						amg_database	M	Roux et al. 2016	FALSE
IMGVR_UViG_2565957102_000003_2565957102_2566041157-cat_1_6	PF09206	IMGVR_UViG_2565957102_000003_2565957102_2566041157-cat_1	1	MKT	Alpha-L-arabinofuranosidase B, catalytic						amg_database		Roux et al. 2016	FALSE
IMGVR_UViG_2565957103_000002_2565957103_2566041328-cat_1_5	PF00274	IMGVR_UViG_2565957103_000002_2565957103_2566041328-cat_1	2	MKTF	Fructose-bisphosphate aldolase class-I						amg_database	M	Roux et al. 2016	FALSE
IMGVR_UViG_2565957103_000002_2565957103_2566041328-cat_1_5	PF00330	IMGVR_UViG_2565957103_000002_2565957103_2566041328-cat_1	2	MKTF	Aconitase family (aconitate hydratase)						amg_database	M	Roux et al. 2016	FALSE
IMGVR_UViG_2565957103_000002_2565957103_2566041328-cat_1_5	PF01370	IMGVR_UViG_2565957103_000002_2565957103_2566041328-cat_1	2	MKTF	NAD dependent epimerase/dehydratase family						amg_database		Roux et al. 2016	FALSE
IMGVR_UViG_2565957103_000002_2565957103_2566041328-cat_1_5	PF04321	IMGVR_UViG_2565957103_000002_2565957103_2566041328-cat_1	2	MKTF	RmlD substrate binding domain						amg_database		Roux et al. 2016	FALSE
IMGVR_UViG_2565957103_000002_2565957103_2566041328-cat_1_5	PF00393	IMGVR_UViG_2565957103_000002_2565957103_2566041328-cat_1	2	MKTF	6-phosphogluconate dehydrogenase, C-terminal domain						amg_database	M	Roux et al. 2016	FALSE
IMGVR_UViG_2565957103_000002_2565957103_2566041328-cat_1_5	PF02224	IMGVR_UViG_2565957103_000002_2565957103_2566041328-cat_1	2	MKTF	Cytidylate kinase						amg_database		Roux et al. 2016	FALSE
IMGVR_UViG_2565957103_000002_2565957103_2566041328-cat_1_5	PF01118	IMGVR_UViG_2565957103_000002_2565957103_2566041328-cat_1	2	MKTF	Semialdehyde dehydrogenase, NAD binding domain						amg_database	M	Roux et al. 2016	FALSE
IMGVR_UViG_2565957103_000002_2565957103_2566041328-cat_1_5	PF00106	IMGVR_UViG_2565957103_000002_2565957103_2566041328-cat_1	2	MKTF	short chain dehydrogenase						amg_database	M	Roux et al. 2016	FALSE
IMGVR_UViG_2565957103_000002_2565957103_2566041328-cat_1_5	PF01073	IMGVR_UViG_2565957103_000002_2565957103_2566041328-cat_1	2	MKTF	3-beta hydroxysteroid dehydrogenase/isomerase family						amg_database	M	Roux et al. 2016	FALSE
IMGVR_UViG_2565957103_000002_2565957103_2566041328-cat_1_6	PF00463	IMGVR_UViG_2565957103_000002_2565957103_2566041328-cat_1	2	MKTF	Isocitrate lyase family						amg_database	M	Roux et al. 2016	FALSE
IMGVR_UViG_2565957103_000002_2565957103_2566041328-cat_1_6	PF09206	IMGVR_UViG_2565957103_000002_2565957103_2566041328-cat_1	2	MKTF	Alpha-L-arabinofuranosidase B, catalytic						amg_database		Roux et al. 2016	FALSE
IMGVR_UViG_2565957107_000003_2565957107_2566042029-cat_1_126	PF00463	IMGVR_UViG_2565957107_000003_2565957107_2566042029-cat_1	1	MKTF	Isocitrate lyase family						amg_database	M	Roux et al. 2016	FALSE
IMGVR_UViG_2565957107_000003_2565957107_2566042029-cat_1_126	PF09206	IMGVR_UViG_2565957107_000003_2565957107_2566042029-cat_1	1	MKTF	Alpha-L-arabinofuranosidase B, catalytic						amg_database		Roux et al. 2016	FALSE
IMGVR_UViG_2565957107_000003_2565957107_2566042029-cat_1_127	PF00274	IMGVR_UViG_2565957107_000003_2565957107_2566042029-cat_1	1	MKTF	Fructose-bisphosphate aldolase class-I						amg_database	M	Roux et al. 2016	FALSE
IMGVR_UViG_2565957107_000003_2565957107_2566042029-cat_1_127	PF00330	IMGVR_UViG_2565957107_000003_2565957107_2566042029-cat_1	1	MKTF	Aconitase family (aconitate hydratase)						amg_database	M	Roux et al. 2016	FALSE
IMGVR_UViG_2565957107_000003_2565957107_2566042029-cat_1_127	PF01370	IMGVR_UViG_2565957107_000003_2565957107_2566042029-cat_1	1	MKTF	NAD dependent epimerase/dehydratase family						amg_database		Roux et al. 2016	FALSE
IMGVR_UViG_2565957107_000003_2565957107_2566042029-cat_1_127	PF04321	IMGVR_UViG_2565957107_000003_2565957107_2566042029-cat_1	1	MKTF	RmlD substrate binding domain						amg_database		Roux et al. 2016	FALSE
IMGVR_UViG_2565957107_000003_2565957107_2566042029-cat_1_127	PF00393	IMGVR_UViG_2565957107_000003_2565957107_2566042029-cat_1	1	MKTF	6-phosphogluconate dehydrogenase, C-terminal domain						amg_database	M	Roux et al. 2016	FALSE
IMGVR_UViG_2565957107_000003_2565957107_2566042029-cat_1_127	PF02224	IMGVR_UViG_2565957107_000003_2565957107_2566042029-cat_1	1	MKTF	Cytidylate kinase						amg_database		Roux et al. 2016	FALSE
IMGVR_UViG_2565957107_000003_2565957107_2566042029-cat_1_127	PF01118	IMGVR_UViG_2565957107_000003_2565957107_2566042029-cat_1	1	MKTF	Semialdehyde dehydrogenase, NAD binding domain						amg_database	M	Roux et al. 2016	FALSE
IMGVR_UViG_2565957107_000003_2565957107_2566042029-cat_1_127	PF00106	IMGVR_UViG_2565957107_000003_2565957107_2566042029-cat_1	1	MKTF	short chain dehydrogenase						amg_database	M	Roux et al. 2016	FALSE
IMGVR_UViG_2565957107_000003_2565957107_2566042029-cat_1_127	PF01073	IMGVR_UViG_2565957107_000003_2565957107_2566042029-cat_1	1	MKTF	3-beta hydroxysteroid dehydrogenase/isomerase family						amg_database	M	Roux et al. 2016	FALSE
IMGVR_UViG_2565957107_000003_2565957107_2566042029-cat_1_130	PF02274	IMGVR_UViG_2565957107_000003_2565957107_2566042029-cat_1	1	MKTF	Amidinotransferase						amg_database	M	Roux et al. 2016	FALSE
IMGVR_UViG_2565957107_000003_2565957107_2566042029-cat_1_130	PF05221	IMGVR_UViG_2565957107_000003_2565957107_2566042029-cat_1	1	MKTF	S-adenosyl-L-homocysteine hydrolase						amg_database		Roux et al. 2016	FALSE
IMGVR_UViG_2565957107_000003_2565957107_2566042029-cat_1_130	PF13714	IMGVR_UViG_2565957107_000003_2565957107_2566042029-cat_1	1	MKTF	Phosphoenolpyruvate phosphomutase						amg_database	M	Roux et al. 2016	FALSE
IMGVR_UViG_2565957108_000002_2565957108_2566042176-cat_1_2	PF02274	IMGVR_UViG_2565957108_000002_2565957108_2566042176-cat_1	1	MKTF	Amidinotransferase						amg_database	M	Roux et al. 2016	FALSE
IMGVR_UViG_2565957108_000002_2565957108_2566042176-cat_1_2	PF05221	IMGVR_UViG_2565957108_000002_2565957108_2566042176-cat_1	1	MKTF	S-adenosyl-L-homocysteine hydrolase						amg_database		Roux et al. 2016	FALSE
IMGVR_UViG_2565957108_000002_2565957108_2566042176-cat_1_2	PF13714	IMGVR_UViG_2565957108_000002_2565957108_2566042176-cat_1	1	MKTF	Phosphoenolpyruvate phosphomutase						amg_database	M	Roux et al. 2016	FALSE
IMGVR_UViG_2565957108_000002_2565957108_2566042176-cat_1_5	PF00274	IMGVR_UViG_2565957108_000002_2565957108_2566042176-cat_1	1	MKTF	Fructose-bisphosphate aldolase class-I						amg_database	M	Roux et al. 2016	FALSE
IMGVR_UViG_2565957108_000002_2565957108_2566042176-cat_1_5	PF00330	IMGVR_UViG_2565957108_000002_2565957108_2566042176-cat_1	1	MKTF	Aconitase family (aconitate hydratase)						amg_database	M	Roux et al. 2016	FALSE
IMGVR_UViG_2565957108_000002_2565957108_2566042176-cat_1_5	PF01370	IMGVR_UViG_2565957108_000002_2565957108_2566042176-cat_1	1	MKTF	NAD dependent epimerase/dehydratase family						amg_database		Roux et al. 2016	FALSE
IMGVR_UViG_2565957108_000002_2565957108_2566042176-cat_1_5	PF04321	IMGVR_UViG_2565957108_000002_2565957108_2566042176-cat_1	1	MKTF	RmlD substrate binding domain						amg_database		Roux et al. 2016	FALSE
[truncated: 22,610 more rows]
