# Supplementary material for: V- and VL-scores unveil viral signatures and origins of protein families
Source: Nat Commun. 2026 Apr 28;17:5828. doi: 10.1038/s41467-026-72028-0 (PMC13332234; doi:10.1038/s41467-026-72028-0)
Supplement: Supplementary file 18 — Supplementary Data 16 [file 41467_2026_72028_MOESM18_ESM.xlsx]

## Sheet: Sheet1
Supplementary Data 16: Protein family HMM profiles of experimentally verified AMGs used to test our AMG identification method.
Source	ID	VL-score	V-score	Annotation
KEGG	K01077	1.11394	0.13	alkaline phosphatase [EC:3.1.3.1]
KEGG	K04765	1.41497	0.26	nucleoside triphosphate diphosphatase [EC:3.6.1.9]
KEGG	K00036	1.91381	0.82	glucose-6-phosphate 1-dehydrogenase [EC:1.1.1.49 1.1.1.363]
KEGG	K05383	2.04532	1.11	CpeT protein
KEGG	K00033	2.27416	1.88	6-phosphogluconate dehydrogenase [EC:1.1.1.44 1.1.1.343]
KEGG	K02639	2.27416	1.88	ferredoxin
KEGG	K05371	2.42651	2.67	phycocyanobilin:ferredoxin oxidoreductase [EC:1.3.7.5]
KEGG	K02040	2.55267	3.57	phosphate transport system substrate-binding protein
KEGG	K00616	2.68931	4.89	transaldolase [EC:2.2.1.2]
KEGG	K02706	2.84448	6.99	photosystem II P680 reaction center D2 protein [EC:1.10.3.9]
KEGG	K02703	2.87216	7.45	photosystem II P680 reaction center D1 protein [EC:1.10.3.9]
Pfam-A	PF01384.24	1.86923	0.74	Phosphate transporter family
Pfam-A	PF00504.25	2.05308	1.13	Chlorophyll A-B binding protein
Pfam-A	PF06206.15	2.11059	1.29	CpeT/CpcT family (DUF1001)
Pfam-A	PF02672.19	2.45788	2.87	CP12 domain
Pfam-A	PF00722.25	2.65706	4.54	Glycosyl hydrolases family 16
Pfam-A	PF00150.22	2.67669	4.75	Cellulase (glycosyl hydrolase family 5)
