# Supplementary material for: V- and VL-scores unveil viral signatures and origins of protein families
Source: Nat Commun. 2026 Apr 28;17:5828. doi: 10.1038/s41467-026-72028-0 (PMC13332234; doi:10.1038/s41467-026-72028-0)
Supplement: Supplementary file 19 — Supplementary Data 17 [file 41467_2026_72028_MOESM19_ESM.xlsx]

## Sheet: Sheet1
Supplementary Data 17: Protein family HMM profiles of non-AMGs used to test the AMG identification method.
Source	ID	VL-score	V-score	Annotation
Pfam-A	PF04997.16	3.00346	10	RNA polymerase Rpb1, domain 1
Pfam-A	PF08275.15	3.21906	10	DNA primase catalytic core, N-terminal domain
Pfam-A	PF10651.13	3.47986	10	BppU N-terminal domain
Pfam-A	PF14090.10	3.68043	10	Helix-turn-helix domain
Pfam-A	PF02945.19	3.93394	10	Recombination endonuclease VII
Pfam-A	PF00959.23	4.26288	10	Phage lysozyme
Pfam-A	PF03354.19	4.29598	10	Terminase large subunit, ATPase domain
Pfam-A	PF04586.21	4.38783	10	Caudovirus prohead serine protease
Pfam-A	PF03796.19	4.55826	10	DnaB-like helicase C terminal domain
Pfam-A	PF00476.24	4.58932	10	DNA polymerase family A
