# Supplementary material for: V- and VL-scores unveil viral signatures and origins of protein families
Source: Nat Commun. 2026 Apr 28;17:5828. doi: 10.1038/s41467-026-72028-0 (PMC13332234; doi:10.1038/s41467-026-72028-0)
Supplement: Supplementary file 20 — Supplementary Data 18 [file 41467_2026_72028_MOESM20_ESM.xlsx]

## Sheet: Sheet1
Supplementary Data 18: Host and virus genomes used to test the AMG identification method. 'Host taxonomy' is the predicted host taxonomy from IMG/VR if 'Type' is 'Virus', and is the GTDB taxonomy for the genome if 'Type' is 'Host'.
Accession / UViG ID	Contig	Length	Type	Host taxonomy	Source
GCA_000210075.1	FP929033.1	5976145	Host	d__Bacteria;p__Bacteroidota;c__Bacteroidia;o__Bacteroidales;f__Bacteroidaceae;g__Bacteroides;s__Bacteroidesxylanisolvens	NCBI GenBank
GCA_000210075.1	FP929033.1	5976145	Host	d__Bacteria;p__Bacteroidota;c__Bacteroidia;o__Bacteroidales;f__Bacteroidaceae;g__Bacteroides;s__Bacteroidesxylanisolvens	NCBI GenBank
GCA_001038565.1	LFJO01000001.1	554442	Host	d__Bacteria;p__Firmicutes;c__Bacilli;o__Bacillales_H;f__Bacillaceae_D;g__Alkalihalobacillus;s__Alkalihalobacilluspseudalcaliphilus	NCBI GenBank
GCA_001038565.1	LFJO01000002.1	586609	Host	d__Bacteria;p__Firmicutes;c__Bacilli;o__Bacillales_H;f__Bacillaceae_D;g__Alkalihalobacillus;s__Alkalihalobacilluspseudalcaliphilus	NCBI GenBank
GCA_001038565.1	LFJO01000003.1	421506	Host	d__Bacteria;p__Firmicutes;c__Bacilli;o__Bacillales_H;f__Bacillaceae_D;g__Alkalihalobacillus;s__Alkalihalobacilluspseudalcaliphilus	NCBI GenBank
GCA_001038565.1	LFJO01000004.1	265435	Host	d__Bacteria;p__Firmicutes;c__Bacilli;o__Bacillales_H;f__Bacillaceae_D;g__Alkalihalobacillus;s__Alkalihalobacilluspseudalcaliphilus	NCBI GenBank
GCA_001038565.1	LFJO01000005.1	1421391	Host	d__Bacteria;p__Firmicutes;c__Bacilli;o__Bacillales_H;f__Bacillaceae_D;g__Alkalihalobacillus;s__Alkalihalobacilluspseudalcaliphilus	NCBI GenBank
GCA_001038565.1	LFJO01000006.1	591712	Host	d__Bacteria;p__Firmicutes;c__Bacilli;o__Bacillales_H;f__Bacillaceae_D;g__Alkalihalobacillus;s__Alkalihalobacilluspseudalcaliphilus	NCBI GenBank
GCA_001038565.1	LFJO01000007.1	74208	Host	d__Bacteria;p__Firmicutes;c__Bacilli;o__Bacillales_H;f__Bacillaceae_D;g__Alkalihalobacillus;s__Alkalihalobacilluspseudalcaliphilus	NCBI GenBank
GCA_001038565.1	LFJO01000008.1	897	Host	d__Bacteria;p__Firmicutes;c__Bacilli;o__Bacillales_H;f__Bacillaceae_D;g__Alkalihalobacillus;s__Alkalihalobacilluspseudalcaliphilus	NCBI GenBank
GCA_001038565.1	LFJO01000009.1	1568	Host	d__Bacteria;p__Firmicutes;c__Bacilli;o__Bacillales_H;f__Bacillaceae_D;g__Alkalihalobacillus;s__Alkalihalobacilluspseudalcaliphilus	NCBI GenBank
GCA_001038565.1	LFJO01000010.1	348891	Host	d__Bacteria;p__Firmicutes;c__Bacilli;o__Bacillales_H;f__Bacillaceae_D;g__Alkalihalobacillus;s__Alkalihalobacilluspseudalcaliphilus	NCBI GenBank
GCA_001038565.1	LFJO01000011.1	2160	Host	d__Bacteria;p__Firmicutes;c__Bacilli;o__Bacillales_H;f__Bacillaceae_D;g__Alkalihalobacillus;s__Alkalihalobacilluspseudalcaliphilus	NCBI GenBank
GCA_001038565.1	LFJO01000012.1	63372	Host	d__Bacteria;p__Firmicutes;c__Bacilli;o__Bacillales_H;f__Bacillaceae_D;g__Alkalihalobacillus;s__Alkalihalobacilluspseudalcaliphilus	NCBI GenBank
GCA_001038565.1	LFJO01000013.1	19593	Host	d__Bacteria;p__Firmicutes;c__Bacilli;o__Bacillales_H;f__Bacillaceae_D;g__Alkalihalobacillus;s__Alkalihalobacilluspseudalcaliphilus	NCBI GenBank
GCA_001038565.1	LFJO01000014.1	1784	Host	d__Bacteria;p__Firmicutes;c__Bacilli;o__Bacillales_H;f__Bacillaceae_D;g__Alkalihalobacillus;s__Alkalihalobacilluspseudalcaliphilus	NCBI GenBank
GCA_001038565.1	LFJO01000015.1	970	Host	d__Bacteria;p__Firmicutes;c__Bacilli;o__Bacillales_H;f__Bacillaceae_D;g__Alkalihalobacillus;s__Alkalihalobacilluspseudalcaliphilus	NCBI GenBank
GCA_001038565.1	LFJO01000016.1	124779	Host	d__Bacteria;p__Firmicutes;c__Bacilli;o__Bacillales_H;f__Bacillaceae_D;g__Alkalihalobacillus;s__Alkalihalobacilluspseudalcaliphilus	NCBI GenBank
GCA_001038565.1	LFJO01000017.1	1842	Host	d__Bacteria;p__Firmicutes;c__Bacilli;o__Bacillales_H;f__Bacillaceae_D;g__Alkalihalobacillus;s__Alkalihalobacilluspseudalcaliphilus	NCBI GenBank
GCA_001038565.1	LFJO01000018.1	1702	Host	d__Bacteria;p__Firmicutes;c__Bacilli;o__Bacillales_H;f__Bacillaceae_D;g__Alkalihalobacillus;s__Alkalihalobacilluspseudalcaliphilus	NCBI GenBank
GCA_001038565.1	LFJO01000019.1	756	Host	d__Bacteria;p__Firmicutes;c__Bacilli;o__Bacillales_H;f__Bacillaceae_D;g__Alkalihalobacillus;s__Alkalihalobacilluspseudalcaliphilus	NCBI GenBank
GCA_001038565.1	LFJO01000020.1	737	Host	d__Bacteria;p__Firmicutes;c__Bacilli;o__Bacillales_H;f__Bacillaceae_D;g__Alkalihalobacillus;s__Alkalihalobacilluspseudalcaliphilus	NCBI GenBank
GCA_001038565.1	LFJO01000021.1	624	Host	d__Bacteria;p__Firmicutes;c__Bacilli;o__Bacillales_H;f__Bacillaceae_D;g__Alkalihalobacillus;s__Alkalihalobacilluspseudalcaliphilus	NCBI GenBank
GCA_001038565.1	LFJO01000022.1	602	Host	d__Bacteria;p__Firmicutes;c__Bacilli;o__Bacillales_H;f__Bacillaceae_D;g__Alkalihalobacillus;s__Alkalihalobacilluspseudalcaliphilus	NCBI GenBank
GCA_001038565.1	LFJO01000023.1	542	Host	d__Bacteria;p__Firmicutes;c__Bacilli;o__Bacillales_H;f__Bacillaceae_D;g__Alkalihalobacillus;s__Alkalihalobacilluspseudalcaliphilus	NCBI GenBank
GCA_003209165.1	QCSL01000001.1	137610	Host	d__Bacteria;p__Cyanobacteria;c__Cyanobacteriia;o__PCC-6307;f__Cyanobiaceae;g__Synechococcus_E;s__Synechococcus_Esp003209165	NCBI GenBank
GCA_003209165.1	QCSL01000002.1	89271	Host	d__Bacteria;p__Cyanobacteria;c__Cyanobacteriia;o__PCC-6307;f__Cyanobiaceae;g__Synechococcus_E;s__Synechococcus_Esp003209165	NCBI GenBank
GCA_003209165.1	QCSL01000003.1	83031	Host	d__Bacteria;p__Cyanobacteria;c__Cyanobacteriia;o__PCC-6307;f__Cyanobiaceae;g__Synechococcus_E;s__Synechococcus_Esp003209165	NCBI GenBank
GCA_003209165.1	QCSL01000004.1	82205	Host	d__Bacteria;p__Cyanobacteria;c__Cyanobacteriia;o__PCC-6307;f__Cyanobiaceae;g__Synechococcus_E;s__Synechococcus_Esp003209165	NCBI GenBank
GCA_003209165.1	QCSL01000005.1	74502	Host	d__Bacteria;p__Cyanobacteria;c__Cyanobacteriia;o__PCC-6307;f__Cyanobiaceae;g__Synechococcus_E;s__Synechococcus_Esp003209165	NCBI GenBank
GCA_003209165.1	QCSL01000006.1	69986	Host	d__Bacteria;p__Cyanobacteria;c__Cyanobacteriia;o__PCC-6307;f__Cyanobiaceae;g__Synechococcus_E;s__Synechococcus_Esp003209165	NCBI GenBank
GCA_003209165.1	QCSL01000007.1	68927	Host	d__Bacteria;p__Cyanobacteria;c__Cyanobacteriia;o__PCC-6307;f__Cyanobiaceae;g__Synechococcus_E;s__Synechococcus_Esp003209165	NCBI GenBank
GCA_003209165.1	QCSL01000008.1	62616	Host	d__Bacteria;p__Cyanobacteria;c__Cyanobacteriia;o__PCC-6307;f__Cyanobiaceae;g__Synechococcus_E;s__Synechococcus_Esp003209165	NCBI GenBank
GCA_003209165.1	QCSL01000009.1	62492	Host	d__Bacteria;p__Cyanobacteria;c__Cyanobacteriia;o__PCC-6307;f__Cyanobiaceae;g__Synechococcus_E;s__Synechococcus_Esp003209165	NCBI GenBank
GCA_003209165.1	QCSL01000010.1	55943	Host	d__Bacteria;p__Cyanobacteria;c__Cyanobacteriia;o__PCC-6307;f__Cyanobiaceae;g__Synechococcus_E;s__Synechococcus_Esp003209165	NCBI GenBank
GCA_003209165.1	QCSL01000011.1	54495	Host	d__Bacteria;p__Cyanobacteria;c__Cyanobacteriia;o__PCC-6307;f__Cyanobiaceae;g__Synechococcus_E;s__Synechococcus_Esp003209165	NCBI GenBank
GCA_003209165.1	QCSL01000012.1	52265	Host	d__Bacteria;p__Cyanobacteria;c__Cyanobacteriia;o__PCC-6307;f__Cyanobiaceae;g__Synechococcus_E;s__Synechococcus_Esp003209165	NCBI GenBank
GCA_003209165.1	QCSL01000013.1	48613	Host	d__Bacteria;p__Cyanobacteria;c__Cyanobacteriia;o__PCC-6307;f__Cyanobiaceae;g__Synechococcus_E;s__Synechococcus_Esp003209165	NCBI GenBank
GCA_003209165.1	QCSL01000014.1	48068	Host	d__Bacteria;p__Cyanobacteria;c__Cyanobacteriia;o__PCC-6307;f__Cyanobiaceae;g__Synechococcus_E;s__Synechococcus_Esp003209165	NCBI GenBank
GCA_003209165.1	QCSL01000015.1	46374	Host	d__Bacteria;p__Cyanobacteria;c__Cyanobacteriia;o__PCC-6307;f__Cyanobiaceae;g__Synechococcus_E;s__Synechococcus_Esp003209165	NCBI GenBank
GCA_003209165.1	QCSL01000016.1	42006	Host	d__Bacteria;p__Cyanobacteria;c__Cyanobacteriia;o__PCC-6307;f__Cyanobiaceae;g__Synechococcus_E;s__Synechococcus_Esp003209165	NCBI GenBank
GCA_003209165.1	QCSL01000017.1	38762	Host	d__Bacteria;p__Cyanobacteria;c__Cyanobacteriia;o__PCC-6307;f__Cyanobiaceae;g__Synechococcus_E;s__Synechococcus_Esp003209165	NCBI GenBank
GCA_003209165.1	QCSL01000018.1	37791	Host	d__Bacteria;p__Cyanobacteria;c__Cyanobacteriia;o__PCC-6307;f__Cyanobiaceae;g__Synechococcus_E;s__Synechococcus_Esp003209165	NCBI GenBank
GCA_003209165.1	QCSL01000019.1	37720	Host	d__Bacteria;p__Cyanobacteria;c__Cyanobacteriia;o__PCC-6307;f__Cyanobiaceae;g__Synechococcus_E;s__Synechococcus_Esp003209165	NCBI GenBank
GCA_003209165.1	QCSL01000020.1	37228	Host	d__Bacteria;p__Cyanobacteria;c__Cyanobacteriia;o__PCC-6307;f__Cyanobiaceae;g__Synechococcus_E;s__Synechococcus_Esp003209165	NCBI GenBank
GCA_003209165.1	QCSL01000021.1	36425	Host	d__Bacteria;p__Cyanobacteria;c__Cyanobacteriia;o__PCC-6307;f__Cyanobiaceae;g__Synechococcus_E;s__Synechococcus_Esp003209165	NCBI GenBank
GCA_003209165.1	QCSL01000022.1	35457	Host	d__Bacteria;p__Cyanobacteria;c__Cyanobacteriia;o__PCC-6307;f__Cyanobiaceae;g__Synechococcus_E;s__Synechococcus_Esp003209165	NCBI GenBank
GCA_003209165.1	QCSL01000023.1	35033	Host	d__Bacteria;p__Cyanobacteria;c__Cyanobacteriia;o__PCC-6307;f__Cyanobiaceae;g__Synechococcus_E;s__Synechococcus_Esp003209165	NCBI GenBank
GCA_003209165.1	QCSL01000024.1	34383	Host	d__Bacteria;p__Cyanobacteria;c__Cyanobacteriia;o__PCC-6307;f__Cyanobiaceae;g__Synechococcus_E;s__Synechococcus_Esp003209165	NCBI GenBank
GCA_003209165.1	QCSL01000025.1	32681	Host	d__Bacteria;p__Cyanobacteria;c__Cyanobacteriia;o__PCC-6307;f__Cyanobiaceae;g__Synechococcus_E;s__Synechococcus_Esp003209165	NCBI GenBank
GCA_003209165.1	QCSL01000026.1	32231	Host	d__Bacteria;p__Cyanobacteria;c__Cyanobacteriia;o__PCC-6307;f__Cyanobiaceae;g__Synechococcus_E;s__Synechococcus_Esp003209165	NCBI GenBank
GCA_003209165.1	QCSL01000027.1	31406	Host	d__Bacteria;p__Cyanobacteria;c__Cyanobacteriia;o__PCC-6307;f__Cyanobiaceae;g__Synechococcus_E;s__Synechococcus_Esp003209165	NCBI GenBank
GCA_003209165.1	QCSL01000028.1	30044	Host	d__Bacteria;p__Cyanobacteria;c__Cyanobacteriia;o__PCC-6307;f__Cyanobiaceae;g__Synechococcus_E;s__Synechococcus_Esp003209165	NCBI GenBank
GCA_003209165.1	QCSL01000029.1	28060	Host	d__Bacteria;p__Cyanobacteria;c__Cyanobacteriia;o__PCC-6307;f__Cyanobiaceae;g__Synechococcus_E;s__Synechococcus_Esp003209165	NCBI GenBank
GCA_003209165.1	QCSL01000030.1	27264	Host	d__Bacteria;p__Cyanobacteria;c__Cyanobacteriia;o__PCC-6307;f__Cyanobiaceae;g__Synechococcus_E;s__Synechococcus_Esp003209165	NCBI GenBank
GCA_003209165.1	QCSL01000031.1	25414	Host	d__Bacteria;p__Cyanobacteria;c__Cyanobacteriia;o__PCC-6307;f__Cyanobiaceae;g__Synechococcus_E;s__Synechococcus_Esp003209165	NCBI GenBank
GCA_003209165.1	QCSL01000032.1	24653	Host	d__Bacteria;p__Cyanobacteria;c__Cyanobacteriia;o__PCC-6307;f__Cyanobiaceae;g__Synechococcus_E;s__Synechococcus_Esp003209165	NCBI GenBank
GCA_003209165.1	QCSL01000033.1	23611	Host	d__Bacteria;p__Cyanobacteria;c__Cyanobacteriia;o__PCC-6307;f__Cyanobiaceae;g__Synechococcus_E;s__Synechococcus_Esp003209165	NCBI GenBank
GCA_003209165.1	QCSL01000034.1	23274	Host	d__Bacteria;p__Cyanobacteria;c__Cyanobacteriia;o__PCC-6307;f__Cyanobiaceae;g__Synechococcus_E;s__Synechococcus_Esp003209165	NCBI GenBank
GCA_003209165.1	QCSL01000035.1	22994	Host	d__Bacteria;p__Cyanobacteria;c__Cyanobacteriia;o__PCC-6307;f__Cyanobiaceae;g__Synechococcus_E;s__Synechococcus_Esp003209165	NCBI GenBank
GCA_003209165.1	QCSL01000036.1	21738	Host	d__Bacteria;p__Cyanobacteria;c__Cyanobacteriia;o__PCC-6307;f__Cyanobiaceae;g__Synechococcus_E;s__Synechococcus_Esp003209165	NCBI GenBank
GCA_003209165.1	QCSL01000037.1	21319	Host	d__Bacteria;p__Cyanobacteria;c__Cyanobacteriia;o__PCC-6307;f__Cyanobiaceae;g__Synechococcus_E;s__Synechococcus_Esp003209165	NCBI GenBank
GCA_003209165.1	QCSL01000038.1	21121	Host	d__Bacteria;p__Cyanobacteria;c__Cyanobacteriia;o__PCC-6307;f__Cyanobiaceae;g__Synechococcus_E;s__Synechococcus_Esp003209165	NCBI GenBank
GCA_003209165.1	QCSL01000039.1	20667	Host	d__Bacteria;p__Cyanobacteria;c__Cyanobacteriia;o__PCC-6307;f__Cyanobiaceae;g__Synechococcus_E;s__Synechococcus_Esp003209165	NCBI GenBank
GCA_003209165.1	QCSL01000040.1	19674	Host	d__Bacteria;p__Cyanobacteria;c__Cyanobacteriia;o__PCC-6307;f__Cyanobiaceae;g__Synechococcus_E;s__Synechococcus_Esp003209165	NCBI GenBank
GCA_003209165.1	QCSL01000041.1	19478	Host	d__Bacteria;p__Cyanobacteria;c__Cyanobacteriia;o__PCC-6307;f__Cyanobiaceae;g__Synechococcus_E;s__Synechococcus_Esp003209165	NCBI GenBank
GCA_003209165.1	QCSL01000042.1	17777	Host	d__Bacteria;p__Cyanobacteria;c__Cyanobacteriia;o__PCC-6307;f__Cyanobiaceae;g__Synechococcus_E;s__Synechococcus_Esp003209165	NCBI GenBank
GCA_003209165.1	QCSL01000043.1	16387	Host	d__Bacteria;p__Cyanobacteria;c__Cyanobacteriia;o__PCC-6307;f__Cyanobiaceae;g__Synechococcus_E;s__Synechococcus_Esp003209165	NCBI GenBank
GCA_003209165.1	QCSL01000044.1	16309	Host	d__Bacteria;p__Cyanobacteria;c__Cyanobacteriia;o__PCC-6307;f__Cyanobiaceae;g__Synechococcus_E;s__Synechococcus_Esp003209165	NCBI GenBank
GCA_003209165.1	QCSL01000045.1	15650	Host	d__Bacteria;p__Cyanobacteria;c__Cyanobacteriia;o__PCC-6307;f__Cyanobiaceae;g__Synechococcus_E;s__Synechococcus_Esp003209165	NCBI GenBank
GCA_003209165.1	QCSL01000046.1	15625	Host	d__Bacteria;p__Cyanobacteria;c__Cyanobacteriia;o__PCC-6307;f__Cyanobiaceae;g__Synechococcus_E;s__Synechococcus_Esp003209165	NCBI GenBank
GCA_003209165.1	QCSL01000047.1	15554	Host	d__Bacteria;p__Cyanobacteria;c__Cyanobacteriia;o__PCC-6307;f__Cyanobiaceae;g__Synechococcus_E;s__Synechococcus_Esp003209165	NCBI GenBank
GCA_003209165.1	QCSL01000048.1	14829	Host	d__Bacteria;p__Cyanobacteria;c__Cyanobacteriia;o__PCC-6307;f__Cyanobiaceae;g__Synechococcus_E;s__Synechococcus_Esp003209165	NCBI GenBank
GCA_003209165.1	QCSL01000049.1	14456	Host	d__Bacteria;p__Cyanobacteria;c__Cyanobacteriia;o__PCC-6307;f__Cyanobiaceae;g__Synechococcus_E;s__Synechococcus_Esp003209165	NCBI GenBank
GCA_003209165.1	QCSL01000050.1	14276	Host	d__Bacteria;p__Cyanobacteria;c__Cyanobacteriia;o__PCC-6307;f__Cyanobiaceae;g__Synechococcus_E;s__Synechococcus_Esp003209165	NCBI GenBank
GCA_003209165.1	QCSL01000051.1	13938	Host	d__Bacteria;p__Cyanobacteria;c__Cyanobacteriia;o__PCC-6307;f__Cyanobiaceae;g__Synechococcus_E;s__Synechococcus_Esp003209165	NCBI GenBank
GCA_003209165.1	QCSL01000052.1	13536	Host	d__Bacteria;p__Cyanobacteria;c__Cyanobacteriia;o__PCC-6307;f__Cyanobiaceae;g__Synechococcus_E;s__Synechococcus_Esp003209165	NCBI GenBank
GCA_003209165.1	QCSL01000053.1	12733	Host	d__Bacteria;p__Cyanobacteria;c__Cyanobacteriia;o__PCC-6307;f__Cyanobiaceae;g__Synechococcus_E;s__Synechococcus_Esp003209165	NCBI GenBank
GCA_003209165.1	QCSL01000054.1	12725	Host	d__Bacteria;p__Cyanobacteria;c__Cyanobacteriia;o__PCC-6307;f__Cyanobiaceae;g__Synechococcus_E;s__Synechococcus_Esp003209165	NCBI GenBank
GCA_003209165.1	QCSL01000055.1	12188	Host	d__Bacteria;p__Cyanobacteria;c__Cyanobacteriia;o__PCC-6307;f__Cyanobiaceae;g__Synechococcus_E;s__Synechococcus_Esp003209165	NCBI GenBank
GCA_003209165.1	QCSL01000056.1	12149	Host	d__Bacteria;p__Cyanobacteria;c__Cyanobacteriia;o__PCC-6307;f__Cyanobiaceae;g__Synechococcus_E;s__Synechococcus_Esp003209165	NCBI GenBank
GCA_003209165.1	QCSL01000057.1	11985	Host	d__Bacteria;p__Cyanobacteria;c__Cyanobacteriia;o__PCC-6307;f__Cyanobiaceae;g__Synechococcus_E;s__Synechococcus_Esp003209165	NCBI GenBank
GCA_003209165.1	QCSL01000058.1	11164	Host	d__Bacteria;p__Cyanobacteria;c__Cyanobacteriia;o__PCC-6307;f__Cyanobiaceae;g__Synechococcus_E;s__Synechococcus_Esp003209165	NCBI GenBank
GCA_003209165.1	QCSL01000059.1	10869	Host	d__Bacteria;p__Cyanobacteria;c__Cyanobacteriia;o__PCC-6307;f__Cyanobiaceae;g__Synechococcus_E;s__Synechococcus_Esp003209165	NCBI GenBank
GCA_003209165.1	QCSL01000060.1	10834	Host	d__Bacteria;p__Cyanobacteria;c__Cyanobacteriia;o__PCC-6307;f__Cyanobiaceae;g__Synechococcus_E;s__Synechococcus_Esp003209165	NCBI GenBank
GCA_003209165.1	QCSL01000061.1	10155	Host	d__Bacteria;p__Cyanobacteria;c__Cyanobacteriia;o__PCC-6307;f__Cyanobiaceae;g__Synechococcus_E;s__Synechococcus_Esp003209165	NCBI GenBank
GCA_003209165.1	QCSL01000062.1	9609	Host	d__Bacteria;p__Cyanobacteria;c__Cyanobacteriia;o__PCC-6307;f__Cyanobiaceae;g__Synechococcus_E;s__Synechococcus_Esp003209165	NCBI GenBank
GCA_003209165.1	QCSL01000063.1	9508	Host	d__Bacteria;p__Cyanobacteria;c__Cyanobacteriia;o__PCC-6307;f__Cyanobiaceae;g__Synechococcus_E;s__Synechococcus_Esp003209165	NCBI GenBank
GCA_003209165.1	QCSL01000064.1	8942	Host	d__Bacteria;p__Cyanobacteria;c__Cyanobacteriia;o__PCC-6307;f__Cyanobiaceae;g__Synechococcus_E;s__Synechococcus_Esp003209165	NCBI GenBank
GCA_003209165.1	QCSL01000065.1	8887	Host	d__Bacteria;p__Cyanobacteria;c__Cyanobacteriia;o__PCC-6307;f__Cyanobiaceae;g__Synechococcus_E;s__Synechococcus_Esp003209165	NCBI GenBank
GCA_003209165.1	QCSL01000066.1	8844	Host	d__Bacteria;p__Cyanobacteria;c__Cyanobacteriia;o__PCC-6307;f__Cyanobiaceae;g__Synechococcus_E;s__Synechococcus_Esp003209165	NCBI GenBank
GCA_003209165.1	QCSL01000067.1	8324	Host	d__Bacteria;p__Cyanobacteria;c__Cyanobacteriia;o__PCC-6307;f__Cyanobiaceae;g__Synechococcus_E;s__Synechococcus_Esp003209165	NCBI GenBank
GCA_003209165.1	QCSL01000068.1	8151	Host	d__Bacteria;p__Cyanobacteria;c__Cyanobacteriia;o__PCC-6307;f__Cyanobiaceae;g__Synechococcus_E;s__Synechococcus_Esp003209165	NCBI GenBank
GCA_003209165.1	QCSL01000069.1	7980	Host	d__Bacteria;p__Cyanobacteria;c__Cyanobacteriia;o__PCC-6307;f__Cyanobiaceae;g__Synechococcus_E;s__Synechococcus_Esp003209165	NCBI GenBank
GCA_003209165.1	QCSL01000070.1	7804	Host	d__Bacteria;p__Cyanobacteria;c__Cyanobacteriia;o__PCC-6307;f__Cyanobiaceae;g__Synechococcus_E;s__Synechococcus_Esp003209165	NCBI GenBank
GCA_003209165.1	QCSL01000071.1	6875	Host	d__Bacteria;p__Cyanobacteria;c__Cyanobacteriia;o__PCC-6307;f__Cyanobiaceae;g__Synechococcus_E;s__Synechococcus_Esp003209165	NCBI GenBank
GCA_003209165.1	QCSL01000072.1	6466	Host	d__Bacteria;p__Cyanobacteria;c__Cyanobacteriia;o__PCC-6307;f__Cyanobiaceae;g__Synechococcus_E;s__Synechococcus_Esp003209165	NCBI GenBank
GCA_003209165.1	QCSL01000073.1	6294	Host	d__Bacteria;p__Cyanobacteria;c__Cyanobacteriia;o__PCC-6307;f__Cyanobiaceae;g__Synechococcus_E;s__Synechococcus_Esp003209165	NCBI GenBank
GCA_003209165.1	QCSL01000074.1	5868	Host	d__Bacteria;p__Cyanobacteria;c__Cyanobacteriia;o__PCC-6307;f__Cyanobiaceae;g__Synechococcus_E;s__Synechococcus_Esp003209165	NCBI GenBank
GCA_003209165.1	QCSL01000075.1	5564	Host	d__Bacteria;p__Cyanobacteria;c__Cyanobacteriia;o__PCC-6307;f__Cyanobiaceae;g__Synechococcus_E;s__Synechococcus_Esp003209165	NCBI GenBank
GCA_003209165.1	QCSL01000076.1	5106	Host	d__Bacteria;p__Cyanobacteria;c__Cyanobacteriia;o__PCC-6307;f__Cyanobiaceae;g__Synechococcus_E;s__Synechococcus_Esp003209165	NCBI GenBank
GCA_003209165.1	QCSL01000077.1	5051	Host	d__Bacteria;p__Cyanobacteria;c__Cyanobacteriia;o__PCC-6307;f__Cyanobiaceae;g__Synechococcus_E;s__Synechococcus_Esp003209165	NCBI GenBank
GCA_003209165.1	QCSL01000078.1	4984	Host	d__Bacteria;p__Cyanobacteria;c__Cyanobacteriia;o__PCC-6307;f__Cyanobiaceae;g__Synechococcus_E;s__Synechococcus_Esp003209165	NCBI GenBank
GCA_003209165.1	QCSL01000079.1	4557	Host	d__Bacteria;p__Cyanobacteria;c__Cyanobacteriia;o__PCC-6307;f__Cyanobiaceae;g__Synechococcus_E;s__Synechococcus_Esp003209165	NCBI GenBank
GCA_003209165.1	QCSL01000080.1	4362	Host	d__Bacteria;p__Cyanobacteria;c__Cyanobacteriia;o__PCC-6307;f__Cyanobiaceae;g__Synechococcus_E;s__Synechococcus_Esp003209165	NCBI GenBank
GCA_003209165.1	QCSL01000081.1	4346	Host	d__Bacteria;p__Cyanobacteria;c__Cyanobacteriia;o__PCC-6307;f__Cyanobiaceae;g__Synechococcus_E;s__Synechococcus_Esp003209165	NCBI GenBank
GCA_003209165.1	QCSL01000082.1	4145	Host	d__Bacteria;p__Cyanobacteria;c__Cyanobacteriia;o__PCC-6307;f__Cyanobiaceae;g__Synechococcus_E;s__Synechococcus_Esp003209165	NCBI GenBank
GCA_003209165.1	QCSL01000083.1	3897	Host	d__Bacteria;p__Cyanobacteria;c__Cyanobacteriia;o__PCC-6307;f__Cyanobiaceae;g__Synechococcus_E;s__Synechococcus_Esp003209165	NCBI GenBank
GCA_003209165.1	QCSL01000084.1	3791	Host	d__Bacteria;p__Cyanobacteria;c__Cyanobacteriia;o__PCC-6307;f__Cyanobiaceae;g__Synechococcus_E;s__Synechococcus_Esp003209165	NCBI GenBank
GCA_003209165.1	QCSL01000085.1	3787	Host	d__Bacteria;p__Cyanobacteria;c__Cyanobacteriia;o__PCC-6307;f__Cyanobiaceae;g__Synechococcus_E;s__Synechococcus_Esp003209165	NCBI GenBank
GCA_003209165.1	QCSL01000086.1	3747	Host	d__Bacteria;p__Cyanobacteria;c__Cyanobacteriia;o__PCC-6307;f__Cyanobiaceae;g__Synechococcus_E;s__Synechococcus_Esp003209165	NCBI GenBank
GCA_003209165.1	QCSL01000087.1	3580	Host	d__Bacteria;p__Cyanobacteria;c__Cyanobacteriia;o__PCC-6307;f__Cyanobiaceae;g__Synechococcus_E;s__Synechococcus_Esp003209165	NCBI GenBank
GCA_003209165.1	QCSL01000088.1	3403	Host	d__Bacteria;p__Cyanobacteria;c__Cyanobacteriia;o__PCC-6307;f__Cyanobiaceae;g__Synechococcus_E;s__Synechococcus_Esp003209165	NCBI GenBank
GCA_003209165.1	QCSL01000089.1	3381	Host	d__Bacteria;p__Cyanobacteria;c__Cyanobacteriia;o__PCC-6307;f__Cyanobiaceae;g__Synechococcus_E;s__Synechococcus_Esp003209165	NCBI GenBank
GCA_003209165.1	QCSL01000090.1	3338	Host	d__Bacteria;p__Cyanobacteria;c__Cyanobacteriia;o__PCC-6307;f__Cyanobiaceae;g__Synechococcus_E;s__Synechococcus_Esp003209165	NCBI GenBank
GCA_003209165.1	QCSL01000091.1	3245	Host	d__Bacteria;p__Cyanobacteria;c__Cyanobacteriia;o__PCC-6307;f__Cyanobiaceae;g__Synechococcus_E;s__Synechococcus_Esp003209165	NCBI GenBank
GCA_003209165.1	QCSL01000092.1	3010	Host	d__Bacteria;p__Cyanobacteria;c__Cyanobacteriia;o__PCC-6307;f__Cyanobiaceae;g__Synechococcus_E;s__Synechococcus_Esp003209165	NCBI GenBank
GCA_003209165.1	QCSL01000093.1	2750	Host	d__Bacteria;p__Cyanobacteria;c__Cyanobacteriia;o__PCC-6307;f__Cyanobiaceae;g__Synechococcus_E;s__Synechococcus_Esp003209165	NCBI GenBank
GCA_003209165.1	QCSL01000094.1	2705	Host	d__Bacteria;p__Cyanobacteria;c__Cyanobacteriia;o__PCC-6307;f__Cyanobiaceae;g__Synechococcus_E;s__Synechococcus_Esp003209165	NCBI GenBank
GCA_003209165.1	QCSL01000095.1	2583	Host	d__Bacteria;p__Cyanobacteria;c__Cyanobacteriia;o__PCC-6307;f__Cyanobiaceae;g__Synechococcus_E;s__Synechococcus_Esp003209165	NCBI GenBank
GCA_003209165.1	QCSL01000096.1	2559	Host	d__Bacteria;p__Cyanobacteria;c__Cyanobacteriia;o__PCC-6307;f__Cyanobiaceae;g__Synechococcus_E;s__Synechococcus_Esp003209165	NCBI GenBank
GCA_003209165.1	QCSL01000097.1	2353	Host	d__Bacteria;p__Cyanobacteria;c__Cyanobacteriia;o__PCC-6307;f__Cyanobiaceae;g__Synechococcus_E;s__Synechococcus_Esp003209165	NCBI GenBank
GCA_003209165.1	QCSL01000098.1	2160	Host	d__Bacteria;p__Cyanobacteria;c__Cyanobacteriia;o__PCC-6307;f__Cyanobiaceae;g__Synechococcus_E;s__Synechococcus_Esp003209165	NCBI GenBank
GCA_003209165.1	QCSL01000099.1	2152	Host	d__Bacteria;p__Cyanobacteria;c__Cyanobacteriia;o__PCC-6307;f__Cyanobiaceae;g__Synechococcus_E;s__Synechococcus_Esp003209165	NCBI GenBank
GCA_003209165.1	QCSL01000100.1	2043	Host	d__Bacteria;p__Cyanobacteria;c__Cyanobacteriia;o__PCC-6307;f__Cyanobiaceae;g__Synechococcus_E;s__Synechococcus_Esp003209165	NCBI GenBank
GCA_003214355.1	QCLS01000001.1	355584	Host	d__Bacteria;p__Cyanobacteria;c__Cyanobacteriia;o__PCC-6307;f__Cyanobiaceae;g__Prochlorococcus_A;s__Prochlorococcus_Asp003214355	NCBI GenBank
GCA_003214355.1	QCLS01000002.1	262784	Host	d__Bacteria;p__Cyanobacteria;c__Cyanobacteriia;o__PCC-6307;f__Cyanobiaceae;g__Prochlorococcus_A;s__Prochlorococcus_Asp003214355	NCBI GenBank
GCA_003214355.1	QCLS01000003.1	189106	Host	d__Bacteria;p__Cyanobacteria;c__Cyanobacteriia;o__PCC-6307;f__Cyanobiaceae;g__Prochlorococcus_A;s__Prochlorococcus_Asp003214355	NCBI GenBank
GCA_003214355.1	QCLS01000004.1	108096	Host	d__Bacteria;p__Cyanobacteria;c__Cyanobacteriia;o__PCC-6307;f__Cyanobiaceae;g__Prochlorococcus_A;s__Prochlorococcus_Asp003214355	NCBI GenBank
GCA_003214355.1	QCLS01000005.1	99020	Host	d__Bacteria;p__Cyanobacteria;c__Cyanobacteriia;o__PCC-6307;f__Cyanobiaceae;g__Prochlorococcus_A;s__Prochlorococcus_Asp003214355	NCBI GenBank
GCA_003214355.1	QCLS01000006.1	84216	Host	d__Bacteria;p__Cyanobacteria;c__Cyanobacteriia;o__PCC-6307;f__Cyanobiaceae;g__Prochlorococcus_A;s__Prochlorococcus_Asp003214355	NCBI GenBank
GCA_003214355.1	QCLS01000007.1	79837	Host	d__Bacteria;p__Cyanobacteria;c__Cyanobacteriia;o__PCC-6307;f__Cyanobiaceae;g__Prochlorococcus_A;s__Prochlorococcus_Asp003214355	NCBI GenBank
GCA_003214355.1	QCLS01000008.1	51688	Host	d__Bacteria;p__Cyanobacteria;c__Cyanobacteriia;o__PCC-6307;f__Cyanobiaceae;g__Prochlorococcus_A;s__Prochlorococcus_Asp003214355	NCBI GenBank
GCA_003214355.1	QCLS01000009.1	51594	Host	d__Bacteria;p__Cyanobacteria;c__Cyanobacteriia;o__PCC-6307;f__Cyanobiaceae;g__Prochlorococcus_A;s__Prochlorococcus_Asp003214355	NCBI GenBank
GCA_003214355.1	QCLS01000010.1	39538	Host	d__Bacteria;p__Cyanobacteria;c__Cyanobacteriia;o__PCC-6307;f__Cyanobiaceae;g__Prochlorococcus_A;s__Prochlorococcus_Asp003214355	NCBI GenBank
GCA_003214355.1	QCLS01000011.1	39081	Host	d__Bacteria;p__Cyanobacteria;c__Cyanobacteriia;o__PCC-6307;f__Cyanobiaceae;g__Prochlorococcus_A;s__Prochlorococcus_Asp003214355	NCBI GenBank
GCA_003214355.1	QCLS01000012.1	33115	Host	d__Bacteria;p__Cyanobacteria;c__Cyanobacteriia;o__PCC-6307;f__Cyanobiaceae;g__Prochlorococcus_A;s__Prochlorococcus_Asp003214355	NCBI GenBank
GCA_003214355.1	QCLS01000013.1	29964	Host	d__Bacteria;p__Cyanobacteria;c__Cyanobacteriia;o__PCC-6307;f__Cyanobiaceae;g__Prochlorococcus_A;s__Prochlorococcus_Asp003214355	NCBI GenBank
GCA_003214355.1	QCLS01000014.1	29789	Host	d__Bacteria;p__Cyanobacteria;c__Cyanobacteriia;o__PCC-6307;f__Cyanobiaceae;g__Prochlorococcus_A;s__Prochlorococcus_Asp003214355	NCBI GenBank
GCA_003214355.1	QCLS01000015.1	29224	Host	d__Bacteria;p__Cyanobacteria;c__Cyanobacteriia;o__PCC-6307;f__Cyanobiaceae;g__Prochlorococcus_A;s__Prochlorococcus_Asp003214355	NCBI GenBank
GCA_003214355.1	QCLS01000016.1	27777	Host	d__Bacteria;p__Cyanobacteria;c__Cyanobacteriia;o__PCC-6307;f__Cyanobiaceae;g__Prochlorococcus_A;s__Prochlorococcus_Asp003214355	NCBI GenBank
GCA_003214355.1	QCLS01000017.1	24365	Host	d__Bacteria;p__Cyanobacteria;c__Cyanobacteriia;o__PCC-6307;f__Cyanobiaceae;g__Prochlorococcus_A;s__Prochlorococcus_Asp003214355	NCBI GenBank
GCA_003214355.1	QCLS01000018.1	16219	Host	d__Bacteria;p__Cyanobacteria;c__Cyanobacteriia;o__PCC-6307;f__Cyanobiaceae;g__Prochlorococcus_A;s__Prochlorococcus_Asp003214355	NCBI GenBank
GCA_003214355.1	QCLS01000019.1	6243	Host	d__Bacteria;p__Cyanobacteria;c__Cyanobacteriia;o__PCC-6307;f__Cyanobiaceae;g__Prochlorococcus_A;s__Prochlorococcus_Asp003214355	NCBI GenBank
GCA_003214355.1	QCLS01000020.1	5030	Host	d__Bacteria;p__Cyanobacteria;c__Cyanobacteriia;o__PCC-6307;f__Cyanobiaceae;g__Prochlorococcus_A;s__Prochlorococcus_Asp003214355	NCBI GenBank
GCA_003214355.1	QCLS01000021.1	4695	Host	d__Bacteria;p__Cyanobacteria;c__Cyanobacteriia;o__PCC-6307;f__Cyanobiaceae;g__Prochlorococcus_A;s__Prochlorococcus_Asp003214355	NCBI GenBank
GCA_003214355.1	QCLS01000022.1	4662	Host	d__Bacteria;p__Cyanobacteria;c__Cyanobacteriia;o__PCC-6307;f__Cyanobiaceae;g__Prochlorococcus_A;s__Prochlorococcus_Asp003214355	NCBI GenBank
GCA_003214355.1	QCLS01000023.1	3619	Host	d__Bacteria;p__Cyanobacteria;c__Cyanobacteriia;o__PCC-6307;f__Cyanobiaceae;g__Prochlorococcus_A;s__Prochlorococcus_Asp003214355	NCBI GenBank
GCA_003214355.1	QCLS01000024.1	3595	Host	d__Bacteria;p__Cyanobacteria;c__Cyanobacteriia;o__PCC-6307;f__Cyanobiaceae;g__Prochlorococcus_A;s__Prochlorococcus_Asp003214355	NCBI GenBank
GCA_003214355.1	QCLS01000025.1	3552	Host	d__Bacteria;p__Cyanobacteria;c__Cyanobacteriia;o__PCC-6307;f__Cyanobiaceae;g__Prochlorococcus_A;s__Prochlorococcus_Asp003214355	NCBI GenBank
GCA_003214355.1	QCLS01000026.1	3275	Host	d__Bacteria;p__Cyanobacteria;c__Cyanobacteriia;o__PCC-6307;f__Cyanobiaceae;g__Prochlorococcus_A;s__Prochlorococcus_Asp003214355	NCBI GenBank
GCA_003214355.1	QCLS01000027.1	3266	Host	d__Bacteria;p__Cyanobacteria;c__Cyanobacteriia;o__PCC-6307;f__Cyanobiaceae;g__Prochlorococcus_A;s__Prochlorococcus_Asp003214355	NCBI GenBank
GCA_003214355.1	QCLS01000028.1	2434	Host	d__Bacteria;p__Cyanobacteria;c__Cyanobacteriia;o__PCC-6307;f__Cyanobiaceae;g__Prochlorococcus_A;s__Prochlorococcus_Asp003214355	NCBI GenBank
GCA_003214355.1	QCLS01000029.1	2414	Host	d__Bacteria;p__Cyanobacteria;c__Cyanobacteriia;o__PCC-6307;f__Cyanobiaceae;g__Prochlorococcus_A;s__Prochlorococcus_Asp003214355	NCBI GenBank
GCA_003214355.1	QCLS01000030.1	2275	Host	d__Bacteria;p__Cyanobacteria;c__Cyanobacteriia;o__PCC-6307;f__Cyanobiaceae;g__Prochlorococcus_A;s__Prochlorococcus_Asp003214355	NCBI GenBank
GCA_003214355.1	QCLS01000031.1	2246	Host	d__Bacteria;p__Cyanobacteria;c__Cyanobacteriia;o__PCC-6307;f__Cyanobiaceae;g__Prochlorococcus_A;s__Prochlorococcus_Asp003214355	NCBI GenBank
GCA_003214355.1	QCLS01000032.1	2062	Host	d__Bacteria;p__Cyanobacteria;c__Cyanobacteriia;o__PCC-6307;f__Cyanobiaceae;g__Prochlorococcus_A;s__Prochlorococcus_Asp003214355	NCBI GenBank
GCA_003215295.1	QCKN01000001.1	233067	Host	d__Bacteria;p__Cyanobacteria;c__Cyanobacteriia;o__PCC-6307;f__Cyanobiaceae;g__AG-409-P03;s__AG-409-P03sp003215295	NCBI GenBank
GCA_003215295.1	QCKN01000002.1	142029	Host	d__Bacteria;p__Cyanobacteria;c__Cyanobacteriia;o__PCC-6307;f__Cyanobiaceae;g__AG-409-P03;s__AG-409-P03sp003215295	NCBI GenBank
GCA_003215295.1	QCKN01000003.1	130604	Host	d__Bacteria;p__Cyanobacteria;c__Cyanobacteriia;o__PCC-6307;f__Cyanobiaceae;g__AG-409-P03;s__AG-409-P03sp003215295	NCBI GenBank
GCA_003215295.1	QCKN01000004.1	102313	Host	d__Bacteria;p__Cyanobacteria;c__Cyanobacteriia;o__PCC-6307;f__Cyanobiaceae;g__AG-409-P03;s__AG-409-P03sp003215295	NCBI GenBank
GCA_003215295.1	QCKN01000005.1	86018	Host	d__Bacteria;p__Cyanobacteria;c__Cyanobacteriia;o__PCC-6307;f__Cyanobiaceae;g__AG-409-P03;s__AG-409-P03sp003215295	NCBI GenBank
GCA_003215295.1	QCKN01000006.1	74973	Host	d__Bacteria;p__Cyanobacteria;c__Cyanobacteriia;o__PCC-6307;f__Cyanobiaceae;g__AG-409-P03;s__AG-409-P03sp003215295	NCBI GenBank
GCA_003215295.1	QCKN01000007.1	49605	Host	d__Bacteria;p__Cyanobacteria;c__Cyanobacteriia;o__PCC-6307;f__Cyanobiaceae;g__AG-409-P03;s__AG-409-P03sp003215295	NCBI GenBank
GCA_003215295.1	QCKN01000008.1	41775	Host	d__Bacteria;p__Cyanobacteria;c__Cyanobacteriia;o__PCC-6307;f__Cyanobiaceae;g__AG-409-P03;s__AG-409-P03sp003215295	NCBI GenBank
GCA_003215295.1	QCKN01000009.1	36954	Host	d__Bacteria;p__Cyanobacteria;c__Cyanobacteriia;o__PCC-6307;f__Cyanobiaceae;g__AG-409-P03;s__AG-409-P03sp003215295	NCBI GenBank
GCA_003215295.1	QCKN01000010.1	34997	Host	d__Bacteria;p__Cyanobacteria;c__Cyanobacteriia;o__PCC-6307;f__Cyanobiaceae;g__AG-409-P03;s__AG-409-P03sp003215295	NCBI GenBank
GCA_003215295.1	QCKN01000011.1	33276	Host	d__Bacteria;p__Cyanobacteria;c__Cyanobacteriia;o__PCC-6307;f__Cyanobiaceae;g__AG-409-P03;s__AG-409-P03sp003215295	NCBI GenBank
GCA_003215295.1	QCKN01000012.1	29458	Host	d__Bacteria;p__Cyanobacteria;c__Cyanobacteriia;o__PCC-6307;f__Cyanobiaceae;g__AG-409-P03;s__AG-409-P03sp003215295	NCBI GenBank
GCA_003215295.1	QCKN01000013.1	29419	Host	d__Bacteria;p__Cyanobacteria;c__Cyanobacteriia;o__PCC-6307;f__Cyanobiaceae;g__AG-409-P03;s__AG-409-P03sp003215295	NCBI GenBank
GCA_003215295.1	QCKN01000014.1	27109	Host	d__Bacteria;p__Cyanobacteria;c__Cyanobacteriia;o__PCC-6307;f__Cyanobiaceae;g__AG-409-P03;s__AG-409-P03sp003215295	NCBI GenBank
GCA_003215295.1	QCKN01000015.1	26440	Host	d__Bacteria;p__Cyanobacteria;c__Cyanobacteriia;o__PCC-6307;f__Cyanobiaceae;g__AG-409-P03;s__AG-409-P03sp003215295	NCBI GenBank
GCA_003215295.1	QCKN01000016.1	22844	Host	d__Bacteria;p__Cyanobacteria;c__Cyanobacteriia;o__PCC-6307;f__Cyanobiaceae;g__AG-409-P03;s__AG-409-P03sp003215295	NCBI GenBank
GCA_003215295.1	QCKN01000017.1	21736	Host	d__Bacteria;p__Cyanobacteria;c__Cyanobacteriia;o__PCC-6307;f__Cyanobiaceae;g__AG-409-P03;s__AG-409-P03sp003215295	NCBI GenBank
GCA_003215295.1	QCKN01000018.1	20659	Host	d__Bacteria;p__Cyanobacteria;c__Cyanobacteriia;o__PCC-6307;f__Cyanobiaceae;g__AG-409-P03;s__AG-409-P03sp003215295	NCBI GenBank
GCA_003215295.1	QCKN01000019.1	19869	Host	d__Bacteria;p__Cyanobacteria;c__Cyanobacteriia;o__PCC-6307;f__Cyanobiaceae;g__AG-409-P03;s__AG-409-P03sp003215295	NCBI GenBank
GCA_003215295.1	QCKN01000020.1	17383	Host	d__Bacteria;p__Cyanobacteria;c__Cyanobacteriia;o__PCC-6307;f__Cyanobiaceae;g__AG-409-P03;s__AG-409-P03sp003215295	NCBI GenBank
GCA_003215295.1	QCKN01000021.1	16218	Host	d__Bacteria;p__Cyanobacteria;c__Cyanobacteriia;o__PCC-6307;f__Cyanobiaceae;g__AG-409-P03;s__AG-409-P03sp003215295	NCBI GenBank
GCA_003215295.1	QCKN01000022.1	15708	Host	d__Bacteria;p__Cyanobacteria;c__Cyanobacteriia;o__PCC-6307;f__Cyanobiaceae;g__AG-409-P03;s__AG-409-P03sp003215295	NCBI GenBank
GCA_003215295.1	QCKN01000023.1	11592	Host	d__Bacteria;p__Cyanobacteria;c__Cyanobacteriia;o__PCC-6307;f__Cyanobiaceae;g__AG-409-P03;s__AG-409-P03sp003215295	NCBI GenBank
GCA_003215295.1	QCKN01000024.1	10293	Host	d__Bacteria;p__Cyanobacteria;c__Cyanobacteriia;o__PCC-6307;f__Cyanobiaceae;g__AG-409-P03;s__AG-409-P03sp003215295	NCBI GenBank
GCA_003215295.1	QCKN01000025.1	9968	Host	d__Bacteria;p__Cyanobacteria;c__Cyanobacteriia;o__PCC-6307;f__Cyanobiaceae;g__AG-409-P03;s__AG-409-P03sp003215295	NCBI GenBank
GCA_003215295.1	QCKN01000026.1	9930	Host	d__Bacteria;p__Cyanobacteria;c__Cyanobacteriia;o__PCC-6307;f__Cyanobiaceae;g__AG-409-P03;s__AG-409-P03sp003215295	NCBI GenBank
GCA_003215295.1	QCKN01000027.1	9236	Host	d__Bacteria;p__Cyanobacteria;c__Cyanobacteriia;o__PCC-6307;f__Cyanobiaceae;g__AG-409-P03;s__AG-409-P03sp003215295	NCBI GenBank
GCA_003215295.1	QCKN01000028.1	9070	Host	d__Bacteria;p__Cyanobacteria;c__Cyanobacteriia;o__PCC-6307;f__Cyanobiaceae;g__AG-409-P03;s__AG-409-P03sp003215295	NCBI GenBank
GCA_003215295.1	QCKN01000029.1	8505	Host	d__Bacteria;p__Cyanobacteria;c__Cyanobacteriia;o__PCC-6307;f__Cyanobiaceae;g__AG-409-P03;s__AG-409-P03sp003215295	NCBI GenBank
GCA_003215295.1	QCKN01000030.1	7778	Host	d__Bacteria;p__Cyanobacteria;c__Cyanobacteriia;o__PCC-6307;f__Cyanobiaceae;g__AG-409-P03;s__AG-409-P03sp003215295	NCBI GenBank
GCA_003215295.1	QCKN01000031.1	7399	Host	d__Bacteria;p__Cyanobacteria;c__Cyanobacteriia;o__PCC-6307;f__Cyanobiaceae;g__AG-409-P03;s__AG-409-P03sp003215295	NCBI GenBank
GCA_003215295.1	QCKN01000032.1	7345	Host	d__Bacteria;p__Cyanobacteria;c__Cyanobacteriia;o__PCC-6307;f__Cyanobiaceae;g__AG-409-P03;s__AG-409-P03sp003215295	NCBI GenBank
GCA_003215295.1	QCKN01000033.1	6990	Host	d__Bacteria;p__Cyanobacteria;c__Cyanobacteriia;o__PCC-6307;f__Cyanobiaceae;g__AG-409-P03;s__AG-409-P03sp003215295	NCBI GenBank
GCA_003215295.1	QCKN01000034.1	6563	Host	d__Bacteria;p__Cyanobacteria;c__Cyanobacteriia;o__PCC-6307;f__Cyanobiaceae;g__AG-409-P03;s__AG-409-P03sp003215295	NCBI GenBank
GCA_003215295.1	QCKN01000035.1	5156	Host	d__Bacteria;p__Cyanobacteria;c__Cyanobacteriia;o__PCC-6307;f__Cyanobiaceae;g__AG-409-P03;s__AG-409-P03sp003215295	NCBI GenBank
GCA_003215295.1	QCKN01000036.1	4297	Host	d__Bacteria;p__Cyanobacteria;c__Cyanobacteriia;o__PCC-6307;f__Cyanobiaceae;g__AG-409-P03;s__AG-409-P03sp003215295	NCBI GenBank
GCA_003215295.1	QCKN01000037.1	4285	Host	d__Bacteria;p__Cyanobacteria;c__Cyanobacteriia;o__PCC-6307;f__Cyanobiaceae;g__AG-409-P03;s__AG-409-P03sp003215295	NCBI GenBank
GCA_003215295.1	QCKN01000038.1	4179	Host	d__Bacteria;p__Cyanobacteria;c__Cyanobacteriia;o__PCC-6307;f__Cyanobiaceae;g__AG-409-P03;s__AG-409-P03sp003215295	NCBI GenBank
GCA_003215295.1	QCKN01000039.1	3684	Host	d__Bacteria;p__Cyanobacteria;c__Cyanobacteriia;o__PCC-6307;f__Cyanobiaceae;g__AG-409-P03;s__AG-409-P03sp003215295	NCBI GenBank
GCA_003215295.1	QCKN01000040.1	3032	Host	d__Bacteria;p__Cyanobacteria;c__Cyanobacteriia;o__PCC-6307;f__Cyanobiaceae;g__AG-409-P03;s__AG-409-P03sp003215295	NCBI GenBank
GCA_003215295.1	QCKN01000041.1	2975	Host	d__Bacteria;p__Cyanobacteria;c__Cyanobacteriia;o__PCC-6307;f__Cyanobiaceae;g__AG-409-P03;s__AG-409-P03sp003215295	NCBI GenBank
GCA_003215295.1	QCKN01000042.1	2819	Host	d__Bacteria;p__Cyanobacteria;c__Cyanobacteriia;o__PCC-6307;f__Cyanobiaceae;g__AG-409-P03;s__AG-409-P03sp003215295	NCBI GenBank
GCA_003215295.1	QCKN01000043.1	2732	Host	d__Bacteria;p__Cyanobacteria;c__Cyanobacteriia;o__PCC-6307;f__Cyanobiaceae;g__AG-409-P03;s__AG-409-P03sp003215295	NCBI GenBank
GCA_003215295.1	QCKN01000044.1	2426	Host	d__Bacteria;p__Cyanobacteria;c__Cyanobacteriia;o__PCC-6307;f__Cyanobiaceae;g__AG-409-P03;s__AG-409-P03sp003215295	NCBI GenBank
GCA_003215295.1	QCKN01000045.1	2412	Host	d__Bacteria;p__Cyanobacteria;c__Cyanobacteriia;o__PCC-6307;f__Cyanobiaceae;g__AG-409-P03;s__AG-409-P03sp003215295	NCBI GenBank
GCA_003215295.1	QCKN01000046.1	2342	Host	d__Bacteria;p__Cyanobacteria;c__Cyanobacteriia;o__PCC-6307;f__Cyanobiaceae;g__AG-409-P03;s__AG-409-P03sp003215295	NCBI GenBank
GCA_003215295.1	QCKN01000047.1	2118	Host	d__Bacteria;p__Cyanobacteria;c__Cyanobacteriia;o__PCC-6307;f__Cyanobiaceae;g__AG-409-P03;s__AG-409-P03sp003215295	NCBI GenBank
GCA_014650675.1	BMVK01000001.1	1108124	Host	d__Bacteria;p__Actinobacteriota;c__Actinomycetia;o__Streptomycetales;f__Streptomycetaceae;g__Streptomyces;s__Streptomycesanulatus	NCBI GenBank
GCA_014650675.1	BMVK01000001.1	1108124	Host	d__Bacteria;p__Actinobacteriota;c__Actinomycetia;o__Streptomycetales;f__Streptomycetaceae;g__Streptomyces;s__Streptomycesanulatus	NCBI GenBank
GCA_014650675.1	BMVK01000002.1	877812	Host	d__Bacteria;p__Actinobacteriota;c__Actinomycetia;o__Streptomycetales;f__Streptomycetaceae;g__Streptomyces;s__Streptomycesanulatus	NCBI GenBank
GCA_014650675.1	BMVK01000002.1	877812	Host	d__Bacteria;p__Actinobacteriota;c__Actinomycetia;o__Streptomycetales;f__Streptomycetaceae;g__Streptomyces;s__Streptomycesanulatus	NCBI GenBank
GCA_014650675.1	BMVK01000003.1	729288	Host	d__Bacteria;p__Actinobacteriota;c__Actinomycetia;o__Streptomycetales;f__Streptomycetaceae;g__Streptomyces;s__Streptomycesanulatus	NCBI GenBank
GCA_014650675.1	BMVK01000003.1	729288	Host	d__Bacteria;p__Actinobacteriota;c__Actinomycetia;o__Streptomycetales;f__Streptomycetaceae;g__Streptomyces;s__Streptomycesanulatus	NCBI GenBank
GCA_014650675.1	BMVK01000004.1	613644	Host	d__Bacteria;p__Actinobacteriota;c__Actinomycetia;o__Streptomycetales;f__Streptomycetaceae;g__Streptomyces;s__Streptomycesanulatus	NCBI GenBank
GCA_014650675.1	BMVK01000004.1	613644	Host	d__Bacteria;p__Actinobacteriota;c__Actinomycetia;o__Streptomycetales;f__Streptomycetaceae;g__Streptomyces;s__Streptomycesanulatus	NCBI GenBank
GCA_014650675.1	BMVK01000005.1	542031	Host	d__Bacteria;p__Actinobacteriota;c__Actinomycetia;o__Streptomycetales;f__Streptomycetaceae;g__Streptomyces;s__Streptomycesanulatus	NCBI GenBank
GCA_014650675.1	BMVK01000005.1	542031	Host	d__Bacteria;p__Actinobacteriota;c__Actinomycetia;o__Streptomycetales;f__Streptomycetaceae;g__Streptomyces;s__Streptomycesanulatus	NCBI GenBank
GCA_014650675.1	BMVK01000006.1	489679	Host	d__Bacteria;p__Actinobacteriota;c__Actinomycetia;o__Streptomycetales;f__Streptomycetaceae;g__Streptomyces;s__Streptomycesanulatus	NCBI GenBank
GCA_014650675.1	BMVK01000006.1	489679	Host	d__Bacteria;p__Actinobacteriota;c__Actinomycetia;o__Streptomycetales;f__Streptomycetaceae;g__Streptomyces;s__Streptomycesanulatus	NCBI GenBank
GCA_014650675.1	BMVK01000007.1	475457	Host	d__Bacteria;p__Actinobacteriota;c__Actinomycetia;o__Streptomycetales;f__Streptomycetaceae;g__Streptomyces;s__Streptomycesanulatus	NCBI GenBank
GCA_014650675.1	BMVK01000007.1	475457	Host	d__Bacteria;p__Actinobacteriota;c__Actinomycetia;o__Streptomycetales;f__Streptomycetaceae;g__Streptomyces;s__Streptomycesanulatus	NCBI GenBank
GCA_014650675.1	BMVK01000008.1	341915	Host	d__Bacteria;p__Actinobacteriota;c__Actinomycetia;o__Streptomycetales;f__Streptomycetaceae;g__Streptomyces;s__Streptomycesanulatus	NCBI GenBank
GCA_014650675.1	BMVK01000008.1	341915	Host	d__Bacteria;p__Actinobacteriota;c__Actinomycetia;o__Streptomycetales;f__Streptomycetaceae;g__Streptomyces;s__Streptomycesanulatus	NCBI GenBank
GCA_014650675.1	BMVK01000009.1	329984	Host	d__Bacteria;p__Actinobacteriota;c__Actinomycetia;o__Streptomycetales;f__Streptomycetaceae;g__Streptomyces;s__Streptomycesanulatus	NCBI GenBank
GCA_014650675.1	BMVK01000009.1	329984	Host	d__Bacteria;p__Actinobacteriota;c__Actinomycetia;o__Streptomycetales;f__Streptomycetaceae;g__Streptomyces;s__Streptomycesanulatus	NCBI GenBank
GCA_014650675.1	BMVK01000010.1	293496	Host	d__Bacteria;p__Actinobacteriota;c__Actinomycetia;o__Streptomycetales;f__Streptomycetaceae;g__Streptomyces;s__Streptomycesanulatus	NCBI GenBank
GCA_014650675.1	BMVK01000010.1	293496	Host	d__Bacteria;p__Actinobacteriota;c__Actinomycetia;o__Streptomycetales;f__Streptomycetaceae;g__Streptomyces;s__Streptomycesanulatus	NCBI GenBank
GCA_014650675.1	BMVK01000011.1	262844	Host	d__Bacteria;p__Actinobacteriota;c__Actinomycetia;o__Streptomycetales;f__Streptomycetaceae;g__Streptomyces;s__Streptomycesanulatus	NCBI GenBank
GCA_014650675.1	BMVK01000011.1	262844	Host	d__Bacteria;p__Actinobacteriota;c__Actinomycetia;o__Streptomycetales;f__Streptomycetaceae;g__Streptomyces;s__Streptomycesanulatus	NCBI GenBank
GCA_014650675.1	BMVK01000012.1	249165	Host	d__Bacteria;p__Actinobacteriota;c__Actinomycetia;o__Streptomycetales;f__Streptomycetaceae;g__Streptomyces;s__Streptomycesanulatus	NCBI GenBank
GCA_014650675.1	BMVK01000012.1	249165	Host	d__Bacteria;p__Actinobacteriota;c__Actinomycetia;o__Streptomycetales;f__Streptomycetaceae;g__Streptomyces;s__Streptomycesanulatus	NCBI GenBank
GCA_014650675.1	BMVK01000013.1	208548	Host	d__Bacteria;p__Actinobacteriota;c__Actinomycetia;o__Streptomycetales;f__Streptomycetaceae;g__Streptomyces;s__Streptomycesanulatus	NCBI GenBank
GCA_014650675.1	BMVK01000013.1	208548	Host	d__Bacteria;p__Actinobacteriota;c__Actinomycetia;o__Streptomycetales;f__Streptomycetaceae;g__Streptomyces;s__Streptomycesanulatus	NCBI GenBank
GCA_014650675.1	BMVK01000014.1	201104	Host	d__Bacteria;p__Actinobacteriota;c__Actinomycetia;o__Streptomycetales;f__Streptomycetaceae;g__Streptomyces;s__Streptomycesanulatus	NCBI GenBank
GCA_014650675.1	BMVK01000014.1	201104	Host	d__Bacteria;p__Actinobacteriota;c__Actinomycetia;o__Streptomycetales;f__Streptomycetaceae;g__Streptomyces;s__Streptomycesanulatus	NCBI GenBank
GCA_014650675.1	BMVK01000015.1	194780	Host	d__Bacteria;p__Actinobacteriota;c__Actinomycetia;o__Streptomycetales;f__Streptomycetaceae;g__Streptomyces;s__Streptomycesanulatus	NCBI GenBank
GCA_014650675.1	BMVK01000015.1	194780	Host	d__Bacteria;p__Actinobacteriota;c__Actinomycetia;o__Streptomycetales;f__Streptomycetaceae;g__Streptomyces;s__Streptomycesanulatus	NCBI GenBank
GCA_014650675.1	BMVK01000016.1	192757	Host	d__Bacteria;p__Actinobacteriota;c__Actinomycetia;o__Streptomycetales;f__Streptomycetaceae;g__Streptomyces;s__Streptomycesanulatus	NCBI GenBank
GCA_014650675.1	BMVK01000016.1	192757	Host	d__Bacteria;p__Actinobacteriota;c__Actinomycetia;o__Streptomycetales;f__Streptomycetaceae;g__Streptomyces;s__Streptomycesanulatus	NCBI GenBank
GCA_014650675.1	BMVK01000017.1	188055	Host	d__Bacteria;p__Actinobacteriota;c__Actinomycetia;o__Streptomycetales;f__Streptomycetaceae;g__Streptomyces;s__Streptomycesanulatus	NCBI GenBank
GCA_014650675.1	BMVK01000017.1	188055	Host	d__Bacteria;p__Actinobacteriota;c__Actinomycetia;o__Streptomycetales;f__Streptomycetaceae;g__Streptomyces;s__Streptomycesanulatus	NCBI GenBank
GCA_014650675.1	BMVK01000018.1	187713	Host	d__Bacteria;p__Actinobacteriota;c__Actinomycetia;o__Streptomycetales;f__Streptomycetaceae;g__Streptomyces;s__Streptomycesanulatus	NCBI GenBank
GCA_014650675.1	BMVK01000018.1	187713	Host	d__Bacteria;p__Actinobacteriota;c__Actinomycetia;o__Streptomycetales;f__Streptomycetaceae;g__Streptomyces;s__Streptomycesanulatus	NCBI GenBank
GCA_014650675.1	BMVK01000019.1	186698	Host	d__Bacteria;p__Actinobacteriota;c__Actinomycetia;o__Streptomycetales;f__Streptomycetaceae;g__Streptomyces;s__Streptomycesanulatus	NCBI GenBank
GCA_014650675.1	BMVK01000019.1	186698	Host	d__Bacteria;p__Actinobacteriota;c__Actinomycetia;o__Streptomycetales;f__Streptomycetaceae;g__Streptomyces;s__Streptomycesanulatus	NCBI GenBank
GCA_014650675.1	BMVK01000020.1	172434	Host	d__Bacteria;p__Actinobacteriota;c__Actinomycetia;o__Streptomycetales;f__Streptomycetaceae;g__Streptomyces;s__Streptomycesanulatus	NCBI GenBank
GCA_014650675.1	BMVK01000020.1	172434	Host	d__Bacteria;p__Actinobacteriota;c__Actinomycetia;o__Streptomycetales;f__Streptomycetaceae;g__Streptomyces;s__Streptomycesanulatus	NCBI GenBank
GCA_014650675.1	BMVK01000021.1	134612	Host	d__Bacteria;p__Actinobacteriota;c__Actinomycetia;o__Streptomycetales;f__Streptomycetaceae;g__Streptomyces;s__Streptomycesanulatus	NCBI GenBank
GCA_014650675.1	BMVK01000021.1	134612	Host	d__Bacteria;p__Actinobacteriota;c__Actinomycetia;o__Streptomycetales;f__Streptomycetaceae;g__Streptomyces;s__Streptomycesanulatus	NCBI GenBank
GCA_014650675.1	BMVK01000022.1	129145	Host	d__Bacteria;p__Actinobacteriota;c__Actinomycetia;o__Streptomycetales;f__Streptomycetaceae;g__Streptomyces;s__Streptomycesanulatus	NCBI GenBank
GCA_014650675.1	BMVK01000022.1	129145	Host	d__Bacteria;p__Actinobacteriota;c__Actinomycetia;o__Streptomycetales;f__Streptomycetaceae;g__Streptomyces;s__Streptomycesanulatus	NCBI GenBank
GCA_014650675.1	BMVK01000023.1	110203	Host	d__Bacteria;p__Actinobacteriota;c__Actinomycetia;o__Streptomycetales;f__Streptomycetaceae;g__Streptomyces;s__Streptomycesanulatus	NCBI GenBank
GCA_014650675.1	BMVK01000023.1	110203	Host	d__Bacteria;p__Actinobacteriota;c__Actinomycetia;o__Streptomycetales;f__Streptomycetaceae;g__Streptomyces;s__Streptomycesanulatus	NCBI GenBank
GCA_014650675.1	BMVK01000024.1	99846	Host	d__Bacteria;p__Actinobacteriota;c__Actinomycetia;o__Streptomycetales;f__Streptomycetaceae;g__Streptomyces;s__Streptomycesanulatus	NCBI GenBank
GCA_014650675.1	BMVK01000024.1	99846	Host	d__Bacteria;p__Actinobacteriota;c__Actinomycetia;o__Streptomycetales;f__Streptomycetaceae;g__Streptomyces;s__Streptomycesanulatus	NCBI GenBank
GCA_014650675.1	BMVK01000025.1	97334	Host	d__Bacteria;p__Actinobacteriota;c__Actinomycetia;o__Streptomycetales;f__Streptomycetaceae;g__Streptomyces;s__Streptomycesanulatus	NCBI GenBank
GCA_014650675.1	BMVK01000025.1	97334	Host	d__Bacteria;p__Actinobacteriota;c__Actinomycetia;o__Streptomycetales;f__Streptomycetaceae;g__Streptomyces;s__Streptomycesanulatus	NCBI GenBank
GCA_014650675.1	BMVK01000026.1	79068	Host	d__Bacteria;p__Actinobacteriota;c__Actinomycetia;o__Streptomycetales;f__Streptomycetaceae;g__Streptomyces;s__Streptomycesanulatus	NCBI GenBank
GCA_014650675.1	BMVK01000026.1	79068	Host	d__Bacteria;p__Actinobacteriota;c__Actinomycetia;o__Streptomycetales;f__Streptomycetaceae;g__Streptomyces;s__Streptomycesanulatus	NCBI GenBank
GCA_014650675.1	BMVK01000027.1	75896	Host	d__Bacteria;p__Actinobacteriota;c__Actinomycetia;o__Streptomycetales;f__Streptomycetaceae;g__Streptomyces;s__Streptomycesanulatus	NCBI GenBank
GCA_014650675.1	BMVK01000027.1	75896	Host	d__Bacteria;p__Actinobacteriota;c__Actinomycetia;o__Streptomycetales;f__Streptomycetaceae;g__Streptomyces;s__Streptomycesanulatus	NCBI GenBank
GCA_014650675.1	BMVK01000028.1	60995	Host	d__Bacteria;p__Actinobacteriota;c__Actinomycetia;o__Streptomycetales;f__Streptomycetaceae;g__Streptomyces;s__Streptomycesanulatus	NCBI GenBank
GCA_014650675.1	BMVK01000028.1	60995	Host	d__Bacteria;p__Actinobacteriota;c__Actinomycetia;o__Streptomycetales;f__Streptomycetaceae;g__Streptomyces;s__Streptomycesanulatus	NCBI GenBank
GCA_014650675.1	BMVK01000029.1	43647	Host	d__Bacteria;p__Actinobacteriota;c__Actinomycetia;o__Streptomycetales;f__Streptomycetaceae;g__Streptomyces;s__Streptomycesanulatus	NCBI GenBank
GCA_014650675.1	BMVK01000029.1	43647	Host	d__Bacteria;p__Actinobacteriota;c__Actinomycetia;o__Streptomycetales;f__Streptomycetaceae;g__Streptomyces;s__Streptomycesanulatus	NCBI GenBank
GCA_014650675.1	BMVK01000030.1	34341	Host	d__Bacteria;p__Actinobacteriota;c__Actinomycetia;o__Streptomycetales;f__Streptomycetaceae;g__Streptomyces;s__Streptomycesanulatus	NCBI GenBank
GCA_014650675.1	BMVK01000030.1	34341	Host	d__Bacteria;p__Actinobacteriota;c__Actinomycetia;o__Streptomycetales;f__Streptomycetaceae;g__Streptomyces;s__Streptomycesanulatus	NCBI GenBank
GCA_014650675.1	BMVK01000031.1	33721	Host	d__Bacteria;p__Actinobacteriota;c__Actinomycetia;o__Streptomycetales;f__Streptomycetaceae;g__Streptomyces;s__Streptomycesanulatus	NCBI GenBank
GCA_014650675.1	BMVK01000031.1	33721	Host	d__Bacteria;p__Actinobacteriota;c__Actinomycetia;o__Streptomycetales;f__Streptomycetaceae;g__Streptomyces;s__Streptomycesanulatus	NCBI GenBank
GCA_014650675.1	BMVK01000032.1	18486	Host	d__Bacteria;p__Actinobacteriota;c__Actinomycetia;o__Streptomycetales;f__Streptomycetaceae;g__Streptomyces;s__Streptomycesanulatus	NCBI GenBank
GCA_014650675.1	BMVK01000032.1	18486	Host	d__Bacteria;p__Actinobacteriota;c__Actinomycetia;o__Streptomycetales;f__Streptomycetaceae;g__Streptomyces;s__Streptomycesanulatus	NCBI GenBank
GCA_014650675.1	BMVK01000033.1	18161	Host	d__Bacteria;p__Actinobacteriota;c__Actinomycetia;o__Streptomycetales;f__Streptomycetaceae;g__Streptomyces;s__Streptomycesanulatus	NCBI GenBank
GCA_014650675.1	BMVK01000033.1	18161	Host	d__Bacteria;p__Actinobacteriota;c__Actinomycetia;o__Streptomycetales;f__Streptomycetaceae;g__Streptomyces;s__Streptomycesanulatus	NCBI GenBank
GCA_014650675.1	BMVK01000034.1	16384	Host	d__Bacteria;p__Actinobacteriota;c__Actinomycetia;o__Streptomycetales;f__Streptomycetaceae;g__Streptomyces;s__Streptomycesanulatus	NCBI GenBank
GCA_014650675.1	BMVK01000034.1	16384	Host	d__Bacteria;p__Actinobacteriota;c__Actinomycetia;o__Streptomycetales;f__Streptomycetaceae;g__Streptomyces;s__Streptomycesanulatus	NCBI GenBank
GCA_014650675.1	BMVK01000035.1	14228	Host	d__Bacteria;p__Actinobacteriota;c__Actinomycetia;o__Streptomycetales;f__Streptomycetaceae;g__Streptomyces;s__Streptomycesanulatus	NCBI GenBank
GCA_014650675.1	BMVK01000035.1	14228	Host	d__Bacteria;p__Actinobacteriota;c__Actinomycetia;o__Streptomycetales;f__Streptomycetaceae;g__Streptomyces;s__Streptomycesanulatus	NCBI GenBank
GCA_014650675.1	BMVK01000036.1	11321	Host	d__Bacteria;p__Actinobacteriota;c__Actinomycetia;o__Streptomycetales;f__Streptomycetaceae;g__Streptomyces;s__Streptomycesanulatus	NCBI GenBank
GCA_014650675.1	BMVK01000036.1	11321	Host	d__Bacteria;p__Actinobacteriota;c__Actinomycetia;o__Streptomycetales;f__Streptomycetaceae;g__Streptomyces;s__Streptomycesanulatus	NCBI GenBank
GCA_014650675.1	BMVK01000037.1	10606	Host	d__Bacteria;p__Actinobacteriota;c__Actinomycetia;o__Streptomycetales;f__Streptomycetaceae;g__Streptomyces;s__Streptomycesanulatus	NCBI GenBank
GCA_014650675.1	BMVK01000037.1	10606	Host	d__Bacteria;p__Actinobacteriota;c__Actinomycetia;o__Streptomycetales;f__Streptomycetaceae;g__Streptomyces;s__Streptomycesanulatus	NCBI GenBank
GCA_014650675.1	BMVK01000038.1	7539	Host	d__Bacteria;p__Actinobacteriota;c__Actinomycetia;o__Streptomycetales;f__Streptomycetaceae;g__Streptomyces;s__Streptomycesanulatus	NCBI GenBank
GCA_014650675.1	BMVK01000038.1	7539	Host	d__Bacteria;p__Actinobacteriota;c__Actinomycetia;o__Streptomycetales;f__Streptomycetaceae;g__Streptomyces;s__Streptomycesanulatus	NCBI GenBank
GCA_014650675.1	BMVK01000039.1	5488	Host	d__Bacteria;p__Actinobacteriota;c__Actinomycetia;o__Streptomycetales;f__Streptomycetaceae;g__Streptomyces;s__Streptomycesanulatus	NCBI GenBank
GCA_014650675.1	BMVK01000039.1	5488	Host	d__Bacteria;p__Actinobacteriota;c__Actinomycetia;o__Streptomycetales;f__Streptomycetaceae;g__Streptomyces;s__Streptomycesanulatus	NCBI GenBank
GCA_014650675.1	BMVK01000040.1	1949	Host	d__Bacteria;p__Actinobacteriota;c__Actinomycetia;o__Streptomycetales;f__Streptomycetaceae;g__Streptomyces;s__Streptomycesanulatus	NCBI GenBank
GCA_014650675.1	BMVK01000040.1	1949	Host	d__Bacteria;p__Actinobacteriota;c__Actinomycetia;o__Streptomycetales;f__Streptomycetaceae;g__Streptomyces;s__Streptomycesanulatus	NCBI GenBank
GCA_014650675.1	BMVK01000041.1	1555	Host	d__Bacteria;p__Actinobacteriota;c__Actinomycetia;o__Streptomycetales;f__Streptomycetaceae;g__Streptomyces;s__Streptomycesanulatus	NCBI GenBank
GCA_014650675.1	BMVK01000041.1	1555	Host	d__Bacteria;p__Actinobacteriota;c__Actinomycetia;o__Streptomycetales;f__Streptomycetaceae;g__Streptomyces;s__Streptomycesanulatus	NCBI GenBank
GCA_014650675.1	BMVK01000042.1	1120	Host	d__Bacteria;p__Actinobacteriota;c__Actinomycetia;o__Streptomycetales;f__Streptomycetaceae;g__Streptomyces;s__Streptomycesanulatus	NCBI GenBank
GCA_014650675.1	BMVK01000042.1	1120	Host	d__Bacteria;p__Actinobacteriota;c__Actinomycetia;o__Streptomycetales;f__Streptomycetaceae;g__Streptomyces;s__Streptomycesanulatus	NCBI GenBank
GCA_014650675.1	BMVK01000043.1	806	Host	d__Bacteria;p__Actinobacteriota;c__Actinomycetia;o__Streptomycetales;f__Streptomycetaceae;g__Streptomyces;s__Streptomycesanulatus	NCBI GenBank
GCA_014650675.1	BMVK01000043.1	806	Host	d__Bacteria;p__Actinobacteriota;c__Actinomycetia;o__Streptomycetales;f__Streptomycetaceae;g__Streptomyces;s__Streptomycesanulatus	NCBI GenBank
GCA_014650675.1	BMVK01000045.1	761	Host	d__Bacteria;p__Actinobacteriota;c__Actinomycetia;o__Streptomycetales;f__Streptomycetaceae;g__Streptomyces;s__Streptomycesanulatus	NCBI GenBank
GCA_014650675.1	BMVK01000045.1	761	Host	d__Bacteria;p__Actinobacteriota;c__Actinomycetia;o__Streptomycetales;f__Streptomycetaceae;g__Streptomyces;s__Streptomycesanulatus	NCBI GenBank
GCA_014650675.1	BMVK01000046.1	576	Host	d__Bacteria;p__Actinobacteriota;c__Actinomycetia;o__Streptomycetales;f__Streptomycetaceae;g__Streptomyces;s__Streptomycesanulatus	NCBI GenBank
GCA_014650675.1	BMVK01000046.1	576	Host	d__Bacteria;p__Actinobacteriota;c__Actinomycetia;o__Streptomycetales;f__Streptomycetaceae;g__Streptomyces;s__Streptomycesanulatus	NCBI GenBank
GCA_014650675.1	BMVK01000047.1	551	Host	d__Bacteria;p__Actinobacteriota;c__Actinomycetia;o__Streptomycetales;f__Streptomycetaceae;g__Streptomyces;s__Streptomycesanulatus	NCBI GenBank
GCA_014650675.1	BMVK01000047.1	551	Host	d__Bacteria;p__Actinobacteriota;c__Actinomycetia;o__Streptomycetales;f__Streptomycetaceae;g__Streptomyces;s__Streptomycesanulatus	NCBI GenBank
GCA_014650675.1	BMVK01000048.1	519	Host	d__Bacteria;p__Actinobacteriota;c__Actinomycetia;o__Streptomycetales;f__Streptomycetaceae;g__Streptomyces;s__Streptomycesanulatus	NCBI GenBank
GCA_014650675.1	BMVK01000048.1	519	Host	d__Bacteria;p__Actinobacteriota;c__Actinomycetia;o__Streptomycetales;f__Streptomycetaceae;g__Streptomyces;s__Streptomycesanulatus	NCBI GenBank
GCA_014650675.1	BMVK01000049.1	510	Host	d__Bacteria;p__Actinobacteriota;c__Actinomycetia;o__Streptomycetales;f__Streptomycetaceae;g__Streptomyces;s__Streptomycesanulatus	NCBI GenBank
GCA_014650675.1	BMVK01000049.1	510	Host	d__Bacteria;p__Actinobacteriota;c__Actinomycetia;o__Streptomycetales;f__Streptomycetaceae;g__Streptomyces;s__Streptomycesanulatus	NCBI GenBank
GCA_900635425.1	LR134118.1	4960737	Host	d__Bacteria;p__Proteobacteria;c__Gammaproteobacteria;o__Enterobacterales;f__Enterobacteriaceae;g__Citrobacter;s__Citrobacterfreundii	NCBI GenBank
GCA_900635425.1	LR134118.1	4960737	Host	d__Bacteria;p__Proteobacteria;c__Gammaproteobacteria;o__Enterobacterales;f__Enterobacteriaceae;g__Citrobacter;s__Citrobacterfreundii	NCBI GenBank
GCA_900635425.1	LR134118.1	4960737	Host	d__Bacteria;p__Proteobacteria;c__Gammaproteobacteria;o__Enterobacterales;f__Enterobacteriaceae;g__Citrobacter;s__Citrobacterfreundii	NCBI GenBank
GCA_900635425.1	LR134118.1	4960737	Host	d__Bacteria;p__Proteobacteria;c__Gammaproteobacteria;o__Enterobacterales;f__Enterobacteriaceae;g__Citrobacter;s__Citrobacterfreundii	NCBI GenBank
GCA_900635425.1	LR134118.1	4960737	Host	d__Bacteria;p__Proteobacteria;c__Gammaproteobacteria;o__Enterobacterales;f__Enterobacteriaceae;g__Citrobacter;s__Citrobacterfreundii	NCBI GenBank
GCA_900635425.1	LR134118.1	4960737	Host	d__Bacteria;p__Proteobacteria;c__Gammaproteobacteria;o__Enterobacterales;f__Enterobacteriaceae;g__Citrobacter;s__Citrobacterfreundii	NCBI GenBank
GCA_900635425.1	LR134118.1	4960737	Host	d__Bacteria;p__Proteobacteria;c__Gammaproteobacteria;o__Enterobacterales;f__Enterobacteriaceae;g__Citrobacter;s__Citrobacterfreundii	NCBI GenBank
GCA_900635425.1	LR134118.1	4960737	Host	d__Bacteria;p__Proteobacteria;c__Gammaproteobacteria;o__Enterobacterales;f__Enterobacteriaceae;g__Citrobacter;s__Citrobacterfreundii	NCBI GenBank
GCA_900635425.1	LR134118.1	4960737	Host	d__Bacteria;p__Proteobacteria;c__Gammaproteobacteria;o__Enterobacterales;f__Enterobacteriaceae;g__Citrobacter;s__Citrobacterfreundii	NCBI GenBank
GCA_900635425.1	LR134118.1	4960737	Host	d__Bacteria;p__Proteobacteria;c__Gammaproteobacteria;o__Enterobacterales;f__Enterobacteriaceae;g__Citrobacter;s__Citrobacterfreundii	NCBI GenBank
GCA_900635425.1	LR134118.1	4960737	Host	d__Bacteria;p__Proteobacteria;c__Gammaproteobacteria;o__Enterobacterales;f__Enterobacteriaceae;g__Citrobacter;s__Citrobacterfreundii	NCBI GenBank
GCA_900635425.1	LR134118.1	4960737	Host	d__Bacteria;p__Proteobacteria;c__Gammaproteobacteria;o__Enterobacterales;f__Enterobacteriaceae;g__Citrobacter;s__Citrobacterfreundii	NCBI GenBank
GCA_900635425.1	LR134118.1	4960737	Host	d__Bacteria;p__Proteobacteria;c__Gammaproteobacteria;o__Enterobacterales;f__Enterobacteriaceae;g__Citrobacter;s__Citrobacterfreundii	NCBI GenBank
GCA_900635425.1	LR134118.1	4960737	Host	d__Bacteria;p__Proteobacteria;c__Gammaproteobacteria;o__Enterobacterales;f__Enterobacteriaceae;g__Citrobacter;s__Citrobacterfreundii	NCBI GenBank
GCA_900635425.1	LR134118.1	4960737	Host	d__Bacteria;p__Proteobacteria;c__Gammaproteobacteria;o__Enterobacterales;f__Enterobacteriaceae;g__Citrobacter;s__Citrobacterfreundii	NCBI GenBank
GCA_900635425.1	LR134118.1	4960737	Host	d__Bacteria;p__Proteobacteria;c__Gammaproteobacteria;o__Enterobacterales;f__Enterobacteriaceae;g__Citrobacter;s__Citrobacterfreundii	NCBI GenBank
GCA_900635425.1	LR134118.1	4960737	Host	d__Bacteria;p__Proteobacteria;c__Gammaproteobacteria;o__Enterobacterales;f__Enterobacteriaceae;g__Citrobacter;s__Citrobacterfreundii	NCBI GenBank
GCF_000006945.2	NC_003197.2	4857450	Host	d__Bacteria;p__Proteobacteria;c__Gammaproteobacteria;o__Enterobacterales;f__Enterobacteriaceae;g__Salmonella;s__Salmonellaenterica	NCBI RefSeq
GCF_000006945.2	NC_003197.2	4857450	Host	d__Bacteria;p__Proteobacteria;c__Gammaproteobacteria;o__Enterobacterales;f__Enterobacteriaceae;g__Salmonella;s__Salmonellaenterica	NCBI RefSeq
GCF_000006945.2	NC_003197.2	4857450	Host	d__Bacteria;p__Proteobacteria;c__Gammaproteobacteria;o__Enterobacterales;f__Enterobacteriaceae;g__Salmonella;s__Salmonellaenterica	NCBI RefSeq
GCF_000006945.2	NC_003197.2	4857450	Host	d__Bacteria;p__Proteobacteria;c__Gammaproteobacteria;o__Enterobacterales;f__Enterobacteriaceae;g__Salmonella;s__Salmonellaenterica	NCBI RefSeq
GCF_000006945.2	NC_003197.2	4857450	Host	d__Bacteria;p__Proteobacteria;c__Gammaproteobacteria;o__Enterobacterales;f__Enterobacteriaceae;g__Salmonella;s__Salmonellaenterica	NCBI RefSeq
GCF_000006945.2	NC_003197.2	4857450	Host	d__Bacteria;p__Proteobacteria;c__Gammaproteobacteria;o__Enterobacterales;f__Enterobacteriaceae;g__Salmonella;s__Salmonellaenterica	NCBI RefSeq
GCF_000006945.2	NC_003197.2	4857450	Host	d__Bacteria;p__Proteobacteria;c__Gammaproteobacteria;o__Enterobacterales;f__Enterobacteriaceae;g__Salmonella;s__Salmonellaenterica	NCBI RefSeq
GCF_000006945.2	NC_003197.2	4857450	Host	d__Bacteria;p__Proteobacteria;c__Gammaproteobacteria;o__Enterobacterales;f__Enterobacteriaceae;g__Salmonella;s__Salmonellaenterica	NCBI RefSeq
GCF_000006945.2	NC_003197.2	4857450	Host	d__Bacteria;p__Proteobacteria;c__Gammaproteobacteria;o__Enterobacterales;f__Enterobacteriaceae;g__Salmonella;s__Salmonellaenterica	NCBI RefSeq
GCF_000006945.2	NC_003197.2	4857450	Host	d__Bacteria;p__Proteobacteria;c__Gammaproteobacteria;o__Enterobacterales;f__Enterobacteriaceae;g__Salmonella;s__Salmonellaenterica	NCBI RefSeq
GCF_000006945.2	NC_003197.2	4857450	Host	d__Bacteria;p__Proteobacteria;c__Gammaproteobacteria;o__Enterobacterales;f__Enterobacteriaceae;g__Salmonella;s__Salmonellaenterica	NCBI RefSeq
GCF_000006945.2	NC_003197.2	4857450	Host	d__Bacteria;p__Proteobacteria;c__Gammaproteobacteria;o__Enterobacterales;f__Enterobacteriaceae;g__Salmonella;s__Salmonellaenterica	NCBI RefSeq
GCF_000006945.2	NC_003197.2	4857450	Host	d__Bacteria;p__Proteobacteria;c__Gammaproteobacteria;o__Enterobacterales;f__Enterobacteriaceae;g__Salmonella;s__Salmonellaenterica	NCBI RefSeq
GCF_000006945.2	NC_003197.2	4857450	Host	d__Bacteria;p__Proteobacteria;c__Gammaproteobacteria;o__Enterobacterales;f__Enterobacteriaceae;g__Salmonella;s__Salmonellaenterica	NCBI RefSeq
GCF_000006945.2	NC_003197.2	4857450	Host	d__Bacteria;p__Proteobacteria;c__Gammaproteobacteria;o__Enterobacterales;f__Enterobacteriaceae;g__Salmonella;s__Salmonellaenterica	NCBI RefSeq
GCF_000006945.2	NC_003197.2	4857450	Host	d__Bacteria;p__Proteobacteria;c__Gammaproteobacteria;o__Enterobacterales;f__Enterobacteriaceae;g__Salmonella;s__Salmonellaenterica	NCBI RefSeq
GCF_000006945.2	NC_003197.2	4857450	Host	d__Bacteria;p__Proteobacteria;c__Gammaproteobacteria;o__Enterobacterales;f__Enterobacteriaceae;g__Salmonella;s__Salmonellaenterica	NCBI RefSeq
GCF_000006945.2	NC_003197.2	4857450	Host	d__Bacteria;p__Proteobacteria;c__Gammaproteobacteria;o__Enterobacterales;f__Enterobacteriaceae;g__Salmonella;s__Salmonellaenterica	NCBI RefSeq
GCF_000006945.2	NC_003197.2	4857450	Host	d__Bacteria;p__Proteobacteria;c__Gammaproteobacteria;o__Enterobacterales;f__Enterobacteriaceae;g__Salmonella;s__Salmonellaenterica	NCBI RefSeq
GCF_000006945.2	NC_003197.2	4857450	Host	d__Bacteria;p__Proteobacteria;c__Gammaproteobacteria;o__Enterobacterales;f__Enterobacteriaceae;g__Salmonella;s__Salmonellaenterica	NCBI RefSeq
GCF_000006945.2	NC_003197.2	4857450	Host	d__Bacteria;p__Proteobacteria;c__Gammaproteobacteria;o__Enterobacterales;f__Enterobacteriaceae;g__Salmonella;s__Salmonellaenterica	NCBI RefSeq
GCF_000006945.2	NC_003197.2	4857450	Host	d__Bacteria;p__Proteobacteria;c__Gammaproteobacteria;o__Enterobacterales;f__Enterobacteriaceae;g__Salmonella;s__Salmonellaenterica	NCBI RefSeq
GCF_000006945.2	NC_003197.2	4857450	Host	d__Bacteria;p__Proteobacteria;c__Gammaproteobacteria;o__Enterobacterales;f__Enterobacteriaceae;g__Salmonella;s__Salmonellaenterica	NCBI RefSeq
GCF_000006945.2	NC_003197.2	4857450	Host	d__Bacteria;p__Proteobacteria;c__Gammaproteobacteria;o__Enterobacterales;f__Enterobacteriaceae;g__Salmonella;s__Salmonellaenterica	NCBI RefSeq
GCF_000006945.2	NC_003197.2	4857450	Host	d__Bacteria;p__Proteobacteria;c__Gammaproteobacteria;o__Enterobacterales;f__Enterobacteriaceae;g__Salmonella;s__Salmonellaenterica	NCBI RefSeq
GCF_000006945.2	NC_003197.2	4857450	Host	d__Bacteria;p__Proteobacteria;c__Gammaproteobacteria;o__Enterobacterales;f__Enterobacteriaceae;g__Salmonella;s__Salmonellaenterica	NCBI RefSeq
GCF_000006945.2	NC_003197.2	4857450	Host	d__Bacteria;p__Proteobacteria;c__Gammaproteobacteria;o__Enterobacterales;f__Enterobacteriaceae;g__Salmonella;s__Salmonellaenterica	NCBI RefSeq
GCF_000006945.2	NC_003197.2	4857450	Host	d__Bacteria;p__Proteobacteria;c__Gammaproteobacteria;o__Enterobacterales;f__Enterobacteriaceae;g__Salmonella;s__Salmonellaenterica	NCBI RefSeq
GCF_000006945.2	NC_003197.2	4857450	Host	d__Bacteria;p__Proteobacteria;c__Gammaproteobacteria;o__Enterobacterales;f__Enterobacteriaceae;g__Salmonella;s__Salmonellaenterica	NCBI RefSeq
GCF_000006945.2	NC_003197.2	4857450	Host	d__Bacteria;p__Proteobacteria;c__Gammaproteobacteria;o__Enterobacterales;f__Enterobacteriaceae;g__Salmonella;s__Salmonellaenterica	NCBI RefSeq
GCF_000006945.2	NC_003197.2	4857450	Host	d__Bacteria;p__Proteobacteria;c__Gammaproteobacteria;o__Enterobacterales;f__Enterobacteriaceae;g__Salmonella;s__Salmonellaenterica	NCBI RefSeq
GCF_000006945.2	NC_003197.2	4857450	Host	d__Bacteria;p__Proteobacteria;c__Gammaproteobacteria;o__Enterobacterales;f__Enterobacteriaceae;g__Salmonella;s__Salmonellaenterica	NCBI RefSeq
GCF_000006945.2	NC_003197.2	4857450	Host	d__Bacteria;p__Proteobacteria;c__Gammaproteobacteria;o__Enterobacterales;f__Enterobacteriaceae;g__Salmonella;s__Salmonellaenterica	NCBI RefSeq
GCF_000006945.2	NC_003197.2	4857450	Host	d__Bacteria;p__Proteobacteria;c__Gammaproteobacteria;o__Enterobacterales;f__Enterobacteriaceae;g__Salmonella;s__Salmonellaenterica	NCBI RefSeq
GCF_000006945.2	NC_003197.2	4857450	Host	d__Bacteria;p__Proteobacteria;c__Gammaproteobacteria;o__Enterobacterales;f__Enterobacteriaceae;g__Salmonella;s__Salmonellaenterica	NCBI RefSeq
GCF_000006945.2	NC_003197.2	4857450	Host	d__Bacteria;p__Proteobacteria;c__Gammaproteobacteria;o__Enterobacterales;f__Enterobacteriaceae;g__Salmonella;s__Salmonellaenterica	NCBI RefSeq
GCF_000006945.2	NC_003197.2	4857450	Host	d__Bacteria;p__Proteobacteria;c__Gammaproteobacteria;o__Enterobacterales;f__Enterobacteriaceae;g__Salmonella;s__Salmonellaenterica	NCBI RefSeq
GCF_000006945.2	NC_003197.2	4857450	Host	d__Bacteria;p__Proteobacteria;c__Gammaproteobacteria;o__Enterobacterales;f__Enterobacteriaceae;g__Salmonella;s__Salmonellaenterica	NCBI RefSeq
GCF_000006945.2	NC_003197.2	4857450	Host	d__Bacteria;p__Proteobacteria;c__Gammaproteobacteria;o__Enterobacterales;f__Enterobacteriaceae;g__Salmonella;s__Salmonellaenterica	NCBI RefSeq
GCF_000006945.2	NC_003197.2	4857450	Host	d__Bacteria;p__Proteobacteria;c__Gammaproteobacteria;o__Enterobacterales;f__Enterobacteriaceae;g__Salmonella;s__Salmonellaenterica	NCBI RefSeq
GCF_000006945.2	NC_003197.2	4857450	Host	d__Bacteria;p__Proteobacteria;c__Gammaproteobacteria;o__Enterobacterales;f__Enterobacteriaceae;g__Salmonella;s__Salmonellaenterica	NCBI RefSeq
GCF_000006945.2	NC_003197.2	4857450	Host	d__Bacteria;p__Proteobacteria;c__Gammaproteobacteria;o__Enterobacterales;f__Enterobacteriaceae;g__Salmonella;s__Salmonellaenterica	NCBI RefSeq
GCF_000006945.2	NC_003197.2	4857450	Host	d__Bacteria;p__Proteobacteria;c__Gammaproteobacteria;o__Enterobacterales;f__Enterobacteriaceae;g__Salmonella;s__Salmonellaenterica	NCBI RefSeq
GCF_000006945.2	NC_003197.2	4857450	Host	d__Bacteria;p__Proteobacteria;c__Gammaproteobacteria;o__Enterobacterales;f__Enterobacteriaceae;g__Salmonella;s__Salmonellaenterica	NCBI RefSeq
GCF_000006945.2	NC_003197.2	4857450	Host	d__Bacteria;p__Proteobacteria;c__Gammaproteobacteria;o__Enterobacterales;f__Enterobacteriaceae;g__Salmonella;s__Salmonellaenterica	NCBI RefSeq
GCF_000006945.2	NC_003197.2	4857450	Host	d__Bacteria;p__Proteobacteria;c__Gammaproteobacteria;o__Enterobacterales;f__Enterobacteriaceae;g__Salmonella;s__Salmonellaenterica	NCBI RefSeq
GCF_000006945.2	NC_003197.2	4857450	Host	d__Bacteria;p__Proteobacteria;c__Gammaproteobacteria;o__Enterobacterales;f__Enterobacteriaceae;g__Salmonella;s__Salmonellaenterica	NCBI RefSeq
GCF_000006945.2	NC_003197.2	4857450	Host	d__Bacteria;p__Proteobacteria;c__Gammaproteobacteria;o__Enterobacterales;f__Enterobacteriaceae;g__Salmonella;s__Salmonellaenterica	NCBI RefSeq
GCF_000006945.2	NC_003197.2	4857450	Host	d__Bacteria;p__Proteobacteria;c__Gammaproteobacteria;o__Enterobacterales;f__Enterobacteriaceae;g__Salmonella;s__Salmonellaenterica	NCBI RefSeq
GCF_000006945.2	NC_003197.2	4857450	Host	d__Bacteria;p__Proteobacteria;c__Gammaproteobacteria;o__Enterobacterales;f__Enterobacteriaceae;g__Salmonella;s__Salmonellaenterica	NCBI RefSeq
GCF_000006945.2	NC_003197.2	4857450	Host	d__Bacteria;p__Proteobacteria;c__Gammaproteobacteria;o__Enterobacterales;f__Enterobacteriaceae;g__Salmonella;s__Salmonellaenterica	NCBI RefSeq
GCF_000006945.2	NC_003197.2	4857450	Host	d__Bacteria;p__Proteobacteria;c__Gammaproteobacteria;o__Enterobacterales;f__Enterobacteriaceae;g__Salmonella;s__Salmonellaenterica	NCBI RefSeq
GCF_000006945.2	NC_003197.2	4857450	Host	d__Bacteria;p__Proteobacteria;c__Gammaproteobacteria;o__Enterobacterales;f__Enterobacteriaceae;g__Salmonella;s__Salmonellaenterica	NCBI RefSeq
GCF_000006945.2	NC_003197.2	4857450	Host	d__Bacteria;p__Proteobacteria;c__Gammaproteobacteria;o__Enterobacterales;f__Enterobacteriaceae;g__Salmonella;s__Salmonellaenterica	NCBI RefSeq
GCF_000006945.2	NC_003197.2	4857450	Host	d__Bacteria;p__Proteobacteria;c__Gammaproteobacteria;o__Enterobacterales;f__Enterobacteriaceae;g__Salmonella;s__Salmonellaenterica	NCBI RefSeq
GCF_000006945.2	NC_003197.2	4857450	Host	d__Bacteria;p__Proteobacteria;c__Gammaproteobacteria;o__Enterobacterales;f__Enterobacteriaceae;g__Salmonella;s__Salmonellaenterica	NCBI RefSeq
GCF_000006945.2	NC_003197.2	4857450	Host	d__Bacteria;p__Proteobacteria;c__Gammaproteobacteria;o__Enterobacterales;f__Enterobacteriaceae;g__Salmonella;s__Salmonellaenterica	NCBI RefSeq
GCF_000006945.2	NC_003197.2	4857450	Host	d__Bacteria;p__Proteobacteria;c__Gammaproteobacteria;o__Enterobacterales;f__Enterobacteriaceae;g__Salmonella;s__Salmonellaenterica	NCBI RefSeq
GCF_000006945.2	NC_003197.2	4857450	Host	d__Bacteria;p__Proteobacteria;c__Gammaproteobacteria;o__Enterobacterales;f__Enterobacteriaceae;g__Salmonella;s__Salmonellaenterica	NCBI RefSeq
GCF_000006945.2	NC_003197.2	4857450	Host	d__Bacteria;p__Proteobacteria;c__Gammaproteobacteria;o__Enterobacterales;f__Enterobacteriaceae;g__Salmonella;s__Salmonellaenterica	NCBI RefSeq
GCF_000006945.2	NC_003197.2	4857450	Host	d__Bacteria;p__Proteobacteria;c__Gammaproteobacteria;o__Enterobacterales;f__Enterobacteriaceae;g__Salmonella;s__Salmonellaenterica	NCBI RefSeq
GCF_000006945.2	NC_003197.2	4857450	Host	d__Bacteria;p__Proteobacteria;c__Gammaproteobacteria;o__Enterobacterales;f__Enterobacteriaceae;g__Salmonella;s__Salmonellaenterica	NCBI RefSeq
GCF_000006945.2	NC_003197.2	4857450	Host	d__Bacteria;p__Proteobacteria;c__Gammaproteobacteria;o__Enterobacterales;f__Enterobacteriaceae;g__Salmonella;s__Salmonellaenterica	NCBI RefSeq
GCF_000006945.2	NC_003197.2	4857450	Host	d__Bacteria;p__Proteobacteria;c__Gammaproteobacteria;o__Enterobacterales;f__Enterobacteriaceae;g__Salmonella;s__Salmonellaenterica	NCBI RefSeq
GCF_000006945.2	NC_003197.2	4857450	Host	d__Bacteria;p__Proteobacteria;c__Gammaproteobacteria;o__Enterobacterales;f__Enterobacteriaceae;g__Salmonella;s__Salmonellaenterica	NCBI RefSeq
GCF_000006945.2	NC_003197.2	4857450	Host	d__Bacteria;p__Proteobacteria;c__Gammaproteobacteria;o__Enterobacterales;f__Enterobacteriaceae;g__Salmonella;s__Salmonellaenterica	NCBI RefSeq
GCF_000006945.2	NC_003197.2	4857450	Host	d__Bacteria;p__Proteobacteria;c__Gammaproteobacteria;o__Enterobacterales;f__Enterobacteriaceae;g__Salmonella;s__Salmonellaenterica	NCBI RefSeq
GCF_000006945.2	NC_003197.2	4857450	Host	d__Bacteria;p__Proteobacteria;c__Gammaproteobacteria;o__Enterobacterales;f__Enterobacteriaceae;g__Salmonella;s__Salmonellaenterica	NCBI RefSeq
GCF_000006945.2	NC_003197.2	4857450	Host	d__Bacteria;p__Proteobacteria;c__Gammaproteobacteria;o__Enterobacterales;f__Enterobacteriaceae;g__Salmonella;s__Salmonellaenterica	NCBI RefSeq
GCF_000006945.2	NC_003197.2	4857450	Host	d__Bacteria;p__Proteobacteria;c__Gammaproteobacteria;o__Enterobacterales;f__Enterobacteriaceae;g__Salmonella;s__Salmonellaenterica	NCBI RefSeq
GCF_000006945.2	NC_003197.2	4857450	Host	d__Bacteria;p__Proteobacteria;c__Gammaproteobacteria;o__Enterobacterales;f__Enterobacteriaceae;g__Salmonella;s__Salmonellaenterica	NCBI RefSeq
GCF_000006945.2	NC_003197.2	4857450	Host	d__Bacteria;p__Proteobacteria;c__Gammaproteobacteria;o__Enterobacterales;f__Enterobacteriaceae;g__Salmonella;s__Salmonellaenterica	NCBI RefSeq
GCF_000006945.2	NC_003197.2	4857450	Host	d__Bacteria;p__Proteobacteria;c__Gammaproteobacteria;o__Enterobacterales;f__Enterobacteriaceae;g__Salmonella;s__Salmonellaenterica	NCBI RefSeq
GCF_000006945.2	NC_003197.2	4857450	Host	d__Bacteria;p__Proteobacteria;c__Gammaproteobacteria;o__Enterobacterales;f__Enterobacteriaceae;g__Salmonella;s__Salmonellaenterica	NCBI RefSeq
GCF_000006945.2	NC_003197.2	4857450	Host	d__Bacteria;p__Proteobacteria;c__Gammaproteobacteria;o__Enterobacterales;f__Enterobacteriaceae;g__Salmonella;s__Salmonellaenterica	NCBI RefSeq
GCF_000006945.2	NC_003197.2	4857450	Host	d__Bacteria;p__Proteobacteria;c__Gammaproteobacteria;o__Enterobacterales;f__Enterobacteriaceae;g__Salmonella;s__Salmonellaenterica	NCBI RefSeq
GCF_000006945.2	NC_003197.2	4857450	Host	d__Bacteria;p__Proteobacteria;c__Gammaproteobacteria;o__Enterobacterales;f__Enterobacteriaceae;g__Salmonella;s__Salmonellaenterica	NCBI RefSeq
GCF_000006945.2	NC_003197.2	4857450	Host	d__Bacteria;p__Proteobacteria;c__Gammaproteobacteria;o__Enterobacterales;f__Enterobacteriaceae;g__Salmonella;s__Salmonellaenterica	NCBI RefSeq
GCF_000006945.2	NC_003197.2	4857450	Host	d__Bacteria;p__Proteobacteria;c__Gammaproteobacteria;o__Enterobacterales;f__Enterobacteriaceae;g__Salmonella;s__Salmonellaenterica	NCBI RefSeq
GCF_000006945.2	NC_003197.2	4857450	Host	d__Bacteria;p__Proteobacteria;c__Gammaproteobacteria;o__Enterobacterales;f__Enterobacteriaceae;g__Salmonella;s__Salmonellaenterica	NCBI RefSeq
GCF_000006945.2	NC_003197.2	4857450	Host	d__Bacteria;p__Proteobacteria;c__Gammaproteobacteria;o__Enterobacterales;f__Enterobacteriaceae;g__Salmonella;s__Salmonellaenterica	NCBI RefSeq
GCF_000006945.2	NC_003197.2	4857450	Host	d__Bacteria;p__Proteobacteria;c__Gammaproteobacteria;o__Enterobacterales;f__Enterobacteriaceae;g__Salmonella;s__Salmonellaenterica	NCBI RefSeq
GCF_000006945.2	NC_003197.2	4857450	Host	d__Bacteria;p__Proteobacteria;c__Gammaproteobacteria;o__Enterobacterales;f__Enterobacteriaceae;g__Salmonella;s__Salmonellaenterica	NCBI RefSeq
GCF_000006945.2	NC_003197.2	4857450	Host	d__Bacteria;p__Proteobacteria;c__Gammaproteobacteria;o__Enterobacterales;f__Enterobacteriaceae;g__Salmonella;s__Salmonellaenterica	NCBI RefSeq
GCF_000006945.2	NC_003197.2	4857450	Host	d__Bacteria;p__Proteobacteria;c__Gammaproteobacteria;o__Enterobacterales;f__Enterobacteriaceae;g__Salmonella;s__Salmonellaenterica	NCBI RefSeq
GCF_000006945.2	NC_003197.2	4857450	Host	d__Bacteria;p__Proteobacteria;c__Gammaproteobacteria;o__Enterobacterales;f__Enterobacteriaceae;g__Salmonella;s__Salmonellaenterica	NCBI RefSeq
GCF_000006945.2	NC_003197.2	4857450	Host	d__Bacteria;p__Proteobacteria;c__Gammaproteobacteria;o__Enterobacterales;f__Enterobacteriaceae;g__Salmonella;s__Salmonellaenterica	NCBI RefSeq
GCF_000006945.2	NC_003197.2	4857450	Host	d__Bacteria;p__Proteobacteria;c__Gammaproteobacteria;o__Enterobacterales;f__Enterobacteriaceae;g__Salmonella;s__Salmonellaenterica	NCBI RefSeq
GCF_000006945.2	NC_003197.2	4857450	Host	d__Bacteria;p__Proteobacteria;c__Gammaproteobacteria;o__Enterobacterales;f__Enterobacteriaceae;g__Salmonella;s__Salmonellaenterica	NCBI RefSeq
GCF_000006945.2	NC_003197.2	4857450	Host	d__Bacteria;p__Proteobacteria;c__Gammaproteobacteria;o__Enterobacterales;f__Enterobacteriaceae;g__Salmonella;s__Salmonellaenterica	NCBI RefSeq
GCF_000006945.2	NC_003197.2	4857450	Host	d__Bacteria;p__Proteobacteria;c__Gammaproteobacteria;o__Enterobacterales;f__Enterobacteriaceae;g__Salmonella;s__Salmonellaenterica	NCBI RefSeq
GCF_000006945.2	NC_003197.2	4857450	Host	d__Bacteria;p__Proteobacteria;c__Gammaproteobacteria;o__Enterobacterales;f__Enterobacteriaceae;g__Salmonella;s__Salmonellaenterica	NCBI RefSeq
GCF_000006945.2	NC_003197.2	4857450	Host	d__Bacteria;p__Proteobacteria;c__Gammaproteobacteria;o__Enterobacterales;f__Enterobacteriaceae;g__Salmonella;s__Salmonellaenterica	NCBI RefSeq
GCF_000006945.2	NC_003197.2	4857450	Host	d__Bacteria;p__Proteobacteria;c__Gammaproteobacteria;o__Enterobacterales;f__Enterobacteriaceae;g__Salmonella;s__Salmonellaenterica	NCBI RefSeq
GCF_000006945.2	NC_003197.2	4857450	Host	d__Bacteria;p__Proteobacteria;c__Gammaproteobacteria;o__Enterobacterales;f__Enterobacteriaceae;g__Salmonella;s__Salmonellaenterica	NCBI RefSeq
GCF_000006945.2	NC_003197.2	4857450	Host	d__Bacteria;p__Proteobacteria;c__Gammaproteobacteria;o__Enterobacterales;f__Enterobacteriaceae;g__Salmonella;s__Salmonellaenterica	NCBI RefSeq
GCF_000006945.2	NC_003197.2	4857450	Host	d__Bacteria;p__Proteobacteria;c__Gammaproteobacteria;o__Enterobacterales;f__Enterobacteriaceae;g__Salmonella;s__Salmonellaenterica	NCBI RefSeq
GCF_000006945.2	NC_003197.2	4857450	Host	d__Bacteria;p__Proteobacteria;c__Gammaproteobacteria;o__Enterobacterales;f__Enterobacteriaceae;g__Salmonella;s__Salmonellaenterica	NCBI RefSeq
GCF_000006945.2	NC_003197.2	4857450	Host	d__Bacteria;p__Proteobacteria;c__Gammaproteobacteria;o__Enterobacterales;f__Enterobacteriaceae;g__Salmonella;s__Salmonellaenterica	NCBI RefSeq
GCF_000006945.2	NC_003197.2	4857450	Host	d__Bacteria;p__Proteobacteria;c__Gammaproteobacteria;o__Enterobacterales;f__Enterobacteriaceae;g__Salmonella;s__Salmonellaenterica	NCBI RefSeq
GCF_000006945.2	NC_003197.2	4857450	Host	d__Bacteria;p__Proteobacteria;c__Gammaproteobacteria;o__Enterobacterales;f__Enterobacteriaceae;g__Salmonella;s__Salmonellaenterica	NCBI RefSeq
GCF_000006945.2	NC_003197.2	4857450	Host	d__Bacteria;p__Proteobacteria;c__Gammaproteobacteria;o__Enterobacterales;f__Enterobacteriaceae;g__Salmonella;s__Salmonellaenterica	NCBI RefSeq
GCF_000006945.2	NC_003197.2	4857450	Host	d__Bacteria;p__Proteobacteria;c__Gammaproteobacteria;o__Enterobacterales;f__Enterobacteriaceae;g__Salmonella;s__Salmonellaenterica	NCBI RefSeq
GCF_000006945.2	NC_003197.2	4857450	Host	d__Bacteria;p__Proteobacteria;c__Gammaproteobacteria;o__Enterobacterales;f__Enterobacteriaceae;g__Salmonella;s__Salmonellaenterica	NCBI RefSeq
GCF_000006945.2	NC_003197.2	4857450	Host	d__Bacteria;p__Proteobacteria;c__Gammaproteobacteria;o__Enterobacterales;f__Enterobacteriaceae;g__Salmonella;s__Salmonellaenterica	NCBI RefSeq
GCF_000006945.2	NC_003197.2	4857450	Host	d__Bacteria;p__Proteobacteria;c__Gammaproteobacteria;o__Enterobacterales;f__Enterobacteriaceae;g__Salmonella;s__Salmonellaenterica	NCBI RefSeq
GCF_000006945.2	NC_003197.2	4857450	Host	d__Bacteria;p__Proteobacteria;c__Gammaproteobacteria;o__Enterobacterales;f__Enterobacteriaceae;g__Salmonella;s__Salmonellaenterica	NCBI RefSeq
GCF_000006945.2	NC_003197.2	4857450	Host	d__Bacteria;p__Proteobacteria;c__Gammaproteobacteria;o__Enterobacterales;f__Enterobacteriaceae;g__Salmonella;s__Salmonellaenterica	NCBI RefSeq
GCF_000006945.2	NC_003197.2	4857450	Host	d__Bacteria;p__Proteobacteria;c__Gammaproteobacteria;o__Enterobacterales;f__Enterobacteriaceae;g__Salmonella;s__Salmonellaenterica	NCBI RefSeq
GCF_000006945.2	NC_003197.2	4857450	Host	d__Bacteria;p__Proteobacteria;c__Gammaproteobacteria;o__Enterobacterales;f__Enterobacteriaceae;g__Salmonella;s__Salmonellaenterica	NCBI RefSeq
GCF_000006945.2	NC_003197.2	4857450	Host	d__Bacteria;p__Proteobacteria;c__Gammaproteobacteria;o__Enterobacterales;f__Enterobacteriaceae;g__Salmonella;s__Salmonellaenterica	NCBI RefSeq
GCF_000006945.2	NC_003197.2	4857450	Host	d__Bacteria;p__Proteobacteria;c__Gammaproteobacteria;o__Enterobacterales;f__Enterobacteriaceae;g__Salmonella;s__Salmonellaenterica	NCBI RefSeq
GCF_000006945.2	NC_003197.2	4857450	Host	d__Bacteria;p__Proteobacteria;c__Gammaproteobacteria;o__Enterobacterales;f__Enterobacteriaceae;g__Salmonella;s__Salmonellaenterica	NCBI RefSeq
GCF_000006945.2	NC_003197.2	4857450	Host	d__Bacteria;p__Proteobacteria;c__Gammaproteobacteria;o__Enterobacterales;f__Enterobacteriaceae;g__Salmonella;s__Salmonellaenterica	NCBI RefSeq
GCF_000006945.2	NC_003197.2	4857450	Host	d__Bacteria;p__Proteobacteria;c__Gammaproteobacteria;o__Enterobacterales;f__Enterobacteriaceae;g__Salmonella;s__Salmonellaenterica	NCBI RefSeq
GCF_000006945.2	NC_003197.2	4857450	Host	d__Bacteria;p__Proteobacteria;c__Gammaproteobacteria;o__Enterobacterales;f__Enterobacteriaceae;g__Salmonella;s__Salmonellaenterica	NCBI RefSeq
GCF_000006945.2	NC_003197.2	4857450	Host	d__Bacteria;p__Proteobacteria;c__Gammaproteobacteria;o__Enterobacterales;f__Enterobacteriaceae;g__Salmonella;s__Salmonellaenterica	NCBI RefSeq
GCF_000006945.2	NC_003197.2	4857450	Host	d__Bacteria;p__Proteobacteria;c__Gammaproteobacteria;o__Enterobacterales;f__Enterobacteriaceae;g__Salmonella;s__Salmonellaenterica	NCBI RefSeq
GCF_000006945.2	NC_003197.2	4857450	Host	d__Bacteria;p__Proteobacteria;c__Gammaproteobacteria;o__Enterobacterales;f__Enterobacteriaceae;g__Salmonella;s__Salmonellaenterica	NCBI RefSeq
GCF_000006945.2	NC_003197.2	4857450	Host	d__Bacteria;p__Proteobacteria;c__Gammaproteobacteria;o__Enterobacterales;f__Enterobacteriaceae;g__Salmonella;s__Salmonellaenterica	NCBI RefSeq
GCF_000006945.2	NC_003197.2	4857450	Host	d__Bacteria;p__Proteobacteria;c__Gammaproteobacteria;o__Enterobacterales;f__Enterobacteriaceae;g__Salmonella;s__Salmonellaenterica	NCBI RefSeq
GCF_000006945.2	NC_003197.2	4857450	Host	d__Bacteria;p__Proteobacteria;c__Gammaproteobacteria;o__Enterobacterales;f__Enterobacteriaceae;g__Salmonella;s__Salmonellaenterica	NCBI RefSeq
GCF_000006945.2	NC_003197.2	4857450	Host	d__Bacteria;p__Proteobacteria;c__Gammaproteobacteria;o__Enterobacterales;f__Enterobacteriaceae;g__Salmonella;s__Salmonellaenterica	NCBI RefSeq
GCF_000006945.2	NC_003197.2	4857450	Host	d__Bacteria;p__Proteobacteria;c__Gammaproteobacteria;o__Enterobacterales;f__Enterobacteriaceae;g__Salmonella;s__Salmonellaenterica	NCBI RefSeq
GCF_000006945.2	NC_003197.2	4857450	Host	d__Bacteria;p__Proteobacteria;c__Gammaproteobacteria;o__Enterobacterales;f__Enterobacteriaceae;g__Salmonella;s__Salmonellaenterica	NCBI RefSeq
GCF_000006945.2	NC_003197.2	4857450	Host	d__Bacteria;p__Proteobacteria;c__Gammaproteobacteria;o__Enterobacterales;f__Enterobacteriaceae;g__Salmonella;s__Salmonellaenterica	NCBI RefSeq
GCF_000006945.2	NC_003197.2	4857450	Host	d__Bacteria;p__Proteobacteria;c__Gammaproteobacteria;o__Enterobacterales;f__Enterobacteriaceae;g__Salmonella;s__Salmonellaenterica	NCBI RefSeq
GCF_000006945.2	NC_003197.2	4857450	Host	d__Bacteria;p__Proteobacteria;c__Gammaproteobacteria;o__Enterobacterales;f__Enterobacteriaceae;g__Salmonella;s__Salmonellaenterica	NCBI RefSeq
GCF_000006945.2	NC_003197.2	4857450	Host	d__Bacteria;p__Proteobacteria;c__Gammaproteobacteria;o__Enterobacterales;f__Enterobacteriaceae;g__Salmonella;s__Salmonellaenterica	NCBI RefSeq
GCF_000006945.2	NC_003197.2	4857450	Host	d__Bacteria;p__Proteobacteria;c__Gammaproteobacteria;o__Enterobacterales;f__Enterobacteriaceae;g__Salmonella;s__Salmonellaenterica	NCBI RefSeq
GCF_000006945.2	NC_003197.2	4857450	Host	d__Bacteria;p__Proteobacteria;c__Gammaproteobacteria;o__Enterobacterales;f__Enterobacteriaceae;g__Salmonella;s__Salmonellaenterica	NCBI RefSeq
GCF_000006945.2	NC_003197.2	4857450	Host	d__Bacteria;p__Proteobacteria;c__Gammaproteobacteria;o__Enterobacterales;f__Enterobacteriaceae;g__Salmonella;s__Salmonellaenterica	NCBI RefSeq
GCF_000006945.2	NC_003197.2	4857450	Host	d__Bacteria;p__Proteobacteria;c__Gammaproteobacteria;o__Enterobacterales;f__Enterobacteriaceae;g__Salmonella;s__Salmonellaenterica	NCBI RefSeq
GCF_000006945.2	NC_003197.2	4857450	Host	d__Bacteria;p__Proteobacteria;c__Gammaproteobacteria;o__Enterobacterales;f__Enterobacteriaceae;g__Salmonella;s__Salmonellaenterica	NCBI RefSeq
GCF_000006945.2	NC_003197.2	4857450	Host	d__Bacteria;p__Proteobacteria;c__Gammaproteobacteria;o__Enterobacterales;f__Enterobacteriaceae;g__Salmonella;s__Salmonellaenterica	NCBI RefSeq
GCF_000006945.2	NC_003197.2	4857450	Host	d__Bacteria;p__Proteobacteria;c__Gammaproteobacteria;o__Enterobacterales;f__Enterobacteriaceae;g__Salmonella;s__Salmonellaenterica	NCBI RefSeq
GCF_000006945.2	NC_003197.2	4857450	Host	d__Bacteria;p__Proteobacteria;c__Gammaproteobacteria;o__Enterobacterales;f__Enterobacteriaceae;g__Salmonella;s__Salmonellaenterica	NCBI RefSeq
GCF_000006945.2	NC_003197.2	4857450	Host	d__Bacteria;p__Proteobacteria;c__Gammaproteobacteria;o__Enterobacterales;f__Enterobacteriaceae;g__Salmonella;s__Salmonellaenterica	NCBI RefSeq
GCF_000006945.2	NC_003197.2	4857450	Host	d__Bacteria;p__Proteobacteria;c__Gammaproteobacteria;o__Enterobacterales;f__Enterobacteriaceae;g__Salmonella;s__Salmonellaenterica	NCBI RefSeq
GCF_000006945.2	NC_003197.2	4857450	Host	d__Bacteria;p__Proteobacteria;c__Gammaproteobacteria;o__Enterobacterales;f__Enterobacteriaceae;g__Salmonella;s__Salmonellaenterica	NCBI RefSeq
GCF_000006945.2	NC_003197.2	4857450	Host	d__Bacteria;p__Proteobacteria;c__Gammaproteobacteria;o__Enterobacterales;f__Enterobacteriaceae;g__Salmonella;s__Salmonellaenterica	NCBI RefSeq
GCF_000006945.2	NC_003197.2	4857450	Host	d__Bacteria;p__Proteobacteria;c__Gammaproteobacteria;o__Enterobacterales;f__Enterobacteriaceae;g__Salmonella;s__Salmonellaenterica	NCBI RefSeq
GCF_000006945.2	NC_003197.2	4857450	Host	d__Bacteria;p__Proteobacteria;c__Gammaproteobacteria;o__Enterobacterales;f__Enterobacteriaceae;g__Salmonella;s__Salmonellaenterica	NCBI RefSeq
GCF_000006945.2	NC_003197.2	4857450	Host	d__Bacteria;p__Proteobacteria;c__Gammaproteobacteria;o__Enterobacterales;f__Enterobacteriaceae;g__Salmonella;s__Salmonellaenterica	NCBI RefSeq
GCF_000006945.2	NC_003197.2	4857450	Host	d__Bacteria;p__Proteobacteria;c__Gammaproteobacteria;o__Enterobacterales;f__Enterobacteriaceae;g__Salmonella;s__Salmonellaenterica	NCBI RefSeq
GCF_000006945.2	NC_003197.2	4857450	Host	d__Bacteria;p__Proteobacteria;c__Gammaproteobacteria;o__Enterobacterales;f__Enterobacteriaceae;g__Salmonella;s__Salmonellaenterica	NCBI RefSeq
GCF_000006945.2	NC_003197.2	4857450	Host	d__Bacteria;p__Proteobacteria;c__Gammaproteobacteria;o__Enterobacterales;f__Enterobacteriaceae;g__Salmonella;s__Salmonellaenterica	NCBI RefSeq
GCF_000006945.2	NC_003197.2	4857450	Host	d__Bacteria;p__Proteobacteria;c__Gammaproteobacteria;o__Enterobacterales;f__Enterobacteriaceae;g__Salmonella;s__Salmonellaenterica	NCBI RefSeq
GCF_000006945.2	NC_003197.2	4857450	Host	d__Bacteria;p__Proteobacteria;c__Gammaproteobacteria;o__Enterobacterales;f__Enterobacteriaceae;g__Salmonella;s__Salmonellaenterica	NCBI RefSeq
GCF_000006945.2	NC_003197.2	4857450	Host	d__Bacteria;p__Proteobacteria;c__Gammaproteobacteria;o__Enterobacterales;f__Enterobacteriaceae;g__Salmonella;s__Salmonellaenterica	NCBI RefSeq
GCF_000006945.2	NC_003197.2	4857450	Host	d__Bacteria;p__Proteobacteria;c__Gammaproteobacteria;o__Enterobacterales;f__Enterobacteriaceae;g__Salmonella;s__Salmonellaenterica	NCBI RefSeq
GCF_000006945.2	NC_003197.2	4857450	Host	d__Bacteria;p__Proteobacteria;c__Gammaproteobacteria;o__Enterobacterales;f__Enterobacteriaceae;g__Salmonella;s__Salmonellaenterica	NCBI RefSeq
GCF_000006945.2	NC_003197.2	4857450	Host	d__Bacteria;p__Proteobacteria;c__Gammaproteobacteria;o__Enterobacterales;f__Enterobacteriaceae;g__Salmonella;s__Salmonellaenterica	NCBI RefSeq
GCF_000006945.2	NC_003197.2	4857450	Host	d__Bacteria;p__Proteobacteria;c__Gammaproteobacteria;o__Enterobacterales;f__Enterobacteriaceae;g__Salmonella;s__Salmonellaenterica	NCBI RefSeq
GCF_000006945.2	NC_003197.2	4857450	Host	d__Bacteria;p__Proteobacteria;c__Gammaproteobacteria;o__Enterobacterales;f__Enterobacteriaceae;g__Salmonella;s__Salmonellaenterica	NCBI RefSeq
GCF_000006945.2	NC_003197.2	4857450	Host	d__Bacteria;p__Proteobacteria;c__Gammaproteobacteria;o__Enterobacterales;f__Enterobacteriaceae;g__Salmonella;s__Salmonellaenterica	NCBI RefSeq
GCF_000006945.2	NC_003197.2	4857450	Host	d__Bacteria;p__Proteobacteria;c__Gammaproteobacteria;o__Enterobacterales;f__Enterobacteriaceae;g__Salmonella;s__Salmonellaenterica	NCBI RefSeq
GCF_000006945.2	NC_003197.2	4857450	Host	d__Bacteria;p__Proteobacteria;c__Gammaproteobacteria;o__Enterobacterales;f__Enterobacteriaceae;g__Salmonella;s__Salmonellaenterica	NCBI RefSeq
GCF_000006945.2	NC_003197.2	4857450	Host	d__Bacteria;p__Proteobacteria;c__Gammaproteobacteria;o__Enterobacterales;f__Enterobacteriaceae;g__Salmonella;s__Salmonellaenterica	NCBI RefSeq
GCF_000006945.2	NC_003197.2	4857450	Host	d__Bacteria;p__Proteobacteria;c__Gammaproteobacteria;o__Enterobacterales;f__Enterobacteriaceae;g__Salmonella;s__Salmonellaenterica	NCBI RefSeq
GCF_000006945.2	NC_003197.2	4857450	Host	d__Bacteria;p__Proteobacteria;c__Gammaproteobacteria;o__Enterobacterales;f__Enterobacteriaceae;g__Salmonella;s__Salmonellaenterica	NCBI RefSeq
GCF_000006945.2	NC_003197.2	4857450	Host	d__Bacteria;p__Proteobacteria;c__Gammaproteobacteria;o__Enterobacterales;f__Enterobacteriaceae;g__Salmonella;s__Salmonellaenterica	NCBI RefSeq
GCF_000006945.2	NC_003197.2	4857450	Host	d__Bacteria;p__Proteobacteria;c__Gammaproteobacteria;o__Enterobacterales;f__Enterobacteriaceae;g__Salmonella;s__Salmonellaenterica	NCBI RefSeq
GCF_000006945.2	NC_003197.2	4857450	Host	d__Bacteria;p__Proteobacteria;c__Gammaproteobacteria;o__Enterobacterales;f__Enterobacteriaceae;g__Salmonella;s__Salmonellaenterica	NCBI RefSeq
GCF_000006945.2	NC_003197.2	4857450	Host	d__Bacteria;p__Proteobacteria;c__Gammaproteobacteria;o__Enterobacterales;f__Enterobacteriaceae;g__Salmonella;s__Salmonellaenterica	NCBI RefSeq
GCF_000006945.2	NC_003197.2	4857450	Host	d__Bacteria;p__Proteobacteria;c__Gammaproteobacteria;o__Enterobacterales;f__Enterobacteriaceae;g__Salmonella;s__Salmonellaenterica	NCBI RefSeq
GCF_000006945.2	NC_003197.2	4857450	Host	d__Bacteria;p__Proteobacteria;c__Gammaproteobacteria;o__Enterobacterales;f__Enterobacteriaceae;g__Salmonella;s__Salmonellaenterica	NCBI RefSeq
GCF_000006945.2	NC_003197.2	4857450	Host	d__Bacteria;p__Proteobacteria;c__Gammaproteobacteria;o__Enterobacterales;f__Enterobacteriaceae;g__Salmonella;s__Salmonellaenterica	NCBI RefSeq
GCF_000006945.2	NC_003197.2	4857450	Host	d__Bacteria;p__Proteobacteria;c__Gammaproteobacteria;o__Enterobacterales;f__Enterobacteriaceae;g__Salmonella;s__Salmonellaenterica	NCBI RefSeq
GCF_000006945.2	NC_003197.2	4857450	Host	d__Bacteria;p__Proteobacteria;c__Gammaproteobacteria;o__Enterobacterales;f__Enterobacteriaceae;g__Salmonella;s__Salmonellaenterica	NCBI RefSeq
GCF_000006945.2	NC_003197.2	4857450	Host	d__Bacteria;p__Proteobacteria;c__Gammaproteobacteria;o__Enterobacterales;f__Enterobacteriaceae;g__Salmonella;s__Salmonellaenterica	NCBI RefSeq
GCF_000006945.2	NC_003197.2	4857450	Host	d__Bacteria;p__Proteobacteria;c__Gammaproteobacteria;o__Enterobacterales;f__Enterobacteriaceae;g__Salmonella;s__Salmonellaenterica	NCBI RefSeq
GCF_000006945.2	NC_003197.2	4857450	Host	d__Bacteria;p__Proteobacteria;c__Gammaproteobacteria;o__Enterobacterales;f__Enterobacteriaceae;g__Salmonella;s__Salmonellaenterica	NCBI RefSeq
GCF_000006945.2	NC_003197.2	4857450	Host	d__Bacteria;p__Proteobacteria;c__Gammaproteobacteria;o__Enterobacterales;f__Enterobacteriaceae;g__Salmonella;s__Salmonellaenterica	NCBI RefSeq
GCF_000006945.2	NC_003197.2	4857450	Host	d__Bacteria;p__Proteobacteria;c__Gammaproteobacteria;o__Enterobacterales;f__Enterobacteriaceae;g__Salmonella;s__Salmonellaenterica	NCBI RefSeq
GCF_000006945.2	NC_003197.2	4857450	Host	d__Bacteria;p__Proteobacteria;c__Gammaproteobacteria;o__Enterobacterales;f__Enterobacteriaceae;g__Salmonella;s__Salmonellaenterica	NCBI RefSeq
GCF_000006945.2	NC_003197.2	4857450	Host	d__Bacteria;p__Proteobacteria;c__Gammaproteobacteria;o__Enterobacterales;f__Enterobacteriaceae;g__Salmonella;s__Salmonellaenterica	NCBI RefSeq
GCF_000006945.2	NC_003197.2	4857450	Host	d__Bacteria;p__Proteobacteria;c__Gammaproteobacteria;o__Enterobacterales;f__Enterobacteriaceae;g__Salmonella;s__Salmonellaenterica	NCBI RefSeq
GCF_000006945.2	NC_003197.2	4857450	Host	d__Bacteria;p__Proteobacteria;c__Gammaproteobacteria;o__Enterobacterales;f__Enterobacteriaceae;g__Salmonella;s__Salmonellaenterica	NCBI RefSeq
GCF_000006945.2	NC_003197.2	4857450	Host	d__Bacteria;p__Proteobacteria;c__Gammaproteobacteria;o__Enterobacterales;f__Enterobacteriaceae;g__Salmonella;s__Salmonellaenterica	NCBI RefSeq
GCF_000006945.2	NC_003197.2	4857450	Host	d__Bacteria;p__Proteobacteria;c__Gammaproteobacteria;o__Enterobacterales;f__Enterobacteriaceae;g__Salmonella;s__Salmonellaenterica	NCBI RefSeq
GCF_000006945.2	NC_003197.2	4857450	Host	d__Bacteria;p__Proteobacteria;c__Gammaproteobacteria;o__Enterobacterales;f__Enterobacteriaceae;g__Salmonella;s__Salmonellaenterica	NCBI RefSeq
GCF_000006945.2	NC_003197.2	4857450	Host	d__Bacteria;p__Proteobacteria;c__Gammaproteobacteria;o__Enterobacterales;f__Enterobacteriaceae;g__Salmonella;s__Salmonellaenterica	NCBI RefSeq
GCF_000006945.2	NC_003197.2	4857450	Host	d__Bacteria;p__Proteobacteria;c__Gammaproteobacteria;o__Enterobacterales;f__Enterobacteriaceae;g__Salmonella;s__Salmonellaenterica	NCBI RefSeq
GCF_000006945.2	NC_003197.2	4857450	Host	d__Bacteria;p__Proteobacteria;c__Gammaproteobacteria;o__Enterobacterales;f__Enterobacteriaceae;g__Salmonella;s__Salmonellaenterica	NCBI RefSeq
GCF_000006945.2	NC_003197.2	4857450	Host	d__Bacteria;p__Proteobacteria;c__Gammaproteobacteria;o__Enterobacterales;f__Enterobacteriaceae;g__Salmonella;s__Salmonellaenterica	NCBI RefSeq
GCF_000006945.2	NC_003197.2	4857450	Host	d__Bacteria;p__Proteobacteria;c__Gammaproteobacteria;o__Enterobacterales;f__Enterobacteriaceae;g__Salmonella;s__Salmonellaenterica	NCBI RefSeq
GCF_000006945.2	NC_003197.2	4857450	Host	d__Bacteria;p__Proteobacteria;c__Gammaproteobacteria;o__Enterobacterales;f__Enterobacteriaceae;g__Salmonella;s__Salmonellaenterica	NCBI RefSeq
GCF_000006945.2	NC_003197.2	4857450	Host	d__Bacteria;p__Proteobacteria;c__Gammaproteobacteria;o__Enterobacterales;f__Enterobacteriaceae;g__Salmonella;s__Salmonellaenterica	NCBI RefSeq
GCF_000006945.2	NC_003197.2	4857450	Host	d__Bacteria;p__Proteobacteria;c__Gammaproteobacteria;o__Enterobacterales;f__Enterobacteriaceae;g__Salmonella;s__Salmonellaenterica	NCBI RefSeq
GCF_000006945.2	NC_003197.2	4857450	Host	d__Bacteria;p__Proteobacteria;c__Gammaproteobacteria;o__Enterobacterales;f__Enterobacteriaceae;g__Salmonella;s__Salmonellaenterica	NCBI RefSeq
GCF_000006945.2	NC_003197.2	4857450	Host	d__Bacteria;p__Proteobacteria;c__Gammaproteobacteria;o__Enterobacterales;f__Enterobacteriaceae;g__Salmonella;s__Salmonellaenterica	NCBI RefSeq
GCF_000006945.2	NC_003197.2	4857450	Host	d__Bacteria;p__Proteobacteria;c__Gammaproteobacteria;o__Enterobacterales;f__Enterobacteriaceae;g__Salmonella;s__Salmonellaenterica	NCBI RefSeq
GCF_000006945.2	NC_003197.2	4857450	Host	d__Bacteria;p__Proteobacteria;c__Gammaproteobacteria;o__Enterobacterales;f__Enterobacteriaceae;g__Salmonella;s__Salmonellaenterica	NCBI RefSeq
GCF_000006945.2	NC_003197.2	4857450	Host	d__Bacteria;p__Proteobacteria;c__Gammaproteobacteria;o__Enterobacterales;f__Enterobacteriaceae;g__Salmonella;s__Salmonellaenterica	NCBI RefSeq
GCF_000006945.2	NC_003197.2	4857450	Host	d__Bacteria;p__Proteobacteria;c__Gammaproteobacteria;o__Enterobacterales;f__Enterobacteriaceae;g__Salmonella;s__Salmonellaenterica	NCBI RefSeq
GCF_000006945.2	NC_003197.2	4857450	Host	d__Bacteria;p__Proteobacteria;c__Gammaproteobacteria;o__Enterobacterales;f__Enterobacteriaceae;g__Salmonella;s__Salmonellaenterica	NCBI RefSeq
GCF_000006945.2	NC_003197.2	4857450	Host	d__Bacteria;p__Proteobacteria;c__Gammaproteobacteria;o__Enterobacterales;f__Enterobacteriaceae;g__Salmonella;s__Salmonellaenterica	NCBI RefSeq
GCF_000006945.2	NC_003197.2	4857450	Host	d__Bacteria;p__Proteobacteria;c__Gammaproteobacteria;o__Enterobacterales;f__Enterobacteriaceae;g__Salmonella;s__Salmonellaenterica	NCBI RefSeq
GCF_000006945.2	NC_003197.2	4857450	Host	d__Bacteria;p__Proteobacteria;c__Gammaproteobacteria;o__Enterobacterales;f__Enterobacteriaceae;g__Salmonella;s__Salmonellaenterica	NCBI RefSeq
GCF_000006945.2	NC_003197.2	4857450	Host	d__Bacteria;p__Proteobacteria;c__Gammaproteobacteria;o__Enterobacterales;f__Enterobacteriaceae;g__Salmonella;s__Salmonellaenterica	NCBI RefSeq
GCF_000006945.2	NC_003197.2	4857450	Host	d__Bacteria;p__Proteobacteria;c__Gammaproteobacteria;o__Enterobacterales;f__Enterobacteriaceae;g__Salmonella;s__Salmonellaenterica	NCBI RefSeq
GCF_000006945.2	NC_003197.2	4857450	Host	d__Bacteria;p__Proteobacteria;c__Gammaproteobacteria;o__Enterobacterales;f__Enterobacteriaceae;g__Salmonella;s__Salmonellaenterica	NCBI RefSeq
GCF_000006945.2	NC_003197.2	4857450	Host	d__Bacteria;p__Proteobacteria;c__Gammaproteobacteria;o__Enterobacterales;f__Enterobacteriaceae;g__Salmonella;s__Salmonellaenterica	NCBI RefSeq
GCF_000006945.2	NC_003197.2	4857450	Host	d__Bacteria;p__Proteobacteria;c__Gammaproteobacteria;o__Enterobacterales;f__Enterobacteriaceae;g__Salmonella;s__Salmonellaenterica	NCBI RefSeq
GCF_000006945.2	NC_003197.2	4857450	Host	d__Bacteria;p__Proteobacteria;c__Gammaproteobacteria;o__Enterobacterales;f__Enterobacteriaceae;g__Salmonella;s__Salmonellaenterica	NCBI RefSeq
GCF_000006945.2	NC_003197.2	4857450	Host	d__Bacteria;p__Proteobacteria;c__Gammaproteobacteria;o__Enterobacterales;f__Enterobacteriaceae;g__Salmonella;s__Salmonellaenterica	NCBI RefSeq
GCF_000006945.2	NC_003197.2	4857450	Host	d__Bacteria;p__Proteobacteria;c__Gammaproteobacteria;o__Enterobacterales;f__Enterobacteriaceae;g__Salmonella;s__Salmonellaenterica	NCBI RefSeq
GCF_000006945.2	NC_003197.2	4857450	Host	d__Bacteria;p__Proteobacteria;c__Gammaproteobacteria;o__Enterobacterales;f__Enterobacteriaceae;g__Salmonella;s__Salmonellaenterica	NCBI RefSeq
GCF_000006945.2	NC_003197.2	4857450	Host	d__Bacteria;p__Proteobacteria;c__Gammaproteobacteria;o__Enterobacterales;f__Enterobacteriaceae;g__Salmonella;s__Salmonellaenterica	NCBI RefSeq
GCF_000006945.2	NC_003197.2	4857450	Host	d__Bacteria;p__Proteobacteria;c__Gammaproteobacteria;o__Enterobacterales;f__Enterobacteriaceae;g__Salmonella;s__Salmonellaenterica	NCBI RefSeq
GCF_000006945.2	NC_003197.2	4857450	Host	d__Bacteria;p__Proteobacteria;c__Gammaproteobacteria;o__Enterobacterales;f__Enterobacteriaceae;g__Salmonella;s__Salmonellaenterica	NCBI RefSeq
GCF_000006945.2	NC_003197.2	4857450	Host	d__Bacteria;p__Proteobacteria;c__Gammaproteobacteria;o__Enterobacterales;f__Enterobacteriaceae;g__Salmonella;s__Salmonellaenterica	NCBI RefSeq
GCF_000006945.2	NC_003197.2	4857450	Host	d__Bacteria;p__Proteobacteria;c__Gammaproteobacteria;o__Enterobacterales;f__Enterobacteriaceae;g__Salmonella;s__Salmonellaenterica	NCBI RefSeq
GCF_000006945.2	NC_003197.2	4857450	Host	d__Bacteria;p__Proteobacteria;c__Gammaproteobacteria;o__Enterobacterales;f__Enterobacteriaceae;g__Salmonella;s__Salmonellaenterica	NCBI RefSeq
GCF_000006945.2	NC_003197.2	4857450	Host	d__Bacteria;p__Proteobacteria;c__Gammaproteobacteria;o__Enterobacterales;f__Enterobacteriaceae;g__Salmonella;s__Salmonellaenterica	NCBI RefSeq
GCF_000006945.2	NC_003197.2	4857450	Host	d__Bacteria;p__Proteobacteria;c__Gammaproteobacteria;o__Enterobacterales;f__Enterobacteriaceae;g__Salmonella;s__Salmonellaenterica	NCBI RefSeq
GCF_000006945.2	NC_003197.2	4857450	Host	d__Bacteria;p__Proteobacteria;c__Gammaproteobacteria;o__Enterobacterales;f__Enterobacteriaceae;g__Salmonella;s__Salmonellaenterica	NCBI RefSeq
GCF_000006945.2	NC_003197.2	4857450	Host	d__Bacteria;p__Proteobacteria;c__Gammaproteobacteria;o__Enterobacterales;f__Enterobacteriaceae;g__Salmonella;s__Salmonellaenterica	NCBI RefSeq
GCF_000006945.2	NC_003197.2	4857450	Host	d__Bacteria;p__Proteobacteria;c__Gammaproteobacteria;o__Enterobacterales;f__Enterobacteriaceae;g__Salmonella;s__Salmonellaenterica	NCBI RefSeq
GCF_000006945.2	NC_003197.2	4857450	Host	d__Bacteria;p__Proteobacteria;c__Gammaproteobacteria;o__Enterobacterales;f__Enterobacteriaceae;g__Salmonella;s__Salmonellaenterica	NCBI RefSeq
GCF_000006945.2	NC_003197.2	4857450	Host	d__Bacteria;p__Proteobacteria;c__Gammaproteobacteria;o__Enterobacterales;f__Enterobacteriaceae;g__Salmonella;s__Salmonellaenterica	NCBI RefSeq
GCF_000006945.2	NC_003197.2	4857450	Host	d__Bacteria;p__Proteobacteria;c__Gammaproteobacteria;o__Enterobacterales;f__Enterobacteriaceae;g__Salmonella;s__Salmonellaenterica	NCBI RefSeq
GCF_000006945.2	NC_003197.2	4857450	Host	d__Bacteria;p__Proteobacteria;c__Gammaproteobacteria;o__Enterobacterales;f__Enterobacteriaceae;g__Salmonella;s__Salmonellaenterica	NCBI RefSeq
GCF_000006945.2	NC_003197.2	4857450	Host	d__Bacteria;p__Proteobacteria;c__Gammaproteobacteria;o__Enterobacterales;f__Enterobacteriaceae;g__Salmonella;s__Salmonellaenterica	NCBI RefSeq
GCF_000006945.2	NC_003197.2	4857450	Host	d__Bacteria;p__Proteobacteria;c__Gammaproteobacteria;o__Enterobacterales;f__Enterobacteriaceae;g__Salmonella;s__Salmonellaenterica	NCBI RefSeq
GCF_000006945.2	NC_003197.2	4857450	Host	d__Bacteria;p__Proteobacteria;c__Gammaproteobacteria;o__Enterobacterales;f__Enterobacteriaceae;g__Salmonella;s__Salmonellaenterica	NCBI RefSeq
GCF_000006945.2	NC_003197.2	4857450	Host	d__Bacteria;p__Proteobacteria;c__Gammaproteobacteria;o__Enterobacterales;f__Enterobacteriaceae;g__Salmonella;s__Salmonellaenterica	NCBI RefSeq
GCF_000006945.2	NC_003197.2	4857450	Host	d__Bacteria;p__Proteobacteria;c__Gammaproteobacteria;o__Enterobacterales;f__Enterobacteriaceae;g__Salmonella;s__Salmonellaenterica	NCBI RefSeq
GCF_000006945.2	NC_003197.2	4857450	Host	d__Bacteria;p__Proteobacteria;c__Gammaproteobacteria;o__Enterobacterales;f__Enterobacteriaceae;g__Salmonella;s__Salmonellaenterica	NCBI RefSeq
GCF_000006945.2	NC_003197.2	4857450	Host	d__Bacteria;p__Proteobacteria;c__Gammaproteobacteria;o__Enterobacterales;f__Enterobacteriaceae;g__Salmonella;s__Salmonellaenterica	NCBI RefSeq
GCF_000006945.2	NC_003197.2	4857450	Host	d__Bacteria;p__Proteobacteria;c__Gammaproteobacteria;o__Enterobacterales;f__Enterobacteriaceae;g__Salmonella;s__Salmonellaenterica	NCBI RefSeq
GCF_000006945.2	NC_003197.2	4857450	Host	d__Bacteria;p__Proteobacteria;c__Gammaproteobacteria;o__Enterobacterales;f__Enterobacteriaceae;g__Salmonella;s__Salmonellaenterica	NCBI RefSeq
GCF_000006945.2	NC_003197.2	4857450	Host	d__Bacteria;p__Proteobacteria;c__Gammaproteobacteria;o__Enterobacterales;f__Enterobacteriaceae;g__Salmonella;s__Salmonellaenterica	NCBI RefSeq
GCF_000006945.2	NC_003197.2	4857450	Host	d__Bacteria;p__Proteobacteria;c__Gammaproteobacteria;o__Enterobacterales;f__Enterobacteriaceae;g__Salmonella;s__Salmonellaenterica	NCBI RefSeq
GCF_000006945.2	NC_003197.2	4857450	Host	d__Bacteria;p__Proteobacteria;c__Gammaproteobacteria;o__Enterobacterales;f__Enterobacteriaceae;g__Salmonella;s__Salmonellaenterica	NCBI RefSeq
GCF_000006945.2	NC_003197.2	4857450	Host	d__Bacteria;p__Proteobacteria;c__Gammaproteobacteria;o__Enterobacterales;f__Enterobacteriaceae;g__Salmonella;s__Salmonellaenterica	NCBI RefSeq
GCF_000006945.2	NC_003197.2	4857450	Host	d__Bacteria;p__Proteobacteria;c__Gammaproteobacteria;o__Enterobacterales;f__Enterobacteriaceae;g__Salmonella;s__Salmonellaenterica	NCBI RefSeq
GCF_000006945.2	NC_003197.2	4857450	Host	d__Bacteria;p__Proteobacteria;c__Gammaproteobacteria;o__Enterobacterales;f__Enterobacteriaceae;g__Salmonella;s__Salmonellaenterica	NCBI RefSeq
GCF_000006945.2	NC_003197.2	4857450	Host	d__Bacteria;p__Proteobacteria;c__Gammaproteobacteria;o__Enterobacterales;f__Enterobacteriaceae;g__Salmonella;s__Salmonellaenterica	NCBI RefSeq
GCF_000006945.2	NC_003197.2	4857450	Host	d__Bacteria;p__Proteobacteria;c__Gammaproteobacteria;o__Enterobacterales;f__Enterobacteriaceae;g__Salmonella;s__Salmonellaenterica	NCBI RefSeq
GCF_000006945.2	NC_003197.2	4857450	Host	d__Bacteria;p__Proteobacteria;c__Gammaproteobacteria;o__Enterobacterales;f__Enterobacteriaceae;g__Salmonella;s__Salmonellaenterica	NCBI RefSeq
GCF_000006945.2	NC_003197.2	4857450	Host	d__Bacteria;p__Proteobacteria;c__Gammaproteobacteria;o__Enterobacterales;f__Enterobacteriaceae;g__Salmonella;s__Salmonellaenterica	NCBI RefSeq
GCF_000006945.2	NC_003197.2	4857450	Host	d__Bacteria;p__Proteobacteria;c__Gammaproteobacteria;o__Enterobacterales;f__Enterobacteriaceae;g__Salmonella;s__Salmonellaenterica	NCBI RefSeq
GCF_000006945.2	NC_003197.2	4857450	Host	d__Bacteria;p__Proteobacteria;c__Gammaproteobacteria;o__Enterobacterales;f__Enterobacteriaceae;g__Salmonella;s__Salmonellaenterica	NCBI RefSeq
GCF_000006945.2	NC_003197.2	4857450	Host	d__Bacteria;p__Proteobacteria;c__Gammaproteobacteria;o__Enterobacterales;f__Enterobacteriaceae;g__Salmonella;s__Salmonellaenterica	NCBI RefSeq
GCF_000006945.2	NC_003197.2	4857450	Host	d__Bacteria;p__Proteobacteria;c__Gammaproteobacteria;o__Enterobacterales;f__Enterobacteriaceae;g__Salmonella;s__Salmonellaenterica	NCBI RefSeq
GCF_000006945.2	NC_003197.2	4857450	Host	d__Bacteria;p__Proteobacteria;c__Gammaproteobacteria;o__Enterobacterales;f__Enterobacteriaceae;g__Salmonella;s__Salmonellaenterica	NCBI RefSeq
GCF_000006945.2	NC_003197.2	4857450	Host	d__Bacteria;p__Proteobacteria;c__Gammaproteobacteria;o__Enterobacterales;f__Enterobacteriaceae;g__Salmonella;s__Salmonellaenterica	NCBI RefSeq
GCF_000006945.2	NC_003197.2	4857450	Host	d__Bacteria;p__Proteobacteria;c__Gammaproteobacteria;o__Enterobacterales;f__Enterobacteriaceae;g__Salmonella;s__Salmonellaenterica	NCBI RefSeq
GCF_000006945.2	NC_003197.2	4857450	Host	d__Bacteria;p__Proteobacteria;c__Gammaproteobacteria;o__Enterobacterales;f__Enterobacteriaceae;g__Salmonella;s__Salmonellaenterica	NCBI RefSeq
GCF_000006945.2	NC_003197.2	4857450	Host	d__Bacteria;p__Proteobacteria;c__Gammaproteobacteria;o__Enterobacterales;f__Enterobacteriaceae;g__Salmonella;s__Salmonellaenterica	NCBI RefSeq
GCF_000006945.2	NC_003197.2	4857450	Host	d__Bacteria;p__Proteobacteria;c__Gammaproteobacteria;o__Enterobacterales;f__Enterobacteriaceae;g__Salmonella;s__Salmonellaenterica	NCBI RefSeq
GCF_000006945.2	NC_003197.2	4857450	Host	d__Bacteria;p__Proteobacteria;c__Gammaproteobacteria;o__Enterobacterales;f__Enterobacteriaceae;g__Salmonella;s__Salmonellaenterica	NCBI RefSeq
GCF_000006945.2	NC_003197.2	4857450	Host	d__Bacteria;p__Proteobacteria;c__Gammaproteobacteria;o__Enterobacterales;f__Enterobacteriaceae;g__Salmonella;s__Salmonellaenterica	NCBI RefSeq
GCF_000006945.2	NC_003197.2	4857450	Host	d__Bacteria;p__Proteobacteria;c__Gammaproteobacteria;o__Enterobacterales;f__Enterobacteriaceae;g__Salmonella;s__Salmonellaenterica	NCBI RefSeq
GCF_000006945.2	NC_003197.2	4857450	Host	d__Bacteria;p__Proteobacteria;c__Gammaproteobacteria;o__Enterobacterales;f__Enterobacteriaceae;g__Salmonella;s__Salmonellaenterica	NCBI RefSeq
GCF_000006945.2	NC_003197.2	4857450	Host	d__Bacteria;p__Proteobacteria;c__Gammaproteobacteria;o__Enterobacterales;f__Enterobacteriaceae;g__Salmonella;s__Salmonellaenterica	NCBI RefSeq
GCF_000006945.2	NC_003197.2	4857450	Host	d__Bacteria;p__Proteobacteria;c__Gammaproteobacteria;o__Enterobacterales;f__Enterobacteriaceae;g__Salmonella;s__Salmonellaenterica	NCBI RefSeq
GCF_000006945.2	NC_003197.2	4857450	Host	d__Bacteria;p__Proteobacteria;c__Gammaproteobacteria;o__Enterobacterales;f__Enterobacteriaceae;g__Salmonella;s__Salmonellaenterica	NCBI RefSeq
GCF_000006945.2	NC_003197.2	4857450	Host	d__Bacteria;p__Proteobacteria;c__Gammaproteobacteria;o__Enterobacterales;f__Enterobacteriaceae;g__Salmonella;s__Salmonellaenterica	NCBI RefSeq
GCF_000006945.2	NC_003197.2	4857450	Host	d__Bacteria;p__Proteobacteria;c__Gammaproteobacteria;o__Enterobacterales;f__Enterobacteriaceae;g__Salmonella;s__Salmonellaenterica	NCBI RefSeq
GCF_000006945.2	NC_003197.2	4857450	Host	d__Bacteria;p__Proteobacteria;c__Gammaproteobacteria;o__Enterobacterales;f__Enterobacteriaceae;g__Salmonella;s__Salmonellaenterica	NCBI RefSeq
GCF_000006945.2	NC_003197.2	4857450	Host	d__Bacteria;p__Proteobacteria;c__Gammaproteobacteria;o__Enterobacterales;f__Enterobacteriaceae;g__Salmonella;s__Salmonellaenterica	NCBI RefSeq
GCF_000006945.2	NC_003197.2	4857450	Host	d__Bacteria;p__Proteobacteria;c__Gammaproteobacteria;o__Enterobacterales;f__Enterobacteriaceae;g__Salmonella;s__Salmonellaenterica	NCBI RefSeq
GCF_000006945.2	NC_003197.2	4857450	Host	d__Bacteria;p__Proteobacteria;c__Gammaproteobacteria;o__Enterobacterales;f__Enterobacteriaceae;g__Salmonella;s__Salmonellaenterica	NCBI RefSeq
GCF_000006945.2	NC_003197.2	4857450	Host	d__Bacteria;p__Proteobacteria;c__Gammaproteobacteria;o__Enterobacterales;f__Enterobacteriaceae;g__Salmonella;s__Salmonellaenterica	NCBI RefSeq
GCF_000006945.2	NC_003197.2	4857450	Host	d__Bacteria;p__Proteobacteria;c__Gammaproteobacteria;o__Enterobacterales;f__Enterobacteriaceae;g__Salmonella;s__Salmonellaenterica	NCBI RefSeq
GCF_000006945.2	NC_003197.2	4857450	Host	d__Bacteria;p__Proteobacteria;c__Gammaproteobacteria;o__Enterobacterales;f__Enterobacteriaceae;g__Salmonella;s__Salmonellaenterica	NCBI RefSeq
GCF_000006945.2	NC_003197.2	4857450	Host	d__Bacteria;p__Proteobacteria;c__Gammaproteobacteria;o__Enterobacterales;f__Enterobacteriaceae;g__Salmonella;s__Salmonellaenterica	NCBI RefSeq
GCF_000006945.2	NC_003197.2	4857450	Host	d__Bacteria;p__Proteobacteria;c__Gammaproteobacteria;o__Enterobacterales;f__Enterobacteriaceae;g__Salmonella;s__Salmonellaenterica	NCBI RefSeq
GCF_000006945.2	NC_003197.2	4857450	Host	d__Bacteria;p__Proteobacteria;c__Gammaproteobacteria;o__Enterobacterales;f__Enterobacteriaceae;g__Salmonella;s__Salmonellaenterica	NCBI RefSeq
GCF_000006945.2	NC_003197.2	4857450	Host	d__Bacteria;p__Proteobacteria;c__Gammaproteobacteria;o__Enterobacterales;f__Enterobacteriaceae;g__Salmonella;s__Salmonellaenterica	NCBI RefSeq
GCF_000006945.2	NC_003197.2	4857450	Host	d__Bacteria;p__Proteobacteria;c__Gammaproteobacteria;o__Enterobacterales;f__Enterobacteriaceae;g__Salmonella;s__Salmonellaenterica	NCBI RefSeq
GCF_000006945.2	NC_003197.2	4857450	Host	d__Bacteria;p__Proteobacteria;c__Gammaproteobacteria;o__Enterobacterales;f__Enterobacteriaceae;g__Salmonella;s__Salmonellaenterica	NCBI RefSeq
GCF_000006945.2	NC_003197.2	4857450	Host	d__Bacteria;p__Proteobacteria;c__Gammaproteobacteria;o__Enterobacterales;f__Enterobacteriaceae;g__Salmonella;s__Salmonellaenterica	NCBI RefSeq
GCF_000006945.2	NC_003197.2	4857450	Host	d__Bacteria;p__Proteobacteria;c__Gammaproteobacteria;o__Enterobacterales;f__Enterobacteriaceae;g__Salmonella;s__Salmonellaenterica	NCBI RefSeq
GCF_000006945.2	NC_003197.2	4857450	Host	d__Bacteria;p__Proteobacteria;c__Gammaproteobacteria;o__Enterobacterales;f__Enterobacteriaceae;g__Salmonella;s__Salmonellaenterica	NCBI RefSeq
GCF_000006945.2	NC_003197.2	4857450	Host	d__Bacteria;p__Proteobacteria;c__Gammaproteobacteria;o__Enterobacterales;f__Enterobacteriaceae;g__Salmonella;s__Salmonellaenterica	NCBI RefSeq
GCF_000006945.2	NC_003197.2	4857450	Host	d__Bacteria;p__Proteobacteria;c__Gammaproteobacteria;o__Enterobacterales;f__Enterobacteriaceae;g__Salmonella;s__Salmonellaenterica	NCBI RefSeq
GCF_000006945.2	NC_003197.2	4857450	Host	d__Bacteria;p__Proteobacteria;c__Gammaproteobacteria;o__Enterobacterales;f__Enterobacteriaceae;g__Salmonella;s__Salmonellaenterica	NCBI RefSeq
GCF_000006945.2	NC_003197.2	4857450	Host	d__Bacteria;p__Proteobacteria;c__Gammaproteobacteria;o__Enterobacterales;f__Enterobacteriaceae;g__Salmonella;s__Salmonellaenterica	NCBI RefSeq
GCF_000006945.2	NC_003197.2	4857450	Host	d__Bacteria;p__Proteobacteria;c__Gammaproteobacteria;o__Enterobacterales;f__Enterobacteriaceae;g__Salmonella;s__Salmonellaenterica	NCBI RefSeq
GCF_000006945.2	NC_003197.2	4857450	Host	d__Bacteria;p__Proteobacteria;c__Gammaproteobacteria;o__Enterobacterales;f__Enterobacteriaceae;g__Salmonella;s__Salmonellaenterica	NCBI RefSeq
GCF_000006945.2	NC_003197.2	4857450	Host	d__Bacteria;p__Proteobacteria;c__Gammaproteobacteria;o__Enterobacterales;f__Enterobacteriaceae;g__Salmonella;s__Salmonellaenterica	NCBI RefSeq
GCF_000006945.2	NC_003197.2	4857450	Host	d__Bacteria;p__Proteobacteria;c__Gammaproteobacteria;o__Enterobacterales;f__Enterobacteriaceae;g__Salmonella;s__Salmonellaenterica	NCBI RefSeq
GCF_000006945.2	NC_003197.2	4857450	Host	d__Bacteria;p__Proteobacteria;c__Gammaproteobacteria;o__Enterobacterales;f__Enterobacteriaceae;g__Salmonella;s__Salmonellaenterica	NCBI RefSeq
GCF_000006945.2	NC_003197.2	4857450	Host	d__Bacteria;p__Proteobacteria;c__Gammaproteobacteria;o__Enterobacterales;f__Enterobacteriaceae;g__Salmonella;s__Salmonellaenterica	NCBI RefSeq
GCF_000006945.2	NC_003197.2	4857450	Host	d__Bacteria;p__Proteobacteria;c__Gammaproteobacteria;o__Enterobacterales;f__Enterobacteriaceae;g__Salmonella;s__Salmonellaenterica	NCBI RefSeq
GCF_000006945.2	NC_003197.2	4857450	Host	d__Bacteria;p__Proteobacteria;c__Gammaproteobacteria;o__Enterobacterales;f__Enterobacteriaceae;g__Salmonella;s__Salmonellaenterica	NCBI RefSeq
GCF_000006945.2	NC_003197.2	4857450	Host	d__Bacteria;p__Proteobacteria;c__Gammaproteobacteria;o__Enterobacterales;f__Enterobacteriaceae;g__Salmonella;s__Salmonellaenterica	NCBI RefSeq
GCF_000006945.2	NC_003197.2	4857450	Host	d__Bacteria;p__Proteobacteria;c__Gammaproteobacteria;o__Enterobacterales;f__Enterobacteriaceae;g__Salmonella;s__Salmonellaenterica	NCBI RefSeq
GCF_000006945.2	NC_003197.2	4857450	Host	d__Bacteria;p__Proteobacteria;c__Gammaproteobacteria;o__Enterobacterales;f__Enterobacteriaceae;g__Salmonella;s__Salmonellaenterica	NCBI RefSeq
GCF_000006945.2	NC_003197.2	4857450	Host	d__Bacteria;p__Proteobacteria;c__Gammaproteobacteria;o__Enterobacterales;f__Enterobacteriaceae;g__Salmonella;s__Salmonellaenterica	NCBI RefSeq
GCF_000006945.2	NC_003197.2	4857450	Host	d__Bacteria;p__Proteobacteria;c__Gammaproteobacteria;o__Enterobacterales;f__Enterobacteriaceae;g__Salmonella;s__Salmonellaenterica	NCBI RefSeq
GCF_000006945.2	NC_003197.2	4857450	Host	d__Bacteria;p__Proteobacteria;c__Gammaproteobacteria;o__Enterobacterales;f__Enterobacteriaceae;g__Salmonella;s__Salmonellaenterica	NCBI RefSeq
GCF_000006945.2	NC_003197.2	4857450	Host	d__Bacteria;p__Proteobacteria;c__Gammaproteobacteria;o__Enterobacterales;f__Enterobacteriaceae;g__Salmonella;s__Salmonellaenterica	NCBI RefSeq
GCF_000006945.2	NC_003197.2	4857450	Host	d__Bacteria;p__Proteobacteria;c__Gammaproteobacteria;o__Enterobacterales;f__Enterobacteriaceae;g__Salmonella;s__Salmonellaenterica	NCBI RefSeq
GCF_000006945.2	NC_003197.2	4857450	Host	d__Bacteria;p__Proteobacteria;c__Gammaproteobacteria;o__Enterobacterales;f__Enterobacteriaceae;g__Salmonella;s__Salmonellaenterica	NCBI RefSeq
GCF_000006945.2	NC_003197.2	4857450	Host	d__Bacteria;p__Proteobacteria;c__Gammaproteobacteria;o__Enterobacterales;f__Enterobacteriaceae;g__Salmonella;s__Salmonellaenterica	NCBI RefSeq
GCF_000006945.2	NC_003197.2	4857450	Host	d__Bacteria;p__Proteobacteria;c__Gammaproteobacteria;o__Enterobacterales;f__Enterobacteriaceae;g__Salmonella;s__Salmonellaenterica	NCBI RefSeq
GCF_000006945.2	NC_003197.2	4857450	Host	d__Bacteria;p__Proteobacteria;c__Gammaproteobacteria;o__Enterobacterales;f__Enterobacteriaceae;g__Salmonella;s__Salmonellaenterica	NCBI RefSeq
GCF_000006945.2	NC_003197.2	4857450	Host	d__Bacteria;p__Proteobacteria;c__Gammaproteobacteria;o__Enterobacterales;f__Enterobacteriaceae;g__Salmonella;s__Salmonellaenterica	NCBI RefSeq
GCF_000006945.2	NC_003197.2	4857450	Host	d__Bacteria;p__Proteobacteria;c__Gammaproteobacteria;o__Enterobacterales;f__Enterobacteriaceae;g__Salmonella;s__Salmonellaenterica	NCBI RefSeq
GCF_000006945.2	NC_003197.2	4857450	Host	d__Bacteria;p__Proteobacteria;c__Gammaproteobacteria;o__Enterobacterales;f__Enterobacteriaceae;g__Salmonella;s__Salmonellaenterica	NCBI RefSeq
GCF_000006945.2	NC_003197.2	4857450	Host	d__Bacteria;p__Proteobacteria;c__Gammaproteobacteria;o__Enterobacterales;f__Enterobacteriaceae;g__Salmonella;s__Salmonellaenterica	NCBI RefSeq
GCF_000006945.2	NC_003197.2	4857450	Host	d__Bacteria;p__Proteobacteria;c__Gammaproteobacteria;o__Enterobacterales;f__Enterobacteriaceae;g__Salmonella;s__Salmonellaenterica	NCBI RefSeq
GCF_000006945.2	NC_003197.2	4857450	Host	d__Bacteria;p__Proteobacteria;c__Gammaproteobacteria;o__Enterobacterales;f__Enterobacteriaceae;g__Salmonella;s__Salmonellaenterica	NCBI RefSeq
GCF_000006945.2	NC_003197.2	4857450	Host	d__Bacteria;p__Proteobacteria;c__Gammaproteobacteria;o__Enterobacterales;f__Enterobacteriaceae;g__Salmonella;s__Salmonellaenterica	NCBI RefSeq
GCF_000006945.2	NC_003197.2	4857450	Host	d__Bacteria;p__Proteobacteria;c__Gammaproteobacteria;o__Enterobacterales;f__Enterobacteriaceae;g__Salmonella;s__Salmonellaenterica	NCBI RefSeq
GCF_000006945.2	NC_003197.2	4857450	Host	d__Bacteria;p__Proteobacteria;c__Gammaproteobacteria;o__Enterobacterales;f__Enterobacteriaceae;g__Salmonella;s__Salmonellaenterica	NCBI RefSeq
GCF_000006945.2	NC_003197.2	4857450	Host	d__Bacteria;p__Proteobacteria;c__Gammaproteobacteria;o__Enterobacterales;f__Enterobacteriaceae;g__Salmonella;s__Salmonellaenterica	NCBI RefSeq
GCF_000006945.2	NC_003197.2	4857450	Host	d__Bacteria;p__Proteobacteria;c__Gammaproteobacteria;o__Enterobacterales;f__Enterobacteriaceae;g__Salmonella;s__Salmonellaenterica	NCBI RefSeq
GCF_000006945.2	NC_003197.2	4857450	Host	d__Bacteria;p__Proteobacteria;c__Gammaproteobacteria;o__Enterobacterales;f__Enterobacteriaceae;g__Salmonella;s__Salmonellaenterica	NCBI RefSeq
GCF_000006945.2	NC_003197.2	4857450	Host	d__Bacteria;p__Proteobacteria;c__Gammaproteobacteria;o__Enterobacterales;f__Enterobacteriaceae;g__Salmonella;s__Salmonellaenterica	NCBI RefSeq
GCF_000006945.2	NC_003197.2	4857450	Host	d__Bacteria;p__Proteobacteria;c__Gammaproteobacteria;o__Enterobacterales;f__Enterobacteriaceae;g__Salmonella;s__Salmonellaenterica	NCBI RefSeq
GCF_000006945.2	NC_003197.2	4857450	Host	d__Bacteria;p__Proteobacteria;c__Gammaproteobacteria;o__Enterobacterales;f__Enterobacteriaceae;g__Salmonella;s__Salmonellaenterica	NCBI RefSeq
GCF_000006945.2	NC_003197.2	4857450	Host	d__Bacteria;p__Proteobacteria;c__Gammaproteobacteria;o__Enterobacterales;f__Enterobacteriaceae;g__Salmonella;s__Salmonellaenterica	NCBI RefSeq
GCF_000006945.2	NC_003197.2	4857450	Host	d__Bacteria;p__Proteobacteria;c__Gammaproteobacteria;o__Enterobacterales;f__Enterobacteriaceae;g__Salmonella;s__Salmonellaenterica	NCBI RefSeq
GCF_000006945.2	NC_003197.2	4857450	Host	d__Bacteria;p__Proteobacteria;c__Gammaproteobacteria;o__Enterobacterales;f__Enterobacteriaceae;g__Salmonella;s__Salmonellaenterica	NCBI RefSeq
GCF_000006945.2	NC_003197.2	4857450	Host	d__Bacteria;p__Proteobacteria;c__Gammaproteobacteria;o__Enterobacterales;f__Enterobacteriaceae;g__Salmonella;s__Salmonellaenterica	NCBI RefSeq
GCF_000006945.2	NC_003197.2	4857450	Host	d__Bacteria;p__Proteobacteria;c__Gammaproteobacteria;o__Enterobacterales;f__Enterobacteriaceae;g__Salmonella;s__Salmonellaenterica	NCBI RefSeq
GCF_000006945.2	NC_003197.2	4857450	Host	d__Bacteria;p__Proteobacteria;c__Gammaproteobacteria;o__Enterobacterales;f__Enterobacteriaceae;g__Salmonella;s__Salmonellaenterica	NCBI RefSeq
GCF_000006945.2	NC_003197.2	4857450	Host	d__Bacteria;p__Proteobacteria;c__Gammaproteobacteria;o__Enterobacterales;f__Enterobacteriaceae;g__Salmonella;s__Salmonellaenterica	NCBI RefSeq
GCF_000006945.2	NC_003197.2	4857450	Host	d__Bacteria;p__Proteobacteria;c__Gammaproteobacteria;o__Enterobacterales;f__Enterobacteriaceae;g__Salmonella;s__Salmonellaenterica	NCBI RefSeq
GCF_000006945.2	NC_003197.2	4857450	Host	d__Bacteria;p__Proteobacteria;c__Gammaproteobacteria;o__Enterobacterales;f__Enterobacteriaceae;g__Salmonella;s__Salmonellaenterica	NCBI RefSeq
GCF_000006945.2	NC_003197.2	4857450	Host	d__Bacteria;p__Proteobacteria;c__Gammaproteobacteria;o__Enterobacterales;f__Enterobacteriaceae;g__Salmonella;s__Salmonellaenterica	NCBI RefSeq
GCF_000006945.2	NC_003197.2	4857450	Host	d__Bacteria;p__Proteobacteria;c__Gammaproteobacteria;o__Enterobacterales;f__Enterobacteriaceae;g__Salmonella;s__Salmonellaenterica	NCBI RefSeq
GCF_000006945.2	NC_003197.2	4857450	Host	d__Bacteria;p__Proteobacteria;c__Gammaproteobacteria;o__Enterobacterales;f__Enterobacteriaceae;g__Salmonella;s__Salmonellaenterica	NCBI RefSeq
GCF_000006945.2	NC_003197.2	4857450	Host	d__Bacteria;p__Proteobacteria;c__Gammaproteobacteria;o__Enterobacterales;f__Enterobacteriaceae;g__Salmonella;s__Salmonellaenterica	NCBI RefSeq
GCF_000006945.2	NC_003197.2	4857450	Host	d__Bacteria;p__Proteobacteria;c__Gammaproteobacteria;o__Enterobacterales;f__Enterobacteriaceae;g__Salmonella;s__Salmonellaenterica	NCBI RefSeq
GCF_000006945.2	NC_003197.2	4857450	Host	d__Bacteria;p__Proteobacteria;c__Gammaproteobacteria;o__Enterobacterales;f__Enterobacteriaceae;g__Salmonella;s__Salmonellaenterica	NCBI RefSeq
GCF_000006945.2	NC_003197.2	4857450	Host	d__Bacteria;p__Proteobacteria;c__Gammaproteobacteria;o__Enterobacterales;f__Enterobacteriaceae;g__Salmonella;s__Salmonellaenterica	NCBI RefSeq
GCF_000006945.2	NC_003197.2	4857450	Host	d__Bacteria;p__Proteobacteria;c__Gammaproteobacteria;o__Enterobacterales;f__Enterobacteriaceae;g__Salmonella;s__Salmonellaenterica	NCBI RefSeq
GCF_000006945.2	NC_003197.2	4857450	Host	d__Bacteria;p__Proteobacteria;c__Gammaproteobacteria;o__Enterobacterales;f__Enterobacteriaceae;g__Salmonella;s__Salmonellaenterica	NCBI RefSeq
GCF_000006945.2	NC_003197.2	4857450	Host	d__Bacteria;p__Proteobacteria;c__Gammaproteobacteria;o__Enterobacterales;f__Enterobacteriaceae;g__Salmonella;s__Salmonellaenterica	NCBI RefSeq
GCF_000006945.2	NC_003197.2	4857450	Host	d__Bacteria;p__Proteobacteria;c__Gammaproteobacteria;o__Enterobacterales;f__Enterobacteriaceae;g__Salmonella;s__Salmonellaenterica	NCBI RefSeq
GCF_000006945.2	NC_003197.2	4857450	Host	d__Bacteria;p__Proteobacteria;c__Gammaproteobacteria;o__Enterobacterales;f__Enterobacteriaceae;g__Salmonella;s__Salmonellaenterica	NCBI RefSeq
GCF_000006945.2	NC_003197.2	4857450	Host	d__Bacteria;p__Proteobacteria;c__Gammaproteobacteria;o__Enterobacterales;f__Enterobacteriaceae;g__Salmonella;s__Salmonellaenterica	NCBI RefSeq
GCF_000006945.2	NC_003197.2	4857450	Host	d__Bacteria;p__Proteobacteria;c__Gammaproteobacteria;o__Enterobacterales;f__Enterobacteriaceae;g__Salmonella;s__Salmonellaenterica	NCBI RefSeq
GCF_000006945.2	NC_003197.2	4857450	Host	d__Bacteria;p__Proteobacteria;c__Gammaproteobacteria;o__Enterobacterales;f__Enterobacteriaceae;g__Salmonella;s__Salmonellaenterica	NCBI RefSeq
GCF_000006945.2	NC_003197.2	4857450	Host	d__Bacteria;p__Proteobacteria;c__Gammaproteobacteria;o__Enterobacterales;f__Enterobacteriaceae;g__Salmonella;s__Salmonellaenterica	NCBI RefSeq
GCF_000006945.2	NC_003197.2	4857450	Host	d__Bacteria;p__Proteobacteria;c__Gammaproteobacteria;o__Enterobacterales;f__Enterobacteriaceae;g__Salmonella;s__Salmonellaenterica	NCBI RefSeq
GCF_000006945.2	NC_003197.2	4857450	Host	d__Bacteria;p__Proteobacteria;c__Gammaproteobacteria;o__Enterobacterales;f__Enterobacteriaceae;g__Salmonella;s__Salmonellaenterica	NCBI RefSeq
GCF_000006945.2	NC_003197.2	4857450	Host	d__Bacteria;p__Proteobacteria;c__Gammaproteobacteria;o__Enterobacterales;f__Enterobacteriaceae;g__Salmonella;s__Salmonellaenterica	NCBI RefSeq
GCF_000006945.2	NC_003197.2	4857450	Host	d__Bacteria;p__Proteobacteria;c__Gammaproteobacteria;o__Enterobacterales;f__Enterobacteriaceae;g__Salmonella;s__Salmonellaenterica	NCBI RefSeq
GCF_000006945.2	NC_003197.2	4857450	Host	d__Bacteria;p__Proteobacteria;c__Gammaproteobacteria;o__Enterobacterales;f__Enterobacteriaceae;g__Salmonella;s__Salmonellaenterica	NCBI RefSeq
GCF_000006945.2	NC_003197.2	4857450	Host	d__Bacteria;p__Proteobacteria;c__Gammaproteobacteria;o__Enterobacterales;f__Enterobacteriaceae;g__Salmonella;s__Salmonellaenterica	NCBI RefSeq
GCF_000006945.2	NC_003197.2	4857450	Host	d__Bacteria;p__Proteobacteria;c__Gammaproteobacteria;o__Enterobacterales;f__Enterobacteriaceae;g__Salmonella;s__Salmonellaenterica	NCBI RefSeq
GCF_000006945.2	NC_003197.2	4857450	Host	d__Bacteria;p__Proteobacteria;c__Gammaproteobacteria;o__Enterobacterales;f__Enterobacteriaceae;g__Salmonella;s__Salmonellaenterica	NCBI RefSeq
GCF_000006945.2	NC_003197.2	4857450	Host	d__Bacteria;p__Proteobacteria;c__Gammaproteobacteria;o__Enterobacterales;f__Enterobacteriaceae;g__Salmonella;s__Salmonellaenterica	NCBI RefSeq
GCF_000006945.2	NC_003197.2	4857450	Host	d__Bacteria;p__Proteobacteria;c__Gammaproteobacteria;o__Enterobacterales;f__Enterobacteriaceae;g__Salmonella;s__Salmonellaenterica	NCBI RefSeq
GCF_000006945.2	NC_003197.2	4857450	Host	d__Bacteria;p__Proteobacteria;c__Gammaproteobacteria;o__Enterobacterales;f__Enterobacteriaceae;g__Salmonella;s__Salmonellaenterica	NCBI RefSeq
GCF_000006945.2	NC_003197.2	4857450	Host	d__Bacteria;p__Proteobacteria;c__Gammaproteobacteria;o__Enterobacterales;f__Enterobacteriaceae;g__Salmonella;s__Salmonellaenterica	NCBI RefSeq
GCF_000006945.2	NC_003197.2	4857450	Host	d__Bacteria;p__Proteobacteria;c__Gammaproteobacteria;o__Enterobacterales;f__Enterobacteriaceae;g__Salmonella;s__Salmonellaenterica	NCBI RefSeq
GCF_000006945.2	NC_003197.2	4857450	Host	d__Bacteria;p__Proteobacteria;c__Gammaproteobacteria;o__Enterobacterales;f__Enterobacteriaceae;g__Salmonella;s__Salmonellaenterica	NCBI RefSeq
GCF_000006945.2	NC_003197.2	4857450	Host	d__Bacteria;p__Proteobacteria;c__Gammaproteobacteria;o__Enterobacterales;f__Enterobacteriaceae;g__Salmonella;s__Salmonellaenterica	NCBI RefSeq
GCF_000006945.2	NC_003197.2	4857450	Host	d__Bacteria;p__Proteobacteria;c__Gammaproteobacteria;o__Enterobacterales;f__Enterobacteriaceae;g__Salmonella;s__Salmonellaenterica	NCBI RefSeq
GCF_000006945.2	NC_003197.2	4857450	Host	d__Bacteria;p__Proteobacteria;c__Gammaproteobacteria;o__Enterobacterales;f__Enterobacteriaceae;g__Salmonella;s__Salmonellaenterica	NCBI RefSeq
GCF_000006945.2	NC_003197.2	4857450	Host	d__Bacteria;p__Proteobacteria;c__Gammaproteobacteria;o__Enterobacterales;f__Enterobacteriaceae;g__Salmonella;s__Salmonellaenterica	NCBI RefSeq
GCF_000006945.2	NC_003197.2	4857450	Host	d__Bacteria;p__Proteobacteria;c__Gammaproteobacteria;o__Enterobacterales;f__Enterobacteriaceae;g__Salmonella;s__Salmonellaenterica	NCBI RefSeq
GCF_000006945.2	NC_003197.2	4857450	Host	d__Bacteria;p__Proteobacteria;c__Gammaproteobacteria;o__Enterobacterales;f__Enterobacteriaceae;g__Salmonella;s__Salmonellaenterica	NCBI RefSeq
GCF_000006945.2	NC_003197.2	4857450	Host	d__Bacteria;p__Proteobacteria;c__Gammaproteobacteria;o__Enterobacterales;f__Enterobacteriaceae;g__Salmonella;s__Salmonellaenterica	NCBI RefSeq
GCF_000006945.2	NC_003197.2	4857450	Host	d__Bacteria;p__Proteobacteria;c__Gammaproteobacteria;o__Enterobacterales;f__Enterobacteriaceae;g__Salmonella;s__Salmonellaenterica	NCBI RefSeq
GCF_000006945.2	NC_003197.2	4857450	Host	d__Bacteria;p__Proteobacteria;c__Gammaproteobacteria;o__Enterobacterales;f__Enterobacteriaceae;g__Salmonella;s__Salmonellaenterica	NCBI RefSeq
GCF_000006945.2	NC_003197.2	4857450	Host	d__Bacteria;p__Proteobacteria;c__Gammaproteobacteria;o__Enterobacterales;f__Enterobacteriaceae;g__Salmonella;s__Salmonellaenterica	NCBI RefSeq
GCF_000006945.2	NC_003197.2	4857450	Host	d__Bacteria;p__Proteobacteria;c__Gammaproteobacteria;o__Enterobacterales;f__Enterobacteriaceae;g__Salmonella;s__Salmonellaenterica	NCBI RefSeq
GCF_000006945.2	NC_003197.2	4857450	Host	d__Bacteria;p__Proteobacteria;c__Gammaproteobacteria;o__Enterobacterales;f__Enterobacteriaceae;g__Salmonella;s__Salmonellaenterica	NCBI RefSeq
GCF_000006945.2	NC_003197.2	4857450	Host	d__Bacteria;p__Proteobacteria;c__Gammaproteobacteria;o__Enterobacterales;f__Enterobacteriaceae;g__Salmonella;s__Salmonellaenterica	NCBI RefSeq
GCF_000006945.2	NC_003197.2	4857450	Host	d__Bacteria;p__Proteobacteria;c__Gammaproteobacteria;o__Enterobacterales;f__Enterobacteriaceae;g__Salmonella;s__Salmonellaenterica	NCBI RefSeq
GCF_000006945.2	NC_003197.2	4857450	Host	d__Bacteria;p__Proteobacteria;c__Gammaproteobacteria;o__Enterobacterales;f__Enterobacteriaceae;g__Salmonella;s__Salmonellaenterica	NCBI RefSeq
GCF_000006945.2	NC_003197.2	4857450	Host	d__Bacteria;p__Proteobacteria;c__Gammaproteobacteria;o__Enterobacterales;f__Enterobacteriaceae;g__Salmonella;s__Salmonellaenterica	NCBI RefSeq
GCF_000006945.2	NC_003197.2	4857450	Host	d__Bacteria;p__Proteobacteria;c__Gammaproteobacteria;o__Enterobacterales;f__Enterobacteriaceae;g__Salmonella;s__Salmonellaenterica	NCBI RefSeq
GCF_000006945.2	NC_003197.2	4857450	Host	d__Bacteria;p__Proteobacteria;c__Gammaproteobacteria;o__Enterobacterales;f__Enterobacteriaceae;g__Salmonella;s__Salmonellaenterica	NCBI RefSeq
GCF_000006945.2	NC_003197.2	4857450	Host	d__Bacteria;p__Proteobacteria;c__Gammaproteobacteria;o__Enterobacterales;f__Enterobacteriaceae;g__Salmonella;s__Salmonellaenterica	NCBI RefSeq
GCF_000006945.2	NC_003197.2	4857450	Host	d__Bacteria;p__Proteobacteria;c__Gammaproteobacteria;o__Enterobacterales;f__Enterobacteriaceae;g__Salmonella;s__Salmonellaenterica	NCBI RefSeq
GCF_000006945.2	NC_003197.2	4857450	Host	d__Bacteria;p__Proteobacteria;c__Gammaproteobacteria;o__Enterobacterales;f__Enterobacteriaceae;g__Salmonella;s__Salmonellaenterica	NCBI RefSeq
GCF_000006945.2	NC_003197.2	4857450	Host	d__Bacteria;p__Proteobacteria;c__Gammaproteobacteria;o__Enterobacterales;f__Enterobacteriaceae;g__Salmonella;s__Salmonellaenterica	NCBI RefSeq
GCF_000006945.2	NC_003197.2	4857450	Host	d__Bacteria;p__Proteobacteria;c__Gammaproteobacteria;o__Enterobacterales;f__Enterobacteriaceae;g__Salmonella;s__Salmonellaenterica	NCBI RefSeq
GCF_000006945.2	NC_003197.2	4857450	Host	d__Bacteria;p__Proteobacteria;c__Gammaproteobacteria;o__Enterobacterales;f__Enterobacteriaceae;g__Salmonella;s__Salmonellaenterica	NCBI RefSeq
GCF_000006945.2	NC_003197.2	4857450	Host	d__Bacteria;p__Proteobacteria;c__Gammaproteobacteria;o__Enterobacterales;f__Enterobacteriaceae;g__Salmonella;s__Salmonellaenterica	NCBI RefSeq
GCF_000006945.2	NC_003197.2	4857450	Host	d__Bacteria;p__Proteobacteria;c__Gammaproteobacteria;o__Enterobacterales;f__Enterobacteriaceae;g__Salmonella;s__Salmonellaenterica	NCBI RefSeq
GCF_000006945.2	NC_003197.2	4857450	Host	d__Bacteria;p__Proteobacteria;c__Gammaproteobacteria;o__Enterobacterales;f__Enterobacteriaceae;g__Salmonella;s__Salmonellaenterica	NCBI RefSeq
GCF_000006945.2	NC_003197.2	4857450	Host	d__Bacteria;p__Proteobacteria;c__Gammaproteobacteria;o__Enterobacterales;f__Enterobacteriaceae;g__Salmonella;s__Salmonellaenterica	NCBI RefSeq
GCF_000006945.2	NC_003197.2	4857450	Host	d__Bacteria;p__Proteobacteria;c__Gammaproteobacteria;o__Enterobacterales;f__Enterobacteriaceae;g__Salmonella;s__Salmonellaenterica	NCBI RefSeq
GCF_000006945.2	NC_003197.2	4857450	Host	d__Bacteria;p__Proteobacteria;c__Gammaproteobacteria;o__Enterobacterales;f__Enterobacteriaceae;g__Salmonella;s__Salmonellaenterica	NCBI RefSeq
GCF_000006945.2	NC_003197.2	4857450	Host	d__Bacteria;p__Proteobacteria;c__Gammaproteobacteria;o__Enterobacterales;f__Enterobacteriaceae;g__Salmonella;s__Salmonellaenterica	NCBI RefSeq
GCF_000006945.2	NC_003197.2	4857450	Host	d__Bacteria;p__Proteobacteria;c__Gammaproteobacteria;o__Enterobacterales;f__Enterobacteriaceae;g__Salmonella;s__Salmonellaenterica	NCBI RefSeq
GCF_000006945.2	NC_003197.2	4857450	Host	d__Bacteria;p__Proteobacteria;c__Gammaproteobacteria;o__Enterobacterales;f__Enterobacteriaceae;g__Salmonella;s__Salmonellaenterica	NCBI RefSeq
GCF_000006945.2	NC_003197.2	4857450	Host	d__Bacteria;p__Proteobacteria;c__Gammaproteobacteria;o__Enterobacterales;f__Enterobacteriaceae;g__Salmonella;s__Salmonellaenterica	NCBI RefSeq
GCF_000006945.2	NC_003197.2	4857450	Host	d__Bacteria;p__Proteobacteria;c__Gammaproteobacteria;o__Enterobacterales;f__Enterobacteriaceae;g__Salmonella;s__Salmonellaenterica	NCBI RefSeq
GCF_000006945.2	NC_003197.2	4857450	Host	d__Bacteria;p__Proteobacteria;c__Gammaproteobacteria;o__Enterobacterales;f__Enterobacteriaceae;g__Salmonella;s__Salmonellaenterica	NCBI RefSeq
GCF_000006945.2	NC_003197.2	4857450	Host	d__Bacteria;p__Proteobacteria;c__Gammaproteobacteria;o__Enterobacterales;f__Enterobacteriaceae;g__Salmonella;s__Salmonellaenterica	NCBI RefSeq
GCF_000006945.2	NC_003197.2	4857450	Host	d__Bacteria;p__Proteobacteria;c__Gammaproteobacteria;o__Enterobacterales;f__Enterobacteriaceae;g__Salmonella;s__Salmonellaenterica	NCBI RefSeq
GCF_000006945.2	NC_003197.2	4857450	Host	d__Bacteria;p__Proteobacteria;c__Gammaproteobacteria;o__Enterobacterales;f__Enterobacteriaceae;g__Salmonella;s__Salmonellaenterica	NCBI RefSeq
GCF_000006945.2	NC_003197.2	4857450	Host	d__Bacteria;p__Proteobacteria;c__Gammaproteobacteria;o__Enterobacterales;f__Enterobacteriaceae;g__Salmonella;s__Salmonellaenterica	NCBI RefSeq
GCF_000006945.2	NC_003197.2	4857450	Host	d__Bacteria;p__Proteobacteria;c__Gammaproteobacteria;o__Enterobacterales;f__Enterobacteriaceae;g__Salmonella;s__Salmonellaenterica	NCBI RefSeq
GCF_000006945.2	NC_003197.2	4857450	Host	d__Bacteria;p__Proteobacteria;c__Gammaproteobacteria;o__Enterobacterales;f__Enterobacteriaceae;g__Salmonella;s__Salmonellaenterica	NCBI RefSeq
GCF_000006945.2	NC_003197.2	4857450	Host	d__Bacteria;p__Proteobacteria;c__Gammaproteobacteria;o__Enterobacterales;f__Enterobacteriaceae;g__Salmonella;s__Salmonellaenterica	NCBI RefSeq
GCF_000006945.2	NC_003197.2	4857450	Host	d__Bacteria;p__Proteobacteria;c__Gammaproteobacteria;o__Enterobacterales;f__Enterobacteriaceae;g__Salmonella;s__Salmonellaenterica	NCBI RefSeq
GCF_000006945.2	NC_003197.2	4857450	Host	d__Bacteria;p__Proteobacteria;c__Gammaproteobacteria;o__Enterobacterales;f__Enterobacteriaceae;g__Salmonella;s__Salmonellaenterica	NCBI RefSeq
GCF_000006945.2	NC_003197.2	4857450	Host	d__Bacteria;p__Proteobacteria;c__Gammaproteobacteria;o__Enterobacterales;f__Enterobacteriaceae;g__Salmonella;s__Salmonellaenterica	NCBI RefSeq
GCF_000006945.2	NC_003197.2	4857450	Host	d__Bacteria;p__Proteobacteria;c__Gammaproteobacteria;o__Enterobacterales;f__Enterobacteriaceae;g__Salmonella;s__Salmonellaenterica	NCBI RefSeq
GCF_000006945.2	NC_003197.2	4857450	Host	d__Bacteria;p__Proteobacteria;c__Gammaproteobacteria;o__Enterobacterales;f__Enterobacteriaceae;g__Salmonella;s__Salmonellaenterica	NCBI RefSeq
GCF_000006945.2	NC_003197.2	4857450	Host	d__Bacteria;p__Proteobacteria;c__Gammaproteobacteria;o__Enterobacterales;f__Enterobacteriaceae;g__Salmonella;s__Salmonellaenterica	NCBI RefSeq
GCF_000006945.2	NC_003197.2	4857450	Host	d__Bacteria;p__Proteobacteria;c__Gammaproteobacteria;o__Enterobacterales;f__Enterobacteriaceae;g__Salmonella;s__Salmonellaenterica	NCBI RefSeq
GCF_000006945.2	NC_003197.2	4857450	Host	d__Bacteria;p__Proteobacteria;c__Gammaproteobacteria;o__Enterobacterales;f__Enterobacteriaceae;g__Salmonella;s__Salmonellaenterica	NCBI RefSeq
GCF_000006945.2	NC_003197.2	4857450	Host	d__Bacteria;p__Proteobacteria;c__Gammaproteobacteria;o__Enterobacterales;f__Enterobacteriaceae;g__Salmonella;s__Salmonellaenterica	NCBI RefSeq
GCF_000006945.2	NC_003197.2	4857450	Host	d__Bacteria;p__Proteobacteria;c__Gammaproteobacteria;o__Enterobacterales;f__Enterobacteriaceae;g__Salmonella;s__Salmonellaenterica	NCBI RefSeq
GCF_000006945.2	NC_003197.2	4857450	Host	d__Bacteria;p__Proteobacteria;c__Gammaproteobacteria;o__Enterobacterales;f__Enterobacteriaceae;g__Salmonella;s__Salmonellaenterica	NCBI RefSeq
GCF_000006945.2	NC_003197.2	4857450	Host	d__Bacteria;p__Proteobacteria;c__Gammaproteobacteria;o__Enterobacterales;f__Enterobacteriaceae;g__Salmonella;s__Salmonellaenterica	NCBI RefSeq
GCF_000006945.2	NC_003197.2	4857450	Host	d__Bacteria;p__Proteobacteria;c__Gammaproteobacteria;o__Enterobacterales;f__Enterobacteriaceae;g__Salmonella;s__Salmonellaenterica	NCBI RefSeq
GCF_000006945.2	NC_003197.2	4857450	Host	d__Bacteria;p__Proteobacteria;c__Gammaproteobacteria;o__Enterobacterales;f__Enterobacteriaceae;g__Salmonella;s__Salmonellaenterica	NCBI RefSeq
GCF_000006945.2	NC_003197.2	4857450	Host	d__Bacteria;p__Proteobacteria;c__Gammaproteobacteria;o__Enterobacterales;f__Enterobacteriaceae;g__Salmonella;s__Salmonellaenterica	NCBI RefSeq
GCF_000006945.2	NC_003197.2	4857450	Host	d__Bacteria;p__Proteobacteria;c__Gammaproteobacteria;o__Enterobacterales;f__Enterobacteriaceae;g__Salmonella;s__Salmonellaenterica	NCBI RefSeq
GCF_000006945.2	NC_003197.2	4857450	Host	d__Bacteria;p__Proteobacteria;c__Gammaproteobacteria;o__Enterobacterales;f__Enterobacteriaceae;g__Salmonella;s__Salmonellaenterica	NCBI RefSeq
GCF_000006945.2	NC_003197.2	4857450	Host	d__Bacteria;p__Proteobacteria;c__Gammaproteobacteria;o__Enterobacterales;f__Enterobacteriaceae;g__Salmonella;s__Salmonellaenterica	NCBI RefSeq
GCF_000006945.2	NC_003197.2	4857450	Host	d__Bacteria;p__Proteobacteria;c__Gammaproteobacteria;o__Enterobacterales;f__Enterobacteriaceae;g__Salmonella;s__Salmonellaenterica	NCBI RefSeq
GCF_000006945.2	NC_003197.2	4857450	Host	d__Bacteria;p__Proteobacteria;c__Gammaproteobacteria;o__Enterobacterales;f__Enterobacteriaceae;g__Salmonella;s__Salmonellaenterica	NCBI RefSeq
GCF_000006945.2	NC_003197.2	4857450	Host	d__Bacteria;p__Proteobacteria;c__Gammaproteobacteria;o__Enterobacterales;f__Enterobacteriaceae;g__Salmonella;s__Salmonellaenterica	NCBI RefSeq
GCF_000006945.2	NC_003197.2	4857450	Host	d__Bacteria;p__Proteobacteria;c__Gammaproteobacteria;o__Enterobacterales;f__Enterobacteriaceae;g__Salmonella;s__Salmonellaenterica	NCBI RefSeq
GCF_000006945.2	NC_003197.2	4857450	Host	d__Bacteria;p__Proteobacteria;c__Gammaproteobacteria;o__Enterobacterales;f__Enterobacteriaceae;g__Salmonella;s__Salmonellaenterica	NCBI RefSeq
GCF_000006945.2	NC_003197.2	4857450	Host	d__Bacteria;p__Proteobacteria;c__Gammaproteobacteria;o__Enterobacterales;f__Enterobacteriaceae;g__Salmonella;s__Salmonellaenterica	NCBI RefSeq
GCF_000006945.2	NC_003197.2	4857450	Host	d__Bacteria;p__Proteobacteria;c__Gammaproteobacteria;o__Enterobacterales;f__Enterobacteriaceae;g__Salmonella;s__Salmonellaenterica	NCBI RefSeq
GCF_000006945.2	NC_003197.2	4857450	Host	d__Bacteria;p__Proteobacteria;c__Gammaproteobacteria;o__Enterobacterales;f__Enterobacteriaceae;g__Salmonella;s__Salmonellaenterica	NCBI RefSeq
GCF_000006945.2	NC_003197.2	4857450	Host	d__Bacteria;p__Proteobacteria;c__Gammaproteobacteria;o__Enterobacterales;f__Enterobacteriaceae;g__Salmonella;s__Salmonellaenterica	NCBI RefSeq
GCF_000006945.2	NC_003197.2	4857450	Host	d__Bacteria;p__Proteobacteria;c__Gammaproteobacteria;o__Enterobacterales;f__Enterobacteriaceae;g__Salmonella;s__Salmonellaenterica	NCBI RefSeq
GCF_000006945.2	NC_003197.2	4857450	Host	d__Bacteria;p__Proteobacteria;c__Gammaproteobacteria;o__Enterobacterales;f__Enterobacteriaceae;g__Salmonella;s__Salmonellaenterica	NCBI RefSeq
GCF_000006945.2	NC_003197.2	4857450	Host	d__Bacteria;p__Proteobacteria;c__Gammaproteobacteria;o__Enterobacterales;f__Enterobacteriaceae;g__Salmonella;s__Salmonellaenterica	NCBI RefSeq
GCF_000006945.2	NC_003197.2	4857450	Host	d__Bacteria;p__Proteobacteria;c__Gammaproteobacteria;o__Enterobacterales;f__Enterobacteriaceae;g__Salmonella;s__Salmonellaenterica	NCBI RefSeq
GCF_000006945.2	NC_003197.2	4857450	Host	d__Bacteria;p__Proteobacteria;c__Gammaproteobacteria;o__Enterobacterales;f__Enterobacteriaceae;g__Salmonella;s__Salmonellaenterica	NCBI RefSeq
GCF_000006945.2	NC_003197.2	4857450	Host	d__Bacteria;p__Proteobacteria;c__Gammaproteobacteria;o__Enterobacterales;f__Enterobacteriaceae;g__Salmonella;s__Salmonellaenterica	NCBI RefSeq
GCF_000006945.2	NC_003197.2	4857450	Host	d__Bacteria;p__Proteobacteria;c__Gammaproteobacteria;o__Enterobacterales;f__Enterobacteriaceae;g__Salmonella;s__Salmonellaenterica	NCBI RefSeq
GCF_000006945.2	NC_003197.2	4857450	Host	d__Bacteria;p__Proteobacteria;c__Gammaproteobacteria;o__Enterobacterales;f__Enterobacteriaceae;g__Salmonella;s__Salmonellaenterica	NCBI RefSeq
GCF_000006945.2	NC_003197.2	4857450	Host	d__Bacteria;p__Proteobacteria;c__Gammaproteobacteria;o__Enterobacterales;f__Enterobacteriaceae;g__Salmonella;s__Salmonellaenterica	NCBI RefSeq
GCF_000006945.2	NC_003197.2	4857450	Host	d__Bacteria;p__Proteobacteria;c__Gammaproteobacteria;o__Enterobacterales;f__Enterobacteriaceae;g__Salmonella;s__Salmonellaenterica	NCBI RefSeq
GCF_000006945.2	NC_003197.2	4857450	Host	d__Bacteria;p__Proteobacteria;c__Gammaproteobacteria;o__Enterobacterales;f__Enterobacteriaceae;g__Salmonella;s__Salmonellaenterica	NCBI RefSeq
GCF_000006945.2	NC_003197.2	4857450	Host	d__Bacteria;p__Proteobacteria;c__Gammaproteobacteria;o__Enterobacterales;f__Enterobacteriaceae;g__Salmonella;s__Salmonellaenterica	NCBI RefSeq
GCF_000006945.2	NC_003197.2	4857450	Host	d__Bacteria;p__Proteobacteria;c__Gammaproteobacteria;o__Enterobacterales;f__Enterobacteriaceae;g__Salmonella;s__Salmonellaenterica	NCBI RefSeq
GCF_000006945.2	NC_003197.2	4857450	Host	d__Bacteria;p__Proteobacteria;c__Gammaproteobacteria;o__Enterobacterales;f__Enterobacteriaceae;g__Salmonella;s__Salmonellaenterica	NCBI RefSeq
GCF_000006945.2	NC_003197.2	4857450	Host	d__Bacteria;p__Proteobacteria;c__Gammaproteobacteria;o__Enterobacterales;f__Enterobacteriaceae;g__Salmonella;s__Salmonellaenterica	NCBI RefSeq
GCF_000006945.2	NC_003197.2	4857450	Host	d__Bacteria;p__Proteobacteria;c__Gammaproteobacteria;o__Enterobacterales;f__Enterobacteriaceae;g__Salmonella;s__Salmonellaenterica	NCBI RefSeq
GCF_000006945.2	NC_003197.2	4857450	Host	d__Bacteria;p__Proteobacteria;c__Gammaproteobacteria;o__Enterobacterales;f__Enterobacteriaceae;g__Salmonella;s__Salmonellaenterica	NCBI RefSeq
GCF_000006945.2	NC_003197.2	4857450	Host	d__Bacteria;p__Proteobacteria;c__Gammaproteobacteria;o__Enterobacterales;f__Enterobacteriaceae;g__Salmonella;s__Salmonellaenterica	NCBI RefSeq
GCF_000006945.2	NC_003197.2	4857450	Host	d__Bacteria;p__Proteobacteria;c__Gammaproteobacteria;o__Enterobacterales;f__Enterobacteriaceae;g__Salmonella;s__Salmonellaenterica	NCBI RefSeq
GCF_000006945.2	NC_003197.2	4857450	Host	d__Bacteria;p__Proteobacteria;c__Gammaproteobacteria;o__Enterobacterales;f__Enterobacteriaceae;g__Salmonella;s__Salmonellaenterica	NCBI RefSeq
GCF_000006945.2	NC_003197.2	4857450	Host	d__Bacteria;p__Proteobacteria;c__Gammaproteobacteria;o__Enterobacterales;f__Enterobacteriaceae;g__Salmonella;s__Salmonellaenterica	NCBI RefSeq
GCF_000006945.2	NC_003197.2	4857450	Host	d__Bacteria;p__Proteobacteria;c__Gammaproteobacteria;o__Enterobacterales;f__Enterobacteriaceae;g__Salmonella;s__Salmonellaenterica	NCBI RefSeq
GCF_000006945.2	NC_003197.2	4857450	Host	d__Bacteria;p__Proteobacteria;c__Gammaproteobacteria;o__Enterobacterales;f__Enterobacteriaceae;g__Salmonella;s__Salmonellaenterica	NCBI RefSeq
GCF_000006945.2	NC_003197.2	4857450	Host	d__Bacteria;p__Proteobacteria;c__Gammaproteobacteria;o__Enterobacterales;f__Enterobacteriaceae;g__Salmonella;s__Salmonellaenterica	NCBI RefSeq
GCF_000006945.2	NC_003197.2	4857450	Host	d__Bacteria;p__Proteobacteria;c__Gammaproteobacteria;o__Enterobacterales;f__Enterobacteriaceae;g__Salmonella;s__Salmonellaenterica	NCBI RefSeq
GCF_000006945.2	NC_003197.2	4857450	Host	d__Bacteria;p__Proteobacteria;c__Gammaproteobacteria;o__Enterobacterales;f__Enterobacteriaceae;g__Salmonella;s__Salmonellaenterica	NCBI RefSeq
GCF_000006945.2	NC_003197.2	4857450	Host	d__Bacteria;p__Proteobacteria;c__Gammaproteobacteria;o__Enterobacterales;f__Enterobacteriaceae;g__Salmonella;s__Salmonellaenterica	NCBI RefSeq
GCF_000006945.2	NC_003197.2	4857450	Host	d__Bacteria;p__Proteobacteria;c__Gammaproteobacteria;o__Enterobacterales;f__Enterobacteriaceae;g__Salmonella;s__Salmonellaenterica	NCBI RefSeq
GCF_000006945.2	NC_003197.2	4857450	Host	d__Bacteria;p__Proteobacteria;c__Gammaproteobacteria;o__Enterobacterales;f__Enterobacteriaceae;g__Salmonella;s__Salmonellaenterica	NCBI RefSeq
GCF_000006945.2	NC_003197.2	4857450	Host	d__Bacteria;p__Proteobacteria;c__Gammaproteobacteria;o__Enterobacterales;f__Enterobacteriaceae;g__Salmonella;s__Salmonellaenterica	NCBI RefSeq
GCF_000006945.2	NC_003197.2	4857450	Host	d__Bacteria;p__Proteobacteria;c__Gammaproteobacteria;o__Enterobacterales;f__Enterobacteriaceae;g__Salmonella;s__Salmonellaenterica	NCBI RefSeq
GCF_000006945.2	NC_003197.2	4857450	Host	d__Bacteria;p__Proteobacteria;c__Gammaproteobacteria;o__Enterobacterales;f__Enterobacteriaceae;g__Salmonella;s__Salmonellaenterica	NCBI RefSeq
GCF_000006945.2	NC_003197.2	4857450	Host	d__Bacteria;p__Proteobacteria;c__Gammaproteobacteria;o__Enterobacterales;f__Enterobacteriaceae;g__Salmonella;s__Salmonellaenterica	NCBI RefSeq
GCF_000006945.2	NC_003197.2	4857450	Host	d__Bacteria;p__Proteobacteria;c__Gammaproteobacteria;o__Enterobacterales;f__Enterobacteriaceae;g__Salmonella;s__Salmonellaenterica	NCBI RefSeq
GCF_000006945.2	NC_003197.2	4857450	Host	d__Bacteria;p__Proteobacteria;c__Gammaproteobacteria;o__Enterobacterales;f__Enterobacteriaceae;g__Salmonella;s__Salmonellaenterica	NCBI RefSeq
GCF_000006945.2	NC_003197.2	4857450	Host	d__Bacteria;p__Proteobacteria;c__Gammaproteobacteria;o__Enterobacterales;f__Enterobacteriaceae;g__Salmonella;s__Salmonellaenterica	NCBI RefSeq
GCF_000006945.2	NC_003197.2	4857450	Host	d__Bacteria;p__Proteobacteria;c__Gammaproteobacteria;o__Enterobacterales;f__Enterobacteriaceae;g__Salmonella;s__Salmonellaenterica	NCBI RefSeq
GCF_000006945.2	NC_003197.2	4857450	Host	d__Bacteria;p__Proteobacteria;c__Gammaproteobacteria;o__Enterobacterales;f__Enterobacteriaceae;g__Salmonella;s__Salmonellaenterica	NCBI RefSeq
GCF_000006945.2	NC_003197.2	4857450	Host	d__Bacteria;p__Proteobacteria;c__Gammaproteobacteria;o__Enterobacterales;f__Enterobacteriaceae;g__Salmonella;s__Salmonellaenterica	NCBI RefSeq
GCF_000006945.2	NC_003197.2	4857450	Host	d__Bacteria;p__Proteobacteria;c__Gammaproteobacteria;o__Enterobacterales;f__Enterobacteriaceae;g__Salmonella;s__Salmonellaenterica	NCBI RefSeq
GCF_000006945.2	NC_003197.2	4857450	Host	d__Bacteria;p__Proteobacteria;c__Gammaproteobacteria;o__Enterobacterales;f__Enterobacteriaceae;g__Salmonella;s__Salmonellaenterica	NCBI RefSeq
GCF_000006945.2	NC_003197.2	4857450	Host	d__Bacteria;p__Proteobacteria;c__Gammaproteobacteria;o__Enterobacterales;f__Enterobacteriaceae;g__Salmonella;s__Salmonellaenterica	NCBI RefSeq
GCF_000006945.2	NC_003197.2	4857450	Host	d__Bacteria;p__Proteobacteria;c__Gammaproteobacteria;o__Enterobacterales;f__Enterobacteriaceae;g__Salmonella;s__Salmonellaenterica	NCBI RefSeq
GCF_000006945.2	NC_003197.2	4857450	Host	d__Bacteria;p__Proteobacteria;c__Gammaproteobacteria;o__Enterobacterales;f__Enterobacteriaceae;g__Salmonella;s__Salmonellaenterica	NCBI RefSeq
GCF_000006945.2	NC_003197.2	4857450	Host	d__Bacteria;p__Proteobacteria;c__Gammaproteobacteria;o__Enterobacterales;f__Enterobacteriaceae;g__Salmonella;s__Salmonellaenterica	NCBI RefSeq
GCF_000006945.2	NC_003197.2	4857450	Host	d__Bacteria;p__Proteobacteria;c__Gammaproteobacteria;o__Enterobacterales;f__Enterobacteriaceae;g__Salmonella;s__Salmonellaenterica	NCBI RefSeq
GCF_000006945.2	NC_003197.2	4857450	Host	d__Bacteria;p__Proteobacteria;c__Gammaproteobacteria;o__Enterobacterales;f__Enterobacteriaceae;g__Salmonella;s__Salmonellaenterica	NCBI RefSeq
GCF_000006945.2	NC_003197.2	4857450	Host	d__Bacteria;p__Proteobacteria;c__Gammaproteobacteria;o__Enterobacterales;f__Enterobacteriaceae;g__Salmonella;s__Salmonellaenterica	NCBI RefSeq
GCF_000006945.2	NC_003197.2	4857450	Host	d__Bacteria;p__Proteobacteria;c__Gammaproteobacteria;o__Enterobacterales;f__Enterobacteriaceae;g__Salmonella;s__Salmonellaenterica	NCBI RefSeq
GCF_000006945.2	NC_003197.2	4857450	Host	d__Bacteria;p__Proteobacteria;c__Gammaproteobacteria;o__Enterobacterales;f__Enterobacteriaceae;g__Salmonella;s__Salmonellaenterica	NCBI RefSeq
GCF_000006945.2	NC_003197.2	4857450	Host	d__Bacteria;p__Proteobacteria;c__Gammaproteobacteria;o__Enterobacterales;f__Enterobacteriaceae;g__Salmonella;s__Salmonellaenterica	NCBI RefSeq
GCF_000006945.2	NC_003197.2	4857450	Host	d__Bacteria;p__Proteobacteria;c__Gammaproteobacteria;o__Enterobacterales;f__Enterobacteriaceae;g__Salmonella;s__Salmonellaenterica	NCBI RefSeq
GCF_000006945.2	NC_003197.2	4857450	Host	d__Bacteria;p__Proteobacteria;c__Gammaproteobacteria;o__Enterobacterales;f__Enterobacteriaceae;g__Salmonella;s__Salmonellaenterica	NCBI RefSeq
GCF_000006945.2	NC_003197.2	4857450	Host	d__Bacteria;p__Proteobacteria;c__Gammaproteobacteria;o__Enterobacterales;f__Enterobacteriaceae;g__Salmonella;s__Salmonellaenterica	NCBI RefSeq
GCF_000006945.2	NC_003197.2	4857450	Host	d__Bacteria;p__Proteobacteria;c__Gammaproteobacteria;o__Enterobacterales;f__Enterobacteriaceae;g__Salmonella;s__Salmonellaenterica	NCBI RefSeq
GCF_000006945.2	NC_003197.2	4857450	Host	d__Bacteria;p__Proteobacteria;c__Gammaproteobacteria;o__Enterobacterales;f__Enterobacteriaceae;g__Salmonella;s__Salmonellaenterica	NCBI RefSeq
GCF_000006945.2	NC_003197.2	4857450	Host	d__Bacteria;p__Proteobacteria;c__Gammaproteobacteria;o__Enterobacterales;f__Enterobacteriaceae;g__Salmonella;s__Salmonellaenterica	NCBI RefSeq
GCF_000006945.2	NC_003197.2	4857450	Host	d__Bacteria;p__Proteobacteria;c__Gammaproteobacteria;o__Enterobacterales;f__Enterobacteriaceae;g__Salmonella;s__Salmonellaenterica	NCBI RefSeq
GCF_000006945.2	NC_003197.2	4857450	Host	d__Bacteria;p__Proteobacteria;c__Gammaproteobacteria;o__Enterobacterales;f__Enterobacteriaceae;g__Salmonella;s__Salmonellaenterica	NCBI RefSeq
GCF_000006945.2	NC_003197.2	4857450	Host	d__Bacteria;p__Proteobacteria;c__Gammaproteobacteria;o__Enterobacterales;f__Enterobacteriaceae;g__Salmonella;s__Salmonellaenterica	NCBI RefSeq
GCF_000006945.2	NC_003197.2	4857450	Host	d__Bacteria;p__Proteobacteria;c__Gammaproteobacteria;o__Enterobacterales;f__Enterobacteriaceae;g__Salmonella;s__Salmonellaenterica	NCBI RefSeq
GCF_000006945.2	NC_003197.2	4857450	Host	d__Bacteria;p__Proteobacteria;c__Gammaproteobacteria;o__Enterobacterales;f__Enterobacteriaceae;g__Salmonella;s__Salmonellaenterica	NCBI RefSeq
GCF_000006945.2	NC_003197.2	4857450	Host	d__Bacteria;p__Proteobacteria;c__Gammaproteobacteria;o__Enterobacterales;f__Enterobacteriaceae;g__Salmonella;s__Salmonellaenterica	NCBI RefSeq
GCF_000006945.2	NC_003197.2	4857450	Host	d__Bacteria;p__Proteobacteria;c__Gammaproteobacteria;o__Enterobacterales;f__Enterobacteriaceae;g__Salmonella;s__Salmonellaenterica	NCBI RefSeq
GCF_000006945.2	NC_003197.2	4857450	Host	d__Bacteria;p__Proteobacteria;c__Gammaproteobacteria;o__Enterobacterales;f__Enterobacteriaceae;g__Salmonella;s__Salmonellaenterica	NCBI RefSeq
GCF_000006945.2	NC_003197.2	4857450	Host	d__Bacteria;p__Proteobacteria;c__Gammaproteobacteria;o__Enterobacterales;f__Enterobacteriaceae;g__Salmonella;s__Salmonellaenterica	NCBI RefSeq
GCF_000006945.2	NC_003197.2	4857450	Host	d__Bacteria;p__Proteobacteria;c__Gammaproteobacteria;o__Enterobacterales;f__Enterobacteriaceae;g__Salmonella;s__Salmonellaenterica	NCBI RefSeq
GCF_000006945.2	NC_003197.2	4857450	Host	d__Bacteria;p__Proteobacteria;c__Gammaproteobacteria;o__Enterobacterales;f__Enterobacteriaceae;g__Salmonella;s__Salmonellaenterica	NCBI RefSeq
GCF_000006945.2	NC_003197.2	4857450	Host	d__Bacteria;p__Proteobacteria;c__Gammaproteobacteria;o__Enterobacterales;f__Enterobacteriaceae;g__Salmonella;s__Salmonellaenterica	NCBI RefSeq
GCF_000006945.2	NC_003197.2	4857450	Host	d__Bacteria;p__Proteobacteria;c__Gammaproteobacteria;o__Enterobacterales;f__Enterobacteriaceae;g__Salmonella;s__Salmonellaenterica	NCBI RefSeq
GCF_000006945.2	NC_003197.2	4857450	Host	d__Bacteria;p__Proteobacteria;c__Gammaproteobacteria;o__Enterobacterales;f__Enterobacteriaceae;g__Salmonella;s__Salmonellaenterica	NCBI RefSeq
GCF_000006945.2	NC_003197.2	4857450	Host	d__Bacteria;p__Proteobacteria;c__Gammaproteobacteria;o__Enterobacterales;f__Enterobacteriaceae;g__Salmonella;s__Salmonellaenterica	NCBI RefSeq
GCF_000006945.2	NC_003197.2	4857450	Host	d__Bacteria;p__Proteobacteria;c__Gammaproteobacteria;o__Enterobacterales;f__Enterobacteriaceae;g__Salmonella;s__Salmonellaenterica	NCBI RefSeq
GCF_000006945.2	NC_003197.2	4857450	Host	d__Bacteria;p__Proteobacteria;c__Gammaproteobacteria;o__Enterobacterales;f__Enterobacteriaceae;g__Salmonella;s__Salmonellaenterica	NCBI RefSeq
GCF_000006945.2	NC_003197.2	4857450	Host	d__Bacteria;p__Proteobacteria;c__Gammaproteobacteria;o__Enterobacterales;f__Enterobacteriaceae;g__Salmonella;s__Salmonellaenterica	NCBI RefSeq
GCF_000006945.2	NC_003197.2	4857450	Host	d__Bacteria;p__Proteobacteria;c__Gammaproteobacteria;o__Enterobacterales;f__Enterobacteriaceae;g__Salmonella;s__Salmonellaenterica	NCBI RefSeq
GCF_000006945.2	NC_003197.2	4857450	Host	d__Bacteria;p__Proteobacteria;c__Gammaproteobacteria;o__Enterobacterales;f__Enterobacteriaceae;g__Salmonella;s__Salmonellaenterica	NCBI RefSeq
GCF_000006945.2	NC_003197.2	4857450	Host	d__Bacteria;p__Proteobacteria;c__Gammaproteobacteria;o__Enterobacterales;f__Enterobacteriaceae;g__Salmonella;s__Salmonellaenterica	NCBI RefSeq
GCF_000006945.2	NC_003197.2	4857450	Host	d__Bacteria;p__Proteobacteria;c__Gammaproteobacteria;o__Enterobacterales;f__Enterobacteriaceae;g__Salmonella;s__Salmonellaenterica	NCBI RefSeq
GCF_000006945.2	NC_003197.2	4857450	Host	d__Bacteria;p__Proteobacteria;c__Gammaproteobacteria;o__Enterobacterales;f__Enterobacteriaceae;g__Salmonella;s__Salmonellaenterica	NCBI RefSeq
GCF_000006945.2	NC_003197.2	4857450	Host	d__Bacteria;p__Proteobacteria;c__Gammaproteobacteria;o__Enterobacterales;f__Enterobacteriaceae;g__Salmonella;s__Salmonellaenterica	NCBI RefSeq
GCF_000006945.2	NC_003197.2	4857450	Host	d__Bacteria;p__Proteobacteria;c__Gammaproteobacteria;o__Enterobacterales;f__Enterobacteriaceae;g__Salmonella;s__Salmonellaenterica	NCBI RefSeq
GCF_000006945.2	NC_003197.2	4857450	Host	d__Bacteria;p__Proteobacteria;c__Gammaproteobacteria;o__Enterobacterales;f__Enterobacteriaceae;g__Salmonella;s__Salmonellaenterica	NCBI RefSeq
GCF_000006945.2	NC_003197.2	4857450	Host	d__Bacteria;p__Proteobacteria;c__Gammaproteobacteria;o__Enterobacterales;f__Enterobacteriaceae;g__Salmonella;s__Salmonellaenterica	NCBI RefSeq
GCF_000006945.2	NC_003197.2	4857450	Host	d__Bacteria;p__Proteobacteria;c__Gammaproteobacteria;o__Enterobacterales;f__Enterobacteriaceae;g__Salmonella;s__Salmonellaenterica	NCBI RefSeq
GCF_000006945.2	NC_003197.2	4857450	Host	d__Bacteria;p__Proteobacteria;c__Gammaproteobacteria;o__Enterobacterales;f__Enterobacteriaceae;g__Salmonella;s__Salmonellaenterica	NCBI RefSeq
GCF_000006945.2	NC_003197.2	4857450	Host	d__Bacteria;p__Proteobacteria;c__Gammaproteobacteria;o__Enterobacterales;f__Enterobacteriaceae;g__Salmonella;s__Salmonellaenterica	NCBI RefSeq
GCF_000006945.2	NC_003197.2	4857450	Host	d__Bacteria;p__Proteobacteria;c__Gammaproteobacteria;o__Enterobacterales;f__Enterobacteriaceae;g__Salmonella;s__Salmonellaenterica	NCBI RefSeq
GCF_000006945.2	NC_003197.2	4857450	Host	d__Bacteria;p__Proteobacteria;c__Gammaproteobacteria;o__Enterobacterales;f__Enterobacteriaceae;g__Salmonella;s__Salmonellaenterica	NCBI RefSeq
GCF_000006945.2	NC_003197.2	4857450	Host	d__Bacteria;p__Proteobacteria;c__Gammaproteobacteria;o__Enterobacterales;f__Enterobacteriaceae;g__Salmonella;s__Salmonellaenterica	NCBI RefSeq
GCF_000006945.2	NC_003197.2	4857450	Host	d__Bacteria;p__Proteobacteria;c__Gammaproteobacteria;o__Enterobacterales;f__Enterobacteriaceae;g__Salmonella;s__Salmonellaenterica	NCBI RefSeq
GCF_000006945.2	NC_003197.2	4857450	Host	d__Bacteria;p__Proteobacteria;c__Gammaproteobacteria;o__Enterobacterales;f__Enterobacteriaceae;g__Salmonella;s__Salmonellaenterica	NCBI RefSeq
GCF_000006945.2	NC_003197.2	4857450	Host	d__Bacteria;p__Proteobacteria;c__Gammaproteobacteria;o__Enterobacterales;f__Enterobacteriaceae;g__Salmonella;s__Salmonellaenterica	NCBI RefSeq
GCF_000006945.2	NC_003197.2	4857450	Host	d__Bacteria;p__Proteobacteria;c__Gammaproteobacteria;o__Enterobacterales;f__Enterobacteriaceae;g__Salmonella;s__Salmonellaenterica	NCBI RefSeq
GCF_000006945.2	NC_003197.2	4857450	Host	d__Bacteria;p__Proteobacteria;c__Gammaproteobacteria;o__Enterobacterales;f__Enterobacteriaceae;g__Salmonella;s__Salmonellaenterica	NCBI RefSeq
GCF_000006945.2	NC_003197.2	4857450	Host	d__Bacteria;p__Proteobacteria;c__Gammaproteobacteria;o__Enterobacterales;f__Enterobacteriaceae;g__Salmonella;s__Salmonellaenterica	NCBI RefSeq
GCF_000006945.2	NC_003197.2	4857450	Host	d__Bacteria;p__Proteobacteria;c__Gammaproteobacteria;o__Enterobacterales;f__Enterobacteriaceae;g__Salmonella;s__Salmonellaenterica	NCBI RefSeq
GCF_000006945.2	NC_003197.2	4857450	Host	d__Bacteria;p__Proteobacteria;c__Gammaproteobacteria;o__Enterobacterales;f__Enterobacteriaceae;g__Salmonella;s__Salmonellaenterica	NCBI RefSeq
GCF_000006945.2	NC_003197.2	4857450	Host	d__Bacteria;p__Proteobacteria;c__Gammaproteobacteria;o__Enterobacterales;f__Enterobacteriaceae;g__Salmonella;s__Salmonellaenterica	NCBI RefSeq
GCF_000006945.2	NC_003197.2	4857450	Host	d__Bacteria;p__Proteobacteria;c__Gammaproteobacteria;o__Enterobacterales;f__Enterobacteriaceae;g__Salmonella;s__Salmonellaenterica	NCBI RefSeq
GCF_000006945.2	NC_003197.2	4857450	Host	d__Bacteria;p__Proteobacteria;c__Gammaproteobacteria;o__Enterobacterales;f__Enterobacteriaceae;g__Salmonella;s__Salmonellaenterica	NCBI RefSeq
GCF_000006945.2	NC_003197.2	4857450	Host	d__Bacteria;p__Proteobacteria;c__Gammaproteobacteria;o__Enterobacterales;f__Enterobacteriaceae;g__Salmonella;s__Salmonellaenterica	NCBI RefSeq
GCF_000006945.2	NC_003197.2	4857450	Host	d__Bacteria;p__Proteobacteria;c__Gammaproteobacteria;o__Enterobacterales;f__Enterobacteriaceae;g__Salmonella;s__Salmonellaenterica	NCBI RefSeq
GCF_000006945.2	NC_003197.2	4857450	Host	d__Bacteria;p__Proteobacteria;c__Gammaproteobacteria;o__Enterobacterales;f__Enterobacteriaceae;g__Salmonella;s__Salmonellaenterica	NCBI RefSeq
GCF_000006945.2	NC_003197.2	4857450	Host	d__Bacteria;p__Proteobacteria;c__Gammaproteobacteria;o__Enterobacterales;f__Enterobacteriaceae;g__Salmonella;s__Salmonellaenterica	NCBI RefSeq
GCF_000006945.2	NC_003197.2	4857450	Host	d__Bacteria;p__Proteobacteria;c__Gammaproteobacteria;o__Enterobacterales;f__Enterobacteriaceae;g__Salmonella;s__Salmonellaenterica	NCBI RefSeq
GCF_000006945.2	NC_003197.2	4857450	Host	d__Bacteria;p__Proteobacteria;c__Gammaproteobacteria;o__Enterobacterales;f__Enterobacteriaceae;g__Salmonella;s__Salmonellaenterica	NCBI RefSeq
GCF_000006945.2	NC_003197.2	4857450	Host	d__Bacteria;p__Proteobacteria;c__Gammaproteobacteria;o__Enterobacterales;f__Enterobacteriaceae;g__Salmonella;s__Salmonellaenterica	NCBI RefSeq
GCF_000006945.2	NC_003197.2	4857450	Host	d__Bacteria;p__Proteobacteria;c__Gammaproteobacteria;o__Enterobacterales;f__Enterobacteriaceae;g__Salmonella;s__Salmonellaenterica	NCBI RefSeq
GCF_000006945.2	NC_003197.2	4857450	Host	d__Bacteria;p__Proteobacteria;c__Gammaproteobacteria;o__Enterobacterales;f__Enterobacteriaceae;g__Salmonella;s__Salmonellaenterica	NCBI RefSeq
GCF_000006945.2	NC_003197.2	4857450	Host	d__Bacteria;p__Proteobacteria;c__Gammaproteobacteria;o__Enterobacterales;f__Enterobacteriaceae;g__Salmonella;s__Salmonellaenterica	NCBI RefSeq
GCF_000006945.2	NC_003197.2	4857450	Host	d__Bacteria;p__Proteobacteria;c__Gammaproteobacteria;o__Enterobacterales;f__Enterobacteriaceae;g__Salmonella;s__Salmonellaenterica	NCBI RefSeq
GCF_000006945.2	NC_003197.2	4857450	Host	d__Bacteria;p__Proteobacteria;c__Gammaproteobacteria;o__Enterobacterales;f__Enterobacteriaceae;g__Salmonella;s__Salmonellaenterica	NCBI RefSeq
GCF_000006945.2	NC_003197.2	4857450	Host	d__Bacteria;p__Proteobacteria;c__Gammaproteobacteria;o__Enterobacterales;f__Enterobacteriaceae;g__Salmonella;s__Salmonellaenterica	NCBI RefSeq
GCF_000006945.2	NC_003197.2	4857450	Host	d__Bacteria;p__Proteobacteria;c__Gammaproteobacteria;o__Enterobacterales;f__Enterobacteriaceae;g__Salmonella;s__Salmonellaenterica	NCBI RefSeq
GCF_000006945.2	NC_003197.2	4857450	Host	d__Bacteria;p__Proteobacteria;c__Gammaproteobacteria;o__Enterobacterales;f__Enterobacteriaceae;g__Salmonella;s__Salmonellaenterica	NCBI RefSeq
GCF_000006945.2	NC_003197.2	4857450	Host	d__Bacteria;p__Proteobacteria;c__Gammaproteobacteria;o__Enterobacterales;f__Enterobacteriaceae;g__Salmonella;s__Salmonellaenterica	NCBI RefSeq
GCF_000006945.2	NC_003197.2	4857450	Host	d__Bacteria;p__Proteobacteria;c__Gammaproteobacteria;o__Enterobacterales;f__Enterobacteriaceae;g__Salmonella;s__Salmonellaenterica	NCBI RefSeq
GCF_000006945.2	NC_003197.2	4857450	Host	d__Bacteria;p__Proteobacteria;c__Gammaproteobacteria;o__Enterobacterales;f__Enterobacteriaceae;g__Salmonella;s__Salmonellaenterica	NCBI RefSeq
GCF_000006945.2	NC_003197.2	4857450	Host	d__Bacteria;p__Proteobacteria;c__Gammaproteobacteria;o__Enterobacterales;f__Enterobacteriaceae;g__Salmonella;s__Salmonellaenterica	NCBI RefSeq
GCF_000006945.2	NC_003197.2	4857450	Host	d__Bacteria;p__Proteobacteria;c__Gammaproteobacteria;o__Enterobacterales;f__Enterobacteriaceae;g__Salmonella;s__Salmonellaenterica	NCBI RefSeq
GCF_000006945.2	NC_003197.2	4857450	Host	d__Bacteria;p__Proteobacteria;c__Gammaproteobacteria;o__Enterobacterales;f__Enterobacteriaceae;g__Salmonella;s__Salmonellaenterica	NCBI RefSeq
GCF_000006945.2	NC_003197.2	4857450	Host	d__Bacteria;p__Proteobacteria;c__Gammaproteobacteria;o__Enterobacterales;f__Enterobacteriaceae;g__Salmonella;s__Salmonellaenterica	NCBI RefSeq
GCF_000006945.2	NC_003197.2	4857450	Host	d__Bacteria;p__Proteobacteria;c__Gammaproteobacteria;o__Enterobacterales;f__Enterobacteriaceae;g__Salmonella;s__Salmonellaenterica	NCBI RefSeq
GCF_000006945.2	NC_003197.2	4857450	Host	d__Bacteria;p__Proteobacteria;c__Gammaproteobacteria;o__Enterobacterales;f__Enterobacteriaceae;g__Salmonella;s__Salmonellaenterica	NCBI RefSeq
GCF_000006945.2	NC_003197.2	4857450	Host	d__Bacteria;p__Proteobacteria;c__Gammaproteobacteria;o__Enterobacterales;f__Enterobacteriaceae;g__Salmonella;s__Salmonellaenterica	NCBI RefSeq
GCF_000006945.2	NC_003197.2	4857450	Host	d__Bacteria;p__Proteobacteria;c__Gammaproteobacteria;o__Enterobacterales;f__Enterobacteriaceae;g__Salmonella;s__Salmonellaenterica	NCBI RefSeq
GCF_000006945.2	NC_003197.2	4857450	Host	d__Bacteria;p__Proteobacteria;c__Gammaproteobacteria;o__Enterobacterales;f__Enterobacteriaceae;g__Salmonella;s__Salmonellaenterica	NCBI RefSeq
GCF_000006945.2	NC_003197.2	4857450	Host	d__Bacteria;p__Proteobacteria;c__Gammaproteobacteria;o__Enterobacterales;f__Enterobacteriaceae;g__Salmonella;s__Salmonellaenterica	NCBI RefSeq
GCF_000006945.2	NC_003197.2	4857450	Host	d__Bacteria;p__Proteobacteria;c__Gammaproteobacteria;o__Enterobacterales;f__Enterobacteriaceae;g__Salmonella;s__Salmonellaenterica	NCBI RefSeq
GCF_000006945.2	NC_003197.2	4857450	Host	d__Bacteria;p__Proteobacteria;c__Gammaproteobacteria;o__Enterobacterales;f__Enterobacteriaceae;g__Salmonella;s__Salmonellaenterica	NCBI RefSeq
GCF_000006945.2	NC_003197.2	4857450	Host	d__Bacteria;p__Proteobacteria;c__Gammaproteobacteria;o__Enterobacterales;f__Enterobacteriaceae;g__Salmonella;s__Salmonellaenterica	NCBI RefSeq
GCF_000006945.2	NC_003197.2	4857450	Host	d__Bacteria;p__Proteobacteria;c__Gammaproteobacteria;o__Enterobacterales;f__Enterobacteriaceae;g__Salmonella;s__Salmonellaenterica	NCBI RefSeq
GCF_000006945.2	NC_003197.2	4857450	Host	d__Bacteria;p__Proteobacteria;c__Gammaproteobacteria;o__Enterobacterales;f__Enterobacteriaceae;g__Salmonella;s__Salmonellaenterica	NCBI RefSeq
GCF_000006945.2	NC_003197.2	4857450	Host	d__Bacteria;p__Proteobacteria;c__Gammaproteobacteria;o__Enterobacterales;f__Enterobacteriaceae;g__Salmonella;s__Salmonellaenterica	NCBI RefSeq
GCF_000006945.2	NC_003197.2	4857450	Host	d__Bacteria;p__Proteobacteria;c__Gammaproteobacteria;o__Enterobacterales;f__Enterobacteriaceae;g__Salmonella;s__Salmonellaenterica	NCBI RefSeq
GCF_000006945.2	NC_003197.2	4857450	Host	d__Bacteria;p__Proteobacteria;c__Gammaproteobacteria;o__Enterobacterales;f__Enterobacteriaceae;g__Salmonella;s__Salmonellaenterica	NCBI RefSeq
GCF_000006945.2	NC_003197.2	4857450	Host	d__Bacteria;p__Proteobacteria;c__Gammaproteobacteria;o__Enterobacterales;f__Enterobacteriaceae;g__Salmonella;s__Salmonellaenterica	NCBI RefSeq
GCF_000006945.2	NC_003197.2	4857450	Host	d__Bacteria;p__Proteobacteria;c__Gammaproteobacteria;o__Enterobacterales;f__Enterobacteriaceae;g__Salmonella;s__Salmonellaenterica	NCBI RefSeq
GCF_000006945.2	NC_003197.2	4857450	Host	d__Bacteria;p__Proteobacteria;c__Gammaproteobacteria;o__Enterobacterales;f__Enterobacteriaceae;g__Salmonella;s__Salmonellaenterica	NCBI RefSeq
GCF_000006945.2	NC_003197.2	4857450	Host	d__Bacteria;p__Proteobacteria;c__Gammaproteobacteria;o__Enterobacterales;f__Enterobacteriaceae;g__Salmonella;s__Salmonellaenterica	NCBI RefSeq
GCF_000006945.2	NC_003197.2	4857450	Host	d__Bacteria;p__Proteobacteria;c__Gammaproteobacteria;o__Enterobacterales;f__Enterobacteriaceae;g__Salmonella;s__Salmonellaenterica	NCBI RefSeq
GCF_000006945.2	NC_003197.2	4857450	Host	d__Bacteria;p__Proteobacteria;c__Gammaproteobacteria;o__Enterobacterales;f__Enterobacteriaceae;g__Salmonella;s__Salmonellaenterica	NCBI RefSeq
GCF_000006945.2	NC_003197.2	4857450	Host	d__Bacteria;p__Proteobacteria;c__Gammaproteobacteria;o__Enterobacterales;f__Enterobacteriaceae;g__Salmonella;s__Salmonellaenterica	NCBI RefSeq
GCF_000006945.2	NC_003197.2	4857450	Host	d__Bacteria;p__Proteobacteria;c__Gammaproteobacteria;o__Enterobacterales;f__Enterobacteriaceae;g__Salmonella;s__Salmonellaenterica	NCBI RefSeq
GCF_000006945.2	NC_003197.2	4857450	Host	d__Bacteria;p__Proteobacteria;c__Gammaproteobacteria;o__Enterobacterales;f__Enterobacteriaceae;g__Salmonella;s__Salmonellaenterica	NCBI RefSeq
GCF_000006945.2	NC_003197.2	4857450	Host	d__Bacteria;p__Proteobacteria;c__Gammaproteobacteria;o__Enterobacterales;f__Enterobacteriaceae;g__Salmonella;s__Salmonellaenterica	NCBI RefSeq
GCF_000006945.2	NC_003197.2	4857450	Host	d__Bacteria;p__Proteobacteria;c__Gammaproteobacteria;o__Enterobacterales;f__Enterobacteriaceae;g__Salmonella;s__Salmonellaenterica	NCBI RefSeq
GCF_000006945.2	NC_003197.2	4857450	Host	d__Bacteria;p__Proteobacteria;c__Gammaproteobacteria;o__Enterobacterales;f__Enterobacteriaceae;g__Salmonella;s__Salmonellaenterica	NCBI RefSeq
GCF_000006945.2	NC_003197.2	4857450	Host	d__Bacteria;p__Proteobacteria;c__Gammaproteobacteria;o__Enterobacterales;f__Enterobacteriaceae;g__Salmonella;s__Salmonellaenterica	NCBI RefSeq
GCF_000006945.2	NC_003197.2	4857450	Host	d__Bacteria;p__Proteobacteria;c__Gammaproteobacteria;o__Enterobacterales;f__Enterobacteriaceae;g__Salmonella;s__Salmonellaenterica	NCBI RefSeq
GCF_000006945.2	NC_003197.2	4857450	Host	d__Bacteria;p__Proteobacteria;c__Gammaproteobacteria;o__Enterobacterales;f__Enterobacteriaceae;g__Salmonella;s__Salmonellaenterica	NCBI RefSeq
GCF_000006945.2	NC_003197.2	4857450	Host	d__Bacteria;p__Proteobacteria;c__Gammaproteobacteria;o__Enterobacterales;f__Enterobacteriaceae;g__Salmonella;s__Salmonellaenterica	NCBI RefSeq
GCF_000006945.2	NC_003197.2	4857450	Host	d__Bacteria;p__Proteobacteria;c__Gammaproteobacteria;o__Enterobacterales;f__Enterobacteriaceae;g__Salmonella;s__Salmonellaenterica	NCBI RefSeq
GCF_000006945.2	NC_003197.2	4857450	Host	d__Bacteria;p__Proteobacteria;c__Gammaproteobacteria;o__Enterobacterales;f__Enterobacteriaceae;g__Salmonella;s__Salmonellaenterica	NCBI RefSeq
GCF_000006945.2	NC_003197.2	4857450	Host	d__Bacteria;p__Proteobacteria;c__Gammaproteobacteria;o__Enterobacterales;f__Enterobacteriaceae;g__Salmonella;s__Salmonellaenterica	NCBI RefSeq
GCF_000006945.2	NC_003197.2	4857450	Host	d__Bacteria;p__Proteobacteria;c__Gammaproteobacteria;o__Enterobacterales;f__Enterobacteriaceae;g__Salmonella;s__Salmonellaenterica	NCBI RefSeq
GCF_000006945.2	NC_003197.2	4857450	Host	d__Bacteria;p__Proteobacteria;c__Gammaproteobacteria;o__Enterobacterales;f__Enterobacteriaceae;g__Salmonella;s__Salmonellaenterica	NCBI RefSeq
GCF_000006945.2	NC_003197.2	4857450	Host	d__Bacteria;p__Proteobacteria;c__Gammaproteobacteria;o__Enterobacterales;f__Enterobacteriaceae;g__Salmonella;s__Salmonellaenterica	NCBI RefSeq
GCF_000006945.2	NC_003197.2	4857450	Host	d__Bacteria;p__Proteobacteria;c__Gammaproteobacteria;o__Enterobacterales;f__Enterobacteriaceae;g__Salmonella;s__Salmonellaenterica	NCBI RefSeq
GCF_000006945.2	NC_003197.2	4857450	Host	d__Bacteria;p__Proteobacteria;c__Gammaproteobacteria;o__Enterobacterales;f__Enterobacteriaceae;g__Salmonella;s__Salmonellaenterica	NCBI RefSeq
GCF_000006945.2	NC_003197.2	4857450	Host	d__Bacteria;p__Proteobacteria;c__Gammaproteobacteria;o__Enterobacterales;f__Enterobacteriaceae;g__Salmonella;s__Salmonellaenterica	NCBI RefSeq
GCF_000006945.2	NC_003197.2	4857450	Host	d__Bacteria;p__Proteobacteria;c__Gammaproteobacteria;o__Enterobacterales;f__Enterobacteriaceae;g__Salmonella;s__Salmonellaenterica	NCBI RefSeq
GCF_000006945.2	NC_003197.2	4857450	Host	d__Bacteria;p__Proteobacteria;c__Gammaproteobacteria;o__Enterobacterales;f__Enterobacteriaceae;g__Salmonella;s__Salmonellaenterica	NCBI RefSeq
GCF_000006945.2	NC_003197.2	4857450	Host	d__Bacteria;p__Proteobacteria;c__Gammaproteobacteria;o__Enterobacterales;f__Enterobacteriaceae;g__Salmonella;s__Salmonellaenterica	NCBI RefSeq
GCF_000006945.2	NC_003197.2	4857450	Host	d__Bacteria;p__Proteobacteria;c__Gammaproteobacteria;o__Enterobacterales;f__Enterobacteriaceae;g__Salmonella;s__Salmonellaenterica	NCBI RefSeq
GCF_000006945.2	NC_003197.2	4857450	Host	d__Bacteria;p__Proteobacteria;c__Gammaproteobacteria;o__Enterobacterales;f__Enterobacteriaceae;g__Salmonella;s__Salmonellaenterica	NCBI RefSeq
GCF_000006945.2	NC_003197.2	4857450	Host	d__Bacteria;p__Proteobacteria;c__Gammaproteobacteria;o__Enterobacterales;f__Enterobacteriaceae;g__Salmonella;s__Salmonellaenterica	NCBI RefSeq
GCF_000006945.2	NC_003197.2	4857450	Host	d__Bacteria;p__Proteobacteria;c__Gammaproteobacteria;o__Enterobacterales;f__Enterobacteriaceae;g__Salmonella;s__Salmonellaenterica	NCBI RefSeq
GCF_000006945.2	NC_003197.2	4857450	Host	d__Bacteria;p__Proteobacteria;c__Gammaproteobacteria;o__Enterobacterales;f__Enterobacteriaceae;g__Salmonella;s__Salmonellaenterica	NCBI RefSeq
GCF_000006945.2	NC_003197.2	4857450	Host	d__Bacteria;p__Proteobacteria;c__Gammaproteobacteria;o__Enterobacterales;f__Enterobacteriaceae;g__Salmonella;s__Salmonellaenterica	NCBI RefSeq
GCF_000006945.2	NC_003197.2	4857450	Host	d__Bacteria;p__Proteobacteria;c__Gammaproteobacteria;o__Enterobacterales;f__Enterobacteriaceae;g__Salmonella;s__Salmonellaenterica	NCBI RefSeq
GCF_000006945.2	NC_003197.2	4857450	Host	d__Bacteria;p__Proteobacteria;c__Gammaproteobacteria;o__Enterobacterales;f__Enterobacteriaceae;g__Salmonella;s__Salmonellaenterica	NCBI RefSeq
GCF_000006945.2	NC_003197.2	4857450	Host	d__Bacteria;p__Proteobacteria;c__Gammaproteobacteria;o__Enterobacterales;f__Enterobacteriaceae;g__Salmonella;s__Salmonellaenterica	NCBI RefSeq
GCF_000006945.2	NC_003197.2	4857450	Host	d__Bacteria;p__Proteobacteria;c__Gammaproteobacteria;o__Enterobacterales;f__Enterobacteriaceae;g__Salmonella;s__Salmonellaenterica	NCBI RefSeq
GCF_000006945.2	NC_003277.2	93933	Host	d__Bacteria;p__Proteobacteria;c__Gammaproteobacteria;o__Enterobacterales;f__Enterobacteriaceae;g__Salmonella;s__Salmonellaenterica	NCBI RefSeq
GCF_000006945.2	NC_003277.2	93933	Host	d__Bacteria;p__Proteobacteria;c__Gammaproteobacteria;o__Enterobacterales;f__Enterobacteriaceae;g__Salmonella;s__Salmonellaenterica	NCBI RefSeq
GCF_000006945.2	NC_003277.2	93933	Host	d__Bacteria;p__Proteobacteria;c__Gammaproteobacteria;o__Enterobacterales;f__Enterobacteriaceae;g__Salmonella;s__Salmonellaenterica	NCBI RefSeq
GCF_000006945.2	NC_003277.2	93933	Host	d__Bacteria;p__Proteobacteria;c__Gammaproteobacteria;o__Enterobacterales;f__Enterobacteriaceae;g__Salmonella;s__Salmonellaenterica	NCBI RefSeq
GCF_000006945.2	NC_003277.2	93933	Host	d__Bacteria;p__Proteobacteria;c__Gammaproteobacteria;o__Enterobacterales;f__Enterobacteriaceae;g__Salmonella;s__Salmonellaenterica	NCBI RefSeq
GCF_000006945.2	NC_003277.2	93933	Host	d__Bacteria;p__Proteobacteria;c__Gammaproteobacteria;o__Enterobacterales;f__Enterobacteriaceae;g__Salmonella;s__Salmonellaenterica	NCBI RefSeq
GCF_000006945.2	NC_003277.2	93933	Host	d__Bacteria;p__Proteobacteria;c__Gammaproteobacteria;o__Enterobacterales;f__Enterobacteriaceae;g__Salmonella;s__Salmonellaenterica	NCBI RefSeq
GCF_000006945.2	NC_003277.2	93933	Host	d__Bacteria;p__Proteobacteria;c__Gammaproteobacteria;o__Enterobacterales;f__Enterobacteriaceae;g__Salmonella;s__Salmonellaenterica	NCBI RefSeq
GCF_000006945.2	NC_003277.2	93933	Host	d__Bacteria;p__Proteobacteria;c__Gammaproteobacteria;o__Enterobacterales;f__Enterobacteriaceae;g__Salmonella;s__Salmonellaenterica	NCBI RefSeq
GCF_000006945.2	NC_003277.2	93933	Host	d__Bacteria;p__Proteobacteria;c__Gammaproteobacteria;o__Enterobacterales;f__Enterobacteriaceae;g__Salmonella;s__Salmonellaenterica	NCBI RefSeq
GCF_000006945.2	NC_003277.2	93933	Host	d__Bacteria;p__Proteobacteria;c__Gammaproteobacteria;o__Enterobacterales;f__Enterobacteriaceae;g__Salmonella;s__Salmonellaenterica	NCBI RefSeq
GCF_000006945.2	NC_003277.2	93933	Host	d__Bacteria;p__Proteobacteria;c__Gammaproteobacteria;o__Enterobacterales;f__Enterobacteriaceae;g__Salmonella;s__Salmonellaenterica	NCBI RefSeq
GCF_000006945.2	NC_003277.2	93933	Host	d__Bacteria;p__Proteobacteria;c__Gammaproteobacteria;o__Enterobacterales;f__Enterobacteriaceae;g__Salmonella;s__Salmonellaenterica	NCBI RefSeq
GCF_000006945.2	NC_003277.2	93933	Host	d__Bacteria;p__Proteobacteria;c__Gammaproteobacteria;o__Enterobacterales;f__Enterobacteriaceae;g__Salmonella;s__Salmonellaenterica	NCBI RefSeq
GCF_000006945.2	NC_003277.2	93933	Host	d__Bacteria;p__Proteobacteria;c__Gammaproteobacteria;o__Enterobacterales;f__Enterobacteriaceae;g__Salmonella;s__Salmonellaenterica	NCBI RefSeq
GCF_000006945.2	NC_003277.2	93933	Host	d__Bacteria;p__Proteobacteria;c__Gammaproteobacteria;o__Enterobacterales;f__Enterobacteriaceae;g__Salmonella;s__Salmonellaenterica	NCBI RefSeq
GCF_000006945.2	NC_003277.2	93933	Host	d__Bacteria;p__Proteobacteria;c__Gammaproteobacteria;o__Enterobacterales;f__Enterobacteriaceae;g__Salmonella;s__Salmonellaenterica	NCBI RefSeq
GCF_000006945.2	NC_003277.2	93933	Host	d__Bacteria;p__Proteobacteria;c__Gammaproteobacteria;o__Enterobacterales;f__Enterobacteriaceae;g__Salmonella;s__Salmonellaenterica	NCBI RefSeq
GCF_000006945.2	NC_003277.2	93933	Host	d__Bacteria;p__Proteobacteria;c__Gammaproteobacteria;o__Enterobacterales;f__Enterobacteriaceae;g__Salmonella;s__Salmonellaenterica	NCBI RefSeq
GCF_000006945.2	NC_003277.2	93933	Host	d__Bacteria;p__Proteobacteria;c__Gammaproteobacteria;o__Enterobacterales;f__Enterobacteriaceae;g__Salmonella;s__Salmonellaenterica	NCBI RefSeq
GCF_000006945.2	NC_003277.2	93933	Host	d__Bacteria;p__Proteobacteria;c__Gammaproteobacteria;o__Enterobacterales;f__Enterobacteriaceae;g__Salmonella;s__Salmonellaenterica	NCBI RefSeq
GCF_000006945.2	NC_003277.2	93933	Host	d__Bacteria;p__Proteobacteria;c__Gammaproteobacteria;o__Enterobacterales;f__Enterobacteriaceae;g__Salmonella;s__Salmonellaenterica	NCBI RefSeq
GCF_000006945.2	NC_003277.2	93933	Host	d__Bacteria;p__Proteobacteria;c__Gammaproteobacteria;o__Enterobacterales;f__Enterobacteriaceae;g__Salmonella;s__Salmonellaenterica	NCBI RefSeq
GCF_000006945.2	NC_003277.2	93933	Host	d__Bacteria;p__Proteobacteria;c__Gammaproteobacteria;o__Enterobacterales;f__Enterobacteriaceae;g__Salmonella;s__Salmonellaenterica	NCBI RefSeq
GCF_000006945.2	NC_003277.2	93933	Host	d__Bacteria;p__Proteobacteria;c__Gammaproteobacteria;o__Enterobacterales;f__Enterobacteriaceae;g__Salmonella;s__Salmonellaenterica	NCBI RefSeq
GCF_000006945.2	NC_003277.2	93933	Host	d__Bacteria;p__Proteobacteria;c__Gammaproteobacteria;o__Enterobacterales;f__Enterobacteriaceae;g__Salmonella;s__Salmonellaenterica	NCBI RefSeq
GCF_000006945.2	NC_003277.2	93933	Host	d__Bacteria;p__Proteobacteria;c__Gammaproteobacteria;o__Enterobacterales;f__Enterobacteriaceae;g__Salmonella;s__Salmonellaenterica	NCBI RefSeq
GCF_000006945.2	NC_003277.2	93933	Host	d__Bacteria;p__Proteobacteria;c__Gammaproteobacteria;o__Enterobacterales;f__Enterobacteriaceae;g__Salmonella;s__Salmonellaenterica	NCBI RefSeq
GCF_000006945.2	NC_003277.2	93933	Host	d__Bacteria;p__Proteobacteria;c__Gammaproteobacteria;o__Enterobacterales;f__Enterobacteriaceae;g__Salmonella;s__Salmonellaenterica	NCBI RefSeq
GCF_000006945.2	NC_003277.2	93933	Host	d__Bacteria;p__Proteobacteria;c__Gammaproteobacteria;o__Enterobacterales;f__Enterobacteriaceae;g__Salmonella;s__Salmonellaenterica	NCBI RefSeq
GCF_000006945.2	NC_003277.2	93933	Host	d__Bacteria;p__Proteobacteria;c__Gammaproteobacteria;o__Enterobacterales;f__Enterobacteriaceae;g__Salmonella;s__Salmonellaenterica	NCBI RefSeq
GCF_000006945.2	NC_003277.2	93933	Host	d__Bacteria;p__Proteobacteria;c__Gammaproteobacteria;o__Enterobacterales;f__Enterobacteriaceae;g__Salmonella;s__Salmonellaenterica	NCBI RefSeq
GCF_000006945.2	NC_003277.2	93933	Host	d__Bacteria;p__Proteobacteria;c__Gammaproteobacteria;o__Enterobacterales;f__Enterobacteriaceae;g__Salmonella;s__Salmonellaenterica	NCBI RefSeq
GCF_000006945.2	NC_003277.2	93933	Host	d__Bacteria;p__Proteobacteria;c__Gammaproteobacteria;o__Enterobacterales;f__Enterobacteriaceae;g__Salmonella;s__Salmonellaenterica	NCBI RefSeq
GCF_000006945.2	NC_003277.2	93933	Host	d__Bacteria;p__Proteobacteria;c__Gammaproteobacteria;o__Enterobacterales;f__Enterobacteriaceae;g__Salmonella;s__Salmonellaenterica	NCBI RefSeq
GCF_000006945.2	NC_003277.2	93933	Host	d__Bacteria;p__Proteobacteria;c__Gammaproteobacteria;o__Enterobacterales;f__Enterobacteriaceae;g__Salmonella;s__Salmonellaenterica	NCBI RefSeq
GCF_000006945.2	NC_003277.2	93933	Host	d__Bacteria;p__Proteobacteria;c__Gammaproteobacteria;o__Enterobacterales;f__Enterobacteriaceae;g__Salmonella;s__Salmonellaenterica	NCBI RefSeq
GCF_000006945.2	NC_003277.2	93933	Host	d__Bacteria;p__Proteobacteria;c__Gammaproteobacteria;o__Enterobacterales;f__Enterobacteriaceae;g__Salmonella;s__Salmonellaenterica	NCBI RefSeq
GCF_000006945.2	NC_003277.2	93933	Host	d__Bacteria;p__Proteobacteria;c__Gammaproteobacteria;o__Enterobacterales;f__Enterobacteriaceae;g__Salmonella;s__Salmonellaenterica	NCBI RefSeq
GCF_000006945.2	NC_003277.2	93933	Host	d__Bacteria;p__Proteobacteria;c__Gammaproteobacteria;o__Enterobacterales;f__Enterobacteriaceae;g__Salmonella;s__Salmonellaenterica	NCBI RefSeq
GCF_000006945.2	NC_003277.2	93933	Host	d__Bacteria;p__Proteobacteria;c__Gammaproteobacteria;o__Enterobacterales;f__Enterobacteriaceae;g__Salmonella;s__Salmonellaenterica	NCBI RefSeq
GCF_000006945.2	NC_003277.2	93933	Host	d__Bacteria;p__Proteobacteria;c__Gammaproteobacteria;o__Enterobacterales;f__Enterobacteriaceae;g__Salmonella;s__Salmonellaenterica	NCBI RefSeq
GCF_000006945.2	NC_003277.2	93933	Host	d__Bacteria;p__Proteobacteria;c__Gammaproteobacteria;o__Enterobacterales;f__Enterobacteriaceae;g__Salmonella;s__Salmonellaenterica	NCBI RefSeq
GCF_000006945.2	NC_003277.2	93933	Host	d__Bacteria;p__Proteobacteria;c__Gammaproteobacteria;o__Enterobacterales;f__Enterobacteriaceae;g__Salmonella;s__Salmonellaenterica	NCBI RefSeq
GCF_000006945.2	NC_003277.2	93933	Host	d__Bacteria;p__Proteobacteria;c__Gammaproteobacteria;o__Enterobacterales;f__Enterobacteriaceae;g__Salmonella;s__Salmonellaenterica	NCBI RefSeq
GCF_000006945.2	NC_003277.2	93933	Host	d__Bacteria;p__Proteobacteria;c__Gammaproteobacteria;o__Enterobacterales;f__Enterobacteriaceae;g__Salmonella;s__Salmonellaenterica	NCBI RefSeq
GCF_000006945.2	NC_003277.2	93933	Host	d__Bacteria;p__Proteobacteria;c__Gammaproteobacteria;o__Enterobacterales;f__Enterobacteriaceae;g__Salmonella;s__Salmonellaenterica	NCBI RefSeq
GCF_000006945.2	NC_003277.2	93933	Host	d__Bacteria;p__Proteobacteria;c__Gammaproteobacteria;o__Enterobacterales;f__Enterobacteriaceae;g__Salmonella;s__Salmonellaenterica	NCBI RefSeq
GCF_000006945.2	NC_003277.2	93933	Host	d__Bacteria;p__Proteobacteria;c__Gammaproteobacteria;o__Enterobacterales;f__Enterobacteriaceae;g__Salmonella;s__Salmonellaenterica	NCBI RefSeq
GCF_000006945.2	NC_003277.2	93933	Host	d__Bacteria;p__Proteobacteria;c__Gammaproteobacteria;o__Enterobacterales;f__Enterobacteriaceae;g__Salmonella;s__Salmonellaenterica	NCBI RefSeq
GCF_000006945.2	NC_003277.2	93933	Host	d__Bacteria;p__Proteobacteria;c__Gammaproteobacteria;o__Enterobacterales;f__Enterobacteriaceae;g__Salmonella;s__Salmonellaenterica	NCBI RefSeq
GCF_000006945.2	NC_003277.2	93933	Host	d__Bacteria;p__Proteobacteria;c__Gammaproteobacteria;o__Enterobacterales;f__Enterobacteriaceae;g__Salmonella;s__Salmonellaenterica	NCBI RefSeq
GCF_000006945.2	NC_003277.2	93933	Host	d__Bacteria;p__Proteobacteria;c__Gammaproteobacteria;o__Enterobacterales;f__Enterobacteriaceae;g__Salmonella;s__Salmonellaenterica	NCBI RefSeq
GCF_000006945.2	NC_003277.2	93933	Host	d__Bacteria;p__Proteobacteria;c__Gammaproteobacteria;o__Enterobacterales;f__Enterobacteriaceae;g__Salmonella;s__Salmonellaenterica	NCBI RefSeq
GCF_000006945.2	NC_003277.2	93933	Host	d__Bacteria;p__Proteobacteria;c__Gammaproteobacteria;o__Enterobacterales;f__Enterobacteriaceae;g__Salmonella;s__Salmonellaenterica	NCBI RefSeq
GCF_000006945.2	NC_003277.2	93933	Host	d__Bacteria;p__Proteobacteria;c__Gammaproteobacteria;o__Enterobacterales;f__Enterobacteriaceae;g__Salmonella;s__Salmonellaenterica	NCBI RefSeq
GCF_000006945.2	NC_003277.2	93933	Host	d__Bacteria;p__Proteobacteria;c__Gammaproteobacteria;o__Enterobacterales;f__Enterobacteriaceae;g__Salmonella;s__Salmonellaenterica	NCBI RefSeq
GCF_000006945.2	NC_003277.2	93933	Host	d__Bacteria;p__Proteobacteria;c__Gammaproteobacteria;o__Enterobacterales;f__Enterobacteriaceae;g__Salmonella;s__Salmonellaenterica	NCBI RefSeq
GCF_000006945.2	NC_003277.2	93933	Host	d__Bacteria;p__Proteobacteria;c__Gammaproteobacteria;o__Enterobacterales;f__Enterobacteriaceae;g__Salmonella;s__Salmonellaenterica	NCBI RefSeq
GCF_000006945.2	NC_003277.2	93933	Host	d__Bacteria;p__Proteobacteria;c__Gammaproteobacteria;o__Enterobacterales;f__Enterobacteriaceae;g__Salmonella;s__Salmonellaenterica	NCBI RefSeq
GCF_000006945.2	NC_003277.2	93933	Host	d__Bacteria;p__Proteobacteria;c__Gammaproteobacteria;o__Enterobacterales;f__Enterobacteriaceae;g__Salmonella;s__Salmonellaenterica	NCBI RefSeq
GCF_000006945.2	NC_003277.2	93933	Host	d__Bacteria;p__Proteobacteria;c__Gammaproteobacteria;o__Enterobacterales;f__Enterobacteriaceae;g__Salmonella;s__Salmonellaenterica	NCBI RefSeq
GCF_000006945.2	NC_003277.2	93933	Host	d__Bacteria;p__Proteobacteria;c__Gammaproteobacteria;o__Enterobacterales;f__Enterobacteriaceae;g__Salmonella;s__Salmonellaenterica	NCBI RefSeq
GCF_000006945.2	NC_003277.2	93933	Host	d__Bacteria;p__Proteobacteria;c__Gammaproteobacteria;o__Enterobacterales;f__Enterobacteriaceae;g__Salmonella;s__Salmonellaenterica	NCBI RefSeq
GCF_000006945.2	NC_003277.2	93933	Host	d__Bacteria;p__Proteobacteria;c__Gammaproteobacteria;o__Enterobacterales;f__Enterobacteriaceae;g__Salmonella;s__Salmonellaenterica	NCBI RefSeq
GCF_000006945.2	NC_003277.2	93933	Host	d__Bacteria;p__Proteobacteria;c__Gammaproteobacteria;o__Enterobacterales;f__Enterobacteriaceae;g__Salmonella;s__Salmonellaenterica	NCBI RefSeq
GCF_000006945.2	NC_003277.2	93933	Host	d__Bacteria;p__Proteobacteria;c__Gammaproteobacteria;o__Enterobacterales;f__Enterobacteriaceae;g__Salmonella;s__Salmonellaenterica	NCBI RefSeq
GCF_000006945.2	NC_003277.2	93933	Host	d__Bacteria;p__Proteobacteria;c__Gammaproteobacteria;o__Enterobacterales;f__Enterobacteriaceae;g__Salmonella;s__Salmonellaenterica	NCBI RefSeq
GCF_000006945.2	NC_003277.2	93933	Host	d__Bacteria;p__Proteobacteria;c__Gammaproteobacteria;o__Enterobacterales;f__Enterobacteriaceae;g__Salmonella;s__Salmonellaenterica	NCBI RefSeq
GCF_000006945.2	NC_003277.2	93933	Host	d__Bacteria;p__Proteobacteria;c__Gammaproteobacteria;o__Enterobacterales;f__Enterobacteriaceae;g__Salmonella;s__Salmonellaenterica	NCBI RefSeq
GCF_000006945.2	NC_003277.2	93933	Host	d__Bacteria;p__Proteobacteria;c__Gammaproteobacteria;o__Enterobacterales;f__Enterobacteriaceae;g__Salmonella;s__Salmonellaenterica	NCBI RefSeq
GCF_000006945.2	NC_003277.2	93933	Host	d__Bacteria;p__Proteobacteria;c__Gammaproteobacteria;o__Enterobacterales;f__Enterobacteriaceae;g__Salmonella;s__Salmonellaenterica	NCBI RefSeq
GCF_000006945.2	NC_003277.2	93933	Host	d__Bacteria;p__Proteobacteria;c__Gammaproteobacteria;o__Enterobacterales;f__Enterobacteriaceae;g__Salmonella;s__Salmonellaenterica	NCBI RefSeq
GCF_000006945.2	NC_003277.2	93933	Host	d__Bacteria;p__Proteobacteria;c__Gammaproteobacteria;o__Enterobacterales;f__Enterobacteriaceae;g__Salmonella;s__Salmonellaenterica	NCBI RefSeq
GCF_000006945.2	NC_003277.2	93933	Host	d__Bacteria;p__Proteobacteria;c__Gammaproteobacteria;o__Enterobacterales;f__Enterobacteriaceae;g__Salmonella;s__Salmonellaenterica	NCBI RefSeq
GCF_000006945.2	NC_003277.2	93933	Host	d__Bacteria;p__Proteobacteria;c__Gammaproteobacteria;o__Enterobacterales;f__Enterobacteriaceae;g__Salmonella;s__Salmonellaenterica	NCBI RefSeq
GCF_000006945.2	NC_003277.2	93933	Host	d__Bacteria;p__Proteobacteria;c__Gammaproteobacteria;o__Enterobacterales;f__Enterobacteriaceae;g__Salmonella;s__Salmonellaenterica	NCBI RefSeq
GCF_000006945.2	NC_003277.2	93933	Host	d__Bacteria;p__Proteobacteria;c__Gammaproteobacteria;o__Enterobacterales;f__Enterobacteriaceae;g__Salmonella;s__Salmonellaenterica	NCBI RefSeq
GCF_000006945.2	NC_003277.2	93933	Host	d__Bacteria;p__Proteobacteria;c__Gammaproteobacteria;o__Enterobacterales;f__Enterobacteriaceae;g__Salmonella;s__Salmonellaenterica	NCBI RefSeq
GCF_000006945.2	NC_003277.2	93933	Host	d__Bacteria;p__Proteobacteria;c__Gammaproteobacteria;o__Enterobacterales;f__Enterobacteriaceae;g__Salmonella;s__Salmonellaenterica	NCBI RefSeq
GCF_000006945.2	NC_003277.2	93933	Host	d__Bacteria;p__Proteobacteria;c__Gammaproteobacteria;o__Enterobacterales;f__Enterobacteriaceae;g__Salmonella;s__Salmonellaenterica	NCBI RefSeq
GCF_000006945.2	NC_003277.2	93933	Host	d__Bacteria;p__Proteobacteria;c__Gammaproteobacteria;o__Enterobacterales;f__Enterobacteriaceae;g__Salmonella;s__Salmonellaenterica	NCBI RefSeq
GCF_000006945.2	NC_003277.2	93933	Host	d__Bacteria;p__Proteobacteria;c__Gammaproteobacteria;o__Enterobacterales;f__Enterobacteriaceae;g__Salmonella;s__Salmonellaenterica	NCBI RefSeq
GCF_000006945.2	NC_003277.2	93933	Host	d__Bacteria;p__Proteobacteria;c__Gammaproteobacteria;o__Enterobacterales;f__Enterobacteriaceae;g__Salmonella;s__Salmonellaenterica	NCBI RefSeq
GCF_000006945.2	NC_003277.2	93933	Host	d__Bacteria;p__Proteobacteria;c__Gammaproteobacteria;o__Enterobacterales;f__Enterobacteriaceae;g__Salmonella;s__Salmonellaenterica	NCBI RefSeq
GCF_000006945.2	NC_003277.2	93933	Host	d__Bacteria;p__Proteobacteria;c__Gammaproteobacteria;o__Enterobacterales;f__Enterobacteriaceae;g__Salmonella;s__Salmonellaenterica	NCBI RefSeq
GCF_000006945.2	NC_003277.2	93933	Host	d__Bacteria;p__Proteobacteria;c__Gammaproteobacteria;o__Enterobacterales;f__Enterobacteriaceae;g__Salmonella;s__Salmonellaenterica	NCBI RefSeq
GCF_000006945.2	NC_003277.2	93933	Host	d__Bacteria;p__Proteobacteria;c__Gammaproteobacteria;o__Enterobacterales;f__Enterobacteriaceae;g__Salmonella;s__Salmonellaenterica	NCBI RefSeq
GCF_000006945.2	NC_003277.2	93933	Host	d__Bacteria;p__Proteobacteria;c__Gammaproteobacteria;o__Enterobacterales;f__Enterobacteriaceae;g__Salmonella;s__Salmonellaenterica	NCBI RefSeq
GCF_000006945.2	NC_003277.2	93933	Host	d__Bacteria;p__Proteobacteria;c__Gammaproteobacteria;o__Enterobacterales;f__Enterobacteriaceae;g__Salmonella;s__Salmonellaenterica	NCBI RefSeq
GCF_000006945.2	NC_003277.2	93933	Host	d__Bacteria;p__Proteobacteria;c__Gammaproteobacteria;o__Enterobacterales;f__Enterobacteriaceae;g__Salmonella;s__Salmonellaenterica	NCBI RefSeq
GCF_000006945.2	NC_003277.2	93933	Host	d__Bacteria;p__Proteobacteria;c__Gammaproteobacteria;o__Enterobacterales;f__Enterobacteriaceae;g__Salmonella;s__Salmonellaenterica	NCBI RefSeq
GCF_000006945.2	NC_003277.2	93933	Host	d__Bacteria;p__Proteobacteria;c__Gammaproteobacteria;o__Enterobacterales;f__Enterobacteriaceae;g__Salmonella;s__Salmonellaenterica	NCBI RefSeq
GCF_000006945.2	NC_003277.2	93933	Host	d__Bacteria;p__Proteobacteria;c__Gammaproteobacteria;o__Enterobacterales;f__Enterobacteriaceae;g__Salmonella;s__Salmonellaenterica	NCBI RefSeq
GCF_000006945.2	NC_003277.2	93933	Host	d__Bacteria;p__Proteobacteria;c__Gammaproteobacteria;o__Enterobacterales;f__Enterobacteriaceae;g__Salmonella;s__Salmonellaenterica	NCBI RefSeq
GCF_000006945.2	NC_003277.2	93933	Host	d__Bacteria;p__Proteobacteria;c__Gammaproteobacteria;o__Enterobacterales;f__Enterobacteriaceae;g__Salmonella;s__Salmonellaenterica	NCBI RefSeq
GCF_000006945.2	NC_003277.2	93933	Host	d__Bacteria;p__Proteobacteria;c__Gammaproteobacteria;o__Enterobacterales;f__Enterobacteriaceae;g__Salmonella;s__Salmonellaenterica	NCBI RefSeq
GCF_000006945.2	NC_003277.2	93933	Host	d__Bacteria;p__Proteobacteria;c__Gammaproteobacteria;o__Enterobacterales;f__Enterobacteriaceae;g__Salmonella;s__Salmonellaenterica	NCBI RefSeq
GCF_000006945.2	NC_003277.2	93933	Host	d__Bacteria;p__Proteobacteria;c__Gammaproteobacteria;o__Enterobacterales;f__Enterobacteriaceae;g__Salmonella;s__Salmonellaenterica	NCBI RefSeq
GCF_000006945.2	NC_003277.2	93933	Host	d__Bacteria;p__Proteobacteria;c__Gammaproteobacteria;o__Enterobacterales;f__Enterobacteriaceae;g__Salmonella;s__Salmonellaenterica	NCBI RefSeq
GCF_000006945.2	NC_003277.2	93933	Host	d__Bacteria;p__Proteobacteria;c__Gammaproteobacteria;o__Enterobacterales;f__Enterobacteriaceae;g__Salmonella;s__Salmonellaenterica	NCBI RefSeq
GCF_000006945.2	NC_003277.2	93933	Host	d__Bacteria;p__Proteobacteria;c__Gammaproteobacteria;o__Enterobacterales;f__Enterobacteriaceae;g__Salmonella;s__Salmonellaenterica	NCBI RefSeq
GCF_000006945.2	NC_003277.2	93933	Host	d__Bacteria;p__Proteobacteria;c__Gammaproteobacteria;o__Enterobacterales;f__Enterobacteriaceae;g__Salmonella;s__Salmonellaenterica	NCBI RefSeq
GCF_000006945.2	NC_003277.2	93933	Host	d__Bacteria;p__Proteobacteria;c__Gammaproteobacteria;o__Enterobacterales;f__Enterobacteriaceae;g__Salmonella;s__Salmonellaenterica	NCBI RefSeq
GCF_000006945.2	NC_003277.2	93933	Host	d__Bacteria;p__Proteobacteria;c__Gammaproteobacteria;o__Enterobacterales;f__Enterobacteriaceae;g__Salmonella;s__Salmonellaenterica	NCBI RefSeq
GCF_000006945.2	NC_003277.2	93933	Host	d__Bacteria;p__Proteobacteria;c__Gammaproteobacteria;o__Enterobacterales;f__Enterobacteriaceae;g__Salmonella;s__Salmonellaenterica	NCBI RefSeq
GCF_000006945.2	NC_003277.2	93933	Host	d__Bacteria;p__Proteobacteria;c__Gammaproteobacteria;o__Enterobacterales;f__Enterobacteriaceae;g__Salmonella;s__Salmonellaenterica	NCBI RefSeq
GCF_000006945.2	NC_003277.2	93933	Host	d__Bacteria;p__Proteobacteria;c__Gammaproteobacteria;o__Enterobacterales;f__Enterobacteriaceae;g__Salmonella;s__Salmonellaenterica	NCBI RefSeq
GCF_000006945.2	NC_003277.2	93933	Host	d__Bacteria;p__Proteobacteria;c__Gammaproteobacteria;o__Enterobacterales;f__Enterobacteriaceae;g__Salmonella;s__Salmonellaenterica	NCBI RefSeq
GCF_000006945.2	NC_003277.2	93933	Host	d__Bacteria;p__Proteobacteria;c__Gammaproteobacteria;o__Enterobacterales;f__Enterobacteriaceae;g__Salmonella;s__Salmonellaenterica	NCBI RefSeq
GCF_000006945.2	NC_003277.2	93933	Host	d__Bacteria;p__Proteobacteria;c__Gammaproteobacteria;o__Enterobacterales;f__Enterobacteriaceae;g__Salmonella;s__Salmonellaenterica	NCBI RefSeq
GCF_000006945.2	NC_003277.2	93933	Host	d__Bacteria;p__Proteobacteria;c__Gammaproteobacteria;o__Enterobacterales;f__Enterobacteriaceae;g__Salmonella;s__Salmonellaenterica	NCBI RefSeq
GCF_000006945.2	NC_003277.2	93933	Host	d__Bacteria;p__Proteobacteria;c__Gammaproteobacteria;o__Enterobacterales;f__Enterobacteriaceae;g__Salmonella;s__Salmonellaenterica	NCBI RefSeq
GCF_000006945.2	NC_003277.2	93933	Host	d__Bacteria;p__Proteobacteria;c__Gammaproteobacteria;o__Enterobacterales;f__Enterobacteriaceae;g__Salmonella;s__Salmonellaenterica	NCBI RefSeq
GCF_000006945.2	NC_003277.2	93933	Host	d__Bacteria;p__Proteobacteria;c__Gammaproteobacteria;o__Enterobacterales;f__Enterobacteriaceae;g__Salmonella;s__Salmonellaenterica	NCBI RefSeq
GCF_000006945.2	NC_003277.2	93933	Host	d__Bacteria;p__Proteobacteria;c__Gammaproteobacteria;o__Enterobacterales;f__Enterobacteriaceae;g__Salmonella;s__Salmonellaenterica	NCBI RefSeq
GCF_000006945.2	NC_003277.2	93933	Host	d__Bacteria;p__Proteobacteria;c__Gammaproteobacteria;o__Enterobacterales;f__Enterobacteriaceae;g__Salmonella;s__Salmonellaenterica	NCBI RefSeq
GCF_000006945.2	NC_003277.2	93933	Host	d__Bacteria;p__Proteobacteria;c__Gammaproteobacteria;o__Enterobacterales;f__Enterobacteriaceae;g__Salmonella;s__Salmonellaenterica	NCBI RefSeq
GCF_000006945.2	NC_003277.2	93933	Host	d__Bacteria;p__Proteobacteria;c__Gammaproteobacteria;o__Enterobacterales;f__Enterobacteriaceae;g__Salmonella;s__Salmonellaenterica	NCBI RefSeq
GCF_000006945.2	NC_003277.2	93933	Host	d__Bacteria;p__Proteobacteria;c__Gammaproteobacteria;o__Enterobacterales;f__Enterobacteriaceae;g__Salmonella;s__Salmonellaenterica	NCBI RefSeq
GCF_000006945.2	NC_003277.2	93933	Host	d__Bacteria;p__Proteobacteria;c__Gammaproteobacteria;o__Enterobacterales;f__Enterobacteriaceae;g__Salmonella;s__Salmonellaenterica	NCBI RefSeq
GCF_000006945.2	NC_003277.2	93933	Host	d__Bacteria;p__Proteobacteria;c__Gammaproteobacteria;o__Enterobacterales;f__Enterobacteriaceae;g__Salmonella;s__Salmonellaenterica	NCBI RefSeq
GCF_000006945.2	NC_003277.2	93933	Host	d__Bacteria;p__Proteobacteria;c__Gammaproteobacteria;o__Enterobacterales;f__Enterobacteriaceae;g__Salmonella;s__Salmonellaenterica	NCBI RefSeq
GCF_000006945.2	NC_003277.2	93933	Host	d__Bacteria;p__Proteobacteria;c__Gammaproteobacteria;o__Enterobacterales;f__Enterobacteriaceae;g__Salmonella;s__Salmonellaenterica	NCBI RefSeq
GCF_000006945.2	NC_003277.2	93933	Host	d__Bacteria;p__Proteobacteria;c__Gammaproteobacteria;o__Enterobacterales;f__Enterobacteriaceae;g__Salmonella;s__Salmonellaenterica	NCBI RefSeq
GCF_000006945.2	NC_003277.2	93933	Host	d__Bacteria;p__Proteobacteria;c__Gammaproteobacteria;o__Enterobacterales;f__Enterobacteriaceae;g__Salmonella;s__Salmonellaenterica	NCBI RefSeq
GCF_000006945.2	NC_003277.2	93933	Host	d__Bacteria;p__Proteobacteria;c__Gammaproteobacteria;o__Enterobacterales;f__Enterobacteriaceae;g__Salmonella;s__Salmonellaenterica	NCBI RefSeq
GCF_000006945.2	NC_003277.2	93933	Host	d__Bacteria;p__Proteobacteria;c__Gammaproteobacteria;o__Enterobacterales;f__Enterobacteriaceae;g__Salmonella;s__Salmonellaenterica	NCBI RefSeq
GCF_000006945.2	NC_003277.2	93933	Host	d__Bacteria;p__Proteobacteria;c__Gammaproteobacteria;o__Enterobacterales;f__Enterobacteriaceae;g__Salmonella;s__Salmonellaenterica	NCBI RefSeq
GCF_000006945.2	NC_003277.2	93933	Host	d__Bacteria;p__Proteobacteria;c__Gammaproteobacteria;o__Enterobacterales;f__Enterobacteriaceae;g__Salmonella;s__Salmonellaenterica	NCBI RefSeq
GCF_000006945.2	NC_003277.2	93933	Host	d__Bacteria;p__Proteobacteria;c__Gammaproteobacteria;o__Enterobacterales;f__Enterobacteriaceae;g__Salmonella;s__Salmonellaenterica	NCBI RefSeq
GCF_000006945.2	NC_003277.2	93933	Host	d__Bacteria;p__Proteobacteria;c__Gammaproteobacteria;o__Enterobacterales;f__Enterobacteriaceae;g__Salmonella;s__Salmonellaenterica	NCBI RefSeq
GCF_000006945.2	NC_003277.2	93933	Host	d__Bacteria;p__Proteobacteria;c__Gammaproteobacteria;o__Enterobacterales;f__Enterobacteriaceae;g__Salmonella;s__Salmonellaenterica	NCBI RefSeq
GCF_000006945.2	NC_003277.2	93933	Host	d__Bacteria;p__Proteobacteria;c__Gammaproteobacteria;o__Enterobacterales;f__Enterobacteriaceae;g__Salmonella;s__Salmonellaenterica	NCBI RefSeq
GCF_000006945.2	NC_003277.2	93933	Host	d__Bacteria;p__Proteobacteria;c__Gammaproteobacteria;o__Enterobacterales;f__Enterobacteriaceae;g__Salmonella;s__Salmonellaenterica	NCBI RefSeq
GCF_000006945.2	NC_003277.2	93933	Host	d__Bacteria;p__Proteobacteria;c__Gammaproteobacteria;o__Enterobacterales;f__Enterobacteriaceae;g__Salmonella;s__Salmonellaenterica	NCBI RefSeq
GCF_000006945.2	NC_003277.2	93933	Host	d__Bacteria;p__Proteobacteria;c__Gammaproteobacteria;o__Enterobacterales;f__Enterobacteriaceae;g__Salmonella;s__Salmonellaenterica	NCBI RefSeq
GCF_000006945.2	NC_003277.2	93933	Host	d__Bacteria;p__Proteobacteria;c__Gammaproteobacteria;o__Enterobacterales;f__Enterobacteriaceae;g__Salmonella;s__Salmonellaenterica	NCBI RefSeq
GCF_000006945.2	NC_003277.2	93933	Host	d__Bacteria;p__Proteobacteria;c__Gammaproteobacteria;o__Enterobacterales;f__Enterobacteriaceae;g__Salmonella;s__Salmonellaenterica	NCBI RefSeq
GCF_000006945.2	NC_003277.2	93933	Host	d__Bacteria;p__Proteobacteria;c__Gammaproteobacteria;o__Enterobacterales;f__Enterobacteriaceae;g__Salmonella;s__Salmonellaenterica	NCBI RefSeq
GCF_000006945.2	NC_003277.2	93933	Host	d__Bacteria;p__Proteobacteria;c__Gammaproteobacteria;o__Enterobacterales;f__Enterobacteriaceae;g__Salmonella;s__Salmonellaenterica	NCBI RefSeq
GCF_000006945.2	NC_003277.2	93933	Host	d__Bacteria;p__Proteobacteria;c__Gammaproteobacteria;o__Enterobacterales;f__Enterobacteriaceae;g__Salmonella;s__Salmonellaenterica	NCBI RefSeq
GCF_000006945.2	NC_003277.2	93933	Host	d__Bacteria;p__Proteobacteria;c__Gammaproteobacteria;o__Enterobacterales;f__Enterobacteriaceae;g__Salmonella;s__Salmonellaenterica	NCBI RefSeq
GCF_000006945.2	NC_003277.2	93933	Host	d__Bacteria;p__Proteobacteria;c__Gammaproteobacteria;o__Enterobacterales;f__Enterobacteriaceae;g__Salmonella;s__Salmonellaenterica	NCBI RefSeq
GCF_000006945.2	NC_003277.2	93933	Host	d__Bacteria;p__Proteobacteria;c__Gammaproteobacteria;o__Enterobacterales;f__Enterobacteriaceae;g__Salmonella;s__Salmonellaenterica	NCBI RefSeq
GCF_000006945.2	NC_003277.2	93933	Host	d__Bacteria;p__Proteobacteria;c__Gammaproteobacteria;o__Enterobacterales;f__Enterobacteriaceae;g__Salmonella;s__Salmonellaenterica	NCBI RefSeq
GCF_000006945.2	NC_003277.2	93933	Host	d__Bacteria;p__Proteobacteria;c__Gammaproteobacteria;o__Enterobacterales;f__Enterobacteriaceae;g__Salmonella;s__Salmonellaenterica	NCBI RefSeq
GCF_000006945.2	NC_003277.2	93933	Host	d__Bacteria;p__Proteobacteria;c__Gammaproteobacteria;o__Enterobacterales;f__Enterobacteriaceae;g__Salmonella;s__Salmonellaenterica	NCBI RefSeq
GCF_000006945.2	NC_003277.2	93933	Host	d__Bacteria;p__Proteobacteria;c__Gammaproteobacteria;o__Enterobacterales;f__Enterobacteriaceae;g__Salmonella;s__Salmonellaenterica	NCBI RefSeq
GCF_000006945.2	NC_003277.2	93933	Host	d__Bacteria;p__Proteobacteria;c__Gammaproteobacteria;o__Enterobacterales;f__Enterobacteriaceae;g__Salmonella;s__Salmonellaenterica	NCBI RefSeq
GCF_000006945.2	NC_003277.2	93933	Host	d__Bacteria;p__Proteobacteria;c__Gammaproteobacteria;o__Enterobacterales;f__Enterobacteriaceae;g__Salmonella;s__Salmonellaenterica	NCBI RefSeq
GCF_000006945.2	NC_003277.2	93933	Host	d__Bacteria;p__Proteobacteria;c__Gammaproteobacteria;o__Enterobacterales;f__Enterobacteriaceae;g__Salmonella;s__Salmonellaenterica	NCBI RefSeq
GCF_000006945.2	NC_003277.2	93933	Host	d__Bacteria;p__Proteobacteria;c__Gammaproteobacteria;o__Enterobacterales;f__Enterobacteriaceae;g__Salmonella;s__Salmonellaenterica	NCBI RefSeq
GCF_000006945.2	NC_003277.2	93933	Host	d__Bacteria;p__Proteobacteria;c__Gammaproteobacteria;o__Enterobacterales;f__Enterobacteriaceae;g__Salmonella;s__Salmonellaenterica	NCBI RefSeq
GCF_000006945.2	NC_003277.2	93933	Host	d__Bacteria;p__Proteobacteria;c__Gammaproteobacteria;o__Enterobacterales;f__Enterobacteriaceae;g__Salmonella;s__Salmonellaenterica	NCBI RefSeq
GCF_000006945.2	NC_003277.2	93933	Host	d__Bacteria;p__Proteobacteria;c__Gammaproteobacteria;o__Enterobacterales;f__Enterobacteriaceae;g__Salmonella;s__Salmonellaenterica	NCBI RefSeq
GCF_000006945.2	NC_003277.2	93933	Host	d__Bacteria;p__Proteobacteria;c__Gammaproteobacteria;o__Enterobacterales;f__Enterobacteriaceae;g__Salmonella;s__Salmonellaenterica	NCBI RefSeq
GCF_000006945.2	NC_003277.2	93933	Host	d__Bacteria;p__Proteobacteria;c__Gammaproteobacteria;o__Enterobacterales;f__Enterobacteriaceae;g__Salmonella;s__Salmonellaenterica	NCBI RefSeq
GCF_000006945.2	NC_003277.2	93933	Host	d__Bacteria;p__Proteobacteria;c__Gammaproteobacteria;o__Enterobacterales;f__Enterobacteriaceae;g__Salmonella;s__Salmonellaenterica	NCBI RefSeq
GCF_000006945.2	NC_003277.2	93933	Host	d__Bacteria;p__Proteobacteria;c__Gammaproteobacteria;o__Enterobacterales;f__Enterobacteriaceae;g__Salmonella;s__Salmonellaenterica	NCBI RefSeq
GCF_000006945.2	NC_003277.2	93933	Host	d__Bacteria;p__Proteobacteria;c__Gammaproteobacteria;o__Enterobacterales;f__Enterobacteriaceae;g__Salmonella;s__Salmonellaenterica	NCBI RefSeq
GCF_000006945.2	NC_003277.2	93933	Host	d__Bacteria;p__Proteobacteria;c__Gammaproteobacteria;o__Enterobacterales;f__Enterobacteriaceae;g__Salmonella;s__Salmonellaenterica	NCBI RefSeq
GCF_000006945.2	NC_003277.2	93933	Host	d__Bacteria;p__Proteobacteria;c__Gammaproteobacteria;o__Enterobacterales;f__Enterobacteriaceae;g__Salmonella;s__Salmonellaenterica	NCBI RefSeq
GCF_000006945.2	NC_003277.2	93933	Host	d__Bacteria;p__Proteobacteria;c__Gammaproteobacteria;o__Enterobacterales;f__Enterobacteriaceae;g__Salmonella;s__Salmonellaenterica	NCBI RefSeq
GCF_000006945.2	NC_003277.2	93933	Host	d__Bacteria;p__Proteobacteria;c__Gammaproteobacteria;o__Enterobacterales;f__Enterobacteriaceae;g__Salmonella;s__Salmonellaenterica	NCBI RefSeq
GCF_000006945.2	NC_003277.2	93933	Host	d__Bacteria;p__Proteobacteria;c__Gammaproteobacteria;o__Enterobacterales;f__Enterobacteriaceae;g__Salmonella;s__Salmonellaenterica	NCBI RefSeq
GCF_000006945.2	NC_003277.2	93933	Host	d__Bacteria;p__Proteobacteria;c__Gammaproteobacteria;o__Enterobacterales;f__Enterobacteriaceae;g__Salmonella;s__Salmonellaenterica	NCBI RefSeq
GCF_000006945.2	NC_003277.2	93933	Host	d__Bacteria;p__Proteobacteria;c__Gammaproteobacteria;o__Enterobacterales;f__Enterobacteriaceae;g__Salmonella;s__Salmonellaenterica	NCBI RefSeq
GCF_000006945.2	NC_003277.2	93933	Host	d__Bacteria;p__Proteobacteria;c__Gammaproteobacteria;o__Enterobacterales;f__Enterobacteriaceae;g__Salmonella;s__Salmonellaenterica	NCBI RefSeq
GCF_000006945.2	NC_003277.2	93933	Host	d__Bacteria;p__Proteobacteria;c__Gammaproteobacteria;o__Enterobacterales;f__Enterobacteriaceae;g__Salmonella;s__Salmonellaenterica	NCBI RefSeq
GCF_000006945.2	NC_003277.2	93933	Host	d__Bacteria;p__Proteobacteria;c__Gammaproteobacteria;o__Enterobacterales;f__Enterobacteriaceae;g__Salmonella;s__Salmonellaenterica	NCBI RefSeq
GCF_000006945.2	NC_003277.2	93933	Host	d__Bacteria;p__Proteobacteria;c__Gammaproteobacteria;o__Enterobacterales;f__Enterobacteriaceae;g__Salmonella;s__Salmonellaenterica	NCBI RefSeq
GCF_000006945.2	NC_003277.2	93933	Host	d__Bacteria;p__Proteobacteria;c__Gammaproteobacteria;o__Enterobacterales;f__Enterobacteriaceae;g__Salmonella;s__Salmonellaenterica	NCBI RefSeq
GCF_000006945.2	NC_003277.2	93933	Host	d__Bacteria;p__Proteobacteria;c__Gammaproteobacteria;o__Enterobacterales;f__Enterobacteriaceae;g__Salmonella;s__Salmonellaenterica	NCBI RefSeq
GCF_000006945.2	NC_003277.2	93933	Host	d__Bacteria;p__Proteobacteria;c__Gammaproteobacteria;o__Enterobacterales;f__Enterobacteriaceae;g__Salmonella;s__Salmonellaenterica	NCBI RefSeq
GCF_000006945.2	NC_003277.2	93933	Host	d__Bacteria;p__Proteobacteria;c__Gammaproteobacteria;o__Enterobacterales;f__Enterobacteriaceae;g__Salmonella;s__Salmonellaenterica	NCBI RefSeq
GCF_000006945.2	NC_003277.2	93933	Host	d__Bacteria;p__Proteobacteria;c__Gammaproteobacteria;o__Enterobacterales;f__Enterobacteriaceae;g__Salmonella;s__Salmonellaenterica	NCBI RefSeq
GCF_000006945.2	NC_003277.2	93933	Host	d__Bacteria;p__Proteobacteria;c__Gammaproteobacteria;o__Enterobacterales;f__Enterobacteriaceae;g__Salmonella;s__Salmonellaenterica	NCBI RefSeq
GCF_000006945.2	NC_003277.2	93933	Host	d__Bacteria;p__Proteobacteria;c__Gammaproteobacteria;o__Enterobacterales;f__Enterobacteriaceae;g__Salmonella;s__Salmonellaenterica	NCBI RefSeq
GCF_000006945.2	NC_003277.2	93933	Host	d__Bacteria;p__Proteobacteria;c__Gammaproteobacteria;o__Enterobacterales;f__Enterobacteriaceae;g__Salmonella;s__Salmonellaenterica	NCBI RefSeq
GCF_000006945.2	NC_003277.2	93933	Host	d__Bacteria;p__Proteobacteria;c__Gammaproteobacteria;o__Enterobacterales;f__Enterobacteriaceae;g__Salmonella;s__Salmonellaenterica	NCBI RefSeq
GCF_000006945.2	NC_003277.2	93933	Host	d__Bacteria;p__Proteobacteria;c__Gammaproteobacteria;o__Enterobacterales;f__Enterobacteriaceae;g__Salmonella;s__Salmonellaenterica	NCBI RefSeq
GCF_000006945.2	NC_003277.2	93933	Host	d__Bacteria;p__Proteobacteria;c__Gammaproteobacteria;o__Enterobacterales;f__Enterobacteriaceae;g__Salmonella;s__Salmonellaenterica	NCBI RefSeq
GCF_000006945.2	NC_003277.2	93933	Host	d__Bacteria;p__Proteobacteria;c__Gammaproteobacteria;o__Enterobacterales;f__Enterobacteriaceae;g__Salmonella;s__Salmonellaenterica	NCBI RefSeq
GCF_000006945.2	NC_003277.2	93933	Host	d__Bacteria;p__Proteobacteria;c__Gammaproteobacteria;o__Enterobacterales;f__Enterobacteriaceae;g__Salmonella;s__Salmonellaenterica	NCBI RefSeq
GCF_000006945.2	NC_003277.2	93933	Host	d__Bacteria;p__Proteobacteria;c__Gammaproteobacteria;o__Enterobacterales;f__Enterobacteriaceae;g__Salmonella;s__Salmonellaenterica	NCBI RefSeq
GCF_000006945.2	NC_003277.2	93933	Host	d__Bacteria;p__Proteobacteria;c__Gammaproteobacteria;o__Enterobacterales;f__Enterobacteriaceae;g__Salmonella;s__Salmonellaenterica	NCBI RefSeq
GCF_000006945.2	NC_003277.2	93933	Host	d__Bacteria;p__Proteobacteria;c__Gammaproteobacteria;o__Enterobacterales;f__Enterobacteriaceae;g__Salmonella;s__Salmonellaenterica	NCBI RefSeq
GCF_000006945.2	NC_003277.2	93933	Host	d__Bacteria;p__Proteobacteria;c__Gammaproteobacteria;o__Enterobacterales;f__Enterobacteriaceae;g__Salmonella;s__Salmonellaenterica	NCBI RefSeq
GCF_000006945.2	NC_003277.2	93933	Host	d__Bacteria;p__Proteobacteria;c__Gammaproteobacteria;o__Enterobacterales;f__Enterobacteriaceae;g__Salmonella;s__Salmonellaenterica	NCBI RefSeq
GCF_000006945.2	NC_003277.2	93933	Host	d__Bacteria;p__Proteobacteria;c__Gammaproteobacteria;o__Enterobacterales;f__Enterobacteriaceae;g__Salmonella;s__Salmonellaenterica	NCBI RefSeq
GCF_000006945.2	NC_003277.2	93933	Host	d__Bacteria;p__Proteobacteria;c__Gammaproteobacteria;o__Enterobacterales;f__Enterobacteriaceae;g__Salmonella;s__Salmonellaenterica	NCBI RefSeq
GCF_000006945.2	NC_003277.2	93933	Host	d__Bacteria;p__Proteobacteria;c__Gammaproteobacteria;o__Enterobacterales;f__Enterobacteriaceae;g__Salmonella;s__Salmonellaenterica	NCBI RefSeq
GCF_000006945.2	NC_003277.2	93933	Host	d__Bacteria;p__Proteobacteria;c__Gammaproteobacteria;o__Enterobacterales;f__Enterobacteriaceae;g__Salmonella;s__Salmonellaenterica	NCBI RefSeq
GCF_000006945.2	NC_003277.2	93933	Host	d__Bacteria;p__Proteobacteria;c__Gammaproteobacteria;o__Enterobacterales;f__Enterobacteriaceae;g__Salmonella;s__Salmonellaenterica	NCBI RefSeq
GCF_000006945.2	NC_003277.2	93933	Host	d__Bacteria;p__Proteobacteria;c__Gammaproteobacteria;o__Enterobacterales;f__Enterobacteriaceae;g__Salmonella;s__Salmonellaenterica	NCBI RefSeq
GCF_000006945.2	NC_003277.2	93933	Host	d__Bacteria;p__Proteobacteria;c__Gammaproteobacteria;o__Enterobacterales;f__Enterobacteriaceae;g__Salmonella;s__Salmonellaenterica	NCBI RefSeq
GCF_000006945.2	NC_003277.2	93933	Host	d__Bacteria;p__Proteobacteria;c__Gammaproteobacteria;o__Enterobacterales;f__Enterobacteriaceae;g__Salmonella;s__Salmonellaenterica	NCBI RefSeq
GCF_000006945.2	NC_003277.2	93933	Host	d__Bacteria;p__Proteobacteria;c__Gammaproteobacteria;o__Enterobacterales;f__Enterobacteriaceae;g__Salmonella;s__Salmonellaenterica	NCBI RefSeq
GCF_000006945.2	NC_003277.2	93933	Host	d__Bacteria;p__Proteobacteria;c__Gammaproteobacteria;o__Enterobacterales;f__Enterobacteriaceae;g__Salmonella;s__Salmonellaenterica	NCBI RefSeq
GCF_000006945.2	NC_003277.2	93933	Host	d__Bacteria;p__Proteobacteria;c__Gammaproteobacteria;o__Enterobacterales;f__Enterobacteriaceae;g__Salmonella;s__Salmonellaenterica	NCBI RefSeq
GCF_000006945.2	NC_003277.2	93933	Host	d__Bacteria;p__Proteobacteria;c__Gammaproteobacteria;o__Enterobacterales;f__Enterobacteriaceae;g__Salmonella;s__Salmonellaenterica	NCBI RefSeq
GCF_000006945.2	NC_003277.2	93933	Host	d__Bacteria;p__Proteobacteria;c__Gammaproteobacteria;o__Enterobacterales;f__Enterobacteriaceae;g__Salmonella;s__Salmonellaenterica	NCBI RefSeq
GCF_000006945.2	NC_003277.2	93933	Host	d__Bacteria;p__Proteobacteria;c__Gammaproteobacteria;o__Enterobacterales;f__Enterobacteriaceae;g__Salmonella;s__Salmonellaenterica	NCBI RefSeq
GCF_000006945.2	NC_003277.2	93933	Host	d__Bacteria;p__Proteobacteria;c__Gammaproteobacteria;o__Enterobacterales;f__Enterobacteriaceae;g__Salmonella;s__Salmonellaenterica	NCBI RefSeq
GCF_000006945.2	NC_003277.2	93933	Host	d__Bacteria;p__Proteobacteria;c__Gammaproteobacteria;o__Enterobacterales;f__Enterobacteriaceae;g__Salmonella;s__Salmonellaenterica	NCBI RefSeq
GCF_000006945.2	NC_003277.2	93933	Host	d__Bacteria;p__Proteobacteria;c__Gammaproteobacteria;o__Enterobacterales;f__Enterobacteriaceae;g__Salmonella;s__Salmonellaenterica	NCBI RefSeq
GCF_000006945.2	NC_003277.2	93933	Host	d__Bacteria;p__Proteobacteria;c__Gammaproteobacteria;o__Enterobacterales;f__Enterobacteriaceae;g__Salmonella;s__Salmonellaenterica	NCBI RefSeq
GCF_000006945.2	NC_003277.2	93933	Host	d__Bacteria;p__Proteobacteria;c__Gammaproteobacteria;o__Enterobacterales;f__Enterobacteriaceae;g__Salmonella;s__Salmonellaenterica	NCBI RefSeq
GCF_000006945.2	NC_003277.2	93933	Host	d__Bacteria;p__Proteobacteria;c__Gammaproteobacteria;o__Enterobacterales;f__Enterobacteriaceae;g__Salmonella;s__Salmonellaenterica	NCBI RefSeq
GCF_000006945.2	NC_003277.2	93933	Host	d__Bacteria;p__Proteobacteria;c__Gammaproteobacteria;o__Enterobacterales;f__Enterobacteriaceae;g__Salmonella;s__Salmonellaenterica	NCBI RefSeq
GCF_000006945.2	NC_003277.2	93933	Host	d__Bacteria;p__Proteobacteria;c__Gammaproteobacteria;o__Enterobacterales;f__Enterobacteriaceae;g__Salmonella;s__Salmonellaenterica	NCBI RefSeq
GCF_000006945.2	NC_003277.2	93933	Host	d__Bacteria;p__Proteobacteria;c__Gammaproteobacteria;o__Enterobacterales;f__Enterobacteriaceae;g__Salmonella;s__Salmonellaenterica	NCBI RefSeq
GCF_000006945.2	NC_003277.2	93933	Host	d__Bacteria;p__Proteobacteria;c__Gammaproteobacteria;o__Enterobacterales;f__Enterobacteriaceae;g__Salmonella;s__Salmonellaenterica	NCBI RefSeq
GCF_000006945.2	NC_003277.2	93933	Host	d__Bacteria;p__Proteobacteria;c__Gammaproteobacteria;o__Enterobacterales;f__Enterobacteriaceae;g__Salmonella;s__Salmonellaenterica	NCBI RefSeq
GCF_000006945.2	NC_003277.2	93933	Host	d__Bacteria;p__Proteobacteria;c__Gammaproteobacteria;o__Enterobacterales;f__Enterobacteriaceae;g__Salmonella;s__Salmonellaenterica	NCBI RefSeq
GCF_000006945.2	NC_003277.2	93933	Host	d__Bacteria;p__Proteobacteria;c__Gammaproteobacteria;o__Enterobacterales;f__Enterobacteriaceae;g__Salmonella;s__Salmonellaenterica	NCBI RefSeq
GCF_000006945.2	NC_003277.2	93933	Host	d__Bacteria;p__Proteobacteria;c__Gammaproteobacteria;o__Enterobacterales;f__Enterobacteriaceae;g__Salmonella;s__Salmonellaenterica	NCBI RefSeq
GCF_000006945.2	NC_003277.2	93933	Host	d__Bacteria;p__Proteobacteria;c__Gammaproteobacteria;o__Enterobacterales;f__Enterobacteriaceae;g__Salmonella;s__Salmonellaenterica	NCBI RefSeq
GCF_000006945.2	NC_003277.2	93933	Host	d__Bacteria;p__Proteobacteria;c__Gammaproteobacteria;o__Enterobacterales;f__Enterobacteriaceae;g__Salmonella;s__Salmonellaenterica	NCBI RefSeq
GCF_000006945.2	NC_003277.2	93933	Host	d__Bacteria;p__Proteobacteria;c__Gammaproteobacteria;o__Enterobacterales;f__Enterobacteriaceae;g__Salmonella;s__Salmonellaenterica	NCBI RefSeq
GCF_000006945.2	NC_003277.2	93933	Host	d__Bacteria;p__Proteobacteria;c__Gammaproteobacteria;o__Enterobacterales;f__Enterobacteriaceae;g__Salmonella;s__Salmonellaenterica	NCBI RefSeq
GCF_000006945.2	NC_003277.2	93933	Host	d__Bacteria;p__Proteobacteria;c__Gammaproteobacteria;o__Enterobacterales;f__Enterobacteriaceae;g__Salmonella;s__Salmonellaenterica	NCBI RefSeq
GCF_000006945.2	NC_003277.2	93933	Host	d__Bacteria;p__Proteobacteria;c__Gammaproteobacteria;o__Enterobacterales;f__Enterobacteriaceae;g__Salmonella;s__Salmonellaenterica	NCBI RefSeq
GCF_000006945.2	NC_003277.2	93933	Host	d__Bacteria;p__Proteobacteria;c__Gammaproteobacteria;o__Enterobacterales;f__Enterobacteriaceae;g__Salmonella;s__Salmonellaenterica	NCBI RefSeq
GCF_000006945.2	NC_003277.2	93933	Host	d__Bacteria;p__Proteobacteria;c__Gammaproteobacteria;o__Enterobacterales;f__Enterobacteriaceae;g__Salmonella;s__Salmonellaenterica	NCBI RefSeq
GCF_000006945.2	NC_003277.2	93933	Host	d__Bacteria;p__Proteobacteria;c__Gammaproteobacteria;o__Enterobacterales;f__Enterobacteriaceae;g__Salmonella;s__Salmonellaenterica	NCBI RefSeq
GCF_000006945.2	NC_003277.2	93933	Host	d__Bacteria;p__Proteobacteria;c__Gammaproteobacteria;o__Enterobacterales;f__Enterobacteriaceae;g__Salmonella;s__Salmonellaenterica	NCBI RefSeq
GCF_000006945.2	NC_003277.2	93933	Host	d__Bacteria;p__Proteobacteria;c__Gammaproteobacteria;o__Enterobacterales;f__Enterobacteriaceae;g__Salmonella;s__Salmonellaenterica	NCBI RefSeq
GCF_000006945.2	NC_003277.2	93933	Host	d__Bacteria;p__Proteobacteria;c__Gammaproteobacteria;o__Enterobacterales;f__Enterobacteriaceae;g__Salmonella;s__Salmonellaenterica	NCBI RefSeq
GCF_000006945.2	NC_003277.2	93933	Host	d__Bacteria;p__Proteobacteria;c__Gammaproteobacteria;o__Enterobacterales;f__Enterobacteriaceae;g__Salmonella;s__Salmonellaenterica	NCBI RefSeq
GCF_000006945.2	NC_003277.2	93933	Host	d__Bacteria;p__Proteobacteria;c__Gammaproteobacteria;o__Enterobacterales;f__Enterobacteriaceae;g__Salmonella;s__Salmonellaenterica	NCBI RefSeq
GCF_000006945.2	NC_003277.2	93933	Host	d__Bacteria;p__Proteobacteria;c__Gammaproteobacteria;o__Enterobacterales;f__Enterobacteriaceae;g__Salmonella;s__Salmonellaenterica	NCBI RefSeq
GCF_000006945.2	NC_003277.2	93933	Host	d__Bacteria;p__Proteobacteria;c__Gammaproteobacteria;o__Enterobacterales;f__Enterobacteriaceae;g__Salmonella;s__Salmonellaenterica	NCBI RefSeq
GCF_000006945.2	NC_003277.2	93933	Host	d__Bacteria;p__Proteobacteria;c__Gammaproteobacteria;o__Enterobacterales;f__Enterobacteriaceae;g__Salmonella;s__Salmonellaenterica	NCBI RefSeq
GCF_000006945.2	NC_003277.2	93933	Host	d__Bacteria;p__Proteobacteria;c__Gammaproteobacteria;o__Enterobacterales;f__Enterobacteriaceae;g__Salmonella;s__Salmonellaenterica	NCBI RefSeq
GCF_000006945.2	NC_003277.2	93933	Host	d__Bacteria;p__Proteobacteria;c__Gammaproteobacteria;o__Enterobacterales;f__Enterobacteriaceae;g__Salmonella;s__Salmonellaenterica	NCBI RefSeq
GCF_000006945.2	NC_003277.2	93933	Host	d__Bacteria;p__Proteobacteria;c__Gammaproteobacteria;o__Enterobacterales;f__Enterobacteriaceae;g__Salmonella;s__Salmonellaenterica	NCBI RefSeq
GCF_000006945.2	NC_003277.2	93933	Host	d__Bacteria;p__Proteobacteria;c__Gammaproteobacteria;o__Enterobacterales;f__Enterobacteriaceae;g__Salmonella;s__Salmonellaenterica	NCBI RefSeq
GCF_000006945.2	NC_003277.2	93933	Host	d__Bacteria;p__Proteobacteria;c__Gammaproteobacteria;o__Enterobacterales;f__Enterobacteriaceae;g__Salmonella;s__Salmonellaenterica	NCBI RefSeq
GCF_000006945.2	NC_003277.2	93933	Host	d__Bacteria;p__Proteobacteria;c__Gammaproteobacteria;o__Enterobacterales;f__Enterobacteriaceae;g__Salmonella;s__Salmonellaenterica	NCBI RefSeq
GCF_000006945.2	NC_003277.2	93933	Host	d__Bacteria;p__Proteobacteria;c__Gammaproteobacteria;o__Enterobacterales;f__Enterobacteriaceae;g__Salmonella;s__Salmonellaenterica	NCBI RefSeq
GCF_000006945.2	NC_003277.2	93933	Host	d__Bacteria;p__Proteobacteria;c__Gammaproteobacteria;o__Enterobacterales;f__Enterobacteriaceae;g__Salmonella;s__Salmonellaenterica	NCBI RefSeq
GCF_000006945.2	NC_003277.2	93933	Host	d__Bacteria;p__Proteobacteria;c__Gammaproteobacteria;o__Enterobacterales;f__Enterobacteriaceae;g__Salmonella;s__Salmonellaenterica	NCBI RefSeq
GCF_000006945.2	NC_003277.2	93933	Host	d__Bacteria;p__Proteobacteria;c__Gammaproteobacteria;o__Enterobacterales;f__Enterobacteriaceae;g__Salmonella;s__Salmonellaenterica	NCBI RefSeq
GCF_000006945.2	NC_003277.2	93933	Host	d__Bacteria;p__Proteobacteria;c__Gammaproteobacteria;o__Enterobacterales;f__Enterobacteriaceae;g__Salmonella;s__Salmonellaenterica	NCBI RefSeq
GCF_000006945.2	NC_003277.2	93933	Host	d__Bacteria;p__Proteobacteria;c__Gammaproteobacteria;o__Enterobacterales;f__Enterobacteriaceae;g__Salmonella;s__Salmonellaenterica	NCBI RefSeq
GCF_000006945.2	NC_003277.2	93933	Host	d__Bacteria;p__Proteobacteria;c__Gammaproteobacteria;o__Enterobacterales;f__Enterobacteriaceae;g__Salmonella;s__Salmonellaenterica	NCBI RefSeq
GCF_000006945.2	NC_003277.2	93933	Host	d__Bacteria;p__Proteobacteria;c__Gammaproteobacteria;o__Enterobacterales;f__Enterobacteriaceae;g__Salmonella;s__Salmonellaenterica	NCBI RefSeq
GCF_000006945.2	NC_003277.2	93933	Host	d__Bacteria;p__Proteobacteria;c__Gammaproteobacteria;o__Enterobacterales;f__Enterobacteriaceae;g__Salmonella;s__Salmonellaenterica	NCBI RefSeq
GCF_000006945.2	NC_003277.2	93933	Host	d__Bacteria;p__Proteobacteria;c__Gammaproteobacteria;o__Enterobacterales;f__Enterobacteriaceae;g__Salmonella;s__Salmonellaenterica	NCBI RefSeq
GCF_000006945.2	NC_003277.2	93933	Host	d__Bacteria;p__Proteobacteria;c__Gammaproteobacteria;o__Enterobacterales;f__Enterobacteriaceae;g__Salmonella;s__Salmonellaenterica	NCBI RefSeq
GCF_000006945.2	NC_003277.2	93933	Host	d__Bacteria;p__Proteobacteria;c__Gammaproteobacteria;o__Enterobacterales;f__Enterobacteriaceae;g__Salmonella;s__Salmonellaenterica	NCBI RefSeq
GCF_000006945.2	NC_003277.2	93933	Host	d__Bacteria;p__Proteobacteria;c__Gammaproteobacteria;o__Enterobacterales;f__Enterobacteriaceae;g__Salmonella;s__Salmonellaenterica	NCBI RefSeq
GCF_000006945.2	NC_003277.2	93933	Host	d__Bacteria;p__Proteobacteria;c__Gammaproteobacteria;o__Enterobacterales;f__Enterobacteriaceae;g__Salmonella;s__Salmonellaenterica	NCBI RefSeq
GCF_000006945.2	NC_003277.2	93933	Host	d__Bacteria;p__Proteobacteria;c__Gammaproteobacteria;o__Enterobacterales;f__Enterobacteriaceae;g__Salmonella;s__Salmonellaenterica	NCBI RefSeq
GCF_000006945.2	NC_003277.2	93933	Host	d__Bacteria;p__Proteobacteria;c__Gammaproteobacteria;o__Enterobacterales;f__Enterobacteriaceae;g__Salmonella;s__Salmonellaenterica	NCBI RefSeq
GCF_000006945.2	NC_003277.2	93933	Host	d__Bacteria;p__Proteobacteria;c__Gammaproteobacteria;o__Enterobacterales;f__Enterobacteriaceae;g__Salmonella;s__Salmonellaenterica	NCBI RefSeq
GCF_000006945.2	NC_003277.2	93933	Host	d__Bacteria;p__Proteobacteria;c__Gammaproteobacteria;o__Enterobacterales;f__Enterobacteriaceae;g__Salmonella;s__Salmonellaenterica	NCBI RefSeq
GCF_000006945.2	NC_003277.2	93933	Host	d__Bacteria;p__Proteobacteria;c__Gammaproteobacteria;o__Enterobacterales;f__Enterobacteriaceae;g__Salmonella;s__Salmonellaenterica	NCBI RefSeq
GCF_000006945.2	NC_003277.2	93933	Host	d__Bacteria;p__Proteobacteria;c__Gammaproteobacteria;o__Enterobacterales;f__Enterobacteriaceae;g__Salmonella;s__Salmonellaenterica	NCBI RefSeq
GCF_000006945.2	NC_003277.2	93933	Host	d__Bacteria;p__Proteobacteria;c__Gammaproteobacteria;o__Enterobacterales;f__Enterobacteriaceae;g__Salmonella;s__Salmonellaenterica	NCBI RefSeq
GCF_000006945.2	NC_003277.2	93933	Host	d__Bacteria;p__Proteobacteria;c__Gammaproteobacteria;o__Enterobacterales;f__Enterobacteriaceae;g__Salmonella;s__Salmonellaenterica	NCBI RefSeq
GCF_000006945.2	NC_003277.2	93933	Host	d__Bacteria;p__Proteobacteria;c__Gammaproteobacteria;o__Enterobacterales;f__Enterobacteriaceae;g__Salmonella;s__Salmonellaenterica	NCBI RefSeq
GCF_000006945.2	NC_003277.2	93933	Host	d__Bacteria;p__Proteobacteria;c__Gammaproteobacteria;o__Enterobacterales;f__Enterobacteriaceae;g__Salmonella;s__Salmonellaenterica	NCBI RefSeq
GCF_000006945.2	NC_003277.2	93933	Host	d__Bacteria;p__Proteobacteria;c__Gammaproteobacteria;o__Enterobacterales;f__Enterobacteriaceae;g__Salmonella;s__Salmonellaenterica	NCBI RefSeq
GCF_000006945.2	NC_003277.2	93933	Host	d__Bacteria;p__Proteobacteria;c__Gammaproteobacteria;o__Enterobacterales;f__Enterobacteriaceae;g__Salmonella;s__Salmonellaenterica	NCBI RefSeq
GCF_000006945.2	NC_003277.2	93933	Host	d__Bacteria;p__Proteobacteria;c__Gammaproteobacteria;o__Enterobacterales;f__Enterobacteriaceae;g__Salmonella;s__Salmonellaenterica	NCBI RefSeq
GCF_000006945.2	NC_003277.2	93933	Host	d__Bacteria;p__Proteobacteria;c__Gammaproteobacteria;o__Enterobacterales;f__Enterobacteriaceae;g__Salmonella;s__Salmonellaenterica	NCBI RefSeq
GCF_000006945.2	NC_003277.2	93933	Host	d__Bacteria;p__Proteobacteria;c__Gammaproteobacteria;o__Enterobacterales;f__Enterobacteriaceae;g__Salmonella;s__Salmonellaenterica	NCBI RefSeq
GCF_000006945.2	NC_003277.2	93933	Host	d__Bacteria;p__Proteobacteria;c__Gammaproteobacteria;o__Enterobacterales;f__Enterobacteriaceae;g__Salmonella;s__Salmonellaenterica	NCBI RefSeq
GCF_000006945.2	NC_003277.2	93933	Host	d__Bacteria;p__Proteobacteria;c__Gammaproteobacteria;o__Enterobacterales;f__Enterobacteriaceae;g__Salmonella;s__Salmonellaenterica	NCBI RefSeq
GCF_000006945.2	NC_003277.2	93933	Host	d__Bacteria;p__Proteobacteria;c__Gammaproteobacteria;o__Enterobacterales;f__Enterobacteriaceae;g__Salmonella;s__Salmonellaenterica	NCBI RefSeq
GCF_000006945.2	NC_003277.2	93933	Host	d__Bacteria;p__Proteobacteria;c__Gammaproteobacteria;o__Enterobacterales;f__Enterobacteriaceae;g__Salmonella;s__Salmonellaenterica	NCBI RefSeq
GCF_000006945.2	NC_003277.2	93933	Host	d__Bacteria;p__Proteobacteria;c__Gammaproteobacteria;o__Enterobacterales;f__Enterobacteriaceae;g__Salmonella;s__Salmonellaenterica	NCBI RefSeq
GCF_000006945.2	NC_003277.2	93933	Host	d__Bacteria;p__Proteobacteria;c__Gammaproteobacteria;o__Enterobacterales;f__Enterobacteriaceae;g__Salmonella;s__Salmonellaenterica	NCBI RefSeq
GCF_000006945.2	NC_003277.2	93933	Host	d__Bacteria;p__Proteobacteria;c__Gammaproteobacteria;o__Enterobacterales;f__Enterobacteriaceae;g__Salmonella;s__Salmonellaenterica	NCBI RefSeq
GCF_000006945.2	NC_003277.2	93933	Host	d__Bacteria;p__Proteobacteria;c__Gammaproteobacteria;o__Enterobacterales;f__Enterobacteriaceae;g__Salmonella;s__Salmonellaenterica	NCBI RefSeq
GCF_000006945.2	NC_003277.2	93933	Host	d__Bacteria;p__Proteobacteria;c__Gammaproteobacteria;o__Enterobacterales;f__Enterobacteriaceae;g__Salmonella;s__Salmonellaenterica	NCBI RefSeq
GCF_000006945.2	NC_003277.2	93933	Host	d__Bacteria;p__Proteobacteria;c__Gammaproteobacteria;o__Enterobacterales;f__Enterobacteriaceae;g__Salmonella;s__Salmonellaenterica	NCBI RefSeq
GCF_000006945.2	NC_003277.2	93933	Host	d__Bacteria;p__Proteobacteria;c__Gammaproteobacteria;o__Enterobacterales;f__Enterobacteriaceae;g__Salmonella;s__Salmonellaenterica	NCBI RefSeq
GCF_000006945.2	NC_003277.2	93933	Host	d__Bacteria;p__Proteobacteria;c__Gammaproteobacteria;o__Enterobacterales;f__Enterobacteriaceae;g__Salmonella;s__Salmonellaenterica	NCBI RefSeq
GCF_000006945.2	NC_003277.2	93933	Host	d__Bacteria;p__Proteobacteria;c__Gammaproteobacteria;o__Enterobacterales;f__Enterobacteriaceae;g__Salmonella;s__Salmonellaenterica	NCBI RefSeq
GCF_000006945.2	NC_003277.2	93933	Host	d__Bacteria;p__Proteobacteria;c__Gammaproteobacteria;o__Enterobacterales;f__Enterobacteriaceae;g__Salmonella;s__Salmonellaenterica	NCBI RefSeq
GCF_000006945.2	NC_003277.2	93933	Host	d__Bacteria;p__Proteobacteria;c__Gammaproteobacteria;o__Enterobacterales;f__Enterobacteriaceae;g__Salmonella;s__Salmonellaenterica	NCBI RefSeq
GCF_000006945.2	NC_003277.2	93933	Host	d__Bacteria;p__Proteobacteria;c__Gammaproteobacteria;o__Enterobacterales;f__Enterobacteriaceae;g__Salmonella;s__Salmonellaenterica	NCBI RefSeq
GCF_000006945.2	NC_003277.2	93933	Host	d__Bacteria;p__Proteobacteria;c__Gammaproteobacteria;o__Enterobacterales;f__Enterobacteriaceae;g__Salmonella;s__Salmonellaenterica	NCBI RefSeq
GCF_000006945.2	NC_003277.2	93933	Host	d__Bacteria;p__Proteobacteria;c__Gammaproteobacteria;o__Enterobacterales;f__Enterobacteriaceae;g__Salmonella;s__Salmonellaenterica	NCBI RefSeq
GCF_000006945.2	NC_003277.2	93933	Host	d__Bacteria;p__Proteobacteria;c__Gammaproteobacteria;o__Enterobacterales;f__Enterobacteriaceae;g__Salmonella;s__Salmonellaenterica	NCBI RefSeq
GCF_000006945.2	NC_003277.2	93933	Host	d__Bacteria;p__Proteobacteria;c__Gammaproteobacteria;o__Enterobacterales;f__Enterobacteriaceae;g__Salmonella;s__Salmonellaenterica	NCBI RefSeq
GCF_000006945.2	NC_003277.2	93933	Host	d__Bacteria;p__Proteobacteria;c__Gammaproteobacteria;o__Enterobacterales;f__Enterobacteriaceae;g__Salmonella;s__Salmonellaenterica	NCBI RefSeq
GCF_000006945.2	NC_003277.2	93933	Host	d__Bacteria;p__Proteobacteria;c__Gammaproteobacteria;o__Enterobacterales;f__Enterobacteriaceae;g__Salmonella;s__Salmonellaenterica	NCBI RefSeq
GCF_000006945.2	NC_003277.2	93933	Host	d__Bacteria;p__Proteobacteria;c__Gammaproteobacteria;o__Enterobacterales;f__Enterobacteriaceae;g__Salmonella;s__Salmonellaenterica	NCBI RefSeq
GCF_000006945.2	NC_003277.2	93933	Host	d__Bacteria;p__Proteobacteria;c__Gammaproteobacteria;o__Enterobacterales;f__Enterobacteriaceae;g__Salmonella;s__Salmonellaenterica	NCBI RefSeq
GCF_000006945.2	NC_003277.2	93933	Host	d__Bacteria;p__Proteobacteria;c__Gammaproteobacteria;o__Enterobacterales;f__Enterobacteriaceae;g__Salmonella;s__Salmonellaenterica	NCBI RefSeq
GCF_000006945.2	NC_003277.2	93933	Host	d__Bacteria;p__Proteobacteria;c__Gammaproteobacteria;o__Enterobacterales;f__Enterobacteriaceae;g__Salmonella;s__Salmonellaenterica	NCBI RefSeq
GCF_000006945.2	NC_003277.2	93933	Host	d__Bacteria;p__Proteobacteria;c__Gammaproteobacteria;o__Enterobacterales;f__Enterobacteriaceae;g__Salmonella;s__Salmonellaenterica	NCBI RefSeq
GCF_000006945.2	NC_003277.2	93933	Host	d__Bacteria;p__Proteobacteria;c__Gammaproteobacteria;o__Enterobacterales;f__Enterobacteriaceae;g__Salmonella;s__Salmonellaenterica	NCBI RefSeq
GCF_000006945.2	NC_003277.2	93933	Host	d__Bacteria;p__Proteobacteria;c__Gammaproteobacteria;o__Enterobacterales;f__Enterobacteriaceae;g__Salmonella;s__Salmonellaenterica	NCBI RefSeq
GCF_000006945.2	NC_003277.2	93933	Host	d__Bacteria;p__Proteobacteria;c__Gammaproteobacteria;o__Enterobacterales;f__Enterobacteriaceae;g__Salmonella;s__Salmonellaenterica	NCBI RefSeq
GCF_000006945.2	NC_003277.2	93933	Host	d__Bacteria;p__Proteobacteria;c__Gammaproteobacteria;o__Enterobacterales;f__Enterobacteriaceae;g__Salmonella;s__Salmonellaenterica	NCBI RefSeq
GCF_000006945.2	NC_003277.2	93933	Host	d__Bacteria;p__Proteobacteria;c__Gammaproteobacteria;o__Enterobacterales;f__Enterobacteriaceae;g__Salmonella;s__Salmonellaenterica	NCBI RefSeq
GCF_000006945.2	NC_003277.2	93933	Host	d__Bacteria;p__Proteobacteria;c__Gammaproteobacteria;o__Enterobacterales;f__Enterobacteriaceae;g__Salmonella;s__Salmonellaenterica	NCBI RefSeq
GCF_000006945.2	NC_003277.2	93933	Host	d__Bacteria;p__Proteobacteria;c__Gammaproteobacteria;o__Enterobacterales;f__Enterobacteriaceae;g__Salmonella;s__Salmonellaenterica	NCBI RefSeq
GCF_000006945.2	NC_003277.2	93933	Host	d__Bacteria;p__Proteobacteria;c__Gammaproteobacteria;o__Enterobacterales;f__Enterobacteriaceae;g__Salmonella;s__Salmonellaenterica	NCBI RefSeq
GCF_000006945.2	NC_003277.2	93933	Host	d__Bacteria;p__Proteobacteria;c__Gammaproteobacteria;o__Enterobacterales;f__Enterobacteriaceae;g__Salmonella;s__Salmonellaenterica	NCBI RefSeq
GCF_000006945.2	NC_003277.2	93933	Host	d__Bacteria;p__Proteobacteria;c__Gammaproteobacteria;o__Enterobacterales;f__Enterobacteriaceae;g__Salmonella;s__Salmonellaenterica	NCBI RefSeq
GCF_000006945.2	NC_003277.2	93933	Host	d__Bacteria;p__Proteobacteria;c__Gammaproteobacteria;o__Enterobacterales;f__Enterobacteriaceae;g__Salmonella;s__Salmonellaenterica	NCBI RefSeq
GCF_000006945.2	NC_003277.2	93933	Host	d__Bacteria;p__Proteobacteria;c__Gammaproteobacteria;o__Enterobacterales;f__Enterobacteriaceae;g__Salmonella;s__Salmonellaenterica	NCBI RefSeq
GCF_000006945.2	NC_003277.2	93933	Host	d__Bacteria;p__Proteobacteria;c__Gammaproteobacteria;o__Enterobacterales;f__Enterobacteriaceae;g__Salmonella;s__Salmonellaenterica	NCBI RefSeq
GCF_000006945.2	NC_003277.2	93933	Host	d__Bacteria;p__Proteobacteria;c__Gammaproteobacteria;o__Enterobacterales;f__Enterobacteriaceae;g__Salmonella;s__Salmonellaenterica	NCBI RefSeq
GCF_000006945.2	NC_003277.2	93933	Host	d__Bacteria;p__Proteobacteria;c__Gammaproteobacteria;o__Enterobacterales;f__Enterobacteriaceae;g__Salmonella;s__Salmonellaenterica	NCBI RefSeq
GCF_000006945.2	NC_003277.2	93933	Host	d__Bacteria;p__Proteobacteria;c__Gammaproteobacteria;o__Enterobacterales;f__Enterobacteriaceae;g__Salmonella;s__Salmonellaenterica	NCBI RefSeq
GCF_000006945.2	NC_003277.2	93933	Host	d__Bacteria;p__Proteobacteria;c__Gammaproteobacteria;o__Enterobacterales;f__Enterobacteriaceae;g__Salmonella;s__Salmonellaenterica	NCBI RefSeq
GCF_000006945.2	NC_003277.2	93933	Host	d__Bacteria;p__Proteobacteria;c__Gammaproteobacteria;o__Enterobacterales;f__Enterobacteriaceae;g__Salmonella;s__Salmonellaenterica	NCBI RefSeq
GCF_000006945.2	NC_003277.2	93933	Host	d__Bacteria;p__Proteobacteria;c__Gammaproteobacteria;o__Enterobacterales;f__Enterobacteriaceae;g__Salmonella;s__Salmonellaenterica	NCBI RefSeq
GCF_000006945.2	NC_003277.2	93933	Host	d__Bacteria;p__Proteobacteria;c__Gammaproteobacteria;o__Enterobacterales;f__Enterobacteriaceae;g__Salmonella;s__Salmonellaenterica	NCBI RefSeq
GCF_000006945.2	NC_003277.2	93933	Host	d__Bacteria;p__Proteobacteria;c__Gammaproteobacteria;o__Enterobacterales;f__Enterobacteriaceae;g__Salmonella;s__Salmonellaenterica	NCBI RefSeq
GCF_000006945.2	NC_003277.2	93933	Host	d__Bacteria;p__Proteobacteria;c__Gammaproteobacteria;o__Enterobacterales;f__Enterobacteriaceae;g__Salmonella;s__Salmonellaenterica	NCBI RefSeq
GCF_000006945.2	NC_003277.2	93933	Host	d__Bacteria;p__Proteobacteria;c__Gammaproteobacteria;o__Enterobacterales;f__Enterobacteriaceae;g__Salmonella;s__Salmonellaenterica	NCBI RefSeq
GCF_000006945.2	NC_003277.2	93933	Host	d__Bacteria;p__Proteobacteria;c__Gammaproteobacteria;o__Enterobacterales;f__Enterobacteriaceae;g__Salmonella;s__Salmonellaenterica	NCBI RefSeq
GCF_000006945.2	NC_003277.2	93933	Host	d__Bacteria;p__Proteobacteria;c__Gammaproteobacteria;o__Enterobacterales;f__Enterobacteriaceae;g__Salmonella;s__Salmonellaenterica	NCBI RefSeq
GCF_000006945.2	NC_003277.2	93933	Host	d__Bacteria;p__Proteobacteria;c__Gammaproteobacteria;o__Enterobacterales;f__Enterobacteriaceae;g__Salmonella;s__Salmonellaenterica	NCBI RefSeq
GCF_000006945.2	NC_003277.2	93933	Host	d__Bacteria;p__Proteobacteria;c__Gammaproteobacteria;o__Enterobacterales;f__Enterobacteriaceae;g__Salmonella;s__Salmonellaenterica	NCBI RefSeq
GCF_000006945.2	NC_003277.2	93933	Host	d__Bacteria;p__Proteobacteria;c__Gammaproteobacteria;o__Enterobacterales;f__Enterobacteriaceae;g__Salmonella;s__Salmonellaenterica	NCBI RefSeq
GCF_000006945.2	NC_003277.2	93933	Host	d__Bacteria;p__Proteobacteria;c__Gammaproteobacteria;o__Enterobacterales;f__Enterobacteriaceae;g__Salmonella;s__Salmonellaenterica	NCBI RefSeq
GCF_000006945.2	NC_003277.2	93933	Host	d__Bacteria;p__Proteobacteria;c__Gammaproteobacteria;o__Enterobacterales;f__Enterobacteriaceae;g__Salmonella;s__Salmonellaenterica	NCBI RefSeq
GCF_000006945.2	NC_003277.2	93933	Host	d__Bacteria;p__Proteobacteria;c__Gammaproteobacteria;o__Enterobacterales;f__Enterobacteriaceae;g__Salmonella;s__Salmonellaenterica	NCBI RefSeq
GCF_000006945.2	NC_003277.2	93933	Host	d__Bacteria;p__Proteobacteria;c__Gammaproteobacteria;o__Enterobacterales;f__Enterobacteriaceae;g__Salmonella;s__Salmonellaenterica	NCBI RefSeq
GCF_000006945.2	NC_003277.2	93933	Host	d__Bacteria;p__Proteobacteria;c__Gammaproteobacteria;o__Enterobacterales;f__Enterobacteriaceae;g__Salmonella;s__Salmonellaenterica	NCBI RefSeq
GCF_000006945.2	NC_003277.2	93933	Host	d__Bacteria;p__Proteobacteria;c__Gammaproteobacteria;o__Enterobacterales;f__Enterobacteriaceae;g__Salmonella;s__Salmonellaenterica	NCBI RefSeq
GCF_000006945.2	NC_003277.2	93933	Host	d__Bacteria;p__Proteobacteria;c__Gammaproteobacteria;o__Enterobacterales;f__Enterobacteriaceae;g__Salmonella;s__Salmonellaenterica	NCBI RefSeq
GCF_000006945.2	NC_003277.2	93933	Host	d__Bacteria;p__Proteobacteria;c__Gammaproteobacteria;o__Enterobacterales;f__Enterobacteriaceae;g__Salmonella;s__Salmonellaenterica	NCBI RefSeq
GCF_000006945.2	NC_003277.2	93933	Host	d__Bacteria;p__Proteobacteria;c__Gammaproteobacteria;o__Enterobacterales;f__Enterobacteriaceae;g__Salmonella;s__Salmonellaenterica	NCBI RefSeq
GCF_000006945.2	NC_003277.2	93933	Host	d__Bacteria;p__Proteobacteria;c__Gammaproteobacteria;o__Enterobacterales;f__Enterobacteriaceae;g__Salmonella;s__Salmonellaenterica	NCBI RefSeq
GCF_000006945.2	NC_003277.2	93933	Host	d__Bacteria;p__Proteobacteria;c__Gammaproteobacteria;o__Enterobacterales;f__Enterobacteriaceae;g__Salmonella;s__Salmonellaenterica	NCBI RefSeq
GCF_000006945.2	NC_003277.2	93933	Host	d__Bacteria;p__Proteobacteria;c__Gammaproteobacteria;o__Enterobacterales;f__Enterobacteriaceae;g__Salmonella;s__Salmonellaenterica	NCBI RefSeq
GCF_000006945.2	NC_003277.2	93933	Host	d__Bacteria;p__Proteobacteria;c__Gammaproteobacteria;o__Enterobacterales;f__Enterobacteriaceae;g__Salmonella;s__Salmonellaenterica	NCBI RefSeq
GCF_000006945.2	NC_003277.2	93933	Host	d__Bacteria;p__Proteobacteria;c__Gammaproteobacteria;o__Enterobacterales;f__Enterobacteriaceae;g__Salmonella;s__Salmonellaenterica	NCBI RefSeq
GCF_000006945.2	NC_003277.2	93933	Host	d__Bacteria;p__Proteobacteria;c__Gammaproteobacteria;o__Enterobacterales;f__Enterobacteriaceae;g__Salmonella;s__Salmonellaenterica	NCBI RefSeq
GCF_000006945.2	NC_003277.2	93933	Host	d__Bacteria;p__Proteobacteria;c__Gammaproteobacteria;o__Enterobacterales;f__Enterobacteriaceae;g__Salmonella;s__Salmonellaenterica	NCBI RefSeq
GCF_000006945.2	NC_003277.2	93933	Host	d__Bacteria;p__Proteobacteria;c__Gammaproteobacteria;o__Enterobacterales;f__Enterobacteriaceae;g__Salmonella;s__Salmonellaenterica	NCBI RefSeq
GCF_000006945.2	NC_003277.2	93933	Host	d__Bacteria;p__Proteobacteria;c__Gammaproteobacteria;o__Enterobacterales;f__Enterobacteriaceae;g__Salmonella;s__Salmonellaenterica	NCBI RefSeq
GCF_000006945.2	NC_003277.2	93933	Host	d__Bacteria;p__Proteobacteria;c__Gammaproteobacteria;o__Enterobacterales;f__Enterobacteriaceae;g__Salmonella;s__Salmonellaenterica	NCBI RefSeq
GCF_000006945.2	NC_003277.2	93933	Host	d__Bacteria;p__Proteobacteria;c__Gammaproteobacteria;o__Enterobacterales;f__Enterobacteriaceae;g__Salmonella;s__Salmonellaenterica	NCBI RefSeq
GCF_000006945.2	NC_003277.2	93933	Host	d__Bacteria;p__Proteobacteria;c__Gammaproteobacteria;o__Enterobacterales;f__Enterobacteriaceae;g__Salmonella;s__Salmonellaenterica	NCBI RefSeq
GCF_000006945.2	NC_003277.2	93933	Host	d__Bacteria;p__Proteobacteria;c__Gammaproteobacteria;o__Enterobacterales;f__Enterobacteriaceae;g__Salmonella;s__Salmonellaenterica	NCBI RefSeq
GCF_000006945.2	NC_003277.2	93933	Host	d__Bacteria;p__Proteobacteria;c__Gammaproteobacteria;o__Enterobacterales;f__Enterobacteriaceae;g__Salmonella;s__Salmonellaenterica	NCBI RefSeq
GCF_000006945.2	NC_003277.2	93933	Host	d__Bacteria;p__Proteobacteria;c__Gammaproteobacteria;o__Enterobacterales;f__Enterobacteriaceae;g__Salmonella;s__Salmonellaenterica	NCBI RefSeq
GCF_000006945.2	NC_003277.2	93933	Host	d__Bacteria;p__Proteobacteria;c__Gammaproteobacteria;o__Enterobacterales;f__Enterobacteriaceae;g__Salmonella;s__Salmonellaenterica	NCBI RefSeq
GCF_000006945.2	NC_003277.2	93933	Host	d__Bacteria;p__Proteobacteria;c__Gammaproteobacteria;o__Enterobacterales;f__Enterobacteriaceae;g__Salmonella;s__Salmonellaenterica	NCBI RefSeq
GCF_000006945.2	NC_003277.2	93933	Host	d__Bacteria;p__Proteobacteria;c__Gammaproteobacteria;o__Enterobacterales;f__Enterobacteriaceae;g__Salmonella;s__Salmonellaenterica	NCBI RefSeq
GCF_000006945.2	NC_003277.2	93933	Host	d__Bacteria;p__Proteobacteria;c__Gammaproteobacteria;o__Enterobacterales;f__Enterobacteriaceae;g__Salmonella;s__Salmonellaenterica	NCBI RefSeq
GCF_000006945.2	NC_003277.2	93933	Host	d__Bacteria;p__Proteobacteria;c__Gammaproteobacteria;o__Enterobacterales;f__Enterobacteriaceae;g__Salmonella;s__Salmonellaenterica	NCBI RefSeq
GCF_000006945.2	NC_003277.2	93933	Host	d__Bacteria;p__Proteobacteria;c__Gammaproteobacteria;o__Enterobacterales;f__Enterobacteriaceae;g__Salmonella;s__Salmonellaenterica	NCBI RefSeq
GCF_000006945.2	NC_003277.2	93933	Host	d__Bacteria;p__Proteobacteria;c__Gammaproteobacteria;o__Enterobacterales;f__Enterobacteriaceae;g__Salmonella;s__Salmonellaenterica	NCBI RefSeq
GCF_000006945.2	NC_003277.2	93933	Host	d__Bacteria;p__Proteobacteria;c__Gammaproteobacteria;o__Enterobacterales;f__Enterobacteriaceae;g__Salmonella;s__Salmonellaenterica	NCBI RefSeq
GCF_000006945.2	NC_003277.2	93933	Host	d__Bacteria;p__Proteobacteria;c__Gammaproteobacteria;o__Enterobacterales;f__Enterobacteriaceae;g__Salmonella;s__Salmonellaenterica	NCBI RefSeq
GCF_000006945.2	NC_003277.2	93933	Host	d__Bacteria;p__Proteobacteria;c__Gammaproteobacteria;o__Enterobacterales;f__Enterobacteriaceae;g__Salmonella;s__Salmonellaenterica	NCBI RefSeq
GCF_000006945.2	NC_003277.2	93933	Host	d__Bacteria;p__Proteobacteria;c__Gammaproteobacteria;o__Enterobacterales;f__Enterobacteriaceae;g__Salmonella;s__Salmonellaenterica	NCBI RefSeq
GCF_000006945.2	NC_003277.2	93933	Host	d__Bacteria;p__Proteobacteria;c__Gammaproteobacteria;o__Enterobacterales;f__Enterobacteriaceae;g__Salmonella;s__Salmonellaenterica	NCBI RefSeq
GCF_000006945.2	NC_003277.2	93933	Host	d__Bacteria;p__Proteobacteria;c__Gammaproteobacteria;o__Enterobacterales;f__Enterobacteriaceae;g__Salmonella;s__Salmonellaenterica	NCBI RefSeq
GCF_000006945.2	NC_003277.2	93933	Host	d__Bacteria;p__Proteobacteria;c__Gammaproteobacteria;o__Enterobacterales;f__Enterobacteriaceae;g__Salmonella;s__Salmonellaenterica	NCBI RefSeq
GCF_000006945.2	NC_003277.2	93933	Host	d__Bacteria;p__Proteobacteria;c__Gammaproteobacteria;o__Enterobacterales;f__Enterobacteriaceae;g__Salmonella;s__Salmonellaenterica	NCBI RefSeq
GCF_000006945.2	NC_003277.2	93933	Host	d__Bacteria;p__Proteobacteria;c__Gammaproteobacteria;o__Enterobacterales;f__Enterobacteriaceae;g__Salmonella;s__Salmonellaenterica	NCBI RefSeq
GCF_000006945.2	NC_003277.2	93933	Host	d__Bacteria;p__Proteobacteria;c__Gammaproteobacteria;o__Enterobacterales;f__Enterobacteriaceae;g__Salmonella;s__Salmonellaenterica	NCBI RefSeq
GCF_000006945.2	NC_003277.2	93933	Host	d__Bacteria;p__Proteobacteria;c__Gammaproteobacteria;o__Enterobacterales;f__Enterobacteriaceae;g__Salmonella;s__Salmonellaenterica	NCBI RefSeq
GCF_000006945.2	NC_003277.2	93933	Host	d__Bacteria;p__Proteobacteria;c__Gammaproteobacteria;o__Enterobacterales;f__Enterobacteriaceae;g__Salmonella;s__Salmonellaenterica	NCBI RefSeq
GCF_000006945.2	NC_003277.2	93933	Host	d__Bacteria;p__Proteobacteria;c__Gammaproteobacteria;o__Enterobacterales;f__Enterobacteriaceae;g__Salmonella;s__Salmonellaenterica	NCBI RefSeq
GCF_000006945.2	NC_003277.2	93933	Host	d__Bacteria;p__Proteobacteria;c__Gammaproteobacteria;o__Enterobacterales;f__Enterobacteriaceae;g__Salmonella;s__Salmonellaenterica	NCBI RefSeq
GCF_000006945.2	NC_003277.2	93933	Host	d__Bacteria;p__Proteobacteria;c__Gammaproteobacteria;o__Enterobacterales;f__Enterobacteriaceae;g__Salmonella;s__Salmonellaenterica	NCBI RefSeq
GCF_000006945.2	NC_003277.2	93933	Host	d__Bacteria;p__Proteobacteria;c__Gammaproteobacteria;o__Enterobacterales;f__Enterobacteriaceae;g__Salmonella;s__Salmonellaenterica	NCBI RefSeq
GCF_000006945.2	NC_003277.2	93933	Host	d__Bacteria;p__Proteobacteria;c__Gammaproteobacteria;o__Enterobacterales;f__Enterobacteriaceae;g__Salmonella;s__Salmonellaenterica	NCBI RefSeq
GCF_000006945.2	NC_003277.2	93933	Host	d__Bacteria;p__Proteobacteria;c__Gammaproteobacteria;o__Enterobacterales;f__Enterobacteriaceae;g__Salmonella;s__Salmonellaenterica	NCBI RefSeq
GCF_000006945.2	NC_003277.2	93933	Host	d__Bacteria;p__Proteobacteria;c__Gammaproteobacteria;o__Enterobacterales;f__Enterobacteriaceae;g__Salmonella;s__Salmonellaenterica	NCBI RefSeq
GCF_000006945.2	NC_003277.2	93933	Host	d__Bacteria;p__Proteobacteria;c__Gammaproteobacteria;o__Enterobacterales;f__Enterobacteriaceae;g__Salmonella;s__Salmonellaenterica	NCBI RefSeq
GCF_000006945.2	NC_003277.2	93933	Host	d__Bacteria;p__Proteobacteria;c__Gammaproteobacteria;o__Enterobacterales;f__Enterobacteriaceae;g__Salmonella;s__Salmonellaenterica	NCBI RefSeq
GCF_000006945.2	NC_003277.2	93933	Host	d__Bacteria;p__Proteobacteria;c__Gammaproteobacteria;o__Enterobacterales;f__Enterobacteriaceae;g__Salmonella;s__Salmonellaenterica	NCBI RefSeq
GCF_000006945.2	NC_003277.2	93933	Host	d__Bacteria;p__Proteobacteria;c__Gammaproteobacteria;o__Enterobacterales;f__Enterobacteriaceae;g__Salmonella;s__Salmonellaenterica	NCBI RefSeq
GCF_000006945.2	NC_003277.2	93933	Host	d__Bacteria;p__Proteobacteria;c__Gammaproteobacteria;o__Enterobacterales;f__Enterobacteriaceae;g__Salmonella;s__Salmonellaenterica	NCBI RefSeq
GCF_000006945.2	NC_003277.2	93933	Host	d__Bacteria;p__Proteobacteria;c__Gammaproteobacteria;o__Enterobacterales;f__Enterobacteriaceae;g__Salmonella;s__Salmonellaenterica	NCBI RefSeq
GCF_000006945.2	NC_003277.2	93933	Host	d__Bacteria;p__Proteobacteria;c__Gammaproteobacteria;o__Enterobacterales;f__Enterobacteriaceae;g__Salmonella;s__Salmonellaenterica	NCBI RefSeq
GCF_000006945.2	NC_003277.2	93933	Host	d__Bacteria;p__Proteobacteria;c__Gammaproteobacteria;o__Enterobacterales;f__Enterobacteriaceae;g__Salmonella;s__Salmonellaenterica	NCBI RefSeq
GCF_000006945.2	NC_003277.2	93933	Host	d__Bacteria;p__Proteobacteria;c__Gammaproteobacteria;o__Enterobacterales;f__Enterobacteriaceae;g__Salmonella;s__Salmonellaenterica	NCBI RefSeq
GCF_000006945.2	NC_003277.2	93933	Host	d__Bacteria;p__Proteobacteria;c__Gammaproteobacteria;o__Enterobacterales;f__Enterobacteriaceae;g__Salmonella;s__Salmonellaenterica	NCBI RefSeq
GCF_000006945.2	NC_003277.2	93933	Host	d__Bacteria;p__Proteobacteria;c__Gammaproteobacteria;o__Enterobacterales;f__Enterobacteriaceae;g__Salmonella;s__Salmonellaenterica	NCBI RefSeq
GCF_000006945.2	NC_003277.2	93933	Host	d__Bacteria;p__Proteobacteria;c__Gammaproteobacteria;o__Enterobacterales;f__Enterobacteriaceae;g__Salmonella;s__Salmonellaenterica	NCBI RefSeq
GCF_000006945.2	NC_003277.2	93933	Host	d__Bacteria;p__Proteobacteria;c__Gammaproteobacteria;o__Enterobacterales;f__Enterobacteriaceae;g__Salmonella;s__Salmonellaenterica	NCBI RefSeq
GCF_000006945.2	NC_003277.2	93933	Host	d__Bacteria;p__Proteobacteria;c__Gammaproteobacteria;o__Enterobacterales;f__Enterobacteriaceae;g__Salmonella;s__Salmonellaenterica	NCBI RefSeq
GCF_000006945.2	NC_003277.2	93933	Host	d__Bacteria;p__Proteobacteria;c__Gammaproteobacteria;o__Enterobacterales;f__Enterobacteriaceae;g__Salmonella;s__Salmonellaenterica	NCBI RefSeq
GCF_000006945.2	NC_003277.2	93933	Host	d__Bacteria;p__Proteobacteria;c__Gammaproteobacteria;o__Enterobacterales;f__Enterobacteriaceae;g__Salmonella;s__Salmonellaenterica	NCBI RefSeq
GCF_000006945.2	NC_003277.2	93933	Host	d__Bacteria;p__Proteobacteria;c__Gammaproteobacteria;o__Enterobacterales;f__Enterobacteriaceae;g__Salmonella;s__Salmonellaenterica	NCBI RefSeq
GCF_000006945.2	NC_003277.2	93933	Host	d__Bacteria;p__Proteobacteria;c__Gammaproteobacteria;o__Enterobacterales;f__Enterobacteriaceae;g__Salmonella;s__Salmonellaenterica	NCBI RefSeq
GCF_000006945.2	NC_003277.2	93933	Host	d__Bacteria;p__Proteobacteria;c__Gammaproteobacteria;o__Enterobacterales;f__Enterobacteriaceae;g__Salmonella;s__Salmonellaenterica	NCBI RefSeq
GCF_000006945.2	NC_003277.2	93933	Host	d__Bacteria;p__Proteobacteria;c__Gammaproteobacteria;o__Enterobacterales;f__Enterobacteriaceae;g__Salmonella;s__Salmonellaenterica	NCBI RefSeq
GCF_000006945.2	NC_003277.2	93933	Host	d__Bacteria;p__Proteobacteria;c__Gammaproteobacteria;o__Enterobacterales;f__Enterobacteriaceae;g__Salmonella;s__Salmonellaenterica	NCBI RefSeq
GCF_000006945.2	NC_003277.2	93933	Host	d__Bacteria;p__Proteobacteria;c__Gammaproteobacteria;o__Enterobacterales;f__Enterobacteriaceae;g__Salmonella;s__Salmonellaenterica	NCBI RefSeq
GCF_000006945.2	NC_003277.2	93933	Host	d__Bacteria;p__Proteobacteria;c__Gammaproteobacteria;o__Enterobacterales;f__Enterobacteriaceae;g__Salmonella;s__Salmonellaenterica	NCBI RefSeq
GCF_000006945.2	NC_003277.2	93933	Host	d__Bacteria;p__Proteobacteria;c__Gammaproteobacteria;o__Enterobacterales;f__Enterobacteriaceae;g__Salmonella;s__Salmonellaenterica	NCBI RefSeq
GCF_000006945.2	NC_003277.2	93933	Host	d__Bacteria;p__Proteobacteria;c__Gammaproteobacteria;o__Enterobacterales;f__Enterobacteriaceae;g__Salmonella;s__Salmonellaenterica	NCBI RefSeq
GCF_000006945.2	NC_003277.2	93933	Host	d__Bacteria;p__Proteobacteria;c__Gammaproteobacteria;o__Enterobacterales;f__Enterobacteriaceae;g__Salmonella;s__Salmonellaenterica	NCBI RefSeq
GCF_000006945.2	NC_003277.2	93933	Host	d__Bacteria;p__Proteobacteria;c__Gammaproteobacteria;o__Enterobacterales;f__Enterobacteriaceae;g__Salmonella;s__Salmonellaenterica	NCBI RefSeq
GCF_000006945.2	NC_003277.2	93933	Host	d__Bacteria;p__Proteobacteria;c__Gammaproteobacteria;o__Enterobacterales;f__Enterobacteriaceae;g__Salmonella;s__Salmonellaenterica	NCBI RefSeq
GCF_000006945.2	NC_003277.2	93933	Host	d__Bacteria;p__Proteobacteria;c__Gammaproteobacteria;o__Enterobacterales;f__Enterobacteriaceae;g__Salmonella;s__Salmonellaenterica	NCBI RefSeq
GCF_000006945.2	NC_003277.2	93933	Host	d__Bacteria;p__Proteobacteria;c__Gammaproteobacteria;o__Enterobacterales;f__Enterobacteriaceae;g__Salmonella;s__Salmonellaenterica	NCBI RefSeq
GCF_000006945.2	NC_003277.2	93933	Host	d__Bacteria;p__Proteobacteria;c__Gammaproteobacteria;o__Enterobacterales;f__Enterobacteriaceae;g__Salmonella;s__Salmonellaenterica	NCBI RefSeq
GCF_000006945.2	NC_003277.2	93933	Host	d__Bacteria;p__Proteobacteria;c__Gammaproteobacteria;o__Enterobacterales;f__Enterobacteriaceae;g__Salmonella;s__Salmonellaenterica	NCBI RefSeq
GCF_000006945.2	NC_003277.2	93933	Host	d__Bacteria;p__Proteobacteria;c__Gammaproteobacteria;o__Enterobacterales;f__Enterobacteriaceae;g__Salmonella;s__Salmonellaenterica	NCBI RefSeq
GCF_000006945.2	NC_003277.2	93933	Host	d__Bacteria;p__Proteobacteria;c__Gammaproteobacteria;o__Enterobacterales;f__Enterobacteriaceae;g__Salmonella;s__Salmonellaenterica	NCBI RefSeq
GCF_000006945.2	NC_003277.2	93933	Host	d__Bacteria;p__Proteobacteria;c__Gammaproteobacteria;o__Enterobacterales;f__Enterobacteriaceae;g__Salmonella;s__Salmonellaenterica	NCBI RefSeq
GCF_000006945.2	NC_003277.2	93933	Host	d__Bacteria;p__Proteobacteria;c__Gammaproteobacteria;o__Enterobacterales;f__Enterobacteriaceae;g__Salmonella;s__Salmonellaenterica	NCBI RefSeq
GCF_000006945.2	NC_003277.2	93933	Host	d__Bacteria;p__Proteobacteria;c__Gammaproteobacteria;o__Enterobacterales;f__Enterobacteriaceae;g__Salmonella;s__Salmonellaenterica	NCBI RefSeq
GCF_000006945.2	NC_003277.2	93933	Host	d__Bacteria;p__Proteobacteria;c__Gammaproteobacteria;o__Enterobacterales;f__Enterobacteriaceae;g__Salmonella;s__Salmonellaenterica	NCBI RefSeq
GCF_000006945.2	NC_003277.2	93933	Host	d__Bacteria;p__Proteobacteria;c__Gammaproteobacteria;o__Enterobacterales;f__Enterobacteriaceae;g__Salmonella;s__Salmonellaenterica	NCBI RefSeq
GCF_000006945.2	NC_003277.2	93933	Host	d__Bacteria;p__Proteobacteria;c__Gammaproteobacteria;o__Enterobacterales;f__Enterobacteriaceae;g__Salmonella;s__Salmonellaenterica	NCBI RefSeq
GCF_000006945.2	NC_003277.2	93933	Host	d__Bacteria;p__Proteobacteria;c__Gammaproteobacteria;o__Enterobacterales;f__Enterobacteriaceae;g__Salmonella;s__Salmonellaenterica	NCBI RefSeq
GCF_000006945.2	NC_003277.2	93933	Host	d__Bacteria;p__Proteobacteria;c__Gammaproteobacteria;o__Enterobacterales;f__Enterobacteriaceae;g__Salmonella;s__Salmonellaenterica	NCBI RefSeq
GCF_000006945.2	NC_003277.2	93933	Host	d__Bacteria;p__Proteobacteria;c__Gammaproteobacteria;o__Enterobacterales;f__Enterobacteriaceae;g__Salmonella;s__Salmonellaenterica	NCBI RefSeq
GCF_000006945.2	NC_003277.2	93933	Host	d__Bacteria;p__Proteobacteria;c__Gammaproteobacteria;o__Enterobacterales;f__Enterobacteriaceae;g__Salmonella;s__Salmonellaenterica	NCBI RefSeq
GCF_000006945.2	NC_003277.2	93933	Host	d__Bacteria;p__Proteobacteria;c__Gammaproteobacteria;o__Enterobacterales;f__Enterobacteriaceae;g__Salmonella;s__Salmonellaenterica	NCBI RefSeq
GCF_000006945.2	NC_003277.2	93933	Host	d__Bacteria;p__Proteobacteria;c__Gammaproteobacteria;o__Enterobacterales;f__Enterobacteriaceae;g__Salmonella;s__Salmonellaenterica	NCBI RefSeq
GCF_000006945.2	NC_003277.2	93933	Host	d__Bacteria;p__Proteobacteria;c__Gammaproteobacteria;o__Enterobacterales;f__Enterobacteriaceae;g__Salmonella;s__Salmonellaenterica	NCBI RefSeq
GCF_000006945.2	NC_003277.2	93933	Host	d__Bacteria;p__Proteobacteria;c__Gammaproteobacteria;o__Enterobacterales;f__Enterobacteriaceae;g__Salmonella;s__Salmonellaenterica	NCBI RefSeq
GCF_000006945.2	NC_003277.2	93933	Host	d__Bacteria;p__Proteobacteria;c__Gammaproteobacteria;o__Enterobacterales;f__Enterobacteriaceae;g__Salmonella;s__Salmonellaenterica	NCBI RefSeq
GCF_000006945.2	NC_003277.2	93933	Host	d__Bacteria;p__Proteobacteria;c__Gammaproteobacteria;o__Enterobacterales;f__Enterobacteriaceae;g__Salmonella;s__Salmonellaenterica	NCBI RefSeq
GCF_000006945.2	NC_003277.2	93933	Host	d__Bacteria;p__Proteobacteria;c__Gammaproteobacteria;o__Enterobacterales;f__Enterobacteriaceae;g__Salmonella;s__Salmonellaenterica	NCBI RefSeq
GCF_000006945.2	NC_003277.2	93933	Host	d__Bacteria;p__Proteobacteria;c__Gammaproteobacteria;o__Enterobacterales;f__Enterobacteriaceae;g__Salmonella;s__Salmonellaenterica	NCBI RefSeq
GCF_000006945.2	NC_003277.2	93933	Host	d__Bacteria;p__Proteobacteria;c__Gammaproteobacteria;o__Enterobacterales;f__Enterobacteriaceae;g__Salmonella;s__Salmonellaenterica	NCBI RefSeq
GCF_000006945.2	NC_003277.2	93933	Host	d__Bacteria;p__Proteobacteria;c__Gammaproteobacteria;o__Enterobacterales;f__Enterobacteriaceae;g__Salmonella;s__Salmonellaenterica	NCBI RefSeq
GCF_000006945.2	NC_003277.2	93933	Host	d__Bacteria;p__Proteobacteria;c__Gammaproteobacteria;o__Enterobacterales;f__Enterobacteriaceae;g__Salmonella;s__Salmonellaenterica	NCBI RefSeq
GCF_000006945.2	NC_003277.2	93933	Host	d__Bacteria;p__Proteobacteria;c__Gammaproteobacteria;o__Enterobacterales;f__Enterobacteriaceae;g__Salmonella;s__Salmonellaenterica	NCBI RefSeq
GCF_000006945.2	NC_003277.2	93933	Host	d__Bacteria;p__Proteobacteria;c__Gammaproteobacteria;o__Enterobacterales;f__Enterobacteriaceae;g__Salmonella;s__Salmonellaenterica	NCBI RefSeq
GCF_000006945.2	NC_003277.2	93933	Host	d__Bacteria;p__Proteobacteria;c__Gammaproteobacteria;o__Enterobacterales;f__Enterobacteriaceae;g__Salmonella;s__Salmonellaenterica	NCBI RefSeq
GCF_000006945.2	NC_003277.2	93933	Host	d__Bacteria;p__Proteobacteria;c__Gammaproteobacteria;o__Enterobacterales;f__Enterobacteriaceae;g__Salmonella;s__Salmonellaenterica	NCBI RefSeq
GCF_000006945.2	NC_003277.2	93933	Host	d__Bacteria;p__Proteobacteria;c__Gammaproteobacteria;o__Enterobacterales;f__Enterobacteriaceae;g__Salmonella;s__Salmonellaenterica	NCBI RefSeq
GCF_000006945.2	NC_003277.2	93933	Host	d__Bacteria;p__Proteobacteria;c__Gammaproteobacteria;o__Enterobacterales;f__Enterobacteriaceae;g__Salmonella;s__Salmonellaenterica	NCBI RefSeq
GCF_000006945.2	NC_003277.2	93933	Host	d__Bacteria;p__Proteobacteria;c__Gammaproteobacteria;o__Enterobacterales;f__Enterobacteriaceae;g__Salmonella;s__Salmonellaenterica	NCBI RefSeq
GCF_000006945.2	NC_003277.2	93933	Host	d__Bacteria;p__Proteobacteria;c__Gammaproteobacteria;o__Enterobacterales;f__Enterobacteriaceae;g__Salmonella;s__Salmonellaenterica	NCBI RefSeq
GCF_000006945.2	NC_003277.2	93933	Host	d__Bacteria;p__Proteobacteria;c__Gammaproteobacteria;o__Enterobacterales;f__Enterobacteriaceae;g__Salmonella;s__Salmonellaenterica	NCBI RefSeq
GCF_000006945.2	NC_003277.2	93933	Host	d__Bacteria;p__Proteobacteria;c__Gammaproteobacteria;o__Enterobacterales;f__Enterobacteriaceae;g__Salmonella;s__Salmonellaenterica	NCBI RefSeq
GCF_000006945.2	NC_003277.2	93933	Host	d__Bacteria;p__Proteobacteria;c__Gammaproteobacteria;o__Enterobacterales;f__Enterobacteriaceae;g__Salmonella;s__Salmonellaenterica	NCBI RefSeq
GCF_000006945.2	NC_003277.2	93933	Host	d__Bacteria;p__Proteobacteria;c__Gammaproteobacteria;o__Enterobacterales;f__Enterobacteriaceae;g__Salmonella;s__Salmonellaenterica	NCBI RefSeq
GCF_000006945.2	NC_003277.2	93933	Host	d__Bacteria;p__Proteobacteria;c__Gammaproteobacteria;o__Enterobacterales;f__Enterobacteriaceae;g__Salmonella;s__Salmonellaenterica	NCBI RefSeq
GCF_000006945.2	NC_003277.2	93933	Host	d__Bacteria;p__Proteobacteria;c__Gammaproteobacteria;o__Enterobacterales;f__Enterobacteriaceae;g__Salmonella;s__Salmonellaenterica	NCBI RefSeq
GCF_000006945.2	NC_003277.2	93933	Host	d__Bacteria;p__Proteobacteria;c__Gammaproteobacteria;o__Enterobacterales;f__Enterobacteriaceae;g__Salmonella;s__Salmonellaenterica	NCBI RefSeq
GCF_000006945.2	NC_003277.2	93933	Host	d__Bacteria;p__Proteobacteria;c__Gammaproteobacteria;o__Enterobacterales;f__Enterobacteriaceae;g__Salmonella;s__Salmonellaenterica	NCBI RefSeq
GCF_000006945.2	NC_003277.2	93933	Host	d__Bacteria;p__Proteobacteria;c__Gammaproteobacteria;o__Enterobacterales;f__Enterobacteriaceae;g__Salmonella;s__Salmonellaenterica	NCBI RefSeq
GCF_000006945.2	NC_003277.2	93933	Host	d__Bacteria;p__Proteobacteria;c__Gammaproteobacteria;o__Enterobacterales;f__Enterobacteriaceae;g__Salmonella;s__Salmonellaenterica	NCBI RefSeq
GCF_000006945.2	NC_003277.2	93933	Host	d__Bacteria;p__Proteobacteria;c__Gammaproteobacteria;o__Enterobacterales;f__Enterobacteriaceae;g__Salmonella;s__Salmonellaenterica	NCBI RefSeq
GCF_000006945.2	NC_003277.2	93933	Host	d__Bacteria;p__Proteobacteria;c__Gammaproteobacteria;o__Enterobacterales;f__Enterobacteriaceae;g__Salmonella;s__Salmonellaenterica	NCBI RefSeq
GCF_000006945.2	NC_003277.2	93933	Host	d__Bacteria;p__Proteobacteria;c__Gammaproteobacteria;o__Enterobacterales;f__Enterobacteriaceae;g__Salmonella;s__Salmonellaenterica	NCBI RefSeq
GCF_000006945.2	NC_003277.2	93933	Host	d__Bacteria;p__Proteobacteria;c__Gammaproteobacteria;o__Enterobacterales;f__Enterobacteriaceae;g__Salmonella;s__Salmonellaenterica	NCBI RefSeq
GCF_000006945.2	NC_003277.2	93933	Host	d__Bacteria;p__Proteobacteria;c__Gammaproteobacteria;o__Enterobacterales;f__Enterobacteriaceae;g__Salmonella;s__Salmonellaenterica	NCBI RefSeq
GCF_000006945.2	NC_003277.2	93933	Host	d__Bacteria;p__Proteobacteria;c__Gammaproteobacteria;o__Enterobacterales;f__Enterobacteriaceae;g__Salmonella;s__Salmonellaenterica	NCBI RefSeq
GCF_000006945.2	NC_003277.2	93933	Host	d__Bacteria;p__Proteobacteria;c__Gammaproteobacteria;o__Enterobacterales;f__Enterobacteriaceae;g__Salmonella;s__Salmonellaenterica	NCBI RefSeq
GCF_000006945.2	NC_003277.2	93933	Host	d__Bacteria;p__Proteobacteria;c__Gammaproteobacteria;o__Enterobacterales;f__Enterobacteriaceae;g__Salmonella;s__Salmonellaenterica	NCBI RefSeq
GCF_000006945.2	NC_003277.2	93933	Host	d__Bacteria;p__Proteobacteria;c__Gammaproteobacteria;o__Enterobacterales;f__Enterobacteriaceae;g__Salmonella;s__Salmonellaenterica	NCBI RefSeq
GCF_000006945.2	NC_003277.2	93933	Host	d__Bacteria;p__Proteobacteria;c__Gammaproteobacteria;o__Enterobacterales;f__Enterobacteriaceae;g__Salmonella;s__Salmonellaenterica	NCBI RefSeq
GCF_000006945.2	NC_003277.2	93933	Host	d__Bacteria;p__Proteobacteria;c__Gammaproteobacteria;o__Enterobacterales;f__Enterobacteriaceae;g__Salmonella;s__Salmonellaenterica	NCBI RefSeq
GCF_000006945.2	NC_003277.2	93933	Host	d__Bacteria;p__Proteobacteria;c__Gammaproteobacteria;o__Enterobacterales;f__Enterobacteriaceae;g__Salmonella;s__Salmonellaenterica	NCBI RefSeq
GCF_000006945.2	NC_003277.2	93933	Host	d__Bacteria;p__Proteobacteria;c__Gammaproteobacteria;o__Enterobacterales;f__Enterobacteriaceae;g__Salmonella;s__Salmonellaenterica	NCBI RefSeq
GCF_000006945.2	NC_003277.2	93933	Host	d__Bacteria;p__Proteobacteria;c__Gammaproteobacteria;o__Enterobacterales;f__Enterobacteriaceae;g__Salmonella;s__Salmonellaenterica	NCBI RefSeq
GCF_000006945.2	NC_003277.2	93933	Host	d__Bacteria;p__Proteobacteria;c__Gammaproteobacteria;o__Enterobacterales;f__Enterobacteriaceae;g__Salmonella;s__Salmonellaenterica	NCBI RefSeq
GCF_000006945.2	NC_003277.2	93933	Host	d__Bacteria;p__Proteobacteria;c__Gammaproteobacteria;o__Enterobacterales;f__Enterobacteriaceae;g__Salmonella;s__Salmonellaenterica	NCBI RefSeq
GCF_000006945.2	NC_003277.2	93933	Host	d__Bacteria;p__Proteobacteria;c__Gammaproteobacteria;o__Enterobacterales;f__Enterobacteriaceae;g__Salmonella;s__Salmonellaenterica	NCBI RefSeq
GCF_000006945.2	NC_003277.2	93933	Host	d__Bacteria;p__Proteobacteria;c__Gammaproteobacteria;o__Enterobacterales;f__Enterobacteriaceae;g__Salmonella;s__Salmonellaenterica	NCBI RefSeq
GCF_000006945.2	NC_003277.2	93933	Host	d__Bacteria;p__Proteobacteria;c__Gammaproteobacteria;o__Enterobacterales;f__Enterobacteriaceae;g__Salmonella;s__Salmonellaenterica	NCBI RefSeq
GCF_000006945.2	NC_003277.2	93933	Host	d__Bacteria;p__Proteobacteria;c__Gammaproteobacteria;o__Enterobacterales;f__Enterobacteriaceae;g__Salmonella;s__Salmonellaenterica	NCBI RefSeq
GCF_000006945.2	NC_003277.2	93933	Host	d__Bacteria;p__Proteobacteria;c__Gammaproteobacteria;o__Enterobacterales;f__Enterobacteriaceae;g__Salmonella;s__Salmonellaenterica	NCBI RefSeq
GCF_000006945.2	NC_003277.2	93933	Host	d__Bacteria;p__Proteobacteria;c__Gammaproteobacteria;o__Enterobacterales;f__Enterobacteriaceae;g__Salmonella;s__Salmonellaenterica	NCBI RefSeq
GCF_000006945.2	NC_003277.2	93933	Host	d__Bacteria;p__Proteobacteria;c__Gammaproteobacteria;o__Enterobacterales;f__Enterobacteriaceae;g__Salmonella;s__Salmonellaenterica	NCBI RefSeq
GCF_000006945.2	NC_003277.2	93933	Host	d__Bacteria;p__Proteobacteria;c__Gammaproteobacteria;o__Enterobacterales;f__Enterobacteriaceae;g__Salmonella;s__Salmonellaenterica	NCBI RefSeq
GCF_000006945.2	NC_003277.2	93933	Host	d__Bacteria;p__Proteobacteria;c__Gammaproteobacteria;o__Enterobacterales;f__Enterobacteriaceae;g__Salmonella;s__Salmonellaenterica	NCBI RefSeq
GCF_000006945.2	NC_003277.2	93933	Host	d__Bacteria;p__Proteobacteria;c__Gammaproteobacteria;o__Enterobacterales;f__Enterobacteriaceae;g__Salmonella;s__Salmonellaenterica	NCBI RefSeq
GCF_000006945.2	NC_003277.2	93933	Host	d__Bacteria;p__Proteobacteria;c__Gammaproteobacteria;o__Enterobacterales;f__Enterobacteriaceae;g__Salmonella;s__Salmonellaenterica	NCBI RefSeq
GCF_000006945.2	NC_003277.2	93933	Host	d__Bacteria;p__Proteobacteria;c__Gammaproteobacteria;o__Enterobacterales;f__Enterobacteriaceae;g__Salmonella;s__Salmonellaenterica	NCBI RefSeq
GCF_000006945.2	NC_003277.2	93933	Host	d__Bacteria;p__Proteobacteria;c__Gammaproteobacteria;o__Enterobacterales;f__Enterobacteriaceae;g__Salmonella;s__Salmonellaenterica	NCBI RefSeq
GCF_000006945.2	NC_003277.2	93933	Host	d__Bacteria;p__Proteobacteria;c__Gammaproteobacteria;o__Enterobacterales;f__Enterobacteriaceae;g__Salmonella;s__Salmonellaenterica	NCBI RefSeq
GCF_000006945.2	NC_003277.2	93933	Host	d__Bacteria;p__Proteobacteria;c__Gammaproteobacteria;o__Enterobacterales;f__Enterobacteriaceae;g__Salmonella;s__Salmonellaenterica	NCBI RefSeq
GCF_000006945.2	NC_003277.2	93933	Host	d__Bacteria;p__Proteobacteria;c__Gammaproteobacteria;o__Enterobacterales;f__Enterobacteriaceae;g__Salmonella;s__Salmonellaenterica	NCBI RefSeq
GCF_000006945.2	NC_003277.2	93933	Host	d__Bacteria;p__Proteobacteria;c__Gammaproteobacteria;o__Enterobacterales;f__Enterobacteriaceae;g__Salmonella;s__Salmonellaenterica	NCBI RefSeq
GCF_000006945.2	NC_003277.2	93933	Host	d__Bacteria;p__Proteobacteria;c__Gammaproteobacteria;o__Enterobacterales;f__Enterobacteriaceae;g__Salmonella;s__Salmonellaenterica	NCBI RefSeq
GCF_000006945.2	NC_003277.2	93933	Host	d__Bacteria;p__Proteobacteria;c__Gammaproteobacteria;o__Enterobacterales;f__Enterobacteriaceae;g__Salmonella;s__Salmonellaenterica	NCBI RefSeq
GCF_000006945.2	NC_003277.2	93933	Host	d__Bacteria;p__Proteobacteria;c__Gammaproteobacteria;o__Enterobacterales;f__Enterobacteriaceae;g__Salmonella;s__Salmonellaenterica	NCBI RefSeq
GCF_000006945.2	NC_003277.2	93933	Host	d__Bacteria;p__Proteobacteria;c__Gammaproteobacteria;o__Enterobacterales;f__Enterobacteriaceae;g__Salmonella;s__Salmonellaenterica	NCBI RefSeq
GCF_000006945.2	NC_003277.2	93933	Host	d__Bacteria;p__Proteobacteria;c__Gammaproteobacteria;o__Enterobacterales;f__Enterobacteriaceae;g__Salmonella;s__Salmonellaenterica	NCBI RefSeq
GCF_000006945.2	NC_003277.2	93933	Host	d__Bacteria;p__Proteobacteria;c__Gammaproteobacteria;o__Enterobacterales;f__Enterobacteriaceae;g__Salmonella;s__Salmonellaenterica	NCBI RefSeq
GCF_000006945.2	NC_003277.2	93933	Host	d__Bacteria;p__Proteobacteria;c__Gammaproteobacteria;o__Enterobacterales;f__Enterobacteriaceae;g__Salmonella;s__Salmonellaenterica	NCBI RefSeq
GCF_000006945.2	NC_003277.2	93933	Host	d__Bacteria;p__Proteobacteria;c__Gammaproteobacteria;o__Enterobacterales;f__Enterobacteriaceae;g__Salmonella;s__Salmonellaenterica	NCBI RefSeq
GCF_000006945.2	NC_003277.2	93933	Host	d__Bacteria;p__Proteobacteria;c__Gammaproteobacteria;o__Enterobacterales;f__Enterobacteriaceae;g__Salmonella;s__Salmonellaenterica	NCBI RefSeq
GCF_000006945.2	NC_003277.2	93933	Host	d__Bacteria;p__Proteobacteria;c__Gammaproteobacteria;o__Enterobacterales;f__Enterobacteriaceae;g__Salmonella;s__Salmonellaenterica	NCBI RefSeq
GCF_000006945.2	NC_003277.2	93933	Host	d__Bacteria;p__Proteobacteria;c__Gammaproteobacteria;o__Enterobacterales;f__Enterobacteriaceae;g__Salmonella;s__Salmonellaenterica	NCBI RefSeq
GCF_000006945.2	NC_003277.2	93933	Host	d__Bacteria;p__Proteobacteria;c__Gammaproteobacteria;o__Enterobacterales;f__Enterobacteriaceae;g__Salmonella;s__Salmonellaenterica	NCBI RefSeq
GCF_000006945.2	NC_003277.2	93933	Host	d__Bacteria;p__Proteobacteria;c__Gammaproteobacteria;o__Enterobacterales;f__Enterobacteriaceae;g__Salmonella;s__Salmonellaenterica	NCBI RefSeq
GCF_000006945.2	NC_003277.2	93933	Host	d__Bacteria;p__Proteobacteria;c__Gammaproteobacteria;o__Enterobacterales;f__Enterobacteriaceae;g__Salmonella;s__Salmonellaenterica	NCBI RefSeq
GCF_000006945.2	NC_003277.2	93933	Host	d__Bacteria;p__Proteobacteria;c__Gammaproteobacteria;o__Enterobacterales;f__Enterobacteriaceae;g__Salmonella;s__Salmonellaenterica	NCBI RefSeq
GCF_000006945.2	NC_003277.2	93933	Host	d__Bacteria;p__Proteobacteria;c__Gammaproteobacteria;o__Enterobacterales;f__Enterobacteriaceae;g__Salmonella;s__Salmonellaenterica	NCBI RefSeq
GCF_000006945.2	NC_003277.2	93933	Host	d__Bacteria;p__Proteobacteria;c__Gammaproteobacteria;o__Enterobacterales;f__Enterobacteriaceae;g__Salmonella;s__Salmonellaenterica	NCBI RefSeq
GCF_000006945.2	NC_003277.2	93933	Host	d__Bacteria;p__Proteobacteria;c__Gammaproteobacteria;o__Enterobacterales;f__Enterobacteriaceae;g__Salmonella;s__Salmonellaenterica	NCBI RefSeq
GCF_000006945.2	NC_003277.2	93933	Host	d__Bacteria;p__Proteobacteria;c__Gammaproteobacteria;o__Enterobacterales;f__Enterobacteriaceae;g__Salmonella;s__Salmonellaenterica	NCBI RefSeq
GCF_000006945.2	NC_003277.2	93933	Host	d__Bacteria;p__Proteobacteria;c__Gammaproteobacteria;o__Enterobacterales;f__Enterobacteriaceae;g__Salmonella;s__Salmonellaenterica	NCBI RefSeq
GCF_000006945.2	NC_003277.2	93933	Host	d__Bacteria;p__Proteobacteria;c__Gammaproteobacteria;o__Enterobacterales;f__Enterobacteriaceae;g__Salmonella;s__Salmonellaenterica	NCBI RefSeq
GCF_000006945.2	NC_003277.2	93933	Host	d__Bacteria;p__Proteobacteria;c__Gammaproteobacteria;o__Enterobacterales;f__Enterobacteriaceae;g__Salmonella;s__Salmonellaenterica	NCBI RefSeq
GCF_000006945.2	NC_003277.2	93933	Host	d__Bacteria;p__Proteobacteria;c__Gammaproteobacteria;o__Enterobacterales;f__Enterobacteriaceae;g__Salmonella;s__Salmonellaenterica	NCBI RefSeq
GCF_000006945.2	NC_003277.2	93933	Host	d__Bacteria;p__Proteobacteria;c__Gammaproteobacteria;o__Enterobacterales;f__Enterobacteriaceae;g__Salmonella;s__Salmonellaenterica	NCBI RefSeq
GCF_000006945.2	NC_003277.2	93933	Host	d__Bacteria;p__Proteobacteria;c__Gammaproteobacteria;o__Enterobacterales;f__Enterobacteriaceae;g__Salmonella;s__Salmonellaenterica	NCBI RefSeq
GCF_000006945.2	NC_003277.2	93933	Host	d__Bacteria;p__Proteobacteria;c__Gammaproteobacteria;o__Enterobacterales;f__Enterobacteriaceae;g__Salmonella;s__Salmonellaenterica	NCBI RefSeq
GCF_000006945.2	NC_003277.2	93933	Host	d__Bacteria;p__Proteobacteria;c__Gammaproteobacteria;o__Enterobacterales;f__Enterobacteriaceae;g__Salmonella;s__Salmonellaenterica	NCBI RefSeq
GCF_000006945.2	NC_003277.2	93933	Host	d__Bacteria;p__Proteobacteria;c__Gammaproteobacteria;o__Enterobacterales;f__Enterobacteriaceae;g__Salmonella;s__Salmonellaenterica	NCBI RefSeq
GCF_000006945.2	NC_003277.2	93933	Host	d__Bacteria;p__Proteobacteria;c__Gammaproteobacteria;o__Enterobacterales;f__Enterobacteriaceae;g__Salmonella;s__Salmonellaenterica	NCBI RefSeq
GCF_000006945.2	NC_003277.2	93933	Host	d__Bacteria;p__Proteobacteria;c__Gammaproteobacteria;o__Enterobacterales;f__Enterobacteriaceae;g__Salmonella;s__Salmonellaenterica	NCBI RefSeq
GCF_000006945.2	NC_003277.2	93933	Host	d__Bacteria;p__Proteobacteria;c__Gammaproteobacteria;o__Enterobacterales;f__Enterobacteriaceae;g__Salmonella;s__Salmonellaenterica	NCBI RefSeq
GCF_000006945.2	NC_003277.2	93933	Host	d__Bacteria;p__Proteobacteria;c__Gammaproteobacteria;o__Enterobacterales;f__Enterobacteriaceae;g__Salmonella;s__Salmonellaenterica	NCBI RefSeq
GCF_000006945.2	NC_003277.2	93933	Host	d__Bacteria;p__Proteobacteria;c__Gammaproteobacteria;o__Enterobacterales;f__Enterobacteriaceae;g__Salmonella;s__Salmonellaenterica	NCBI RefSeq
GCF_000006945.2	NC_003277.2	93933	Host	d__Bacteria;p__Proteobacteria;c__Gammaproteobacteria;o__Enterobacterales;f__Enterobacteriaceae;g__Salmonella;s__Salmonellaenterica	NCBI RefSeq
GCF_000006945.2	NC_003277.2	93933	Host	d__Bacteria;p__Proteobacteria;c__Gammaproteobacteria;o__Enterobacterales;f__Enterobacteriaceae;g__Salmonella;s__Salmonellaenterica	NCBI RefSeq
GCF_000006945.2	NC_003277.2	93933	Host	d__Bacteria;p__Proteobacteria;c__Gammaproteobacteria;o__Enterobacterales;f__Enterobacteriaceae;g__Salmonella;s__Salmonellaenterica	NCBI RefSeq
GCF_000006945.2	NC_003277.2	93933	Host	d__Bacteria;p__Proteobacteria;c__Gammaproteobacteria;o__Enterobacterales;f__Enterobacteriaceae;g__Salmonella;s__Salmonellaenterica	NCBI RefSeq
GCF_000006945.2	NC_003277.2	93933	Host	d__Bacteria;p__Proteobacteria;c__Gammaproteobacteria;o__Enterobacterales;f__Enterobacteriaceae;g__Salmonella;s__Salmonellaenterica	NCBI RefSeq
GCF_000006945.2	NC_003277.2	93933	Host	d__Bacteria;p__Proteobacteria;c__Gammaproteobacteria;o__Enterobacterales;f__Enterobacteriaceae;g__Salmonella;s__Salmonellaenterica	NCBI RefSeq
GCF_000006945.2	NC_003277.2	93933	Host	d__Bacteria;p__Proteobacteria;c__Gammaproteobacteria;o__Enterobacterales;f__Enterobacteriaceae;g__Salmonella;s__Salmonellaenterica	NCBI RefSeq
GCF_000006945.2	NC_003277.2	93933	Host	d__Bacteria;p__Proteobacteria;c__Gammaproteobacteria;o__Enterobacterales;f__Enterobacteriaceae;g__Salmonella;s__Salmonellaenterica	NCBI RefSeq
GCF_000006945.2	NC_003277.2	93933	Host	d__Bacteria;p__Proteobacteria;c__Gammaproteobacteria;o__Enterobacterales;f__Enterobacteriaceae;g__Salmonella;s__Salmonellaenterica	NCBI RefSeq
GCF_000006945.2	NC_003277.2	93933	Host	d__Bacteria;p__Proteobacteria;c__Gammaproteobacteria;o__Enterobacterales;f__Enterobacteriaceae;g__Salmonella;s__Salmonellaenterica	NCBI RefSeq
GCF_000006945.2	NC_003277.2	93933	Host	d__Bacteria;p__Proteobacteria;c__Gammaproteobacteria;o__Enterobacterales;f__Enterobacteriaceae;g__Salmonella;s__Salmonellaenterica	NCBI RefSeq
GCF_000006945.2	NC_003277.2	93933	Host	d__Bacteria;p__Proteobacteria;c__Gammaproteobacteria;o__Enterobacterales;f__Enterobacteriaceae;g__Salmonella;s__Salmonellaenterica	NCBI RefSeq
GCF_000006945.2	NC_003277.2	93933	Host	d__Bacteria;p__Proteobacteria;c__Gammaproteobacteria;o__Enterobacterales;f__Enterobacteriaceae;g__Salmonella;s__Salmonellaenterica	NCBI RefSeq
GCF_000006945.2	NC_003277.2	93933	Host	d__Bacteria;p__Proteobacteria;c__Gammaproteobacteria;o__Enterobacterales;f__Enterobacteriaceae;g__Salmonella;s__Salmonellaenterica	NCBI RefSeq
GCF_000006945.2	NC_003277.2	93933	Host	d__Bacteria;p__Proteobacteria;c__Gammaproteobacteria;o__Enterobacterales;f__Enterobacteriaceae;g__Salmonella;s__Salmonellaenterica	NCBI RefSeq
GCF_000006945.2	NC_003277.2	93933	Host	d__Bacteria;p__Proteobacteria;c__Gammaproteobacteria;o__Enterobacterales;f__Enterobacteriaceae;g__Salmonella;s__Salmonellaenterica	NCBI RefSeq
GCF_000006945.2	NC_003277.2	93933	Host	d__Bacteria;p__Proteobacteria;c__Gammaproteobacteria;o__Enterobacterales;f__Enterobacteriaceae;g__Salmonella;s__Salmonellaenterica	NCBI RefSeq
GCF_000006945.2	NC_003277.2	93933	Host	d__Bacteria;p__Proteobacteria;c__Gammaproteobacteria;o__Enterobacterales;f__Enterobacteriaceae;g__Salmonella;s__Salmonellaenterica	NCBI RefSeq
GCF_000006945.2	NC_003277.2	93933	Host	d__Bacteria;p__Proteobacteria;c__Gammaproteobacteria;o__Enterobacterales;f__Enterobacteriaceae;g__Salmonella;s__Salmonellaenterica	NCBI RefSeq
GCF_000006945.2	NC_003277.2	93933	Host	d__Bacteria;p__Proteobacteria;c__Gammaproteobacteria;o__Enterobacterales;f__Enterobacteriaceae;g__Salmonella;s__Salmonellaenterica	NCBI RefSeq
GCF_000006945.2	NC_003277.2	93933	Host	d__Bacteria;p__Proteobacteria;c__Gammaproteobacteria;o__Enterobacterales;f__Enterobacteriaceae;g__Salmonella;s__Salmonellaenterica	NCBI RefSeq
GCF_000006945.2	NC_003277.2	93933	Host	d__Bacteria;p__Proteobacteria;c__Gammaproteobacteria;o__Enterobacterales;f__Enterobacteriaceae;g__Salmonella;s__Salmonellaenterica	NCBI RefSeq
GCF_000006945.2	NC_003277.2	93933	Host	d__Bacteria;p__Proteobacteria;c__Gammaproteobacteria;o__Enterobacterales;f__Enterobacteriaceae;g__Salmonella;s__Salmonellaenterica	NCBI RefSeq
GCF_000006945.2	NC_003277.2	93933	Host	d__Bacteria;p__Proteobacteria;c__Gammaproteobacteria;o__Enterobacterales;f__Enterobacteriaceae;g__Salmonella;s__Salmonellaenterica	NCBI RefSeq
GCF_000006945.2	NC_003277.2	93933	Host	d__Bacteria;p__Proteobacteria;c__Gammaproteobacteria;o__Enterobacterales;f__Enterobacteriaceae;g__Salmonella;s__Salmonellaenterica	NCBI RefSeq
GCF_000006945.2	NC_003277.2	93933	Host	d__Bacteria;p__Proteobacteria;c__Gammaproteobacteria;o__Enterobacterales;f__Enterobacteriaceae;g__Salmonella;s__Salmonellaenterica	NCBI RefSeq
GCF_000006945.2	NC_003277.2	93933	Host	d__Bacteria;p__Proteobacteria;c__Gammaproteobacteria;o__Enterobacterales;f__Enterobacteriaceae;g__Salmonella;s__Salmonellaenterica	NCBI RefSeq
GCF_000006945.2	NC_003277.2	93933	Host	d__Bacteria;p__Proteobacteria;c__Gammaproteobacteria;o__Enterobacterales;f__Enterobacteriaceae;g__Salmonella;s__Salmonellaenterica	NCBI RefSeq
GCF_000006945.2	NC_003277.2	93933	Host	d__Bacteria;p__Proteobacteria;c__Gammaproteobacteria;o__Enterobacterales;f__Enterobacteriaceae;g__Salmonella;s__Salmonellaenterica	NCBI RefSeq
GCF_000006945.2	NC_003277.2	93933	Host	d__Bacteria;p__Proteobacteria;c__Gammaproteobacteria;o__Enterobacterales;f__Enterobacteriaceae;g__Salmonella;s__Salmonellaenterica	NCBI RefSeq
GCF_000006945.2	NC_003277.2	93933	Host	d__Bacteria;p__Proteobacteria;c__Gammaproteobacteria;o__Enterobacterales;f__Enterobacteriaceae;g__Salmonella;s__Salmonellaenterica	NCBI RefSeq
GCF_000006945.2	NC_003277.2	93933	Host	d__Bacteria;p__Proteobacteria;c__Gammaproteobacteria;o__Enterobacterales;f__Enterobacteriaceae;g__Salmonella;s__Salmonellaenterica	NCBI RefSeq
GCF_000006945.2	NC_003277.2	93933	Host	d__Bacteria;p__Proteobacteria;c__Gammaproteobacteria;o__Enterobacterales;f__Enterobacteriaceae;g__Salmonella;s__Salmonellaenterica	NCBI RefSeq
GCF_000006945.2	NC_003277.2	93933	Host	d__Bacteria;p__Proteobacteria;c__Gammaproteobacteria;o__Enterobacterales;f__Enterobacteriaceae;g__Salmonella;s__Salmonellaenterica	NCBI RefSeq
GCF_000006945.2	NC_003277.2	93933	Host	d__Bacteria;p__Proteobacteria;c__Gammaproteobacteria;o__Enterobacterales;f__Enterobacteriaceae;g__Salmonella;s__Salmonellaenterica	NCBI RefSeq
GCF_000006945.2	NC_003277.2	93933	Host	d__Bacteria;p__Proteobacteria;c__Gammaproteobacteria;o__Enterobacterales;f__Enterobacteriaceae;g__Salmonella;s__Salmonellaenterica	NCBI RefSeq
GCF_000006945.2	NC_003277.2	93933	Host	d__Bacteria;p__Proteobacteria;c__Gammaproteobacteria;o__Enterobacterales;f__Enterobacteriaceae;g__Salmonella;s__Salmonellaenterica	NCBI RefSeq
GCF_000006945.2	NC_003277.2	93933	Host	d__Bacteria;p__Proteobacteria;c__Gammaproteobacteria;o__Enterobacterales;f__Enterobacteriaceae;g__Salmonella;s__Salmonellaenterica	NCBI RefSeq
GCF_000006945.2	NC_003277.2	93933	Host	d__Bacteria;p__Proteobacteria;c__Gammaproteobacteria;o__Enterobacterales;f__Enterobacteriaceae;g__Salmonella;s__Salmonellaenterica	NCBI RefSeq
GCF_000006945.2	NC_003277.2	93933	Host	d__Bacteria;p__Proteobacteria;c__Gammaproteobacteria;o__Enterobacterales;f__Enterobacteriaceae;g__Salmonella;s__Salmonellaenterica	NCBI RefSeq
GCF_000006945.2	NC_003277.2	93933	Host	d__Bacteria;p__Proteobacteria;c__Gammaproteobacteria;o__Enterobacterales;f__Enterobacteriaceae;g__Salmonella;s__Salmonellaenterica	NCBI RefSeq
GCF_000006945.2	NC_003277.2	93933	Host	d__Bacteria;p__Proteobacteria;c__Gammaproteobacteria;o__Enterobacterales;f__Enterobacteriaceae;g__Salmonella;s__Salmonellaenterica	NCBI RefSeq
GCF_000006945.2	NC_003277.2	93933	Host	d__Bacteria;p__Proteobacteria;c__Gammaproteobacteria;o__Enterobacterales;f__Enterobacteriaceae;g__Salmonella;s__Salmonellaenterica	NCBI RefSeq
GCF_000006945.2	NC_003277.2	93933	Host	d__Bacteria;p__Proteobacteria;c__Gammaproteobacteria;o__Enterobacterales;f__Enterobacteriaceae;g__Salmonella;s__Salmonellaenterica	NCBI RefSeq
GCF_000006945.2	NC_003277.2	93933	Host	d__Bacteria;p__Proteobacteria;c__Gammaproteobacteria;o__Enterobacterales;f__Enterobacteriaceae;g__Salmonella;s__Salmonellaenterica	NCBI RefSeq
GCF_000006945.2	NC_003277.2	93933	Host	d__Bacteria;p__Proteobacteria;c__Gammaproteobacteria;o__Enterobacterales;f__Enterobacteriaceae;g__Salmonella;s__Salmonellaenterica	NCBI RefSeq
GCF_000006945.2	NC_003277.2	93933	Host	d__Bacteria;p__Proteobacteria;c__Gammaproteobacteria;o__Enterobacterales;f__Enterobacteriaceae;g__Salmonella;s__Salmonellaenterica	NCBI RefSeq
GCF_000006945.2	NC_003277.2	93933	Host	d__Bacteria;p__Proteobacteria;c__Gammaproteobacteria;o__Enterobacterales;f__Enterobacteriaceae;g__Salmonella;s__Salmonellaenterica	NCBI RefSeq
GCF_000006945.2	NC_003277.2	93933	Host	d__Bacteria;p__Proteobacteria;c__Gammaproteobacteria;o__Enterobacterales;f__Enterobacteriaceae;g__Salmonella;s__Salmonellaenterica	NCBI RefSeq
GCF_000006945.2	NC_003277.2	93933	Host	d__Bacteria;p__Proteobacteria;c__Gammaproteobacteria;o__Enterobacterales;f__Enterobacteriaceae;g__Salmonella;s__Salmonellaenterica	NCBI RefSeq
GCF_000006945.2	NC_003277.2	93933	Host	d__Bacteria;p__Proteobacteria;c__Gammaproteobacteria;o__Enterobacterales;f__Enterobacteriaceae;g__Salmonella;s__Salmonellaenterica	NCBI RefSeq
GCF_000006945.2	NC_003277.2	93933	Host	d__Bacteria;p__Proteobacteria;c__Gammaproteobacteria;o__Enterobacterales;f__Enterobacteriaceae;g__Salmonella;s__Salmonellaenterica	NCBI RefSeq
GCF_000006945.2	NC_003277.2	93933	Host	d__Bacteria;p__Proteobacteria;c__Gammaproteobacteria;o__Enterobacterales;f__Enterobacteriaceae;g__Salmonella;s__Salmonellaenterica	NCBI RefSeq
GCF_000006945.2	NC_003277.2	93933	Host	d__Bacteria;p__Proteobacteria;c__Gammaproteobacteria;o__Enterobacterales;f__Enterobacteriaceae;g__Salmonella;s__Salmonellaenterica	NCBI RefSeq
GCF_000006945.2	NC_003277.2	93933	Host	d__Bacteria;p__Proteobacteria;c__Gammaproteobacteria;o__Enterobacterales;f__Enterobacteriaceae;g__Salmonella;s__Salmonellaenterica	NCBI RefSeq
GCF_000006945.2	NC_003277.2	93933	Host	d__Bacteria;p__Proteobacteria;c__Gammaproteobacteria;o__Enterobacterales;f__Enterobacteriaceae;g__Salmonella;s__Salmonellaenterica	NCBI RefSeq
GCF_000006945.2	NC_003277.2	93933	Host	d__Bacteria;p__Proteobacteria;c__Gammaproteobacteria;o__Enterobacterales;f__Enterobacteriaceae;g__Salmonella;s__Salmonellaenterica	NCBI RefSeq
GCF_000006945.2	NC_003277.2	93933	Host	d__Bacteria;p__Proteobacteria;c__Gammaproteobacteria;o__Enterobacterales;f__Enterobacteriaceae;g__Salmonella;s__Salmonellaenterica	NCBI RefSeq
GCF_000006945.2	NC_003277.2	93933	Host	d__Bacteria;p__Proteobacteria;c__Gammaproteobacteria;o__Enterobacterales;f__Enterobacteriaceae;g__Salmonella;s__Salmonellaenterica	NCBI RefSeq
GCF_000006945.2	NC_003277.2	93933	Host	d__Bacteria;p__Proteobacteria;c__Gammaproteobacteria;o__Enterobacterales;f__Enterobacteriaceae;g__Salmonella;s__Salmonellaenterica	NCBI RefSeq
GCF_000006945.2	NC_003277.2	93933	Host	d__Bacteria;p__Proteobacteria;c__Gammaproteobacteria;o__Enterobacterales;f__Enterobacteriaceae;g__Salmonella;s__Salmonellaenterica	NCBI RefSeq
GCF_000006945.2	NC_003277.2	93933	Host	d__Bacteria;p__Proteobacteria;c__Gammaproteobacteria;o__Enterobacterales;f__Enterobacteriaceae;g__Salmonella;s__Salmonellaenterica	NCBI RefSeq
GCF_000006945.2	NC_003277.2	93933	Host	d__Bacteria;p__Proteobacteria;c__Gammaproteobacteria;o__Enterobacterales;f__Enterobacteriaceae;g__Salmonella;s__Salmonellaenterica	NCBI RefSeq
GCF_000006945.2	NC_003277.2	93933	Host	d__Bacteria;p__Proteobacteria;c__Gammaproteobacteria;o__Enterobacterales;f__Enterobacteriaceae;g__Salmonella;s__Salmonellaenterica	NCBI RefSeq
GCF_000006945.2	NC_003277.2	93933	Host	d__Bacteria;p__Proteobacteria;c__Gammaproteobacteria;o__Enterobacterales;f__Enterobacteriaceae;g__Salmonella;s__Salmonellaenterica	NCBI RefSeq
GCF_000006945.2	NC_003277.2	93933	Host	d__Bacteria;p__Proteobacteria;c__Gammaproteobacteria;o__Enterobacterales;f__Enterobacteriaceae;g__Salmonella;s__Salmonellaenterica	NCBI RefSeq
GCF_000006945.2	NC_003277.2	93933	Host	d__Bacteria;p__Proteobacteria;c__Gammaproteobacteria;o__Enterobacterales;f__Enterobacteriaceae;g__Salmonella;s__Salmonellaenterica	NCBI RefSeq
GCF_000006945.2	NC_003277.2	93933	Host	d__Bacteria;p__Proteobacteria;c__Gammaproteobacteria;o__Enterobacterales;f__Enterobacteriaceae;g__Salmonella;s__Salmonellaenterica	NCBI RefSeq
GCF_000006945.2	NC_003277.2	93933	Host	d__Bacteria;p__Proteobacteria;c__Gammaproteobacteria;o__Enterobacterales;f__Enterobacteriaceae;g__Salmonella;s__Salmonellaenterica	NCBI RefSeq
GCF_000006945.2	NC_003277.2	93933	Host	d__Bacteria;p__Proteobacteria;c__Gammaproteobacteria;o__Enterobacterales;f__Enterobacteriaceae;g__Salmonella;s__Salmonellaenterica	NCBI RefSeq
GCF_000006945.2	NC_003277.2	93933	Host	d__Bacteria;p__Proteobacteria;c__Gammaproteobacteria;o__Enterobacterales;f__Enterobacteriaceae;g__Salmonella;s__Salmonellaenterica	NCBI RefSeq
GCF_000006945.2	NC_003277.2	93933	Host	d__Bacteria;p__Proteobacteria;c__Gammaproteobacteria;o__Enterobacterales;f__Enterobacteriaceae;g__Salmonella;s__Salmonellaenterica	NCBI RefSeq
GCF_000006945.2	NC_003277.2	93933	Host	d__Bacteria;p__Proteobacteria;c__Gammaproteobacteria;o__Enterobacterales;f__Enterobacteriaceae;g__Salmonella;s__Salmonellaenterica	NCBI RefSeq
GCF_000006945.2	NC_003277.2	93933	Host	d__Bacteria;p__Proteobacteria;c__Gammaproteobacteria;o__Enterobacterales;f__Enterobacteriaceae;g__Salmonella;s__Salmonellaenterica	NCBI RefSeq
GCF_000006945.2	NC_003277.2	93933	Host	d__Bacteria;p__Proteobacteria;c__Gammaproteobacteria;o__Enterobacterales;f__Enterobacteriaceae;g__Salmonella;s__Salmonellaenterica	NCBI RefSeq
GCF_000006945.2	NC_003277.2	93933	Host	d__Bacteria;p__Proteobacteria;c__Gammaproteobacteria;o__Enterobacterales;f__Enterobacteriaceae;g__Salmonella;s__Salmonellaenterica	NCBI RefSeq
GCF_000006945.2	NC_003277.2	93933	Host	d__Bacteria;p__Proteobacteria;c__Gammaproteobacteria;o__Enterobacterales;f__Enterobacteriaceae;g__Salmonella;s__Salmonellaenterica	NCBI RefSeq
GCF_000006945.2	NC_003277.2	93933	Host	d__Bacteria;p__Proteobacteria;c__Gammaproteobacteria;o__Enterobacterales;f__Enterobacteriaceae;g__Salmonella;s__Salmonellaenterica	NCBI RefSeq
GCF_000006945.2	NC_003277.2	93933	Host	d__Bacteria;p__Proteobacteria;c__Gammaproteobacteria;o__Enterobacterales;f__Enterobacteriaceae;g__Salmonella;s__Salmonellaenterica	NCBI RefSeq
GCF_000006945.2	NC_003277.2	93933	Host	d__Bacteria;p__Proteobacteria;c__Gammaproteobacteria;o__Enterobacterales;f__Enterobacteriaceae;g__Salmonella;s__Salmonellaenterica	NCBI RefSeq
GCF_000006945.2	NC_003277.2	93933	Host	d__Bacteria;p__Proteobacteria;c__Gammaproteobacteria;o__Enterobacterales;f__Enterobacteriaceae;g__Salmonella;s__Salmonellaenterica	NCBI RefSeq
GCF_000006945.2	NC_003277.2	93933	Host	d__Bacteria;p__Proteobacteria;c__Gammaproteobacteria;o__Enterobacterales;f__Enterobacteriaceae;g__Salmonella;s__Salmonellaenterica	NCBI RefSeq
GCF_000006945.2	NC_003277.2	93933	Host	d__Bacteria;p__Proteobacteria;c__Gammaproteobacteria;o__Enterobacterales;f__Enterobacteriaceae;g__Salmonella;s__Salmonellaenterica	NCBI RefSeq
GCF_000006945.2	NC_003277.2	93933	Host	d__Bacteria;p__Proteobacteria;c__Gammaproteobacteria;o__Enterobacterales;f__Enterobacteriaceae;g__Salmonella;s__Salmonellaenterica	NCBI RefSeq
GCF_000006945.2	NC_003277.2	93933	Host	d__Bacteria;p__Proteobacteria;c__Gammaproteobacteria;o__Enterobacterales;f__Enterobacteriaceae;g__Salmonella;s__Salmonellaenterica	NCBI RefSeq
GCF_000006945.2	NC_003277.2	93933	Host	d__Bacteria;p__Proteobacteria;c__Gammaproteobacteria;o__Enterobacterales;f__Enterobacteriaceae;g__Salmonella;s__Salmonellaenterica	NCBI RefSeq
GCF_000006945.2	NC_003277.2	93933	Host	d__Bacteria;p__Proteobacteria;c__Gammaproteobacteria;o__Enterobacterales;f__Enterobacteriaceae;g__Salmonella;s__Salmonellaenterica	NCBI RefSeq
GCF_000007125.1	NC_003317.1	2117144	Host	d__Bacteria;p__Proteobacteria;c__Alphaproteobacteria;o__Rhizobiales_A;f__Rhizobiaceae_A;g__Brucella;s__Brucellamelitensis	NCBI RefSeq
GCF_000007125.1	NC_003317.1	2117144	Host	d__Bacteria;p__Proteobacteria;c__Alphaproteobacteria;o__Rhizobiales_A;f__Rhizobiaceae_A;g__Brucella;s__Brucellamelitensis	NCBI RefSeq
GCF_000007125.1	NC_003317.1	2117144	Host	d__Bacteria;p__Proteobacteria;c__Alphaproteobacteria;o__Rhizobiales_A;f__Rhizobiaceae_A;g__Brucella;s__Brucellamelitensis	NCBI RefSeq
GCF_000007125.1	NC_003317.1	2117144	Host	d__Bacteria;p__Proteobacteria;c__Alphaproteobacteria;o__Rhizobiales_A;f__Rhizobiaceae_A;g__Brucella;s__Brucellamelitensis	NCBI RefSeq
GCF_000007125.1	NC_003317.1	2117144	Host	d__Bacteria;p__Proteobacteria;c__Alphaproteobacteria;o__Rhizobiales_A;f__Rhizobiaceae_A;g__Brucella;s__Brucellamelitensis	NCBI RefSeq
GCF_000007125.1	NC_003317.1	2117144	Host	d__Bacteria;p__Proteobacteria;c__Alphaproteobacteria;o__Rhizobiales_A;f__Rhizobiaceae_A;g__Brucella;s__Brucellamelitensis	NCBI RefSeq
GCF_000007125.1	NC_003317.1	2117144	Host	d__Bacteria;p__Proteobacteria;c__Alphaproteobacteria;o__Rhizobiales_A;f__Rhizobiaceae_A;g__Brucella;s__Brucellamelitensis	NCBI RefSeq
GCF_000007125.1	NC_003317.1	2117144	Host	d__Bacteria;p__Proteobacteria;c__Alphaproteobacteria;o__Rhizobiales_A;f__Rhizobiaceae_A;g__Brucella;s__Brucellamelitensis	NCBI RefSeq
GCF_000007125.1	NC_003317.1	2117144	Host	d__Bacteria;p__Proteobacteria;c__Alphaproteobacteria;o__Rhizobiales_A;f__Rhizobiaceae_A;g__Brucella;s__Brucellamelitensis	NCBI RefSeq
GCF_000007125.1	NC_003317.1	2117144	Host	d__Bacteria;p__Proteobacteria;c__Alphaproteobacteria;o__Rhizobiales_A;f__Rhizobiaceae_A;g__Brucella;s__Brucellamelitensis	NCBI RefSeq
GCF_000007125.1	NC_003317.1	2117144	Host	d__Bacteria;p__Proteobacteria;c__Alphaproteobacteria;o__Rhizobiales_A;f__Rhizobiaceae_A;g__Brucella;s__Brucellamelitensis	NCBI RefSeq
GCF_000007125.1	NC_003317.1	2117144	Host	d__Bacteria;p__Proteobacteria;c__Alphaproteobacteria;o__Rhizobiales_A;f__Rhizobiaceae_A;g__Brucella;s__Brucellamelitensis	NCBI RefSeq
GCF_000007125.1	NC_003317.1	2117144	Host	d__Bacteria;p__Proteobacteria;c__Alphaproteobacteria;o__Rhizobiales_A;f__Rhizobiaceae_A;g__Brucella;s__Brucellamelitensis	NCBI RefSeq
GCF_000007125.1	NC_003317.1	2117144	Host	d__Bacteria;p__Proteobacteria;c__Alphaproteobacteria;o__Rhizobiales_A;f__Rhizobiaceae_A;g__Brucella;s__Brucellamelitensis	NCBI RefSeq
GCF_000007125.1	NC_003317.1	2117144	Host	d__Bacteria;p__Proteobacteria;c__Alphaproteobacteria;o__Rhizobiales_A;f__Rhizobiaceae_A;g__Brucella;s__Brucellamelitensis	NCBI RefSeq
GCF_000007125.1	NC_003317.1	2117144	Host	d__Bacteria;p__Proteobacteria;c__Alphaproteobacteria;o__Rhizobiales_A;f__Rhizobiaceae_A;g__Brucella;s__Brucellamelitensis	NCBI RefSeq
GCF_000007125.1	NC_003317.1	2117144	Host	d__Bacteria;p__Proteobacteria;c__Alphaproteobacteria;o__Rhizobiales_A;f__Rhizobiaceae_A;g__Brucella;s__Brucellamelitensis	NCBI RefSeq
GCF_000007125.1	NC_003317.1	2117144	Host	d__Bacteria;p__Proteobacteria;c__Alphaproteobacteria;o__Rhizobiales_A;f__Rhizobiaceae_A;g__Brucella;s__Brucellamelitensis	NCBI RefSeq
GCF_000007125.1	NC_003317.1	2117144	Host	d__Bacteria;p__Proteobacteria;c__Alphaproteobacteria;o__Rhizobiales_A;f__Rhizobiaceae_A;g__Brucella;s__Brucellamelitensis	NCBI RefSeq
GCF_000007125.1	NC_003317.1	2117144	Host	d__Bacteria;p__Proteobacteria;c__Alphaproteobacteria;o__Rhizobiales_A;f__Rhizobiaceae_A;g__Brucella;s__Brucellamelitensis	NCBI RefSeq
GCF_000007125.1	NC_003317.1	2117144	Host	d__Bacteria;p__Proteobacteria;c__Alphaproteobacteria;o__Rhizobiales_A;f__Rhizobiaceae_A;g__Brucella;s__Brucellamelitensis	NCBI RefSeq
GCF_000007125.1	NC_003317.1	2117144	Host	d__Bacteria;p__Proteobacteria;c__Alphaproteobacteria;o__Rhizobiales_A;f__Rhizobiaceae_A;g__Brucella;s__Brucellamelitensis	NCBI RefSeq
GCF_000007125.1	NC_003317.1	2117144	Host	d__Bacteria;p__Proteobacteria;c__Alphaproteobacteria;o__Rhizobiales_A;f__Rhizobiaceae_A;g__Brucella;s__Brucellamelitensis	NCBI RefSeq
GCF_000007125.1	NC_003317.1	2117144	Host	d__Bacteria;p__Proteobacteria;c__Alphaproteobacteria;o__Rhizobiales_A;f__Rhizobiaceae_A;g__Brucella;s__Brucellamelitensis	NCBI RefSeq
GCF_000007125.1	NC_003317.1	2117144	Host	d__Bacteria;p__Proteobacteria;c__Alphaproteobacteria;o__Rhizobiales_A;f__Rhizobiaceae_A;g__Brucella;s__Brucellamelitensis	NCBI RefSeq
GCF_000007125.1	NC_003317.1	2117144	Host	d__Bacteria;p__Proteobacteria;c__Alphaproteobacteria;o__Rhizobiales_A;f__Rhizobiaceae_A;g__Brucella;s__Brucellamelitensis	NCBI RefSeq
GCF_000007125.1	NC_003317.1	2117144	Host	d__Bacteria;p__Proteobacteria;c__Alphaproteobacteria;o__Rhizobiales_A;f__Rhizobiaceae_A;g__Brucella;s__Brucellamelitensis	NCBI RefSeq
GCF_000007125.1	NC_003317.1	2117144	Host	d__Bacteria;p__Proteobacteria;c__Alphaproteobacteria;o__Rhizobiales_A;f__Rhizobiaceae_A;g__Brucella;s__Brucellamelitensis	NCBI RefSeq
GCF_000007125.1	NC_003317.1	2117144	Host	d__Bacteria;p__Proteobacteria;c__Alphaproteobacteria;o__Rhizobiales_A;f__Rhizobiaceae_A;g__Brucella;s__Brucellamelitensis	NCBI RefSeq
GCF_000007125.1	NC_003317.1	2117144	Host	d__Bacteria;p__Proteobacteria;c__Alphaproteobacteria;o__Rhizobiales_A;f__Rhizobiaceae_A;g__Brucella;s__Brucellamelitensis	NCBI RefSeq
GCF_000007125.1	NC_003317.1	2117144	Host	d__Bacteria;p__Proteobacteria;c__Alphaproteobacteria;o__Rhizobiales_A;f__Rhizobiaceae_A;g__Brucella;s__Brucellamelitensis	NCBI RefSeq
GCF_000007125.1	NC_003317.1	2117144	Host	d__Bacteria;p__Proteobacteria;c__Alphaproteobacteria;o__Rhizobiales_A;f__Rhizobiaceae_A;g__Brucella;s__Brucellamelitensis	NCBI RefSeq
GCF_000007125.1	NC_003317.1	2117144	Host	d__Bacteria;p__Proteobacteria;c__Alphaproteobacteria;o__Rhizobiales_A;f__Rhizobiaceae_A;g__Brucella;s__Brucellamelitensis	NCBI RefSeq
GCF_000007125.1	NC_003317.1	2117144	Host	d__Bacteria;p__Proteobacteria;c__Alphaproteobacteria;o__Rhizobiales_A;f__Rhizobiaceae_A;g__Brucella;s__Brucellamelitensis	NCBI RefSeq
GCF_000007125.1	NC_003317.1	2117144	Host	d__Bacteria;p__Proteobacteria;c__Alphaproteobacteria;o__Rhizobiales_A;f__Rhizobiaceae_A;g__Brucella;s__Brucellamelitensis	NCBI RefSeq
GCF_000007125.1	NC_003317.1	2117144	Host	d__Bacteria;p__Proteobacteria;c__Alphaproteobacteria;o__Rhizobiales_A;f__Rhizobiaceae_A;g__Brucella;s__Brucellamelitensis	NCBI RefSeq
GCF_000007125.1	NC_003317.1	2117144	Host	d__Bacteria;p__Proteobacteria;c__Alphaproteobacteria;o__Rhizobiales_A;f__Rhizobiaceae_A;g__Brucella;s__Brucellamelitensis	NCBI RefSeq
GCF_000007125.1	NC_003317.1	2117144	Host	d__Bacteria;p__Proteobacteria;c__Alphaproteobacteria;o__Rhizobiales_A;f__Rhizobiaceae_A;g__Brucella;s__Brucellamelitensis	NCBI RefSeq
GCF_000007125.1	NC_003317.1	2117144	Host	d__Bacteria;p__Proteobacteria;c__Alphaproteobacteria;o__Rhizobiales_A;f__Rhizobiaceae_A;g__Brucella;s__Brucellamelitensis	NCBI RefSeq
GCF_000007125.1	NC_003317.1	2117144	Host	d__Bacteria;p__Proteobacteria;c__Alphaproteobacteria;o__Rhizobiales_A;f__Rhizobiaceae_A;g__Brucella;s__Brucellamelitensis	NCBI RefSeq
GCF_000007125.1	NC_003317.1	2117144	Host	d__Bacteria;p__Proteobacteria;c__Alphaproteobacteria;o__Rhizobiales_A;f__Rhizobiaceae_A;g__Brucella;s__Brucellamelitensis	NCBI RefSeq
GCF_000007125.1	NC_003317.1	2117144	Host	d__Bacteria;p__Proteobacteria;c__Alphaproteobacteria;o__Rhizobiales_A;f__Rhizobiaceae_A;g__Brucella;s__Brucellamelitensis	NCBI RefSeq
GCF_000007125.1	NC_003317.1	2117144	Host	d__Bacteria;p__Proteobacteria;c__Alphaproteobacteria;o__Rhizobiales_A;f__Rhizobiaceae_A;g__Brucella;s__Brucellamelitensis	NCBI RefSeq
GCF_000007125.1	NC_003317.1	2117144	Host	d__Bacteria;p__Proteobacteria;c__Alphaproteobacteria;o__Rhizobiales_A;f__Rhizobiaceae_A;g__Brucella;s__Brucellamelitensis	NCBI RefSeq
GCF_000007125.1	NC_003317.1	2117144	Host	d__Bacteria;p__Proteobacteria;c__Alphaproteobacteria;o__Rhizobiales_A;f__Rhizobiaceae_A;g__Brucella;s__Brucellamelitensis	NCBI RefSeq
GCF_000007125.1	NC_003317.1	2117144	Host	d__Bacteria;p__Proteobacteria;c__Alphaproteobacteria;o__Rhizobiales_A;f__Rhizobiaceae_A;g__Brucella;s__Brucellamelitensis	NCBI RefSeq
GCF_000007125.1	NC_003317.1	2117144	Host	d__Bacteria;p__Proteobacteria;c__Alphaproteobacteria;o__Rhizobiales_A;f__Rhizobiaceae_A;g__Brucella;s__Brucellamelitensis	NCBI RefSeq
GCF_000007125.1	NC_003317.1	2117144	Host	d__Bacteria;p__Proteobacteria;c__Alphaproteobacteria;o__Rhizobiales_A;f__Rhizobiaceae_A;g__Brucella;s__Brucellamelitensis	NCBI RefSeq
GCF_000007125.1	NC_003317.1	2117144	Host	d__Bacteria;p__Proteobacteria;c__Alphaproteobacteria;o__Rhizobiales_A;f__Rhizobiaceae_A;g__Brucella;s__Brucellamelitensis	NCBI RefSeq
GCF_000007125.1	NC_003317.1	2117144	Host	d__Bacteria;p__Proteobacteria;c__Alphaproteobacteria;o__Rhizobiales_A;f__Rhizobiaceae_A;g__Brucella;s__Brucellamelitensis	NCBI RefSeq
GCF_000007125.1	NC_003317.1	2117144	Host	d__Bacteria;p__Proteobacteria;c__Alphaproteobacteria;o__Rhizobiales_A;f__Rhizobiaceae_A;g__Brucella;s__Brucellamelitensis	NCBI RefSeq
GCF_000007125.1	NC_003317.1	2117144	Host	d__Bacteria;p__Proteobacteria;c__Alphaproteobacteria;o__Rhizobiales_A;f__Rhizobiaceae_A;g__Brucella;s__Brucellamelitensis	NCBI RefSeq
GCF_000007125.1	NC_003317.1	2117144	Host	d__Bacteria;p__Proteobacteria;c__Alphaproteobacteria;o__Rhizobiales_A;f__Rhizobiaceae_A;g__Brucella;s__Brucellamelitensis	NCBI RefSeq
GCF_000007125.1	NC_003317.1	2117144	Host	d__Bacteria;p__Proteobacteria;c__Alphaproteobacteria;o__Rhizobiales_A;f__Rhizobiaceae_A;g__Brucella;s__Brucellamelitensis	NCBI RefSeq
GCF_000007125.1	NC_003317.1	2117144	Host	d__Bacteria;p__Proteobacteria;c__Alphaproteobacteria;o__Rhizobiales_A;f__Rhizobiaceae_A;g__Brucella;s__Brucellamelitensis	NCBI RefSeq
GCF_000007125.1	NC_003317.1	2117144	Host	d__Bacteria;p__Proteobacteria;c__Alphaproteobacteria;o__Rhizobiales_A;f__Rhizobiaceae_A;g__Brucella;s__Brucellamelitensis	NCBI RefSeq
GCF_000007125.1	NC_003317.1	2117144	Host	d__Bacteria;p__Proteobacteria;c__Alphaproteobacteria;o__Rhizobiales_A;f__Rhizobiaceae_A;g__Brucella;s__Brucellamelitensis	NCBI RefSeq
GCF_000007125.1	NC_003317.1	2117144	Host	d__Bacteria;p__Proteobacteria;c__Alphaproteobacteria;o__Rhizobiales_A;f__Rhizobiaceae_A;g__Brucella;s__Brucellamelitensis	NCBI RefSeq
GCF_000007125.1	NC_003317.1	2117144	Host	d__Bacteria;p__Proteobacteria;c__Alphaproteobacteria;o__Rhizobiales_A;f__Rhizobiaceae_A;g__Brucella;s__Brucellamelitensis	NCBI RefSeq
GCF_000007125.1	NC_003317.1	2117144	Host	d__Bacteria;p__Proteobacteria;c__Alphaproteobacteria;o__Rhizobiales_A;f__Rhizobiaceae_A;g__Brucella;s__Brucellamelitensis	NCBI RefSeq
GCF_000007125.1	NC_003317.1	2117144	Host	d__Bacteria;p__Proteobacteria;c__Alphaproteobacteria;o__Rhizobiales_A;f__Rhizobiaceae_A;g__Brucella;s__Brucellamelitensis	NCBI RefSeq
GCF_000007125.1	NC_003317.1	2117144	Host	d__Bacteria;p__Proteobacteria;c__Alphaproteobacteria;o__Rhizobiales_A;f__Rhizobiaceae_A;g__Brucella;s__Brucellamelitensis	NCBI RefSeq
GCF_000007125.1	NC_003317.1	2117144	Host	d__Bacteria;p__Proteobacteria;c__Alphaproteobacteria;o__Rhizobiales_A;f__Rhizobiaceae_A;g__Brucella;s__Brucellamelitensis	NCBI RefSeq
GCF_000007125.1	NC_003317.1	2117144	Host	d__Bacteria;p__Proteobacteria;c__Alphaproteobacteria;o__Rhizobiales_A;f__Rhizobiaceae_A;g__Brucella;s__Brucellamelitensis	NCBI RefSeq
GCF_000007125.1	NC_003317.1	2117144	Host	d__Bacteria;p__Proteobacteria;c__Alphaproteobacteria;o__Rhizobiales_A;f__Rhizobiaceae_A;g__Brucella;s__Brucellamelitensis	NCBI RefSeq
GCF_000007125.1	NC_003317.1	2117144	Host	d__Bacteria;p__Proteobacteria;c__Alphaproteobacteria;o__Rhizobiales_A;f__Rhizobiaceae_A;g__Brucella;s__Brucellamelitensis	NCBI RefSeq
GCF_000007125.1	NC_003317.1	2117144	Host	d__Bacteria;p__Proteobacteria;c__Alphaproteobacteria;o__Rhizobiales_A;f__Rhizobiaceae_A;g__Brucella;s__Brucellamelitensis	NCBI RefSeq
GCF_000007125.1	NC_003317.1	2117144	Host	d__Bacteria;p__Proteobacteria;c__Alphaproteobacteria;o__Rhizobiales_A;f__Rhizobiaceae_A;g__Brucella;s__Brucellamelitensis	NCBI RefSeq
GCF_000007125.1	NC_003317.1	2117144	Host	d__Bacteria;p__Proteobacteria;c__Alphaproteobacteria;o__Rhizobiales_A;f__Rhizobiaceae_A;g__Brucella;s__Brucellamelitensis	NCBI RefSeq
GCF_000007125.1	NC_003317.1	2117144	Host	d__Bacteria;p__Proteobacteria;c__Alphaproteobacteria;o__Rhizobiales_A;f__Rhizobiaceae_A;g__Brucella;s__Brucellamelitensis	NCBI RefSeq
GCF_000007125.1	NC_003317.1	2117144	Host	d__Bacteria;p__Proteobacteria;c__Alphaproteobacteria;o__Rhizobiales_A;f__Rhizobiaceae_A;g__Brucella;s__Brucellamelitensis	NCBI RefSeq
GCF_000007125.1	NC_003317.1	2117144	Host	d__Bacteria;p__Proteobacteria;c__Alphaproteobacteria;o__Rhizobiales_A;f__Rhizobiaceae_A;g__Brucella;s__Brucellamelitensis	NCBI RefSeq
GCF_000007125.1	NC_003317.1	2117144	Host	d__Bacteria;p__Proteobacteria;c__Alphaproteobacteria;o__Rhizobiales_A;f__Rhizobiaceae_A;g__Brucella;s__Brucellamelitensis	NCBI RefSeq
GCF_000007125.1	NC_003317.1	2117144	Host	d__Bacteria;p__Proteobacteria;c__Alphaproteobacteria;o__Rhizobiales_A;f__Rhizobiaceae_A;g__Brucella;s__Brucellamelitensis	NCBI RefSeq
GCF_000007125.1	NC_003317.1	2117144	Host	d__Bacteria;p__Proteobacteria;c__Alphaproteobacteria;o__Rhizobiales_A;f__Rhizobiaceae_A;g__Brucella;s__Brucellamelitensis	NCBI RefSeq
GCF_000007125.1	NC_003317.1	2117144	Host	d__Bacteria;p__Proteobacteria;c__Alphaproteobacteria;o__Rhizobiales_A;f__Rhizobiaceae_A;g__Brucella;s__Brucellamelitensis	NCBI RefSeq
GCF_000007125.1	NC_003317.1	2117144	Host	d__Bacteria;p__Proteobacteria;c__Alphaproteobacteria;o__Rhizobiales_A;f__Rhizobiaceae_A;g__Brucella;s__Brucellamelitensis	NCBI RefSeq
GCF_000007125.1	NC_003317.1	2117144	Host	d__Bacteria;p__Proteobacteria;c__Alphaproteobacteria;o__Rhizobiales_A;f__Rhizobiaceae_A;g__Brucella;s__Brucellamelitensis	NCBI RefSeq
GCF_000007125.1	NC_003317.1	2117144	Host	d__Bacteria;p__Proteobacteria;c__Alphaproteobacteria;o__Rhizobiales_A;f__Rhizobiaceae_A;g__Brucella;s__Brucellamelitensis	NCBI RefSeq
GCF_000007125.1	NC_003317.1	2117144	Host	d__Bacteria;p__Proteobacteria;c__Alphaproteobacteria;o__Rhizobiales_A;f__Rhizobiaceae_A;g__Brucella;s__Brucellamelitensis	NCBI RefSeq
GCF_000007125.1	NC_003317.1	2117144	Host	d__Bacteria;p__Proteobacteria;c__Alphaproteobacteria;o__Rhizobiales_A;f__Rhizobiaceae_A;g__Brucella;s__Brucellamelitensis	NCBI RefSeq
GCF_000007125.1	NC_003317.1	2117144	Host	d__Bacteria;p__Proteobacteria;c__Alphaproteobacteria;o__Rhizobiales_A;f__Rhizobiaceae_A;g__Brucella;s__Brucellamelitensis	NCBI RefSeq
GCF_000007125.1	NC_003317.1	2117144	Host	d__Bacteria;p__Proteobacteria;c__Alphaproteobacteria;o__Rhizobiales_A;f__Rhizobiaceae_A;g__Brucella;s__Brucellamelitensis	NCBI RefSeq
GCF_000007125.1	NC_003317.1	2117144	Host	d__Bacteria;p__Proteobacteria;c__Alphaproteobacteria;o__Rhizobiales_A;f__Rhizobiaceae_A;g__Brucella;s__Brucellamelitensis	NCBI RefSeq
GCF_000007125.1	NC_003317.1	2117144	Host	d__Bacteria;p__Proteobacteria;c__Alphaproteobacteria;o__Rhizobiales_A;f__Rhizobiaceae_A;g__Brucella;s__Brucellamelitensis	NCBI RefSeq
GCF_000007125.1	NC_003317.1	2117144	Host	d__Bacteria;p__Proteobacteria;c__Alphaproteobacteria;o__Rhizobiales_A;f__Rhizobiaceae_A;g__Brucella;s__Brucellamelitensis	NCBI RefSeq
GCF_000007125.1	NC_003317.1	2117144	Host	d__Bacteria;p__Proteobacteria;c__Alphaproteobacteria;o__Rhizobiales_A;f__Rhizobiaceae_A;g__Brucella;s__Brucellamelitensis	NCBI RefSeq
GCF_000007125.1	NC_003317.1	2117144	Host	d__Bacteria;p__Proteobacteria;c__Alphaproteobacteria;o__Rhizobiales_A;f__Rhizobiaceae_A;g__Brucella;s__Brucellamelitensis	NCBI RefSeq
GCF_000007125.1	NC_003317.1	2117144	Host	d__Bacteria;p__Proteobacteria;c__Alphaproteobacteria;o__Rhizobiales_A;f__Rhizobiaceae_A;g__Brucella;s__Brucellamelitensis	NCBI RefSeq
GCF_000007125.1	NC_003317.1	2117144	Host	d__Bacteria;p__Proteobacteria;c__Alphaproteobacteria;o__Rhizobiales_A;f__Rhizobiaceae_A;g__Brucella;s__Brucellamelitensis	NCBI RefSeq
GCF_000007125.1	NC_003317.1	2117144	Host	d__Bacteria;p__Proteobacteria;c__Alphaproteobacteria;o__Rhizobiales_A;f__Rhizobiaceae_A;g__Brucella;s__Brucellamelitensis	NCBI RefSeq
GCF_000007125.1	NC_003317.1	2117144	Host	d__Bacteria;p__Proteobacteria;c__Alphaproteobacteria;o__Rhizobiales_A;f__Rhizobiaceae_A;g__Brucella;s__Brucellamelitensis	NCBI RefSeq
GCF_000007125.1	NC_003317.1	2117144	Host	d__Bacteria;p__Proteobacteria;c__Alphaproteobacteria;o__Rhizobiales_A;f__Rhizobiaceae_A;g__Brucella;s__Brucellamelitensis	NCBI RefSeq
GCF_000007125.1	NC_003317.1	2117144	Host	d__Bacteria;p__Proteobacteria;c__Alphaproteobacteria;o__Rhizobiales_A;f__Rhizobiaceae_A;g__Brucella;s__Brucellamelitensis	NCBI RefSeq
GCF_000007125.1	NC_003317.1	2117144	Host	d__Bacteria;p__Proteobacteria;c__Alphaproteobacteria;o__Rhizobiales_A;f__Rhizobiaceae_A;g__Brucella;s__Brucellamelitensis	NCBI RefSeq
GCF_000007125.1	NC_003317.1	2117144	Host	d__Bacteria;p__Proteobacteria;c__Alphaproteobacteria;o__Rhizobiales_A;f__Rhizobiaceae_A;g__Brucella;s__Brucellamelitensis	NCBI RefSeq
GCF_000007125.1	NC_003317.1	2117144	Host	d__Bacteria;p__Proteobacteria;c__Alphaproteobacteria;o__Rhizobiales_A;f__Rhizobiaceae_A;g__Brucella;s__Brucellamelitensis	NCBI RefSeq
GCF_000007125.1	NC_003317.1	2117144	Host	d__Bacteria;p__Proteobacteria;c__Alphaproteobacteria;o__Rhizobiales_A;f__Rhizobiaceae_A;g__Brucella;s__Brucellamelitensis	NCBI RefSeq
GCF_000007125.1	NC_003317.1	2117144	Host	d__Bacteria;p__Proteobacteria;c__Alphaproteobacteria;o__Rhizobiales_A;f__Rhizobiaceae_A;g__Brucella;s__Brucellamelitensis	NCBI RefSeq
GCF_000007125.1	NC_003317.1	2117144	Host	d__Bacteria;p__Proteobacteria;c__Alphaproteobacteria;o__Rhizobiales_A;f__Rhizobiaceae_A;g__Brucella;s__Brucellamelitensis	NCBI RefSeq
GCF_000007125.1	NC_003317.1	2117144	Host	d__Bacteria;p__Proteobacteria;c__Alphaproteobacteria;o__Rhizobiales_A;f__Rhizobiaceae_A;g__Brucella;s__Brucellamelitensis	NCBI RefSeq
GCF_000007125.1	NC_003317.1	2117144	Host	d__Bacteria;p__Proteobacteria;c__Alphaproteobacteria;o__Rhizobiales_A;f__Rhizobiaceae_A;g__Brucella;s__Brucellamelitensis	NCBI RefSeq
GCF_000007125.1	NC_003317.1	2117144	Host	d__Bacteria;p__Proteobacteria;c__Alphaproteobacteria;o__Rhizobiales_A;f__Rhizobiaceae_A;g__Brucella;s__Brucellamelitensis	NCBI RefSeq
GCF_000007125.1	NC_003317.1	2117144	Host	d__Bacteria;p__Proteobacteria;c__Alphaproteobacteria;o__Rhizobiales_A;f__Rhizobiaceae_A;g__Brucella;s__Brucellamelitensis	NCBI RefSeq
GCF_000007125.1	NC_003317.1	2117144	Host	d__Bacteria;p__Proteobacteria;c__Alphaproteobacteria;o__Rhizobiales_A;f__Rhizobiaceae_A;g__Brucella;s__Brucellamelitensis	NCBI RefSeq
GCF_000007125.1	NC_003317.1	2117144	Host	d__Bacteria;p__Proteobacteria;c__Alphaproteobacteria;o__Rhizobiales_A;f__Rhizobiaceae_A;g__Brucella;s__Brucellamelitensis	NCBI RefSeq
GCF_000007125.1	NC_003317.1	2117144	Host	d__Bacteria;p__Proteobacteria;c__Alphaproteobacteria;o__Rhizobiales_A;f__Rhizobiaceae_A;g__Brucella;s__Brucellamelitensis	NCBI RefSeq
GCF_000007125.1	NC_003317.1	2117144	Host	d__Bacteria;p__Proteobacteria;c__Alphaproteobacteria;o__Rhizobiales_A;f__Rhizobiaceae_A;g__Brucella;s__Brucellamelitensis	NCBI RefSeq
GCF_000007125.1	NC_003317.1	2117144	Host	d__Bacteria;p__Proteobacteria;c__Alphaproteobacteria;o__Rhizobiales_A;f__Rhizobiaceae_A;g__Brucella;s__Brucellamelitensis	NCBI RefSeq
GCF_000007125.1	NC_003317.1	2117144	Host	d__Bacteria;p__Proteobacteria;c__Alphaproteobacteria;o__Rhizobiales_A;f__Rhizobiaceae_A;g__Brucella;s__Brucellamelitensis	NCBI RefSeq
GCF_000007125.1	NC_003317.1	2117144	Host	d__Bacteria;p__Proteobacteria;c__Alphaproteobacteria;o__Rhizobiales_A;f__Rhizobiaceae_A;g__Brucella;s__Brucellamelitensis	NCBI RefSeq
GCF_000007125.1	NC_003317.1	2117144	Host	d__Bacteria;p__Proteobacteria;c__Alphaproteobacteria;o__Rhizobiales_A;f__Rhizobiaceae_A;g__Brucella;s__Brucellamelitensis	NCBI RefSeq
GCF_000007125.1	NC_003317.1	2117144	Host	d__Bacteria;p__Proteobacteria;c__Alphaproteobacteria;o__Rhizobiales_A;f__Rhizobiaceae_A;g__Brucella;s__Brucellamelitensis	NCBI RefSeq
GCF_000007125.1	NC_003317.1	2117144	Host	d__Bacteria;p__Proteobacteria;c__Alphaproteobacteria;o__Rhizobiales_A;f__Rhizobiaceae_A;g__Brucella;s__Brucellamelitensis	NCBI RefSeq
GCF_000007125.1	NC_003317.1	2117144	Host	d__Bacteria;p__Proteobacteria;c__Alphaproteobacteria;o__Rhizobiales_A;f__Rhizobiaceae_A;g__Brucella;s__Brucellamelitensis	NCBI RefSeq
GCF_000007125.1	NC_003317.1	2117144	Host	d__Bacteria;p__Proteobacteria;c__Alphaproteobacteria;o__Rhizobiales_A;f__Rhizobiaceae_A;g__Brucella;s__Brucellamelitensis	NCBI RefSeq
GCF_000007125.1	NC_003317.1	2117144	Host	d__Bacteria;p__Proteobacteria;c__Alphaproteobacteria;o__Rhizobiales_A;f__Rhizobiaceae_A;g__Brucella;s__Brucellamelitensis	NCBI RefSeq
GCF_000007125.1	NC_003317.1	2117144	Host	d__Bacteria;p__Proteobacteria;c__Alphaproteobacteria;o__Rhizobiales_A;f__Rhizobiaceae_A;g__Brucella;s__Brucellamelitensis	NCBI RefSeq
GCF_000007125.1	NC_003317.1	2117144	Host	d__Bacteria;p__Proteobacteria;c__Alphaproteobacteria;o__Rhizobiales_A;f__Rhizobiaceae_A;g__Brucella;s__Brucellamelitensis	NCBI RefSeq
GCF_000007125.1	NC_003317.1	2117144	Host	d__Bacteria;p__Proteobacteria;c__Alphaproteobacteria;o__Rhizobiales_A;f__Rhizobiaceae_A;g__Brucella;s__Brucellamelitensis	NCBI RefSeq
GCF_000007125.1	NC_003317.1	2117144	Host	d__Bacteria;p__Proteobacteria;c__Alphaproteobacteria;o__Rhizobiales_A;f__Rhizobiaceae_A;g__Brucella;s__Brucellamelitensis	NCBI RefSeq
GCF_000007125.1	NC_003317.1	2117144	Host	d__Bacteria;p__Proteobacteria;c__Alphaproteobacteria;o__Rhizobiales_A;f__Rhizobiaceae_A;g__Brucella;s__Brucellamelitensis	NCBI RefSeq
GCF_000007125.1	NC_003317.1	2117144	Host	d__Bacteria;p__Proteobacteria;c__Alphaproteobacteria;o__Rhizobiales_A;f__Rhizobiaceae_A;g__Brucella;s__Brucellamelitensis	NCBI RefSeq
GCF_000007125.1	NC_003317.1	2117144	Host	d__Bacteria;p__Proteobacteria;c__Alphaproteobacteria;o__Rhizobiales_A;f__Rhizobiaceae_A;g__Brucella;s__Brucellamelitensis	NCBI RefSeq
GCF_000007125.1	NC_003317.1	2117144	Host	d__Bacteria;p__Proteobacteria;c__Alphaproteobacteria;o__Rhizobiales_A;f__Rhizobiaceae_A;g__Brucella;s__Brucellamelitensis	NCBI RefSeq
GCF_000007125.1	NC_003317.1	2117144	Host	d__Bacteria;p__Proteobacteria;c__Alphaproteobacteria;o__Rhizobiales_A;f__Rhizobiaceae_A;g__Brucella;s__Brucellamelitensis	NCBI RefSeq
GCF_000007125.1	NC_003317.1	2117144	Host	d__Bacteria;p__Proteobacteria;c__Alphaproteobacteria;o__Rhizobiales_A;f__Rhizobiaceae_A;g__Brucella;s__Brucellamelitensis	NCBI RefSeq
GCF_000007125.1	NC_003317.1	2117144	Host	d__Bacteria;p__Proteobacteria;c__Alphaproteobacteria;o__Rhizobiales_A;f__Rhizobiaceae_A;g__Brucella;s__Brucellamelitensis	NCBI RefSeq
GCF_000007125.1	NC_003317.1	2117144	Host	d__Bacteria;p__Proteobacteria;c__Alphaproteobacteria;o__Rhizobiales_A;f__Rhizobiaceae_A;g__Brucella;s__Brucellamelitensis	NCBI RefSeq
GCF_000007125.1	NC_003317.1	2117144	Host	d__Bacteria;p__Proteobacteria;c__Alphaproteobacteria;o__Rhizobiales_A;f__Rhizobiaceae_A;g__Brucella;s__Brucellamelitensis	NCBI RefSeq
GCF_000007125.1	NC_003318.1	1177787	Host	d__Bacteria;p__Proteobacteria;c__Alphaproteobacteria;o__Rhizobiales_A;f__Rhizobiaceae_A;g__Brucella;s__Brucellamelitensis	NCBI RefSeq
GCF_000007125.1	NC_003318.1	1177787	Host	d__Bacteria;p__Proteobacteria;c__Alphaproteobacteria;o__Rhizobiales_A;f__Rhizobiaceae_A;g__Brucella;s__Brucellamelitensis	NCBI RefSeq
GCF_000007125.1	NC_003318.1	1177787	Host	d__Bacteria;p__Proteobacteria;c__Alphaproteobacteria;o__Rhizobiales_A;f__Rhizobiaceae_A;g__Brucella;s__Brucellamelitensis	NCBI RefSeq
GCF_000007125.1	NC_003318.1	1177787	Host	d__Bacteria;p__Proteobacteria;c__Alphaproteobacteria;o__Rhizobiales_A;f__Rhizobiaceae_A;g__Brucella;s__Brucellamelitensis	NCBI RefSeq
GCF_000007125.1	NC_003318.1	1177787	Host	d__Bacteria;p__Proteobacteria;c__Alphaproteobacteria;o__Rhizobiales_A;f__Rhizobiaceae_A;g__Brucella;s__Brucellamelitensis	NCBI RefSeq
GCF_000007125.1	NC_003318.1	1177787	Host	d__Bacteria;p__Proteobacteria;c__Alphaproteobacteria;o__Rhizobiales_A;f__Rhizobiaceae_A;g__Brucella;s__Brucellamelitensis	NCBI RefSeq
GCF_000007125.1	NC_003318.1	1177787	Host	d__Bacteria;p__Proteobacteria;c__Alphaproteobacteria;o__Rhizobiales_A;f__Rhizobiaceae_A;g__Brucella;s__Brucellamelitensis	NCBI RefSeq
GCF_000007125.1	NC_003318.1	1177787	Host	d__Bacteria;p__Proteobacteria;c__Alphaproteobacteria;o__Rhizobiales_A;f__Rhizobiaceae_A;g__Brucella;s__Brucellamelitensis	NCBI RefSeq
GCF_000007125.1	NC_003318.1	1177787	Host	d__Bacteria;p__Proteobacteria;c__Alphaproteobacteria;o__Rhizobiales_A;f__Rhizobiaceae_A;g__Brucella;s__Brucellamelitensis	NCBI RefSeq
GCF_000007125.1	NC_003318.1	1177787	Host	d__Bacteria;p__Proteobacteria;c__Alphaproteobacteria;o__Rhizobiales_A;f__Rhizobiaceae_A;g__Brucella;s__Brucellamelitensis	NCBI RefSeq
GCF_000007125.1	NC_003318.1	1177787	Host	d__Bacteria;p__Proteobacteria;c__Alphaproteobacteria;o__Rhizobiales_A;f__Rhizobiaceae_A;g__Brucella;s__Brucellamelitensis	NCBI RefSeq
GCF_000007125.1	NC_003318.1	1177787	Host	d__Bacteria;p__Proteobacteria;c__Alphaproteobacteria;o__Rhizobiales_A;f__Rhizobiaceae_A;g__Brucella;s__Brucellamelitensis	NCBI RefSeq
GCF_000007125.1	NC_003318.1	1177787	Host	d__Bacteria;p__Proteobacteria;c__Alphaproteobacteria;o__Rhizobiales_A;f__Rhizobiaceae_A;g__Brucella;s__Brucellamelitensis	NCBI RefSeq
GCF_000007125.1	NC_003318.1	1177787	Host	d__Bacteria;p__Proteobacteria;c__Alphaproteobacteria;o__Rhizobiales_A;f__Rhizobiaceae_A;g__Brucella;s__Brucellamelitensis	NCBI RefSeq
GCF_000007125.1	NC_003318.1	1177787	Host	d__Bacteria;p__Proteobacteria;c__Alphaproteobacteria;o__Rhizobiales_A;f__Rhizobiaceae_A;g__Brucella;s__Brucellamelitensis	NCBI RefSeq
GCF_000007125.1	NC_003318.1	1177787	Host	d__Bacteria;p__Proteobacteria;c__Alphaproteobacteria;o__Rhizobiales_A;f__Rhizobiaceae_A;g__Brucella;s__Brucellamelitensis	NCBI RefSeq
GCF_000007125.1	NC_003318.1	1177787	Host	d__Bacteria;p__Proteobacteria;c__Alphaproteobacteria;o__Rhizobiales_A;f__Rhizobiaceae_A;g__Brucella;s__Brucellamelitensis	NCBI RefSeq
GCF_000007125.1	NC_003318.1	1177787	Host	d__Bacteria;p__Proteobacteria;c__Alphaproteobacteria;o__Rhizobiales_A;f__Rhizobiaceae_A;g__Brucella;s__Brucellamelitensis	NCBI RefSeq
GCF_000007125.1	NC_003318.1	1177787	Host	d__Bacteria;p__Proteobacteria;c__Alphaproteobacteria;o__Rhizobiales_A;f__Rhizobiaceae_A;g__Brucella;s__Brucellamelitensis	NCBI RefSeq
GCF_000007125.1	NC_003318.1	1177787	Host	d__Bacteria;p__Proteobacteria;c__Alphaproteobacteria;o__Rhizobiales_A;f__Rhizobiaceae_A;g__Brucella;s__Brucellamelitensis	NCBI RefSeq
GCF_000007125.1	NC_003318.1	1177787	Host	d__Bacteria;p__Proteobacteria;c__Alphaproteobacteria;o__Rhizobiales_A;f__Rhizobiaceae_A;g__Brucella;s__Brucellamelitensis	NCBI RefSeq
GCF_000007125.1	NC_003318.1	1177787	Host	d__Bacteria;p__Proteobacteria;c__Alphaproteobacteria;o__Rhizobiales_A;f__Rhizobiaceae_A;g__Brucella;s__Brucellamelitensis	NCBI RefSeq
GCF_000007125.1	NC_003318.1	1177787	Host	d__Bacteria;p__Proteobacteria;c__Alphaproteobacteria;o__Rhizobiales_A;f__Rhizobiaceae_A;g__Brucella;s__Brucellamelitensis	NCBI RefSeq
GCF_000007125.1	NC_003318.1	1177787	Host	d__Bacteria;p__Proteobacteria;c__Alphaproteobacteria;o__Rhizobiales_A;f__Rhizobiaceae_A;g__Brucella;s__Brucellamelitensis	NCBI RefSeq
GCF_000007125.1	NC_003318.1	1177787	Host	d__Bacteria;p__Proteobacteria;c__Alphaproteobacteria;o__Rhizobiales_A;f__Rhizobiaceae_A;g__Brucella;s__Brucellamelitensis	NCBI RefSeq
GCF_000007125.1	NC_003318.1	1177787	Host	d__Bacteria;p__Proteobacteria;c__Alphaproteobacteria;o__Rhizobiales_A;f__Rhizobiaceae_A;g__Brucella;s__Brucellamelitensis	NCBI RefSeq
GCF_000007125.1	NC_003318.1	1177787	Host	d__Bacteria;p__Proteobacteria;c__Alphaproteobacteria;o__Rhizobiales_A;f__Rhizobiaceae_A;g__Brucella;s__Brucellamelitensis	NCBI RefSeq
GCF_000007125.1	NC_003318.1	1177787	Host	d__Bacteria;p__Proteobacteria;c__Alphaproteobacteria;o__Rhizobiales_A;f__Rhizobiaceae_A;g__Brucella;s__Brucellamelitensis	NCBI RefSeq
GCF_000007125.1	NC_003318.1	1177787	Host	d__Bacteria;p__Proteobacteria;c__Alphaproteobacteria;o__Rhizobiales_A;f__Rhizobiaceae_A;g__Brucella;s__Brucellamelitensis	NCBI RefSeq
GCF_000007125.1	NC_003318.1	1177787	Host	d__Bacteria;p__Proteobacteria;c__Alphaproteobacteria;o__Rhizobiales_A;f__Rhizobiaceae_A;g__Brucella;s__Brucellamelitensis	NCBI RefSeq
GCF_000007125.1	NC_003318.1	1177787	Host	d__Bacteria;p__Proteobacteria;c__Alphaproteobacteria;o__Rhizobiales_A;f__Rhizobiaceae_A;g__Brucella;s__Brucellamelitensis	NCBI RefSeq
GCF_000007125.1	NC_003318.1	1177787	Host	d__Bacteria;p__Proteobacteria;c__Alphaproteobacteria;o__Rhizobiales_A;f__Rhizobiaceae_A;g__Brucella;s__Brucellamelitensis	NCBI RefSeq
GCF_000007125.1	NC_003318.1	1177787	Host	d__Bacteria;p__Proteobacteria;c__Alphaproteobacteria;o__Rhizobiales_A;f__Rhizobiaceae_A;g__Brucella;s__Brucellamelitensis	NCBI RefSeq
GCF_000007125.1	NC_003318.1	1177787	Host	d__Bacteria;p__Proteobacteria;c__Alphaproteobacteria;o__Rhizobiales_A;f__Rhizobiaceae_A;g__Brucella;s__Brucellamelitensis	NCBI RefSeq
GCF_000007125.1	NC_003318.1	1177787	Host	d__Bacteria;p__Proteobacteria;c__Alphaproteobacteria;o__Rhizobiales_A;f__Rhizobiaceae_A;g__Brucella;s__Brucellamelitensis	NCBI RefSeq
GCF_000007125.1	NC_003318.1	1177787	Host	d__Bacteria;p__Proteobacteria;c__Alphaproteobacteria;o__Rhizobiales_A;f__Rhizobiaceae_A;g__Brucella;s__Brucellamelitensis	NCBI RefSeq
GCF_000007125.1	NC_003318.1	1177787	Host	d__Bacteria;p__Proteobacteria;c__Alphaproteobacteria;o__Rhizobiales_A;f__Rhizobiaceae_A;g__Brucella;s__Brucellamelitensis	NCBI RefSeq
GCF_000007125.1	NC_003318.1	1177787	Host	d__Bacteria;p__Proteobacteria;c__Alphaproteobacteria;o__Rhizobiales_A;f__Rhizobiaceae_A;g__Brucella;s__Brucellamelitensis	NCBI RefSeq
GCF_000007125.1	NC_003318.1	1177787	Host	d__Bacteria;p__Proteobacteria;c__Alphaproteobacteria;o__Rhizobiales_A;f__Rhizobiaceae_A;g__Brucella;s__Brucellamelitensis	NCBI RefSeq
GCF_000007125.1	NC_003318.1	1177787	Host	d__Bacteria;p__Proteobacteria;c__Alphaproteobacteria;o__Rhizobiales_A;f__Rhizobiaceae_A;g__Brucella;s__Brucellamelitensis	NCBI RefSeq
GCF_000007125.1	NC_003318.1	1177787	Host	d__Bacteria;p__Proteobacteria;c__Alphaproteobacteria;o__Rhizobiales_A;f__Rhizobiaceae_A;g__Brucella;s__Brucellamelitensis	NCBI RefSeq
GCF_000007125.1	NC_003318.1	1177787	Host	d__Bacteria;p__Proteobacteria;c__Alphaproteobacteria;o__Rhizobiales_A;f__Rhizobiaceae_A;g__Brucella;s__Brucellamelitensis	NCBI RefSeq
GCF_000007125.1	NC_003318.1	1177787	Host	d__Bacteria;p__Proteobacteria;c__Alphaproteobacteria;o__Rhizobiales_A;f__Rhizobiaceae_A;g__Brucella;s__Brucellamelitensis	NCBI RefSeq
GCF_000007125.1	NC_003318.1	1177787	Host	d__Bacteria;p__Proteobacteria;c__Alphaproteobacteria;o__Rhizobiales_A;f__Rhizobiaceae_A;g__Brucella;s__Brucellamelitensis	NCBI RefSeq
GCF_000007125.1	NC_003318.1	1177787	Host	d__Bacteria;p__Proteobacteria;c__Alphaproteobacteria;o__Rhizobiales_A;f__Rhizobiaceae_A;g__Brucella;s__Brucellamelitensis	NCBI RefSeq
GCF_000007125.1	NC_003318.1	1177787	Host	d__Bacteria;p__Proteobacteria;c__Alphaproteobacteria;o__Rhizobiales_A;f__Rhizobiaceae_A;g__Brucella;s__Brucellamelitensis	NCBI RefSeq
GCF_000007125.1	NC_003318.1	1177787	Host	d__Bacteria;p__Proteobacteria;c__Alphaproteobacteria;o__Rhizobiales_A;f__Rhizobiaceae_A;g__Brucella;s__Brucellamelitensis	NCBI RefSeq
GCF_000007125.1	NC_003318.1	1177787	Host	d__Bacteria;p__Proteobacteria;c__Alphaproteobacteria;o__Rhizobiales_A;f__Rhizobiaceae_A;g__Brucella;s__Brucellamelitensis	NCBI RefSeq
GCF_000007125.1	NC_003318.1	1177787	Host	d__Bacteria;p__Proteobacteria;c__Alphaproteobacteria;o__Rhizobiales_A;f__Rhizobiaceae_A;g__Brucella;s__Brucellamelitensis	NCBI RefSeq
GCF_000007125.1	NC_003318.1	1177787	Host	d__Bacteria;p__Proteobacteria;c__Alphaproteobacteria;o__Rhizobiales_A;f__Rhizobiaceae_A;g__Brucella;s__Brucellamelitensis	NCBI RefSeq
GCF_000007125.1	NC_003318.1	1177787	Host	d__Bacteria;p__Proteobacteria;c__Alphaproteobacteria;o__Rhizobiales_A;f__Rhizobiaceae_A;g__Brucella;s__Brucellamelitensis	NCBI RefSeq
GCF_000007125.1	NC_003318.1	1177787	Host	d__Bacteria;p__Proteobacteria;c__Alphaproteobacteria;o__Rhizobiales_A;f__Rhizobiaceae_A;g__Brucella;s__Brucellamelitensis	NCBI RefSeq
GCF_000007125.1	NC_003318.1	1177787	Host	d__Bacteria;p__Proteobacteria;c__Alphaproteobacteria;o__Rhizobiales_A;f__Rhizobiaceae_A;g__Brucella;s__Brucellamelitensis	NCBI RefSeq
GCF_000007125.1	NC_003318.1	1177787	Host	d__Bacteria;p__Proteobacteria;c__Alphaproteobacteria;o__Rhizobiales_A;f__Rhizobiaceae_A;g__Brucella;s__Brucellamelitensis	NCBI RefSeq
GCF_000007125.1	NC_003318.1	1177787	Host	d__Bacteria;p__Proteobacteria;c__Alphaproteobacteria;o__Rhizobiales_A;f__Rhizobiaceae_A;g__Brucella;s__Brucellamelitensis	NCBI RefSeq
GCF_000007125.1	NC_003318.1	1177787	Host	d__Bacteria;p__Proteobacteria;c__Alphaproteobacteria;o__Rhizobiales_A;f__Rhizobiaceae_A;g__Brucella;s__Brucellamelitensis	NCBI RefSeq
GCF_000007125.1	NC_003318.1	1177787	Host	d__Bacteria;p__Proteobacteria;c__Alphaproteobacteria;o__Rhizobiales_A;f__Rhizobiaceae_A;g__Brucella;s__Brucellamelitensis	NCBI RefSeq
GCF_000007125.1	NC_003318.1	1177787	Host	d__Bacteria;p__Proteobacteria;c__Alphaproteobacteria;o__Rhizobiales_A;f__Rhizobiaceae_A;g__Brucella;s__Brucellamelitensis	NCBI RefSeq
GCF_000007125.1	NC_003318.1	1177787	Host	d__Bacteria;p__Proteobacteria;c__Alphaproteobacteria;o__Rhizobiales_A;f__Rhizobiaceae_A;g__Brucella;s__Brucellamelitensis	NCBI RefSeq
GCF_000007125.1	NC_003318.1	1177787	Host	d__Bacteria;p__Proteobacteria;c__Alphaproteobacteria;o__Rhizobiales_A;f__Rhizobiaceae_A;g__Brucella;s__Brucellamelitensis	NCBI RefSeq
GCF_000007125.1	NC_003318.1	1177787	Host	d__Bacteria;p__Proteobacteria;c__Alphaproteobacteria;o__Rhizobiales_A;f__Rhizobiaceae_A;g__Brucella;s__Brucellamelitensis	NCBI RefSeq
GCF_000007125.1	NC_003318.1	1177787	Host	d__Bacteria;p__Proteobacteria;c__Alphaproteobacteria;o__Rhizobiales_A;f__Rhizobiaceae_A;g__Brucella;s__Brucellamelitensis	NCBI RefSeq
GCF_000007125.1	NC_003318.1	1177787	Host	d__Bacteria;p__Proteobacteria;c__Alphaproteobacteria;o__Rhizobiales_A;f__Rhizobiaceae_A;g__Brucella;s__Brucellamelitensis	NCBI RefSeq
GCF_000007125.1	NC_003318.1	1177787	Host	d__Bacteria;p__Proteobacteria;c__Alphaproteobacteria;o__Rhizobiales_A;f__Rhizobiaceae_A;g__Brucella;s__Brucellamelitensis	NCBI RefSeq
GCF_000007125.1	NC_003318.1	1177787	Host	d__Bacteria;p__Proteobacteria;c__Alphaproteobacteria;o__Rhizobiales_A;f__Rhizobiaceae_A;g__Brucella;s__Brucellamelitensis	NCBI RefSeq
GCF_000007125.1	NC_003318.1	1177787	Host	d__Bacteria;p__Proteobacteria;c__Alphaproteobacteria;o__Rhizobiales_A;f__Rhizobiaceae_A;g__Brucella;s__Brucellamelitensis	NCBI RefSeq
GCF_000007125.1	NC_003318.1	1177787	Host	d__Bacteria;p__Proteobacteria;c__Alphaproteobacteria;o__Rhizobiales_A;f__Rhizobiaceae_A;g__Brucella;s__Brucellamelitensis	NCBI RefSeq
GCF_000007125.1	NC_003318.1	1177787	Host	d__Bacteria;p__Proteobacteria;c__Alphaproteobacteria;o__Rhizobiales_A;f__Rhizobiaceae_A;g__Brucella;s__Brucellamelitensis	NCBI RefSeq
GCF_000007125.1	NC_003318.1	1177787	Host	d__Bacteria;p__Proteobacteria;c__Alphaproteobacteria;o__Rhizobiales_A;f__Rhizobiaceae_A;g__Brucella;s__Brucellamelitensis	NCBI RefSeq
GCF_000007125.1	NC_003318.1	1177787	Host	d__Bacteria;p__Proteobacteria;c__Alphaproteobacteria;o__Rhizobiales_A;f__Rhizobiaceae_A;g__Brucella;s__Brucellamelitensis	NCBI RefSeq
GCF_000007125.1	NC_003318.1	1177787	Host	d__Bacteria;p__Proteobacteria;c__Alphaproteobacteria;o__Rhizobiales_A;f__Rhizobiaceae_A;g__Brucella;s__Brucellamelitensis	NCBI RefSeq
GCF_000007125.1	NC_003318.1	1177787	Host	d__Bacteria;p__Proteobacteria;c__Alphaproteobacteria;o__Rhizobiales_A;f__Rhizobiaceae_A;g__Brucella;s__Brucellamelitensis	NCBI RefSeq
GCF_000007125.1	NC_003318.1	1177787	Host	d__Bacteria;p__Proteobacteria;c__Alphaproteobacteria;o__Rhizobiales_A;f__Rhizobiaceae_A;g__Brucella;s__Brucellamelitensis	NCBI RefSeq
GCF_000007125.1	NC_003318.1	1177787	Host	d__Bacteria;p__Proteobacteria;c__Alphaproteobacteria;o__Rhizobiales_A;f__Rhizobiaceae_A;g__Brucella;s__Brucellamelitensis	NCBI RefSeq
GCF_000007125.1	NC_003318.1	1177787	Host	d__Bacteria;p__Proteobacteria;c__Alphaproteobacteria;o__Rhizobiales_A;f__Rhizobiaceae_A;g__Brucella;s__Brucellamelitensis	NCBI RefSeq
GCF_000007125.1	NC_003318.1	1177787	Host	d__Bacteria;p__Proteobacteria;c__Alphaproteobacteria;o__Rhizobiales_A;f__Rhizobiaceae_A;g__Brucella;s__Brucellamelitensis	NCBI RefSeq
GCF_000007125.1	NC_003318.1	1177787	Host	d__Bacteria;p__Proteobacteria;c__Alphaproteobacteria;o__Rhizobiales_A;f__Rhizobiaceae_A;g__Brucella;s__Brucellamelitensis	NCBI RefSeq
GCF_000007125.1	NC_003318.1	1177787	Host	d__Bacteria;p__Proteobacteria;c__Alphaproteobacteria;o__Rhizobiales_A;f__Rhizobiaceae_A;g__Brucella;s__Brucellamelitensis	NCBI RefSeq
GCF_000007125.1	NC_003318.1	1177787	Host	d__Bacteria;p__Proteobacteria;c__Alphaproteobacteria;o__Rhizobiales_A;f__Rhizobiaceae_A;g__Brucella;s__Brucellamelitensis	NCBI RefSeq
GCF_000007125.1	NC_003318.1	1177787	Host	d__Bacteria;p__Proteobacteria;c__Alphaproteobacteria;o__Rhizobiales_A;f__Rhizobiaceae_A;g__Brucella;s__Brucellamelitensis	NCBI RefSeq
GCF_000007125.1	NC_003318.1	1177787	Host	d__Bacteria;p__Proteobacteria;c__Alphaproteobacteria;o__Rhizobiales_A;f__Rhizobiaceae_A;g__Brucella;s__Brucellamelitensis	NCBI RefSeq
GCF_000007125.1	NC_003318.1	1177787	Host	d__Bacteria;p__Proteobacteria;c__Alphaproteobacteria;o__Rhizobiales_A;f__Rhizobiaceae_A;g__Brucella;s__Brucellamelitensis	NCBI RefSeq
GCF_000007125.1	NC_003318.1	1177787	Host	d__Bacteria;p__Proteobacteria;c__Alphaproteobacteria;o__Rhizobiales_A;f__Rhizobiaceae_A;g__Brucella;s__Brucellamelitensis	NCBI RefSeq
GCF_000007125.1	NC_003318.1	1177787	Host	d__Bacteria;p__Proteobacteria;c__Alphaproteobacteria;o__Rhizobiales_A;f__Rhizobiaceae_A;g__Brucella;s__Brucellamelitensis	NCBI RefSeq
GCF_000007125.1	NC_003318.1	1177787	Host	d__Bacteria;p__Proteobacteria;c__Alphaproteobacteria;o__Rhizobiales_A;f__Rhizobiaceae_A;g__Brucella;s__Brucellamelitensis	NCBI RefSeq
GCF_000007125.1	NC_003318.1	1177787	Host	d__Bacteria;p__Proteobacteria;c__Alphaproteobacteria;o__Rhizobiales_A;f__Rhizobiaceae_A;g__Brucella;s__Brucellamelitensis	NCBI RefSeq
GCF_000007125.1	NC_003318.1	1177787	Host	d__Bacteria;p__Proteobacteria;c__Alphaproteobacteria;o__Rhizobiales_A;f__Rhizobiaceae_A;g__Brucella;s__Brucellamelitensis	NCBI RefSeq
GCF_000007125.1	NC_003318.1	1177787	Host	d__Bacteria;p__Proteobacteria;c__Alphaproteobacteria;o__Rhizobiales_A;f__Rhizobiaceae_A;g__Brucella;s__Brucellamelitensis	NCBI RefSeq
GCF_000007125.1	NC_003318.1	1177787	Host	d__Bacteria;p__Proteobacteria;c__Alphaproteobacteria;o__Rhizobiales_A;f__Rhizobiaceae_A;g__Brucella;s__Brucellamelitensis	NCBI RefSeq
GCF_000007125.1	NC_003318.1	1177787	Host	d__Bacteria;p__Proteobacteria;c__Alphaproteobacteria;o__Rhizobiales_A;f__Rhizobiaceae_A;g__Brucella;s__Brucellamelitensis	NCBI RefSeq
GCF_000007125.1	NC_003318.1	1177787	Host	d__Bacteria;p__Proteobacteria;c__Alphaproteobacteria;o__Rhizobiales_A;f__Rhizobiaceae_A;g__Brucella;s__Brucellamelitensis	NCBI RefSeq
GCF_000007125.1	NC_003318.1	1177787	Host	d__Bacteria;p__Proteobacteria;c__Alphaproteobacteria;o__Rhizobiales_A;f__Rhizobiaceae_A;g__Brucella;s__Brucellamelitensis	NCBI RefSeq
GCF_000007125.1	NC_003318.1	1177787	Host	d__Bacteria;p__Proteobacteria;c__Alphaproteobacteria;o__Rhizobiales_A;f__Rhizobiaceae_A;g__Brucella;s__Brucellamelitensis	NCBI RefSeq
GCF_000007125.1	NC_003318.1	1177787	Host	d__Bacteria;p__Proteobacteria;c__Alphaproteobacteria;o__Rhizobiales_A;f__Rhizobiaceae_A;g__Brucella;s__Brucellamelitensis	NCBI RefSeq
GCF_000007125.1	NC_003318.1	1177787	Host	d__Bacteria;p__Proteobacteria;c__Alphaproteobacteria;o__Rhizobiales_A;f__Rhizobiaceae_A;g__Brucella;s__Brucellamelitensis	NCBI RefSeq
GCF_000007125.1	NC_003318.1	1177787	Host	d__Bacteria;p__Proteobacteria;c__Alphaproteobacteria;o__Rhizobiales_A;f__Rhizobiaceae_A;g__Brucella;s__Brucellamelitensis	NCBI RefSeq
GCF_000007125.1	NC_003318.1	1177787	Host	d__Bacteria;p__Proteobacteria;c__Alphaproteobacteria;o__Rhizobiales_A;f__Rhizobiaceae_A;g__Brucella;s__Brucellamelitensis	NCBI RefSeq
GCF_000007125.1	NC_003318.1	1177787	Host	d__Bacteria;p__Proteobacteria;c__Alphaproteobacteria;o__Rhizobiales_A;f__Rhizobiaceae_A;g__Brucella;s__Brucellamelitensis	NCBI RefSeq
GCF_000007125.1	NC_003318.1	1177787	Host	d__Bacteria;p__Proteobacteria;c__Alphaproteobacteria;o__Rhizobiales_A;f__Rhizobiaceae_A;g__Brucella;s__Brucellamelitensis	NCBI RefSeq
GCF_000007125.1	NC_003318.1	1177787	Host	d__Bacteria;p__Proteobacteria;c__Alphaproteobacteria;o__Rhizobiales_A;f__Rhizobiaceae_A;g__Brucella;s__Brucellamelitensis	NCBI RefSeq
GCF_000007125.1	NC_003318.1	1177787	Host	d__Bacteria;p__Proteobacteria;c__Alphaproteobacteria;o__Rhizobiales_A;f__Rhizobiaceae_A;g__Brucella;s__Brucellamelitensis	NCBI RefSeq
GCF_000007125.1	NC_003318.1	1177787	Host	d__Bacteria;p__Proteobacteria;c__Alphaproteobacteria;o__Rhizobiales_A;f__Rhizobiaceae_A;g__Brucella;s__Brucellamelitensis	NCBI RefSeq
GCF_000007125.1	NC_003318.1	1177787	Host	d__Bacteria;p__Proteobacteria;c__Alphaproteobacteria;o__Rhizobiales_A;f__Rhizobiaceae_A;g__Brucella;s__Brucellamelitensis	NCBI RefSeq
GCF_000007125.1	NC_003318.1	1177787	Host	d__Bacteria;p__Proteobacteria;c__Alphaproteobacteria;o__Rhizobiales_A;f__Rhizobiaceae_A;g__Brucella;s__Brucellamelitensis	NCBI RefSeq
GCF_000007125.1	NC_003318.1	1177787	Host	d__Bacteria;p__Proteobacteria;c__Alphaproteobacteria;o__Rhizobiales_A;f__Rhizobiaceae_A;g__Brucella;s__Brucellamelitensis	NCBI RefSeq
GCF_000007125.1	NC_003318.1	1177787	Host	d__Bacteria;p__Proteobacteria;c__Alphaproteobacteria;o__Rhizobiales_A;f__Rhizobiaceae_A;g__Brucella;s__Brucellamelitensis	NCBI RefSeq
GCF_000007125.1	NC_003318.1	1177787	Host	d__Bacteria;p__Proteobacteria;c__Alphaproteobacteria;o__Rhizobiales_A;f__Rhizobiaceae_A;g__Brucella;s__Brucellamelitensis	NCBI RefSeq
GCF_000007125.1	NC_003318.1	1177787	Host	d__Bacteria;p__Proteobacteria;c__Alphaproteobacteria;o__Rhizobiales_A;f__Rhizobiaceae_A;g__Brucella;s__Brucellamelitensis	NCBI RefSeq
GCF_000007125.1	NC_003318.1	1177787	Host	d__Bacteria;p__Proteobacteria;c__Alphaproteobacteria;o__Rhizobiales_A;f__Rhizobiaceae_A;g__Brucella;s__Brucellamelitensis	NCBI RefSeq
GCF_000007125.1	NC_003318.1	1177787	Host	d__Bacteria;p__Proteobacteria;c__Alphaproteobacteria;o__Rhizobiales_A;f__Rhizobiaceae_A;g__Brucella;s__Brucellamelitensis	NCBI RefSeq
GCF_000007125.1	NC_003318.1	1177787	Host	d__Bacteria;p__Proteobacteria;c__Alphaproteobacteria;o__Rhizobiales_A;f__Rhizobiaceae_A;g__Brucella;s__Brucellamelitensis	NCBI RefSeq
GCF_000007125.1	NC_003318.1	1177787	Host	d__Bacteria;p__Proteobacteria;c__Alphaproteobacteria;o__Rhizobiales_A;f__Rhizobiaceae_A;g__Brucella;s__Brucellamelitensis	NCBI RefSeq
GCF_000007125.1	NC_003318.1	1177787	Host	d__Bacteria;p__Proteobacteria;c__Alphaproteobacteria;o__Rhizobiales_A;f__Rhizobiaceae_A;g__Brucella;s__Brucellamelitensis	NCBI RefSeq
GCF_000007125.1	NC_003318.1	1177787	Host	d__Bacteria;p__Proteobacteria;c__Alphaproteobacteria;o__Rhizobiales_A;f__Rhizobiaceae_A;g__Brucella;s__Brucellamelitensis	NCBI RefSeq
GCF_000007125.1	NC_003318.1	1177787	Host	d__Bacteria;p__Proteobacteria;c__Alphaproteobacteria;o__Rhizobiales_A;f__Rhizobiaceae_A;g__Brucella;s__Brucellamelitensis	NCBI RefSeq
GCF_000007125.1	NC_003318.1	1177787	Host	d__Bacteria;p__Proteobacteria;c__Alphaproteobacteria;o__Rhizobiales_A;f__Rhizobiaceae_A;g__Brucella;s__Brucellamelitensis	NCBI RefSeq
GCF_000007125.1	NC_003318.1	1177787	Host	d__Bacteria;p__Proteobacteria;c__Alphaproteobacteria;o__Rhizobiales_A;f__Rhizobiaceae_A;g__Brucella;s__Brucellamelitensis	NCBI RefSeq
GCF_000007125.1	NC_003318.1	1177787	Host	d__Bacteria;p__Proteobacteria;c__Alphaproteobacteria;o__Rhizobiales_A;f__Rhizobiaceae_A;g__Brucella;s__Brucellamelitensis	NCBI RefSeq
GCF_000007125.1	NC_003318.1	1177787	Host	d__Bacteria;p__Proteobacteria;c__Alphaproteobacteria;o__Rhizobiales_A;f__Rhizobiaceae_A;g__Brucella;s__Brucellamelitensis	NCBI RefSeq
GCF_000007125.1	NC_003318.1	1177787	Host	d__Bacteria;p__Proteobacteria;c__Alphaproteobacteria;o__Rhizobiales_A;f__Rhizobiaceae_A;g__Brucella;s__Brucellamelitensis	NCBI RefSeq
GCF_000007125.1	NC_003318.1	1177787	Host	d__Bacteria;p__Proteobacteria;c__Alphaproteobacteria;o__Rhizobiales_A;f__Rhizobiaceae_A;g__Brucella;s__Brucellamelitensis	NCBI RefSeq
GCF_000007125.1	NC_003318.1	1177787	Host	d__Bacteria;p__Proteobacteria;c__Alphaproteobacteria;o__Rhizobiales_A;f__Rhizobiaceae_A;g__Brucella;s__Brucellamelitensis	NCBI RefSeq
GCF_000007125.1	NC_003318.1	1177787	Host	d__Bacteria;p__Proteobacteria;c__Alphaproteobacteria;o__Rhizobiales_A;f__Rhizobiaceae_A;g__Brucella;s__Brucellamelitensis	NCBI RefSeq
GCF_000007125.1	NC_003318.1	1177787	Host	d__Bacteria;p__Proteobacteria;c__Alphaproteobacteria;o__Rhizobiales_A;f__Rhizobiaceae_A;g__Brucella;s__Brucellamelitensis	NCBI RefSeq
GCF_000007125.1	NC_003318.1	1177787	Host	d__Bacteria;p__Proteobacteria;c__Alphaproteobacteria;o__Rhizobiales_A;f__Rhizobiaceae_A;g__Brucella;s__Brucellamelitensis	NCBI RefSeq
GCF_000007125.1	NC_003318.1	1177787	Host	d__Bacteria;p__Proteobacteria;c__Alphaproteobacteria;o__Rhizobiales_A;f__Rhizobiaceae_A;g__Brucella;s__Brucellamelitensis	NCBI RefSeq
GCF_000007125.1	NC_003318.1	1177787	Host	d__Bacteria;p__Proteobacteria;c__Alphaproteobacteria;o__Rhizobiales_A;f__Rhizobiaceae_A;g__Brucella;s__Brucellamelitensis	NCBI RefSeq
GCF_000007125.1	NC_003318.1	1177787	Host	d__Bacteria;p__Proteobacteria;c__Alphaproteobacteria;o__Rhizobiales_A;f__Rhizobiaceae_A;g__Brucella;s__Brucellamelitensis	NCBI RefSeq
GCF_000007125.1	NC_003318.1	1177787	Host	d__Bacteria;p__Proteobacteria;c__Alphaproteobacteria;o__Rhizobiales_A;f__Rhizobiaceae_A;g__Brucella;s__Brucellamelitensis	NCBI RefSeq
GCF_000007125.1	NC_003318.1	1177787	Host	d__Bacteria;p__Proteobacteria;c__Alphaproteobacteria;o__Rhizobiales_A;f__Rhizobiaceae_A;g__Brucella;s__Brucellamelitensis	NCBI RefSeq
GCF_000009045.1	NC_000964.3	4215606	Host	d__Bacteria;p__Firmicutes;c__Bacilli;o__Bacillales;f__Bacillaceae;g__Bacillus;s__Bacillussubtilis	NCBI RefSeq
GCF_000009045.1	NC_000964.3	4215606	Host	d__Bacteria;p__Firmicutes;c__Bacilli;o__Bacillales;f__Bacillaceae;g__Bacillus;s__Bacillussubtilis	NCBI RefSeq
GCF_000009045.1	NC_000964.3	4215606	Host	d__Bacteria;p__Firmicutes;c__Bacilli;o__Bacillales;f__Bacillaceae;g__Bacillus;s__Bacillussubtilis	NCBI RefSeq
GCF_000009045.1	NC_000964.3	4215606	Host	d__Bacteria;p__Firmicutes;c__Bacilli;o__Bacillales;f__Bacillaceae;g__Bacillus;s__Bacillussubtilis	NCBI RefSeq
GCF_000009045.1	NC_000964.3	4215606	Host	d__Bacteria;p__Firmicutes;c__Bacilli;o__Bacillales;f__Bacillaceae;g__Bacillus;s__Bacillussubtilis	NCBI RefSeq
GCF_000009045.1	NC_000964.3	4215606	Host	d__Bacteria;p__Firmicutes;c__Bacilli;o__Bacillales;f__Bacillaceae;g__Bacillus;s__Bacillussubtilis	NCBI RefSeq
GCF_000009045.1	NC_000964.3	4215606	Host	d__Bacteria;p__Firmicutes;c__Bacilli;o__Bacillales;f__Bacillaceae;g__Bacillus;s__Bacillussubtilis	NCBI RefSeq
GCF_000009045.1	NC_000964.3	4215606	Host	d__Bacteria;p__Firmicutes;c__Bacilli;o__Bacillales;f__Bacillaceae;g__Bacillus;s__Bacillussubtilis	NCBI RefSeq
GCF_000009045.1	NC_000964.3	4215606	Host	d__Bacteria;p__Firmicutes;c__Bacilli;o__Bacillales;f__Bacillaceae;g__Bacillus;s__Bacillussubtilis	NCBI RefSeq
GCF_000009045.1	NC_000964.3	4215606	Host	d__Bacteria;p__Firmicutes;c__Bacilli;o__Bacillales;f__Bacillaceae;g__Bacillus;s__Bacillussubtilis	NCBI RefSeq
GCF_000009045.1	NC_000964.3	4215606	Host	d__Bacteria;p__Firmicutes;c__Bacilli;o__Bacillales;f__Bacillaceae;g__Bacillus;s__Bacillussubtilis	NCBI RefSeq
GCF_000009045.1	NC_000964.3	4215606	Host	d__Bacteria;p__Firmicutes;c__Bacilli;o__Bacillales;f__Bacillaceae;g__Bacillus;s__Bacillussubtilis	NCBI RefSeq
GCF_000009045.1	NC_000964.3	4215606	Host	d__Bacteria;p__Firmicutes;c__Bacilli;o__Bacillales;f__Bacillaceae;g__Bacillus;s__Bacillussubtilis	NCBI RefSeq
GCF_000009045.1	NC_000964.3	4215606	Host	d__Bacteria;p__Firmicutes;c__Bacilli;o__Bacillales;f__Bacillaceae;g__Bacillus;s__Bacillussubtilis	NCBI RefSeq
GCF_000009045.1	NC_000964.3	4215606	Host	d__Bacteria;p__Firmicutes;c__Bacilli;o__Bacillales;f__Bacillaceae;g__Bacillus;s__Bacillussubtilis	NCBI RefSeq
GCF_000009045.1	NC_000964.3	4215606	Host	d__Bacteria;p__Firmicutes;c__Bacilli;o__Bacillales;f__Bacillaceae;g__Bacillus;s__Bacillussubtilis	NCBI RefSeq
GCF_000009045.1	NC_000964.3	4215606	Host	d__Bacteria;p__Firmicutes;c__Bacilli;o__Bacillales;f__Bacillaceae;g__Bacillus;s__Bacillussubtilis	NCBI RefSeq
GCF_000009045.1	NC_000964.3	4215606	Host	d__Bacteria;p__Firmicutes;c__Bacilli;o__Bacillales;f__Bacillaceae;g__Bacillus;s__Bacillussubtilis	NCBI RefSeq
GCF_000009045.1	NC_000964.3	4215606	Host	d__Bacteria;p__Firmicutes;c__Bacilli;o__Bacillales;f__Bacillaceae;g__Bacillus;s__Bacillussubtilis	NCBI RefSeq
GCF_000009045.1	NC_000964.3	4215606	Host	d__Bacteria;p__Firmicutes;c__Bacilli;o__Bacillales;f__Bacillaceae;g__Bacillus;s__Bacillussubtilis	NCBI RefSeq
GCF_000009045.1	NC_000964.3	4215606	Host	d__Bacteria;p__Firmicutes;c__Bacilli;o__Bacillales;f__Bacillaceae;g__Bacillus;s__Bacillussubtilis	NCBI RefSeq
GCF_000009045.1	NC_000964.3	4215606	Host	d__Bacteria;p__Firmicutes;c__Bacilli;o__Bacillales;f__Bacillaceae;g__Bacillus;s__Bacillussubtilis	NCBI RefSeq
GCF_000009045.1	NC_000964.3	4215606	Host	d__Bacteria;p__Firmicutes;c__Bacilli;o__Bacillales;f__Bacillaceae;g__Bacillus;s__Bacillussubtilis	NCBI RefSeq
GCF_000009045.1	NC_000964.3	4215606	Host	d__Bacteria;p__Firmicutes;c__Bacilli;o__Bacillales;f__Bacillaceae;g__Bacillus;s__Bacillussubtilis	NCBI RefSeq
GCF_000009045.1	NC_000964.3	4215606	Host	d__Bacteria;p__Firmicutes;c__Bacilli;o__Bacillales;f__Bacillaceae;g__Bacillus;s__Bacillussubtilis	NCBI RefSeq
GCF_000009045.1	NC_000964.3	4215606	Host	d__Bacteria;p__Firmicutes;c__Bacilli;o__Bacillales;f__Bacillaceae;g__Bacillus;s__Bacillussubtilis	NCBI RefSeq
GCF_000009045.1	NC_000964.3	4215606	Host	d__Bacteria;p__Firmicutes;c__Bacilli;o__Bacillales;f__Bacillaceae;g__Bacillus;s__Bacillussubtilis	NCBI RefSeq
GCF_000009045.1	NC_000964.3	4215606	Host	d__Bacteria;p__Firmicutes;c__Bacilli;o__Bacillales;f__Bacillaceae;g__Bacillus;s__Bacillussubtilis	NCBI RefSeq
GCF_000009045.1	NC_000964.3	4215606	Host	d__Bacteria;p__Firmicutes;c__Bacilli;o__Bacillales;f__Bacillaceae;g__Bacillus;s__Bacillussubtilis	NCBI RefSeq
GCF_000009045.1	NC_000964.3	4215606	Host	d__Bacteria;p__Firmicutes;c__Bacilli;o__Bacillales;f__Bacillaceae;g__Bacillus;s__Bacillussubtilis	NCBI RefSeq
GCF_000009045.1	NC_000964.3	4215606	Host	d__Bacteria;p__Firmicutes;c__Bacilli;o__Bacillales;f__Bacillaceae;g__Bacillus;s__Bacillussubtilis	NCBI RefSeq
GCF_000009045.1	NC_000964.3	4215606	Host	d__Bacteria;p__Firmicutes;c__Bacilli;o__Bacillales;f__Bacillaceae;g__Bacillus;s__Bacillussubtilis	NCBI RefSeq
GCF_000009045.1	NC_000964.3	4215606	Host	d__Bacteria;p__Firmicutes;c__Bacilli;o__Bacillales;f__Bacillaceae;g__Bacillus;s__Bacillussubtilis	NCBI RefSeq
GCF_000009045.1	NC_000964.3	4215606	Host	d__Bacteria;p__Firmicutes;c__Bacilli;o__Bacillales;f__Bacillaceae;g__Bacillus;s__Bacillussubtilis	NCBI RefSeq
GCF_000009045.1	NC_000964.3	4215606	Host	d__Bacteria;p__Firmicutes;c__Bacilli;o__Bacillales;f__Bacillaceae;g__Bacillus;s__Bacillussubtilis	NCBI RefSeq
GCF_000009045.1	NC_000964.3	4215606	Host	d__Bacteria;p__Firmicutes;c__Bacilli;o__Bacillales;f__Bacillaceae;g__Bacillus;s__Bacillussubtilis	NCBI RefSeq
GCF_000009045.1	NC_000964.3	4215606	Host	d__Bacteria;p__Firmicutes;c__Bacilli;o__Bacillales;f__Bacillaceae;g__Bacillus;s__Bacillussubtilis	NCBI RefSeq
GCF_000009045.1	NC_000964.3	4215606	Host	d__Bacteria;p__Firmicutes;c__Bacilli;o__Bacillales;f__Bacillaceae;g__Bacillus;s__Bacillussubtilis	NCBI RefSeq
GCF_000009045.1	NC_000964.3	4215606	Host	d__Bacteria;p__Firmicutes;c__Bacilli;o__Bacillales;f__Bacillaceae;g__Bacillus;s__Bacillussubtilis	NCBI RefSeq
GCF_000009045.1	NC_000964.3	4215606	Host	d__Bacteria;p__Firmicutes;c__Bacilli;o__Bacillales;f__Bacillaceae;g__Bacillus;s__Bacillussubtilis	NCBI RefSeq
GCF_000009045.1	NC_000964.3	4215606	Host	d__Bacteria;p__Firmicutes;c__Bacilli;o__Bacillales;f__Bacillaceae;g__Bacillus;s__Bacillussubtilis	NCBI RefSeq
GCF_000009045.1	NC_000964.3	4215606	Host	d__Bacteria;p__Firmicutes;c__Bacilli;o__Bacillales;f__Bacillaceae;g__Bacillus;s__Bacillussubtilis	NCBI RefSeq
GCF_000009045.1	NC_000964.3	4215606	Host	d__Bacteria;p__Firmicutes;c__Bacilli;o__Bacillales;f__Bacillaceae;g__Bacillus;s__Bacillussubtilis	NCBI RefSeq
GCF_000009045.1	NC_000964.3	4215606	Host	d__Bacteria;p__Firmicutes;c__Bacilli;o__Bacillales;f__Bacillaceae;g__Bacillus;s__Bacillussubtilis	NCBI RefSeq
GCF_000009045.1	NC_000964.3	4215606	Host	d__Bacteria;p__Firmicutes;c__Bacilli;o__Bacillales;f__Bacillaceae;g__Bacillus;s__Bacillussubtilis	NCBI RefSeq
GCF_000009045.1	NC_000964.3	4215606	Host	d__Bacteria;p__Firmicutes;c__Bacilli;o__Bacillales;f__Bacillaceae;g__Bacillus;s__Bacillussubtilis	NCBI RefSeq
GCF_000009045.1	NC_000964.3	4215606	Host	d__Bacteria;p__Firmicutes;c__Bacilli;o__Bacillales;f__Bacillaceae;g__Bacillus;s__Bacillussubtilis	NCBI RefSeq
GCF_000009045.1	NC_000964.3	4215606	Host	d__Bacteria;p__Firmicutes;c__Bacilli;o__Bacillales;f__Bacillaceae;g__Bacillus;s__Bacillussubtilis	NCBI RefSeq
GCF_000009045.1	NC_000964.3	4215606	Host	d__Bacteria;p__Firmicutes;c__Bacilli;o__Bacillales;f__Bacillaceae;g__Bacillus;s__Bacillussubtilis	NCBI RefSeq
GCF_000009045.1	NC_000964.3	4215606	Host	d__Bacteria;p__Firmicutes;c__Bacilli;o__Bacillales;f__Bacillaceae;g__Bacillus;s__Bacillussubtilis	NCBI RefSeq
GCF_000010165.1	NC_012491.1	6296436	Host	d__Bacteria;p__Firmicutes;c__Bacilli;o__Brevibacillales;f__Brevibacillaceae;g__Brevibacillus;s__Brevibacillusbrevis_D	NCBI RefSeq
GCF_000010525.1	NC_009937.1	5369772	Host	d__Bacteria;p__Proteobacteria;c__Alphaproteobacteria;o__Rhizobiales;f__Xanthobacteraceae;g__Azorhizobium;s__Azorhizobiumcaulinodans	NCBI RefSeq
GCF_000011065.1	NC_004663.1	6260361	Host	d__Bacteria;p__Bacteroidota;c__Bacteroidia;o__Bacteroidales;f__Bacteroidaceae;g__Bacteroides;s__Bacteroidesthetaiotaomicron	NCBI RefSeq
GCF_000011065.1	NC_004663.1	6260361	Host	d__Bacteria;p__Bacteroidota;c__Bacteroidia;o__Bacteroidales;f__Bacteroidaceae;g__Bacteroides;s__Bacteroidesthetaiotaomicron	NCBI RefSeq
GCF_000011065.1	NC_004703.1	33038	Host	d__Bacteria;p__Bacteroidota;c__Bacteroidia;o__Bacteroidales;f__Bacteroidaceae;g__Bacteroides;s__Bacteroidesthetaiotaomicron	NCBI RefSeq
GCF_000011065.1	NC_004703.1	33038	Host	d__Bacteria;p__Bacteroidota;c__Bacteroidia;o__Bacteroidales;f__Bacteroidaceae;g__Bacteroides;s__Bacteroidesthetaiotaomicron	NCBI RefSeq
GCF_000011365.1	NC_004463.1	9105828	Host	d__Bacteria;p__Proteobacteria;c__Alphaproteobacteria;o__Rhizobiales;f__Xanthobacteraceae;g__Bradyrhizobium;s__Bradyrhizobiumdiazoefficiens	NCBI RefSeq
GCF_000011365.1	NC_004463.1	9105828	Host	d__Bacteria;p__Proteobacteria;c__Alphaproteobacteria;o__Rhizobiales;f__Xanthobacteraceae;g__Bradyrhizobium;s__Bradyrhizobiumdiazoefficiens	NCBI RefSeq
GCF_000011365.1	NC_004463.1	9105828	Host	d__Bacteria;p__Proteobacteria;c__Alphaproteobacteria;o__Rhizobiales;f__Xanthobacteraceae;g__Bradyrhizobium;s__Bradyrhizobiumdiazoefficiens	NCBI RefSeq
GCF_000011365.1	NC_004463.1	9105828	Host	d__Bacteria;p__Proteobacteria;c__Alphaproteobacteria;o__Rhizobiales;f__Xanthobacteraceae;g__Bradyrhizobium;s__Bradyrhizobiumdiazoefficiens	NCBI RefSeq
GCF_000011645.1	NC_006270.3	4222597	Host	d__Bacteria;p__Firmicutes;c__Bacilli;o__Bacillales;f__Bacillaceae;g__Bacillus;s__Bacilluslicheniformis	NCBI RefSeq
GCF_000011645.1	NC_006270.3	4222597	Host	d__Bacteria;p__Firmicutes;c__Bacilli;o__Bacillales;f__Bacillaceae;g__Bacillus;s__Bacilluslicheniformis	NCBI RefSeq
GCF_000011645.1	NC_006270.3	4222597	Host	d__Bacteria;p__Firmicutes;c__Bacilli;o__Bacillales;f__Bacillaceae;g__Bacillus;s__Bacilluslicheniformis	NCBI RefSeq
GCF_000011645.1	NC_006270.3	4222597	Host	d__Bacteria;p__Firmicutes;c__Bacilli;o__Bacillales;f__Bacillaceae;g__Bacillus;s__Bacilluslicheniformis	NCBI RefSeq
GCF_000011645.1	NC_006270.3	4222597	Host	d__Bacteria;p__Firmicutes;c__Bacilli;o__Bacillales;f__Bacillaceae;g__Bacillus;s__Bacilluslicheniformis	NCBI RefSeq
GCF_000011645.1	NC_006270.3	4222597	Host	d__Bacteria;p__Firmicutes;c__Bacilli;o__Bacillales;f__Bacillaceae;g__Bacillus;s__Bacilluslicheniformis	NCBI RefSeq
GCF_000011645.1	NC_006270.3	4222597	Host	d__Bacteria;p__Firmicutes;c__Bacilli;o__Bacillales;f__Bacillaceae;g__Bacillus;s__Bacilluslicheniformis	NCBI RefSeq
GCF_000011645.1	NC_006270.3	4222597	Host	d__Bacteria;p__Firmicutes;c__Bacilli;o__Bacillales;f__Bacillaceae;g__Bacillus;s__Bacilluslicheniformis	NCBI RefSeq
GCF_000011645.1	NC_006270.3	4222597	Host	d__Bacteria;p__Firmicutes;c__Bacilli;o__Bacillales;f__Bacillaceae;g__Bacillus;s__Bacilluslicheniformis	NCBI RefSeq
GCF_000011645.1	NC_006270.3	4222597	Host	d__Bacteria;p__Firmicutes;c__Bacilli;o__Bacillales;f__Bacillaceae;g__Bacillus;s__Bacilluslicheniformis	NCBI RefSeq
GCF_000011645.1	NC_006270.3	4222597	Host	d__Bacteria;p__Firmicutes;c__Bacilli;o__Bacillales;f__Bacillaceae;g__Bacillus;s__Bacilluslicheniformis	NCBI RefSeq
GCF_000011645.1	NC_006270.3	4222597	Host	d__Bacteria;p__Firmicutes;c__Bacilli;o__Bacillales;f__Bacillaceae;g__Bacillus;s__Bacilluslicheniformis	NCBI RefSeq
GCF_000011645.1	NC_006270.3	4222597	Host	d__Bacteria;p__Firmicutes;c__Bacilli;o__Bacillales;f__Bacillaceae;g__Bacillus;s__Bacilluslicheniformis	NCBI RefSeq
GCF_000012825.1	NC_009614.1	5163189	Host	d__Bacteria;p__Bacteroidota;c__Bacteroidia;o__Bacteroidales;f__Bacteroidaceae;g__Phocaeicola;s__Phocaeicolavulgatus	NCBI RefSeq
GCF_000012825.1	NC_009614.1	5163189	Host	d__Bacteria;p__Bacteroidota;c__Bacteroidia;o__Bacteroidales;f__Bacteroidaceae;g__Phocaeicola;s__Phocaeicolavulgatus	NCBI RefSeq
GCF_000012825.1	NC_009614.1	5163189	Host	d__Bacteria;p__Bacteroidota;c__Bacteroidia;o__Bacteroidales;f__Bacteroidaceae;g__Phocaeicola;s__Phocaeicolavulgatus	NCBI RefSeq
GCF_000012825.1	NC_009614.1	5163189	Host	d__Bacteria;p__Bacteroidota;c__Bacteroidia;o__Bacteroidales;f__Bacteroidaceae;g__Phocaeicola;s__Phocaeicolavulgatus	NCBI RefSeq
GCF_000012825.1	NC_009614.1	5163189	Host	d__Bacteria;p__Bacteroidota;c__Bacteroidia;o__Bacteroidales;f__Bacteroidaceae;g__Phocaeicola;s__Phocaeicolavulgatus	NCBI RefSeq
GCF_000012845.1	NC_009615.1	4811379	Host	d__Bacteria;p__Bacteroidota;c__Bacteroidia;o__Bacteroidales;f__Tannerellaceae;g__Parabacteroides;s__Parabacteroidesdistasonis	NCBI RefSeq
GCF_000012845.1	NC_009615.1	4811379	Host	d__Bacteria;p__Bacteroidota;c__Bacteroidia;o__Bacteroidales;f__Tannerellaceae;g__Parabacteroides;s__Parabacteroidesdistasonis	NCBI RefSeq
GCF_000012845.1	NC_009615.1	4811379	Host	d__Bacteria;p__Bacteroidota;c__Bacteroidia;o__Bacteroidales;f__Tannerellaceae;g__Parabacteroides;s__Parabacteroidesdistasonis	NCBI RefSeq
GCF_000012845.1	NC_009615.1	4811379	Host	d__Bacteria;p__Bacteroidota;c__Bacteroidia;o__Bacteroidales;f__Tannerellaceae;g__Parabacteroides;s__Parabacteroidesdistasonis	NCBI RefSeq
GCF_000012845.1	NC_009615.1	4811379	Host	d__Bacteria;p__Bacteroidota;c__Bacteroidia;o__Bacteroidales;f__Tannerellaceae;g__Parabacteroides;s__Parabacteroidesdistasonis	NCBI RefSeq
GCF_000012845.1	NC_009615.1	4811379	Host	d__Bacteria;p__Bacteroidota;c__Bacteroidia;o__Bacteroidales;f__Tannerellaceae;g__Parabacteroides;s__Parabacteroidesdistasonis	NCBI RefSeq
GCF_000012845.1	NC_009615.1	4811379	Host	d__Bacteria;p__Bacteroidota;c__Bacteroidia;o__Bacteroidales;f__Tannerellaceae;g__Parabacteroides;s__Parabacteroidesdistasonis	NCBI RefSeq
GCF_000012845.1	NC_009615.1	4811379	Host	d__Bacteria;p__Bacteroidota;c__Bacteroidia;o__Bacteroidales;f__Tannerellaceae;g__Parabacteroides;s__Parabacteroidesdistasonis	NCBI RefSeq
GCF_000012845.1	NC_009615.1	4811379	Host	d__Bacteria;p__Bacteroidota;c__Bacteroidia;o__Bacteroidales;f__Tannerellaceae;g__Parabacteroides;s__Parabacteroidesdistasonis	NCBI RefSeq
GCF_000012845.1	NC_009615.1	4811379	Host	d__Bacteria;p__Bacteroidota;c__Bacteroidia;o__Bacteroidales;f__Tannerellaceae;g__Parabacteroides;s__Parabacteroidesdistasonis	NCBI RefSeq
GCF_000012845.1	NC_009615.1	4811379	Host	d__Bacteria;p__Bacteroidota;c__Bacteroidia;o__Bacteroidales;f__Tannerellaceae;g__Parabacteroides;s__Parabacteroidesdistasonis	NCBI RefSeq
GCF_000012845.1	NC_009615.1	4811379	Host	d__Bacteria;p__Bacteroidota;c__Bacteroidia;o__Bacteroidales;f__Tannerellaceae;g__Parabacteroides;s__Parabacteroidesdistasonis	NCBI RefSeq
GCF_000012845.1	NC_009615.1	4811379	Host	d__Bacteria;p__Bacteroidota;c__Bacteroidia;o__Bacteroidales;f__Tannerellaceae;g__Parabacteroides;s__Parabacteroidesdistasonis	NCBI RefSeq
GCF_000012845.1	NC_009615.1	4811379	Host	d__Bacteria;p__Bacteroidota;c__Bacteroidia;o__Bacteroidales;f__Tannerellaceae;g__Parabacteroides;s__Parabacteroidesdistasonis	NCBI RefSeq
GCF_000012845.1	NC_009615.1	4811379	Host	d__Bacteria;p__Bacteroidota;c__Bacteroidia;o__Bacteroidales;f__Tannerellaceae;g__Parabacteroides;s__Parabacteroidesdistasonis	NCBI RefSeq
GCF_000012845.1	NC_009615.1	4811379	Host	d__Bacteria;p__Bacteroidota;c__Bacteroidia;o__Bacteroidales;f__Tannerellaceae;g__Parabacteroides;s__Parabacteroidesdistasonis	NCBI RefSeq
GCF_000012845.1	NC_009615.1	4811379	Host	d__Bacteria;p__Bacteroidota;c__Bacteroidia;o__Bacteroidales;f__Tannerellaceae;g__Parabacteroides;s__Parabacteroidesdistasonis	NCBI RefSeq
GCF_000012845.1	NC_009615.1	4811379	Host	d__Bacteria;p__Bacteroidota;c__Bacteroidia;o__Bacteroidales;f__Tannerellaceae;g__Parabacteroides;s__Parabacteroidesdistasonis	NCBI RefSeq
GCF_000013045.1	NC_007677.1	3551823	Host	d__Bacteria;p__Bacteroidota;c__Rhodothermia;o__Rhodothermales;f__Salinibacteraceae;g__Salinibacter;s__Salinibacterruber	NCBI RefSeq
GCF_000013045.1	NC_007677.1	3551823	Host	d__Bacteria;p__Bacteroidota;c__Rhodothermia;o__Rhodothermales;f__Salinibacteraceae;g__Salinibacter;s__Salinibacterruber	NCBI RefSeq
GCF_000013045.1	NC_007678.1	35505	Host	d__Bacteria;p__Bacteroidota;c__Rhodothermia;o__Rhodothermales;f__Salinibacteraceae;g__Salinibacter;s__Salinibacterruber	NCBI RefSeq
GCF_000013045.1	NC_007678.1	35505	Host	d__Bacteria;p__Bacteroidota;c__Rhodothermia;o__Rhodothermales;f__Salinibacteraceae;g__Salinibacter;s__Salinibacterruber	NCBI RefSeq
GCF_000016825.1	NC_009513.1	1999618	Host	d__Bacteria;p__Firmicutes;c__Bacilli;o__Lactobacillales;f__Lactobacillaceae;g__Limosilactobacillus;s__Limosilactobacillusreuteri	NCBI RefSeq
GCF_000016825.1	NC_009513.1	1999618	Host	d__Bacteria;p__Firmicutes;c__Bacilli;o__Lactobacillales;f__Lactobacillaceae;g__Limosilactobacillus;s__Limosilactobacillusreuteri	NCBI RefSeq
GCF_000016825.1	NC_009513.1	1999618	Host	d__Bacteria;p__Firmicutes;c__Bacilli;o__Lactobacillales;f__Lactobacillaceae;g__Limosilactobacillus;s__Limosilactobacillusreuteri	NCBI RefSeq
GCF_000016825.1	NC_009513.1	1999618	Host	d__Bacteria;p__Firmicutes;c__Bacilli;o__Lactobacillales;f__Lactobacillaceae;g__Limosilactobacillus;s__Limosilactobacillusreuteri	NCBI RefSeq
GCF_000016825.1	NC_009513.1	1999618	Host	d__Bacteria;p__Firmicutes;c__Bacilli;o__Lactobacillales;f__Lactobacillaceae;g__Limosilactobacillus;s__Limosilactobacillusreuteri	NCBI RefSeq
GCF_000016825.1	NC_009513.1	1999618	Host	d__Bacteria;p__Firmicutes;c__Bacilli;o__Lactobacillales;f__Lactobacillaceae;g__Limosilactobacillus;s__Limosilactobacillusreuteri	NCBI RefSeq
GCF_000016825.1	NC_009513.1	1999618	Host	d__Bacteria;p__Firmicutes;c__Bacilli;o__Lactobacillales;f__Lactobacillaceae;g__Limosilactobacillus;s__Limosilactobacillusreuteri	NCBI RefSeq
GCF_000016825.1	NC_009513.1	1999618	Host	d__Bacteria;p__Firmicutes;c__Bacilli;o__Lactobacillales;f__Lactobacillaceae;g__Limosilactobacillus;s__Limosilactobacillusreuteri	NCBI RefSeq
GCF_000016825.1	NC_009513.1	1999618	Host	d__Bacteria;p__Firmicutes;c__Bacilli;o__Lactobacillales;f__Lactobacillaceae;g__Limosilactobacillus;s__Limosilactobacillusreuteri	NCBI RefSeq
GCF_000016825.1	NC_009513.1	1999618	Host	d__Bacteria;p__Firmicutes;c__Bacilli;o__Lactobacillales;f__Lactobacillaceae;g__Limosilactobacillus;s__Limosilactobacillusreuteri	NCBI RefSeq
GCF_000017405.1	NC_009667.1	2887297	Host	d__Bacteria;p__Proteobacteria;c__Alphaproteobacteria;o__Rhizobiales_A;f__Rhizobiaceae_A;g__Ochrobactrum;s__Ochrobactrumanthropi	NCBI RefSeq
GCF_000017405.1	NC_009667.1	2887297	Host	d__Bacteria;p__Proteobacteria;c__Alphaproteobacteria;o__Rhizobiales_A;f__Rhizobiaceae_A;g__Ochrobactrum;s__Ochrobactrumanthropi	NCBI RefSeq
GCF_000017405.1	NC_009667.1	2887297	Host	d__Bacteria;p__Proteobacteria;c__Alphaproteobacteria;o__Rhizobiales_A;f__Rhizobiaceae_A;g__Ochrobactrum;s__Ochrobactrumanthropi	NCBI RefSeq
GCF_000017405.1	NC_009668.1	1895911	Host	d__Bacteria;p__Proteobacteria;c__Alphaproteobacteria;o__Rhizobiales_A;f__Rhizobiaceae_A;g__Ochrobactrum;s__Ochrobactrumanthropi	NCBI RefSeq
GCF_000017405.1	NC_009668.1	1895911	Host	d__Bacteria;p__Proteobacteria;c__Alphaproteobacteria;o__Rhizobiales_A;f__Rhizobiaceae_A;g__Ochrobactrum;s__Ochrobactrumanthropi	NCBI RefSeq
GCF_000017405.1	NC_009668.1	1895911	Host	d__Bacteria;p__Proteobacteria;c__Alphaproteobacteria;o__Rhizobiales_A;f__Rhizobiaceae_A;g__Ochrobactrum;s__Ochrobactrumanthropi	NCBI RefSeq
GCF_000017405.1	NC_009669.1	170351	Host	d__Bacteria;p__Proteobacteria;c__Alphaproteobacteria;o__Rhizobiales_A;f__Rhizobiaceae_A;g__Ochrobactrum;s__Ochrobactrumanthropi	NCBI RefSeq
GCF_000017405.1	NC_009669.1	170351	Host	d__Bacteria;p__Proteobacteria;c__Alphaproteobacteria;o__Rhizobiales_A;f__Rhizobiaceae_A;g__Ochrobactrum;s__Ochrobactrumanthropi	NCBI RefSeq
GCF_000017405.1	NC_009669.1	170351	Host	d__Bacteria;p__Proteobacteria;c__Alphaproteobacteria;o__Rhizobiales_A;f__Rhizobiaceae_A;g__Ochrobactrum;s__Ochrobactrumanthropi	NCBI RefSeq
GCF_000017405.1	NC_009670.1	101491	Host	d__Bacteria;p__Proteobacteria;c__Alphaproteobacteria;o__Rhizobiales_A;f__Rhizobiaceae_A;g__Ochrobactrum;s__Ochrobactrumanthropi	NCBI RefSeq
GCF_000017405.1	NC_009670.1	101491	Host	d__Bacteria;p__Proteobacteria;c__Alphaproteobacteria;o__Rhizobiales_A;f__Rhizobiaceae_A;g__Ochrobactrum;s__Ochrobactrumanthropi	NCBI RefSeq
GCF_000017405.1	NC_009670.1	101491	Host	d__Bacteria;p__Proteobacteria;c__Alphaproteobacteria;o__Rhizobiales_A;f__Rhizobiaceae_A;g__Ochrobactrum;s__Ochrobactrumanthropi	NCBI RefSeq
GCF_000017405.1	NC_009671.1	93589	Host	d__Bacteria;p__Proteobacteria;c__Alphaproteobacteria;o__Rhizobiales_A;f__Rhizobiaceae_A;g__Ochrobactrum;s__Ochrobactrumanthropi	NCBI RefSeq
GCF_000017405.1	NC_009671.1	93589	Host	d__Bacteria;p__Proteobacteria;c__Alphaproteobacteria;o__Rhizobiales_A;f__Rhizobiaceae_A;g__Ochrobactrum;s__Ochrobactrumanthropi	NCBI RefSeq
GCF_000017405.1	NC_009671.1	93589	Host	d__Bacteria;p__Proteobacteria;c__Alphaproteobacteria;o__Rhizobiales_A;f__Rhizobiaceae_A;g__Ochrobactrum;s__Ochrobactrumanthropi	NCBI RefSeq
GCF_000017405.1	NC_009672.1	57138	Host	d__Bacteria;p__Proteobacteria;c__Alphaproteobacteria;o__Rhizobiales_A;f__Rhizobiaceae_A;g__Ochrobactrum;s__Ochrobactrumanthropi	NCBI RefSeq
GCF_000017405.1	NC_009672.1	57138	Host	d__Bacteria;p__Proteobacteria;c__Alphaproteobacteria;o__Rhizobiales_A;f__Rhizobiaceae_A;g__Ochrobactrum;s__Ochrobactrumanthropi	NCBI RefSeq
GCF_000017405.1	NC_009672.1	57138	Host	d__Bacteria;p__Proteobacteria;c__Alphaproteobacteria;o__Rhizobiales_A;f__Rhizobiaceae_A;g__Ochrobactrum;s__Ochrobactrumanthropi	NCBI RefSeq
GCF_000020605.1	NC_012781.1	3449685	Host	d__Bacteria;p__Firmicutes_A;c__Clostridia;o__Lachnospirales;f__Lachnospiraceae;g__Agathobacter;s__Agathobacterrectalis	NCBI RefSeq
GCF_000020605.1	NC_012781.1	3449685	Host	d__Bacteria;p__Firmicutes_A;c__Clostridia;o__Lachnospirales;f__Lachnospiraceae;g__Agathobacter;s__Agathobacterrectalis	NCBI RefSeq
GCF_000020605.1	NC_012781.1	3449685	Host	d__Bacteria;p__Firmicutes_A;c__Clostridia;o__Lachnospirales;f__Lachnospiraceae;g__Agathobacter;s__Agathobacterrectalis	NCBI RefSeq
GCF_000020605.1	NC_012781.1	3449685	Host	d__Bacteria;p__Firmicutes_A;c__Clostridia;o__Lachnospirales;f__Lachnospiraceae;g__Agathobacter;s__Agathobacterrectalis	NCBI RefSeq
GCF_000020605.1	NC_012781.1	3449685	Host	d__Bacteria;p__Firmicutes_A;c__Clostridia;o__Lachnospirales;f__Lachnospiraceae;g__Agathobacter;s__Agathobacterrectalis	NCBI RefSeq
GCF_000020605.1	NC_012781.1	3449685	Host	d__Bacteria;p__Firmicutes_A;c__Clostridia;o__Lachnospirales;f__Lachnospiraceae;g__Agathobacter;s__Agathobacterrectalis	NCBI RefSeq
GCF_000020605.1	NC_012781.1	3449685	Host	d__Bacteria;p__Firmicutes_A;c__Clostridia;o__Lachnospirales;f__Lachnospiraceae;g__Agathobacter;s__Agathobacterrectalis	NCBI RefSeq
GCF_000020605.1	NC_012781.1	3449685	Host	d__Bacteria;p__Firmicutes_A;c__Clostridia;o__Lachnospirales;f__Lachnospiraceae;g__Agathobacter;s__Agathobacterrectalis	NCBI RefSeq
GCF_000020605.1	NC_012781.1	3449685	Host	d__Bacteria;p__Firmicutes_A;c__Clostridia;o__Lachnospirales;f__Lachnospiraceae;g__Agathobacter;s__Agathobacterrectalis	NCBI RefSeq
GCF_000024465.1	NC_014010.1	2753527	Host	d__Bacteria;p__Proteobacteria;c__Alphaproteobacteria;o__Puniceispirillales;f__Puniceispirillaceae;g__Puniceispirillum;s__Puniceispirillummarinum	NCBI RefSeq
GCF_000024565.1	NC_013515.1	1662578	Host	d__Bacteria;p__Fusobacteriota;c__Fusobacteriia;o__Fusobacteriales;f__Leptotrichiaceae;g__Streptobacillus;s__Streptobacillusmoniliformis	NCBI RefSeq
GCF_000024565.1	NC_013516.1	10702	Host	d__Bacteria;p__Fusobacteriota;c__Fusobacteriia;o__Fusobacteriales;f__Leptotrichiaceae;g__Streptobacillus;s__Streptobacillusmoniliformis	NCBI RefSeq
GCF_000025985.1	NC_003228.3	5205140	Host	d__Bacteria;p__Bacteroidota;c__Bacteroidia;o__Bacteroidales;f__Bacteroidaceae;g__Bacteroides;s__Bacteroidesfragilis	NCBI RefSeq
GCF_000025985.1	NC_003228.3	5205140	Host	d__Bacteria;p__Bacteroidota;c__Bacteroidia;o__Bacteroidales;f__Bacteroidaceae;g__Bacteroides;s__Bacteroidesfragilis	NCBI RefSeq
GCF_000025985.1	NC_003228.3	5205140	Host	d__Bacteria;p__Bacteroidota;c__Bacteroidia;o__Bacteroidales;f__Bacteroidaceae;g__Bacteroides;s__Bacteroidesfragilis	NCBI RefSeq
GCF_000025985.1	NC_006873.1	36560	Host	d__Bacteria;p__Bacteroidota;c__Bacteroidia;o__Bacteroidales;f__Bacteroidaceae;g__Bacteroides;s__Bacteroidesfragilis	NCBI RefSeq
GCF_000025985.1	NC_006873.1	36560	Host	d__Bacteria;p__Bacteroidota;c__Bacteroidia;o__Bacteroidales;f__Bacteroidaceae;g__Bacteroides;s__Bacteroidesfragilis	NCBI RefSeq
GCF_000025985.1	NC_006873.1	36560	Host	d__Bacteria;p__Bacteroidota;c__Bacteroidia;o__Bacteroidales;f__Bacteroidaceae;g__Bacteroides;s__Bacteroidesfragilis	NCBI RefSeq
GCF_000026225.1	NC_011740.1	4588711	Host	d__Bacteria;p__Proteobacteria;c__Gammaproteobacteria;o__Enterobacterales;f__Enterobacteriaceae;g__Escherichia;s__Escherichiafergusonii	NCBI RefSeq
GCF_000026225.1	NC_011740.1	4588711	Host	d__Bacteria;p__Proteobacteria;c__Gammaproteobacteria;o__Enterobacterales;f__Enterobacteriaceae;g__Escherichia;s__Escherichiafergusonii	NCBI RefSeq
GCF_000026225.1	NC_011740.1	4588711	Host	d__Bacteria;p__Proteobacteria;c__Gammaproteobacteria;o__Enterobacterales;f__Enterobacteriaceae;g__Escherichia;s__Escherichiafergusonii	NCBI RefSeq
GCF_000026225.1	NC_011743.1	55150	Host	d__Bacteria;p__Proteobacteria;c__Gammaproteobacteria;o__Enterobacterales;f__Enterobacteriaceae;g__Escherichia;s__Escherichiafergusonii	NCBI RefSeq
GCF_000026225.1	NC_011743.1	55150	Host	d__Bacteria;p__Proteobacteria;c__Gammaproteobacteria;o__Enterobacterales;f__Enterobacteriaceae;g__Escherichia;s__Escherichiafergusonii	NCBI RefSeq
GCF_000026225.1	NC_011743.1	55150	Host	d__Bacteria;p__Proteobacteria;c__Gammaproteobacteria;o__Enterobacterales;f__Enterobacteriaceae;g__Escherichia;s__Escherichiafergusonii	NCBI RefSeq
GCF_000069185.1	NC_010394.1	23319	Host	d__Bacteria;p__Actinobacteriota;c__Actinomycetia;o__Mycobacteriales;f__Mycobacteriaceae;g__Mycobacterium;s__Mycobacteriumabscessus	NCBI RefSeq
GCF_000069185.1	NC_010394.1	23319	Host	d__Bacteria;p__Actinobacteriota;c__Actinomycetia;o__Mycobacteriales;f__Mycobacteriaceae;g__Mycobacterium;s__Mycobacteriumabscessus	NCBI RefSeq
GCF_000069185.1	NC_010394.1	23319	Host	d__Bacteria;p__Actinobacteriota;c__Actinomycetia;o__Mycobacteriales;f__Mycobacteriaceae;g__Mycobacterium;s__Mycobacteriumabscessus	NCBI RefSeq
GCF_000069185.1	NC_010394.1	23319	Host	d__Bacteria;p__Actinobacteriota;c__Actinomycetia;o__Mycobacteriales;f__Mycobacteriaceae;g__Mycobacterium;s__Mycobacteriumabscessus	NCBI RefSeq
GCF_000069185.1	NC_010394.1	23319	Host	d__Bacteria;p__Actinobacteriota;c__Actinomycetia;o__Mycobacteriales;f__Mycobacteriaceae;g__Mycobacterium;s__Mycobacteriumabscessus	NCBI RefSeq
GCF_000069185.1	NC_010394.1	23319	Host	d__Bacteria;p__Actinobacteriota;c__Actinomycetia;o__Mycobacteriales;f__Mycobacteriaceae;g__Mycobacterium;s__Mycobacteriumabscessus	NCBI RefSeq
GCF_000069185.1	NC_010394.1	23319	Host	d__Bacteria;p__Actinobacteriota;c__Actinomycetia;o__Mycobacteriales;f__Mycobacteriaceae;g__Mycobacterium;s__Mycobacteriumabscessus	NCBI RefSeq
GCF_000069185.1	NC_010394.1	23319	Host	d__Bacteria;p__Actinobacteriota;c__Actinomycetia;o__Mycobacteriales;f__Mycobacteriaceae;g__Mycobacterium;s__Mycobacteriumabscessus	NCBI RefSeq
GCF_000069185.1	NC_010394.1	23319	Host	d__Bacteria;p__Actinobacteriota;c__Actinomycetia;o__Mycobacteriales;f__Mycobacteriaceae;g__Mycobacterium;s__Mycobacteriumabscessus	NCBI RefSeq
GCF_000069185.1	NC_010394.1	23319	Host	d__Bacteria;p__Actinobacteriota;c__Actinomycetia;o__Mycobacteriales;f__Mycobacteriaceae;g__Mycobacterium;s__Mycobacteriumabscessus	NCBI RefSeq
GCF_000069185.1	NC_010394.1	23319	Host	d__Bacteria;p__Actinobacteriota;c__Actinomycetia;o__Mycobacteriales;f__Mycobacteriaceae;g__Mycobacterium;s__Mycobacteriumabscessus	NCBI RefSeq
GCF_000069185.1	NC_010394.1	23319	Host	d__Bacteria;p__Actinobacteriota;c__Actinomycetia;o__Mycobacteriales;f__Mycobacteriaceae;g__Mycobacterium;s__Mycobacteriumabscessus	NCBI RefSeq
GCF_000069185.1	NC_010394.1	23319	Host	d__Bacteria;p__Actinobacteriota;c__Actinomycetia;o__Mycobacteriales;f__Mycobacteriaceae;g__Mycobacterium;s__Mycobacteriumabscessus	NCBI RefSeq
GCF_000069185.1	NC_010394.1	23319	Host	d__Bacteria;p__Actinobacteriota;c__Actinomycetia;o__Mycobacteriales;f__Mycobacteriaceae;g__Mycobacterium;s__Mycobacteriumabscessus	NCBI RefSeq
GCF_000069185.1	NC_010394.1	23319	Host	d__Bacteria;p__Actinobacteriota;c__Actinomycetia;o__Mycobacteriales;f__Mycobacteriaceae;g__Mycobacterium;s__Mycobacteriumabscessus	NCBI RefSeq
GCF_000069185.1	NC_010394.1	23319	Host	d__Bacteria;p__Actinobacteriota;c__Actinomycetia;o__Mycobacteriales;f__Mycobacteriaceae;g__Mycobacterium;s__Mycobacteriumabscessus	NCBI RefSeq
GCF_000069185.1	NC_010394.1	23319	Host	d__Bacteria;p__Actinobacteriota;c__Actinomycetia;o__Mycobacteriales;f__Mycobacteriaceae;g__Mycobacterium;s__Mycobacteriumabscessus	NCBI RefSeq
GCF_000069185.1	NC_010394.1	23319	Host	d__Bacteria;p__Actinobacteriota;c__Actinomycetia;o__Mycobacteriales;f__Mycobacteriaceae;g__Mycobacterium;s__Mycobacteriumabscessus	NCBI RefSeq
GCF_000069185.1	NC_010394.1	23319	Host	d__Bacteria;p__Actinobacteriota;c__Actinomycetia;o__Mycobacteriales;f__Mycobacteriaceae;g__Mycobacterium;s__Mycobacteriumabscessus	NCBI RefSeq
GCF_000069185.1	NC_010394.1	23319	Host	d__Bacteria;p__Actinobacteriota;c__Actinomycetia;o__Mycobacteriales;f__Mycobacteriaceae;g__Mycobacterium;s__Mycobacteriumabscessus	NCBI RefSeq
GCF_000069185.1	NC_010394.1	23319	Host	d__Bacteria;p__Actinobacteriota;c__Actinomycetia;o__Mycobacteriales;f__Mycobacteriaceae;g__Mycobacterium;s__Mycobacteriumabscessus	NCBI RefSeq
GCF_000069185.1	NC_010394.1	23319	Host	d__Bacteria;p__Actinobacteriota;c__Actinomycetia;o__Mycobacteriales;f__Mycobacteriaceae;g__Mycobacterium;s__Mycobacteriumabscessus	NCBI RefSeq
GCF_000069185.1	NC_010394.1	23319	Host	d__Bacteria;p__Actinobacteriota;c__Actinomycetia;o__Mycobacteriales;f__Mycobacteriaceae;g__Mycobacterium;s__Mycobacteriumabscessus	NCBI RefSeq
GCF_000069185.1	NC_010394.1	23319	Host	d__Bacteria;p__Actinobacteriota;c__Actinomycetia;o__Mycobacteriales;f__Mycobacteriaceae;g__Mycobacterium;s__Mycobacteriumabscessus	NCBI RefSeq
GCF_000069185.1	NC_010394.1	23319	Host	d__Bacteria;p__Actinobacteriota;c__Actinomycetia;o__Mycobacteriales;f__Mycobacteriaceae;g__Mycobacterium;s__Mycobacteriumabscessus	NCBI RefSeq
GCF_000069185.1	NC_010394.1	23319	Host	d__Bacteria;p__Actinobacteriota;c__Actinomycetia;o__Mycobacteriales;f__Mycobacteriaceae;g__Mycobacterium;s__Mycobacteriumabscessus	NCBI RefSeq
GCF_000069185.1	NC_010394.1	23319	Host	d__Bacteria;p__Actinobacteriota;c__Actinomycetia;o__Mycobacteriales;f__Mycobacteriaceae;g__Mycobacterium;s__Mycobacteriumabscessus	NCBI RefSeq
GCF_000069185.1	NC_010394.1	23319	Host	d__Bacteria;p__Actinobacteriota;c__Actinomycetia;o__Mycobacteriales;f__Mycobacteriaceae;g__Mycobacterium;s__Mycobacteriumabscessus	NCBI RefSeq
GCF_000069185.1	NC_010394.1	23319	Host	d__Bacteria;p__Actinobacteriota;c__Actinomycetia;o__Mycobacteriales;f__Mycobacteriaceae;g__Mycobacterium;s__Mycobacteriumabscessus	NCBI RefSeq
GCF_000069185.1	NC_010394.1	23319	Host	d__Bacteria;p__Actinobacteriota;c__Actinomycetia;o__Mycobacteriales;f__Mycobacteriaceae;g__Mycobacterium;s__Mycobacteriumabscessus	NCBI RefSeq
GCF_000069185.1	NC_010394.1	23319	Host	d__Bacteria;p__Actinobacteriota;c__Actinomycetia;o__Mycobacteriales;f__Mycobacteriaceae;g__Mycobacterium;s__Mycobacteriumabscessus	NCBI RefSeq
GCF_000069185.1	NC_010394.1	23319	Host	d__Bacteria;p__Actinobacteriota;c__Actinomycetia;o__Mycobacteriales;f__Mycobacteriaceae;g__Mycobacterium;s__Mycobacteriumabscessus	NCBI RefSeq
GCF_000069185.1	NC_010394.1	23319	Host	d__Bacteria;p__Actinobacteriota;c__Actinomycetia;o__Mycobacteriales;f__Mycobacteriaceae;g__Mycobacterium;s__Mycobacteriumabscessus	NCBI RefSeq
GCF_000069185.1	NC_010394.1	23319	Host	d__Bacteria;p__Actinobacteriota;c__Actinomycetia;o__Mycobacteriales;f__Mycobacteriaceae;g__Mycobacterium;s__Mycobacteriumabscessus	NCBI RefSeq
GCF_000069185.1	NC_010394.1	23319	Host	d__Bacteria;p__Actinobacteriota;c__Actinomycetia;o__Mycobacteriales;f__Mycobacteriaceae;g__Mycobacterium;s__Mycobacteriumabscessus	NCBI RefSeq
GCF_000069185.1	NC_010394.1	23319	Host	d__Bacteria;p__Actinobacteriota;c__Actinomycetia;o__Mycobacteriales;f__Mycobacteriaceae;g__Mycobacterium;s__Mycobacteriumabscessus	NCBI RefSeq
GCF_000069185.1	NC_010394.1	23319	Host	d__Bacteria;p__Actinobacteriota;c__Actinomycetia;o__Mycobacteriales;f__Mycobacteriaceae;g__Mycobacterium;s__Mycobacteriumabscessus	NCBI RefSeq
GCF_000069185.1	NC_010394.1	23319	Host	d__Bacteria;p__Actinobacteriota;c__Actinomycetia;o__Mycobacteriales;f__Mycobacteriaceae;g__Mycobacterium;s__Mycobacteriumabscessus	NCBI RefSeq
GCF_000069185.1	NC_010394.1	23319	Host	d__Bacteria;p__Actinobacteriota;c__Actinomycetia;o__Mycobacteriales;f__Mycobacteriaceae;g__Mycobacterium;s__Mycobacteriumabscessus	NCBI RefSeq
GCF_000069185.1	NC_010397.1	5067172	Host	d__Bacteria;p__Actinobacteriota;c__Actinomycetia;o__Mycobacteriales;f__Mycobacteriaceae;g__Mycobacterium;s__Mycobacteriumabscessus	NCBI RefSeq
GCF_000069185.1	NC_010397.1	5067172	Host	d__Bacteria;p__Actinobacteriota;c__Actinomycetia;o__Mycobacteriales;f__Mycobacteriaceae;g__Mycobacterium;s__Mycobacteriumabscessus	NCBI RefSeq
GCF_000069185.1	NC_010397.1	5067172	Host	d__Bacteria;p__Actinobacteriota;c__Actinomycetia;o__Mycobacteriales;f__Mycobacteriaceae;g__Mycobacterium;s__Mycobacteriumabscessus	NCBI RefSeq
GCF_000069185.1	NC_010397.1	5067172	Host	d__Bacteria;p__Actinobacteriota;c__Actinomycetia;o__Mycobacteriales;f__Mycobacteriaceae;g__Mycobacterium;s__Mycobacteriumabscessus	NCBI RefSeq
GCF_000069185.1	NC_010397.1	5067172	Host	d__Bacteria;p__Actinobacteriota;c__Actinomycetia;o__Mycobacteriales;f__Mycobacteriaceae;g__Mycobacterium;s__Mycobacteriumabscessus	NCBI RefSeq
GCF_000069185.1	NC_010397.1	5067172	Host	d__Bacteria;p__Actinobacteriota;c__Actinomycetia;o__Mycobacteriales;f__Mycobacteriaceae;g__Mycobacterium;s__Mycobacteriumabscessus	NCBI RefSeq
GCF_000069185.1	NC_010397.1	5067172	Host	d__Bacteria;p__Actinobacteriota;c__Actinomycetia;o__Mycobacteriales;f__Mycobacteriaceae;g__Mycobacterium;s__Mycobacteriumabscessus	NCBI RefSeq
GCF_000069185.1	NC_010397.1	5067172	Host	d__Bacteria;p__Actinobacteriota;c__Actinomycetia;o__Mycobacteriales;f__Mycobacteriaceae;g__Mycobacterium;s__Mycobacteriumabscessus	NCBI RefSeq
GCF_000069185.1	NC_010397.1	5067172	Host	d__Bacteria;p__Actinobacteriota;c__Actinomycetia;o__Mycobacteriales;f__Mycobacteriaceae;g__Mycobacterium;s__Mycobacteriumabscessus	NCBI RefSeq
GCF_000069185.1	NC_010397.1	5067172	Host	d__Bacteria;p__Actinobacteriota;c__Actinomycetia;o__Mycobacteriales;f__Mycobacteriaceae;g__Mycobacterium;s__Mycobacteriumabscessus	NCBI RefSeq
GCF_000069185.1	NC_010397.1	5067172	Host	d__Bacteria;p__Actinobacteriota;c__Actinomycetia;o__Mycobacteriales;f__Mycobacteriaceae;g__Mycobacterium;s__Mycobacteriumabscessus	NCBI RefSeq
GCF_000069185.1	NC_010397.1	5067172	Host	d__Bacteria;p__Actinobacteriota;c__Actinomycetia;o__Mycobacteriales;f__Mycobacteriaceae;g__Mycobacterium;s__Mycobacteriumabscessus	NCBI RefSeq
GCF_000069185.1	NC_010397.1	5067172	Host	d__Bacteria;p__Actinobacteriota;c__Actinomycetia;o__Mycobacteriales;f__Mycobacteriaceae;g__Mycobacterium;s__Mycobacteriumabscessus	NCBI RefSeq
GCF_000069185.1	NC_010397.1	5067172	Host	d__Bacteria;p__Actinobacteriota;c__Actinomycetia;o__Mycobacteriales;f__Mycobacteriaceae;g__Mycobacterium;s__Mycobacteriumabscessus	NCBI RefSeq
GCF_000069185.1	NC_010397.1	5067172	Host	d__Bacteria;p__Actinobacteriota;c__Actinomycetia;o__Mycobacteriales;f__Mycobacteriaceae;g__Mycobacterium;s__Mycobacteriumabscessus	NCBI RefSeq
GCF_000069185.1	NC_010397.1	5067172	Host	d__Bacteria;p__Actinobacteriota;c__Actinomycetia;o__Mycobacteriales;f__Mycobacteriaceae;g__Mycobacterium;s__Mycobacteriumabscessus	NCBI RefSeq
GCF_000069185.1	NC_010397.1	5067172	Host	d__Bacteria;p__Actinobacteriota;c__Actinomycetia;o__Mycobacteriales;f__Mycobacteriaceae;g__Mycobacterium;s__Mycobacteriumabscessus	NCBI RefSeq
GCF_000069185.1	NC_010397.1	5067172	Host	d__Bacteria;p__Actinobacteriota;c__Actinomycetia;o__Mycobacteriales;f__Mycobacteriaceae;g__Mycobacterium;s__Mycobacteriumabscessus	NCBI RefSeq
GCF_000069185.1	NC_010397.1	5067172	Host	d__Bacteria;p__Actinobacteriota;c__Actinomycetia;o__Mycobacteriales;f__Mycobacteriaceae;g__Mycobacterium;s__Mycobacteriumabscessus	NCBI RefSeq
GCF_000069185.1	NC_010397.1	5067172	Host	d__Bacteria;p__Actinobacteriota;c__Actinomycetia;o__Mycobacteriales;f__Mycobacteriaceae;g__Mycobacterium;s__Mycobacteriumabscessus	NCBI RefSeq
GCF_000069185.1	NC_010397.1	5067172	Host	d__Bacteria;p__Actinobacteriota;c__Actinomycetia;o__Mycobacteriales;f__Mycobacteriaceae;g__Mycobacterium;s__Mycobacteriumabscessus	NCBI RefSeq
GCF_000069185.1	NC_010397.1	5067172	Host	d__Bacteria;p__Actinobacteriota;c__Actinomycetia;o__Mycobacteriales;f__Mycobacteriaceae;g__Mycobacterium;s__Mycobacteriumabscessus	NCBI RefSeq
GCF_000069185.1	NC_010397.1	5067172	Host	d__Bacteria;p__Actinobacteriota;c__Actinomycetia;o__Mycobacteriales;f__Mycobacteriaceae;g__Mycobacterium;s__Mycobacteriumabscessus	NCBI RefSeq
GCF_000069185.1	NC_010397.1	5067172	Host	d__Bacteria;p__Actinobacteriota;c__Actinomycetia;o__Mycobacteriales;f__Mycobacteriaceae;g__Mycobacterium;s__Mycobacteriumabscessus	NCBI RefSeq
GCF_000069185.1	NC_010397.1	5067172	Host	d__Bacteria;p__Actinobacteriota;c__Actinomycetia;o__Mycobacteriales;f__Mycobacteriaceae;g__Mycobacterium;s__Mycobacteriumabscessus	NCBI RefSeq
GCF_000069185.1	NC_010397.1	5067172	Host	d__Bacteria;p__Actinobacteriota;c__Actinomycetia;o__Mycobacteriales;f__Mycobacteriaceae;g__Mycobacterium;s__Mycobacteriumabscessus	NCBI RefSeq
GCF_000069185.1	NC_010397.1	5067172	Host	d__Bacteria;p__Actinobacteriota;c__Actinomycetia;o__Mycobacteriales;f__Mycobacteriaceae;g__Mycobacterium;s__Mycobacteriumabscessus	NCBI RefSeq
GCF_000069185.1	NC_010397.1	5067172	Host	d__Bacteria;p__Actinobacteriota;c__Actinomycetia;o__Mycobacteriales;f__Mycobacteriaceae;g__Mycobacterium;s__Mycobacteriumabscessus	NCBI RefSeq
[truncated: 47,239 more rows]
