# Supplementary material for: V- and VL-scores unveil viral signatures and origins of protein families
Source: Nat Commun. 2026 Apr 28;17:5828. doi: 10.1038/s41467-026-72028-0 (PMC13332234; doi:10.1038/s41467-026-72028-0)
Supplement: Supplementary file 21 — Supplementary Data 19 [file 41467_2026_72028_MOESM21_ESM.xlsx]

## Sheet: Sheet1
Supplementary Data 19: GeNomad results for host genomes included in the proposed AMG identification workflow evaluation.
seq_name	length	topology	coordinates	n_genes	genetic_code	virus_score	fdr	n_hallmarks	marker_enrichment	taxonomy
NZ_BDAE01000057.1	5500	No terminal repeats	NA	11	11	0.9835	NA	7	17.4791	Viruses;Duplodnaviria;Heunggongvirae;Uroviricota;Caudoviricetes
NZ_BBMY01000174.1	7090	No terminal repeats	NA	10	11	0.9832	NA	3	14.9052	Viruses;Duplodnaviria;Heunggongvirae;Uroviricota;Caudoviricetes
NZ_LFMW01000039.1|provirus_32_18134	18103	Provirus	32-18134	16	11	0.9827	NA	8	21.9984	Viruses;Duplodnaviria;Heunggongvirae;Uroviricota;Caudoviricetes;Autographiviridae
NZ_BEXF01000060.1	5513	DTR	NA	8	11	0.9827	NA	3	12.028	Viruses;Monodnaviria;Sangervirae;Phixviricota;Malgrandaviricetes;Petitvirales;Microviridae
QCLS01000003.1	189106	No terminal repeats	NA	219	11	0.9826	NA	32	334.246	Viruses;Duplodnaviria;Heunggongvirae;Uroviricota;Caudoviricetes
NC_012781.1|provirus_1928248_1993269	65022	Provirus	1928248-1993269	103	11	0.9826	NA	15	105.544	Viruses;Duplodnaviria;Heunggongvirae;Uroviricota;Caudoviricetes
NZ_CP043051.1|provirus_347673_391336	43664	Provirus	347673-391336	63	11	0.9824	NA	19	70.1872	Viruses;Duplodnaviria;Heunggongvirae;Uroviricota;Caudoviricetes
NZ_LFMW01000043.1	3919	No terminal repeats	NA	7	11	0.9823	NA	5	10.2859	Viruses;Duplodnaviria;Heunggongvirae;Uroviricota;Caudoviricetes;Autographiviridae
NZ_CM011002.1|provirus_1310956_1355374	44419	Provirus	1310956-1355374	51	11	0.982	NA	9	45.5265	Viruses;Duplodnaviria;Heunggongvirae;Uroviricota;Caudoviricetes
NZ_LR026975.1|provirus_1214111_1264910	50800	Provirus	1214111-1264910	82	11	0.9819	NA	12	110.88	Viruses;Duplodnaviria;Heunggongvirae;Uroviricota;Caudoviricetes
NZ_KB290653.1|provirus_3_41556	41554	Provirus	3-41556	60	11	0.9818	NA	13	67.4475	Viruses;Duplodnaviria;Heunggongvirae;Uroviricota;Caudoviricetes
NZ_LFMW01000031.1	7800	No terminal repeats	NA	12	11	0.9818	NA	2	14.6612	Viruses;Duplodnaviria;Heunggongvirae;Uroviricota;Caudoviricetes;Autographiviridae
NZ_NAEW01000013.1|provirus_101363_106719	5357	Provirus	101363-106719	10	11	0.9817	NA	1	12.0502	Viruses;Duplodnaviria;Heunggongvirae;Uroviricota;Caudoviricetes
NZ_NAEW01000027.1	33864	No terminal repeats	NA	41	11	0.9817	NA	8	58.8987	Viruses;Duplodnaviria;Heunggongvirae;Uroviricota;Caudoviricetes
NZ_SLZV01000034.1|provirus_10522_30376	19855	Provirus	10522-30376	27	11	0.9816	NA	7	31.2337	Viruses;Duplodnaviria;Heunggongvirae;Uroviricota;Caudoviricetes
NZ_CP018925.1|provirus_2330073_2365120	35048	Provirus	2330073-2365120	44	11	0.9816	NA	11	61.8722	Viruses;Duplodnaviria;Heunggongvirae;Uroviricota;Caudoviricetes
NZ_BDAE01000062.1	3577	No terminal repeats	NA	3	11	0.9813	NA	2	5.1402	Viruses;Duplodnaviria;Heunggongvirae;Uroviricota;Caudoviricetes
NZ_AQPH01000043.1|provirus_17943_30833	12891	Provirus	17943-30833	14	11	0.9813	NA	9	18.7795	Viruses;Duplodnaviria;Heunggongvirae;Uroviricota;Caudoviricetes
NZ_KB903689.1	27537	No terminal repeats	NA	35	11	0.9811	NA	7	51.5143	Viruses;Duplodnaviria;Heunggongvirae;Uroviricota;Caudoviricetes
NZ_AMBZ01000017.1	8189	No terminal repeats	NA	12	11	0.981	NA	9	15.3686	Viruses;Duplodnaviria;Heunggongvirae;Uroviricota;Caudoviricetes
NZ_JH417672.1	14198	No terminal repeats	NA	32	11	0.9808	NA	2	32.7439	Viruses;Duplodnaviria;Heunggongvirae;Uroviricota;Caudoviricetes
NZ_LBMN02000014.1	21130	No terminal repeats	NA	29	11	0.9808	NA	8	28.7616	Viruses;Duplodnaviria;Heunggongvirae;Uroviricota;Caudoviricetes
NZ_UFVN01000003.1|provirus_1353764_1397007	43244	Provirus	1353764-1397007	69	11	0.9808	NA	17	85.8738	Viruses;Duplodnaviria;Heunggongvirae;Uroviricota;Caudoviricetes
NZ_AMBZ01000006.1|provirus_308992_339579	30588	Provirus	308992-339579	45	11	0.9808	NA	13	52.4311	Viruses;Duplodnaviria;Heunggongvirae;Uroviricota;Caudoviricetes
NZ_SLZV01000022.1|provirus_87_29877	29791	Provirus	87-29877	44	11	0.9807	NA	6	51.344	Viruses;Duplodnaviria;Heunggongvirae;Uroviricota;Caudoviricetes
NZ_CP035291.1|provirus_1709452_1753576	44125	Provirus	1709452-1753576	61	11	0.9806	NA	10	65.6546	Viruses;Duplodnaviria;Heunggongvirae;Uroviricota;Caudoviricetes
NC_014010.1|provirus_384960_428586	43627	Provirus	384960-428586	44	11	0.9805	NA	7	64.6518	Viruses;Duplodnaviria;Heunggongvirae;Uroviricota;Caudoviricetes
NZ_LWLS01000127.1|provirus_64621_113857	49237	Provirus	64621-113857	69	11	0.9805	NA	10	75.7219	Viruses;Duplodnaviria;Heunggongvirae;Uroviricota;Caudoviricetes
NZ_LECW02000017.1	8218	No terminal repeats	NA	12	11	0.9804	NA	0	8.7971	Viruses;Duplodnaviria;Heunggongvirae;Uroviricota;Caudoviricetes
NZ_CP043051.1|provirus_2110687_2144711	34025	Provirus	2110687-2144711	52	11	0.9804	NA	12	67.8408	Viruses;Duplodnaviria;Heunggongvirae;Uroviricota;Caudoviricetes
QCSL01000012.1|provirus_624_47831	47208	Provirus	624-47831	47	11	0.9803	NA	9	65.8024	Viruses;Duplodnaviria;Heunggongvirae;Uroviricota;Caudoviricetes;Autographiviridae
NZ_LFMW01000040.1	8255	No terminal repeats	NA	16	11	0.9802	NA	3	16.4092	Viruses;Duplodnaviria;Heunggongvirae;Uroviricota;Caudoviricetes;Autographiviridae
NZ_PXXX01000040.1	11265	No terminal repeats	NA	13	11	0.9802	NA	5	14.3642	Viruses;Duplodnaviria;Heunggongvirae;Uroviricota;Caudoviricetes
NZ_LBMN02000022.1	29943	No terminal repeats	NA	45	11	0.9801	NA	3	39.6546	Viruses;Duplodnaviria;Heunggongvirae;Uroviricota;Caudoviricetes
NC_011740.1|provirus_2080368_2119241	38874	Provirus	2080368-2119241	60	11	0.9799	NA	12	84.7669	Viruses;Duplodnaviria;Heunggongvirae;Uroviricota;Caudoviricetes
NZ_LECW02000031.1	20405	No terminal repeats	NA	24	11	0.9799	NA	10	34.5271	Viruses;Duplodnaviria;Heunggongvirae;Uroviricota;Caudoviricetes
NZ_QWEH01000033.1	14858	No terminal repeats	NA	18	11	0.9799	NA	12	28.4369	Viruses;Duplodnaviria;Heunggongvirae;Uroviricota;Caudoviricetes
NZ_LPVF01000012.1|provirus_134356_200817	66462	Provirus	134356-200817	93	11	0.9799	NA	9	73.8645	Viruses;Duplodnaviria;Heunggongvirae;Uroviricota;Caudoviricetes
NZ_BEXF01000033.1	62650	DTR	NA	95	11	0.9799	NA	13	78.257	Viruses;Duplodnaviria;Heunggongvirae;Uroviricota;Caudoviricetes
NZ_RKRK01000006.1	60104	DTR	NA	77	11	0.9799	NA	10	47.0401	Viruses;Duplodnaviria;Heunggongvirae;Uroviricota;Caudoviricetes
NC_006270.3|provirus_1507216_1543749	36534	Provirus	1507216-1543749	48	11	0.9798	NA	9	42.2538	Viruses;Duplodnaviria;Heunggongvirae;Uroviricota;Caudoviricetes
NZ_LFMW01000028.1	11319	No terminal repeats	NA	8	11	0.9798	NA	2	10.3009	Viruses;Duplodnaviria;Heunggongvirae;Uroviricota;Caudoviricetes;Autographiviridae
NZ_SJSA01000003.1|provirus_15743_77689	61947	Provirus	15743-77689	78	11	0.9797	NA	11	79.9032	Viruses;Duplodnaviria;Heunggongvirae;Uroviricota;Caudoviricetes
NZ_JH417842.1|provirus_10855_52392	41538	Provirus	10855-52392	60	11	0.9796	NA	11	75.2788	Viruses;Duplodnaviria;Heunggongvirae;Uroviricota;Caudoviricetes
NZ_PUEC01000009.1|provirus_82047_99541	17495	Provirus	82047-99541	16	11	0.9796	NA	3	20.6398	Viruses;Duplodnaviria;Heunggongvirae;Uroviricota;Caudoviricetes
NZ_PXXX01000042.1	2064	No terminal repeats	NA	6	11	0.9796	NA	3	9.2911	Viruses;Duplodnaviria;Heunggongvirae;Uroviricota;Caudoviricetes
NZ_JH417653.1	22629	No terminal repeats	NA	23	11	0.9795	NA	0	24.9529	Viruses;Duplodnaviria;Heunggongvirae;Uroviricota;Caudoviricetes
NZ_AMBZ01000011.1|provirus_103417_139836	36420	Provirus	103417-139836	61	11	0.9795	NA	13	51.4267	Viruses;Duplodnaviria;Heunggongvirae;Uroviricota;Caudoviricetes
NZ_BBYF01000001.1|provirus_464767_477207	12441	Provirus	464767-477207	16	11	0.9793	NA	3	16.9579	Viruses;Duplodnaviria;Heunggongvirae;Uroviricota;Caudoviricetes
NZ_UAVH01000009.1|provirus_41792_83269	41478	Provirus	41792-83269	53	11	0.9793	NA	14	54.2497	Viruses;Duplodnaviria;Heunggongvirae;Uroviricota;Caudoviricetes
NZ_BBDW01000002.1|provirus_257893_296726	38834	Provirus	257893-296726	72	11	0.9792	NA	14	82.7051	Viruses;Duplodnaviria;Heunggongvirae;Uroviricota;Caudoviricetes
NZ_LN831034.1|provirus_1360938_1402151	41214	Provirus	1360938-1402151	63	11	0.9792	NA	12	78.7357	Viruses;Duplodnaviria;Heunggongvirae;Uroviricota;Caudoviricetes
NZ_PUEC01000019.1|provirus_97_41013	40917	Provirus	97-41013	62	11	0.9791	NA	7	75.6604	Viruses;Duplodnaviria;Heunggongvirae;Uroviricota;Caudoviricetes
NZ_PUEC01000036.1	20910	No terminal repeats	NA	16	11	0.9791	NA	2	18.2817	Viruses;Duplodnaviria;Heunggongvirae;Uroviricota;Caudoviricetes
NZ_WKRD01000007.1|provirus_62682_96224	33543	Provirus	62682-96224	47	11	0.9791	NA	8	48.4736	Viruses;Duplodnaviria;Heunggongvirae;Uroviricota;Caudoviricetes
NZ_CP011047.1|provirus_74_22754	22681	Provirus	74-22754	43	11	0.9789	NA	5	41.0256	Viruses;Duplodnaviria;Heunggongvirae;Uroviricota;Caudoviricetes
NZ_SLZV01000019.1|provirus_2_27527	27526	Provirus	2-27527	49	11	0.9789	NA	2	39.9595	Viruses;Duplodnaviria;Heunggongvirae;Uroviricota;Caudoviricetes
NC_014551.1|provirus_926264_990243	63980	Provirus	926264-990243	96	11	0.9789	NA	13	95.8453	Viruses;Duplodnaviria;Heunggongvirae;Uroviricota;Caudoviricetes
NZ_PXNS01000009.1|provirus_144414_186794	42381	Provirus	144414-186794	74	11	0.9789	NA	17	62.8334	Viruses;Duplodnaviria;Heunggongvirae;Uroviricota;Caudoviricetes
NZ_BEXF01000045.1	28477	No terminal repeats	NA	43	11	0.9788	NA	12	47.6369	Viruses;Duplodnaviria;Heunggongvirae;Uroviricota;Caudoviricetes
NZ_CP011047.1|provirus_3092999_3133314	40316	Provirus	3092999-3133314	55	11	0.9788	NA	7	68.2704	Viruses;Duplodnaviria;Heunggongvirae;Uroviricota;Caudoviricetes
NZ_CP017705.1|provirus_4015282_4074995	59714	Provirus	4015282-4074995	87	11	0.9787	NA	14	82.7741	Viruses;Duplodnaviria;Heunggongvirae;Uroviricota;Caudoviricetes
LFJO01000005.1|provirus_4943_67459	62517	Provirus	4943-67459	93	11	0.9786	NA	11	73.5016	Viruses;Duplodnaviria;Heunggongvirae;Uroviricota;Caudoviricetes
LR134118.1|provirus_2866826_2907245	40420	Provirus	2866826-2907245	62	11	0.9786	NA	12	71.1878	Viruses;Duplodnaviria;Heunggongvirae;Uroviricota;Caudoviricetes
NZ_CP011526.1|provirus_841175_887334	46160	Provirus	841175-887334	69	11	0.9786	NA	11	96.4513	Viruses;Duplodnaviria;Heunggongvirae;Uroviricota;Caudoviricetes
NZ_KN046818.1|provirus_4008349_4051361	43013	Provirus	4008349-4051361	54	11	0.9786	NA	9	69.5366	Viruses;Duplodnaviria;Heunggongvirae;Uroviricota;Caudoviricetes
NZ_BDAE01000046.1|provirus_600_10461	9862	Provirus	600-10461	7	11	0.9785	NA	0	6.7107	Viruses;Duplodnaviria;Heunggongvirae;Uroviricota;Caudoviricetes
NZ_PHQP01000065.1	13121	No terminal repeats	NA	17	11	0.9784	NA	4	18.5933	Viruses;Duplodnaviria;Heunggongvirae;Uroviricota;Caudoviricetes
NZ_BCQD01000003.1|provirus_1_32021	32021	Provirus	1-32021	52	11	0.9783	NA	9	70.3424	Viruses;Duplodnaviria;Heunggongvirae;Uroviricota;Caudoviricetes
NZ_LECW02000043.1	26720	No terminal repeats	NA	31	11	0.9782	NA	8	29.4904	Viruses;Duplodnaviria;Heunggongvirae;Uroviricota;Caudoviricetes
NZ_AMBZ01000015.1	54808	No terminal repeats	NA	93	11	0.9782	NA	17	82.4059	Viruses;Duplodnaviria;Heunggongvirae;Uroviricota;Caudoviricetes
NZ_UHFH01000003.1|provirus_491961_534867	42907	Provirus	491961-534867	65	11	0.978	NA	9	74.7376	Viruses;Duplodnaviria;Heunggongvirae;Uroviricota;Caudoviricetes
NZ_BEXF01000047.1	23153	No terminal repeats	NA	38	11	0.9779	NA	9	26.0308	Viruses;Duplodnaviria;Heunggongvirae;Uroviricota;Caudoviricetes
NZ_JH417643.1	19607	No terminal repeats	NA	28	11	0.9778	NA	12	34.7364	Viruses;Duplodnaviria;Heunggongvirae;Uroviricota;Caudoviricetes
NZ_PUEC01000001.1|provirus_1_60990	60990	Provirus	1-60990	48	11	0.9777	NA	4	55.2775	Viruses;Duplodnaviria;Heunggongvirae;Uroviricota;Caudoviricetes
NZ_LBMN02000002.1	22095	No terminal repeats	NA	29	11	0.9777	NA	9	29.9847	Viruses;Duplodnaviria;Heunggongvirae;Uroviricota;Caudoviricetes
NZ_AMBZ01000004.1|provirus_42886_82416	39531	Provirus	42886-82416	52	11	0.9777	NA	11	61.7978	Viruses;Duplodnaviria;Heunggongvirae;Uroviricota;Caudoviricetes
NZ_CP043051.1|provirus_2209222_2248531	39310	Provirus	2209222-2248531	63	11	0.9776	NA	12	66.0143	Viruses;Duplodnaviria;Heunggongvirae;Uroviricota;Caudoviricetes
NZ_CP017186.1|provirus_2441977_2472113	30137	Provirus	2441977-2472113	39	11	0.9776	NA	20	48.3741	Viruses;Duplodnaviria;Heunggongvirae;Uroviricota;Caudoviricetes
NZ_KB895413.1|provirus_226810_287819	61010	Provirus	226810-287819	72	11	0.9776	NA	11	66.065	Viruses;Duplodnaviria;Heunggongvirae;Uroviricota;Caudoviricetes
NZ_CP022464.2|provirus_3103382_3136629	33248	Provirus	3103382-3136629	48	11	0.9775	NA	11	57.6537	Viruses;Duplodnaviria;Heunggongvirae;Uroviricota;Caudoviricetes
NZ_KB290680.1|provirus_26880_62885	36006	Provirus	26880-62885	59	11	0.9774	NA	13	50.189	Viruses;Duplodnaviria;Heunggongvirae;Uroviricota;Caudoviricetes
NZ_LN831034.1|provirus_1221253_1256700	35448	Provirus	1221253-1256700	54	11	0.9774	NA	8	72.126	Viruses;Duplodnaviria;Heunggongvirae;Uroviricota;Caudoviricetes
NZ_CP018925.1|provirus_2060052_2105204	45153	Provirus	2060052-2105204	58	11	0.9774	NA	16	75.0356	Viruses;Duplodnaviria;Heunggongvirae;Uroviricota;Caudoviricetes
LR134118.1|provirus_4232032_4261293	29262	Provirus	4232032-4261293	39	11	0.9773	NA	14	55.1452	Viruses;Duplodnaviria;Heunggongvirae;Uroviricota;Caudoviricetes
NZ_LN831034.1|provirus_529593_570260	40668	Provirus	529593-570260	68	11	0.9773	NA	10	82.0773	Viruses;Duplodnaviria;Heunggongvirae;Uroviricota;Caudoviricetes
NZ_CP022412.2|provirus_2674520_2754733	80214	Provirus	2674520-2754733	128	11	0.9773	NA	11	138.161	Viruses;Duplodnaviria;Heunggongvirae;Uroviricota;Caudoviricetes
NZ_BDAE01000061.1	3642	No terminal repeats	NA	6	11	0.9772	NA	3	5.3676	Viruses;Duplodnaviria;Heunggongvirae;Uroviricota;Caudoviricetes
NC_012491.1|provirus_5359550_5373791	14242	Provirus	5359550-5373791	22	11	0.9772	NA	5	21.8526	Viruses;Duplodnaviria;Heunggongvirae;Uroviricota;Caudoviricetes
NZ_CP022464.2|provirus_5274427_5323526	49100	Provirus	5274427-5323526	75	11	0.9771	NA	10	71.05	Viruses;Duplodnaviria;Heunggongvirae;Uroviricota;Caudoviricetes
NZ_CP011047.1|provirus_2359427_2409021	49595	Provirus	2359427-2409021	77	11	0.9771	NA	14	78.3982	Viruses;Duplodnaviria;Heunggongvirae;Uroviricota;Caudoviricetes
NZ_NAEW01000004.1|provirus_3_37338	37336	Provirus	3-37338	55	11	0.9769	NA	13	66.1165	Viruses;Duplodnaviria;Heunggongvirae;Uroviricota;Caudoviricetes
NZ_CP018925.1|provirus_1317772_1353969	36198	Provirus	1317772-1353969	49	11	0.9769	NA	24	52.753	Viruses;Duplodnaviria;Heunggongvirae;Uroviricota;Caudoviricetes
NZ_MZHA01000033.1	3535	No terminal repeats	NA	7	11	0.9768	NA	3	8.9197	Viruses;Duplodnaviria;Heunggongvirae;Uroviricota;Caudoviricetes
NZ_JH417791.1|provirus_4363_32438	28076	Provirus	4363-32438	39	11	0.9768	NA	9	34.6063	Viruses;Duplodnaviria;Heunggongvirae;Uroviricota;Caudoviricetes
NZ_CP043761.1|provirus_317309_354271	36963	Provirus	317309-354271	48	11	0.9767	NA	9	53.2492	Viruses;Duplodnaviria;Heunggongvirae;Uroviricota;Caudoviricetes
NZ_AMBZ01000005.1|provirus_458706_486460	27755	Provirus	458706-486460	46	11	0.9767	NA	16	45.8437	Viruses;Duplodnaviria;Heunggongvirae;Uroviricota;Caudoviricetes
NZ_MZHA01000165.1	8346	No terminal repeats	NA	11	11	0.9767	NA	5	13.7492	Viruses;Duplodnaviria;Heunggongvirae;Uroviricota;Caudoviricetes
NZ_CP017186.1|provirus_3334911_3364593	29683	Provirus	3334911-3364593	41	11	0.9766	NA	23	53.2159	Viruses;Duplodnaviria;Heunggongvirae;Uroviricota;Caudoviricetes
NZ_CP027770.1|provirus_2287757_2346164	58408	Provirus	2287757-2346164	81	11	0.9766	NA	7	42.3527	Viruses;Duplodnaviria;Heunggongvirae;Uroviricota;Caudoviricetes
NZ_BBMY01000019.1|provirus_27976_52163	24188	Provirus	27976-52163	28	11	0.9765	NA	16	33.298	Viruses;Duplodnaviria;Heunggongvirae;Uroviricota;Caudoviricetes
NZ_LYMX01000100.1|provirus_214806_254903	40098	Provirus	214806-254903	62	11	0.9765	NA	9	42.8884	Viruses;Duplodnaviria;Heunggongvirae;Uroviricota;Caudoviricetes
NZ_CP032618.1|provirus_2571217_2619970	48754	Provirus	2571217-2619970	78	11	0.9765	NA	15	81.159	Viruses;Duplodnaviria;Heunggongvirae;Uroviricota;Caudoviricetes
NZ_GL905390.1|provirus_1636613_1670894	34282	Provirus	1636613-1670894	48	11	0.9764	NA	13	52.6083	Viruses;Duplodnaviria;Heunggongvirae;Uroviricota;Caudoviricetes
NZ_CP007220.1|provirus_1520484_1589344	68861	Provirus	1520484-1589344	91	11	0.9764	NA	8	69.5773	Viruses;Duplodnaviria;Heunggongvirae;Uroviricota;Caudoviricetes
NZ_CP015423.1|provirus_797284_814721	17438	Provirus	797284-814721	30	11	0.9763	NA	0	11.0665	Viruses;Duplodnaviria;Heunggongvirae;Uroviricota;Caudoviricetes
NZ_CP022464.2|provirus_1349222_1382266	33045	Provirus	1349222-1382266	48	11	0.9763	NA	13	52.3032	Viruses;Duplodnaviria;Heunggongvirae;Uroviricota;Caudoviricetes
NZ_LECW02000064.1	5975	No terminal repeats	NA	8	11	0.9762	NA	0	5.5638	Viruses;Duplodnaviria;Heunggongvirae;Uroviricota;Caudoviricetes
NC_009615.1|provirus_989590_1042732	53143	Provirus	989590-1042732	84	11	0.9762	NA	11	84.1939	Viruses;Duplodnaviria;Heunggongvirae;Uroviricota;Caudoviricetes
NZ_SJSA01000002.1|provirus_453149_517479	64331	Provirus	453149-517479	78	11	0.9762	NA	9	79.9563	Viruses;Duplodnaviria;Heunggongvirae;Uroviricota;Caudoviricetes
NZ_CP010523.2|provirus_1199945_1234428	34484	Provirus	1199945-1234428	44	11	0.9761	NA	22	55.9135	Viruses;Duplodnaviria;Heunggongvirae;Uroviricota;Caudoviricetes
NZ_SJSA01000004.1	30399	No terminal repeats	NA	37	11	0.976	NA	3	34.8468	Viruses;Duplodnaviria;Heunggongvirae;Uroviricota;Caudoviricetes
NZ_JH417695.1	10624	No terminal repeats	NA	15	11	0.976	NA	4	20.2379	Viruses;Duplodnaviria;Heunggongvirae;Uroviricota;Caudoviricetes
NZ_AMBZ01000001.1|provirus_909920_948707	38788	Provirus	909920-948707	63	11	0.976	NA	17	57.2256	Viruses;Duplodnaviria;Heunggongvirae;Uroviricota;Caudoviricetes
NZ_MZHA01000268.1	10750	No terminal repeats	NA	15	11	0.9759	NA	9	19.8213	Viruses;Duplodnaviria;Heunggongvirae;Uroviricota;Caudoviricetes
NZ_AMBZ01000022.1	141141	No terminal repeats	NA	214	11	0.9759	NA	5	110.562	Viruses;Duplodnaviria;Heunggongvirae;Uroviricota;Caudoviricetes
NZ_PXXX01000038.1	2415	No terminal repeats	NA	3	11	0.9757	NA	3	4.7828	Viruses;Duplodnaviria;Heunggongvirae;Uroviricota;Caudoviricetes
NZ_LN831034.1|provirus_818560_861035	42476	Provirus	818560-861035	66	11	0.9757	NA	10	74.8262	Viruses;Duplodnaviria;Heunggongvirae;Uroviricota;Caudoviricetes
NZ_NAEW01000001.1|provirus_212667_251372	38706	Provirus	212667-251372	53	11	0.9756	NA	19	57.7851	Viruses;Duplodnaviria;Heunggongvirae;Uroviricota;Caudoviricetes
NZ_PXXX01000036.1	2415	No terminal repeats	NA	3	11	0.9756	NA	3	4.7828	Viruses;Duplodnaviria;Heunggongvirae;Uroviricota;Caudoviricetes
NC_015663.1|provirus_4500775_4547133	46359	Provirus	4500775-4547133	53	11	0.9756	NA	13	62.7942	Viruses;Duplodnaviria;Heunggongvirae;Uroviricota;Caudoviricetes
NZ_MZHA01000166.1	15132	No terminal repeats	NA	21	11	0.9755	NA	11	25.8852	Viruses;Duplodnaviria;Heunggongvirae;Uroviricota;Caudoviricetes
NZ_CP017705.1|provirus_1086437_1197353	110917	Provirus	1086437-1197353	118	11	0.9755	NA	6	66.9363	Viruses;Duplodnaviria;Heunggongvirae;Uroviricota;Caudoviricetes
NZ_MZHA01000263.1	2807	No terminal repeats	NA	7	11	0.9755	NA	1	8.3579	Viruses;Duplodnaviria;Heunggongvirae;Uroviricota;Caudoviricetes
NZ_AMBZ01000011.1|provirus_18220_69123	50904	Provirus	18220-69123	101	11	0.9754	NA	20	73.5129	Viruses;Duplodnaviria;Heunggongvirae;Uroviricota;Caudoviricetes
NZ_LECW02000018.1	5709	No terminal repeats	NA	9	11	0.9754	NA	1	7.3314	Viruses;Duplodnaviria;Heunggongvirae;Uroviricota;Caudoviricetes
NZ_RHHO01000063.1	29985	No terminal repeats	NA	56	11	0.9753	NA	10	35.2962	Viruses;Duplodnaviria;Heunggongvirae;Uroviricota;Caudoviricetes
NZ_KB849239.1|provirus_3814088_3828019	13932	Provirus	3814088-3828019	18	11	0.9753	NA	0	17.1396	Viruses;Duplodnaviria;Heunggongvirae;Uroviricota;Caudoviricetes
NZ_SJSA01000001.1|provirus_1743706_1778574	34869	Provirus	1743706-1778574	48	11	0.9752	NA	10	59.456	Viruses;Duplodnaviria;Heunggongvirae;Uroviricota;Caudoviricetes
NC_015663.1|provirus_4743073_4793082	50010	Provirus	4743073-4793082	75	11	0.9752	NA	12	75.1044	Viruses;Duplodnaviria;Heunggongvirae;Uroviricota;Caudoviricetes
NZ_PXZO01000080.1	3268	No terminal repeats	NA	8	11	0.9751	NA	0	5.9019	Viruses;Duplodnaviria;Heunggongvirae;Uroviricota;Caudoviricetes
NZ_PJZI01000009.1|provirus_71451_113661	42211	Provirus	71451-113661	66	11	0.9751	NA	8	72.8229	Viruses;Duplodnaviria;Heunggongvirae;Uroviricota;Caudoviricetes
NZ_BBYF01000006.1|provirus_72965_112075	39111	Provirus	72965-112075	53	11	0.975	NA	7	52.8221	Viruses;Duplodnaviria;Heunggongvirae;Uroviricota;Caudoviricetes
NZ_PXXX01000024.1|provirus_1_28573	28573	Provirus	1-28573	41	11	0.9749	NA	9	35.2279	Viruses;Duplodnaviria;Heunggongvirae;Uroviricota;Caudoviricetes
NZ_KB849236.1|provirus_456820_502400	45581	Provirus	456820-502400	70	11	0.9748	NA	13	80.7236	Viruses;Duplodnaviria;Heunggongvirae;Uroviricota;Caudoviricetes
NZ_LECW02000037.1	5234	No terminal repeats	NA	5	11	0.9748	NA	3	7.1497	Viruses;Duplodnaviria;Heunggongvirae;Uroviricota;Caudoviricetes
NZ_GL905390.1|provirus_1384138_1433975	49838	Provirus	1384138-1433975	85	11	0.9747	NA	9	63.3438	Viruses;Duplodnaviria;Heunggongvirae;Uroviricota;Caudoviricetes
QCKN01000003.1	130604	No terminal repeats	NA	159	11	0.9747	NA	13	172.186	Viruses;Duplodnaviria;Heunggongvirae;Uroviricota;Caudoviricetes
NZ_CP011047.1|provirus_3608535_3656558	48024	Provirus	3608535-3656558	67	11	0.9746	NA	18	77.5105	Viruses;Duplodnaviria;Heunggongvirae;Uroviricota;Caudoviricetes
NZ_KB903745.1|provirus_4217_8549	4333	Provirus	4217-8549	7	11	0.9746	NA	0	11.2192	Viruses;Duplodnaviria;Heunggongvirae;Uroviricota;Caudoviricetes
NC_011740.1|provirus_590641_628074	37434	Provirus	590641-628074	53	11	0.9746	NA	20	68.311	Viruses;Duplodnaviria;Heunggongvirae;Uroviricota;Caudoviricetes
NZ_PHQP01000022.1|provirus_1_22347	22347	Provirus	1-22347	28	11	0.9746	NA	8	34.0752	Viruses;Duplodnaviria;Heunggongvirae;Uroviricota;Caudoviricetes
NZ_LECW02000021.1|provirus_214593_220266	5674	Provirus	214593-220266	10	11	0.9744	NA	1	8.3821	Viruses;Duplodnaviria;Heunggongvirae;Uroviricota;Caudoviricetes
NZ_AMBZ01000001.1|provirus_74478_132917	58440	Provirus	74478-132917	88	11	0.9744	NA	17	87.8887	Viruses;Duplodnaviria;Heunggongvirae;Uroviricota;Caudoviricetes
NZ_AMBZ01000013.1|provirus_13542_56162	42621	Provirus	13542-56162	66	11	0.9743	NA	8	44.0391	Viruses;Duplodnaviria;Heunggongvirae;Uroviricota;Caudoviricetes
NZ_SJSA01000005.1	27558	No terminal repeats	NA	39	11	0.9742	NA	8	48.1132	Viruses;Duplodnaviria;Heunggongvirae;Uroviricota;Caudoviricetes
NZ_LN868939.1|provirus_1_65036	65036	Provirus	1-65036	92	11	0.9742	NA	8	64.456	Viruses;Duplodnaviria;Heunggongvirae;Uroviricota;Caudoviricetes
NZ_BDAE01000056.1	5585	No terminal repeats	NA	9	11	0.9742	NA	2	10.2668	Viruses;Duplodnaviria;Heunggongvirae;Uroviricota;Caudoviricetes
NZ_CP018925.1|provirus_3096964_3130092	33129	Provirus	3096964-3130092	43	11	0.9742	NA	17	47.4921	Viruses;Duplodnaviria;Heunggongvirae;Uroviricota;Caudoviricetes
NZ_LWLS01000090.1	58139	No terminal repeats	NA	111	11	0.9741	NA	7	59.4467	Viruses;Duplodnaviria;Heunggongvirae;Uroviricota;Caudoviricetes
NZ_CP033092.2|provirus_1522706_1567609	44904	Provirus	1522706-1567609	66	11	0.9741	NA	8	78.2722	Viruses;Duplodnaviria;Heunggongvirae;Uroviricota;Caudoviricetes
NZ_KB900701.1|provirus_7046099_7086828	40730	Provirus	7046099-7086828	70	11	0.974	NA	5	57.0236	Viruses;Duplodnaviria;Heunggongvirae;Uroviricota;Caudoviricetes
NZ_CP032618.1|provirus_1280596_1335719	55124	Provirus	1280596-1335719	81	11	0.9739	NA	14	81.8462	Viruses;Duplodnaviria;Heunggongvirae;Uroviricota;Caudoviricetes
NZ_SULM01000005.1|provirus_317814_370917	53104	Provirus	317814-370917	74	11	0.9739	NA	17	73.5252	Viruses;Duplodnaviria;Heunggongvirae;Uroviricota;Caudoviricetes
NZ_CP010523.2|provirus_3119859_3170470	50612	Provirus	3119859-3170470	63	11	0.9738	NA	15	67.0856	Viruses;Duplodnaviria;Heunggongvirae;Uroviricota;Caudoviricetes
NC_011740.1|provirus_4192210_4211562	19353	Provirus	4192210-4211562	24	11	0.9738	NA	10	28.0473	Viruses;Duplodnaviria;Heunggongvirae;Uroviricota;Caudoviricetes
NZ_AMBZ01000021.1	5630	No terminal repeats	NA	12	11	0.9737	NA	0	5.7078	Viruses;Duplodnaviria;Heunggongvirae;Uroviricota;Caudoviricetes
NC_003197.2|provirus_2726773_2775612	48840	Provirus	2726773-2775612	55	11	0.9736	NA	22	66.1657	Viruses;Duplodnaviria;Heunggongvirae;Uroviricota;Caudoviricetes
NZ_UHFH01000003.1|provirus_710118_755282	45165	Provirus	710118-755282	65	11	0.9736	NA	14	85.2951	Viruses;Duplodnaviria;Heunggongvirae;Uroviricota;Caudoviricetes
NZ_BBMY01000131.1	14194	No terminal repeats	NA	17	11	0.9735	NA	9	22.7699	Viruses;Duplodnaviria;Heunggongvirae;Uroviricota;Caudoviricetes
NZ_PXXX01000022.1	57977	DTR	NA	80	11	0.9735	NA	15	67.2747	Viruses;Duplodnaviria;Heunggongvirae;Uroviricota;Caudoviricetes
NZ_BANW01000008.1|provirus_76512_119356	42845	Provirus	76512-119356	56	11	0.9733	NA	22	67.1446	Viruses;Duplodnaviria;Heunggongvirae;Uroviricota;Caudoviricetes
NC_003197.2|provirus_962615_1004274	41660	Provirus	962615-1004274	55	11	0.9733	NA	17	64.7825	Viruses;Duplodnaviria;Heunggongvirae;Uroviricota;Caudoviricetes
NZ_CP034998.1|provirus_778449_794556	16108	Provirus	778449-794556	17	11	0.9733	NA	3	25.7669	Viruses;Duplodnaviria;Heunggongvirae;Uroviricota;Caudoviricetes
NZ_KE695652.1|provirus_496868_535182	38315	Provirus	496868-535182	51	11	0.9732	NA	14	47.2817	Viruses;Duplodnaviria;Heunggongvirae;Uroviricota;Caudoviricetes
NZ_CP026363.1|provirus_2198456_2214217	15762	Provirus	2198456-2214217	17	11	0.9731	NA	3	16.0712	Viruses;Duplodnaviria;Heunggongvirae;Uroviricota;Caudoviricetes
NZ_BBMY01000003.1|provirus_24311_60928	36618	Provirus	24311-60928	49	11	0.9727	NA	12	59.7283	Viruses;Duplodnaviria;Heunggongvirae;Uroviricota;Caudoviricetes
NC_003197.2|provirus_2844718_2883469	38752	Provirus	2844718-2883469	47	11	0.9726	NA	24	51.5715	Viruses;Duplodnaviria;Heunggongvirae;Uroviricota;Caudoviricetes
NC_015425.1|provirus_1296334_1327633	31300	Provirus	1296334-1327633	50	11	0.9726	NA	11	53.4651	Viruses;Duplodnaviria;Heunggongvirae;Uroviricota;Caudoviricetes
NZ_LT906438.1|provirus_2790444_2930912	140469	Provirus	2790444-2930912	211	11	0.9724	NA	46	219.426	Viruses;Duplodnaviria;Heunggongvirae;Uroviricota;Caudoviricetes
NZ_MPNU01000001.1|provirus_2160248_2191249	31002	Provirus	2160248-2191249	38	11	0.9723	NA	18	46.0893	Viruses;Duplodnaviria;Heunggongvirae;Uroviricota;Caudoviricetes
NZ_JSUS01000001.1|provirus_346617_387467	40851	Provirus	346617-387467	62	11	0.9722	NA	11	69.707	Viruses;Duplodnaviria;Heunggongvirae;Uroviricota;Caudoviricetes
NZ_BBDW01000001.1|provirus_83168_117389	34222	Provirus	83168-117389	57	11	0.9721	NA	15	64.5165	Viruses;Duplodnaviria;Heunggongvirae;Uroviricota;Caudoviricetes
LR134118.1|provirus_1285359_1318322	32964	Provirus	1285359-1318322	50	11	0.972	NA	21	58.97	Viruses;Duplodnaviria;Heunggongvirae;Uroviricota;Caudoviricetes
NZ_QWEH01000003.1|provirus_321_46908	46588	Provirus	321-46908	64	11	0.9719	NA	11	53.9994	Viruses;Duplodnaviria;Heunggongvirae;Uroviricota;Caudoviricetes
NZ_MZHA01000079.1	2744	No terminal repeats	NA	5	11	0.9719	NA	1	7.4978	Viruses;Duplodnaviria;Heunggongvirae;Uroviricota;Caudoviricetes
NC_009667.1|provirus_1573086_1641465	68380	Provirus	1573086-1641465	103	11	0.9718	NA	18	75.2081	Viruses;Duplodnaviria;Heunggongvirae;Uroviricota;Caudoviricetes
NZ_MZHA01000261.1|provirus_5052_18682	13631	Provirus	5052-18682	24	11	0.9718	NA	7	22.9971	Viruses;Duplodnaviria;Heunggongvirae;Uroviricota;Caudoviricetes
NZ_CP011968.1|provirus_266111_318037	51927	Provirus	266111-318037	86	11	0.9718	NA	12	93.2338	Viruses;Duplodnaviria;Heunggongvirae;Uroviricota;Caudoviricetes
NZ_BDAE01000060.1	3688	No terminal repeats	NA	6	11	0.9718	NA	1	3.7446	Viruses;Duplodnaviria;Heunggongvirae;Uroviricota;Caudoviricetes
NZ_LYMX01000116.1|provirus_30848_46240	15393	Provirus	30848-46240	17	11	0.9717	NA	5	22.286	Viruses;Duplodnaviria;Heunggongvirae;Uroviricota;Caudoviricetes
NZ_BANW01000014.1|provirus_39427_71381	31955	Provirus	39427-71381	42	11	0.9716	NA	20	48.0296	Viruses;Duplodnaviria;Heunggongvirae;Uroviricota;Caudoviricetes
NZ_KB900701.1|provirus_5941788_5984486	42699	Provirus	5941788-5984486	59	11	0.9714	NA	13	48.5589	Viruses;Duplodnaviria;Heunggongvirae;Uroviricota;Caudoviricetes
NC_009513.1|provirus_728173_741034	12862	Provirus	728173-741034	18	11	0.9714	NA	6	13.8596	Viruses;Duplodnaviria;Heunggongvirae;Uroviricota;Caudoviricetes
NZ_UGGS01000001.1|provirus_1347872_1489961	142090	Provirus	1347872-1489961	206	11	0.9713	NA	9	111.164	Viruses;Duplodnaviria;Heunggongvirae;Uroviricota;Caudoviricetes
NZ_BDAE01000071.1	1889	No terminal repeats	NA	4	11	0.9713	NA	2	4.7356	Viruses;Duplodnaviria;Heunggongvirae;Uroviricota;Caudoviricetes
NZ_LSBB01000018.1|provirus_88227_126681	38455	Provirus	88227-126681	61	11	0.9712	NA	11	56.4497	Viruses;Duplodnaviria;Heunggongvirae;Uroviricota;Caudoviricetes
NZ_CP033092.2|provirus_1851138_1888820	37683	Provirus	1851138-1888820	47	11	0.9712	NA	17	48.2026	Viruses;Duplodnaviria;Heunggongvirae;Uroviricota;Caudoviricetes
NZ_KQ033912.1|provirus_201713_262533	60821	Provirus	201713-262533	85	11	0.971	NA	11	73.3283	Viruses;Duplodnaviria;Heunggongvirae;Uroviricota;Caudoviricetes
NC_003197.2|provirus_1096834_1143777	46944	Provirus	1096834-1143777	56	11	0.9709	NA	19	64.4049	Viruses;Duplodnaviria;Heunggongvirae;Uroviricota;Caudoviricetes
NZ_CP022561.1|provirus_2200285_2245114	44830	Provirus	2200285-2245114	67	11	0.9709	NA	15	72.7683	Viruses;Duplodnaviria;Heunggongvirae;Uroviricota;Caudoviricetes
NZ_PHQP01000003.1|provirus_4278_57050	52773	Provirus	4278-57050	77	11	0.9709	NA	7	62.8803	Viruses;Duplodnaviria;Heunggongvirae;Uroviricota;Caudoviricetes
NZ_JH417694.1	25724	No terminal repeats	NA	24	11	0.9707	NA	2	16.0043	Viruses;Duplodnaviria;Heunggongvirae;Uroviricota;Caudoviricetes
NZ_AMBZ01000003.1|provirus_1_28422	28422	Provirus	1-28422	45	11	0.9707	NA	3	30.4187	Viruses;Duplodnaviria;Heunggongvirae;Uroviricota;Caudoviricetes
NC_009937.1|provirus_4094086_4137951	43866	Provirus	4094086-4137951	51	11	0.9706	NA	10	51.5665	Viruses;Duplodnaviria;Heunggongvirae;Uroviricota;Caudoviricetes;Autographiviridae
NZ_UFVN01000003.1|provirus_2863037_2912743	49707	Provirus	2863037-2912743	69	11	0.9706	NA	18	65.812	Viruses;Duplodnaviria;Heunggongvirae;Uroviricota;Caudoviricetes
NZ_CM011002.1|provirus_1138208_1162541	24334	Provirus	1138208-1162541	23	11	0.9705	NA	4	10.616	Viruses;Duplodnaviria;Heunggongvirae;Uroviricota;Caudoviricetes
NZ_LFMW01000036.1	777	No terminal repeats	NA	2	11	0.9704	NA	2	3.4366	Viruses;Duplodnaviria;Heunggongvirae;Uroviricota;Caudoviricetes;Autographiviridae
NZ_CP015423.1|provirus_4133132_4150925	17794	Provirus	4133132-4150925	23	11	0.9702	NA	7	27.4408	Viruses;Duplodnaviria;Heunggongvirae;Uroviricota;Caudoviricetes
NZ_LECW02000038.1	5264	No terminal repeats	NA	6	11	0.9701	NA	3	7.1497	Viruses;Duplodnaviria;Heunggongvirae;Uroviricota;Caudoviricetes
NZ_CP011047.1|provirus_4476526_4511217	34692	Provirus	4476526-4511217	50	11	0.9701	NA	11	39.7634	Viruses;Duplodnaviria;Heunggongvirae;Uroviricota;Caudoviricetes
NZ_AMBZ01000005.1|provirus_107530_123475	15946	Provirus	107530-123475	20	11	0.9701	NA	6	25.9985	Viruses;Duplodnaviria;Heunggongvirae;Uroviricota;Caudoviricetes
NC_009614.1|provirus_3581304_3637225	55922	Provirus	3581304-3637225	68	11	0.9701	NA	8	82.0056	Viruses;Duplodnaviria;Heunggongvirae;Uroviricota;Caudoviricetes
NZ_CP018925.1|provirus_1908909_1944838	35930	Provirus	1908909-1944838	52	11	0.9698	NA	12	37.8202	Viruses;Duplodnaviria;Heunggongvirae;Uroviricota;Caudoviricetes
NZ_BBMY01000112.1	17283	No terminal repeats	NA	21	11	0.9698	NA	13	29.634	Viruses;Duplodnaviria;Heunggongvirae;Uroviricota;Caudoviricetes
NC_011740.1|provirus_2751606_2795009	43404	Provirus	2751606-2795009	62	11	0.9698	NA	16	62.6115	Viruses;Duplodnaviria;Heunggongvirae;Uroviricota;Caudoviricetes
NZ_CP046654.1|provirus_2638081_2680002	41922	Provirus	2638081-2680002	60	11	0.9697	NA	10	66.0889	Viruses;Duplodnaviria;Heunggongvirae;Uroviricota;Caudoviricetes
NZ_ASJD01000006.1|provirus_132954_173272	40319	Provirus	132954-173272	67	11	0.9696	NA	13	42.2008	Viruses;Duplodnaviria;Heunggongvirae;Uroviricota;Caudoviricetes
FP929033.1|provirus_616825_637797	20973	Provirus	616825-637797	24	11	0.9696	NA	0	27.4922	Viruses;Duplodnaviria;Heunggongvirae;Uroviricota;Caudoviricetes
NC_003197.2|provirus_4417931_4438350	20420	Provirus	4417931-4438350	24	11	0.9695	NA	10	28.278	Viruses;Duplodnaviria;Heunggongvirae;Uroviricota;Caudoviricetes
NZ_CP012938.1|provirus_468072_536573	68502	Provirus	468072-536573	88	11	0.9695	NA	10	93.2522	Viruses;Duplodnaviria;Heunggongvirae;Uroviricota;Caudoviricetes
NZ_JSUS01000065.1	74273	DTR	NA	77	11	0.9695	NA	6	55.5885	Viruses;Duplodnaviria;Heunggongvirae;Uroviricota;Caudoviricetes;Schitoviridae
NZ_BCTO01000100.1	6199	No terminal repeats	NA	8	11	0.9695	NA	2	5.2807	Viruses;Duplodnaviria;Heunggongvirae;Uroviricota;Caudoviricetes
NC_015427.1	39648	No terminal repeats	NA	54	11	0.9694	NA	8	43.6522	Viruses;Duplodnaviria;Heunggongvirae;Uroviricota;Caudoviricetes
NZ_CP017186.1|provirus_3378280_3421158	42879	Provirus	3378280-3421158	50	11	0.9694	NA	15	49.8794	Viruses;Duplodnaviria;Heunggongvirae;Uroviricota;Caudoviricetes
NZ_PXXX01000029.1	8783	No terminal repeats	NA	15	11	0.9694	NA	2	7.2051	Viruses;Duplodnaviria;Heunggongvirae;Uroviricota;Caudoviricetes
NZ_QWEH01000029.1	24227	No terminal repeats	NA	38	11	0.9692	NA	5	40.8216	Viruses;Duplodnaviria;Heunggongvirae;Uroviricota;Caudoviricetes
QCLS01000024.1	3595	No terminal repeats	NA	4	11	0.9692	NA	0	3.4097	Viruses;Duplodnaviria;Heunggongvirae;Uroviricota;Caudoviricetes
NZ_LECW02000066.1	4957	No terminal repeats	NA	7	11	0.9691	NA	0	3.6156	Viruses;Duplodnaviria;Heunggongvirae;Uroviricota;Caudoviricetes
NZ_LNQX01000011.1|provirus_165968_219682	53715	Provirus	165968-219682	62	11	0.9691	NA	6	43.9519	Viruses;Duplodnaviria;Heunggongvirae;Uroviricota;Caudoviricetes
NZ_CP033092.2|provirus_2831182_2881346	50165	Provirus	2831182-2881346	68	11	0.969	NA	18	76.9788	Viruses;Duplodnaviria;Heunggongvirae;Uroviricota;Caudoviricetes
NC_006270.3|provirus_1422749_1461130	38382	Provirus	1422749-1461130	65	11	0.969	NA	12	52.3817	Viruses;Duplodnaviria;Heunggongvirae;Uroviricota;Caudoviricetes
NZ_PXXX01000030.1	7335	No terminal repeats	NA	13	11	0.9689	NA	3	7.9636	Viruses;Duplodnaviria;Heunggongvirae;Uroviricota;Caudoviricetes
NZ_BBYF01000001.1|provirus_16904_36950	20047	Provirus	16904-36950	24	11	0.9689	NA	6	28.7286	Viruses;Duplodnaviria;Heunggongvirae;Uroviricota;Caudoviricetes
NZ_CP046654.1|provirus_82947_131708	48762	Provirus	82947-131708	77	11	0.9688	NA	12	77.9976	Viruses;Duplodnaviria;Heunggongvirae;Uroviricota;Caudoviricetes
NZ_CAHP01000060.1	112764	No terminal repeats	NA	177	11	0.9688	NA	16	90.4363	Viruses;Duplodnaviria;Heunggongvirae;Uroviricota;Caudoviricetes
NZ_AMBZ01000001.1|provirus_1017596_1056271	38676	Provirus	1017596-1056271	56	11	0.9687	NA	15	57.1663	Viruses;Duplodnaviria;Heunggongvirae;Uroviricota;Caudoviricetes
NZ_MPNU01000001.1|provirus_951853_1002567	50715	Provirus	951853-1002567	58	11	0.9687	NA	18	59.4854	Viruses;Duplodnaviria;Heunggongvirae;Uroviricota;Caudoviricetes
FP929033.1|provirus_944685_1008633	63949	Provirus	944685-1008633	88	11	0.9687	NA	9	97.4538	Viruses;Duplodnaviria;Heunggongvirae;Uroviricota;Caudoviricetes
NZ_BDAE01000069.1	1971	No terminal repeats	NA	5	11	0.9687	NA	3	6.1096	Viruses;Duplodnaviria;Heunggongvirae;Uroviricota;Caudoviricetes
NZ_AJVF01000041.1|provirus_230561_279443	48883	Provirus	230561-279443	79	11	0.9686	NA	14	70.0945	Viruses;Duplodnaviria;Heunggongvirae;Uroviricota;Caudoviricetes
NZ_AP019697.1|provirus_936388_971863	35476	Provirus	936388-971863	58	11	0.9686	NA	16	50.6795	Viruses;Duplodnaviria;Heunggongvirae;Uroviricota;Caudoviricetes
NZ_LLZC01000003.1|provirus_10312_48321	38010	Provirus	10312-48321	50	11	0.9686	NA	12	44.661	Viruses;Duplodnaviria;Heunggongvirae;Uroviricota;Caudoviricetes
NC_009667.1|provirus_221611_272431	50821	Provirus	221611-272431	81	11	0.9685	NA	16	66.906	Viruses;Duplodnaviria;Heunggongvirae;Uroviricota;Caudoviricetes
NZ_CP033092.2|provirus_1218414_1258983	40570	Provirus	1218414-1258983	58	11	0.9685	NA	20	65.7534	Viruses;Duplodnaviria;Heunggongvirae;Uroviricota;Caudoviricetes
NZ_AP014809.1|provirus_5018329_5096320	77992	Provirus	5018329-5096320	133	11	0.968	NA	12	78.33	Viruses;Duplodnaviria;Heunggongvirae;Uroviricota;Caudoviricetes
NZ_SJSA01000001.1|provirus_2224053_2271688	47636	Provirus	2224053-2271688	57	11	0.9679	NA	10	50.2911	Viruses;Duplodnaviria;Heunggongvirae;Uroviricota;Caudoviricetes
NZ_SJSA01000002.1|provirus_252_27258	27007	Provirus	252-27258	35	11	0.9679	NA	7	37.0715	Viruses;Duplodnaviria;Heunggongvirae;Uroviricota;Caudoviricetes
NZ_KB849235.1|provirus_567792_607965	40174	Provirus	567792-607965	63	11	0.9678	NA	18	72.663	Viruses;Duplodnaviria;Heunggongvirae;Uroviricota;Caudoviricetes
NZ_CP033092.2|provirus_2684337_2730942	46606	Provirus	2684337-2730942	55	11	0.9678	NA	20	63.0825	Viruses;Duplodnaviria;Heunggongvirae;Uroviricota;Caudoviricetes
NZ_CP022561.1|provirus_4697158_4742238	45081	Provirus	4697158-4742238	69	11	0.9676	NA	15	72.7325	Viruses;Duplodnaviria;Heunggongvirae;Uroviricota;Caudoviricetes
NZ_LT222319.1|provirus_3768660_3825412	56753	Provirus	3768660-3825412	71	11	0.9676	NA	10	72.1729	Viruses;Duplodnaviria;Heunggongvirae;Uroviricota;Caudoviricetes
NZ_CP022561.1|provirus_1404224_1441941	37718	Provirus	1404224-1441941	54	11	0.9676	NA	12	54.9887	Viruses;Duplodnaviria;Heunggongvirae;Uroviricota;Caudoviricetes
NZ_DS264476.1|provirus_159666_167912	8247	Provirus	159666-167912	10	11	0.9676	NA	1	8.0137	Viruses;Duplodnaviria;Heunggongvirae;Uroviricota;Caudoviricetes
NZ_BBMY01000048.1|provirus_100_12343	12244	Provirus	100-12343	20	11	0.9676	NA	3	22.2445	Viruses;Duplodnaviria;Heunggongvirae;Uroviricota;Caudoviricetes
NZ_LZZC01000012.1|provirus_33133_72939	39807	Provirus	33133-72939	53	11	0.9675	NA	16	56.9733	Viruses;Duplodnaviria;Heunggongvirae;Uroviricota;Caudoviricetes
NZ_MPNU01000001.1|provirus_2779835_2820623	40789	Provirus	2779835-2820623	51	11	0.9675	NA	16	52.2092	Viruses;Duplodnaviria;Heunggongvirae;Uroviricota;Caudoviricetes
NZ_BCTO01000038.1|provirus_58098_84801	26704	Provirus	58098-84801	30	11	0.9674	NA	10	27.5269	Viruses;Duplodnaviria;Heunggongvirae;Uroviricota;Caudoviricetes
NC_017542.1|provirus_1298278_1314419	16142	Provirus	1298278-1314419	19	11	0.9674	NA	5	22.286	Viruses;Duplodnaviria;Heunggongvirae;Uroviricota;Caudoviricetes
NC_000964.3|provirus_2663551_2700569	37019	Provirus	2663551-2700569	52	11	0.9674	NA	16	56.3651	Viruses;Duplodnaviria;Heunggongvirae;Uroviricota;Caudoviricetes
NC_014551.1|provirus_2944433_2974875	30443	Provirus	2944433-2974875	42	11	0.9674	NA	12	31.797	Viruses;Duplodnaviria;Heunggongvirae;Uroviricota;Caudoviricetes
NZ_LECW02000014.1|provirus_1_27853	27853	Provirus	1-27853	35	11	0.9673	NA	10	34.2392	Viruses;Duplodnaviria;Heunggongvirae;Uroviricota;Caudoviricetes
NZ_LN831034.1|provirus_1048505_1100631	52127	Provirus	1048505-1100631	76	11	0.9672	NA	12	84.3761	Viruses;Duplodnaviria;Heunggongvirae;Uroviricota;Caudoviricetes
NZ_CP032618.1|provirus_1504792_1548170	43379	Provirus	1504792-1548170	51	11	0.9672	NA	8	50.9768	Viruses;Duplodnaviria;Heunggongvirae;Uroviricota;Caudoviricetes
NZ_CP010523.2|provirus_3374301_3424855	50555	Provirus	3374301-3424855	56	11	0.9669	NA	18	58.1705	Viruses;Duplodnaviria;Heunggongvirae;Uroviricota;Caudoviricetes
NZ_LECW02000067.1|provirus_4001_36868	32868	Provirus	4001-36868	41	11	0.9667	NA	9	36.4142	Viruses;Duplodnaviria;Heunggongvirae;Uroviricota;Caudoviricetes
NZ_BCTO01000058.1|provirus_1_26527	26527	Provirus	1-26527	33	11	0.9667	NA	10	32.6729	Viruses;Duplodnaviria;Heunggongvirae;Uroviricota;Caudoviricetes
NZ_CP026362.1|provirus_349546_391829	42284	Provirus	349546-391829	73	11	0.9665	NA	11	54.6352	Viruses;Duplodnaviria;Heunggongvirae;Uroviricota;Caudoviricetes
NZ_CP011969.1	45187	No terminal repeats	NA	70	11	0.9664	NA	14	86.4161	Viruses;Duplodnaviria;Heunggongvirae;Uroviricota;Caudoviricetes
NZ_AMBZ01000001.1|provirus_8_11124	11117	Provirus	8-11124	25	11	0.9664	NA	1	9.817	Viruses;Duplodnaviria;Heunggongvirae;Uroviricota;Caudoviricetes
NZ_MZHA01000117.1	3209	No terminal repeats	NA	6	11	0.9664	NA	1	7.9985	Viruses;Duplodnaviria;Heunggongvirae;Uroviricota;Caudoviricetes
NZ_MULI01000024.1|provirus_24082_84210	60129	Provirus	24082-84210	91	11	0.9664	NA	5	61.535	Viruses;Duplodnaviria;Heunggongvirae;Uroviricota;Caudoviricetes
NZ_CP026362.1|provirus_545974_583143	37170	Provirus	545974-583143	47	11	0.9663	NA	13	42.6661	Viruses;Duplodnaviria;Heunggongvirae;Uroviricota;Caudoviricetes
NZ_MZHA01000265.1	1737	No terminal repeats	NA	3	11	0.9663	NA	3	4.2265	Viruses;Duplodnaviria;Heunggongvirae;Uroviricota;Caudoviricetes
NZ_DS264540.1|provirus_282547_363176	80630	Provirus	282547-363176	108	11	0.9662	NA	11	86.6671	Viruses;Duplodnaviria;Heunggongvirae;Uroviricota;Caudoviricetes
NZ_AP020337.1|provirus_5333080_5353148	20069	Provirus	5333080-5353148	27	11	0.9661	NA	15	36.0914	Viruses;Duplodnaviria;Heunggongvirae;Uroviricota;Caudoviricetes
NZ_SJSA01000002.1|provirus_1059773_1119781	60009	Provirus	1059773-1119781	72	11	0.966	NA	23	85.3706	Viruses;Duplodnaviria;Heunggongvirae;Uroviricota;Caudoviricetes
NZ_AQPH01000064.1	20174	No terminal repeats	NA	32	11	0.9659	NA	11	29.4665	Viruses;Duplodnaviria;Heunggongvirae;Uroviricota;Caudoviricetes
NZ_CP046654.1|provirus_2761830_2808920	47091	Provirus	2761830-2808920	55	11	0.9658	NA	6	56.7804	Viruses;Duplodnaviria;Heunggongvirae;Uroviricota;Caudoviricetes
NZ_LECW02000012.1|provirus_310889_315856	4968	Provirus	310889-315856	10	11	0.9657	NA	2	11.4734	Viruses;Duplodnaviria;Heunggongvirae;Uroviricota;Caudoviricetes
NZ_KB903704.1|provirus_15601_50580	34980	Provirus	15601-50580	44	11	0.9655	NA	11	48.8153	Viruses;Duplodnaviria;Heunggongvirae;Uroviricota;Caudoviricetes
NC_014551.1|provirus_574685_618464	43780	Provirus	574685-618464	67	11	0.9655	NA	14	47.3303	Viruses;Duplodnaviria;Heunggongvirae;Uroviricota;Caudoviricetes
NZ_LECW02000019.1	13787	No terminal repeats	NA	13	11	0.9654	NA	7	17.1961	Viruses;Duplodnaviria;Heunggongvirae;Uroviricota;Caudoviricetes
NZ_MLGE02000018.1|provirus_38396_45103	6708	Provirus	38396-45103	16	11	0.9653	NA	1	8.4641	Viruses;Duplodnaviria;Heunggongvirae;Uroviricota;Caudoviricetes
NZ_GL905390.1|provirus_1217806_1232598	14793	Provirus	1217806-1232598	19	11	0.9652	NA	6	25.939	Viruses;Duplodnaviria;Heunggongvirae;Uroviricota;Caudoviricetes
NC_012781.1|provirus_1154323_1187753	33431	Provirus	1154323-1187753	46	11	0.9651	NA	8	42.9132	Viruses;Duplodnaviria;Heunggongvirae;Uroviricota;Caudoviricetes
NZ_CP018925.1|provirus_1456018_1504092	48075	Provirus	1456018-1504092	64	11	0.965	NA	10	59.388	Viruses;Duplodnaviria;Heunggongvirae;Uroviricota;Caudoviricetes
NZ_AP019697.1|provirus_390332_439819	49488	Provirus	390332-439819	61	11	0.965	NA	17	61.1441	Viruses;Duplodnaviria;Heunggongvirae;Uroviricota;Caudoviricetes
NZ_NIBV01000002.1|provirus_751897_886357	134461	Provirus	751897-886357	189	11	0.9649	NA	50	197.475	Viruses;Duplodnaviria;Heunggongvirae;Uroviricota;Caudoviricetes
NZ_CP015423.1|provirus_4509523_4543573	34051	Provirus	4509523-4543573	46	11	0.9649	NA	14	47.8656	Viruses;Duplodnaviria;Heunggongvirae;Uroviricota;Caudoviricetes
NZ_LZZC01000200.1	2666	No terminal repeats	NA	1	11	0.9648	NA	0	1.7183	Viruses;Duplodnaviria;Heunggongvirae;Uroviricota;Caudoviricetes
NZ_GG657754.1|provirus_2037299_2076723	39425	Provirus	2037299-2076723	53	11	0.9648	NA	10	62.6463	Viruses;Duplodnaviria;Heunggongvirae;Uroviricota;Caudoviricetes
NZ_KK073876.1|provirus_1368505_1444140	75636	Provirus	1368505-1444140	122	11	0.9648	NA	11	69.561	Viruses;Duplodnaviria;Heunggongvirae;Uroviricota;Caudoviricetes
NZ_CP039121.1|provirus_1055242_1107946	52705	Provirus	1055242-1107946	68	11	0.9648	NA	5	47.7033	Viruses;Duplodnaviria;Heunggongvirae;Uroviricota;Caudoviricetes
NC_012491.1|provirus_5663930_5698570	34641	Provirus	5663930-5698570	52	11	0.9647	NA	17	47.3322	Viruses;Duplodnaviria;Heunggongvirae;Uroviricota;Caudoviricetes
NZ_BDAE01000072.1	1713	No terminal repeats	NA	3	11	0.9646	NA	2	2.4446	Viruses;Duplodnaviria;Heunggongvirae;Uroviricota;Caudoviricetes
NZ_LLZC01000002.1	52944	No terminal repeats	NA	81	11	0.9645	NA	15	71.7035	Viruses;Duplodnaviria;Heunggongvirae;Uroviricota;Caudoviricetes
NC_011740.1|provirus_4509330_4556329	47000	Provirus	4509330-4556329	56	11	0.9645	NA	18	45.6291	Viruses;Duplodnaviria;Heunggongvirae;Uroviricota;Caudoviricetes
NZ_LBMN02000036.1|provirus_54520_76384	21865	Provirus	54520-76384	22	11	0.9645	NA	2	23.811	Viruses;Duplodnaviria;Heunggongvirae;Uroviricota;Caudoviricetes
NZ_NAEW01000001.1|provirus_90267_155865	65599	Provirus	90267-155865	77	11	0.9644	NA	8	67.83	Viruses;Duplodnaviria;Heunggongvirae;Uroviricota;Caudoviricetes
NZ_NAEW01000032.1	21434	No terminal repeats	NA	37	11	0.9643	NA	3	30.9563	Viruses;Duplodnaviria;Heunggongvirae;Uroviricota;Caudoviricetes
NZ_AYVU01000001.1|provirus_932338_973574	41237	Provirus	932338-973574	55	11	0.9643	NA	5	37.9946	Viruses;Duplodnaviria;Heunggongvirae;Uroviricota;Caudoviricetes
NZ_RHHO01000059.1	33145	No terminal repeats	NA	54	11	0.9642	NA	10	33.1795	Viruses;Duplodnaviria;Heunggongvirae;Uroviricota;Caudoviricetes
NZ_MZHA01000057.1	6081	No terminal repeats	NA	8	11	0.9642	NA	5	12.0674	Viruses;Duplodnaviria;Heunggongvirae;Uroviricota;Caudoviricetes
NZ_MZHA01000154.1	4911	No terminal repeats	NA	10	11	0.9641	NA	2	7.9979	Viruses;Duplodnaviria;Heunggongvirae;Uroviricota;Caudoviricetes
NZ_CP022464.2|provirus_5955428_6011974	56547	Provirus	5955428-6011974	65	11	0.964	NA	8	64.8363	Viruses;Duplodnaviria;Heunggongvirae;Uroviricota;Caudoviricetes
NZ_MZHA01000218.1	2494	No terminal repeats	NA	6	11	0.964	NA	1	6.6396	Viruses;Duplodnaviria;Heunggongvirae;Uroviricota;Caudoviricetes
NZ_PXZO01000064.1|provirus_2_33078	33077	Provirus	2-33078	43	11	0.9639	NA	7	38.0004	Viruses;Duplodnaviria;Heunggongvirae;Uroviricota;Caudoviricetes
NZ_LBMN02000001.1|provirus_75399_118765	43367	Provirus	75399-118765	61	11	0.9639	NA	11	46.6101	Viruses;Duplodnaviria;Heunggongvirae;Uroviricota;Caudoviricetes
NZ_CP017705.1|provirus_2943348_2996153	52806	Provirus	2943348-2996153	81	11	0.9637	NA	15	77.4804	Viruses;Duplodnaviria;Heunggongvirae;Uroviricota;Caudoviricetes
NZ_QEKZ01000012.1|provirus_117851_170699	52849	Provirus	117851-170699	76	11	0.9637	NA	7	52.3956	Viruses;Duplodnaviria;Heunggongvirae;Uroviricota;Caudoviricetes
NC_010397.1|provirus_1755798_1833098	77301	Provirus	1755798-1833098	109	11	0.9635	NA	5	89.5037	Viruses;Duplodnaviria;Heunggongvirae;Uroviricota;Caudoviricetes
NZ_AQPH01000001.1|provirus_45683_90907	45225	Provirus	45683-90907	58	11	0.9634	NA	6	35.897	Viruses;Duplodnaviria;Heunggongvirae;Uroviricota;Caudoviricetes
NC_014551.1|provirus_870057_906538	36482	Provirus	870057-906538	50	11	0.9634	NA	12	47.3559	Viruses;Duplodnaviria;Heunggongvirae;Uroviricota;Caudoviricetes
NZ_KB849235.1|provirus_369935_414885	44951	Provirus	369935-414885	61	11	0.963	NA	11	58.2033	Viruses;Duplodnaviria;Heunggongvirae;Uroviricota;Caudoviricetes
QCSL01000048.1	14829	No terminal repeats	NA	25	11	0.963	NA	0	6.8348	Viruses;Duplodnaviria;Heunggongvirae;Uroviricota;Caudoviricetes;Kyanoviridae
NZ_BCTO01000038.1|provirus_58_43446	43389	Provirus	58-43446	51	11	0.9628	NA	9	37.0087	Viruses;Duplodnaviria;Heunggongvirae;Uroviricota;Caudoviricetes
NZ_GL905390.1|provirus_1698458_1747675	49218	Provirus	1698458-1747675	59	11	0.9627	NA	4	31.2481	Viruses;Duplodnaviria;Heunggongvirae;Uroviricota;Caudoviricetes
NC_009513.1|provirus_1151156_1201968	50813	Provirus	1151156-1201968	73	11	0.9627	NA	13	62.107	Viruses;Duplodnaviria;Heunggongvirae;Uroviricota;Caudoviricetes
NZ_CAHP01000028.1|provirus_18371_53320	34950	Provirus	18371-53320	47	11	0.9626	NA	20	37.0601	Viruses;Duplodnaviria;Heunggongvirae;Uroviricota;Caudoviricetes
NZ_CP011047.1|provirus_2188876_2269664	80789	Provirus	2188876-2269664	107	11	0.9626	NA	23	97.3714	Viruses;Duplodnaviria;Heunggongvirae;Uroviricota;Caudoviricetes
NZ_LFMW01000001.1|provirus_482052_496904	14853	Provirus	482052-496904	23	11	0.9626	NA	12	31.9674	Viruses;Duplodnaviria;Heunggongvirae;Uroviricota;Caudoviricetes
NZ_KN046818.1|provirus_1779515_1835214	55700	Provirus	1779515-1835214	58	11	0.9626	NA	18	50.0355	Viruses;Duplodnaviria;Heunggongvirae;Uroviricota;Caudoviricetes
NC_015417.1|provirus_51092_202851	151760	Provirus	51092-202851	170	11	0.9625	NA	8	90.7235	Viruses;Duplodnaviria;Heunggongvirae;Uroviricota;Caudoviricetes
NZ_ASJC01000002.1|provirus_12052_39869	27818	Provirus	12052-39869	38	11	0.9624	NA	15	49.0505	Viruses;Duplodnaviria;Heunggongvirae;Uroviricota;Caudoviricetes
NZ_PXZO01000060.1|provirus_31497_60316	28820	Provirus	31497-60316	47	11	0.9624	NA	9	43.3502	Viruses;Duplodnaviria;Heunggongvirae;Uroviricota;Caudoviricetes
NZ_LECW02000042.1	4909	No terminal repeats	NA	8	11	0.9623	NA	0	5.113	Viruses;Duplodnaviria;Heunggongvirae;Uroviricota;Caudoviricetes
NZ_CP011968.1|provirus_1468208_1482532	14325	Provirus	1468208-1482532	19	11	0.9622	NA	7	24.6645	Viruses;Duplodnaviria;Heunggongvirae;Uroviricota;Caudoviricetes
NZ_BBYF01000001.1|provirus_213588_262155	48568	Provirus	213588-262155	41	11	0.9621	NA	1	32.7006	Viruses;Duplodnaviria;Heunggongvirae;Uroviricota;Caudoviricetes
NZ_CP023696.1|provirus_1842540_1888296	45757	Provirus	1842540-1888296	76	11	0.9621	NA	8	66.2923	Viruses;Duplodnaviria;Heunggongvirae;Uroviricota;Caudoviricetes
NZ_LZEW01000001.1|provirus_540823_597877	57055	Provirus	540823-597877	78	11	0.962	NA	9	81.519	Viruses;Duplodnaviria;Heunggongvirae;Uroviricota;Caudoviricetes
NZ_BEXF01000147.1	450	No terminal repeats	NA	1	11	0.962	NA	1	1.7183	Viruses;Duplodnaviria;Heunggongvirae;Uroviricota;Caudoviricetes
NZ_LSBB01000023.1|provirus_171652_215027	43376	Provirus	171652-215027	73	11	0.9618	NA	11	47.9401	Viruses;Duplodnaviria;Heunggongvirae;Uroviricota;Caudoviricetes
NZ_BBMY01000003.1|provirus_69970_79245	9276	Provirus	69970-79245	16	11	0.9618	NA	1	15.4386	Viruses;Duplodnaviria;Heunggongvirae;Uroviricota;Caudoviricetes
NZ_KB290670.1|provirus_2_8560	8559	Provirus	8560-02-01	15	11	0.9617	NA	1	7.7094	Viruses;Duplodnaviria;Heunggongvirae;Uroviricota;Caudoviricetes
NZ_JH417765.1	8021	No terminal repeats	NA	14	11	0.9617	NA	0	7.2575	Viruses;Duplodnaviria;Heunggongvirae;Uroviricota;Caudoviricetes
NZ_PXZO01000016.1|provirus_39191_61637	22447	Provirus	39191-61637	33	11	0.9617	NA	0	17.5856	Viruses;Duplodnaviria;Heunggongvirae;Uroviricota;Caudoviricetes
NZ_ASJC01000003.1|provirus_141350_184849	43500	Provirus	141350-184849	62	11	0.9615	NA	12	33.0577	Viruses;Duplodnaviria;Heunggongvirae;Uroviricota;Caudoviricetes
NC_017542.1|provirus_3201212_3258240	57029	Provirus	3201212-3258240	84	11	0.9613	NA	5	50.1006	Viruses;Duplodnaviria;Heunggongvirae;Uroviricota;Caudoviricetes
NZ_SJSA01000001.1|provirus_838_86811	85974	Provirus	838-86811	112	11	0.9612	NA	13	63.1412	Viruses;Duplodnaviria;Heunggongvirae;Uroviricota;Caudoviricetes
NZ_KN046818.1|provirus_3112330_3129058	16729	Provirus	3112330-3129058	21	11	0.9612	NA	8	18.0001	Viruses;Duplodnaviria;Heunggongvirae;Uroviricota;Caudoviricetes
NZ_SLZV01000007.1|provirus_323_24411	24089	Provirus	323-24411	44	11	0.9612	NA	4	25.0907	Viruses;Duplodnaviria;Heunggongvirae;Uroviricota;Caudoviricetes
NZ_PXZO01000031.1|provirus_39453_62950	23498	Provirus	39453-62950	28	11	0.9611	NA	6	24.3265	Viruses;Duplodnaviria;Heunggongvirae;Uroviricota;Caudoviricetes
NZ_CP032618.1|provirus_4128864_4168444	39581	Provirus	4128864-4168444	50	11	0.9611	NA	22	59.5085	Viruses;Duplodnaviria;Heunggongvirae;Uroviricota;Caudoviricetes
NZ_CP026362.1|provirus_3356067_3408140	52074	Provirus	3356067-3408140	75	11	0.9608	NA	17	73.0741	Viruses;Duplodnaviria;Heunggongvirae;Uroviricota;Caudoviricetes
NC_009513.1|provirus_869104_930353	61250	Provirus	869104-930353	81	11	0.9607	NA	7	64.6751	Viruses;Duplodnaviria;Heunggongvirae;Uroviricota;Caudoviricetes
NZ_CP008747.1|provirus_995457_1114923	119467	Provirus	995457-1114923	136	11	0.9606	NA	3	91.7768	Viruses;Duplodnaviria;Heunggongvirae;Uroviricota;Caudoviricetes
NZ_SDIF01000273.1	1401	No terminal repeats	NA	1	11	0.9605	NA	1	1.7183	Viruses;Varidnaviria;Bamfordvirae;Preplasmiviricota;Tectiliviricetes;Rowavirales;Adenoviridae
NZ_BEXF01000044.1	29302	No terminal repeats	NA	43	11	0.9603	NA	6	23.2224	Viruses;Duplodnaviria;Heunggongvirae;Uroviricota;Caudoviricetes
NZ_LPVF01000010.1|provirus_163987_202370	38384	Provirus	163987-202370	47	11	0.9601	NA	10	42.2078	Viruses;Duplodnaviria;Heunggongvirae;Uroviricota;Caudoviricetes
NZ_NAEW01000009.1|provirus_25373_63907	38535	Provirus	25373-63907	55	11	0.96	NA	13	57.886	Viruses;Duplodnaviria;Heunggongvirae;Uroviricota;Caudoviricetes
NC_014551.1|provirus_3128288_3169696	41409	Provirus	3128288-3169696	52	11	0.9599	NA	10	47.405	Viruses;Duplodnaviria;Heunggongvirae;Uroviricota;Caudoviricetes
NZ_LECW02000016.1	55377	No terminal repeats	NA	63	11	0.9598	NA	5	56.0153	Viruses;Duplodnaviria;Heunggongvirae;Uroviricota;Caudoviricetes
NZ_ASJD01000005.1|provirus_2_75212	75211	Provirus	2-75212	104	11	0.9597	NA	30	101.787	Viruses;Duplodnaviria;Heunggongvirae;Uroviricota;Caudoviricetes
NZ_AMBZ01000005.1|provirus_3_10567	10565	Provirus	3-10567	23	11	0.9597	NA	0	9.0099	Viruses;Duplodnaviria;Heunggongvirae;Uroviricota;Caudoviricetes
NZ_MZHA01000221.1	2890	No terminal repeats	NA	3	11	0.9596	NA	2	4.186	Viruses;Duplodnaviria;Heunggongvirae;Uroviricota;Caudoviricetes
NZ_BCTO01000040.1|provirus_2_26413	26412	Provirus	2-26413	27	11	0.9596	NA	3	28.2917	Viruses;Duplodnaviria;Heunggongvirae;Uroviricota;Caudoviricetes
NC_012491.1|provirus_3073203_3106366	33164	Provirus	3073203-3106366	51	11	0.9595	NA	16	46.1015	Viruses;Duplodnaviria;Heunggongvirae;Uroviricota;Caudoviricetes
NZ_ATDK01000233.1	41549	No terminal repeats	NA	49	11	0.9594	NA	20	59.4212	Viruses;Duplodnaviria;Heunggongvirae;Uroviricota;Caudoviricetes
NZ_CP043051.1|provirus_2953570_3037450	83881	Provirus	2953570-3037450	119	11	0.9591	NA	3	62.0337	Viruses;Duplodnaviria;Heunggongvirae;Uroviricota;Caudoviricetes
NC_017542.1|provirus_3804993_3858404	53412	Provirus	3804993-3858404	70	11	0.9587	NA	16	33.8128	Viruses;Duplodnaviria;Heunggongvirae;Uroviricota;Caudoviricetes
NZ_MZHA01000034.1	2803	No terminal repeats	NA	3	11	0.9586	NA	1	2.7777	Viruses;Duplodnaviria;Heunggongvirae;Uroviricota;Caudoviricetes
NZ_BCTO01000021.1|provirus_194241_213373	19133	Provirus	194241-213373	18	11	0.9585	NA	3	21.2237	Viruses;Duplodnaviria;Heunggongvirae;Uroviricota;Caudoviricetes
NZ_AMBZ01000013.1|provirus_102728_114616	11889	Provirus	102728-114616	22	11	0.9584	NA	2	12.216	Viruses;Duplodnaviria;Heunggongvirae;Uroviricota;Caudoviricetes
NZ_BBMY01000139.1	12297	No terminal repeats	NA	16	11	0.9583	NA	4	14.843	Viruses;Duplodnaviria;Heunggongvirae;Uroviricota;Caudoviricetes
NZ_BBMY01000156.1	10059	No terminal repeats	NA	14	11	0.9583	NA	0	14.833	Viruses;Duplodnaviria;Heunggongvirae;Uroviricota;Caudoviricetes
NZ_LZZC01000096.1	21245	No terminal repeats	NA	20	11	0.9581	NA	7	14.9098	Viruses;Duplodnaviria;Heunggongvirae;Uroviricota;Caudoviricetes
NC_003228.3|provirus_4530338_4537574	7237	Provirus	4530338-4537574	11	11	0.9576	NA	1	10.3097	Viruses;Duplodnaviria;Heunggongvirae;Uroviricota;Caudoviricetes
NZ_CP006993.1	117697	No terminal repeats	NA	161	11	0.9575	NA	20	80.0033	Viruses;Duplodnaviria;Heunggongvirae;Uroviricota;Caudoviricetes
NZ_CP008918.1|provirus_1428469_1467843	39375	Provirus	1428469-1467843	54	11	0.9574	NA	12	51.1359	Viruses;Duplodnaviria;Heunggongvirae;Uroviricota;Caudoviricetes
NZ_AMBZ01000005.1|provirus_346384_394864	48481	Provirus	346384-394864	49	11	0.9573	NA	2	42.7945	Viruses;Duplodnaviria;Heunggongvirae;Uroviricota;Caudoviricetes
NZ_MZHA01000173.1	10817	No terminal repeats	NA	19	11	0.9572	NA	6	19.9172	Viruses;Duplodnaviria;Heunggongvirae;Uroviricota;Caudoviricetes
NZ_LWLS01000116.1|provirus_54301_133885	79585	Provirus	54301-133885	138	11	0.9571	NA	15	89.4638	Viruses;Duplodnaviria;Heunggongvirae;Uroviricota;Caudoviricetes
NC_017542.1|provirus_3092043_3146074	54032	Provirus	3092043-3146074	76	11	0.9569	NA	15	45.6247	Viruses;Duplodnaviria;Heunggongvirae;Uroviricota;Caudoviricetes
NZ_LIYH01000001.1|provirus_624096_643567	19472	Provirus	624096-643567	22	11	0.9565	NA	2	13.6074	Viruses;Duplodnaviria;Heunggongvirae;Uroviricota;Caudoviricetes
NZ_AP019740.1|provirus_1937462_1987810	50349	Provirus	1937462-1987810	71	11	0.9562	NA	12	58.8065	Viruses;Duplodnaviria;Heunggongvirae;Uroviricota;Caudoviricetes
NZ_CP039121.1|provirus_2208587_2258218	49632	Provirus	2208587-2258218	67	11	0.9558	NA	11	48.3487	Viruses;Duplodnaviria;Heunggongvirae;Uroviricota;Caudoviricetes
NZ_CP043761.1|provirus_1440025_1465058	25034	Provirus	1440025-1465058	33	11	0.9556	NA	11	47.7338	Viruses;Duplodnaviria;Heunggongvirae;Uroviricota;Caudoviricetes
NC_009937.1|provirus_933968_973525	39558	Provirus	933968-973525	48	11	0.9556	NA	5	36.288	Viruses;Duplodnaviria;Heunggongvirae;Uroviricota;Caudoviricetes
NZ_CP018786.1|provirus_3609587_3661378	51792	Provirus	3609587-3661378	85	11	0.9556	NA	12	47.9655	Viruses;Duplodnaviria;Heunggongvirae;Uroviricota;Caudoviricetes
NZ_NAEW01000002.1|provirus_139219_158578	19360	Provirus	139219-158578	20	11	0.9555	NA	3	15.5702	Viruses;Duplodnaviria;Heunggongvirae;Uroviricota;Caudoviricetes
NZ_GL905390.1|provirus_3102297_3323260	220964	Provirus	3102297-3323260	336	11	0.9554	NA	10	134.706	Viruses;Duplodnaviria;Heunggongvirae;Uroviricota;Caudoviricetes
NZ_LBMN02000015.1|provirus_10172_43904	33733	Provirus	10172-43904	50	11	0.9554	NA	10	43.4722	Viruses;Duplodnaviria;Heunggongvirae;Uroviricota;Caudoviricetes
NZ_BCTO01000032.1|provirus_180671_198777	18107	Provirus	180671-198777	12	11	0.9551	NA	1	8.2679	Viruses;Duplodnaviria;Heunggongvirae;Uroviricota;Caudoviricetes
NZ_PXZO01000073.1|provirus_26501_56695	30195	Provirus	26501-56695	41	11	0.9551	NA	6	22.6992	Viruses;Duplodnaviria;Heunggongvirae;Uroviricota;Caudoviricetes
NZ_ATDK01000044.1|provirus_130_6549	6420	Provirus	130-6549	11	11	0.9551	NA	2	13.8711	Viruses;Duplodnaviria;Heunggongvirae;Uroviricota;Caudoviricetes
NZ_AYYT01000018.1|provirus_115_8444	8330	Provirus	115-8444	13	11	0.955	NA	0	7.2472	Viruses;Duplodnaviria;Heunggongvirae;Uroviricota;Caudoviricetes
NZ_LT222319.1|provirus_2826849_2845017	18169	Provirus	2826849-2845017	21	11	0.9549	NA	4	19.3684	Viruses;Monodnaviria;Loebvirae;Hofneiviricota;Faserviricetes;Tubulavirales;Inoviridae
NZ_AQPH01000079.1	15165	No terminal repeats	NA	22	11	0.9547	NA	4	19.7275	Viruses;Duplodnaviria;Heunggongvirae;Uroviricota;Caudoviricetes
NC_004663.1|provirus_5839859_5855634	15776	Provirus	5839859-5855634	16	11	0.9546	NA	0	13.7444	Viruses;Duplodnaviria;Heunggongvirae;Uroviricota;Caudoviricetes
NZ_CP023696.1|provirus_1336880_1392328	55449	Provirus	1336880-1392328	92	11	0.9546	NA	7	55.1915	Viruses;Duplodnaviria;Heunggongvirae;Uroviricota;Caudoviricetes
NZ_JSUS01000001.1|provirus_205018_267328	62311	Provirus	205018-267328	67	11	0.9545	NA	11	46.4508	Viruses;Duplodnaviria;Heunggongvirae;Uroviricota;Caudoviricetes
NZ_BBYF01000002.1|provirus_458524_608421	149898	Provirus	458524-608421	238	11	0.9545	NA	7	84.5424	Viruses;Duplodnaviria;Heunggongvirae;Uroviricota;Caudoviricetes
NZ_AMBZ01000016.1|provirus_3_9798	9796	Provirus	9798-03-01	19	11	0.9545	NA	2	11.9865	Viruses;Duplodnaviria;Heunggongvirae;Uroviricota;Caudoviricetes
NZ_CAHP01000010.1|provirus_82734_127978	45245	Provirus	82734-127978	57	11	0.9544	NA	6	31.3003	Viruses;Duplodnaviria;Heunggongvirae;Uroviricota;Caudoviricetes
NZ_MZHA01000026.1	2685	No terminal repeats	NA	4	11	0.9542	NA	1	6.8689	Viruses;Duplodnaviria;Heunggongvirae;Uroviricota;Caudoviricetes
NZ_CP006992.1|provirus_5005015_5023776	18762	Provirus	5005015-5023776	24	11	0.9541	NA	1	14.4812	Viruses;Duplodnaviria;Heunggongvirae;Uroviricota;Caudoviricetes
NZ_MZHA01000222.1	676	No terminal repeats	NA	1	11	0.9539	NA	1	1.5118	Viruses;Duplodnaviria;Heunggongvirae;Uroviricota;Caudoviricetes
NZ_LBMN02000037.1	5760	No terminal repeats	NA	10	11	0.9539	NA	2	9.2196	Viruses;Duplodnaviria;Heunggongvirae;Uroviricota;Caudoviricetes
NZ_PXXX01000023.1|provirus_301_14853	14553	Provirus	301-14853	16	11	0.9538	NA	6	13.2729	Viruses;Duplodnaviria;Heunggongvirae;Uroviricota;Caudoviricetes
NZ_MZHA01000036.1	3128	No terminal repeats	NA	5	11	0.9536	NA	1	8.3836	Viruses;Duplodnaviria;Heunggongvirae;Uroviricota;Caudoviricetes
NZ_RHHO01000024.1|provirus_32667_43931	11265	Provirus	32667-43931	19	11	0.9535	NA	3	11.4203	Viruses;Duplodnaviria;Heunggongvirae;Uroviricota;Caudoviricetes
NZ_JH992904.1|provirus_2372477_2389877	17401	Provirus	2372477-2389877	29	11	0.9534	NA	2	10.1575	Viruses;Duplodnaviria;Heunggongvirae;Uroviricota;Caudoviricetes
NZ_JH417636.1	4421	No terminal repeats	NA	11	11	0.9533	NA	1	5.2257	Viruses;Duplodnaviria;Heunggongvirae;Uroviricota;Caudoviricetes
NZ_MZHA01000056.1	13004	No terminal repeats	NA	18	11	0.9532	NA	7	17.1564	Viruses;Duplodnaviria;Heunggongvirae;Uroviricota;Caudoviricetes
NC_006270.3|provirus_3428271_3475646	47376	Provirus	3428271-3475646	66	11	0.9532	NA	11	42.043	Viruses;Duplodnaviria;Heunggongvirae;Uroviricota;Caudoviricetes
NZ_CP026362.1|provirus_2163393_2193254	29862	Provirus	2163393-2193254	40	11	0.9531	NA	14	46.3485	Viruses;Duplodnaviria;Heunggongvirae;Uroviricota;Caudoviricetes
NZ_CP029197.1|provirus_3114303_3150010	35708	Provirus	3114303-3150010	55	11	0.9526	NA	12	50.6531	Viruses;Duplodnaviria;Heunggongvirae;Uroviricota;Caudoviricetes
LR134118.1|provirus_2810307_2839159	28853	Provirus	2810307-2839159	48	11	0.9526	NA	7	44.7164	Viruses;Duplodnaviria;Heunggongvirae;Uroviricota;Caudoviricetes
NC_009667.1|provirus_2412259_2451311	39053	Provirus	2412259-2451311	56	11	0.9523	NA	15	47.8234	Viruses;Duplodnaviria;Heunggongvirae;Uroviricota;Caudoviricetes
NZ_BANW01000005.1|provirus_78577_124337	45761	Provirus	78577-124337	57	11	0.9523	NA	20	57.5433	Viruses;Duplodnaviria;Heunggongvirae;Uroviricota;Caudoviricetes
NZ_PHQP01000006.1|provirus_1_9135	9135	Provirus	9135-01-01	16	11	0.9523	NA	1	10.0378	Viruses;Duplodnaviria;Heunggongvirae;Uroviricota;Caudoviricetes
NZ_MZHA01000216.1	3011	No terminal repeats	NA	3	11	0.9523	NA	2	4.186	Viruses;Duplodnaviria;Heunggongvirae;Uroviricota;Caudoviricetes
NZ_LFMW01000014.1	49222	No terminal repeats	NA	63	11	0.9521	NA	22	59.1918	Viruses;Duplodnaviria;Heunggongvirae;Uroviricota;Caudoviricetes
NZ_UAVH01000006.1|provirus_496411_514138	17728	Provirus	496411-514138	23	11	0.9521	NA	11	26.3746	Viruses;Duplodnaviria;Heunggongvirae;Uroviricota;Caudoviricetes
NZ_CP017713.1|provirus_1988802_2008407	19606	Provirus	1988802-2008407	28	11	0.9519	NA	3	17.4997	Viruses;Duplodnaviria;Heunggongvirae;Uroviricota;Caudoviricetes
NZ_QWEH01000035.1	9532	No terminal repeats	NA	7	11	0.9514	NA	3	7.2011	Viruses;Duplodnaviria;Heunggongvirae;Uroviricota;Caudoviricetes
NZ_KB903685.1	32346	No terminal repeats	NA	50	11	0.9513	NA	14	45.3538	Viruses;Duplodnaviria;Heunggongvirae;Uroviricota;Caudoviricetes
NZ_KB903681.1|provirus_15470_37058	21589	Provirus	15470-37058	41	11	0.9512	NA	3	25.7676	Viruses;Duplodnaviria;Heunggongvirae;Uroviricota;Caudoviricetes
NZ_LECW02000033.1	6549	No terminal repeats	NA	8	11	0.9512	NA	1	3.0709	Viruses;Duplodnaviria;Heunggongvirae;Uroviricota;Caudoviricetes
NZ_NAEW01000002.1|provirus_180_19517	19338	Provirus	180-19517	25	11	0.9511	NA	3	24.0259	Viruses;Duplodnaviria;Heunggongvirae;Uroviricota;Caudoviricetes
NC_003228.3|provirus_2674949_2724741	49793	Provirus	2674949-2724741	60	11	0.951	NA	6	49.3927	Viruses;Duplodnaviria;Heunggongvirae;Uroviricota;Caudoviricetes
NZ_CP008918.1|provirus_164785_178645	13861	Provirus	164785-178645	16	11	0.9507	NA	1	8.3082	Viruses;Duplodnaviria;Heunggongvirae;Uroviricota;Caudoviricetes
NZ_LT906438.1|provirus_2372075_2412672	40598	Provirus	2372075-2412672	58	11	0.9498	NA	11	42.2807	Viruses;Duplodnaviria;Heunggongvirae;Uroviricota;Caudoviricetes
NZ_AYVU01000007.1|provirus_24933_34928	9996	Provirus	24933-34928	16	11	0.9498	NA	3	13.3058	Viruses;Duplodnaviria;Heunggongvirae;Uroviricota;Caudoviricetes
NZ_LECW02000039.1	5507	No terminal repeats	NA	15	11	0.9497	NA	1	8.6043	Viruses;Duplodnaviria;Heunggongvirae;Uroviricota;Caudoviricetes
NZ_MZHA01000335.1	9650	No terminal repeats	NA	14	11	0.9496	NA	0	10.6294	Viruses;Duplodnaviria;Heunggongvirae;Uroviricota;Caudoviricetes
NZ_CP035291.1|provirus_2401048_2414890	13843	Provirus	2401048-2414890	20	11	0.9496	NA	2	16.9832	Viruses;Duplodnaviria;Heunggongvirae;Uroviricota;Caudoviricetes
NZ_LZZC01000028.1|provirus_24105_54909	30805	Provirus	24105-54909	35	11	0.9494	NA	5	17.715	Viruses;Duplodnaviria;Heunggongvirae;Uroviricota;Caudoviricetes
NZ_ATDK01000225.1|provirus_14252_31132	16881	Provirus	14252-31132	22	11	0.9493	NA	12	29.695	Viruses;Duplodnaviria;Heunggongvirae;Uroviricota;Caudoviricetes
NZ_AP019697.1|provirus_2221046_2262590	41545	Provirus	2221046-2262590	46	11	0.9492	NA	9	39.4579	Viruses;Duplodnaviria;Heunggongvirae;Uroviricota;Caudoviricetes
NZ_PUEC01000049.1	13843	No terminal repeats	NA	18	11	0.949	NA	1	17.8868	Viruses;Duplodnaviria;Heunggongvirae;Uroviricota;Caudoviricetes
NZ_JOFH01000001.1|provirus_276044_360634	84591	Provirus	276044-360634	154	11	0.949	NA	4	90.0058	Viruses;Duplodnaviria;Heunggongvirae;Uroviricota;Caudoviricetes
NZ_RHHO01000002.1|provirus_79462_117692	38231	Provirus	79462-117692	57	11	0.9488	NA	12	31.5719	Viruses;Duplodnaviria;Heunggongvirae;Uroviricota;Caudoviricetes
NZ_QEWW01000003.1|provirus_50506_87264	36759	Provirus	50506-87264	52	11	0.9488	NA	14	45.259	Viruses;Duplodnaviria;Heunggongvirae;Uroviricota;Caudoviricetes
NZ_BEWB01000020.1|provirus_23879_77477	53599	Provirus	23879-77477	85	11	0.9487	NA	14	65.8872	Viruses;Duplodnaviria;Heunggongvirae;Uroviricota;Caudoviricetes
NZ_CP022412.2|provirus_2220613_2233955	13343	Provirus	2220613-2233955	12	11	0.9487	NA	2	10.6359	Viruses;Duplodnaviria;Heunggongvirae;Uroviricota;Caudoviricetes
NC_011740.1|provirus_824270_832998	8729	Provirus	824270-832998	10	11	0.9486	NA	1	7.8498	Viruses;Duplodnaviria;Heunggongvirae;Uroviricota;Caudoviricetes
LFJO01000002.1|provirus_303978_345919	41942	Provirus	303978-345919	60	11	0.9485	NA	11	37.7559	Viruses;Duplodnaviria;Heunggongvirae;Uroviricota;Caudoviricetes
NZ_UHFH01000003.1|provirus_465592_480982	15391	Provirus	465592-480982	25	11	0.9484	NA	0	19.1664	Viruses;Duplodnaviria;Heunggongvirae;Uroviricota;Caudoviricetes
NZ_LT962688.1|provirus_442002_500229	58228	Provirus	442002-500229	82	11	0.9484	NA	5	47.2966	Viruses;Duplodnaviria;Heunggongvirae;Uroviricota;Caudoviricetes
NZ_CP022561.1|provirus_4050490_4096275	45786	Provirus	4050490-4096275	55	11	0.9484	NA	10	25.0854	Viruses;Duplodnaviria;Heunggongvirae;Uroviricota;Caudoviricetes
NZ_BCTO01000132.1	664	No terminal repeats	NA	2	11	0.9481	NA	2	3.0112	Viruses;Duplodnaviria;Heunggongvirae;Uroviricota;Caudoviricetes
NC_003197.2|provirus_2330960_2345216	14257	Provirus	2330960-2345216	14	11	0.948	NA	4	11.3489	Viruses;Duplodnaviria;Heunggongvirae;Uroviricota;Caudoviricetes
NZ_LT222319.1|provirus_222530_251626	29097	Provirus	222530-251626	35	11	0.9479	NA	9	26.3862	Viruses;Duplodnaviria;Heunggongvirae;Uroviricota;Caudoviricetes
NZ_GG657755.1	128384	No terminal repeats	NA	94	11	0.9479	NA	9	46.9351	Viruses;Duplodnaviria;Heunggongvirae;Uroviricota;Caudoviricetes
NZ_UAVH01000007.1|provirus_108060_124011	15952	Provirus	108060-124011	23	11	0.9479	NA	4	12.3134	Viruses;Monodnaviria;Loebvirae;Hofneiviricota;Faserviricetes;Tubulavirales;Inoviridae
NZ_LT962688.1|provirus_151650_198889	47240	Provirus	151650-198889	60	11	0.9475	NA	12	36.6275	Viruses;Duplodnaviria;Heunggongvirae;Uroviricota;Caudoviricetes
NZ_CP022412.2|provirus_3131511_3197126	65616	Provirus	3131511-3197126	76	11	0.9474	NA	10	61.4009	Viruses;Duplodnaviria;Heunggongvirae;Uroviricota;Caudoviricetes
NZ_LN868939.1|provirus_2571833_2654570	82738	Provirus	2571833-2654570	138	11	0.9472	NA	9	83.8648	Viruses;Duplodnaviria;Heunggongvirae;Uroviricota;Caudoviricetes
NZ_LIRJ01000004.1|provirus_8393_66576	58184	Provirus	8393-66576	90	11	0.947	NA	10	67.8939	Viruses;Duplodnaviria;Heunggongvirae;Uroviricota;Caudoviricetes
NZ_NAEW01000001.1|provirus_350248_361211	10964	Provirus	350248-361211	17	11	0.9464	NA	2	12.4348	Viruses;Duplodnaviria;Heunggongvirae;Uroviricota;Caudoviricetes
NZ_CP015423.1|provirus_228060_303550	75491	Provirus	228060-303550	98	11	0.9461	NA	5	36.1854	Viruses;Duplodnaviria;Heunggongvirae;Uroviricota;Caudoviricetes
NZ_LECW02000014.1|provirus_79292_92874	13583	Provirus	79292-92874	20	11	0.9459	NA	0	14.7121	Viruses;Duplodnaviria;Heunggongvirae;Uroviricota;Caudoviricetes
NZ_LZEW01000035.1	103989	DTR	NA	124	11	0.9458	NA	18	64.8415	Viruses;Duplodnaviria;Heunggongvirae;Uroviricota;Caudoviricetes
NZ_CP011120.1|provirus_579732_620883	41152	Provirus	579732-620883	53	11	0.9456	NA	10	30.6904	Viruses;Duplodnaviria;Heunggongvirae;Uroviricota;Caudoviricetes
NZ_KB849239.1|provirus_2475388_2513618	38231	Provirus	2475388-2513618	51	11	0.945	NA	15	37.934	Viruses;Duplodnaviria;Heunggongvirae;Uroviricota;Caudoviricetes
NZ_MWFK01000005.1	86583	No terminal repeats	NA	152	11	0.9448	NA	6	81.7909	Viruses;Duplodnaviria;Heunggongvirae;Uroviricota;Caudoviricetes
NC_000964.3|provirus_2148166_2273363	125198	Provirus	2148166-2273363	182	11	0.9448	NA	6	154.499	Viruses;Duplodnaviria;Heunggongvirae;Uroviricota;Caudoviricetes
NZ_PXZO01000021.1|provirus_72377_92469	20093	Provirus	72377-92469	25	11	0.9447	NA	3	15.8159	Viruses;Duplodnaviria;Heunggongvirae;Uroviricota;Caudoviricetes
NZ_CP046654.1|provirus_2425551_2490916	65366	Provirus	2425551-2490916	81	11	0.944	NA	11	70.5004	Viruses;Duplodnaviria;Heunggongvirae;Uroviricota;Caudoviricetes
NZ_PXZO01000008.1|provirus_12407_37138	24732	Provirus	12407-37138	42	11	0.944	NA	4	22.7317	Viruses;Duplodnaviria;Heunggongvirae;Uroviricota;Caudoviricetes
NZ_BEXF01000041.1	31382	No terminal repeats	NA	50	11	0.9439	NA	4	16.9797	Viruses;Duplodnaviria;Heunggongvirae;Uroviricota;Caudoviricetes
NZ_MZHA01000055.1	6481	No terminal repeats	NA	14	11	0.9438	NA	2	15.3681	Viruses;Duplodnaviria;Heunggongvirae;Uroviricota;Caudoviricetes
NZ_LSBB01000020.1|provirus_364519_393624	29106	Provirus	364519-393624	38	11	0.9435	NA	14	46.496	Viruses;Duplodnaviria;Heunggongvirae;Uroviricota;Caudoviricetes
NZ_CP029197.1|provirus_2276912_2344762	67851	Provirus	2276912-2344762	121	11	0.9435	NA	5	70.7938	Viruses;Duplodnaviria;Heunggongvirae;Uroviricota;Caudoviricetes
NZ_FNOB01000006.1|provirus_159654_201779	42126	Provirus	159654-201779	52	11	0.9434	NA	15	49.3054	Viruses;Duplodnaviria;Heunggongvirae;Uroviricota;Caudoviricetes
NZ_CP011120.1|provirus_358958_433643	74686	Provirus	358958-433643	102	11	0.9434	NA	7	58.3398	Viruses;Duplodnaviria;Heunggongvirae;Uroviricota;Caudoviricetes
NZ_BDAE01000073.1	1610	No terminal repeats	NA	1	11	0.9434	NA	1	1.2775	Viruses;Duplodnaviria;Heunggongvirae;Uroviricota;Caudoviricetes
NZ_CP021404.1|provirus_1728246_1767692	39447	Provirus	1728246-1767692	58	11	0.9432	NA	19	46.3533	Viruses;Duplodnaviria;Heunggongvirae;Uroviricota;Caudoviricetes
NZ_LWLS01000094.1|provirus_169234_208781	39548	Provirus	169234-208781	57	11	0.9432	NA	5	32.4735	Viruses;Duplodnaviria;Heunggongvirae;Uroviricota;Caudoviricetes
NZ_JSUS01000012.1|provirus_37585_74812	37228	Provirus	37585-74812	47	11	0.943	NA	18	46.4435	Viruses;Duplodnaviria;Heunggongvirae;Uroviricota;Caudoviricetes
NZ_KB290693.1|provirus_192528_214143	21616	Provirus	192528-214143	16	11	0.9428	NA	0	11.1433	Viruses;Duplodnaviria;Heunggongvirae;Uroviricota;Caudoviricetes
NZ_CP026362.1|provirus_1564081_1683514	119434	Provirus	1564081-1683514	171	11	0.9424	NA	6	143.067	Viruses;Duplodnaviria;Heunggongvirae;Uroviricota;Caudoviricetes
NZ_CP026362.1|provirus_815915_857261	41347	Provirus	815915-857261	61	11	0.9423	NA	11	43.2341	Viruses;Duplodnaviria;Heunggongvirae;Uroviricota;Caudoviricetes
NZ_FNOB01000005.1|provirus_178511_195827	17317	Provirus	178511-195827	18	11	0.9422	NA	9	19.7641	Viruses;Duplodnaviria;Heunggongvirae;Uroviricota;Caudoviricetes
NZ_MZHA01000153.1	6675	No terminal repeats	NA	11	11	0.9422	NA	3	11.7328	Viruses;Duplodnaviria;Heunggongvirae;Uroviricota;Caudoviricetes
NZ_LIYH01000002.1|provirus_772138_822580	50443	Provirus	772138-822580	74	11	0.9421	NA	10	51.4174	Viruses;Duplodnaviria;Heunggongvirae;Uroviricota;Caudoviricetes
NZ_LECW02000029.1	6078	No terminal repeats	NA	9	11	0.9421	NA	0	2.4589	Viruses;Duplodnaviria;Heunggongvirae;Uroviricota;Caudoviricetes
NZ_CP012938.1|provirus_6214512_6236490	21979	Provirus	6214512-6236490	19	11	0.942	NA	2	6.456	Viruses;Duplodnaviria;Heunggongvirae;Uroviricota;Caudoviricetes
NZ_CP043761.1|provirus_2061290_2077528	16239	Provirus	2061290-2077528	13	11	0.9417	NA	1	15.6521	Viruses;Duplodnaviria;Heunggongvirae;Uroviricota;Caudoviricetes
NZ_MZHA01000027.1	1221	No terminal repeats	NA	2	11	0.9413	NA	2	2.7763	Viruses;Duplodnaviria;Heunggongvirae;Uroviricota;Caudoviricetes
NZ_FOOJ01000034.1|provirus_13689_41706	28018	Provirus	13689-41706	26	11	0.9408	NA	1	7.1938	Viruses;Duplodnaviria;Heunggongvirae;Uroviricota;Caudoviricetes
NZ_NXFP01000007.1|provirus_1078153_1111690	33538	Provirus	1078153-1111690	36	11	0.9397	NA	11	52.7537	Viruses;Duplodnaviria;Heunggongvirae;Uroviricota;Caudoviricetes
NZ_CP029197.1|provirus_4705837_4724275	18439	Provirus	4705837-4724275	24	11	0.9395	NA	1	29.04	Viruses;Duplodnaviria;Heunggongvirae;Uroviricota;Caudoviricetes
NZ_BDAE01000079.1	1333	No terminal repeats	NA	2	11	0.9393	NA	1	1.7183	Viruses;Duplodnaviria;Heunggongvirae;Uroviricota;Caudoviricetes
NZ_LIYH01000001.1|provirus_656890_689057	32168	Provirus	656890-689057	39	11	0.939	NA	2	31.9403	Viruses;Duplodnaviria;Heunggongvirae;Uroviricota;Caudoviricetes
NZ_CP007806.1|provirus_3986646_4003606	16961	Provirus	3986646-4003606	26	11	0.9389	NA	5	24.4392	Viruses;Duplodnaviria;Heunggongvirae;Uroviricota;Caudoviricetes
NZ_MWFK01000001.1|provirus_456955_513604	56650	Provirus	456955-513604	83	11	0.9388	NA	7	59.7296	Viruses;Duplodnaviria;Heunggongvirae;Uroviricota;Caudoviricetes
NC_004663.1|provirus_5226438_5244703	18266	Provirus	5226438-5244703	20	11	0.9388	NA	3	6.4094	Viruses;Duplodnaviria;Heunggongvirae;Uroviricota;Caudoviricetes
NZ_MZHA01000174.1	3667	No terminal repeats	NA	7	11	0.9382	NA	2	8.8508	Viruses;Duplodnaviria;Heunggongvirae;Uroviricota;Caudoviricetes
NZ_QWEH01000007.1	194705	No terminal repeats	NA	232	11	0.9376	NA	7	63.891	Viruses;Duplodnaviria;Heunggongvirae;Uroviricota;Caudoviricetes
NC_004663.1|provirus_1848611_1875761	27151	Provirus	1848611-1875761	20	11	0.9375	NA	2	12.5584	Viruses;Duplodnaviria;Heunggongvirae;Uroviricota;Caudoviricetes
NZ_BEXF01000038.1|provirus_26863_36205	9343	Provirus	26863-36205	17	11	0.9375	NA	1	8.7022	Viruses;Duplodnaviria;Heunggongvirae;Uroviricota;Caudoviricetes
NZ_NIBV01000001.1|provirus_1020_37399	36380	Provirus	1020-37399	46	11	0.9372	NA	14	36.8935	Viruses;Duplodnaviria;Heunggongvirae;Uroviricota;Caudoviricetes
NZ_BBMY01000058.1	1234	No terminal repeats	NA	2	11	0.9372	NA	2	2.0556	Viruses;Duplodnaviria;Heunggongvirae;Uroviricota;Caudoviricetes
NZ_BEXF01000040.1|provirus_3_17438	17436	Provirus	3-17438	30	11	0.9371	NA	1	16.52	Viruses;Duplodnaviria;Heunggongvirae;Uroviricota;Caudoviricetes
NZ_KB849239.1|provirus_725839_805568	79730	Provirus	725839-805568	90	11	0.937	NA	6	65.7445	Viruses;Duplodnaviria;Heunggongvirae;Uroviricota;Caudoviricetes
NZ_CAHP01000021.1|provirus_109735_124059	14325	Provirus	109735-124059	24	11	0.9368	NA	2	7.9752	Viruses;Duplodnaviria;Heunggongvirae;Uroviricota;Caudoviricetes
NZ_MULI01000008.1	156949	DTR	NA	199	11	0.9368	NA	5	61.2066	Viruses;Duplodnaviria;Heunggongvirae;Uroviricota;Caudoviricetes
NZ_NAEW01000014.1|provirus_73679_88174	14496	Provirus	73679-88174	15	11	0.9367	NA	2	14.7598	Viruses;Duplodnaviria;Heunggongvirae;Uroviricota;Caudoviricetes
NZ_LZZC01000076.1|provirus_125_21882	21758	Provirus	125-21882	34	11	0.9363	NA	3	15.7847	Viruses;Duplodnaviria;Heunggongvirae;Uroviricota;Caudoviricetes
NZ_AUCN01000020.1	103278	DTR	NA	131	11	0.9361	NA	15	53.5151	Viruses;Duplodnaviria;Heunggongvirae;Uroviricota;Caudoviricetes
NZ_NAEW01000100.1	500	No terminal repeats	NA	1	11	0.9359	NA	1	1.7183	Viruses;Duplodnaviria;Heunggongvirae;Uroviricota;Caudoviricetes
NZ_KB903718.1	15846	No terminal repeats	NA	25	11	0.9352	NA	8	16.3426	Viruses;Duplodnaviria;Heunggongvirae;Uroviricota;Caudoviricetes
NZ_CP043051.1|provirus_2561755_2633703	71949	Provirus	2561755-2633703	86	11	0.9349	NA	12	61.766	Viruses;Duplodnaviria;Heunggongvirae;Uroviricota;Caudoviricetes
NZ_AQPH01000042.1	31199	No terminal repeats	NA	42	11	0.9349	NA	10	21.2398	Viruses;Duplodnaviria;Heunggongvirae;Uroviricota;Caudoviricetes
NZ_AP014809.1|provirus_2762350_2821508	59159	Provirus	2762350-2821508	83	11	0.9349	NA	5	44.358	Viruses;Duplodnaviria;Heunggongvirae;Uroviricota;Caudoviricetes
NZ_FOOJ01000054.1|provirus_12467_30163	17697	Provirus	12467-30163	26	11	0.9348	NA	0	7.763	Viruses;Monodnaviria;Loebvirae;Hofneiviricota;Faserviricetes;Tubulavirales;Inoviridae
NZ_NIBV01000003.1|provirus_139899_158625	18727	Provirus	139899-158625	23	11	0.9346	NA	14	26.1312	Viruses;Duplodnaviria;Heunggongvirae;Uroviricota;Caudoviricetes
NZ_PXUP01000005.1|provirus_103681_117696	14016	Provirus	103681-117696	13	11	0.9343	NA	2	14.9468	Viruses;Duplodnaviria;Heunggongvirae;Uroviricota;Caudoviricetes
NZ_CP007806.1|provirus_3449967_3521514	71548	Provirus	3449967-3521514	103	11	0.9343	NA	14	44.6117	Viruses;Duplodnaviria;Heunggongvirae;Uroviricota;Caudoviricetes
NC_000964.3|provirus_1320570_1348612	28043	Provirus	1320570-1348612	37	11	0.9342	NA	14	46.3485	Viruses;Duplodnaviria;Heunggongvirae;Uroviricota;Caudoviricetes
NZ_LECW02000002.1	42883	No terminal repeats	NA	70	11	0.9339	NA	0	34.0142	Viruses;Duplodnaviria;Heunggongvirae;Uroviricota;Caudoviricetes
NZ_QEWW01000004.1|provirus_84841_128969	44129	Provirus	84841-128969	62	11	0.9338	NA	13	38.6433	Viruses;Duplodnaviria;Heunggongvirae;Uroviricota;Caudoviricetes
NZ_CCJW01000115.1|provirus_51565_88443	36879	Provirus	51565-88443	49	11	0.9334	NA	17	47.5606	Viruses;Duplodnaviria;Heunggongvirae;Uroviricota;Caudoviricetes
NZ_MZHA01000193.1	15254	No terminal repeats	NA	18	11	0.9325	NA	9	15.8044	Viruses;Duplodnaviria;Heunggongvirae;Uroviricota;Caudoviricetes
NZ_CP029197.1|provirus_4316888_4337820	20933	Provirus	4316888-4337820	29	11	0.9313	NA	1	8.3273	Viruses;Duplodnaviria;Heunggongvirae;Uroviricota;Caudoviricetes
NZ_CP017705.1|provirus_4501104_4544842	43739	Provirus	4501104-4544842	34	11	0.9312	NA	1	24.2074	Viruses;Duplodnaviria;Heunggongvirae;Uroviricota;Caudoviricetes
NZ_BEXF01000043.1|provirus_3_18919	18917	Provirus	3-18919	31	11	0.931	NA	1	11.7268	Viruses;Duplodnaviria;Heunggongvirae;Uroviricota;Caudoviricetes
NZ_BDAE01000067.1	2290	No terminal repeats	NA	7	11	0.9308	NA	1	2.9459	Viruses;Duplodnaviria;Heunggongvirae;Uroviricota;Caudoviricetes
NZ_MCWG01000004.1|provirus_532085_564716	32632	Provirus	532085-564716	49	11	0.9302	NA	17	48.9845	Viruses;Duplodnaviria;Heunggongvirae;Uroviricota;Caudoviricetes
NZ_PXZO01000076.1	15574	No terminal repeats	NA	22	11	0.9302	NA	6	12.4829	Viruses;Duplodnaviria;Heunggongvirae;Uroviricota;Caudoviricetes
NZ_LT962688.1|provirus_2937279_2991181	53903	Provirus	2937279-2991181	68	11	0.9302	NA	13	38.6651	Viruses;Duplodnaviria;Heunggongvirae;Uroviricota;Caudoviricetes
NZ_CP034998.1|provirus_803813_812589	8777	Provirus	803813-812589	14	11	0.9297	NA	1	6.1768	Viruses;Duplodnaviria;Heunggongvirae;Uroviricota;Caudoviricetes
NZ_SJSA01000001.1|provirus_2046518_2057215	10698	Provirus	2046518-2057215	12	11	0.929	NA	2	7.3825	Viruses;Duplodnaviria;Heunggongvirae;Uroviricota;Caudoviricetes
NZ_LFMW01000027.1|provirus_113_5042	4930	Provirus	113-5042	11	11	0.9288	NA	3	7.8049	Viruses;Duplodnaviria;Heunggongvirae;Uroviricota;Caudoviricetes
NZ_FOOJ01000049.1	36838	No terminal repeats	NA	45	11	0.9283	NA	0	13.3912	Viruses;Duplodnaviria;Heunggongvirae;Uroviricota;Caudoviricetes
NZ_CP012938.1|provirus_1902440_1919690	17251	Provirus	1902440-1919690	13	11	0.9283	NA	2	12.5584	Viruses;Duplodnaviria;Heunggongvirae;Uroviricota;Caudoviricetes
NZ_LT222319.1|provirus_602907_622514	19608	Provirus	602907-622514	26	11	0.9282	NA	11	34.9309	Viruses;Duplodnaviria;Heunggongvirae;Uroviricota;Caudoviricetes
NZ_LECW02000074.1	1592	No terminal repeats	NA	3	11	0.9279	NA	1	3.2061	Viruses;Duplodnaviria;Heunggongvirae;Uroviricota;Caudoviricetes
NZ_SULM01000002.1|provirus_100964_130955	29992	Provirus	100964-130955	40	11	0.9277	NA	20	44.4586	Viruses;Duplodnaviria;Heunggongvirae;Uroviricota;Caudoviricetes
NZ_BDAE01000074.1	1589	No terminal repeats	NA	1	11	0.9274	NA	1	1.2775	Viruses;Duplodnaviria;Heunggongvirae;Uroviricota;Caudoviricetes
NZ_CP014335.1|provirus_2262364_2298885	36522	Provirus	2262364-2298885	53	11	0.927	NA	5	17.5179	Viruses;Duplodnaviria;Heunggongvirae;Uroviricota;Caudoviricetes
NZ_CP023396.1|provirus_2784099_2815921	31823	Provirus	2784099-2815921	42	11	0.9265	NA	8	44.8004	Viruses;Duplodnaviria;Heunggongvirae;Uroviricota;Caudoviricetes
NZ_MPNU01000001.1|provirus_1808452_1869184	60733	Provirus	1808452-1869184	63	11	0.926	NA	7	51.0832	Viruses;Duplodnaviria;Heunggongvirae;Uroviricota;Caudoviricetes
NZ_AJVF01000013.1|provirus_651506_679232	27727	Provirus	651506-679232	37	11	0.9257	NA	14	46.2781	Viruses;Duplodnaviria;Heunggongvirae;Uroviricota;Caudoviricetes
NZ_BDAE01000020.1	89519	No terminal repeats	NA	126	11	0.9256	NA	7	50.5141	Viruses;Duplodnaviria;Heunggongvirae;Uroviricota;Caudoviricetes
NZ_BBMY01000061.1	1387	No terminal repeats	NA	2	11	0.9255	NA	1	3.4366	Viruses;Duplodnaviria;Heunggongvirae;Uroviricota;Caudoviricetes
NC_003317.1|provirus_1035649_1051268	15620	Provirus	1035649-1051268	24	11	0.9252	NA	1	5.7421	Viruses;Duplodnaviria;Heunggongvirae;Uroviricota;Caudoviricetes
NZ_MZHA01000031.1	3860	No terminal repeats	NA	10	11	0.9249	NA	1	8.0858	Viruses;Duplodnaviria;Heunggongvirae;Uroviricota;Caudoviricetes
NZ_NAEW01000026.1|provirus_3_6159	6157	Provirus	6159-03-01	9	11	0.9245	NA	4	8.2759	Viruses;Duplodnaviria;Heunggongvirae;Uroviricota;Caudoviricetes
NZ_CP043761.1|provirus_4526759_4570349	43591	Provirus	4526759-4570349	39	11	0.9245	NA	0	25.8057	Viruses;Duplodnaviria;Heunggongvirae;Uroviricota;Caudoviricetes
NZ_BCTO01000029.1|provirus_40029_56072	16044	Provirus	40029-56072	26	11	0.9244	NA	2	18.5242	Viruses;Duplodnaviria;Heunggongvirae;Uroviricota;Caudoviricetes
NZ_BCTO01000039.1	33805	No terminal repeats	NA	49	11	0.9243	NA	3	29.7706	Viruses;Duplodnaviria;Heunggongvirae;Uroviricota;Caudoviricetes
NZ_NIBV01000001.1|provirus_1510362_1523903	13542	Provirus	1510362-1523903	19	11	0.9242	NA	5	11.7475	Viruses;Duplodnaviria;Heunggongvirae;Uroviricota;Caudoviricetes
NZ_BEXF01000025.1|provirus_2_9560	9559	Provirus	9560-02-01	15	11	0.9241	NA	1	10.8307	Viruses;Duplodnaviria;Heunggongvirae;Uroviricota;Caudoviricetes
NZ_MZHA01000201.1	2543	No terminal repeats	NA	5	11	0.9234	NA	1	4.3399	Viruses;Duplodnaviria;Heunggongvirae;Uroviricota;Caudoviricetes
NZ_BDAE01000075.1	1541	No terminal repeats	NA	3	11	0.9233	NA	1	1.7183	Viruses;Duplodnaviria;Heunggongvirae;Uroviricota;Caudoviricetes
NZ_BCTO01000102.1	5408	No terminal repeats	NA	6	11	0.9232	NA	0	6.1728	Viruses;Duplodnaviria;Heunggongvirae;Uroviricota;Caudoviricetes
NZ_LPVF01000012.1|provirus_51568_78777	27210	Provirus	51568-78777	37	11	0.9226	NA	14	44.6364	Viruses;Duplodnaviria;Heunggongvirae;Uroviricota;Caudoviricetes
NZ_LECW02000005.1|provirus_242926_253991	11066	Provirus	242926-253991	22	11	0.9222	NA	2	10.98	Viruses;Duplodnaviria;Heunggongvirae;Uroviricota;Caudoviricetes
NZ_CP034998.1|provirus_2742962_2758778	15817	Provirus	2742962-2758778	19	11	0.9217	NA	0	11.4333	Viruses;Duplodnaviria;Heunggongvirae;Uroviricota;Caudoviricetes
NZ_CP032618.1|provirus_4721429_4736548	15120	Provirus	4721429-4736548	22	11	0.9216	NA	12	33.13	Viruses;Duplodnaviria;Heunggongvirae;Uroviricota;Caudoviricetes
NZ_MZHA01000152.1	455	No terminal repeats	NA	1	11	0.9211	NA	1	1.5118	Viruses;Duplodnaviria;Heunggongvirae;Uroviricota;Caudoviricetes
NC_009513.1|provirus_772674_781415	8742	Provirus	772674-781415	9	11	0.9205	NA	0	7.2465	Viruses;Duplodnaviria;Heunggongvirae;Uroviricota;Caudoviricetes
NZ_MZHA01000089.1	549	No terminal repeats	NA	2	11	0.9193	NA	1	1.4242	Viruses;Duplodnaviria;Heunggongvirae;Uroviricota;Caudoviricetes
NZ_RHHO01000004.1	27771	No terminal repeats	NA	41	11	0.9192	NA	2	11.4868	Viruses;Duplodnaviria;Heunggongvirae;Uroviricota;Caudoviricetes
NZ_MZHA01000032.1	987	No terminal repeats	NA	2	11	0.919	NA	1	2.8121	Viruses;Duplodnaviria;Heunggongvirae;Uroviricota;Caudoviricetes
NC_012491.1|provirus_3716759_3783138	66380	Provirus	3716759-3783138	86	11	0.9186	NA	12	41.3132	Viruses;Duplodnaviria;Heunggongvirae;Uroviricota;Caudoviricetes
NZ_CP023696.1|provirus_4015694_4034108	18415	Provirus	4015694-4034108	22	11	0.9184	NA	1	25.4979	Viruses;Duplodnaviria;Heunggongvirae;Uroviricota;Caudoviricetes
NZ_BEXF01000014.1|provirus_124107_148428	24322	Provirus	124107-148428	34	11	0.918	NA	2	8.315	Viruses;Duplodnaviria;Heunggongvirae;Uroviricota;Caudoviricetes
NZ_MZHA01000262.1	2933	No terminal repeats	NA	7	11	0.9175	NA	0	4.5145	Viruses;Duplodnaviria;Heunggongvirae;Uroviricota;Caudoviricetes
NC_009667.1|provirus_1869252_1881754	12503	Provirus	1869252-1881754	17	11	0.9169	NA	3	13.1994	Viruses;Duplodnaviria;Heunggongvirae;Uroviricota;Caudoviricetes
NZ_BCTO01000004.1|provirus_7942_17733	9792	Provirus	7942-17733	9	11	0.9165	NA	4	13.4081	Viruses;Duplodnaviria;Heunggongvirae;Uroviricota;Caudoviricetes
NC_003197.2|provirus_1962505_1968646	6142	Provirus	1962505-1968646	9	11	0.9165	NA	2	8.6573	Viruses;Duplodnaviria;Heunggongvirae;Uroviricota;Caudoviricetes
NZ_CP017705.1|provirus_745470_765788	20319	Provirus	745470-765788	32	11	0.9163	NA	5	31.9747	Viruses;Duplodnaviria;Heunggongvirae;Uroviricota;Caudoviricetes
NZ_LN868938.1|provirus_179235_237126	57892	Provirus	179235-237126	93	11	0.9158	NA	4	59.4733	Viruses;Duplodnaviria;Heunggongvirae;Uroviricota;Caudoviricetes
NZ_BANW01000007.1|provirus_41474_102183	60710	Provirus	41474-102183	65	11	0.914	NA	7	54.5198	Viruses;Duplodnaviria;Heunggongvirae;Uroviricota;Caudoviricetes
NZ_LECW02000030.1	25452	No terminal repeats	NA	44	11	0.9128	NA	0	11.6311	Viruses;Duplodnaviria;Heunggongvirae;Uroviricota;Caudoviricetes
NZ_CP011120.1|provirus_1926552_1988023	61472	Provirus	1926552-1988023	83	11	0.9128	NA	16	46.7677	Viruses;Duplodnaviria;Heunggongvirae;Uroviricota;Caudoviricetes
NZ_LECW02000075.1	1592	No terminal repeats	NA	3	11	0.9121	NA	1	3.2061	Viruses;Duplodnaviria;Heunggongvirae;Uroviricota;Caudoviricetes
NZ_LPVF01000009.1|provirus_487924_494042	6119	Provirus	487924-494042	12	11	0.9121	NA	1	6.1985	Viruses;Duplodnaviria;Heunggongvirae;Uroviricota;Caudoviricetes
NZ_MBFG01000031.1	3793	No terminal repeats	NA	2	11	0.9109	NA	0	3.1638	Viruses;Duplodnaviria;Heunggongvirae;Uroviricota;Caudoviricetes
NZ_PXXX01000043.1	573	No terminal repeats	NA	1	11	0.9105	NA	1	1.4062	Viruses;Duplodnaviria;Heunggongvirae;Uroviricota;Caudoviricetes
NZ_NAEW01000065.1	1610	No terminal repeats	NA	4	11	0.9101	NA	2	4.576	Viruses;Duplodnaviria;Heunggongvirae;Uroviricota;Caudoviricetes
NZ_BEWB01000002.1|provirus_854929_868683	13755	Provirus	854929-868683	26	11	0.9096	NA	1	15.8225	Viruses;Duplodnaviria;Heunggongvirae;Uroviricota;Caudoviricetes
NC_006270.3|provirus_1318748_1346190	27443	Provirus	1318748-1346190	35	11	0.9095	NA	16	45.5892	Viruses;Duplodnaviria;Heunggongvirae;Uroviricota;Caudoviricetes
NZ_LZEW01000001.1|provirus_1390224_1439510	49287	Provirus	1390224-1439510	61	11	0.9091	NA	15	42.8334	Viruses;Duplodnaviria;Heunggongvirae;Uroviricota;Caudoviricetes
NZ_PXZO01000069.1|provirus_169_17778	17610	Provirus	169-17778	32	11	0.9085	NA	1	9.8159	Viruses;Duplodnaviria;Heunggongvirae;Uroviricota;Caudoviricetes
NC_011740.1|provirus_446952_459200	12249	Provirus	446952-459200	12	11	0.9084	NA	1	7.3174	Viruses;Duplodnaviria;Heunggongvirae;Uroviricota;Caudoviricetes
NZ_PXXX01000044.1	573	No terminal repeats	NA	1	11	0.9077	NA	1	1.4062	Viruses;Duplodnaviria;Heunggongvirae;Uroviricota;Caudoviricetes
NZ_CP015423.1|provirus_3771644_3807621	35978	Provirus	3771644-3807621	33	11	0.9075	NA	7	20.8657	Viruses;Duplodnaviria;Heunggongvirae;Uroviricota;Caudoviricetes
NZ_BCTO01000101.1	5987	No terminal repeats	NA	7	11	0.9071	NA	0	4.7296	Viruses;Duplodnaviria;Heunggongvirae;Uroviricota;Caudoviricetes
NZ_RKRK01000003.1|provirus_362254_371460	9207	Provirus	362254-371460	14	11	0.9067	NA	0	7.5238	Viruses;Duplodnaviria;Heunggongvirae;Uroviricota;Caudoviricetes
NC_003228.3|provirus_2797865_2838431	40567	Provirus	2797865-2838431	52	11	0.9065	NA	3	52.7078	Viruses;Duplodnaviria;Heunggongvirae;Uroviricota;Caudoviricetes
NZ_MZHA01000092.1	2121	No terminal repeats	NA	5	11	0.9065	NA	2	4.6905	Viruses;Duplodnaviria;Heunggongvirae;Uroviricota;Caudoviricetes
NZ_CM011002.1|provirus_2142062_2206308	64247	Provirus	2142062-2206308	92	11	0.9063	NA	25	56.2691	Viruses;Duplodnaviria;Heunggongvirae;Uroviricota;Caudoviricetes
NZ_LLZC01000019.1|provirus_523279_551630	28352	Provirus	523279-551630	38	11	0.9053	NA	14	45.7296	Viruses;Duplodnaviria;Heunggongvirae;Uroviricota;Caudoviricetes
NZ_UHFH01000003.1|provirus_264730_279583	14854	Provirus	264730-279583	23	11	0.9049	NA	1	8.8772	Viruses;Duplodnaviria;Heunggongvirae;Uroviricota;Caudoviricetes
NZ_JH417716.1	4350	No terminal repeats	NA	1	11	0.9044	NA	0	1.7183	Viruses;Duplodnaviria;Heunggongvirae;Uroviricota;Caudoviricetes;Kyanoviridae
NZ_KB849230.1|provirus_236100_262112	26013	Provirus	236100-262112	30	11	0.9036	NA	1	19.1531	Viruses;Duplodnaviria;Heunggongvirae;Uroviricota;Caudoviricetes
NZ_JH417635.1	12973	No terminal repeats	NA	14	11	0.9036	NA	0	2.7906	Viruses;Duplodnaviria;Heunggongvirae;Uroviricota;Caudoviricetes
NZ_NIBV01000004.1	109448	No terminal repeats	NA	118	11	0.9028	NA	18	40.1826	Viruses;Duplodnaviria;Heunggongvirae;Uroviricota;Caudoviricetes
NZ_DS264531.1	2859	No terminal repeats	NA	7	11	0.9017	NA	0	6.8486	Viruses;Duplodnaviria;Heunggongvirae;Uroviricota;Caudoviricetes
NZ_CP011120.1|provirus_642629_674323	31695	Provirus	642629-674323	36	11	0.9017	NA	5	34.8041	Viruses;Duplodnaviria;Heunggongvirae;Uroviricota;Caudoviricetes
NC_012491.1|provirus_651636_687827	36192	Provirus	651636-687827	27	11	0.9015	NA	1	19.0148	Viruses;Duplodnaviria;Heunggongvirae;Uroviricota;Caudoviricetes
NZ_SULM01000004.1|provirus_306066_327034	20969	Provirus	306066-327034	19	11	0.9013	NA	0	11.8995	Viruses;Duplodnaviria;Heunggongvirae;Uroviricota;Caudoviricetes
NZ_AP020337.1|provirus_1040395_1064957	24563	Provirus	1040395-1064957	28	11	0.9003	NA	1	10.9733	Viruses;Duplodnaviria;Heunggongvirae;Uroviricota;Caudoviricetes
NZ_BCTO01000051.1|provirus_63724_78173	14450	Provirus	63724-78173	18	11	0.9002	NA	4	12.9971	Viruses;Duplodnaviria;Heunggongvirae;Uroviricota;Caudoviricetes
NZ_LECW02000051.1	16842	No terminal repeats	NA	27	11	0.9002	NA	2	11.8225	Viruses;Duplodnaviria;Heunggongvirae;Uroviricota;Caudoviricetes
NZ_CP012938.1|provirus_3026444_3037047	10604	Provirus	3026444-3037047	14	11	0.8987	NA	0	9.8722	Viruses;Duplodnaviria;Heunggongvirae;Uroviricota;Caudoviricetes
NZ_CP032618.1|provirus_957928_975346	17419	Provirus	957928-975346	20	11	0.8982	NA	0	7.5	Viruses;Duplodnaviria;Heunggongvirae;Uroviricota;Caudoviricetes
NZ_PUEC01000047.1	15641	No terminal repeats	NA	21	11	0.8972	NA	1	12.7594	Viruses;Duplodnaviria;Heunggongvirae;Uroviricota;Caudoviricetes
NZ_ATDK01000241.1|provirus_230_10622	10393	Provirus	230-10622	13	11	0.8936	NA	1	7.1059	Viruses;Duplodnaviria;Heunggongvirae;Uroviricota;Caudoviricetes
NZ_BBMY01000192.1	4790	No terminal repeats	NA	6	11	0.8935	NA	0	1.3483	Viruses;Duplodnaviria;Heunggongvirae;Uroviricota;Caudoviricetes
NZ_RHHO01000064.1|provirus_1_21035	21035	Provirus	1-21035	24	11	0.8931	NA	3	18.9901	Viruses;Duplodnaviria;Heunggongvirae;Uroviricota;Caudoviricetes
NZ_CP007806.1|provirus_2194763_2247528	52766	Provirus	2194763-2247528	39	11	0.8929	NA	1	22.9212	Viruses;Duplodnaviria;Heunggongvirae;Uroviricota;Caudoviricetes
NZ_CP018786.1|provirus_3217477_3240389	22913	Provirus	3217477-3240389	17	11	0.8907	NA	1	14.9258	Viruses;Duplodnaviria;Heunggongvirae;Uroviricota;Caudoviricetes
NZ_DS264538.1	862	No terminal repeats	NA	2	11	0.8896	NA	1	3.4366	Viruses;Duplodnaviria;Heunggongvirae;Uroviricota;Caudoviricetes
NZ_MZHA01000035.1	927	No terminal repeats	NA	3	11	0.888	NA	1	3.4352	Viruses;Duplodnaviria;Heunggongvirae;Uroviricota;Caudoviricetes
NZ_LNQX01000006.1|provirus_38256_48871	10616	Provirus	38256-48871	19	11	0.8877	NA	1	7.9186	Viruses;Monodnaviria;Loebvirae;Hofneiviricota;Faserviricetes;Tubulavirales;Inoviridae
NZ_SADT02000002.1|provirus_1198338_1207441	9104	Provirus	1198338-1207441	16	11	0.8876	NA	3	11.8909	Viruses;Duplodnaviria;Heunggongvirae;Uroviricota;Caudoviricetes
NZ_DS264521.1	8625	No terminal repeats	NA	11	11	0.8873	NA	0	8.3391	Viruses;Duplodnaviria;Heunggongvirae;Uroviricota;Caudoviricetes
NZ_MCWG01000031.1|provirus_216086_247983	31898	Provirus	216086-247983	44	11	0.8867	NA	11	32.41	Viruses;Duplodnaviria;Heunggongvirae;Uroviricota;Caudoviricetes
NC_009937.1|provirus_2441269_2486965	45697	Provirus	2441269-2486965	53	11	0.8865	NA	19	43.9363	Viruses;Duplodnaviria;Heunggongvirae;Uroviricota;Caudoviricetes
NC_009614.1|provirus_3943366_3965810	22445	Provirus	3943366-3965810	32	11	0.8853	NA	0	7.3245	Viruses;Duplodnaviria;Heunggongvirae;Uroviricota;Caudoviricetes
NZ_BDAE01000100.1	580	No terminal repeats	NA	1	11	0.8815	NA	1	1.3963	Viruses;Duplodnaviria;Heunggongvirae;Uroviricota;Caudoviricetes
NC_003317.1|provirus_1394073_1404574	10502	Provirus	1394073-1404574	12	11	0.8813	NA	6	15.2184	Viruses;Duplodnaviria;Heunggongvirae;Uroviricota;Caudoviricetes
NZ_CP023396.1|provirus_1126566_1143734	17169	Provirus	1126566-1143734	30	11	0.8791	NA	1	10.0488	Viruses;Monodnaviria;Loebvirae;Hofneiviricota;Faserviricetes;Tubulavirales;Inoviridae
NZ_MZHA01000080.1	1273	No terminal repeats	NA	1	11	0.8787	NA	1	1.0594	Viruses;Duplodnaviria;Heunggongvirae;Uroviricota;Caudoviricetes
NZ_SLZV01000054.1	2968	No terminal repeats	NA	3	11	0.8779	NA	0	3.4366	Unclassified
FP929033.1|provirus_5508868_5521955	13088	Provirus	5508868-5521955	11	11	0.8779	NA	2	10.6593	Viruses;Duplodnaviria;Heunggongvirae;Uroviricota;Caudoviricetes
NZ_QEKJ01000054.1	1284	No terminal repeats	NA	1	11	0.8753	NA	1	1.2306	Viruses;Duplodnaviria;Heunggongvirae;Uroviricota;Caudoviricetes
NC_009615.1|provirus_3930384_3946198	15815	Provirus	3930384-3946198	21	11	0.8747	NA	1	9.3248	Viruses;Duplodnaviria;Heunggongvirae;Uroviricota;Caudoviricetes
NZ_MZHA01000340.1	398	No terminal repeats	NA	1	11	0.8746	NA	1	1.2964	Viruses;Duplodnaviria;Heunggongvirae;Uroviricota;Caudoviricetes
NZ_PHQP01000106.1	5938	No terminal repeats	NA	14	11	0.8737	NA	0	6.8666	Viruses;Duplodnaviria;Heunggongvirae;Uroviricota;Caudoviricetes
NZ_CCJW01000036.1|provirus_320335_358476	38142	Provirus	320335-358476	54	11	0.873	NA	16	29.3356	Viruses;Duplodnaviria;Heunggongvirae;Uroviricota;Caudoviricetes
NZ_PUEC01000058.1	5296	No terminal repeats	NA	5	11	0.8724	NA	0	1.7131	Viruses;Duplodnaviria;Heunggongvirae;Uroviricota;Caudoviricetes
NZ_LECW02000069.1	940	No terminal repeats	NA	3	11	0.872	NA	1	0.9902	Viruses;Duplodnaviria;Heunggongvirae;Uroviricota;Caudoviricetes
NZ_AQPH01000060.1	23937	No terminal repeats	NA	39	11	0.8717	NA	2	7.7403	Viruses;Duplodnaviria;Heunggongvirae;Uroviricota;Caudoviricetes
NZ_CP018793.1|provirus_1385700_1426047	40348	Provirus	1385700-1426047	55	11	0.8699	NA	3	23.5424	Viruses;Duplodnaviria;Heunggongvirae;Uroviricota;Caudoviricetes
NZ_AP014809.1|provirus_4103400_4143095	39696	Provirus	4103400-4143095	63	11	0.8652	NA	2	13.9273	Viruses;Duplodnaviria;Heunggongvirae;Uroviricota;Caudoviricetes
NZ_BBIT01000019.1|provirus_47821_68609	20789	Provirus	47821-68609	17	11	0.8648	NA	0	8.5914	Viruses;Duplodnaviria;Heunggongvirae;Uroviricota;Caudoviricetes
NZ_CP011526.1|provirus_1306815_1314033	7219	Provirus	1306815-1314033	16	11	0.8641	NA	1	13.1475	Viruses;Duplodnaviria;Heunggongvirae;Uroviricota;Caudoviricetes
NC_014551.1|provirus_1341043_1369443	28401	Provirus	1341043-1369443	37	11	0.8625	NA	14	42.5657	Viruses;Duplodnaviria;Heunggongvirae;Uroviricota;Caudoviricetes
NZ_PXZO01000058.1	9482	No terminal repeats	NA	15	11	0.8625	NA	2	7.1159	Viruses;Duplodnaviria;Heunggongvirae;Uroviricota;Caudoviricetes
NZ_BCVZ01000003.1|provirus_245567_255223	9657	Provirus	245567-255223	16	11	0.8621	NA	0	7.9645	Viruses;Duplodnaviria;Heunggongvirae;Uroviricota;Caudoviricetes
NZ_BDAE01000058.1	4592	No terminal repeats	NA	9	11	0.8616	NA	0	4.7274	Viruses;Duplodnaviria;Heunggongvirae;Uroviricota;Caudoviricetes
NC_009614.1|provirus_920681_935011	14331	Provirus	920681-935011	19	11	0.8599	NA	1	12.9535	Viruses;Duplodnaviria;Heunggongvirae;Uroviricota;Caudoviricetes
NZ_UAVH01000011.1	108144	No terminal repeats	NA	116	11	0.8591	NA	15	46.2157	Viruses;Duplodnaviria;Heunggongvirae;Uroviricota;Caudoviricetes
NZ_QEKJ01000036.1	5087	No terminal repeats	NA	10	11	0.8589	NA	0	3.3512	Viruses;Duplodnaviria;Heunggongvirae;Uroviricota;Caudoviricetes
NZ_JH417792.1|provirus_151_13821	13671	Provirus	151-13821	22	11	0.8584	NA	9	22.325	Viruses;Duplodnaviria;Heunggongvirae;Uroviricota;Caudoviricetes
NZ_FOOJ01000070.1|provirus_2963_20509	17547	Provirus	2963-20509	17	11	0.8577	NA	1	3.545	Viruses;Duplodnaviria;Heunggongvirae;Uroviricota;Caudoviricetes
NZ_LBMN02000012.1|provirus_43507_71996	28490	Provirus	43507-71996	36	11	0.8575	NA	16	44.1138	Viruses;Duplodnaviria;Heunggongvirae;Uroviricota;Caudoviricetes
NZ_BBMY01000202.1	3071	No terminal repeats	NA	6	11	0.8569	NA	0	6.1147	Viruses;Duplodnaviria;Heunggongvirae;Uroviricota;Caudoviricetes
NZ_JH992904.1|provirus_889810_915586	25777	Provirus	889810-915586	32	11	0.8556	NA	10	22.0545	Viruses;Duplodnaviria;Heunggongvirae;Uroviricota;Caudoviricetes
NC_009937.1|provirus_1242822_1255153	12332	Provirus	1242822-1255153	16	11	0.8555	NA	6	15.0318	Viruses;Duplodnaviria;Heunggongvirae;Uroviricota;Caudoviricetes
NZ_CM011002.1|provirus_625747_660359	34613	Provirus	625747-660359	35	11	0.8521	NA	9	13.3588	Viruses;Duplodnaviria;Heunggongvirae;Uroviricota;Caudoviricetes
NZ_JH417774.1	4205	No terminal repeats	NA	9	11	0.8515	NA	0	2.5866	Viruses;Duplodnaviria;Heunggongvirae;Uroviricota;Caudoviricetes
NZ_MZHA01000168.1	3428	No terminal repeats	NA	9	11	0.8495	NA	2	4.6347	Viruses;Duplodnaviria;Heunggongvirae;Uroviricota;Caudoviricetes
NZ_CP043051.1|provirus_889788_904827	15040	Provirus	889788-904827	17	11	0.8485	NA	1	6.4594	Viruses;Duplodnaviria;Heunggongvirae;Uroviricota;Caudoviricetes
NZ_LZZC01000173.1	5980	No terminal repeats	NA	9	11	0.8454	NA	0	5.3124	Viruses;Duplodnaviria;Heunggongvirae;Uroviricota;Caudoviricetes
NZ_CP022412.2|provirus_3827354_3838996	11643	Provirus	3827354-3838996	10	11	0.8445	NA	2	9.0414	Viruses;Duplodnaviria;Heunggongvirae;Uroviricota;Caudoviricetes
NZ_JH417759.1	6199	No terminal repeats	NA	4	11	0.8437	NA	0	0.7434	Viruses;Duplodnaviria;Heunggongvirae;Uroviricota;Caudoviricetes
NC_010397.1|provirus_768994_795428	26435	Provirus	768994-795428	32	11	0.8422	NA	0	11.1954	Viruses;Duplodnaviria;Heunggongvirae;Uroviricota;Caudoviricetes
NZ_LJGW01000078.1	6131	No terminal repeats	NA	1	11	0.8416	NA	1	1.044	Viruses;Duplodnaviria;Heunggongvirae;Uroviricota;Caudoviricetes
NZ_MZHA01000048.1	1218	No terminal repeats	NA	2	11	0.8393	NA	1	3.4366	Viruses;Duplodnaviria;Heunggongvirae;Uroviricota;Caudoviricetes
NZ_PXZO01000037.1|provirus_35_11431	11397	Provirus	35-11431	20	11	0.8379	NA	1	8.2598	Viruses;Duplodnaviria;Heunggongvirae;Uroviricota;Caudoviricetes
NZ_LJGW01000130.1	16002	No terminal repeats	NA	17	11	0.8376	NA	0	7.072	Viruses;Duplodnaviria;Heunggongvirae;Uroviricota;Caudoviricetes
NZ_LECW02000040.1	2609	No terminal repeats	NA	3	11	0.8373	NA	0	4.1581	Viruses;Duplodnaviria;Heunggongvirae;Uroviricota;Caudoviricetes
NC_009614.1|provirus_4587800_4614547	26748	Provirus	4587800-4614547	30	11	0.8363	NA	3	5.8092	Viruses;Duplodnaviria;Heunggongvirae;Uroviricota;Caudoviricetes
NZ_CP034998.1|provirus_744198_751415	7218	Provirus	744198-751415	15	11	0.8357	NA	0	8.7113	Viruses;Duplodnaviria;Heunggongvirae;Uroviricota;Caudoviricetes
NZ_JSUS01000068.1	29754	No terminal repeats	NA	24	11	0.8356	NA	6	15.4361	Viruses;Duplodnaviria;Heunggongvirae;Uroviricota;Caudoviricetes
NZ_DS264524.1|provirus_58485_80300	21816	Provirus	58485-80300	24	11	0.8351	NA	1	6.7758	Viruses;Duplodnaviria;Heunggongvirae;Uroviricota;Caudoviricetes
NZ_BDAE01000065.1	2946	No terminal repeats	NA	3	11	0.8292	NA	0	1.8068	Viruses;Duplodnaviria;Heunggongvirae;Uroviricota;Caudoviricetes
NZ_PXXX01000045.1	605	No terminal repeats	NA	1	11	0.8292	NA	1	1.1668	Viruses;Duplodnaviria;Heunggongvirae;Uroviricota;Caudoviricetes
NZ_MZHA01000266.1	3025	No terminal repeats	NA	6	11	0.8276	NA	3	3.5255	Viruses;Duplodnaviria;Heunggongvirae;Uroviricota;Caudoviricetes
NC_009614.1|provirus_2061162_2084306	23145	Provirus	2061162-2084306	27	11	0.8272	NA	1	15.4406	Viruses;Duplodnaviria;Heunggongvirae;Uroviricota;Caudoviricetes
NZ_MZHA01000091.1	743	No terminal repeats	NA	1	11	0.8258	NA	1	1.254	Viruses;Duplodnaviria;Heunggongvirae;Uroviricota;Caudoviricetes
NZ_CP010523.2|provirus_670112_685202	15091	Provirus	670112-685202	18	11	0.8241	NA	0	8.1645	Viruses;Duplodnaviria;Heunggongvirae;Uroviricota;Caudoviricetes
NZ_BCTO01000129.1	760	No terminal repeats	NA	2	11	0.8134	NA	1	1.507	Viruses;Duplodnaviria;Heunggongvirae;Uroviricota;Caudoviricetes
NZ_LECW02000049.1	15612	No terminal repeats	NA	24	11	0.8116	NA	1	8.5629	Viruses;Duplodnaviria;Heunggongvirae;Uroviricota;Caudoviricetes
NZ_LIRJ01000549.1	6030	No terminal repeats	NA	7	11	0.8111	NA	3	2.8034	Viruses;Duplodnaviria;Heunggongvirae;Uroviricota;Caudoviricetes
QCKN01000040.1	3032	No terminal repeats	NA	6	11	0.8102	NA	0	1.7183	Unclassified
NZ_WKRD01000024.1	2092	No terminal repeats	NA	7	11	0.81	NA	2	2.8574	Viruses;Duplodnaviria;Heunggongvirae;Uroviricota;Caudoviricetes
LR134118.1|provirus_4031159_4064015	32857	Provirus	4031159-4064015	39	11	0.8099	NA	1	10.3977	Viruses;Duplodnaviria;Heunggongvirae;Uroviricota;Caudoviricetes
NC_012781.1|provirus_684274_739336	55063	Provirus	684274-739336	64	11	0.8059	NA	2	5.6387	Viruses;Duplodnaviria;Heunggongvirae;Uroviricota;Caudoviricetes
NZ_LZZC01000176.1	5291	No terminal repeats	NA	10	11	0.8039	NA	1	3.1084	Viruses;Duplodnaviria;Heunggongvirae;Uroviricota;Caudoviricetes
NZ_CP011526.1|provirus_388005_414105	26101	Provirus	388005-414105	28	11	0.8037	NA	0	10.8115	Viruses;Duplodnaviria;Heunggongvirae;Uroviricota;Caudoviricetes
NZ_MZHA01000194.1	2551	No terminal repeats	NA	7	11	0.7946	NA	0	0	Unclassified
NZ_LJGW01000024.1	19032	No terminal repeats	NA	31	11	0.793	NA	1	9.655	Viruses;Duplodnaviria;Heunggongvirae;Uroviricota;Caudoviricetes
NC_014824.1|provirus_73_119696	119624	Provirus	73-119696	104	11	0.7918	NA	0	12.568	Viruses;Duplodnaviria;Heunggongvirae;Uroviricota;Caudoviricetes
NZ_JH417778.1	2781	No terminal repeats	NA	6	11	0.7915	NA	0	3.2724	Viruses;Duplodnaviria;Heunggongvirae;Uroviricota;Caudoviricetes
NZ_KB849235.1|provirus_62141_83371	21231	Provirus	62141-83371	32	11	0.7912	NA	2	7.8838	Viruses;Monodnaviria;Loebvirae;Hofneiviricota;Faserviricetes;Tubulavirales;Inoviridae
NZ_AP014809.1|provirus_804023_827322	23300	Provirus	804023-827322	29	11	0.7899	NA	3	7.8781	Viruses;Duplodnaviria;Heunggongvirae;Uroviricota;Caudoviricetes
NC_014010.1|provirus_2461061_2484366	23306	Provirus	2461061-2484366	25	11	0.7891	NA	7	19.5598	Viruses;Duplodnaviria;Heunggongvirae;Uroviricota;Caudoviricetes
NZ_FOOJ01000097.1	7949	No terminal repeats	NA	7	11	0.7817	NA	0	1.5155	Viruses;Duplodnaviria;Heunggongvirae;Uroviricota;Caudoviricetes
NZ_FNOB01000026.1|provirus_286_35450	35165	Provirus	286-35450	42	11	0.7802	NA	9	14.904	Viruses;Duplodnaviria;Heunggongvirae;Uroviricota;Caudoviricetes
NZ_CP017705.1|provirus_2661397_2689027	27631	Provirus	2661397-2689027	32	11	0.7799	NA	0	7.4474	Viruses;Duplodnaviria;Heunggongvirae;Uroviricota;Caudoviricetes
NZ_AP014809.1|provirus_1091822_1123944	32123	Provirus	1091822-1123944	24	11	0.777	NA	2	8.7744	Viruses;Duplodnaviria;Heunggongvirae;Uroviricota;Caudoviricetes
NZ_PXNO01000017.1	6125	No terminal repeats	NA	9	11	0.7745	NA	1	2.4477	Viruses;Monodnaviria;Loebvirae;Hofneiviricota;Faserviricetes;Tubulavirales;Inoviridae
NZ_JH417704.1	4609	No terminal repeats	NA	6	11	0.7705	NA	0	1.7125	Viruses;Duplodnaviria;Heunggongvirae;Uroviricota;Caudoviricetes
NZ_MZHA01000169.1	8373	No terminal repeats	NA	10	11	0.7691	NA	1	3.7726	Viruses;Duplodnaviria;Heunggongvirae;Uroviricota;Caudoviricetes
NZ_JH417837.1	4570	No terminal repeats	NA	2	11	0.7682	NA	0	3.3959	Viruses;Duplodnaviria;Heunggongvirae;Uroviricota;Caudoviricetes
NZ_LECW02000072.1	3118	No terminal repeats	NA	6	11	0.7672	NA	0	2.201	Viruses;Duplodnaviria;Heunggongvirae;Uroviricota;Caudoviricetes
NZ_BBMY01000220.1	1400	No terminal repeats	NA	1	11	0.7654	NA	1	1.1209	Viruses;Duplodnaviria;Heunggongvirae;Uroviricota;Caudoviricetes
NZ_CP058907.1|provirus_2045151_2051893	6743	Provirus	2045151-2051893	10	11	0.7643	NA	7	13.3203	Viruses;Duplodnaviria;Heunggongvirae;Uroviricota;Caudoviricetes
FP929033.1|provirus_2962477_2975157	12681	Provirus	2962477-2975157	13	11	0.7613	NA	1	12.028	Viruses;Duplodnaviria;Heunggongvirae;Uroviricota;Caudoviricetes
NZ_AXVN01000167.1	3700	No terminal repeats	NA	1	11	0.7588	NA	1	1.4247	Viruses;Duplodnaviria;Heunggongvirae;Uroviricota;Caudoviricetes
NZ_AMBZ01000020.1	6368	No terminal repeats	NA	14	11	0.7556	NA	0	3.0576	Viruses;Duplodnaviria;Heunggongvirae;Uroviricota;Caudoviricetes
NZ_CP006992.1|provirus_1940762_1974742	33981	Provirus	1940762-1974742	39	11	0.7408	NA	1	7.9068	Viruses;Duplodnaviria;Heunggongvirae;Uroviricota;Caudoviricetes
NZ_PUEC01000052.1	8263	No terminal repeats	NA	9	11	0.7358	NA	0	3.1651	Viruses;Duplodnaviria;Heunggongvirae;Uroviricota;Caudoviricetes
NZ_BEXF01000017.1|provirus_62211_108636	46426	Provirus	62211-108636	54	11	0.7356	NA	1	9.9974	Viruses;Duplodnaviria;Heunggongvirae;Uroviricota;Caudoviricetes
NZ_KB290662.1	5882	No terminal repeats	NA	6	11	0.7353	NA	0	1.3507	Viruses;Duplodnaviria;Heunggongvirae;Uroviricota;Caudoviricetes
NZ_LWLS01000019.1	7190	No terminal repeats	NA	3	11	0.7351	NA	0	2.9485	Viruses;Duplodnaviria;Heunggongvirae;Uroviricota;Caudoviricetes;Schitoviridae
NZ_CP018793.1|provirus_155301_197062	41762	Provirus	155301-197062	39	11	0.7324	NA	0	13.8457	Viruses;Duplodnaviria;Heunggongvirae;Uroviricota;Caudoviricetes
NZ_JH417781.1	17163	No terminal repeats	NA	22	11	0.7311	NA	1	4.1446	Viruses;Duplodnaviria;Heunggongvirae;Uroviricota;Caudoviricetes
NZ_FOOJ01000084.1	13132	No terminal repeats	NA	11	11	0.7302	NA	0	3.0138	Viruses;Duplodnaviria;Heunggongvirae;Uroviricota;Caudoviricetes
NZ_ATDK01000327.1	6473	No terminal repeats	NA	8	11	0.7293	NA	0	2.2684	Viruses;Duplodnaviria;Heunggongvirae;Uroviricota;Caudoviricetes
NZ_BEXF01000074.1	2597	No terminal repeats	NA	1	11	0.7201	NA	0	0	Unclassified
NZ_FNOB01000006.1|provirus_126760_152228	25469	Provirus	126760-152228	27	11	0.7175	NA	6	11.5577	Viruses;Duplodnaviria;Heunggongvirae;Uroviricota;Caudoviricetes
NC_014825.1|provirus_182188_301059	118872	Provirus	182188-301059	83	11	0.7163	NA	2	7.514	Viruses;Duplodnaviria;Heunggongvirae;Uroviricota;Caudoviricetes
NC_014833.1|provirus_1583842_1628484	44643	Provirus	1583842-1628484	50	11	0.7141	NA	0	7.3193	Viruses;Duplodnaviria;Heunggongvirae;Uroviricota;Caudoviricetes
NZ_JH417732.1	9083	No terminal repeats	NA	10	11	0.7139	NA	0	1.7183	Viruses;Duplodnaviria;Heunggongvirae;Uroviricota;Caudoviricetes
NZ_PXUP01000013.1|provirus_57_25253	25197	Provirus	57-25253	25	11	0.7128	NA	1	5.7512	Viruses;Duplodnaviria;Heunggongvirae;Uroviricota;Caudoviricetes
NZ_MZHA01000155.1	2673	No terminal repeats	NA	5	11	0.7103	NA	0	1.2969	Viruses;Duplodnaviria;Heunggongvirae;Uroviricota;Caudoviricetes
NZ_MZHA01000337.1	1469	No terminal repeats	NA	2	11	0.7084	NA	1	1.7183	Viruses;Duplodnaviria;Heunggongvirae;Uroviricota;Caudoviricetes
NZ_BDAE01000053.1	8523	No terminal repeats	NA	15	11	0.7072	NA	1	3.1294	Viruses;Duplodnaviria;Heunggongvirae;Uroviricota;Caudoviricetes
NZ_CCJW01000036.1|provirus_8109_25362	17254	Provirus	8109-25362	29	11	0.705	NA	3	8.8205	Viruses;Varidnaviria;Bamfordvirae;Preplasmiviricota;Tectiliviricetes
NZ_BEXF01000092.1	1389	No terminal repeats	NA	3	11	0.7018	NA	1	1.4989	Viruses;Duplodnaviria;Heunggongvirae;Uroviricota;Caudoviricetes
NZ_JOFH01000082.1	5525	No terminal repeats	NA	2	11	0.7017	NA	0	1.4433	Viruses;Duplodnaviria;Heunggongvirae;Uroviricota;Caudoviricetes
