# Supplementary material for: V- and VL-scores unveil viral signatures and origins of protein families
Source: Nat Commun. 2026 Apr 28;17:5828. doi: 10.1038/s41467-026-72028-0 (PMC13332234; doi:10.1038/s41467-026-72028-0)
Supplement: Supplementary file 22 — Supplementary Data 20 [file 41467_2026_72028_MOESM22_ESM.xlsx]

## Sheet: Sheet1
Supplementary Data 20: Viral hallmark genes in the database of KEGG and Pfam HMM profiles used for annotation. KEGG and Pfam HMM profiles were considered to represent viral hallmark genes if their annotation/description contained any of the following keywords: virion structure, capsid, portal, tail, terminase.
id	V-score	VL-score	source	description
PF04860.16	10	4.70095	Pfam	Phage portal protein
PF10145.13	10	4.6706	Pfam	Phage-related minor tail protein
PF05065.17	10	4.61719	Pfam	Phage capsid family
PF03237.19	10	4.56614	Pfam	Terminase large subunit, T4likevirus-type, N-terminal
PF04466.17	10	4.36384	Pfam	Phage terminase large subunit
PF17289.6	10	4.3532	Pfam	Terminase RNaseH-like domain
PF20441.2	10	4.33558	Pfam	Terminase large subunit, endonuclease domain
PF03354.19	10	4.29598	Pfam	Terminase large subunit, ATPase domain
PF05133.18	10	4.24485	Pfam	Phage portal protein, SPP1 Gp6-like
PF03592.20	10	4.18568	Pfam	Terminase small subunit
PF05876.16	10	4.17751	Pfam	Phage terminase large subunit gpA, ATPase domain
PF05136.17	10	4.16468	Pfam	Phage portal protein, lambda family
PF05521.15	10	4.149	Pfam	Phage head-tail joining protein
PF20454.2	10	4.1447	Pfam	Terminase large subunit gpA, endonuclease domain
PF13550.10	10	4.12898	Pfam	Putative phage tail protein
PF12236.12	10	4.10684	Pfam	Bacteriophage head to tail connecting protein
PF06605.15	10	4.0958	Pfam	Prophage endopeptidase tail
PF02305.21	10	4.08475	Pfam	Capsid protein (F protein)
PF07484.16	10	4.06416	Pfam	Phage Tail Collar Domain
PF17288.6	10	4.06115	Pfam	Terminase RNAseH like domain
PF04984.18	10	4.04673	Pfam	Phage tail sheath protein subtilisin-like domain
PF17482.6	10	4.04517	Pfam	Phage tail sheath C-terminal domain
PF18906.4	10	4.02514	Pfam	Phage tail tube protein
PF05119.16	10	3.99304	Pfam	Phage terminase, small subunit
PF03864.19	10	3.95713	Pfam	Phage major capsid protein E
PF05135.17	10	3.94136	Pfam	Phage gp6-like head-tail connector protein
PF12571.12	10	3.90859	Pfam	Phage tail-collar fibre protein
PF16778.9	10	3.90563	Pfam	Phage tail assembly chaperone protein
PF19821.3	10	3.89176	Pfam	Phage capsid protein
PF09718.14	10	3.85878	Pfam	Lambda phage tail tape-measure protein (Tape_meas_lam_C)
PF06152.15	10	3.8523	Pfam	Phage minor capsid protein 2
PF04883.16	10	3.8408	Pfam	Bacteriophage HK97-gp10, putative tail-component
PF16510.9	10	3.82595	Pfam	Phage P22-like portal protein
PF09684.14	10	3.8253	Pfam	Phage tail protein (Tail_P2_I)
PF06791.17	10	3.81987	Pfam	Prophage tail length tape measure protein
PF18013.5	10	3.81677	Pfam	Phage tail lysozyme
PF20901.1	10	3.8074	Pfam	Bacteriophage Sf6, terminase small subunit-like
PF02413.21	10	3.71775	Pfam	Caudovirales tail fibre assembly protein, lambda gpK
PF10109.13	10	3.70441	Pfam	Phage tail assembly chaperone proteins, E, or 41 or 14
PF06199.15	10	3.70424	Pfam	Phage tail tube protein
PF04985.18	10	3.70415	Pfam	Phage tail tube protein FII
PF05954.15	10	3.65801	Pfam	Phage tail baseplate hub (GPD)
PF21821.1	10	3.64992	Pfam	Dit-like phage tail protein
PF03406.17	10	3.64601	Pfam	Phage tail fibre repeat
PF20911.1	10	3.63819	Pfam	Major capsid protein GP7
PF05709.15	10	3.61162	Pfam	Phage tail protein RIFT-related domain
PF07230.15	10	3.60906	Pfam	Bacteriophage T4-like portal protein (Gp20)
PF05100.16	10	3.59051	Pfam	Phage minor tail protein L
PF00073.24	10	3.58433	Pfam	picornavirus capsid protein
PF05489.16	10	3.58218	Pfam	Phage Tail Protein X
PF05396.15	10	3.56937	Pfam	Phage T7 capsid assembly protein
PF07068.15	10	3.55739	Pfam	Major capsid protein Gp23
PF05939.17	10	3.5557	Pfam	Phage minor tail protein
PF03906.18	10	3.54145	Pfam	Phage T7 tail fibre protein
PF08762.14	10	3.53542	Pfam	CRPV capsid protein like
PF17212.7	10	3.51534	Pfam	Tail tubular protein
PF05929.15	10	3.51308	Pfam	Phage capsid scaffolding protein (GPO) serine peptidase
PF06891.15	10	3.46864	Pfam	P2 phage tail completion protein R (GpR)
PF05944.16	10	3.46835	Pfam	Phage small terminase subunit
PF16461.9	10	3.45743	Pfam	Lambda phage tail tube protein, TTP
PF05125.16	10	3.44669	Pfam	Phage major capsid protein, P2 family
PF21703.1	10	3.44514	Pfam	Major capsid protein
PF16903.9	10	3.43409	Pfam	Major capsid protein N-terminus
PF04451.16	10	3.42357	Pfam	Large eukaryotic DNA virus major capsid protein
PF12691.11	10	3.40705	Pfam	Bacteriophage minor capsid protein
PF08890.15	10	3.37383	Pfam	Phage XkdN-like tail assembly chaperone protein, TAC
PF09393.14	10	3.3638	Pfam	Phage tail tube protein
PF06056.16	10	3.35334	Pfam	Putative ATPase subunit of terminase (gpP-like)
PF11114.12	10	3.35199	Pfam	Minor capsid protein
PF05894.16	10	3.32756	Pfam	Podovirus DNA encapsidation protein (Gp16)
PF21822.1	10	3.32654	Pfam	Phage tail assembly chaperone protein, TAC
PF10618.13	10	3.32552	Pfam	Phage tail tube protein
PF16724.9	10	3.27623	Pfam	T4-like virus Myoviridae tail sheath stabiliser
PF20934.1	10	3.26694	Pfam	Bacillus phage phi29, Tail knob protein gp9, C-terminal domain
PF20036.3	10	3.22531	Pfam	Major capsid protein 13-like
PF08813.15	10	3.21643	Pfam	Phage tail tube protein, TTP
PF16838.9	10	3.18696	Pfam	Caudoviral major tail protein N-terminus
PF17481.6	10	3.16554	Pfam	Phage tail sheath protein beta-sandwich domain
PF06763.15	10	3.14145	Pfam	Prophage minor tail protein Z (GPZ)
PF08400.14	10	3.13545	Pfam	Prophage tail fibre N-terminal
PF10668.13	10	3.11628	Pfam	Phage terminase small subunit
PF06841.16	10	3.09934	Pfam	T4-like virus tail tube protein gp19
PF11836.12	10	3.0835	Pfam	Phage tail tube protein, GTA-gp10
PF21446.1	10	3.0569	Pfam	Long-tail fiber proximal subunit, C-terminal domain
PF08748.15	10	3.05423	Pfam	Phage tail assembly chaperone
PF12789.11	10	3.05269	Pfam	Phage tail repeat like
PF21507.1	10	3.03663	Pfam	Sputnik minor capsid protein V18/19
PF18994.4	9.94	2.99739	Pfam	Prophage endopeptidase tail N-terminal domain
PF11650.12	9.65	2.98453	Pfam	P22 tail accessory factor
PF18668.5	9.44	2.97497	Pfam	Tail spike TSP1/Gp66 receptor binding N-terminal domain
PF12363.12	8.2	2.91381	Pfam	Phage tail assembly chaperone protein, TAC
PF16460.9	8.15	2.91116	Pfam	Phage tail tube, TTP, lambda-like
PF04630.16	7.53	2.87679	Pfam	Phage tail tube protein
PF10665.13	6.92	2.84011	Pfam	Minor capsid protein
PF10963.12	6.81	2.83315	Pfam	Phage tail assembly chaperone
PF06120.15	6.65	2.82282	Pfam	Tail length tape measure protein
PF16459.9	6.2	2.79239	Pfam	Phage tail assembly chaperone, TAC
PF11053.12	5.58	2.74663	Pfam	Terminase DNA packaging enzyme
PF20753.1	5.33	2.72673	Pfam	Phage tail C-terminal domain
PF20195.2	5.02	2.7007	Pfam	Phage tail protein N-terminal domain
PF17388.6	4.01	2.60314	Pfam	Mycobacteriophage tail assembly protein
PF06805.16	3.82	2.58206	Pfam	Bacteriophage lambda tail assembly protein I
PF06894.15	3.07	2.48714	Pfam	Bacteriophage lambda tail assembly chaperone, TAC, protein G
PF06222.15	2.97	2.47276	Pfam	Phage tail assembly chaperone
PF05268.15	2.94	2.46835	Pfam	Phage tail fibre adhesin Gp38
PF06141.15	2.69	2.42975	Pfam	Phage minor tail protein U
PF06896.15	2.65	2.42325	Pfam	Phage tail assembly chaperone proteins, TAC
PF06820.16	2.44	2.38739	Pfam	Putative prophage tail fibre C-terminus
PF06223.16	2.33	2.36736	Pfam	Minor tail protein T
PF16774.9	2.23	2.3483	Pfam	Distal tail protein, N-terminal domain
PF06673.15	2.22	2.34635	Pfam	Lactococcus lactis bacteriophage major capsid protein
PF00945.22	2.12	2.32634	Pfam	Rhabdovirus nucleocapsid protein
PF20744.1	1.72	2.23553	Pfam	Tail fibre protein gp37 trimerization region
PF09550.14	1.67	2.22272	Pfam	Phage tail assembly chaperone protein, TAC
PF06488.15	1.67	2.22272	Pfam	Phage tail tube protein
PF05733.15	1.58	2.19866	Pfam	Tenuivirus/Phlebovirus nucleocapsid protein
PF12264.12	1.52	2.18184	Pfam	Waikavirus capsid protein 1
PF05354.15	1.52	2.18184	Pfam	Phage Head-Tail Attachment
PF09018.15	1.46	2.16435	Pfam	P3 major capsid protein
PF21721.1	1.39	2.14301	Pfam	Phage tail fibre adhesin Gp38 N-terminal domain
PF03903.17	1.35	2.13033	Pfam	Phage T4 tail fibre
PF00952.21	1.18	2.07188	Pfam	Bunyavirus nucleocapsid (N) protein
PF16532.9	1.16	2.06446	Pfam	Sf6-type phage tail needle knob or tip of some Caudovirales
PF16462.9	1.1	2.04139	Pfam	Phage tail assembly chaperone protein, TAC
PF20953.1	1.07	2.02938	Pfam	Phage tail base-plate attachment protein C-terminal insertion domain
PF16463.9	1.07	2.02938	Pfam	Phage tail tube protein family
PF20955.1	1.06	2.02531	Pfam	Phage tail base-plate attachment protein C-terminal barrel domain
PF16792.9	1.06	2.02531	Pfam	Phage tail base-plate attachment protein N-terminal barrel domain
PF21560.1	1.02	2.0086	Pfam	Long-tail fiber proximal subunit, C-terminal domains
PF20954.1	1	2	Pfam	Phage tail base-plate attachment protein N0 domain
PF08475.14	1	2	Pfam	Viral capsid protein 91 N-terminal
PF03327.18	1	2	Pfam	Herpesvirus capsid shell protein VP19C
PF02993.18	1	2	Pfam	Minor capsid protein VI
PF10876.12	1	2	Pfam	Phage tail assembly chaperone protein, TAC
PF01802.21	1	2	Pfam	Herpesvirus VP23 like capsid protein
PF03122.18	1	2	Pfam	Herpes virus major capsid protein
PF05073.16	1	2	Pfam	Baculovirus P24 capsid protein
PF04501.16	1	2	Pfam	Baculovirus major capsid protein VP39
PF00973.23	1	2	Pfam	Paramyxovirus nucleocapsid protein
PF20608.2	1	2	Pfam	Phage tail tube protein C-terminal domain
PF00932.23	1	2	Pfam	Lamin Tail Domain
PF01003.23	1	2	Pfam	Flavivirus capsid protein C
PF11729.12	1	2	Pfam	nodavirus capsid protein
PF11091.12	1	2	Pfam	Tail-tube assembly protein
PF00937.22	1	2	Pfam	Coronavirus nucleocapsid
PF09251.14	1	2	Pfam	Salmonella phage P22 tail-spike
PF03115.18	1	2	Pfam	Astrovirus capsid protein nucleoplasmin-like domain
PF02443.19	1	2	Pfam	Circovirus capsid protein
PF07267.15	1	2	Pfam	Nucleopolyhedrovirus capsid protein P87
PF17290.6	1	2	Pfam	Arenavirus nucleocapsid C-terminal domain
PF00843.21	1	2	Pfam	Arenavirus nucleocapsid N-terminal domain
PF16855.9	1	2	Pfam	Small outer capsid protein
PF14928.10	1	2	Pfam	Short tail fibre protein receptor-binding domain
PF00846.22	1	2	Pfam	Hantavirus nucleocapsid protein
PF12604.12	1	2	Pfam	Tail fibre protein gp37 C terminal domain
PF11733.12	1	2	Pfam	Non-capsid protein NP1
PF02336.19	1	2	Pfam	Capsid protein VP4
PF21430.1	1	2	Pfam	Distal tail protein pb9, B domain
PF01533.20	1	2	Pfam	Tospovirus nucleocapsid protein
PF21425.1	1	2	Pfam	Distal tail protein pb9, A domain, N-terminal
PF06112.15	1	2	Pfam	Gammaherpesvirus capsid protein
PF00901.21	1	2	Pfam	Orbivirus outer capsid protein VP5
PF00897.21	1	2	Pfam	Orbivirus inner capsid protein VP7
PF21562.1	1	2	Pfam	G7C, Tail fiber protein, domain 3
PF17594.6	1	2	Pfam	Phage Tail fiber assembly helper gene product 57
PF03335.17	1	2	Pfam	Phage tail fibre repeat
PF07141.15	1	2	Pfam	Putative bacteriophage terminase small subunit
PF03035.18	1	2	Pfam	Calicivirus putative RNA polymerase/capsid protein
PF09089.14	1	2	Pfam	Phage short tail fibre protein gp12, middle domain
PF11889.12	1	2	Pfam	Capsid protein C, pestivirus
PF05993.16	1	2	Pfam	Reovirus major virion structural protein Mu-1/Mu-1C (M2)
PF17086.9	1	2	Pfam	Small capsid protein of Herpesviridae
PF21685.1	1	2	Pfam	Fungal virus Capsid protein, N-terminal domain
PF01481.20	1	2	Pfam	Arterivirus nucleocapsid protein
PF20837.1	1	2	Pfam	Major inner capsid protein P1
PF12226.12	1	2	Pfam	Turkey astrovirus capsid protein
PF00898.21	1	2	Pfam	Orbivirus outer capsid protein VP2
PF19978.3	1	2	Pfam	Tail virion protein G7P
PF20895.1	1	2	Pfam	PsV, capsid protein
PF01543.21	1	2	Pfam	Hepatitis C virus capsid protein
PF00979.21	1	2	Pfam	Reovirus outer capsid protein, Sigma 3
PF04162.16	1	2	Pfam	Gyrovirus capsid protein (VP1)
PF21424.1	1	2	Pfam	Distal tail protein pb9, A domain C-terminal
PF18965.4	1	2	Pfam	Outer capsid protein VP3-like
PF20816.1	1	2	Pfam	Picobirnavirus, Capsid protein
PF10666.13	1	2	Pfam	Phage tail assembly chaperone protein Gp14 ()A118
PF05943.16	1	2	Pfam	EvpB/VC_A0108, tail sheath N-terminal domain
PF04876.16	1	2	Pfam	Tenuivirus major non-capsid protein
PF05880.15	1	2	Pfam	Fijivirus 64 kDa capsid protein
PF01576.23	1	2	Pfam	Myosin tail
PF18945.4	1	2	Pfam	EvpB/VC_A0108, tail sheath gpW/gp25-like domain
PF05868.15	1	2	Pfam	Rotavirus major outer capsid protein VP7
PF00980.21	1	2	Pfam	Rotavirus major capsid protein VP6
PF03246.17	1	2	Pfam	Pneumovirus nucleocapsid protein
PF11128.12	1	2	Pfam	Plant viral coat protein nucleocapsid
PF21738.1	1	2	Pfam	Double jelly roll capsid-like protein
PF07124.15	1	2	Pfam	Phytoreovirus outer capsid protein P8
PF11818.12	1	2	Pfam	C-terminal domain of tail specific protease (DUF3340)
PF00426.22	1	2	Pfam	Outer Capsid protein VP4 (Hemagglutinin) Concanavalin-like domain
PF05750.15	1	2	Pfam	Rubella capsid protein
PF17804.5	1	2	Pfam	Tail specific protease N-terminal domain
PF16580.9	1	2	Pfam	C-terminal tail of astrovirus capsid projection or spike
PF17750.5	1	2	Pfam	Reovirus sigma C capsid protein triple beta spiral
PF20828.1	1	2	Pfam	Acidianus two-tailed virus, ORF273 protein
PF17071.9	1	2	Pfam	Outer capsid protein VP7
PF04582.16	1	2	Pfam	Reovirus sigma C capsid protein C-terminal domain
PF21434.1	1	2	Pfam	Phage G20C small terminase, N-terminal domain
PF20855.1	1	2	Pfam	CPV Capsid shell protein VP1, small protrusion domain
PF09300.14	1	2	Pfam	Tectiviridae, minor capsid
PF16530.9	1	2	Pfam	Infectious hypodermal and haematopoietic necrosis virus, capsid
PF02444.20	1	2	Pfam	Hepatitis E virus ORF-2 (Putative capsid protein)
PF20745.1	0.88	1.94448	Pfam	Ig-like domain in tailspike protein
PF02477.19	0.45	1.65321	Pfam	Nucleocapsid N protein
PF03187.18	0.06	0.778151	Pfam	Corona nucleocapsid I protein
PF11030.12	0.03	0.477121	Pfam	Nucleocapsid protein N
PF21519.1	0.03	0.477121	Pfam	Tailspike protein, C-terminal
K06909	10	4.82687	KEGG	phage terminase large subunit
K26586	10	4.34036	KEGG	acetylcholinesterase collagenic tail peptide
K07474	10	4.27889	KEGG	phage terminase small subunit
K06907	10	4.11534	KEGG	Bacteriophage tail sheath protein
K21512	10	4.0807	KEGG	Enterobacteria phage terminase large subunit [EC:3.1.21.4]
K21523	10	4.03985	KEGG	Straboviridae terminase, large subunit [EC:3.1.-.-]
K26963	10	3.97525	KEGG	Enterobacteria phage portal protein
K21511	10	3.87772	KEGG	Enterobacteria phage capsid assembly protease [EC:3.4.21.-]
K26951	10	3.84813	KEGG	Autographiviridae terminase large subunit [EC:3.6.4.- 3.1.21.-]
K26778	10	3.81842	KEGG	Straboviridae long-tail fiber protein Gp37
K27053	10	3.75481	KEGG	Tombusviridae capsid protein
K26782	10	3.7512	KEGG	Straboviridae short tail fiber protein Gp12
K26943	10	3.73054	KEGG	Autographiviridae portal protein
K06908	10	3.71533	KEGG	Bacteriophage tail tube protein
K26980	10	3.68529	KEGG	Enterobacteria phage tail fiber assembly protein
K21531	10	3.66792	KEGG	Straboviridae tail sheath protein
K06906	10	3.64355	KEGG	phage tail protein
K26976	10	3.63649	KEGG	Enterobacteria phage tail tip assembly protein I
K26945	10	3.58771	KEGG	Autographiviridae tail tubular protein Gp12
K26765	10	3.58704	KEGG	Straboviridae portal protein
K26975	10	3.57646	KEGG	Enterobacteria phage tail tip assembly protein K
K26974	10	3.54667	KEGG	Enterobacteria phage tail tip protein L
K26944	10	3.51838	KEGG	Autographiviridae tail tubular protein Gp11
K26754	10	3.47509	KEGG	Straboviridae capsid vertex protein
K26973	10	3.45667	KEGG	Enterobacteria phage tail tip protein M
K26947	10	3.43136	KEGG	Autographiviridae capsid assembly scaffolding protein
K26961	10	3.3249	KEGG	Enterobacteria phage major capsid protein
K26771	10	3.29469	KEGG	Straboviridae tail completion protein Gp15
K26774	10	3.28959	KEGG	Straboviridae tail tube protein Gp19
K26805	10	3.24871	KEGG	Straboviridae tail fiber assembly protein
K26969	10	3.21299	KEGG	Enterobacteria phage tail tube protein
K26762	10	3.19811	KEGG	Straboviridae capsid assembly scaffolding protein
K26775	10	3.197	KEGG	Straboviridae long-tail fiber proximal subunit
K16292	10	3.10483	KEGG	KDEL-tailed cysteine endopeptidase [EC:3.4.22.-]
K26946	10	3.09482	KEGG	Autographiviridae tail fiber protein
K22014	10	3.0406	KEGG	Enterobacteria phage terminase small subunit, DNA-packaging protein
K21524	10	3.03503	KEGG	Straboviridae terminase, small subunit
K27021	8.89	2.9489	KEGG	Genomoviridae capsid protein
K01551	6.23	2.79449	KEGG	arsenite/tail-anchored protein-transporting ATPase [EC:7.3.2.7 7.3.-.-]
K26967	5.96	2.77525	KEGG	Enterobacteria phage tail completion protein
K19260	3.13	2.49554	KEGG	Papillomaviridae major capsid protein L1
K21808	3.1	2.49136	KEGG	Alphapapillomavirus minor capsid protein L2
K26970	3.08	2.48855	KEGG	Enterobacteria phage tail assembly protein G
K26777	2.93	2.46687	KEGG	Straboviridae long-tail fiber protein Gp36
K26772	2.92	2.46538	KEGG	Tequatrovirus tail tube terminator protein
K26968	2.67	2.42651	KEGG	Enterobacteria phage tail tube terminator protein
K26802	2.48	2.39445	KEGG	Alphanodavirus capsid protein alpha [EC:3.4.23.44]
K26795	2.35	2.37107	KEGG	Straboviridae baseplate tail-tube junction protein Gp54
K26971	2.08	2.31806	KEGG	Enterobacteria phage tail assembly protein GT
K26962	1.95	2.29003	KEGG	Enterobacteria phage capsid decoration protein
K26756	1.78	2.25042	KEGG	Straboviridae highly immunogenic outer capsid protein
K26966	1.69	2.22789	KEGG	Enterobacteria phage head-tail connector protein FII
K25928	1.65	2.21748	KEGG	Enterovirus capsid protein VP0
K19252	1.47	2.16732	KEGG	Dependoparvovirus capsid protein VP1/VP2/VP3
K19248	1.36	2.13354	KEGG	Polyomaviridae major capsid protein VP1
K26511	1.34	2.1271	KEGG	Bocaparvovirus minor capsid protein VP1 [EC:3.1.1.4]
K25797	1.26	2.10037	KEGG	Erythroparvovirus capsid protein VP1/VP2
K26105	1.19	2.07555	KEGG	Cytomegalovirus tripartite terminase subunit 3
K21078	1.09	2.03743	KEGG	Cytomegalovirus capsid scaffolding protein [EC:3.4.21.97]
K26952	1.06	2.02531	KEGG	Autographiviridae terminase small subunit
K26103	1	2	KEGG	Cytomegalovirus tripartite terminase subunit 1
K26020	1	2	KEGG	Herpesviridae portal protein
K26018	1	2	KEGG	Herpesviridae capsid vertex component 2
K26507	1	2	KEGG	Lymphocryptovirus capsid scaffolding protein [EC:3.4.21.97]
K26016	1	2	KEGG	Herpesviridae triplex capsid protein 2
K26014	1	2	KEGG	Herpesviridae major capsid protein
K26776	1	2	KEGG	Straboviridae long-tail fiber protein Gp35
K26760	1	2	KEGG	Straboviridae inhibitor of prohead protease Gp21, minor capsid protein
K26806	1	2	KEGG	Straboviridae tail fiber assembly helper protein
K27013	1	2	KEGG	Closteroviridae minor capsid protein
K24106	1	2	KEGG	SARS coronavirus nucleocapsid protein
K26007	1	2	KEGG	Mastadenovirus core-capsid bridging protein
K25127	1	2	KEGG	Enterovirus C capsid protein VP1
K26803	1	2	KEGG	Straboviridae capsid assembly protein Gp31
K26755	1	2	KEGG	Straboviridae small outer capsid protein
K26017	1	2	KEGG	Herpesviridae capsid vertex component 1
K26015	1	2	KEGG	Herpesviridae triplex capsid protein 1
K26794	1	2	KEGG	Straboviridae baseplate tail-tube junction protein Gp48
K26104	1	2	KEGG	Cytomegalovirus tripartite terminase subunit 2
K26000	1	2	KEGG	Flavivirus capsid protein C
K25929	1	2	KEGG	Alphavirus capsid protein [EC:3.4.21.90]
K23129	1	2	KEGG	Orthohepadnavirus capsid protein
K27047	1	2	KEGG	Rudiviridae major capsid protein
K26438	1	2	KEGG	Aquareovirus major inner capsid protein VP3 [EC:3.6.4.13]
K25306	1	2	KEGG	HIV capsid protein
K25052	1	2	KEGG	HTLV-1 capsid protein
K25664	1	2	KEGG	HIV-1 nucleocapsid protein
K25053	1	2	KEGG	HTLV-1 nucleocapsid protein
K27058	1	2	KEGG	Virgaviridae capsid protein
K24598	1	2	KEGG	Rotavirus core capsid protein VP2
K27008	1	2	KEGG	Bromovirus capsid protein
K19249	1	2	KEGG	Rotavirus outer capsid protein VP4
K24596	1	2	KEGG	Rotavirus outer capsid protein VP7
K24597	1	2	KEGG	Rotavirus inner capsid protein VP6
K20521	1	2	KEGG	myosin tail region-interacting protein MTI1
