# Supplementary material for: V- and VL-scores unveil viral signatures and origins of protein families
Source: Nat Commun. 2026 Apr 28;17:5828. doi: 10.1038/s41467-026-72028-0 (PMC13332234; doi:10.1038/s41467-026-72028-0)
Supplement: Supplementary file 23 — Supplementary Data 21 [file 41467_2026_72028_MOESM23_ESM.xlsx]

## Sheet: Sheet1
Supplementary Data 21: AV and AVL scores for reference prokaryotic viruses used in population differentiation analysis.
RefSeq Accession	Viral Species	VOG AVL-score	VOG AV-score	eggNOG AVL-score	eggNOG AV-score	KEGG AVL-score	KEGG AV-score	Pfam AVL-score	Pfam AV-score	PHROG AVL-score	PHROG AV-score
NC_004687	Bixzunavirus_Bxz1	1.65255	2.66604	1.7182	4.2407	3.66859	9.19958	3.52989	8.26909	1.38213	1.74091
NC_008207	Bixzunavirus_Bxz1	1.66044	2.63378	1.87022	4.52622	3.62908	9.0132	3.46036	7.97083	1.39215	1.74712
NC_011269	Bixzunavirus_Bxz1	1.66071	2.62286	1.91273	4.62909	3.62908	9.0132	3.46036	7.97083	1.39773	1.73781
NC_011270	Bixzunavirus_Bxz1	1.65626	2.64504	1.81647	4.40182	3.66859	9.19958	3.49528	8.12	1.38825	1.72348
NC_011271	Bixzunavirus_Bxz1	1.66799	2.68722	1.78173	4.27395	3.71872	9.34913	3.53283	8.27682	1.40705	1.80462
NC_011272	Bixzunavirus_Bxz1	1.63334	2.58784	1.87022	4.52622	3.62813	9.0132	3.46036	7.97083	1.38003	1.71302
NC_013650	Bixzunavirus_Bxz1	1.67301	2.70112	1.87888	4.50651	3.71632	9.34913	3.45288	7.988	1.40439	1.81833
NC_021346	Bixzunavirus_Bxz1	1.6574	2.63902	1.93049	4.64522	3.66428	9.14875	3.51067	8.12692	1.39643	1.76582
NC_021348	Bixzunavirus_Bxz1	1.65354	2.63456	1.87022	4.52622	3.66527	9.14875	3.40296	7.6944	1.38959	1.74757
NC_023714	Bixzunavirus_Bxz1	1.6625	2.66588	1.70255	4.084	3.70671	9.34913	3.53283	8.27682	1.40335	1.76335
NC_023733	Bixzunavirus_Bxz1	1.64321	2.60601	1.7419	4.13935	3.66859	9.19958	3.43403	7.82583	1.38143	1.70118
NC_023737	Bixzunavirus_Bxz1	1.65962	2.63929	1.92163	4.62909	3.62813	9.0132	3.46036	7.97083	1.39288	1.73978
NC_029044	Bixzunavirus_Bxz1	1.65112	2.65237	1.86446	4.59886	3.66428	9.14875	3.45767	7.96375	1.39559	1.76228
NC_027989	Campylobacter_virus_IBB35	1.59403	3.44582	2.51244	6.66214	3.46445	9.31706	3.43664	8.78077	1.3274	2.20284
NC_041831	Campylobacter_virus_IBB35	2.33827	4.8525	2.43334	6.30444	3.43161	9.265	3.63571	9.48375	2.07851	3.95036
NC_041832	Campylobacter_virus_IBB35	1.90816	3.9925	3.575	7.985	3.79	9.05875	3.85969	9.06375	1.30325	2.2225
NC_041833	Campylobacter_virus_IBB35	2.36342	5.37812	3.18849	7.9875	3.61908	9.91429	3.71053	9.82889	1.85433	3.67594
NC_041834	Campylobacter_virus_IBB35	1.94193	4.21844	3.86986	10	3.68438	10	3.82724	10	1.4604	2.89
NC_003311	Fibrovirus_fs1	2.34063	4.48333	1.29106	3.75	3.04611	7.53333	2.84868	6.906	1.63274	1.99917
NC_003327	Fibrovirus_fs1	2.32379	4.08143	1.14761	3.33333	3.04611	7.53333	2.84868	6.906	1.7227	1.975
NC_012757	Fibrovirus_fs1	2.33632	3.99182	0.744892	2.22222	3.04611	7.53333	2.76728	6.1325	2.13149	2.38273
NC_055051	Fibrovirus_fs1	2.33632	3.99182	0.744892	2.22222	3.04611	7.53333	2.84868	6.906	2.13149	2.38273
NC_025823	Inovirus_M13	2.45156	3.34	1.26521	3.006	2.61525	4.3625	2.62401	4.6625	2.39487	3.4
NC_025824	Inovirus_M13	2.45156	3.34	1.26521	3.006	2.61525	4.3625	2.62451	4.67	2.39487	3.4
NC_075025	Inovirus_M13	2.45156	3.34	1.26521	3.006	2.61525	4.3625	2.62451	4.67	2.39487	3.4
NC_075026	Inovirus_M13	2.45156	3.34	1.26521	3.006	2.61525	4.3625	2.62401	4.6625	2.39487	3.4
NC_075030	Inovirus_M13	2.45156	3.34	1.26521	3.006	2.61525	4.3625	2.62401	4.6625	2.39487	3.4
NC_075031	Inovirus_M13	2.45156	3.34	1.26521	3.006	2.61525	4.3625	2.62401	4.6625	2.39487	3.4
NC_075032	Inovirus_M13	2.45156	3.34	1.26521	3.006	2.61525	4.3625	2.62401	4.6625	2.39487	3.4
NC_075033	Inovirus_M13	2.45156	3.34	1.26521	3.006	2.61525	4.3625	2.62401	4.6625	2.39487	3.4
NC_007066	Kayvirus_G1	1.96277	3.02048	1.79034	4.53865	3.7039	9.46467	3.74605	9.25429	1.64882	2.12865
NC_025417	Kayvirus_G1	1.94527	3.03421	1.84682	4.72574	3.63252	9.16935	3.72543	9.23705	1.64553	2.14616
NC_047720	Kayvirus_G1	1.95595	2.99258	1.79034	4.53865	3.7039	9.46467	3.74605	9.25429	1.645	2.10928
NC_047721	Kayvirus_G1	1.92509	2.98744	1.82603	4.6417	3.72753	9.46467	3.74556	9.2361	1.64591	2.14178
NC_047722	Kayvirus_G1	1.91301	2.82694	1.75656	4.45302	3.7039	9.46467	3.76435	9.27163	1.62969	1.99882
NC_047723	Kayvirus_G1	1.98528	2.96847	1.72993	4.34635	3.71543	9.42643	3.76198	9.25429	1.69661	2.15206
NC_047724	Kayvirus_G1	1.92212	2.86913	1.75656	4.45302	3.7039	9.46467	3.76776	9.25429	1.62927	2.01948
NC_047725	Kayvirus_G1	1.92012	2.86782	1.75656	4.45302	3.7039	9.46467	3.76776	9.25429	1.62898	2.01939
NC_047726	Kayvirus_G1	1.93146	2.89134	1.84682	4.72574	3.6443	9.14167	3.74895	9.23705	1.62927	2.02172
NC_047727	Kayvirus_G1	1.90924	2.86179	1.75656	4.45302	3.7039	9.46467	3.76435	9.27163	1.63298	2.02066
NC_047728	Kayvirus_G1	1.91301	2.82694	1.75656	4.45302	3.7039	9.46467	3.76435	9.27163	1.62969	1.99882
NC_047729	Kayvirus_G1	2.00355	3.16714	1.76012	4.54056	3.65244	9.19531	3.74128	9.2193	1.64458	2.14249
NC_047730	Kayvirus_G1	1.94512	3.05367	1.88166	4.81491	3.63894	9.19531	3.72543	9.23705	1.66761	2.22208
NC_047731	Kayvirus_G1	1.97986	3.10275	1.84682	4.72574	3.63252	9.16935	3.72543	9.23705	1.66399	2.18886
NC_047732	Kayvirus_G1	1.96782	3.05335	1.84682	4.72574	3.63252	9.16935	3.72543	9.23705	1.65693	2.15535
NC_023601	Otagovirus_Psa374	2.26262	4.01057	2.23643	5.29816	3.42205	8.73762	3.52873	8.48242	1.82926	2.93011
NC_073681	Otagovirus_Psa374	2.30768	4.09425	2.21919	5.38189	3.3747	8.62478	3.52434	8.56914	1.86064	3.01879
NC_073683	Otagovirus_Psa374	2.25762	4.0178	2.32394	5.4722	3.37362	8.57261	3.52741	8.36529	1.81743	2.91435
NC_073684	Otagovirus_Psa374	2.25457	4.04517	2.1917	5.1922	3.42116	8.795	3.54065	8.52706	1.81942	2.96343
NC_073685	Otagovirus_Psa374	2.33926	4.22125	2.13017	5.06962	3.34346	8.482	3.5155	8.53737	1.88745	3.10733
NC_073686	Otagovirus_Psa374	2.27412	4.05663	2.26187	5.48538	3.48115	9.05565	3.53572	8.60889	1.85137	3.00871
NC_073687	Otagovirus_Psa374	2.2285	3.92279	2.23643	5.29816	3.42205	8.73762	3.52873	8.48242	1.80827	2.9257
NC_005259	Pegunavirus_Pg1	2.10702	3.83367	1.50295	3.43864	4.1985	10	3.89962	8.712	1.67799	2.46551
NC_008197	Pegunavirus_Pg1	2.09555	3.81735	1.50295	3.43864	4.1985	10	3.89962	8.712	1.67253	2.46378
NC_023740	Pegunavirus_Pg1	2.0983	3.84753	1.50295	3.43864	4.1985	10	3.81261	8.71636	1.67304	2.48485
NC_028682	Pegunavirus_Pg1	2.09322	3.8249	1.50295	3.43864	4.1985	10	3.89962	8.712	1.6663	2.46153
NC_028803	Pegunavirus_Pg1	2.09955	3.83296	1.50295	3.43864	4.1985	10	3.89962	8.712	1.66788	2.46469
NC_028907	Pegunavirus_Pg1	2.08349	3.82408	1.50295	3.43864	4.1985	10	3.81261	8.71636	1.65767	2.46092
NC_023727	Pegunavirus_soto	2.12003	3.84309	1.50295	3.43864	4.1985	10	3.89962	8.712	1.69057	2.48639
NC_025438	Pegunavirus_soto	2.15022	3.94628	1.50295	3.43864	4.1985	10	3.81261	8.71636	1.71494	2.56202
NC_027985	Pegunavirus_soto	2.13584	3.88271	1.50295	3.43864	4.1985	10	3.81261	8.71636	1.70321	2.51198
NC_028658	Pegunavirus_soto	2.10731	3.79778	1.50295	3.43864	4.1985	10	3.89962	8.712	1.6737	2.44172
NC_028942	Pegunavirus_soto	2.14288	3.93084	1.50295	3.43864	4.1985	10	3.81261	8.71636	1.70867	2.53842
NC_021310	Pegunavirus_suffolk	2.16033	3.96106	1.50295	3.43864	4.1985	10	3.81261	8.71636	1.71784	2.56234
NC_023563	Pegunavirus_suffolk	2.12316	3.93362	1.50295	3.43864	4.1985	10	3.89962	8.712	1.69653	2.55606
NC_028674	Pegunavirus_suffolk	2.12704	3.90905	1.50295	3.43864	4.1985	10	3.81261	8.71636	1.69064	2.52547
NC_028681	Pegunavirus_suffolk	2.13704	3.91147	1.50295	3.43864	4.1985	10	3.81261	8.71636	1.70078	2.53232
NC_028689	Pegunavirus_suffolk	2.10502	3.86146	1.50295	3.43864	4.1985	10	3.81261	8.71636	1.67993	2.5074
NC_028690	Pegunavirus_suffolk	2.1484	3.95894	1.50295	3.43864	4.1985	10	3.89962	8.712	1.7098	2.56074
NC_008575	Restivirus_RSS1	1.99589	3.2	1.73703	5	2.98797	7.24667	2.96592	8.016	2.09475	2.90818
NC_019548	Restivirus_RSS1	2.27362	4.10909	1.48889	4.28571	2.98797	7.24667	2.96592	8.016	2.23959	3.60273
NC_055053	Restivirus_RSS1	2.27362	4.10909	1.73703	5	2.98797	7.24667	2.96592	8.016	2.23959	3.60273
NC_055054	Restivirus_RSS1	2.09341	4.02182	1.34081	4	2.98797	7.24667	3.18852	9.7225	2.18246	3.54364
NC_024211	Wphvirus_megatron	1.67429	1.99502	2.25794	5.556	3.57483	8.62655	3.65224	9.1731	1.50099	1.52035
NC_028944	Wphvirus_megatron	1.65654	1.95399	2.37846	5.84842	3.57483	8.62655	3.64843	9.20067	1.47936	1.48921
NC_031027	Wphvirus_megatron	1.65656	1.9554	2.2216	5.44205	3.57483	8.62655	3.65477	9.20067	1.48638	1.49031
NC_031054	Wphvirus_megatron	1.64476	1.94586	2.3746	5.806	3.57483	8.62655	3.64843	9.20067	1.47578	1.48384
